# Supplementary material for: Phenome-wide Mendelian randomisation analysis of 378,142 cases reveals risk factors for eight common cancers
Source: Nat Commun. 2024 Mar 25;15:2637. doi: 10.1038/s41467-024-46927-z (PMC10963765; doi:10.1038/s41467-024-46927-z)
Supplement: Supplementary file 4 — Supp Data 1 [file 41467_2024_46927_MOESM4_ESM.xlsx]

## Sheet: Filtering
Supplementary Data 1 | Details of filtering applied to instrumental variables used in the Mendelian randomisation analysis.
Final row (after all filtering steps) indicates number of traits analysed for each cancer type.
		Breast	Colorectal	Endometrial	Lung	Oesophageal	Ovarian	Prostate	Renal
	Starting no. of traits	24,847
	European only traits	20,571
	Traits remaining after harmonisation	10944	11045	11259	10624	9185	11339	8534	11062
	Traits with no missing info and Fstat >10	8998	9053	9245	8755	7495	9317	6702	9102
	Traits not marked as duplicated, self-reported or of diagnostic uncertainty	3531	3536	3648	3431	2842	3661	2848	3569
