# Supplementary material for: Phenome-wide Mendelian randomisation analysis of 378,142 cases reveals risk factors for eight common cancers
Source: Nat Commun. 2024 Mar 25;15:2637. doi: 10.1038/s41467-024-46927-z (PMC10963765; doi:10.1038/s41467-024-46927-z)
Supplement: Supplementary file 5 — Supp Data 2 [file 41467_2024_46927_MOESM5_ESM.xlsx]

## Sheet: Legend
Supplementary Data 2 | Traits considered in MR analysis
Power for each trait calculated across a range of odds ratios
SNP, single nucleotide polymorphism; ORSD, odds ratio per standard deviation unit increase in the putative risk factor; N, trait sample size; R2, estimate of proportion of variance explained; PMID, Pubmed ID

## Sheet: Prostate
	Trait ID	Trait	No. of SNPs	R2	N	F-statistic	Power to identify ORSD of 0.95 or 1.05	Power to identify ORSD of 0.91 or 1.10	Power to identify ORSD of 0.8 or 1.25	Power to identify ORSD of 0.75 or 1.33	Power to identify ORSD of 0.67 or 1.50	Sex	PMID	Category
	AGT	Angiotensinogen	1	0.15332	818	147.765	0.942649	1	1	1	1	Males and Females	NA	Continuous
	ApoA4	Apolipoprotein A-IV	1	0.227423	818	240.205	0.990569	1	1	1	1	Males and Females	NA	Continuous
	ApoH	Apolipoprotein H	3	0.165606	818	53.8526	0.956955	1	1	1	1	Males and Females	NA	Continuous
	BLC	B Lymphocyte Chemoattractant	1	0.0395645	818	33.6146	0.435336	0.938311	1	1	1	Males and Females	NA	Continuous
	CA19-9	CA19-9	1	0.108297	818	99.1033	0.844471	0.999936	1	1	1	Males and Females	NA	Continuous
	CD40	CD 40 antigen	1	0.096332	818	86.9865	0.800655	0.99977	1	1	1	Males and Females	NA	Continuous
	CD5L	CD5	1	0.0436448	818	37.2395	0.471107	0.956995	1	1	1	Males and Females	NA	Continuous
	CEA	Carcinoembryonic Antigen	2	0.115948	818	53.4456	0.867836	0.999972	1	1	1	Males and Females	NA	Continuous
	CFHR1	Complement Factor H	1	0.441722	818	645.637	0.999974	1	1	1	1	Males and Females	NA	Continuous
	CRP	C-Reactive Protein	1	0.0486549	818	41.7329	0.5131	0.972706	1	1	1	Males and Females	NA	Continuous
	CystC	Cystatin-C	1	0.0381437	818	32.3596	0.422566	0.930205	1	1	1	Males and Females	NA	Continuous
	ENA78	Epithelial-Derived Neutrophil-Activating	1	0.0383693	818	32.5586	0.424604	0.931554	1	1	1	Males and Females	NA	Continuous
	F7	Factor VII	1	0.122131	818	113.524	0.884381	0.999986	1	1	1	Males and Females	NA	Continuous
	FGF4	Fibroblast Growth Factor 4	1	0.0461732	818	39.5012	0.492572	0.96576	1	1	1	Males and Females	NA	Continuous
	FetuinA	Fetuin-A	1	0.192321	818	194.302	0.977349	1	1	1	1	Males and Females	NA	Continuous
	GROa	Growth-Regulated alpha protein	1	0.0369051	818	31.2685	0.411306	0.922349	1	1	1	Males and Females	NA	Continuous
	GSTa	Glutathione S-Transferase alpha	1	0.0490715	818	42.1087	0.516493	0.973733	1	1	1	Males and Females	NA	Continuous
	HCC4	Chemokine CC-4	1	0.126812	818	118.507	0.895643	0.999992	1	1	1	Males and Females	NA	Continuous
	Height-2022	Height-2022	1017	0.0272693	4080687	112.457	0.320121	0.828012	0.999999	1	1	Males and Females	36224396	Continuous
	IL18	Interleukin-18	1	0.0361379	818	30.5941	0.404275	0.917084	1	1	1	Males and Females	NA	Continuous
	IL6r	Interleukin-6 receptor	1	0.36996	818	479.157	0.999796	1	1	1	1	Males and Females	NA	Continuous
	IL8	Interleukin-8	1	0.0352391	818	29.8054	0.395982	0.910502	1	1	1	Males and Females	NA	Continuous
	LOY	Loss_of_Y_chromosome	88	0.00802582	205011	18.8406	0.12775	0.350964	0.956089	0.996669	0.999998	Males and Females	31748747	Continuous
	Leisure_screen_time	Leisure_screen_time	56	0.0046303	526725	43.7496	0.0942915	0.223714	0.7954	0.944042	0.998904	Males and Females	36071172	Continuous
	MCP2	Monocyte Chemotactic Protein 2	1	0.0607235	818	52.7538	0.604976	0.991272	1	1	1	Males and Females	NA	Continuous
	MCSF	Macrophage Colony-Stimulating Factor 1	1	0.0363573	818	30.7868	0.40629	0.918622	1	1	1	Males and Females	NA	Continuous
	MIP1a	Macrophage Inflammatory Protein-1 alpha	1	0.0710655	818	62.4258	0.67305	0.99685	1	1	1	Males and Females	NA	Continuous
	MIP1b	Macrophage Inflammatory Protein-1 beta	2	0.0848022	818	37.7589	0.748833	0.999225	1	1	1	Males and Females	NA	Continuous
	MMP7	Matrix Metalloproteinase-7	1	0.0488991	818	41.9531	0.51509	0.973312	1	1	1	Males and Females	NA	Continuous
	MPIF1	Myeloid Progenitor Inhibitory Factor 1	1	0.0643448	818	56.1161	0.629925	0.993867	1	1	1	Males and Females	NA	Continuous
	NrCAM	Neuronal Cell Adhesion Molecule	1	0.0462511	818	39.5711	0.493225	0.966002	1	1	1	Males and Females	NA	Continuous
	Plasma omega-6 polyunsaturated fatty acid levels (adrenic acid) PMID:24823311	Plasma omega-6 polyunsaturated fatty acid levels (adrenic acid)	1	0.0685344	8631	634.896	0.65729	0.995945	1	1	1	Males and Females	24823311	Continuous
	Plasma omega-6 polyunsaturated fatty acid levels (arachidonic acid) PMID:24823311	Plasma omega-6 polyunsaturated fatty acid levels (arachidonic acid)	2	0.00821185	8631	35.7192	0.1296	0.357708	0.959876	0.997172	0.999999	Males and Females	24823311	Continuous
	Plasma omega-6 polyunsaturated fatty acid levels (dihomo-gamma-linolenic acid) PMID:24823311	Plasma omega-6 polyunsaturated fatty acid levels (dihomo-gamma-linolenic acid)	3	0.122027	8631	399.68	0.884118	0.999986	1	1	1	Males and Females	24823311	Continuous
	Plasma omega-6 polyunsaturated fatty acid levels (gamma-linolenic acid) PMID:24823311	Plasma omega-6 polyunsaturated fatty acid levels (gamma-linolenic acid)	1	0.0057006	8631	49.4725	0.104767	0.264474	0.870865	0.976068	0.999849	Males and Females	24823311	Continuous
	Plasma omega-6 polyunsaturated fatty acid levels (linoleic acid) PMID:24823311	Plasma omega-6 polyunsaturated fatty acid levels (linoleic acid)	4	0.151126	8631	383.925	0.939669	0.999999	1	1	1	Males and Females	24823311	Continuous
	RAGE	Receptor for advanced glycosylation end	1	0.0374845	818	31.7785	0.416588	0.92612	1	1	1	Males and Females	NA	Continuous
	Sedentary_behaviour_at_work	Sedentary_behaviour_at_work	3	0.000426577	370957	52.7692	0.0539976	0.0652696	0.135031	0.189927	0.33189	Males and Females	36071172	Continuous
	Sortilin	Sortilin	1	0.0419167	818	35.7005	0.456124	0.949841	1	1	1	Males and Females	NA	Continuous
	TECK	Thymus-Expressed Chemokine	1	0.0368054	818	31.1808	0.410396	0.921683	1	1	1	Males and Females	NA	Continuous
	TF	Serotransferrin	1	0.0678988	818	59.4414	0.653241	0.995681	1	1	1	Males and Females	NA	Continuous
	THP	Tamm-Horsfall Urinary Glycoprotein	1	0.184992	818	185.218	0.972925	1	1	1	1	Males and Females	NA	Continuous
	THPO	Thrombopoietin	1	0.0356431	818	30.1598	0.399717	0.913518	1	1	1	Males and Females	NA	Continuous
	TNC	Tenascin-C	1	0.0500239	818	42.969	0.52419	0.975944	1	1	1	Males and Females	NA	Continuous
	VCAM1	Vascular Cell Adhesion Molecule-1	1	0.0352729	818	29.835	0.396296	0.910758	1	1	1	Males and Females	NA	Continuous
	adiponectin_serum_level	Adiponectin_serum_level	5	0.0112525	35962	81.8401	0.160015	0.463005	0.991391	0.999824	1	Males and Females	22479202	Continuous
	arachidic_acid	Arachidic_acid	1	0.00481431	10129	48.9903	0.0960871	0.230745	0.810599	0.95149	0.999216	Males and Females	25378659	Continuous
	arachidonic acid (20:4n6)	Arachidonic acid (20:4n6)	1	0.00512302	8631	44.4341	0.0991048	0.242522	0.833914	0.961945	0.999555	Males and Females	24823311	Continuous
	c_reactive_protein_plasma_level	C_reactive_protein_plasma_level	8	0.0148648	82725	156.014	0.196403	0.573723	0.998779	0.999995	1	Males and Females	21300955	Continuous
	calcium measurement PMID:24068962	Calcium measurement	6	0.0203239	61079	211.162	0.251355	0.708527	0.999947	1	1	Males and Females	24068962	Continuous
	circulating 25-hydroxyvitamin D	Circulating 25-hydroxyvitamin D	1	0.0186398	79366	1507.43	0.234447	0.671078	0.999857	1	1	Males and Females	29343764	Continuous
	coffee_consumption	Coffee_consumption	6	0.00881741	91462	135.595	0.135632	0.379444	0.970189	0.99835	1	Males and Females	25288136	Continuous
	copper_blood_level	Copper_blood_level	2	0.0460262	2603	62.7209	0.49134	0.965301	1	1	1	Males and Females	23720494	Continuous
	dihomo-gamma-linoleic acid (20:3n6)	Dihomo-gamma-linoleic acid (20:3n6)	1	0.0138254	8631	120.972	0.185919	0.543596	0.997834	0.999985	1	Males and Females	24823311	Continuous
	ebi-a-GCST001212	Proinsulin levels	5	0.0336212	10701	74.4177	0.380911	0.897444	1	1	1	NA	21873549	Continuous
	ebi-a-GCST003372	Glomerular filtration rate (creatinine)	33	0.0165086	133413	67.8442	0.212983	0.618434	0.999515	0.999999	1	NA	26831199	Continuous
	ebi-a-GCST003375	Glomerular filtration rate (cystatin C)	4	0.0336132	32834	285.467	0.380837	0.897375	1	1	1	NA	26831199	Continuous
	ebi-a-GCST003401	Glomerular filtration rate in non diabetics (creatinine)	35	0.0188075	118448	64.8492	0.236134	0.674968	0.999871	1	1	NA	26831199	Continuous
	ebi-a-GCST003839	Sleep duration	3	0.001065	127573	45.3353	0.0600154	0.0885662	0.266746	0.398479	0.673285	NA	27494321	Continuous
	ebi-a-GCST004575	Acute insulin response	1	0.0234518	2087	50.0713	0.282553	0.768905	0.999992	1	1	NA	28490609	Continuous
	ebi-a-GCST004601	Red blood cell count	138	0.0758733	172952	102.815	0.701416	0.998061	1	1	1	NA	27863252	Continuous
	ebi-a-GCST004608	Granulocyte percentage of myeloid white cells	135	0.0837176	169545	114.654	0.743426	0.999133	1	1	1	NA	27863252	Continuous
	ebi-a-GCST004613	Sum neutrophil eosinophil counts	116	0.0536216	170384	83.1662	0.552526	0.982805	1	1	1	NA	27863252	Continuous
	ebi-a-GCST004614	Granulocyte count	120	0.0545945	169822	81.6646	0.559986	0.984312	1	1	1	NA	27863252	Continuous
	ebi-a-GCST004619	Reticulocyte fraction of red cells	125	0.0857511	170690	127.983	0.753485	0.999298	1	1	1	NA	27863252	Continuous
	ebi-a-GCST004621	Sum basophil neutrophil counts	129	0.0792379	171529	114.342	0.720071	0.998624	1	1	1	NA	27863252	Continuous
	ebi-a-GCST004623	Neutrophil percentage of granulocytes	117	0.0539758	170672	83.1712	0.555252	0.983369	1	1	1	NA	27863252	Continuous
	ebi-a-GCST004624	Sum eosinophil basophil counts	130	0.0617487	171771	86.8928	0.612162	0.992098	1	1	1	NA	27863252	Continuous
	ebi-a-GCST004626	Myeloid white cell count	122	0.056297	169219	82.6844	0.572831	0.986651	1	1	1	NA	27863252	Continuous
	ebi-a-GCST004732	Heart rate variability traits (pvRSA/HF)	3	0.008326	24088	67.4023	0.130736	0.361832	0.962046	0.997444	0.999999	NA	28613276	Continuous
	ebi-a-GCST004733	Heart rate variability traits (RMSSD)	2	0.00613442	26523	81.8445	0.109033	0.280868	0.893604	0.983235	0.999934	NA	28613276	Continuous
	ebi-a-GCST004734	Heart rate variability traits (SDNN)	3	0.00559984	27850	52.2704	0.103778	0.260654	0.864998	0.974029	0.999817	NA	28613276	Continuous
	ebi-a-GCST005180	Homeostasis model assessment of beta-cell function	2	0.00213192	36466	38.9511	0.0701598	0.128401	0.472144	0.67315	0.926238	NA	20081858	Continuous
	ebi-a-GCST005314	Offspring birth weight	4	0.00194786	68258	33.3017	0.0684023	0.121466	0.439104	0.633945	0.902838	NA	29309628	Continuous
	ebi-a-GCST005348	Total body bone mineral density	69	0.0836491	56284	74.3695	0.743082	0.999127	1	1	1	NA	29304378	Continuous
	ebi-a-GCST005350	Total body bone mineral density (age 45-60)	18	0.0509045	18805	55.9767	0.531234	0.97783	1	1	1	NA	29304378	Continuous
	ebi-a-GCST006099	Accelerometer-based physical activity measurement (average acceleration)	5	0.00176377	91084	32.1849	0.0666475	0.114552	0.404919	0.591283	0.872883	NA	29899525	Continuous
	ebi-a-GCST006344	Anti-cytomegalovirus IgG levels	2	0.175486	347	36.6077	0.96596	1	1	1	1	NA	30053915	Continuous
	ebi-a-GCST006353	Anti-rubella virus IgG levels	1	0.0396998	935	38.5711	0.436543	0.939036	1	1	1	NA	30053915	Continuous
	ebi-a-GCST006361	Anti-Epstein-Barr virus nuclear antigen (EBNA) IgG levels	2	0.110801	914	56.759	0.85249	0.999952	1	1	1	NA	30053915	Continuous
	ebi-a-GCST006366	Central corneal thickness	21	0.0584303	17803	52.5439	0.588549	0.989113	1	1	1	NA	29760442	Continuous
	ebi-a-GCST006572	Cognitive performance	109	0.0182774	257841	44.0216	0.230802	0.662546	0.999824	1	1	NA	30038396	Continuous
	ebi-a-GCST006586	Urinary albumin excretion	32	0.00440894	382500	52.9294	0.0921343	0.215248	0.775748	0.933677	0.998366	NA	30220432	Continuous
	ebi-a-GCST006677	Acute insulin response (insulin secretion adjusted)	1	0.0141098	2087	29.84	0.188787	0.551981	0.998147	0.999989	1	NA	28490609	Continuous
	ebi-a-GCST006678	Acute insulin response (insulin secretion and BMI adjusted)	1	0.0140435	2087	29.6977	0.188118	0.550035	0.998078	0.999988	1	NA	28490609	Continuous
	ebi-a-GCST006696	Parental longevity (mother's attained age)	3	0.00091507	412937	126.07	0.0585985	0.0830524	0.23591	0.351439	0.607583	NA	29227965	Continuous
	ebi-a-GCST006697	Parental longevity (combined parental attained age, Martingale residuals)	6	0.00140108	389166	91.0013	0.0631994	0.101009	0.334622	0.497095	0.78903	NA	29227965	Continuous
	ebi-a-GCST006699	Parental longevity (mother's age at death)	1	0.000317839	246941	78.5119	0.0529768	0.0613527	0.112882	0.153438	0.260326	NA	29227965	Continuous
	ebi-a-GCST006700	Parental longevity (father's age at death)	4	0.000563493	317652	44.7732	0.0552847	0.0702239	0.163183	0.235936	0.41783	NA	29227965	Continuous
	ebi-a-GCST006701	Parental longevity (father's attained age)	11	0.00150603	415311	56.9451	0.0641959	0.104917	0.355328	0.525714	0.817181	NA	29227965	Continuous
	ebi-a-GCST006702	Parental longevity (combined parental age at death)	5	0.00117877	208118	49.121	0.061092	0.0927658	0.289952	0.432989	0.71715	NA	29227965	Continuous
	ebi-a-GCST006979	Heel bone mineral density	380	0.155827	426824	207.152	0.945886	1	1	1	1	NA	30598549	Continuous
	ebi-a-GCST007429	Lung function (FVC)	170	0.0284735	321047	55.3191	0.331826	0.843709	1	1	1	NA	30804560	Continuous
	ebi-a-GCST007430	Peak expiratory flow	151	0.0315432	321047	69.2167	0.361295	0.878153	1	1	1	NA	30804560	Continuous
	ebi-a-GCST007431	Lung function (FEV1/FVC)	228	0.0571901	321047	85.3534	0.579463	0.98774	1	1	1	NA	30804560	Continuous
	ebi-a-GCST007432	FEV1	196	0.0358878	321047	60.9347	0.401973	0.915298	1	1	1	NA	30804560	Continuous
	ebi-a-GCST008403	Arterial stiffness index	4	0.00122332	127121	38.9236	0.061514	0.0944141	0.298983	0.446202	0.732978	NA	31235810	Continuous
	ebi-a-GCST90000025	Appendicular lean mass	489	0.0996672	450243	101.816	0.813827	0.999839	1	1	1	NA	33097823	Continuous
	ebi-a-GCST90000618	Serum 25-Hydroxyvitamin D levels	86	0.020719	496946	122.235	0.255312	0.716798	0.999958	1	1	NA	32242144	Continuous
	ebi-a-GCST90001392	IgD+ CD38+ B cell Absolute Count	1	0.00870795	3656	32.0983	0.134541	0.375541	0.968532	0.99818	1	NA	32929287	Continuous
	ebi-a-GCST90001397	Unswitched memory B cell %B cell	1	0.0103202	3657	38.1138	0.15066	0.431791	0.986034	0.99958	1	NA	32929287	Continuous
	ebi-a-GCST90001398	Unswitched memory B cell Absolute Count	2	0.0175829	3656	32.6899	0.22381	0.645716	0.999737	1	1	NA	32929287	Continuous
	ebi-a-GCST90001399	IgD- CD27- B cell %B cell	2	0.070186	3657	137.909	0.667639	0.996561	1	1	1	NA	32929287	Continuous
	ebi-a-GCST90001401	IgD- CD27- B cell Absolute Count	1	0.0317907	3656	119.977	0.363646	0.880611	1	1	1	NA	32929287	Continuous
	ebi-a-GCST90001404	Plasma Blast-Plasma Cell %B cell	1	0.0082512	3658	30.4174	0.129992	0.359131	0.960637	0.997269	0.999999	NA	32929287	Continuous
	ebi-a-GCST90001406	Memory B cell %B cell	1	0.00926225	3657	34.17	0.140073	0.395185	0.976111	0.998895	1	NA	32929287	Continuous
	ebi-a-GCST90001407	Memory B cell Absolute Count	1	0.0114289	3656	42.244	0.161787	0.468793	0.992152	0.999851	1	NA	32929287	Continuous
	ebi-a-GCST90001408	Naive-mature B cell %B cell	1	0.00836153	3657	30.8191	0.13109	0.363113	0.962699	0.997523	0.999999	NA	32929287	Continuous
	ebi-a-GCST90001410	IgD- CD38+ B cell %B cell	1	0.00873175	3657	32.1957	0.134778	0.376391	0.9689	0.998219	1	NA	32929287	Continuous
	ebi-a-GCST90001412	IgD+ CD24+ B cell Absolute Count	1	0.0153405	3656	56.9275	0.201202	0.587032	0.999064	0.999997	1	NA	32929287	Continuous
	ebi-a-GCST90001415	IgD+ CD24- B cell %B cell	1	0.00822961	3657	30.3288	0.129777	0.358351	0.960221	0.997216	0.999999	NA	32929287	Continuous
	ebi-a-GCST90001417	CD24+ CD27+ B cell %B cell	3	0.0255833	3657	31.9698	0.303609	0.803741	0.999998	1	1	NA	32929287	Continuous
	ebi-a-GCST90001418	CD24+ CD27+ B cell Absolute Count	1	0.0109902	3656	40.6046	0.157381	0.454326	0.990126	0.999775	1	NA	32929287	Continuous
	ebi-a-GCST90001424	IgD+ B cell %Lymphocyte	2	0.0248433	3657	46.5451	0.296321	0.792193	0.999996	1	1	NA	32929287	Continuous
	ebi-a-GCST90001426	IgD- CD38dim B cell %lymphocyte	2	0.0171499	3656	31.8709	0.219448	0.634904	0.999664	0.999999	1	NA	32929287	Continuous
	ebi-a-GCST90001429	IgD+ CD38+ B cell %lymphocyte	1	0.0085607	3656	31.5509	0.133074	0.370272	0.966167	0.997925	0.999999	NA	32929287	Continuous
	ebi-a-GCST90001431	IgD+ CD38- B cell %lymphocyte	1	0.0112042	3656	41.4039	0.159529	0.461411	0.99117	0.999816	1	NA	32929287	Continuous
	ebi-a-GCST90001432	Unswitched memory B cell %lymphocyte	3	0.0325809	3656	40.9975	0.371126	0.88816	1	1	1	NA	32929287	Continuous
	ebi-a-GCST90001433	IgD- CD27- B cell %lymphocyte	2	0.0470695	3656	90.2191	0.500049	0.968442	1	1	1	NA	32929287	Continuous
	ebi-a-GCST90001434	Switched memory B cell %lymphocyte	3	0.0293742	3656	36.8403	0.34053	0.854612	1	1	1	NA	32929287	Continuous
	ebi-a-GCST90001436	Memory B cell %lymphocyte	2	0.0276157	3656	51.8726	0.323496	0.832663	0.999999	1	1	NA	32929287	Continuous
	ebi-a-GCST90001439	IgD+ CD24+ B cell %lymphocyte	2	0.0305391	3656	57.5367	0.351717	0.867714	1	1	1	NA	32929287	Continuous
	ebi-a-GCST90001442	CD24+ CD27+ B cell %lymphocyte	3	0.0352148	3656	44.4328	0.395757	0.910318	1	1	1	NA	32929287	Continuous
	ebi-a-GCST90001446	IgD- CD38- B cell Absolute Count	1	0.0083362	3656	30.7165	0.130838	0.362199	0.962235	0.997467	0.999999	NA	32929287	Continuous
	ebi-a-GCST90001450	CD62L- monocyte Absolute Count	2	0.0310018	3019	48.2465	0.356138	0.87262	1	1	1	NA	32929287	Continuous
	ebi-a-GCST90001451	CD62L- monocyte %monocyte	3	0.0598441	3042	64.4597	0.598734	0.990498	1	1	1	NA	32929287	Continuous
	ebi-a-GCST90001452	CD11c+ CD62L- monocyte Absolute Count	1	0.0112758	3017	34.3843	0.160249	0.463771	0.991495	0.999828	1	NA	32929287	Continuous
	ebi-a-GCST90001457	CD11c+ HLA DR++ monocyte %monocyte	1	0.0108476	3042	33.3383	0.155949	0.449572	0.989365	0.999743	1	NA	32929287	Continuous
	ebi-a-GCST90001458	Myeloid Dendritic Cell Absolute Count	4	0.177067	3387	181.922	0.967225	1	1	1	1	NA	32929287	Continuous
	ebi-a-GCST90001459	Myeloid Dendritic Cell %Dendritic Cell	2	0.133622	3410	262.732	0.910261	0.999996	1	1	1	NA	32929287	Continuous
	ebi-a-GCST90001460	Plasmacytoid Dendritic Cell Absolute Count	2	0.0308216	3374	53.602	0.354418	0.870729	1	1	1	NA	32929287	Continuous
	ebi-a-GCST90001461	Dendritic Cell Absolute Count	3	0.134265	3374	174.215	0.911539	0.999996	1	1	1	NA	32929287	Continuous
	ebi-a-GCST90001462	CD62L- Dendritic Cell Absolute Count	5	0.24364	3387	217.819	0.993777	1	1	1	1	NA	32929287	Continuous
	ebi-a-GCST90001463	CD62L- Dendritic Cell %Dendritic Cell	4	0.207034	3410	222.251	0.984246	1	1	1	1	NA	32929287	Continuous
	ebi-a-GCST90001464	CD86+ myeloid Dendritic Cell Absolute Count	5	0.256142	3387	232.844	0.995502	1	1	1	1	NA	32929287	Continuous
	ebi-a-GCST90001465	CD86+ myeloid Dendritic Cell %Dendritic Cell	4	0.239273	3410	267.746	0.993035	1	1	1	1	NA	32929287	Continuous
	ebi-a-GCST90001467	CD86+ plasmacytoid Dendritic Cell %Dendritic Cell	1	0.024854	3410	86.8612	0.296426	0.792363	0.999996	1	1	NA	32929287	Continuous
	ebi-a-GCST90001468	CD62L- myeloid Dendritic Cell Absolute Count	6	0.27409	3387	212.705	0.997194	1	1	1	1	NA	32929287	Continuous
	ebi-a-GCST90001469	CD62L- myeloid Dendritic Cell %Dendritic Cell	7	0.295782	3410	204.127	0.998428	1	1	1	1	NA	32929287	Continuous
	ebi-a-GCST90001470	CD62L- plasmacytoid Dendritic Cell Absolute Count	1	0.035019	3374	122.369	0.393943	0.90882	1	1	1	NA	32929287	Continuous
	ebi-a-GCST90001471	CD62L- plasmacytoid Dendritic Cell %Dendritic Cell	2	0.0699828	3410	128.187	0.666379	0.99649	1	1	1	NA	32929287	Continuous
	ebi-a-GCST90001472	CD62L- CD86+ myeloid Dendritic Cell Absolute Count	6	0.341788	3387	292.521	0.999552	1	1	1	1	NA	32929287	Continuous
	ebi-a-GCST90001473	CD62L- CD86+ myeloid Dendritic Cell %Dendritic Cell	6	0.343349	3410	296.56	0.999571	1	1	1	1	NA	32929287	Continuous
	ebi-a-GCST90001474	Plasmacytoid Dendritic Cell %Dendritic Cell	2	0.126555	3410	246.822	0.89505	0.999991	1	1	1	NA	32929287	Continuous
	ebi-a-GCST90001475	HLA DR++ monocyte %monocyte	4	0.0657003	3595	63.1126	0.638955	0.994632	1	1	1	NA	32929287	Continuous
	ebi-a-GCST90001477	HLA DR++ monocyte Absolute Count	2	0.0249334	3579	45.7209	0.29721	0.793629	0.999997	1	1	NA	32929287	Continuous
	ebi-a-GCST90001478	CD4 regulatory T cell %CD4+ T cell	1	0.0146341	3437	51.0148	0.194076	0.56716	0.998613	0.999993	1	NA	32929287	Continuous
	ebi-a-GCST90001479	CD4 regulatory T cell %T cell	1	0.01	3437	34.6971	0.147452	0.420841	0.983547	0.999436	1	NA	32929287	Continuous
	ebi-a-GCST90001480	Resting CD4 regulatory T cell Absolute Count	4	0.064596	3405	58.6982	0.631612	0.994016	1	1	1	NA	32929287	Continuous
	ebi-a-GCST90001481	Resting CD4 regulatory T cell %CD4 regulatory T cell	11	0.22175	3437	88.718	0.98911	1	1	1	1	NA	32929287	Continuous
	ebi-a-GCST90001482	Resting CD4 regulatory T cell %CD4+ T cell	6	0.129449	3437	85.0056	0.901542	0.999994	1	1	1	NA	32929287	Continuous
	ebi-a-GCST90001483	CD39+ resting CD4 regulatory T cell Absolute Count	4	0.0605181	3405	54.754	0.603524	0.991097	1	1	1	NA	32929287	Continuous
	ebi-a-GCST90001484	CD39+ resting CD4 regulatory T cell %resting CD4 regulatory T cell	1	0.0115116	3437	40.003	0.162619	0.471497	0.992486	0.999862	1	NA	32929287	Continuous
	ebi-a-GCST90001485	CD39+ resting CD4 regulatory T cell %CD4 regulatory T cell	6	0.105159	3437	67.1802	0.833877	0.999911	1	1	1	NA	32929287	Continuous
	ebi-a-GCST90001486	Activated CD4 regulatory T cell Absolute Count	2	0.0199807	3405	34.6801	0.247915	0.701185	0.999935	1	1	NA	32929287	Continuous
	ebi-a-GCST90001487	Activated CD4 regulatory T cell %CD4 regulatory T cell	4	0.0420691	3437	37.6805	0.457456	0.950514	1	1	1	NA	32929287	Continuous
	ebi-a-GCST90001492	Secreting CD4 regulatory T cell Absolute Count	4	0.0553293	3405	49.7845	0.565563	0.985366	1	1	1	NA	32929287	Continuous
	ebi-a-GCST90001493	Secreting CD4 regulatory T cell %CD4 regulatory T cell	6	0.162371	3437	110.815	0.953552	1	1	1	1	NA	32929287	Continuous
	ebi-a-GCST90001494	Secreting CD4 regulatory T cell %CD4+ T cell	7	0.111289	3437	61.3422	0.854008	0.999954	1	1	1	NA	32929287	Continuous
	ebi-a-GCST90001498	Activated & resting CD4 regulatory T cell Absolute Count	1	0.0106092	3405	36.4904	0.153557	0.441575	0.987967	0.999679	1	NA	32929287	Continuous
	ebi-a-GCST90001499	Activated & resting CD4 regulatory T cell %CD4 regulatory T cell	6	0.162684	3437	111.07	0.953892	1	1	1	1	NA	32929287	Continuous
	ebi-a-GCST90001500	Activated & resting CD4 regulatory T cell %CD4+ T cell	3	0.0530099	3437	64.0567	0.547792	0.981788	1	1	1	NA	32929287	Continuous
	ebi-a-GCST90001501	Activated & secreting CD4 regulatory T cell Absolute Count	4	0.0549031	3405	49.3786	0.562334	0.984763	1	1	1	NA	32929287	Continuous
	ebi-a-GCST90001502	Activated & secreting CD4 regulatory T cell %CD4 regulatory T cell	9	0.218034	3437	106.172	0.988039	1	1	1	1	NA	32929287	Continuous
	ebi-a-GCST90001503	Activated & secreting CD4 regulatory T cell %CD4+ T cell	8	0.114388	3437	55.3461	0.863341	0.999967	1	1	1	NA	32929287	Continuous
	ebi-a-GCST90001504	CD25++ CD4+ T cell Absolute Count	1	0.0192594	3405	66.8266	0.240674	0.685273	0.999901	1	1	NA	32929287	Continuous
	ebi-a-GCST90001505	CD25++ CD4+ T cell %CD4+ T cell	2	0.0416194	3437	74.5638	0.453521	0.948503	1	1	1	NA	32929287	Continuous
	ebi-a-GCST90001506	CD25++ CD4+ T cell %T cell	1	0.0243927	3437	85.8838	0.291871	0.784879	0.999995	1	1	NA	32929287	Continuous
	ebi-a-GCST90001507	CD25++ CD45RA+ CD4 not regulatory T cell Absolute Count	3	0.0569329	3405	68.4394	0.577561	0.987436	1	1	1	NA	32929287	Continuous
	ebi-a-GCST90001508	CD25++ CD45RA+ CD4 not regulatory T cell %CD4+ T cell	5	0.0935035	3437	70.7803	0.788866	0.999689	1	1	1	NA	32929287	Continuous
	ebi-a-GCST90001509	CD25++ CD45RA+ CD4 not regulatory T cell %T cell	5	0.0814196	3437	60.8223	0.731653	0.9989	1	1	1	NA	32929287	Continuous
	ebi-a-GCST90001510	CD25++ CD45RA- CD4 not regulatory T cell Absolute Count	2	0.0428985	3405	76.241	0.464667	0.954031	1	1	1	NA	32929287	Continuous
	ebi-a-GCST90001511	CD25++ CD45RA- CD4 not regulatory T cell %CD4+ T cell	3	0.0599625	3437	72.994	0.599578	0.990606	1	1	1	NA	32929287	Continuous
	ebi-a-GCST90001512	CD25++ CD45RA- CD4 not regulatory T cell %T cell	3	0.0522366	3437	63.0706	0.541757	0.980419	1	1	1	NA	32929287	Continuous
	ebi-a-GCST90001514	Hematopoietic Stem Cell Absolute Count	2	0.0736724	1858	73.7656	0.688683	0.997577	1	1	1	NA	32929287	Continuous
	ebi-a-GCST90001515	Immature Myeloid-Derived Suppressor Cells Absolute Count	1	0.0190839	1857	36.0893	0.238911	0.681302	0.99989	1	1	NA	32929287	Continuous
	ebi-a-GCST90001516	Immature Myeloid-Derived Suppressor Cells %CD33dim HLA DR- CD66b-	1	0.0164361	1857	30.9985	0.212252	0.616539	0.999495	0.999999	1	NA	32929287	Continuous
	ebi-a-GCST90001520	CD33+ HLA DR+ CD14dim Absolute Count	1	0.0171508	1858	32.3874	0.219457	0.634927	0.999664	0.999999	1	NA	32929287	Continuous
	ebi-a-GCST90001522	CD33- HLA DR- Absolute Count	1	0.0170488	1858	32.1914	0.218429	0.632344	0.999644	0.999999	1	NA	32929287	Continuous
	ebi-a-GCST90001523	CD33- HLA DR+ Absolute Count	1	0.0242318	1858	46.0912	0.290281	0.782217	0.999995	1	1	NA	32929287	Continuous
	ebi-a-GCST90001525	CD33dim HLA DR+ CD11b+ Absolute Count	1	0.0295545	1858	56.5237	0.342267	0.856713	1	1	1	NA	32929287	Continuous
	ebi-a-GCST90001526	CD33dim HLA DR+ CD11b+ %CD33dim HLA DR+	3	0.180892	1858	136.479	0.970104	1	1	1	1	NA	32929287	Continuous
	ebi-a-GCST90001527	CD33dim HLA DR+ CD11b- Absolute Count	2	0.0588543	1858	58.001	0.591623	0.989547	1	1	1	NA	32929287	Continuous
	ebi-a-GCST90001528	CD33dim HLA DR+ CD11b- %CD33dim HLA DR+	3	0.179153	1858	134.881	0.968826	1	1	1	1	NA	32929287	Continuous
	ebi-a-GCST90001530	Monocytic Myeloid-Derived Suppressor Cells Absolute Count	3	0.0859227	1855	57.9976	0.754319	0.99931	1	1	1	NA	32929287	Continuous
	ebi-a-GCST90001531	CD33dim HLA DR- Absolute Count	2	0.0476244	1856	46.3304	0.504642	0.970001	1	1	1	NA	32929287	Continuous
	ebi-a-GCST90001532	Basophil Absolute Count	2	0.0469853	1857	45.7028	0.499349	0.968198	1	1	1	NA	32929287	Continuous
	ebi-a-GCST90001533	Basophil %CD33dim HLA DR- CD66b-	1	0.0161522	1857	30.4543	0.209389	0.609046	0.999407	0.999998	1	NA	32929287	Continuous
	ebi-a-GCST90001534	CD45RA- CD4+ T cell Absolute Count	1	0.013582	3395	46.7182	0.183465	0.536335	0.997525	0.999981	1	NA	32929287	Continuous
	ebi-a-GCST90001535	CD45RA- CD4+ T cell %CD4+ T cell	4	0.0516816	3427	46.6232	0.537393	0.979378	1	1	1	NA	32929287	Continuous
	ebi-a-GCST90001536	CD45RA- CD4+ T cell %T cell	2	0.0266781	3427	46.9249	0.314347	0.819816	0.999999	1	1	NA	32929287	Continuous
	ebi-a-GCST90001538	Central Memory CD4+ T cell %CD4+ T cell	1	0.0130908	3427	45.4306	0.178514	0.521447	0.996768	0.999969	1	NA	32929287	Continuous
	ebi-a-GCST90001540	Naive CD4+ T cell Absolute Count	1	0.0156308	3395	53.8775	0.20413	0.595005	0.999204	0.999997	1	NA	32929287	Continuous
	ebi-a-GCST90001541	Naive CD4+ T cell %CD4+ T cell	4	0.042643	3427	38.106	0.462451	0.952973	1	1	1	NA	32929287	Continuous
	ebi-a-GCST90001542	Effector Memory CD4+ T cell Absolute Count	2	0.0226876	3395	39.3713	0.27496	0.755207	0.999987	1	1	NA	32929287	Continuous
	ebi-a-GCST90001543	Effector Memory CD4+ T cell %CD4+ T cell	3	0.0309287	3427	36.416	0.355441	0.871856	1	1	1	NA	32929287	Continuous
	ebi-a-GCST90001544	Effector Memory CD4+ T cell %T cell	4	0.0451831	3427	40.4833	0.484232	0.96255	1	1	1	NA	32929287	Continuous
	ebi-a-GCST90001545	Terminally Differentiated CD4+ T cell Absolute Count	2	0.0226054	3395	39.2254	0.274142	0.753695	0.999986	1	1	NA	32929287	Continuous
	ebi-a-GCST90001546	Terminally Differentiated CD4+ T cell %CD4+ T cell	5	0.0726697	3427	53.617	0.682742	0.997319	1	1	1	NA	32929287	Continuous
	ebi-a-GCST90001547	Terminally Differentiated CD4+ T cell %T cell	6	0.086534	3427	53.997	0.75727	0.999353	1	1	1	NA	32929287	Continuous
	ebi-a-GCST90001548	Central Memory CD8+ T cell Absolute Count	1	0.00978206	3395	33.5184	0.14527	0.413322	0.981618	0.999311	1	NA	32929287	Continuous
	ebi-a-GCST90001551	Naive CD8+ T cell Absolute Count	2	0.0207011	3395	35.8513	0.255133	0.716428	0.999957	1	1	NA	32929287	Continuous
	ebi-a-GCST90001552	Naive CD8+ T cell %CD8+ T cell	1	0.00869527	3427	30.0425	0.134415	0.375088	0.968335	0.99816	1	NA	32929287	Continuous
	ebi-a-GCST90001554	Effector Memory CD8+ T cell Absolute Count	2	0.0215087	3395	37.2806	0.263208	0.73276	0.999974	1	1	NA	32929287	Continuous
	ebi-a-GCST90001555	Effector Memory CD8+ T cell %CD8+ T cell	4	0.0814595	3427	75.8689	0.731862	0.998905	1	1	1	NA	32929287	Continuous
	ebi-a-GCST90001556	Effector Memory CD8+ T cell %T cell	2	0.0264958	3427	46.5954	0.312563	0.817221	0.999999	1	1	NA	32929287	Continuous
	ebi-a-GCST90001557	Terminally Differentiated CD8+ T cell Absolute Count	2	0.0478853	3395	85.298	0.506792	0.970709	1	1	1	NA	32929287	Continuous
	ebi-a-GCST90001558	Terminally Differentiated CD8+ T cell %CD8+ T cell	4	0.107918	3427	103.493	0.843222	0.999934	1	1	1	NA	32929287	Continuous
	ebi-a-GCST90001559	Terminally Differentiated CD8+ T cell %T cell	3	0.0643608	3427	78.4872	0.630033	0.993877	1	1	1	NA	32929287	Continuous
	ebi-a-GCST90001560	CD45RA+ CD8+ T cell Absolute Count	3	0.0422777	3395	49.8974	0.459274	0.951421	1	1	1	NA	32929287	Continuous
	ebi-a-GCST90001561	CD45RA+ CD8+ T cell %CD8+ T cell	5	0.100295	3427	76.2715	0.816221	0.999849	1	1	1	NA	32929287	Continuous
	ebi-a-GCST90001562	CD45RA+ CD8+ T cell %T cell	4	0.0636387	3427	58.1431	0.625156	0.993428	1	1	1	NA	32929287	Continuous
	ebi-a-GCST90001568	Naive CD4-CD8- T cell %T cell	1	0.00981785	3427	33.9596	0.145628	0.41456	0.981949	0.999333	1	NA	32929287	Continuous
	ebi-a-GCST90001569	Effector Memory CD4-CD8- T cell Absolute Count	4	0.0383389	3395	33.7876	0.42433	0.931374	1	1	1	NA	32929287	Continuous
	ebi-a-GCST90001570	Effector Memory CD4-CD8- T cell %CD4-CD8- T cell	5	0.061832	3427	45.0937	0.612742	0.992162	1	1	1	NA	32929287	Continuous
	ebi-a-GCST90001571	Effector Memory CD4-CD8- T cell %T cell	3	0.0353823	3427	41.852	0.397308	0.911582	1	1	1	NA	32929287	Continuous
	ebi-a-GCST90001572	Terminally Differentiated CD4-CD8- T cell Absolute Count	3	0.044525	3395	52.6734	0.478642	0.960261	1	1	1	NA	32929287	Continuous
	ebi-a-GCST90001573	Terminally Differentiated CD4-CD8- T cell %CD4-CD8- T cell	3	0.0473566	3427	56.72	0.502429	0.969258	1	1	1	NA	32929287	Continuous
	ebi-a-GCST90001574	Terminally Differentiated CD4-CD8- T cell %T cell	6	0.0660089	3427	40.2842	0.640986	0.994793	1	1	1	NA	32929287	Continuous
	ebi-a-GCST90001575	Naive CD4+ T cell %T cell	1	0.00909637	3427	31.4411	0.138416	0.389339	0.974047	0.998716	1	NA	32929287	Continuous
	ebi-a-GCST90001579	CD14- CD16+ monocyte Absolute Count	1	0.0544903	3629	209.026	0.559192	0.984157	1	1	1	NA	32929287	Continuous
	ebi-a-GCST90001580	CD14+ CD16+ monocyte Absolute Count	3	0.153237	3629	218.67	0.942538	1	1	1	1	NA	32929287	Continuous
	ebi-a-GCST90001581	CD14- CD16- Absolute Count	3	0.0453345	3629	57.3805	0.485513	0.963058	1	1	1	NA	32929287	Continuous
	ebi-a-GCST90001582	CD14+ CD16- monocyte Absolute Count	3	0.0304534	3629	37.9537	0.350897	0.866788	1	1	1	NA	32929287	Continuous
	ebi-a-GCST90001583	Monocyte Absolute Count	1	0.00871227	3629	31.8771	0.134584	0.375695	0.9686	0.998187	1	NA	32929287	Continuous
	ebi-a-GCST90001584	CD14- CD16+ monocyte %monocyte	2	0.0623698	3629	120.598	0.616468	0.992561	1	1	1	NA	32929287	Continuous
	ebi-a-GCST90001585	CD14+ CD16+ monocyte %monocyte	3	0.174543	3629	255.502	0.965184	1	1	1	1	NA	32929287	Continuous
	ebi-a-GCST90001586	CD14+ CD16- monocyte %monocyte	2	0.0875785	3629	174.02	0.762243	0.99942	1	1	1	NA	32929287	Continuous
	ebi-a-GCST90001587	CD16+ monocyte %monocyte	2	0.0852234	3629	168.905	0.750907	0.999258	1	1	1	NA	32929287	Continuous
	ebi-a-GCST90001588	T/B cell	3	0.0381355	3653	48.2246	0.422492	0.930155	1	1	1	NA	32929287	Continuous
	ebi-a-GCST90001589	CD4+/CD8+ T cell	1	0.00849309	3652	31.2653	0.1324	0.367846	0.965025	0.997796	0.999999	NA	32929287	Continuous
	ebi-a-GCST90001592	CD8+ T cell Absolute Count	2	0.0219233	3652	40.8956	0.267346	0.74084	0.999979	1	1	NA	32929287	Continuous
	ebi-a-GCST90001593	CD8+ T cell %T cell	1	0.00959111	3668	35.5015	0.14336	0.406693	0.979753	0.99918	1	NA	32929287	Continuous
	ebi-a-GCST90001594	CD4+CD8+ T cell Absolute Count	1	0.00831536	3652	30.6056	0.13063	0.361448	0.961849	0.99742	0.999999	NA	32929287	Continuous
	ebi-a-GCST90001596	CD8dim T cell Absolute Count	3	0.0332216	3652	41.7857	0.377162	0.893964	1	1	1	NA	32929287	Continuous
	ebi-a-GCST90001597	CD8dim T cell %T cell	2	0.0322596	3668	61.0863	0.368089	0.885144	1	1	1	NA	32929287	Continuous
	ebi-a-GCST90001598	CD4-CD8- T cell Absolute Count	2	0.0231097	3652	43.1611	0.279157	0.762856	0.99999	1	1	NA	32929287	Continuous
	ebi-a-GCST90001599	CD4-CD8- T cell %T cell	3	0.037333	3668	47.3643	0.41521	0.925151	1	1	1	NA	32929287	Continuous
	ebi-a-GCST90001601	Lymphocyte Absolute Count	1	0.0086904	3653	32.0068	0.134366	0.374914	0.968259	0.998152	1	NA	32929287	Continuous
	ebi-a-GCST90001602	Lymphocyte %leukocyte	1	0.00885122	3669	32.7473	0.13597	0.380648	0.970684	0.998399	1	NA	32929287	Continuous
	ebi-a-GCST90001603	T cell Absolute Count	1	0.0109476	3653	40.4121	0.156953	0.452908	0.989904	0.999766	1	NA	32929287	Continuous
	ebi-a-GCST90001604	T cell %lymphocyte	2	0.0314072	3669	59.4362	0.360001	0.876784	1	1	1	NA	32929287	Continuous
	ebi-a-GCST90001606	CD4+ T cell %leukocyte	1	0.00838937	3668	31.0156	0.131367	0.364115	0.963203	0.997584	0.999999	NA	32929287	Continuous
	ebi-a-GCST90001607	CD8+ T cell %leukocyte	1	0.0100457	3668	37.2013	0.147909	0.42241	0.983926	0.999459	1	NA	32929287	Continuous
	ebi-a-GCST90001609	CD4+ CD8dim T cell Absolute Count	3	0.0574993	3652	74.1847	0.581741	0.988097	1	1	1	NA	32929287	Continuous
	ebi-a-GCST90001610	CD4+ CD8dim T cell %lymphocyte	3	0.0774065	3668	102.471	0.710037	0.998341	1	1	1	NA	32929287	Continuous
	ebi-a-GCST90001611	CD4+ CD8dim T cell %leukocyte	3	0.0720692	3668	94.8567	0.67914	0.997152	1	1	1	NA	32929287	Continuous
	ebi-a-GCST90001612	CD8dim T cell %leukocyte	2	0.0280766	3668	52.9366	0.327976	0.83868	1	1	1	NA	32929287	Continuous
	ebi-a-GCST90001613	CD4-CD8- T cell %leukocyte	4	0.0421922	3668	40.3395	0.458529	0.951051	1	1	1	NA	32929287	Continuous
	ebi-a-GCST90001614	CD8+ and CD8dim T cell %leukocyte	2	0.0195041	3668	36.4523	0.243133	0.690746	0.999914	1	1	NA	32929287	Continuous
	ebi-a-GCST90001615	TCRgd T cell Absolute Count	2	0.0206214	3650	38.3949	0.254335	0.714773	0.999955	1	1	NA	32929287	Continuous
	ebi-a-GCST90001617	TCRgd T cell %lymphocyte	1	0.00843906	3666	31.1839	0.131862	0.365904	0.964087	0.997688	0.999999	NA	32929287	Continuous
	ebi-a-GCST90001618	HLA DR+ T cell Absolute Count	5	0.111865	3580	90.0326	0.855785	0.999957	1	1	1	NA	32929287	Continuous
	ebi-a-GCST90001619	HLA DR+ T cell%T cell	4	0.111961	3596	113.185	0.856079	0.999957	1	1	1	NA	32929287	Continuous
	ebi-a-GCST90001620	HLA DR+ T cell%lymphocyte	5	0.120479	3596	98.3532	0.880152	0.999983	1	1	1	NA	32929287	Continuous
	ebi-a-GCST90001621	Natural Killer T Absolute Count	5	0.0662569	3653	51.757	0.642613	0.994919	1	1	1	NA	32929287	Continuous
	ebi-a-GCST90001622	Natural Killer T %T cell	7	0.0970202	3669	56.1934	0.803436	0.999786	1	1	1	NA	32929287	Continuous
	ebi-a-GCST90001623	Natural Killer T %lymphocyte	8	0.0986324	3669	50.0621	0.809823	0.99982	1	1	1	NA	32929287	Continuous
	ebi-a-GCST90001624	HLA DR+ CD4+ T cell Absolute Count	2	0.0396154	3579	73.7542	0.43579	0.938585	1	1	1	NA	32929287	Continuous
	ebi-a-GCST90001625	HLA DR+ CD4+ T cell %T cell	1	0.0379202	3595	141.617	0.420543	0.928844	1	1	1	NA	32929287	Continuous
	ebi-a-GCST90001626	HLA DR+ CD4+ T cell %lymphocyte	2	0.0487211	3595	91.9847	0.51364	0.972871	1	1	1	NA	32929287	Continuous
	ebi-a-GCST90001627	HLA DR+ CD8+ T cell Absolute Count	4	0.0991965	3579	98.3923	0.812015	0.99983	1	1	1	NA	32929287	Continuous
	ebi-a-GCST90001628	HLA DR+ CD8+ T cell %T cell	4	0.104321	3595	104.533	0.830946	0.999902	1	1	1	NA	32929287	Continuous
	ebi-a-GCST90001629	HLA DR+ CD8+ T cell %lymphocyte	3	0.0963385	3595	127.611	0.800681	0.99977	1	1	1	NA	32929287	Continuous
	ebi-a-GCST90001630	CD8+ Natural Killer T Absolute Count	2	0.0359722	3652	68.0803	0.402751	0.915905	1	1	1	NA	32929287	Continuous
	ebi-a-GCST90001631	CD8+ Natural Killer T %T cell	1	0.0293667	3668	110.915	0.340457	0.854524	1	1	1	NA	32929287	Continuous
	ebi-a-GCST90001632	CD8+ Natural Killer T %lymphocyte	1	0.0279211	3668	105.299	0.326466	0.836671	0.999999	1	1	NA	32929287	Continuous
	ebi-a-GCST90001633	CD8dim Natural Killer T Absolute Count	6	0.0893628	3652	59.6153	0.770542	0.999519	1	1	1	NA	32929287	Continuous
	ebi-a-GCST90001634	CD8dim Natural Killer T %T cell	6	0.0979621	3668	66.2646	0.807189	0.999806	1	1	1	NA	32929287	Continuous
	ebi-a-GCST90001635	CD8dim Natural Killer T %lymphocyte	7	0.103489	3668	60.3562	0.827991	0.999893	1	1	1	NA	32929287	Continuous
	ebi-a-GCST90001636	CD4-CD8- Natural Killer T Absolute Count	1	0.0129651	3652	47.9444	0.177248	0.517589	0.996541	0.999966	1	NA	32929287	Continuous
	ebi-a-GCST90001637	CD4-CD8- Natural Killer T %T cell	6	0.106344	3668	72.6094	0.837951	0.999921	1	1	1	NA	32929287	Continuous
	ebi-a-GCST90001638	CD4-CD8- Natural Killer T %lymphocyte	7	0.110006	3668	64.6264	0.849982	0.999947	1	1	1	NA	32929287	Continuous
	ebi-a-GCST90001639	CD3- lymphocyte Absolute Count	1	0.00964827	3653	35.569	0.143931	0.408681	0.980329	0.999222	1	NA	32929287	Continuous
	ebi-a-GCST90001642	B cell Absolute Count	1	0.0110661	3653	40.8546	0.158143	0.456846	0.990509	0.99979	1	NA	32929287	Continuous
	ebi-a-GCST90001643	B cell %CD3- lymphocyte	2	0.0227191	3669	42.6122	0.275274	0.755785	0.999987	1	1	NA	32929287	Continuous
	ebi-a-GCST90001644	B cell %lymphocyte	2	0.0301661	3669	57.0144	0.348144	0.863638	1	1	1	NA	32929287	Continuous
	ebi-a-GCST90001645	Natural Killer Absolute Count	3	0.0386246	3653	48.8679	0.426905	0.933052	1	1	1	NA	32929287	Continuous
	ebi-a-GCST90001646	Natural Killer %CD3- lymphocyte	4	0.045286	3669	43.4496	0.485103	0.962896	1	1	1	NA	32929287	Continuous
	ebi-a-GCST90001647	Natural Killer %lymphocyte	3	0.0548075	3669	70.839	0.561608	0.984625	1	1	1	NA	32929287	Continuous
	ebi-a-GCST90001648	HLA DR+ Natural Killer Absolute Count	4	0.205509	3580	231.184	0.983637	1	1	1	1	NA	32929287	Continuous
	ebi-a-GCST90001649	HLA DR+ Natural Killer %Natural Killer	7	0.217821	3596	142.741	0.987975	1	1	1	1	NA	32929287	Continuous
	ebi-a-GCST90001650	HLA DR+ Natural Killer %CD3- lymphocyte	5	0.22182	3596	204.666	0.989129	1	1	1	1	NA	32929287	Continuous
	ebi-a-GCST90001652	Granulocyte %leukocyte	1	0.00879483	3669	32.5368	0.135407	0.37864	0.969854	0.998316	1	NA	32929287	Continuous
	ebi-a-GCST90001654	CD28- CD4-CD8- T cell Absolute Count	2	0.0245186	3408	42.7921	0.293115	0.786944	0.999996	1	1	NA	32929287	Continuous
	ebi-a-GCST90001655	CD28+ CD4-CD8- T cell %T cell	1	0.00956705	3440	33.2092	0.143119	0.405855	0.979505	0.999162	1	NA	32929287	Continuous
	ebi-a-GCST90001661	CD28- CD8dim T cell %T cell	2	0.0198375	3440	34.7806	0.246478	0.698078	0.999929	1	1	NA	32929287	Continuous
	ebi-a-GCST90001663	CD28- CD8dim T cell Absolute Count	2	0.0210346	3408	36.5809	0.25847	0.723268	0.999965	1	1	NA	32929287	Continuous
	ebi-a-GCST90001664	CD28+ CD45RA+ CD8dim T cell %T cell	7	0.113405	3440	62.7131	0.860442	0.999964	1	1	1	NA	32929287	Continuous
	ebi-a-GCST90001665	CD28+ CD45RA+ CD8dim T cell %CD8dim T cell	6	0.0874777	3440	54.8499	0.761767	0.999414	1	1	1	NA	32929287	Continuous
	ebi-a-GCST90001666	CD28+ CD45RA+ CD8dim T cell Absolute Count	8	0.108394	3408	51.6526	0.844786	0.999937	1	1	1	NA	32929287	Continuous
	ebi-a-GCST90001667	CD28+ CD45RA- CD8dim T cell %T cell	3	0.0463329	3440	55.6448	0.49391	0.966253	1	1	1	NA	32929287	Continuous
	ebi-a-GCST90001668	CD28+ CD45RA- CD8dim T cell %CD8dim T cell	2	0.0336409	3440	59.8244	0.381096	0.897613	1	1	1	NA	32929287	Continuous
	ebi-a-GCST90001669	CD28+ CD45RA- CD8dim T cell Absolute Count	3	0.0501053	3408	59.8518	0.524844	0.976125	1	1	1	NA	32929287	Continuous
	ebi-a-GCST90001675	CD28- CD127- CD25++ CD8+ T cell Absolute Count	1	0.00951242	3130	30.0406	0.142573	0.40395	0.978933	0.999119	1	NA	32929287	Continuous
	ebi-a-GCST90001678	CD28- CD25++ CD8+ T cell Absolute Count	1	0.0104184	3130	32.932	0.151644	0.435127	0.986722	0.999617	1	NA	32929287	Continuous
	ebi-a-GCST90001679	CD25++ CD8+ T cell %T cell	2	0.0197358	3162	31.8003	0.245457	0.695856	0.999925	1	1	NA	32929287	Continuous
	ebi-a-GCST90001680	CD25++ CD8+ T cell %CD8+ T cell	1	0.0110652	3162	35.3573	0.158134	0.456815	0.990505	0.99979	1	NA	32929287	Continuous
	ebi-a-GCST90001681	CD25++ CD8+ T cell Absolute Count	3	0.0305087	3130	32.7905	0.351426	0.867386	1	1	1	NA	32929287	Continuous
	ebi-a-GCST90001684	CD127- CD8+ T cell Absolute Count	1	0.0110641	3371	37.692	0.158122	0.456778	0.990499	0.99979	1	NA	32929287	Continuous
	ebi-a-GCST90001686	CD28- CD8+ T cell %CD8+ T cell	1	0.00882824	3440	30.6218	0.13574	0.37983	0.970349	0.998366	1	NA	32929287	Continuous
	ebi-a-GCST90001687	CD28- CD8+ T cell Absolute Count	2	0.021481	3408	37.3742	0.262931	0.732212	0.999973	1	1	NA	32929287	Continuous
	ebi-a-GCST90001689	CD28+ CD45RA+ CD8+ T cell %CD8+ T cell	1	0.00956854	3440	33.2145	0.143134	0.405907	0.979521	0.999163	1	NA	32929287	Continuous
	ebi-a-GCST90001690	CD28+ CD45RA+ CD8+ T cell Absolute Count	3	0.0287814	3408	33.6251	0.334807	0.847515	1	1	1	NA	32929287	Continuous
	ebi-a-GCST90001691	CD28+ CD45RA- CD8+ T cell %T cell	3	0.0438966	3440	52.5845	0.473269	0.957954	1	1	1	NA	32929287	Continuous
	ebi-a-GCST90001692	CD28+ CD45RA- CD8+ T cell %CD8+ T cell	5	0.0733884	3440	54.3952	0.68701	0.997506	1	1	1	NA	32929287	Continuous
	ebi-a-GCST90001693	CD28+ CD45RA- CD8+ T cell Absolute Count	2	0.0361458	3408	63.846	0.404348	0.91714	1	1	1	NA	32929287	Continuous
	ebi-a-GCST90001694	CD28- CD4-CD8- T cell %T cell	3	0.0328969	3440	38.9596	0.374106	0.891058	1	1	1	NA	32929287	Continuous
	ebi-a-GCST90001696	CD45RA- CD28- CD8+ T cell %CD8+ T cell	8	0.103968	3425	49.5454	0.829697	0.999898	1	1	1	NA	32929287	Continuous
	ebi-a-GCST90001697	CD45RA- CD28- CD8+ T cell %T cell	25	0.309994	3425	61.0818	0.998929	1	1	1	1	NA	32929287	Continuous
	ebi-a-GCST90001699	CD45RA+ CD28- CD8+ T cell %CD8+ T cell	2	0.0255634	3425	44.8864	0.303414	0.803438	0.999998	1	1	NA	32929287	Continuous
	ebi-a-GCST90001704	BAFF-R on IgD+ CD24- B cell	1	0.0121532	3657	44.9665	0.169072	0.492169	0.994651	0.999925	1	NA	32929287	Continuous
	ebi-a-GCST90001708	BAFF-R on IgD+ CD38+ B cell	1	0.00860398	3656	31.7118	0.133505	0.371823	0.966879	0.998003	0.999999	NA	32929287	Continuous
	ebi-a-GCST90001709	BAFF-R on IgD+ CD38dim B cell	1	0.0116012	3657	42.8999	0.163519	0.474411	0.992832	0.999873	1	NA	32929287	Continuous
	ebi-a-GCST90001710	BAFF-R on IgD- CD24- B cell	1	0.00818637	3657	30.1681	0.129347	0.356786	0.959376	0.997108	0.999999	NA	32929287	Continuous
	ebi-a-GCST90001711	BAFF-R on IgD- CD27- B cell	1	0.00850198	3657	31.3412	0.132489	0.368165	0.965177	0.997813	0.999999	NA	32929287	Continuous
	ebi-a-GCST90001714	BAFF-R on IgD- CD38dim B cell	1	0.0112245	3657	41.4912	0.159733	0.46208	0.991263	0.999819	1	NA	32929287	Continuous
	ebi-a-GCST90001716	BAFF-R on naive-mature B cell	1	0.0129302	3657	47.8791	0.176896	0.516514	0.996475	0.999964	1	NA	32929287	Continuous
	ebi-a-GCST90001718	BAFF-R on switched memory B cell	1	0.00859045	3657	31.6702	0.13337	0.371338	0.966658	0.997979	0.999999	NA	32929287	Continuous
	ebi-a-GCST90001719	BAFF-R on IgD+ B cell	1	0.0106935	3658	39.5179	0.154402	0.444409	0.98848	0.999703	1	NA	32929287	Continuous
	ebi-a-GCST90001722	CD19 on CD20- CD38- B cell	1	0.00859918	3595	31.1649	0.133457	0.371651	0.966801	0.997995	0.999999	NA	32929287	Continuous
	ebi-a-GCST90001723	CD19 on CD24+ CD27+ B cell	1	0.0102004	3656	37.6562	0.149458	0.427705	0.985148	0.999531	1	NA	32929287	Continuous
	ebi-a-GCST90001724	CD19 on IgD+ CD24+ B cell	2	0.0207499	3656	38.7027	0.255621	0.717436	0.999959	1	1	NA	32929287	Continuous
	ebi-a-GCST90001725	CD19 on IgD+ CD24- B cell	3	0.0268782	3656	33.6235	0.316303	0.822628	0.999999	1	1	NA	32929287	Continuous
	ebi-a-GCST90001728	CD19 on IgD+ CD38- unswitched memory B cell	3	0.0603681	1833	39.169	0.602461	0.990967	1	1	1	NA	32929287	Continuous
	ebi-a-GCST90001729	CD19 on IgD+ CD38+ B cell	3	0.0412163	3657	52.3452	0.449981	0.946636	1	1	1	NA	32929287	Continuous
	ebi-a-GCST90001730	CD19 on IgD+ CD38dim B cell	3	0.0295246	3657	37.0448	0.341978	0.856366	1	1	1	NA	32929287	Continuous
	ebi-a-GCST90001735	CD19 on IgD- CD38dim B cell	1	0.00987662	3657	36.4592	0.146216	0.41659	0.98248	0.999368	1	NA	32929287	Continuous
	ebi-a-GCST90001736	CD19 on memory B cell	1	0.00888331	3657	32.7595	0.13629	0.381788	0.971147	0.998445	1	NA	32929287	Continuous
	ebi-a-GCST90001737	CD19 on naive-mature B cell	2	0.0173485	3653	32.22	0.221449	0.639894	0.9997	1	1	NA	32929287	Continuous
	ebi-a-GCST90001738	CD19 on unswitched memory B cell	3	0.0286152	3656	35.8604	0.333198	0.84547	1	1	1	NA	32929287	Continuous
	ebi-a-GCST90001740	CD19 on switched memory B cell	1	0.00830175	3657	30.5969	0.130495	0.360957	0.961595	0.997388	0.999999	NA	32929287	Continuous
	ebi-a-GCST90001741	CD19 on IgD+ B cell	2	0.017604	3658	32.7477	0.224022	0.646236	0.999741	1	1	NA	32929287	Continuous
	ebi-a-GCST90001742	CD19 on transitional B cell	3	0.030819	3657	38.7206	0.354393	0.870701	1	1	1	NA	32929287	Continuous
	ebi-a-GCST90001743	CD20 on B cell	4	0.0494235	3660	47.5088	0.519347	0.974571	1	1	1	NA	32929287	Continuous
	ebi-a-GCST90001745	CD20 on CD24+ CD27+ B cell	6	0.0741565	3657	48.7252	0.691521	0.997692	1	1	1	NA	32929287	Continuous
	ebi-a-GCST90001746	CD20 on IgD+ CD24+ B cell	2	0.0233904	3657	43.7579	0.281945	0.76783	0.999991	1	1	NA	32929287	Continuous
	ebi-a-GCST90001747	CD20 on IgD+ CD24- B cell	5	0.0629546	3657	49.0579	0.620491	0.992974	1	1	1	NA	32929287	Continuous
	ebi-a-GCST90001748	CD20 on IgD+ CD38- B cell	4	0.0418737	3645	39.7704	0.455748	0.949649	1	1	1	NA	32929287	Continuous
	ebi-a-GCST90001751	CD20 on IgD+ CD38+ B cell	5	0.0714814	3657	56.214	0.675585	0.996979	1	1	1	NA	32929287	Continuous
	ebi-a-GCST90001752	CD20 on IgD+ CD38dim B cell	7	0.101305	3657	58.7617	0.820016	0.999865	1	1	1	NA	32929287	Continuous
	ebi-a-GCST90001753	CD20 on IgD- CD24- B cell	2	0.0215692	3657	40.2756	0.263812	0.73395	0.999975	1	1	NA	32929287	Continuous
	ebi-a-GCST90001754	CD20 on IgD- CD27- B cell	3	0.0353772	3657	44.6575	0.39726	0.911543	1	1	1	NA	32929287	Continuous
	ebi-a-GCST90001755	CD20 on IgD- CD38- B cell	3	0.0376668	3657	47.6609	0.418245	0.927271	1	1	1	NA	32929287	Continuous
	ebi-a-GCST90001757	CD20 on IgD- CD38dim B cell	5	0.0742234	3657	58.5432	0.691911	0.997708	1	1	1	NA	32929287	Continuous
	ebi-a-GCST90001758	CD20 on memory B cell	6	0.0713719	3657	46.7549	0.674919	0.996945	1	1	1	NA	32929287	Continuous
	ebi-a-GCST90001759	CD20 on naive-mature B cell	7	0.0769118	3657	43.4336	0.707278	0.998255	1	1	1	NA	32929287	Continuous
	ebi-a-GCST90001760	CD20 on unswitched memory B cell	4	0.047232	3657	45.2605	0.501396	0.968906	1	1	1	NA	32929287	Continuous
	ebi-a-GCST90001761	CD20 on switched memory B cell	5	0.0740203	3657	58.3702	0.690724	0.99766	1	1	1	NA	32929287	Continuous
	ebi-a-GCST90001762	CD20 on IgD+ B cell	6	0.071625	3658	46.9463	0.676456	0.997022	1	1	1	NA	32929287	Continuous
	ebi-a-GCST90001763	CD20 on transitional B cell	2	0.0365815	3657	69.3722	0.408346	0.920167	1	1	1	NA	32929287	Continuous
	ebi-a-GCST90001765	CD24 on IgD+ CD24+ B cell	2	0.0706767	3655	138.871	0.670666	0.996725	1	1	1	NA	32929287	Continuous
	ebi-a-GCST90001766	CD24 on IgD+ CD38- B cell	2	0.0277567	3638	51.8881	0.324868	0.834524	0.999999	1	1	NA	32929287	Continuous
	ebi-a-GCST90001767	CD24 on IgD+ CD38- unswitched memory B cell	2	0.0877673	1832	87.9854	0.763133	0.999431	1	1	1	NA	32929287	Continuous
	ebi-a-GCST90001768	CD24 on IgD+ CD38+ B cell	2	0.0277679	3655	52.1523	0.324976	0.834671	0.999999	1	1	NA	32929287	Continuous
	ebi-a-GCST90001769	CD24 on IgD- CD38- B cell	2	0.0429594	3648	81.8079	0.465194	0.95428	1	1	1	NA	32929287	Continuous
	ebi-a-GCST90001771	CD24 on memory B cell	2	0.0668125	3653	130.663	0.646237	0.99519	1	1	1	NA	32929287	Continuous
	ebi-a-GCST90001772	CD24 on unswitched memory B cell	2	0.0595785	3655	115.683	0.596835	0.990251	1	1	1	NA	32929287	Continuous
	ebi-a-GCST90001773	CD24 on switched memory B cell	2	0.0600386	3652	116.537	0.60012	0.990675	1	1	1	NA	32929287	Continuous
	ebi-a-GCST90001774	CD24 on transitional B cell	1	0.0185439	3656	69.0395	0.233483	0.668836	0.999849	1	1	NA	32929287	Continuous
	ebi-a-GCST90001775	CD25 on B cell	3	0.0591316	3660	76.5907	0.593624	0.989823	1	1	1	NA	32929287	Continuous
	ebi-a-GCST90001777	CD25 on CD24+ CD27+ B cell	4	0.103264	3657	105.137	0.827183	0.99989	1	1	1	NA	32929287	Continuous
	ebi-a-GCST90001778	CD25 on IgD+ CD24+ B cell	3	0.077192	3657	101.857	0.708843	0.998304	1	1	1	NA	32929287	Continuous
	ebi-a-GCST90001779	CD25 on IgD+ CD24- B cell	3	0.0758722	3657	99.9721	0.701409	0.998061	1	1	1	NA	32929287	Continuous
	ebi-a-GCST90001780	CD25 on IgD+ CD38- B cell	3	0.0494378	3642	63.0696	0.519462	0.974605	1	1	1	NA	32929287	Continuous
	ebi-a-GCST90001781	CD25 on IgD+ CD38- naive B cell	2	0.0572415	1835	55.6168	0.579842	0.9878	1	1	1	NA	32929287	Continuous
	ebi-a-GCST90001782	CD25 on IgD+ CD38- unswitched memory B cell	1	0.0748706	1837	148.506	0.695668	0.997853	1	1	1	NA	32929287	Continuous
	ebi-a-GCST90001783	CD25 on IgD+ CD38+ B cell	2	0.0310492	3656	58.5287	0.356591	0.873113	1	1	1	NA	32929287	Continuous
	ebi-a-GCST90001784	CD25 on IgD+ CD38dim B cell	3	0.0649192	3657	84.538	0.633772	0.994203	1	1	1	NA	32929287	Continuous
	ebi-a-GCST90001785	CD25 on IgD- CD24- B cell	1	0.0227278	3649	84.8161	0.275361	0.755946	0.999987	1	1	NA	32929287	Continuous
	ebi-a-GCST90001786	CD25 on IgD- CD27- B cell	2	0.0386049	3651	73.2428	0.426728	0.932938	1	1	1	NA	32929287	Continuous
	ebi-a-GCST90001787	CD25 on IgD- CD38- B cell	3	0.0685064	3657	89.5529	0.657112	0.995934	1	1	1	NA	32929287	Continuous
	ebi-a-GCST90001789	CD25 on IgD- CD38dim B cell	4	0.101317	3657	102.931	0.820061	0.999865	1	1	1	NA	32929287	Continuous
	ebi-a-GCST90001790	CD25 on memory B cell	4	0.100055	3657	101.507	0.81531	0.999845	1	1	1	NA	32929287	Continuous
	ebi-a-GCST90001791	CD25 on naive-mature B cell	4	0.0849529	3657	84.7629	0.749577	0.999237	1	1	1	NA	32929287	Continuous
	ebi-a-GCST90001792	CD25 on unswitched memory B cell	4	0.0925714	3657	93.1398	0.784853	0.999657	1	1	1	NA	32929287	Continuous
	ebi-a-GCST90001793	CD25 on switched memory B cell	3	0.0932952	3657	125.292	0.787974	0.999682	1	1	1	NA	32929287	Continuous
	ebi-a-GCST90001794	CD25 on IgD+ B cell	2	0.0468818	3658	89.8907	0.498489	0.967897	1	1	1	NA	32929287	Continuous
	ebi-a-GCST90001795	CD25 on transitional B cell	1	0.0147253	3657	54.6255	0.194996	0.569763	0.998681	0.999994	1	NA	32929287	Continuous
	ebi-a-GCST90001798	CD27 on CD24+ CD27+ B cell	8	0.262626	3657	162.411	0.996204	1	1	1	1	NA	32929287	Continuous
	ebi-a-GCST90001799	CD27 on T cell	1	0.0462583	1838	89.0496	0.493285	0.966024	1	1	1	NA	32929287	Continuous
	ebi-a-GCST90001800	CD27 on IgD+ CD24+ B cell	5	0.183936	3656	164.537	0.972223	1	1	1	1	NA	32929287	Continuous
	ebi-a-GCST90001801	CD27 on IgD+ CD38- unswitched memory B cell	4	0.266483	1836	166.298	0.99657	1	1	1	1	NA	32929287	Continuous
	ebi-a-GCST90001802	CD27 on IgD- CD38- B cell	5	0.157552	3657	136.56	0.948014	1	1	1	1	NA	32929287	Continuous
	ebi-a-GCST90001803	CD27 on IgD- CD38+ B cell	1	0.00828677	3642	30.4159	0.130346	0.360416	0.961313	0.997354	0.999999	NA	32929287	Continuous
	ebi-a-GCST90001804	CD27 on IgD- CD38dim B cell	7	0.26983	3657	192.638	0.99686	1	1	1	1	NA	32929287	Continuous
	ebi-a-GCST90001805	CD27 on memory B cell	5	0.17148	3657	151.131	0.962547	1	1	1	1	NA	32929287	Continuous
	ebi-a-GCST90001806	CD27 on unswitched memory B cell	8	0.201081	3656	114.74	0.981739	1	1	1	1	NA	32929287	Continuous
	ebi-a-GCST90001807	CD27 on Plasma Blast-Plasma Cell	1	0.00897357	3651	33.041	0.13719	0.384993	0.972411	0.998566	1	NA	32929287	Continuous
	ebi-a-GCST90001808	CD27 on switched memory B cell	8	0.269742	3657	168.437	0.996852	1	1	1	1	NA	32929287	Continuous
	ebi-a-GCST90001810	CD38 on CD3- CD19-	1	0.0182293	1834	34.0163	0.230318	0.661401	0.999819	1	1	NA	32929287	Continuous
	ebi-a-GCST90001811	CD38 on IgD+ CD24- B cell	2	0.0293857	3656	55.2979	0.34064	0.854747	1	1	1	NA	32929287	Continuous
	ebi-a-GCST90001812	CD38 on IgD+ CD38+ B cell	3	0.0393089	3652	49.7554	0.43305	0.93692	1	1	1	NA	32929287	Continuous
	ebi-a-GCST90001813	CD38 on IgD+ CD38dim B cell	4	0.0772576	3654	76.3791	0.709208	0.998316	1	1	1	NA	32929287	Continuous
	ebi-a-GCST90001815	CD38 on IgD- CD38dim B cell	3	0.058174	3657	75.212	0.586683	0.988842	1	1	1	NA	32929287	Continuous
	ebi-a-GCST90001816	CD38 on naive-mature B cell	3	0.047284	3656	60.4172	0.501827	0.969053	1	1	1	NA	32929287	Continuous
	ebi-a-GCST90001818	CD38 on IgD+ B cell	1	0.01223	3658	45.2664	0.169844	0.494608	0.994866	0.99993	1	NA	32929287	Continuous
	ebi-a-GCST90001819	CD38 on transitional B cell	5	0.0886095	3657	70.9934	0.767069	0.999479	1	1	1	NA	32929287	Continuous
	ebi-a-GCST90001820	IgD on IgD+ CD24+ B cell	4	0.0456589	3656	43.6691	0.488251	0.964126	1	1	1	NA	32929287	Continuous
	ebi-a-GCST90001821	IgD on IgD+ CD24- B cell	3	0.0397122	3656	50.3422	0.436654	0.939102	1	1	1	NA	32929287	Continuous
	ebi-a-GCST90001823	IgD on IgD+ CD38- unswitched memory B cell	2	0.036373	1834	34.5564	0.406434	0.918731	1	1	1	NA	32929287	Continuous
	ebi-a-GCST90001824	IgD on IgD+ CD38+ B cell	3	0.0454681	3656	57.9864	0.486642	0.963502	1	1	1	NA	32929287	Continuous
	ebi-a-GCST90001825	IgD on IgD+ CD38dim B cell	3	0.0408494	3656	51.8452	0.446747	0.944883	1	1	1	NA	32929287	Continuous
	ebi-a-GCST90001826	IgD on unswitched memory B cell	4	0.0488447	3636	46.6157	0.514648	0.973178	1	1	1	NA	32929287	Continuous
	ebi-a-GCST90001827	IgD on IgD+ B cell	1	0.0129906	3657	48.1057	0.177505	0.518374	0.996588	0.999966	1	NA	32929287	Continuous
	ebi-a-GCST90001828	IgD on transitional B cell	3	0.0371125	3657	46.9325	0.413201	0.923719	1	1	1	NA	32929287	Continuous
	ebi-a-GCST90001829	BAFF-R on B cell	1	0.0110329	3660	40.8087	0.15781	0.455745	0.990343	0.999784	1	NA	32929287	Continuous
	ebi-a-GCST90001831	CD62L on CD62L+ myeloid Dendritic Cell	2	0.0483672	2872	72.9092	0.510748	0.971975	1	1	1	NA	32929287	Continuous
	ebi-a-GCST90001832	CD62L on CD62L+ plasmacytoid Dendritic Cell	4	0.0811037	2872	63.2618	0.730001	0.998864	1	1	1	NA	32929287	Continuous
	ebi-a-GCST90001833	CD62L on CD62L+ Dendritic Cell	2	0.0295929	2871	43.7304	0.342636	0.857157	1	1	1	NA	32929287	Continuous
	ebi-a-GCST90001834	CD62L on monocyte	2	0.0911295	2848	142.629	0.778518	0.9996	1	1	1	NA	32929287	Continuous
	ebi-a-GCST90001838	CD3 on naive CD8+ T cell	6	0.24026	2910	153.007	0.99321	1	1	1	1	NA	32929287	Continuous
	ebi-a-GCST90001839	CD3 on Effector Memory CD8+ T cell	3	0.0717441	2912	74.9189	0.677178	0.997057	1	1	1	NA	32929287	Continuous
	ebi-a-GCST90001840	CD3 on Terminally Differentiated CD8+ T cell	2	0.0301354	2911	45.1784	0.347849	0.863298	1	1	1	NA	32929287	Continuous
	ebi-a-GCST90001841	CD3 on Central Memory CD4+ T cell	4	0.188936	2912	169.296	0.975399	1	1	1	1	NA	32929287	Continuous
	ebi-a-GCST90001842	CD3 on Naive CD4+ T cell	5	0.288156	2910	235.109	0.998071	1	1	1	1	NA	32929287	Continuous
	ebi-a-GCST90001843	CD3 on Effector Memory CD4+ T cell	2	0.115602	2912	190.121	0.86685	0.999971	1	1	1	NA	32929287	Continuous
	ebi-a-GCST90001844	CD3 on Terminally Differentiated CD4+ T cell	1	0.0336318	2903	100.961	0.381011	0.897535	1	1	1	NA	32929287	Continuous
	ebi-a-GCST90001845	CD3 on CD45RA- CD4+ T cell	3	0.151482	2911	172.992	0.940163	0.999999	1	1	1	NA	32929287	Continuous
	ebi-a-GCST90001846	CD3 on Central Memory CD8+ T cell	3	0.109357	2910	118.937	0.847909	0.999943	1	1	1	NA	32929287	Continuous
	ebi-a-GCST90001847	CD3 on HLA DR+ T cell	2	0.0831136	3060	138.555	0.740374	0.999077	1	1	1	NA	32929287	Continuous
	ebi-a-GCST90001848	CD3 on Natural Killer T	2	0.0221905	3113	35.2893	0.270011	0.74594	0.999982	1	1	NA	32929287	Continuous
	ebi-a-GCST90001849	CD3 on HLA DR+ CD4+ T cell	1	0.0859179	3060	287.433	0.754296	0.99931	1	1	1	NA	32929287	Continuous
	ebi-a-GCST90001850	CD3 on HLA DR+ CD8+ T cell	1	0.0355797	3060	112.817	0.399132	0.913051	1	1	1	NA	32929287	Continuous
	ebi-a-GCST90001851	CD3 on T cell	3	0.106767	2919	116.142	0.839381	0.999925	1	1	1	NA	32929287	Continuous
	ebi-a-GCST90001852	CD3 on CD39+ resting CD4 regulatory T cell	1	0.050212	2649	139.938	0.5257	0.976359	1	1	1	NA	32929287	Continuous
	ebi-a-GCST90001853	CD3 on activated CD4 regulatory T cell	4	0.215718	2919	200.375	0.987322	1	1	1	1	NA	32929287	Continuous
	ebi-a-GCST90001854	CD3 on CD39+ activated CD4 regulatory T cell	4	0.192659	2919	173.845	0.977536	1	1	1	1	NA	32929287	Continuous
	ebi-a-GCST90001855	CD3 on secreting CD4 regulatory T cell	3	0.19897	2919	241.355	0.980762	1	1	1	1	NA	32929287	Continuous
	ebi-a-GCST90001856	CD3 on CD39+ secreting CD4 regulatory T cell	3	0.15981	2919	184.818	0.950681	1	1	1	1	NA	32929287	Continuous
	ebi-a-GCST90001857	CD3 on activated & secreting CD4 regulatory T cell	4	0.222507	2919	208.486	0.989317	1	1	1	1	NA	32929287	Continuous
	ebi-a-GCST90001858	CD3 on CD45RA+ CD4+ T cell	5	0.259022	2919	203.658	0.995828	1	1	1	1	NA	32929287	Continuous
	ebi-a-GCST90001859	CD3 on CD8+ T cell	2	0.0910782	2918	146.048	0.77829	0.999598	1	1	1	NA	32929287	Continuous
	ebi-a-GCST90001860	CD3 on CD39+ CD4+ T cell	4	0.226064	2919	212.793	0.990238	1	1	1	1	NA	32929287	Continuous
	ebi-a-GCST90001861	CD3 on CD28+ CD4+ T cell	2	0.120982	2919	200.67	0.881455	0.999984	1	1	1	NA	32929287	Continuous
	ebi-a-GCST90001863	CD3 on CD28+ CD45RA- CD8+ T cell	4	0.097878	2919	79.0405	0.806857	0.999805	1	1	1	NA	32929287	Continuous
	ebi-a-GCST90001864	CD3 on CD28+ CD45RA+ CD8+ T cell	4	0.216664	2919	201.497	0.98762	1	1	1	1	NA	32929287	Continuous
	ebi-a-GCST90001865	CD3 on CD28- CD8+ T cell	2	0.0362686	2919	54.8696	0.405476	0.918003	1	1	1	NA	32929287	Continuous
	ebi-a-GCST90001866	CD3 on CD39+ CD8+ T cell	1	0.0566416	2914	174.844	0.575399	0.987082	1	1	1	NA	32929287	Continuous
	ebi-a-GCST90001867	CD3 on CD4+ T cell	3	0.127578	2919	142.09	0.897388	0.999992	1	1	1	NA	32929287	Continuous
	ebi-a-GCST90001868	CD3 on CD4 regulatory T cell	3	0.210642	2919	259.292	0.985602	1	1	1	1	NA	32929287	Continuous
	ebi-a-GCST90001869	CD3 on resting CD4 regulatory T cell	6	0.260518	2918	170.923	0.995988	1	1	1	1	NA	32929287	Continuous
	ebi-a-GCST90001870	CD34 on Hematopoietic Stem Cell	4	0.119784	1634	55.4203	0.878332	0.999982	1	1	1	NA	32929287	Continuous
	ebi-a-GCST90001871	HVEM on T cell	1	0.0404924	1247	52.5406	0.44359	0.943125	1	1	1	NA	32929287	Continuous
	ebi-a-GCST90001872	HVEM on naive CD8+ T cell	2	0.0589278	1247	38.9482	0.592154	0.989621	1	1	1	NA	32929287	Continuous
	ebi-a-GCST90001873	HVEM on Effector Memory CD8+ T cell	1	0.0402244	1247	52.1782	0.441213	0.941772	1	1	1	NA	32929287	Continuous
	ebi-a-GCST90001875	HVEM on CD4+ T cell	1	0.0443265	1247	57.7462	0.476949	0.959546	1	1	1	NA	32929287	Continuous
	ebi-a-GCST90001876	HVEM on Central Memory CD4+ T cell	1	0.0424827	1247	55.2376	0.461059	0.952298	1	1	1	NA	32929287	Continuous
	ebi-a-GCST90001877	HVEM on naive CD4+ T cell	1	0.03298	1247	42.4604	0.374888	0.891808	1	1	1	NA	32929287	Continuous
	ebi-a-GCST90001878	HVEM on Effector Memory CD4+ T cell	1	0.0414034	1247	53.7736	0.451625	0.94751	1	1	1	NA	32929287	Continuous
	ebi-a-GCST90001879	HVEM on Terminally Differentiated CD4+ T cell	1	0.0280207	1245	35.8338	0.327433	0.83796	1	1	1	NA	32929287	Continuous
	ebi-a-GCST90001880	HVEM on CD45RA- CD4+ T cell	1	0.0457298	1247	59.6619	0.488848	0.964356	1	1	1	NA	32929287	Continuous
	ebi-a-GCST90001881	HVEM on CD8+ T cell	1	0.0340741	1247	43.9188	0.385149	0.901263	1	1	1	NA	32929287	Continuous
	ebi-a-GCST90001882	HVEM on Central Memory CD8+ T cell	1	0.049253	1247	64.4967	0.517966	0.974168	1	1	1	NA	32929287	Continuous
	ebi-a-GCST90001883	CD16-CD56 on Natural Killer T	5	0.175731	3113	132.48	0.966159	1	1	1	1	NA	32929287	Continuous
	ebi-a-GCST90001884	CD16-CD56 on Natural Killer	8	0.33246	3113	193.239	0.999421	1	1	1	1	NA	32929287	Continuous
	ebi-a-GCST90001885	CD16-CD56 on HLA DR+ Natural Killer	2	0.0408515	2971	63.2057	0.446765	0.944893	1	1	1	NA	32929287	Continuous
	ebi-a-GCST90001886	CD28 on CD39+ activated CD4 regulatory T cell	2	0.0533732	2920	82.234	0.550608	0.982399	1	1	1	NA	32929287	Continuous
	ebi-a-GCST90001887	CD28 on secreting CD4 regulatory T cell	3	0.0707315	2920	73.984	0.671003	0.996743	1	1	1	NA	32929287	Continuous
	ebi-a-GCST90001889	CD28 on activated & secreting CD4 regulatory T cell	2	0.0603854	2920	93.7322	0.602584	0.990982	1	1	1	NA	32929287	Continuous
	ebi-a-GCST90001890	CD28 on CD45RA+ CD4+ T cell	2	0.0857506	2920	136.798	0.753483	0.999298	1	1	1	NA	32929287	Continuous
	ebi-a-GCST90001891	CD28 on CD45RA- CD4 not regulatory T cell	3	0.0881681	2920	93.9859	0.765013	0.999454	1	1	1	NA	32929287	Continuous
	ebi-a-GCST90001892	CD28 on CD39+ CD4+ T cell	1	0.0381312	2920	115.678	0.422452	0.930129	1	1	1	NA	32929287	Continuous
	ebi-a-GCST90001893	CD28 on CD28+ CD45RA- CD8+ T cell	1	0.0637582	2920	198.716	0.625966	0.993504	1	1	1	NA	32929287	Continuous
	ebi-a-GCST90001894	CD28 on CD28+ CD4+ T cell	2	0.0801322	2920	127.054	0.724867	0.998745	1	1	1	NA	32929287	Continuous
	ebi-a-GCST90001896	CD28 on CD28+ CD45RA+ CD8+ T cell	3	0.129013	2920	143.975	0.900587	0.999994	1	1	1	NA	32929287	Continuous
	ebi-a-GCST90001897	CD28 on CD39+ CD8+ T cell	2	0.0294994	2914	44.2415	0.341736	0.856074	1	1	1	NA	32929287	Continuous
	ebi-a-GCST90001898	CD28 on CD4+ T cell	2	0.071456	2920	112.239	0.67543	0.996971	1	1	1	NA	32929287	Continuous
	ebi-a-GCST90001899	CD28 on CD4 regulatory T cell	2	0.0523479	2920	80.567	0.542629	0.980622	1	1	1	NA	32929287	Continuous
	ebi-a-GCST90001900	CD28 on resting CD4 regulatory T cell	1	0.0756496	2919	238.73	0.700141	0.998016	1	1	1	NA	32929287	Continuous
	ebi-a-GCST90001901	CD28 on CD39+ resting CD4 regulatory T cell	1	0.0130977	2650	35.1431	0.178584	0.521661	0.99678	0.99997	1	NA	32929287	Continuous
	ebi-a-GCST90001902	CD28 on activated CD4 regulatory T cell	1	0.0399005	2920	121.268	0.438332	0.940096	1	1	1	NA	32929287	Continuous
	ebi-a-GCST90001903	CD86 on myeloid Dendritic Cell	1	0.0891327	2871	280.745	0.769486	0.999507	1	1	1	NA	32929287	Continuous
	ebi-a-GCST90001904	CD86 on CD62L+ myeloid Dendritic Cell	1	0.0108707	2871	31.5309	0.156181	0.450345	0.989492	0.999748	1	NA	32929287	Continuous
	ebi-a-GCST90001905	CD86 on monocyte	1	0.0136383	2850	39.3789	0.184032	0.538021	0.9976	0.999982	1	NA	32929287	Continuous
	ebi-a-GCST90001906	CD86 on granulocyte	2	0.0257545	2848	37.6042	0.305292	0.806333	0.999998	1	1	NA	32929287	Continuous
	ebi-a-GCST90001907	CCR7 on naive CD4+ T cell	3	0.0517064	2910	52.8173	0.537588	0.979426	1	1	1	NA	32929287	Continuous
	ebi-a-GCST90001908	CCR7 on naive CD8+ T cell	1	0.01812	2910	53.6655	0.229218	0.658787	0.999807	1	1	NA	32929287	Continuous
	ebi-a-GCST90001909	CD45 on CD14+ monocyte	1	0.0111188	3112	34.9683	0.158672	0.45859	0.990767	0.9998	1	NA	32929287	Continuous
	ebi-a-GCST90001910	CD45 on B cell	1	0.00967765	3112	30.3916	0.144225	0.409702	0.980619	0.999242	1	NA	32929287	Continuous
	ebi-a-GCST90001911	CD45 on Natural Killer	3	0.0456016	3113	49.5165	0.487767	0.96394	1	1	1	NA	32929287	Continuous
	ebi-a-GCST90001913	CD45 on granulocyte	1	0.0107781	3112	33.885	0.155251	0.447247	0.988974	0.999725	1	NA	32929287	Continuous
	ebi-a-GCST90001917	CD45 on CD8+ T cell	2	0.0192745	3113	30.561	0.240827	0.685615	0.999901	1	1	NA	32929287	Continuous
	ebi-a-GCST90001918	CD45 on HLA DR+ T cell	1	0.0271207	3060	85.2471	0.318671	0.825984	0.999999	1	1	NA	32929287	Continuous
	ebi-a-GCST90001919	CD45 on Natural Killer T	1	0.00965397	3113	30.3263	0.143988	0.408879	0.980386	0.999226	1	NA	32929287	Continuous
	ebi-a-GCST90001920	CD45 on HLA DR+ CD4+ T cell	2	0.023102	3060	36.1464	0.27908	0.762717	0.99999	1	1	NA	32929287	Continuous
	ebi-a-GCST90001924	CD127 on CD28+ CD4+ T cell	2	0.0249563	2920	37.3303	0.297435	0.793992	0.999997	1	1	NA	32929287	Continuous
	ebi-a-GCST90001926	CD127 on granulocyte	8	0.137298	2920	57.9104	0.917352	0.999997	1	1	1	NA	32929287	Continuous
	ebi-a-GCST90001927	CD127 on CD8+ T cell	1	0.0123751	2920	36.5631	0.171305	0.4992	0.995249	0.999939	1	NA	32929287	Continuous
	ebi-a-GCST90001929	CD127 on CD28+ CD45RA+ CD8+ T cell	1	0.0112686	2920	33.2566	0.160177	0.463534	0.991463	0.999827	1	NA	32929287	Continuous
	ebi-a-GCST90001932	CD127 on CD45RA+ CD4+ T cell	2	0.0361125	2920	54.6434	0.404042	0.916905	1	1	1	NA	32929287	Continuous
	ebi-a-GCST90001933	CD25 on CD45RA- CD4 not regulatory T cell	2	0.043927	3435	78.8421	0.47353	0.958069	1	1	1	NA	32929287	Continuous
	ebi-a-GCST90001934	CD25 on CD45RA+ CD4 not regulatory T cell	1	0.0167484	3435	58.4766	0.215401	0.624656	0.999577	0.999999	1	NA	32929287	Continuous
	ebi-a-GCST90001935	CD25 on CD39+ CD4 regulatory T cell	1	0.0138782	3434	48.3004	0.186452	0.545161	0.997895	0.999986	1	NA	32929287	Continuous
	ebi-a-GCST90001937	CD25 on resting CD4 regulatory T cell	1	0.0120551	3434	41.8779	0.168084	0.48904	0.994364	0.999918	1	NA	32929287	Continuous
	ebi-a-GCST90001938	CD25 on CD39+ resting CD4 regulatory T cell	1	0.00986578	3118	31.0481	0.146108	0.416216	0.982383	0.999362	1	NA	32929287	Continuous
	ebi-a-GCST90001940	CD25 on CD39+ activated CD4 regulatory T cell	1	0.0121224	3435	42.127	0.168762	0.491189	0.994563	0.999923	1	NA	32929287	Continuous
	ebi-a-GCST90001941	CD25 on secreting CD4 regulatory T cell	2	0.0233012	3435	40.9388	0.281059	0.766258	0.999991	1	1	NA	32929287	Continuous
	ebi-a-GCST90001942	CD25 on CD39+ secreting CD4 regulatory T cell	2	0.0207315	3435	36.3285	0.255437	0.717057	0.999958	1	1	NA	32929287	Continuous
	ebi-a-GCST90001943	CD25 on activated & secreting CD4 regulatory T cell	1	0.0096503	3435	33.4523	0.143952	0.408752	0.980349	0.999223	1	NA	32929287	Continuous
	ebi-a-GCST90001944	CD123 on plasmacytoid Dendritic Cell	2	0.0484676	2872	73.0681	0.511569	0.972232	1	1	1	NA	32929287	Continuous
	ebi-a-GCST90001945	CD123 on CD62L+ plasmacytoid Dendritic Cell	2	0.0475785	2872	71.6609	0.504263	0.969875	1	1	1	NA	32929287	Continuous
	ebi-a-GCST90001948	CD33 on CD33dim HLA DR+ CD11b+	1	0.0263954	1633	44.2181	0.31158	0.815779	0.999999	1	1	NA	32929287	Continuous
	ebi-a-GCST90001949	CD33 on CD33dim HLA DR+ CD11b-	2	0.0474582	1634	40.6304	0.503269	0.969542	1	1	1	NA	32929287	Continuous
	ebi-a-GCST90001953	CD33 on CD33dim HLA DR-	1	0.0255014	1558	40.7185	0.302804	0.802491	0.999998	1	1	NA	32929287	Continuous
	ebi-a-GCST90001954	CD33 on basophil	1	0.0242897	1555	38.661	0.290853	0.783178	0.999995	1	1	NA	32929287	Continuous
	ebi-a-GCST90001959	CD4 on HLA DR+ CD4+ T cell	2	0.0246705	3060	38.6626	0.294615	0.789413	0.999996	1	1	NA	32929287	Continuous
	ebi-a-GCST90001960	CD25 on CD4+ T cell	1	0.0155159	2920	45.9888	0.202971	0.591862	0.999151	0.999997	1	NA	32929287	Continuous
	ebi-a-GCST90001963	FSC-A on myeloid Dendritic Cell	3	0.0848573	2872	88.6459	0.749105	0.99923	1	1	1	NA	32929287	Continuous
	ebi-a-GCST90001964	FSC-A on plasmacytoid Dendritic Cell	3	0.0403125	2872	40.1576	0.441994	0.94222	1	1	1	NA	32929287	Continuous
	ebi-a-GCST90001965	FSC-A on monocyte	1	0.0125885	2850	36.3092	0.173454	0.505902	0.995762	0.99995	1	NA	32929287	Continuous
	ebi-a-GCST90001966	FSC-A on granulocyte	2	0.0693431	2850	106.065	0.662388	0.996259	1	1	1	NA	32929287	Continuous
	ebi-a-GCST90001967	FSC-A on CD14+ monocyte	1	0.0102291	3112	32.1413	0.149746	0.428687	0.985366	0.999543	1	NA	32929287	Continuous
	ebi-a-GCST90001969	FSC-A on Natural Killer	2	0.0212073	3113	33.6918	0.260196	0.726755	0.999968	1	1	NA	32929287	Continuous
	ebi-a-GCST90001970	FSC-A on HLA DR+ Natural Killer	4	0.135617	2971	116.338	0.914176	0.999997	1	1	1	NA	32929287	Continuous
	ebi-a-GCST90001973	FSC-A on CD4+ T cell	3	0.0340915	3113	36.5771	0.385311	0.901408	1	1	1	NA	32929287	Continuous
	ebi-a-GCST90001976	FSC-A on Natural Killer T	1	0.00955917	3113	30.0256	0.14304	0.40558	0.979424	0.999156	1	NA	32929287	Continuous
	ebi-a-GCST90001979	CD16 on CD14- CD16+ monocyte	8	0.593315	3620	658.513	1	1	1	1	1	NA	32929287	Continuous
	ebi-a-GCST90001980	CD40 on CD14+ CD16- monocyte	4	0.190231	3629	212.838	0.976163	1	1	1	1	NA	32929287	Continuous
	ebi-a-GCST90001981	CD40 on CD14+ CD16+ monocyte	5	0.227349	3618	212.562	0.990551	1	1	1	1	NA	32929287	Continuous
	ebi-a-GCST90001982	CCR2 on CD14- CD16+ monocyte	1	0.0191068	3621	70.4944	0.239142	0.681823	0.999891	1	1	NA	32929287	Continuous
	ebi-a-GCST90001983	CD14 on CD14+ CD16+ monocyte	1	0.0118905	3618	43.5133	0.166428	0.483764	0.993849	0.999904	1	NA	32929287	Continuous
	ebi-a-GCST90001984	HLA DR on CD14- CD16+ monocyte	8	0.210093	3621	120.086	0.985403	1	1	1	1	NA	32929287	Continuous
	ebi-a-GCST90001985	CD40 on monocytes	4	0.229028	3629	269.14	0.990947	1	1	1	1	NA	32929287	Continuous
	ebi-a-GCST90001987	CD64 on CD14+ CD16- monocyte	6	0.248685	3622	199.427	0.994538	1	1	1	1	NA	32929287	Continuous
	ebi-a-GCST90001988	HLA DR on CD14+ CD16- monocyte	4	0.236637	3629	280.854	0.992547	1	1	1	1	NA	32929287	Continuous
	ebi-a-GCST90001989	CD40 on CD14- CD16+ monocyte	8	0.305971	3621	199.049	0.998806	1	1	1	1	NA	32929287	Continuous
	ebi-a-GCST90001990	CD64 on CD14- CD16+ monocyte	2	0.0370272	3614	69.4232	0.412422	0.923158	1	1	1	NA	32929287	Continuous
	ebi-a-GCST90001991	HLA DR on CD14+ monocyte	4	0.222125	3629	258.711	0.989213	1	1	1	1	NA	32929287	Continuous
	ebi-a-GCST90001992	CCR2 on CD14+ CD16+ monocyte	1	0.0182727	3618	67.3037	0.230754	0.662432	0.999824	1	1	NA	32929287	Continuous
	ebi-a-GCST90001994	CX3CR1 on CD14- CD16-	3	0.0872731	3590	114.295	0.760798	0.999401	1	1	1	NA	32929287	Continuous
	ebi-a-GCST90001995	CX3CR1 on monocyte	3	0.117909	3590	159.78	0.873299	0.999978	1	1	1	NA	32929287	Continuous
	ebi-a-GCST90001996	CX3CR1 on CD14+ CD16+ monocyte	3	0.113291	3579	152.254	0.8601	0.999963	1	1	1	NA	32929287	Continuous
	ebi-a-GCST90001997	CX3CR1 on CD14+ CD16- monocyte	3	0.137781	3590	191.011	0.918244	0.999998	1	1	1	NA	32929287	Continuous
	ebi-a-GCST90001998	PDL-1 on CD14+ CD16+ monocyte	1	0.00832358	3618	30.3507	0.130712	0.361744	0.962002	0.997438	0.999999	NA	32929287	Continuous
	ebi-a-GCST90001999	PDL-1 on CD14- CD16+ monocyte	2	0.105291	3621	212.887	0.834337	0.999912	1	1	1	NA	32929287	Continuous
	ebi-a-GCST90002001	CD64 on CD14- CD16-	3	0.0340019	3622	42.4497	0.384474	0.900664	1	1	1	NA	32929287	Continuous
	ebi-a-GCST90002002	PDL-1 on monocyte	2	0.0329767	3629	61.8256	0.374858	0.891779	1	1	1	NA	32929287	Continuous
	ebi-a-GCST90002003	CCR2 on CD14- CD16-	1	0.015163	3629	55.8429	0.199411	0.5821	0.998966	0.999996	1	NA	32929287	Continuous
	ebi-a-GCST90002004	CCR2 on CD14+ CD16- monocyte	3	0.0431584	3629	54.502	0.466915	0.955085	1	1	1	NA	32929287	Continuous
	ebi-a-GCST90002005	CD16 on CD14+ CD16+ monocyte	5	0.294341	3617	301.241	0.998366	1	1	1	1	NA	32929287	Continuous
	ebi-a-GCST90002006	CD64 on monocyte	6	0.213674	3622	163.721	0.986654	1	1	1	1	NA	32929287	Continuous
	ebi-a-GCST90002007	HLA DR on CD14+ CD16+ monocyte	5	0.181428	3618	160.113	0.970488	1	1	1	1	NA	32929287	Continuous
	ebi-a-GCST90002008	CCR2 on monocyte	2	0.0286683	3629	53.5096	0.333712	0.846126	1	1	1	NA	32929287	Continuous
	ebi-a-GCST90002009	HLA DR on CD14- CD16-	4	0.112214	3629	114.516	0.856852	0.999959	1	1	1	NA	32929287	Continuous
	ebi-a-GCST90002010	HLA DR on monocyte	3	0.106707	3629	144.34	0.839179	0.999924	1	1	1	NA	32929287	Continuous
	ebi-a-GCST90002011	CD64 on CD14+ CD16+ monocyte	1	0.00889817	3611	32.4018	0.136438	0.382317	0.971358	0.998465	1	NA	32929287	Continuous
	ebi-a-GCST90002012	CX3CR1 on CD14- CD16+ monocyte	1	0.0230257	3582	84.375	0.278323	0.76135	0.999989	1	1	NA	32929287	Continuous
	ebi-a-GCST90002013	CCR2 on myeloid Dendritic Cell	2	0.0729323	2870	112.773	0.684306	0.997389	1	1	1	NA	32929287	Continuous
	ebi-a-GCST90002014	CCR2 on CD62L+ myeloid Dendritic Cell	3	0.0827962	2870	86.2382	0.738758	0.999046	1	1	1	NA	32929287	Continuous
	ebi-a-GCST90002015	CCR2 on plasmacytoid Dendritic Cell	2	0.0999315	2871	159.212	0.814838	0.999843	1	1	1	NA	32929287	Continuous
	ebi-a-GCST90002016	CCR2 on CD62L+ plasmacytoid Dendritic Cell	2	0.0997442	2871	158.881	0.814122	0.99984	1	1	1	NA	32929287	Continuous
	ebi-a-GCST90002018	CCR2 on granulocyte	2	0.0366914	2850	54.2196	0.409353	0.920914	1	1	1	NA	32929287	Continuous
	ebi-a-GCST90002021	CD14 on CD33dim HLA DR+ CD11b+	1	0.046203	1634	79.056	0.492822	0.965853	1	1	1	NA	32929287	Continuous
	ebi-a-GCST90002022	CD4 on CD4+ T cell	1	0.0162372	2912	48.03	0.210246	0.611299	0.999435	0.999999	1	NA	32929287	Continuous
	ebi-a-GCST90002023	CD4 on Central Memory CD4+ T cell	2	0.024949	2912	37.2168	0.297364	0.793877	0.999997	1	1	NA	32929287	Continuous
	ebi-a-GCST90002024	CD4 on naive CD4+ T cell	3	0.0374566	2910	37.6949	0.416334	0.925942	1	1	1	NA	32929287	Continuous
	ebi-a-GCST90002025	CD4 on Effector Memory CD4+ T cell	2	0.0310297	2912	46.5779	0.356404	0.87291	1	1	1	NA	32929287	Continuous
	ebi-a-GCST90002027	CD4 on CD45RA+ CD4+ T cell	2	0.0290028	2911	43.4296	0.336946	0.8502	1	1	1	NA	32929287	Continuous
	ebi-a-GCST90002033	CD39 on granulocyte	2	0.0228604	2920	34.1219	0.276679	0.758362	0.999988	1	1	NA	32929287	Continuous
	ebi-a-GCST90002034	CD39 on monocyte	2	0.0210071	2909	31.1783	0.258195	0.722709	0.999964	1	1	NA	32929287	Continuous
	ebi-a-GCST90002035	CD80 on myeloid Dendritic Cell	4	0.109273	2871	87.8987	0.847638	0.999943	1	1	1	NA	32929287	Continuous
	ebi-a-GCST90002036	CD80 on CD62L+ myeloid Dendritic Cell	3	0.0861525	2871	90.095	0.755432	0.999327	1	1	1	NA	32929287	Continuous
	ebi-a-GCST90002037	CD80 on plasmacytoid Dendritic Cell	2	0.043357	2871	64.9917	0.468629	0.955874	1	1	1	NA	32929287	Continuous
	ebi-a-GCST90002038	CD80 on CD62L+ plasmacytoid Dendritic Cell	2	0.0426063	2871	63.8164	0.462133	0.952819	1	1	1	NA	32929287	Continuous
	ebi-a-GCST90002039	CD80 on monocyte	6	0.239247	2850	149.014	0.99303	1	1	1	1	NA	32929287	Continuous
	ebi-a-GCST90002040	CD80 on granulocyte	3	0.0527846	2850	52.8654	0.546039	0.981399	1	1	1	NA	32929287	Continuous
	ebi-a-GCST90002042	CD45 on CD33+ HLA DR+ CD14-	1	0.0204029	1579	32.8456	0.252147	0.710197	0.999949	1	1	NA	32929287	Continuous
	ebi-a-GCST90002045	CD45 on CD33- HLA DR-	2	0.05544	1635	47.8943	0.566399	0.985519	1	1	1	NA	32929287	Continuous
	ebi-a-GCST90002046	CD45 on CD33- HLA DR+	1	0.0227337	1635	37.9878	0.275419	0.756054	0.999987	1	1	NA	32929287	Continuous
	ebi-a-GCST90002054	CD8 on Central Memory CD8+ T cell	3	0.0786581	2910	82.6984	0.716925	0.99854	1	1	1	NA	32929287	Continuous
	ebi-a-GCST90002055	CD8 on naive CD8+ T cell	2	0.0882336	2910	140.658	0.765319	0.999458	1	1	1	NA	32929287	Continuous
	ebi-a-GCST90002056	CD8 on Effector Memory CD8+ T cell	3	0.0626185	2912	64.7529	0.618183	0.99274	1	1	1	NA	32929287	Continuous
	ebi-a-GCST90002057	CD8 on Terminally Differentiated CD8+ T cell	2	0.042068	2911	63.8531	0.457446	0.950509	1	1	1	NA	32929287	Continuous
	ebi-a-GCST90002058	CD8 on CD8+ T cell	3	0.0906088	3113	103.257	0.776192	0.999578	1	1	1	NA	32929287	Continuous
	ebi-a-GCST90002059	CD8 on Natural Killer T	2	0.0276282	3103	44.0404	0.323617	0.832828	0.999999	1	1	NA	32929287	Continuous
	ebi-a-GCST90002060	CD8 on HLA DR+ CD8+ T cell	2	0.0310477	3060	48.9771	0.356576	0.873098	1	1	1	NA	32929287	Continuous
	ebi-a-GCST90002061	CD4 on CD39+ CD4+ T cell	2	0.0227756	2920	33.9924	0.275836	0.756818	0.999988	1	1	NA	32929287	Continuous
	ebi-a-GCST90002062	CD4 on CD28+ CD4+ T cell	1	0.0127742	2920	37.7575	0.175324	0.511687	0.996165	0.999959	1	NA	32929287	Continuous
	ebi-a-GCST90002066	CD4 on activated CD4 regulatory T cell	2	0.0251252	2920	37.5895	0.299101	0.796659	0.999997	1	1	NA	32929287	Continuous
	ebi-a-GCST90002067	CD4 on CD39+ activated CD4 regulatory T cell	3	0.0457653	2920	46.6173	0.489146	0.96447	1	1	1	NA	32929287	Continuous
	ebi-a-GCST90002069	CD4 on CD39+ secreting CD4 regulatory T cell	2	0.0292297	2920	43.9151	0.339136	0.852909	1	1	1	NA	32929287	Continuous
	ebi-a-GCST90002070	CD4 on activated & secreting CD4 regulatory T cell	1	0.0106376	2920	31.3742	0.153842	0.44253	0.988142	0.999687	1	NA	32929287	Continuous
	ebi-a-GCST90002071	SSC-A on myeloid Dendritic Cell	6	0.0973239	2872	51.4826	0.804653	0.999793	1	1	1	NA	32929287	Continuous
	ebi-a-GCST90002072	SSC-A on plasmacytoid Dendritic Cell	5	0.0643438	2872	39.4182	0.629919	0.993867	1	1	1	NA	32929287	Continuous
	ebi-a-GCST90002073	SSC-A on monocyte	4	0.0896396	2850	70.034	0.771808	0.999532	1	1	1	NA	32929287	Continuous
	ebi-a-GCST90002074	SSC-A on CD14+ monocyte	2	0.0495684	3112	81.0727	0.520518	0.974909	1	1	1	NA	32929287	Continuous
	ebi-a-GCST90002077	SSC-A on HLA DR+ Natural Killer	3	0.136862	2971	156.819	0.916538	0.999997	1	1	1	NA	32929287	Continuous
	ebi-a-GCST90002078	SSC-A on granulocyte	3	0.0974553	3112	111.866	0.805178	0.999796	1	1	1	NA	32929287	Continuous
	ebi-a-GCST90002079	SSC-A on lymphocyte	1	0.00993162	3113	31.2072	0.146767	0.418487	0.982963	0.999399	1	NA	32929287	Continuous
	ebi-a-GCST90002080	SSC-A on T cell	1	0.0102549	3113	32.2334	0.150004	0.429565	0.985558	0.999554	1	NA	32929287	Continuous
	ebi-a-GCST90002081	SSC-A on CD4+ T cell	4	0.0523624	3113	42.9337	0.542742	0.980649	1	1	1	NA	32929287	Continuous
	ebi-a-GCST90002083	SSC-A on HLA DR+ T cell	1	0.0159342	3060	49.5159	0.207191	0.60322	0.999329	0.999998	1	NA	32929287	Continuous
	ebi-a-GCST90002084	SSC-A on Natural Killer T	2	0.021346	3113	33.917	0.261583	0.729533	0.999971	1	1	NA	32929287	Continuous
	ebi-a-GCST90002087	CD11c on myeloid Dendritic Cell	3	0.0338231	2872	33.4668	0.382802	0.899163	1	1	1	NA	32929287	Continuous
	ebi-a-GCST90002089	CD11c on monocyte	1	0.0300086	2850	88.1086	0.346632	0.861884	1	1	1	NA	32929287	Continuous
	ebi-a-GCST90002090	CD11c on granulocyte	1	0.0236935	2850	69.1167	0.28495	0.773101	0.999993	1	1	NA	32929287	Continuous
	ebi-a-GCST90002091	CD11b on CD14+ monocyte	1	0.152855	1635	294.65	0.942028	1	1	1	1	NA	32929287	Continuous
	ebi-a-GCST90002094	CD11b on Monocytic Myeloid-Derived Suppressor Cells	1	0.0845641	1570	144.845	0.747654	0.999206	1	1	1	NA	32929287	Continuous
	ebi-a-GCST90002095	CD11b on CD33dim HLA DR-	1	0.0523928	1559	86.0858	0.54298	0.980703	1	1	1	NA	32929287	Continuous
	ebi-a-GCST90002096	CD11b on basophil	1	0.0565316	1556	93.1139	0.57458	0.986946	1	1	1	NA	32929287	Continuous
	ebi-a-GCST90002097	CD11b on CD33+ HLA DR+ CD14dim	1	0.101437	1578	177.912	0.820508	0.999867	1	1	1	NA	32929287	Continuous
	ebi-a-GCST90002098	CD45RA on naive CD4+ T cell	11	0.264005	2910	94.5026	0.996339	1	1	1	1	NA	32929287	Continuous
	ebi-a-GCST90002099	CD4RA on Terminally Differentiated CD4+ T cell	3	0.0489207	2903	49.7053	0.515266	0.973365	1	1	1	NA	32929287	Continuous
	ebi-a-GCST90002100	CD45RA on naive CD8+ T cell	2	0.028447	2910	42.5584	0.331569	0.843377	1	1	1	NA	32929287	Continuous
	ebi-a-GCST90002101	CD45RA on Terminally Differentiated CD8+ T cell	2	0.0437723	2911	66.5583	0.472202	0.957484	1	1	1	NA	32929287	Continuous
	ebi-a-GCST90002102	CD45RA on resting CD4 regulatory T cell	7	0.170369	2919	85.3982	0.961544	1	1	1	1	NA	32929287	Continuous
	ebi-a-GCST90002103	CD45RA on CD39+ resting CD4 regulatory T cell	1	0.015749	2650	42.3705	0.205322	0.598219	0.999255	0.999998	1	NA	32929287	Continuous
	ebi-a-GCST90002104	HLA DR on myeloid Dendritic Cell	8	0.329795	2872	176.103	0.999377	1	1	1	1	NA	32929287	Continuous
	ebi-a-GCST90002105	HLA DR on plasmacytoid Dendritic Cell	9	0.402086	2872	213.849	0.999918	1	1	1	1	NA	32929287	Continuous
	ebi-a-GCST90002106	HLA DR on Dendritic Cell	7	0.358011	2871	228.083	0.999715	1	1	1	1	NA	32929287	Continuous
	ebi-a-GCST90002108	HLA DR on CD33+ HLA DR+ CD14-	3	0.178372	1579	113.975	0.968235	1	1	1	1	NA	32929287	Continuous
	ebi-a-GCST90002109	HLA DR on CD33+ HLA DR+ CD14dim	3	0.0904112	1578	52.1507	0.775304	0.999569	1	1	1	NA	32929287	Continuous
	ebi-a-GCST90002110	HLA DR on CD33dim HLA DR+ CD11b+	5	0.203058	1634	82.9618	0.982611	1	1	1	1	NA	32929287	Continuous
	ebi-a-GCST90002111	HLA DR on CD33dim HLA DR+ CD11b-	5	0.207179	1635	85.1378	0.984303	1	1	1	1	NA	32929287	Continuous
	ebi-a-GCST90002112	HLA DR on CD33- HLA DR+	3	0.233886	1635	165.975	0.992003	1	1	1	1	NA	32929287	Continuous
	ebi-a-GCST90002113	HLA DR on HLA DR+ T cell	1	0.0244366	3060	76.599	0.292306	0.785602	0.999995	1	1	NA	32929287	Continuous
	ebi-a-GCST90002114	HLA DR on HLA DR+ CD4+ T cell	1	0.0117525	3060	36.3665	0.16504	0.479316	0.993383	0.99989	1	NA	32929287	Continuous
	ebi-a-GCST90002116	HLA DR on B cell	9	0.335661	3060	171.226	0.99947	1	1	1	1	NA	32929287	Continuous
	ebi-a-GCST90002117	HLA DR on HLA DR+ Natural Killer	6	0.190047	2971	115.912	0.976056	1	1	1	1	NA	32929287	Continuous
	ebi-a-GCST90002118	CD8 on CD28+ CD45RA- CD8+ T cell	3	0.0781671	2920	82.421	0.714239	0.998465	1	1	1	NA	32929287	Continuous
	ebi-a-GCST90002119	CD8 on CD28+ CD45RA+ CD8+ T cell	7	0.205936	2920	107.887	0.98381	1	1	1	1	NA	32929287	Continuous
	ebi-a-GCST90002120	CD8 on CD28- CD8+ T cell	3	0.0429694	2920	43.6416	0.465281	0.954321	1	1	1	NA	32929287	Continuous
	ebi-a-GCST90002121	CD8 on CD39+ CD8+ T cell	4	0.0634692	2915	49.3031	0.624004	0.993318	1	1	1	NA	32929287	Continuous
	ebi-a-GCST90002232	Fasting glucose	46	0.0291935	200622	131.121	0.338787	0.85248	1	1	1	NA	34059833	Continuous
	ebi-a-GCST90002238	Fasting insulin	24	0.00934997	151013	59.3774	0.140949	0.398266	0.977139	0.998979	1	NA	34059833	Continuous
	ebi-a-GCST90002244	Glycated hemoglobin levels	49	0.0277536	146806	85.4955	0.324838	0.834483	0.999999	1	1	NA	34059833	Continuous
	ebi-a-GCST90002304	Hematocrit	342	0.058673	562259	102.41	0.590311	0.989364	1	1	1	NA	32888493	Continuous
	ebi-a-GCST90002386	High light scatter reticulocyte percentage of red cells	317	0.101747	408112	145.715	0.821655	0.999871	1	1	1	NA	32888494	Continuous
	ebi-a-GCST90002404	Red cell distribution width	304	0.11232	408112	169.739	0.857175	0.999959	1	1	1	NA	32888494	Continuous
	ebi-a-GCST90002412	Low density lipoprotein cholesterol levels	259	0.181435	431167	368.766	0.970493	1	1	1	1	NA	32493714	Continuous
	ebi-a-GCST90006885	BK polyomavirus VP1 antibody levels	1	0.00401266	8555	34.4585	0.0882813	0.200079	0.736599	0.910594	0.996696	NA	33204752	Continuous
	ebi-a-GCST90006886	Anti-chlamydia trachomatis IgG seropositivity	1	0.0038813	8735	34.0275	0.0870066	0.19505	0.72244	0.901455	0.99584	NA	33204752	Continuous
	ebi-a-GCST90006888	Chlamydia trachomatis momp D antibody levels	9	0.213399	1371	41.0254	0.986562	1	1	1	1	NA	33204752	Continuous
	ebi-a-GCST90006890	Chlamydia trachomatis PorB antibody levels	1	0.0987149	273	29.6818	0.810144	0.999821	1	1	1	NA	33204752	Continuous
	ebi-a-GCST90006894	Cytomegalovirus pp28 antibody levels	1	0.00585946	5087	29.971	0.106328	0.270488	0.879653	0.978978	0.999888	NA	33204752	Continuous
	ebi-a-GCST90006897	Anti-Epstein-Barr virus IgG seropositivity	1	0.00358245	8735	31.3981	0.0841114	0.183611	0.687923	0.877437	0.993018	NA	33204752	Continuous
	ebi-a-GCST90006898	Epstein-Barr virus EA-D antibody levels	5	0.0280135	7763	44.7127	0.327364	0.837868	0.999999	1	1	NA	33204752	Continuous
	ebi-a-GCST90006899	Epstein-Barr virus EBNA-1 antibody levels	6	0.0788278	7972	113.599	0.717848	0.998565	1	1	1	NA	33204752	Continuous
	ebi-a-GCST90006900	Epstein-Barr virus VCA p18 antibody levels	2	0.0138879	8518	59.9604	0.186549	0.545448	0.997907	0.999986	1	NA	33204752	Continuous
	ebi-a-GCST90006901	Epstein-Barr virus ZEBRA antibody levels	3	0.0643075	8191	187.556	0.629675	0.993845	1	1	1	NA	33204752	Continuous
	ebi-a-GCST90006904	Human herpes virus<U+00A0>6 IE1A<U+00A0>antibody<U+00A0>levels	2	0.00890184	6968	31.2791	0.136475	0.382447	0.97141	0.99847	1	NA	33204752	Continuous
	ebi-a-GCST90006906	Human herpes<U+00A0>virus<U+00A0>6 IE1B<U+00A0>antibody<U+00A0>levels	1	0.00465738	7119	33.3017	0.0945556	0.224749	0.7977	0.945201	0.998957	NA	33204752	Continuous
	ebi-a-GCST90006909	Human herpes<U+00A0>virus<U+00A0>7 U14<U+00A0>antibody<U+00A0>levels	2	0.0094421	8528	40.6306	0.14187	0.401493	0.978173	0.999061	1	NA	33204752	Continuous
	ebi-a-GCST90006914	Helicobacter pylori OMP antibody levels	1	0.0142528	2640	38.1426	0.190229	0.556157	0.998287	0.99999	1	NA	33204752	Continuous
	ebi-a-GCST90006915	Helicobacter pylori UREA antibody levels	1	0.01346	2251	30.6846	0.182235	0.532667	0.997355	0.999979	1	NA	33204752	Continuous
	ebi-a-GCST90006919	Anti-herpes simplex virus 2 IgG seropositivity	1	0.00371009	8735	32.5209	0.0853471	0.188496	0.703063	0.888274	0.994397	NA	33204752	Continuous
	ebi-a-GCST90006921	Anti-polyomavirus 2 IgG seropositivity	2	0.0302625	8735	136.249	0.349068	0.864702	1	1	1	NA	33204752	Continuous
	ebi-a-GCST90006922	Polyomavirus 2 JC VP1 antibody levels	3	0.0340138	5118	60.0238	0.384585	0.900762	1	1	1	NA	33204752	Continuous
	ebi-a-GCST90006923	Anti-Merkel cell polyomavirus IgG seropositivity	2	0.024489	8735	109.603	0.292823	0.786461	0.999996	1	1	NA	33204752	Continuous
	ebi-a-GCST90006924	Merkel cell polyomavirus VP1 antibody levels	2	0.024473	5915	74.1571	0.292665	0.786199	0.999996	1	1	NA	33204752	Continuous
	ebi-a-GCST90006927	Toxoplasma gondii sag1 antibody levels	1	0.00764616	3919	30.1808	0.123979	0.337107	0.947299	0.995358	0.999997	NA	33204752	Continuous
	ebi-a-GCST90006928	Anti-varicella zoster virus IgG seropositivity	1	0.00524604	8735	46.0552	0.100309	0.247208	0.842483	0.96549	0.999646	NA	33204752	Continuous
	ebi-a-GCST90006929	Varicella zoster virus glycoproteins E and I antibody levels	2	0.0210008	7595	81.4292	0.258132	0.722581	0.999964	1	1	NA	33204752	Continuous
	ebi-a-GCST90007322	circulating leptin levels adjusted for BMI	5	0.00589739	49830	59.115	0.106701	0.271922	0.881671	0.979621	0.999896	NA	32917775	Continuous
	ebi-a-GCST90010103	A disintegrin and metalloproteinase with thrombospondin motifs 13 levels	4	0.124327	1301	46.0012	0.889794	0.999989	1	1	1	NA	33303764	Continuous
	ebi-a-GCST90010105	Protein AMBP levels	5	0.167675	1301	52.1765	0.959009	1	1	1	1	NA	33303764	Continuous
	ebi-a-GCST90010106	Angiopoietin-1 levels	1	0.0239657	1301	31.8958	0.287647	0.77775	0.999994	1	1	NA	33303764	Continuous
	ebi-a-GCST90010107	Bone morphogenetic protein 6 levels	1	0.123609	1214	170.945	0.888051	0.999988	1	1	1	NA	33303764	Continuous
	ebi-a-GCST90010110	C-C motif chemokine 17 levels	1	0.0258841	1301	34.5169	0.306566	0.808277	0.999998	1	1	NA	33303764	Continuous
	ebi-a-GCST90010116	Chymotrypsin C levels	1	0.0409888	1301	55.5201	0.447977	0.945555	1	1	1	NA	33303764	Continuous
	ebi-a-GCST90010122	Fatty acid-binding protein,intestinal levels	1	0.0246615	1301	32.8452	0.294526	0.789267	0.999996	1	1	NA	33303764	Continuous
	ebi-a-GCST90010126	Galectin-9 levels	2	0.115675	1301	84.8934	0.86706	0.999972	1	1	1	NA	33303764	Continuous
	ebi-a-GCST90010129	Gastric intrinsic factor levels	1	0.0320063	1299	42.8848	0.365691	0.882715	1	1	1	NA	33303764	Continuous
	ebi-a-GCST90010130	Lactoylglutathione lyase levels	1	0.0561453	1301	77.2711	0.571697	0.986457	1	1	1	NA	33303764	Continuous
	ebi-a-GCST90010134	Heme oxygenase 1 levels	1	0.0753964	1301	105.926	0.698693	0.997965	1	1	1	NA	33303764	Continuous
	ebi-a-GCST90010138	Low affinity immunoglobulin gamma Fc region receptor II-b levels	5	0.555916	1295	322.721	0.999999	1	1	1	1	NA	33303764	Continuous
	ebi-a-GCST90010140	Interleukin-17D levels	1	0.0385467	1299	51.9994	0.426203	0.932598	1	1	1	NA	33303764	Continuous
	ebi-a-GCST90010143	Interleukin-1 receptor-like 2 levels	2	0.0858674	1301	60.9627	0.754051	0.999306	1	1	1	NA	33303764	Continuous
	ebi-a-GCST90010149	Lipoprotein lipase levels	3	0.116176	1301	56.8291	0.868483	0.999973	1	1	1	NA	33303764	Continuous
	ebi-a-GCST90010150	Macrophage receptor MARCO levels	2	0.0710884	1301	49.6672	0.67319	0.996857	1	1	1	NA	33303764	Continuous
	ebi-a-GCST90010151	Tyrosine-protein kinase Mer levels	1	0.0329415	1301	44.2486	0.374526	0.89146	1	1	1	NA	33303764	Continuous
	ebi-a-GCST90010159	Programmed cell death 1 ligand 2 levels	3	0.10533	1301	50.8986	0.83447	0.999912	1	1	1	NA	33303764	Continuous
	ebi-a-GCST90010161	Polymeric immunoglobulin receptor levels	1	0.0243808	1301	32.4621	0.291754	0.784684	0.999995	1	1	NA	33303764	Continuous
	ebi-a-GCST90010162	Prolargin levels	2	0.051523	1301	35.2548	0.53614	0.979071	1	1	1	NA	33303764	Continuous
	ebi-a-GCST90010163	Serine protease 27 levels	2	0.0982743	1301	70.7311	0.80842	0.999813	1	1	1	NA	33303764	Continuous
	ebi-a-GCST90010171	SLAM family member 7 levels	1	0.060141	1299	82.9942	0.600849	0.990766	1	1	1	NA	33303764	Continuous
	ebi-a-GCST90010172	Superoxide dismutase [Mn],mitochondrial levels	1	0.0238579	1301	31.7489	0.28658	0.775919	0.999994	1	1	NA	33303764	Continuous
	ebi-a-GCST90010175	Serine/threonine-protein kinase 4 levels	1	0.0290842	1095	32.7413	0.337733	0.851178	1	1	1	NA	33303764	Continuous
	ebi-a-GCST90010179	Thrombopoietin levels	1	0.028047	1300	37.4555	0.327689	0.838299	1	1	1	NA	33303764	Continuous
	ebi-a-GCST90010182	Tumor necrosis factor receptor superfamily member 10A levels	1	0.0661285	1301	91.9836	0.641772	0.994854	1	1	1	NA	33303764	Continuous
	ebi-a-GCST90010183	Tumor necrosis factor receptor superfamily member 11A levels	1	0.0585838	1301	80.8361	0.589664	0.989272	1	1	1	NA	33303764	Continuous
	ebi-a-GCST90010184	Tumor necrosis factor receptor superfamily member 13B levels	1	0.0357315	1301	48.1351	0.400533	0.914165	1	1	1	NA	33303764	Continuous
	ebi-a-GCST90010188	XCL1 levels	2	0.102092	1280	72.5976	0.822927	0.999876	1	1	1	NA	33303764	Continuous
	ebi-a-GCST90010190	Aminopeptidase N levels	1	0.0351699	1323	48.1529	0.395342	0.909976	1	1	1	NA	33303764	Continuous
	ebi-a-GCST90010193	Bleomycin hydrolase levels	1	0.119158	1323	178.702	0.876673	0.999981	1	1	1	NA	33303764	Continuous
	ebi-a-GCST90010195	C-C motif chemokine 15 levels	4	0.295067	1323	137.92	0.998397	1	1	1	1	NA	33303764	Continuous
	ebi-a-GCST90010196	C-C motif chemokine 16 levels	2	0.251032	1323	221.213	0.994861	1	1	1	1	NA	33303764	Continuous
	ebi-a-GCST90010197	C-C motif chemokine 24 levels	7	0.553148	1323	232.544	0.999999	1	1	1	1	NA	33303764	Continuous
	ebi-a-GCST90010198	Scavenger receptor cysteine-rich type 1 protein M130 levels	1	0.0366614	1323	50.2728	0.409078	0.920711	1	1	1	NA	33303764	Continuous
	ebi-a-GCST90010200	Cadherin-5 levels	2	0.174915	1323	139.918	0.965493	1	1	1	1	NA	33303764	Continuous
	ebi-a-GCST90010202	Chitotriosidase-1 levels	2	0.33014	1184	291.028	0.999383	1	1	1	1	NA	33303764	Continuous
	ebi-a-GCST90010213	epithelial cell adhesion molecule levels	2	0.103803	1323	76.4454	0.829112	0.999897	1	1	1	NA	33303764	Continuous
	ebi-a-GCST90010219	Granulins levels	1	0.0779504	1323	111.678	0.713047	0.99843	1	1	1	NA	33303764	Continuous
	ebi-a-GCST90010220	Intercellular adhesion molecule 2 levels	3	0.382876	1323	272.778	0.999858	1	1	1	1	NA	33303764	Continuous
	ebi-a-GCST90010224	Interleukin-17 receptor A levels	4	0.354847	1323	181.231	0.999689	1	1	1	1	NA	33303764	Continuous
	ebi-a-GCST90010227	Interleukin-1 receptor type 2 levels	1	0.0818413	1323	117.749	0.733846	0.998947	1	1	1	NA	33303764	Continuous
	ebi-a-GCST90010228	Interleukin-2 receptor subunit alpha levels	1	0.154606	1323	241.586	0.944332	1	1	1	1	NA	33303764	Continuous
	ebi-a-GCST90010233	Low-density lipoprotein receptor levels	1	0.0357748	1323	49.0119	0.400932	0.91448	1	1	1	NA	33303764	Continuous
	ebi-a-GCST90010237	Matrix extracellular phosphoglycoprotein levels	1	0.0451525	974	45.9636	0.483973	0.962446	1	1	1	NA	33303764	Continuous
	ebi-a-GCST90010244	Osteopontin levels	1	0.0375821	1322	51.5455	0.417475	0.926738	1	1	1	NA	33303764	Continuous
	ebi-a-GCST90010245	Plasminogen activator inhibitor-1 (PAI-1) levels	1	0.0231489	1323	31.3043	0.279546	0.763554	0.99999	1	1	NA	33303764	Continuous
	ebi-a-GCST90010246	Proprotein convertase subtilisin/kexin type 9 levels	1	0.0378693	1323	51.9943	0.420081	0.92853	1	1	1	NA	33303764	Continuous
	ebi-a-GCST90010247	Platelet-derived growth factor subunit A levels	3	0.0853043	1323	41.0032	0.751304	0.999265	1	1	1	NA	33303764	Continuous
	ebi-a-GCST90010252	Paraoxonase activity	5	0.225297	1322	76.5429	0.990046	1	1	1	1	NA	33303764	Continuous
	ebi-a-GCST90010253	Myeloblastin levels	1	0.0259779	1323	35.2321	0.307486	0.809672	0.999998	1	1	NA	33303764	Continuous
	ebi-a-GCST90010255	Retinoic acid receptor responder protein 2 levels	1	0.0350945	1323	48.046	0.394644	0.9094	1	1	1	NA	33303764	Continuous
	ebi-a-GCST90010259	P-selectin levels	2	0.0703484	1323	49.9434	0.668643	0.996616	1	1	1	NA	33303764	Continuous
	ebi-a-GCST90010260	Tyrosine-protein phosphatase non-receptor type substrate 1 levels	5	0.447891	1323	213.68	0.999978	1	1	1	1	NA	33303764	Continuous
	ebi-a-GCST90010264	Metalloproteinase inhibitor 4 levels	2	0.0518522	1323	36.094	0.538737	0.979704	1	1	1	NA	33303764	Continuous
	ebi-a-GCST90010265	Trem-like transcript 2 protein levels	1	0.0339385	1323	46.4077	0.383881	0.900133	1	1	1	NA	33303764	Continuous
	ebi-a-GCST90010268	Tumor necrosis factor receptor superfamily member 10C levels	3	0.264585	1323	158.182	0.996394	1	1	1	1	NA	33303764	Continuous
	ebi-a-GCST90010270	Tumor necrosis factor ligand superfamily member 13B levels	1	0.0368789	1323	50.5825	0.411068	0.922174	1	1	1	NA	33303764	Continuous
	ebi-a-GCST90010272	Transferrin receptor protein 1 levels	1	0.0360601	1323	49.4173	0.403559	0.916532	1	1	1	NA	33303764	Continuous
	ebi-a-GCST90010273	Tartrate-resistant acid phosphatase type 5 levels	2	0.0694314	1323	49.2438	0.662941	0.996291	1	1	1	NA	33303764	Continuous
	ebi-a-GCST90010274	Urokinase-type plasminogen activator levels	2	0.0592348	1323	41.5566	0.594367	0.989923	1	1	1	NA	33303764	Continuous
	ebi-a-GCST90010277	Lysophosphatidic acid phosphatase type 6 levels	8	0.591822	1311	235.973	1	1	1	1	1	NA	33303764	Continuous
	ebi-a-GCST90010278	Adhesion G protein-coupled receptor E2 levels	2	0.0525948	1313	36.362	0.544559	0.981065	1	1	1	NA	33303764	Continuous
	ebi-a-GCST90010284	DNA-(apurinic or apyrimidinic site) lyase levels	1	0.0292914	1187	35.7577	0.339731	0.853638	1	1	1	NA	33303764	Continuous
	ebi-a-GCST90010287	Large proline-rich protein BAG6 levels	1	0.0230741	1313	30.9646	0.278803	0.762218	0.99999	1	1	NA	33303764	Continuous
	ebi-a-GCST90010290	Coiled-coil domain-containing protein 80 levels	1	0.0584279	1309	81.104	0.588532	0.98911	1	1	1	NA	33303764	Continuous
	ebi-a-GCST90010291	Sialomucin core protein 24 levels	1	0.0764241	1313	108.483	0.704536	0.998166	1	1	1	NA	33303764	Continuous
	ebi-a-GCST90010292	T-cell surface glycoprotein CD1c levels	1	0.0250453	1313	33.6778	0.298313	0.795401	0.999997	1	1	NA	33303764	Continuous
	ebi-a-GCST90010293	CD2-associated protein levels	1	0.037729	1313	51.4021	0.418809	0.92766	1	1	1	NA	33303764	Continuous
	ebi-a-GCST90010296	Cadherin-related family member 5 levels	5	0.298005	1313	110.968	0.998519	1	1	1	1	NA	33303764	Continuous
	ebi-a-GCST90010297	Chordin-like protein 2 levels	1	0.0573626	1279	77.7097	0.580735	0.987941	1	1	1	NA	33303764	Continuous
	ebi-a-GCST90010298	C-type lectin domain family 5 member A levels	1	0.0263531	1313	35.4841	0.311166	0.815168	0.999999	1	1	NA	33303764	Continuous
	ebi-a-GCST90010299	CXADR-like membrane protein levels	1	0.0375111	1313	51.0936	0.41683	0.926289	1	1	1	NA	33303764	Continuous
	ebi-a-GCST90010300	Calsyntenin-2 levels	1	0.0268027	1313	36.1061	0.315565	0.821571	0.999999	1	1	NA	33303764	Continuous
	ebi-a-GCST90010301	Clusterin-like protein 1 levels	1	0.164359	1313	257.856	0.955673	1	1	1	1	NA	33303764	Continuous
	ebi-a-GCST90010302	Catechol O-methyltransferase levels	1	0.0639768	1239	84.5485	0.627446	0.993642	1	1	1	NA	33303764	Continuous
	ebi-a-GCST90010304	Pro-cathepsin H levels	3	0.38507	1278	265.927	0.999867	1	1	1	1	NA	33303764	Continuous
	ebi-a-GCST90010306	Aromatic-L-amino-acid decarboxylase levels	1	0.288926	180	72.3257	0.99811	1	1	1	1	NA	33303764	Continuous
	ebi-a-GCST90010307	Dipeptidyl peptidase 2 levels	1	0.156115	1290	238.275	0.946247	1	1	1	1	NA	33303764	Continuous
	ebi-a-GCST90010313	Fc receptor-like protein 1 levels	1	0.0798538	1313	113.774	0.723381	0.998708	1	1	1	NA	33303764	Continuous
	ebi-a-GCST90010314	Peptidyl-prolyl cis-trans isomerase FKBP4 levels	1	0.0305677	1120	35.2523	0.351991	0.868023	1	1	1	NA	33303764	Continuous
	ebi-a-GCST90010318	Insulin-like growth factor-binding protein-like 1 levels	2	0.128373	1312	96.3944	0.899172	0.999993	1	1	1	NA	33303764	Continuous
	ebi-a-GCST90010320	Kallikrein-10 levels	2	0.0511423	1312	35.2768	0.533124	0.978315	1	1	1	NA	33303764	Continuous
	ebi-a-GCST90010323	Leucine-rich repeats and immunoglobulin-like domains protein 1 levels	1	0.199133	1313	325.975	0.980839	1	1	1	1	NA	33303764	Continuous
	ebi-a-GCST90010324	Low-density lipoprotein receptor-related protein 11 levels	2	0.122903	1313	91.782	0.886311	0.999987	1	1	1	NA	33303764	Continuous
	ebi-a-GCST90010326	Meprin A subunit beta levels	3	0.50161	1200	401.243	0.999995	1	1	1	1	NA	33303764	Continuous
	ebi-a-GCST90010334	Paired immunoglobulin-like type 2 receptor beta levels	2	0.0490586	1313	33.7911	0.516387	0.973701	1	1	1	NA	33303764	Continuous
	ebi-a-GCST90010336	Dihydropteridine reductase levels	2	0.058124	1313	40.4206	0.586318	0.988788	1	1	1	NA	33303764	Continuous
	ebi-a-GCST90010339	Inactive tyrosine-protein kinase transmembrane receptor ROR1 levels	1	0.0237058	1313	31.833	0.285073	0.773314	0.999993	1	1	NA	33303764	Continuous
	ebi-a-GCST90010340	Reticulon-4 receptor levels	1	0.0406128	1312	55.455	0.444656	0.943724	1	1	1	NA	33303764	Continuous
	ebi-a-GCST90010342	Syndecan-4 levels	1	0.0326178	1313	44.2038	0.371475	0.888503	1	1	1	NA	33303764	Continuous
	ebi-a-GCST90010345	Serpin B8 levels	1	0.188636	1254	291.08	0.975218	1	1	1	1	NA	33303764	Continuous
	ebi-a-GCST90010349	Scavenger receptor cysteine-rich domain-containing group B protein levels	1	0.124236	1272	180.162	0.889573	0.999989	1	1	1	NA	33303764	Continuous
	ebi-a-GCST90010350	Sulfatase-modifying factor 2 levels	6	0.295195	1312	91.0961	0.998403	1	1	1	1	NA	33303764	Continuous
	ebi-a-GCST90010352	Thimet oligopeptidase levels	1	0.0258396	1313	34.7743	0.306128	0.807611	0.999998	1	1	NA	33303764	Continuous
	ebi-a-GCST90010353	Thyrotropin subunit beta levels	1	0.024321	1285	31.9817	0.291163	0.783697	0.999995	1	1	NA	33303764	Continuous
	ebi-a-GCST90010355	Thymidine phosphorylase levels	1	0.0386867	1313	52.7594	0.427465	0.933413	1	1	1	NA	33303764	Continuous
	ebi-a-GCST90010356	Tyrosine-protein kinase receptor TYRO3 levels	2	0.165435	1313	129.84	0.956782	1	1	1	1	NA	33303764	Continuous
	ebi-a-GCST90010358	Versican core protein levels	1	0.0236021	1313	31.6903	0.284044	0.771522	0.999992	1	1	NA	33303764	Continuous
	ebi-a-GCST90011994	Interleukin-8 levels	1	0.00287145	21758	62.6512	0.0772511	0.156455	0.592294	0.798231	0.977009	NA	33067605	Continuous
	ebi-a-GCST90011995	Vascular endothelial growth factor levels	5	0.0737916	21758	346.599	0.689384	0.997606	1	1	1	NA	33067605	Continuous
	ebi-a-GCST90011996	Adrenomedullin levels	5	0.018584	21758	82.3788	0.233886	0.669775	0.999853	1	1	NA	33067605	Continuous
	ebi-a-GCST90011998	Growth differentiation factor-15 levels	3	0.0393225	21758	296.812	0.433172	0.936995	1	1	1	NA	33067605	Continuous
	ebi-a-GCST90012000	E-selectin levels	8	0.0876597	21758	261.212	0.762626	0.999425	1	1	1	NA	33067605	Continuous
	ebi-a-GCST90012001	Epidermal growth factor levels	1	0.00247172	21758	53.908	0.0734124	0.141258	0.529933	0.736788	0.956359	NA	33067605	Continuous
	ebi-a-GCST90012002	Osteoprotegerin levels	5	0.0331345	21758	149.088	0.376342	0.893191	1	1	1	NA	33067605	Continuous
	ebi-a-GCST90012004	Interleukin-1-receptor antagonist levels	3	0.0266816	21758	198.781	0.314381	0.819866	0.999999	1	1	NA	33067605	Continuous
	ebi-a-GCST90012005	Interleukin-6 levels	2	0.0106722	21758	117.339	0.154189	0.443694	0.988352	0.999697	1	NA	33067605	Continuous
	ebi-a-GCST90012006	Cystatin-B levels	4	0.0664545	21758	387.122	0.643906	0.995017	1	1	1	NA	33067605	Continuous
	ebi-a-GCST90012007	Monocyte chemoattractant protein-1 levels	6	0.0274201	21758	102.205	0.321591	0.83005	0.999999	1	1	NA	33067605	Continuous
	ebi-a-GCST90012009	Galectin-3 levels	4	0.0109843	21758	60.3989	0.157321	0.454129	0.990095	0.999774	1	NA	33067605	Continuous
	ebi-a-GCST90012011	TNF-related apoptosis-inducing ligand levels	6	0.0464613	21758	176.637	0.494983	0.966645	1	1	1	NA	33067605	Continuous
	ebi-a-GCST90012012	kallikrein-11 levels	1	0.0023426	21758	51.0853	0.0721753	0.136365	0.50848	0.713905	0.946604	NA	33067605	Continuous
	ebi-a-GCST90012013	Angiopoietin-1 receptor levels	10	0.141244	21758	357.686	0.924391	0.999998	1	1	1	NA	33067605	Continuous
	ebi-a-GCST90012014	Tissue factor levels	6	0.0495586	21758	189.026	0.520439	0.974886	1	1	1	NA	33067605	Continuous
	ebi-a-GCST90012015	Tumor necrosis factor receptor 1 levels	3	0.00500466	21758	36.473	0.0979471	0.23801	0.825288	0.958215	0.999447	NA	33067605	Continuous
	ebi-a-GCST90012016	Platelet-derived growth factor subunit B levels	4	0.0123805	21758	68.1724	0.17136	0.49937	0.995263	0.99994	1	NA	33067605	Continuous
	ebi-a-GCST90012017	Interleukin-27 levels	10	0.102097	21758	247.277	0.822945	0.999876	1	1	1	NA	33067605	Continuous
	ebi-a-GCST90012018	Macrophage colony-stimulating factor 1 levels	1	0.0113459	21758	249.674	0.160953	0.466074	0.991802	0.999839	1	NA	33067605	Continuous
	ebi-a-GCST90012019	C-X-C motif chemokine 1 levels	1	0.0238178	21758	530.823	0.286182	0.775234	0.999993	1	1	NA	33067605	Continuous
	ebi-a-GCST90012020	Lectin-like oxidized LDL receptor 1 levels	5	0.0140174	21758	61.8484	0.187855	0.549269	0.99805	0.999988	1	NA	33067605	Continuous
	ebi-a-GCST90012021	TNF-related apoptosis-inducing ligand receptor 2 levels	4	0.0364247	21758	205.575	0.406909	0.919089	1	1	1	NA	33067605	Continuous
	ebi-a-GCST90012022	Fibroblast growth factor 23 levels	3	0.006399	21758	46.7001	0.11164	0.290818	0.905632	0.986547	0.99996	NA	33067605	Continuous
	ebi-a-GCST90012023	Stem cell factor levels	8	0.0383796	21758	108.504	0.424697	0.931615	1	1	1	NA	33067605	Continuous
	ebi-a-GCST90012024	Interleukin-18 levels	6	0.0331357	21758	124.239	0.376354	0.893202	1	1	1	NA	33067605	Continuous
	ebi-a-GCST90012025	Interleukin-6 receptor subunit alpha levels	7	0.129681	21758	462.977	0.902046	0.999994	1	1	1	NA	33067605	Continuous
	ebi-a-GCST90012026	Tumor necrosis factor receptor 2 levels	4	0.0129195	21758	71.179	0.176788	0.516182	0.996454	0.999964	1	NA	33067605	Continuous
	ebi-a-GCST90012027	Matrix metalloproteinase-3 levels	3	0.0726958	21758	568.466	0.682897	0.997326	1	1	1	NA	33067605	Continuous
	ebi-a-GCST90012028	Heat shock 27 kDa protein levels	3	0.0412641	21758	312.099	0.450402	0.946861	1	1	1	NA	33067605	Continuous
	ebi-a-GCST90012029	Tumor necrosis factor ligand superfamily member 14 levels	1	0.0279316	21758	625.141	0.326568	0.836807	0.999999	1	1	NA	33067605	Continuous
	ebi-a-GCST90012031	Myeloperoxidase levels	10	0.0406903	21758	92.2425	0.445341	0.944106	1	1	1	NA	33067605	Continuous
	ebi-a-GCST90012033	Matrix metalloproteinase-1 levels	6	0.0617876	21758	238.741	0.612432	0.992128	1	1	1	NA	33067605	Continuous
	ebi-a-GCST90012034	Resistin levels	11	0.0351439	21758	72.0068	0.395101	0.909778	1	1	1	NA	33067605	Continuous
	ebi-a-GCST90012035	Tumor necrosis factor receptor superfamily member 6 levels	2	0.00452638	21758	49.4596	0.0932784	0.219741	0.786365	0.939379	0.998678	NA	33067605	Continuous
	ebi-a-GCST90012036	Pappalysin-1 levels	8	0.0497384	21758	142.298	0.521891	0.9753	1	1	1	NA	33067605	Continuous
	ebi-a-GCST90012037	Pentraxin-related protein PTX3 levels	4	0.0585317	21758	338.1	0.589286	0.989218	1	1	1	NA	33067605	Continuous
	ebi-a-GCST90012038	Renin levels	4	0.0091916	21758	50.4499	0.139367	0.392699	0.975252	0.998822	1	NA	33067605	Continuous
	ebi-a-GCST90012039	Chitinase-3-like protein 1 levels	7	0.0877521	21758	298.886	0.763062	0.99943	1	1	1	NA	33067605	Continuous
	ebi-a-GCST90012040	ST2 protein levels	8	0.112045	21758	343.045	0.856336	0.999958	1	1	1	NA	33067605	Continuous
	ebi-a-GCST90012041	Kidney injury molecule 1 levels	7	0.0160599	21758	50.7147	0.208458	0.606585	0.999375	0.999998	1	NA	33067605	Continuous
	ebi-a-GCST90012043	Membrane-bound aminopeptidase P levels	2	0.00359905	21758	39.29	0.084272	0.184246	0.689925	0.878897	0.993215	NA	33067605	Continuous
	ebi-a-GCST90012044	TNF-related activation-induced cytokine levels	7	0.0393413	21758	127.245	0.433341	0.937098	1	1	1	NA	33067605	Continuous
	ebi-a-GCST90012045	Hepatocyte growth factor levels	2	0.00787006	21758	86.2856	0.126202	0.345294	0.952663	0.996182	0.999998	NA	33067605	Continuous
	ebi-a-GCST90012046	P-selectin glycoprotein ligand 1 levels	4	0.00888258	21758	48.7386	0.136283	0.381763	0.971136	0.998444	1	NA	33067605	Continuous
	ebi-a-GCST90012047	Myoglobin levels	1	0.00243014	21758	52.999	0.0730139	0.139682	0.523094	0.729589	0.953416	NA	33067605	Continuous
	ebi-a-GCST90012048	Thrombomodulin levels	5	0.0603393	21758	279.356	0.602257	0.990942	1	1	1	NA	33067605	Continuous
	ebi-a-GCST90012049	Pro-interleukin-16 levels	5	0.107758	21758	525.405	0.842692	0.999933	1	1	1	NA	33067605	Continuous
	ebi-a-GCST90012050	Matrix metalloproteinase-10 levels	5	0.0566686	21758	261.341	0.575599	0.987115	1	1	1	NA	33067605	Continuous
	ebi-a-GCST90012051	Urokinase plasminogen activator surface receptor levels	5	0.017117	21758	75.7625	0.219116	0.634071	0.999657	0.999999	1	NA	33067605	Continuous
	ebi-a-GCST90012052	C-C motif chemokine 4 levels	7	0.0951229	21758	326.631	0.795686	0.999738	1	1	1	NA	33067605	Continuous
	ebi-a-GCST90012053	Cathepsin D levels	7	0.061705	21758	204.335	0.611858	0.992065	1	1	1	NA	33067605	Continuous
	ebi-a-GCST90012054	Receptor for advanced glycosylation end products levels	6	0.0174589	21758	64.4162	0.222561	0.642646	0.999718	1	1	NA	33067605	Continuous
	ebi-a-GCST90012055	C-C motif chemokine 3 levels	5	0.0594639	21758	275.047	0.596013	0.990143	1	1	1	NA	33067605	Continuous
	ebi-a-GCST90012056	Matrix metalloproteinase-7 levels	3	0.0294161	21758	219.771	0.340933	0.855103	1	1	1	NA	33067605	Continuous
	ebi-a-GCST90012057	C-X-C motif chemokine 6 levels	4	0.0731221	21758	429.027	0.685433	0.997438	1	1	1	NA	33067605	Continuous
	ebi-a-GCST90012058	Melusin levels	1	0.00191017	21758	41.6373	0.0680428	0.120048	0.432195	0.625494	0.897283	NA	33067605	Continuous
	ebi-a-GCST90012059	C-X-C motif chemokine 16 levels	9	0.032418	21758	80.961	0.369588	0.88664	1	1	1	NA	33067605	Continuous
	ebi-a-GCST90012060	Dickkopf-related protein 1 levels	2	0.00756414	21758	82.906	0.123165	0.334098	0.945197	0.995015	0.999996	NA	33067605	Continuous
	ebi-a-GCST90012061	SIR2-like protein 2 levels	1	0.00451004	21758	98.5651	0.0931192	0.219116	0.784914	0.938614	0.998638	NA	33067605	Continuous
	ebi-a-GCST90012062	Galanin peptide levels	5	0.0153934	21758	68.0143	0.201735	0.588492	0.999091	0.999997	1	NA	33067605	Continuous
	ebi-a-GCST90012063	Agouti-related protein levels	1	0.00168195	21758	36.6542	0.0658686	0.111487	0.389384	0.571202	0.857096	NA	33067605	Continuous
	ebi-a-GCST90012064	Protein S100-A12 levels	2	0.00827571	21758	90.7703	0.130236	0.360017	0.961104	0.997328	0.999999	NA	33067605	Continuous
	ebi-a-GCST90012065	Tumor necrosis factor receptor superfamily member 5 levels	2	0.065443	21758	761.705	0.637254	0.994494	1	1	1	NA	33067605	Continuous
	ebi-a-GCST90012066	Tissue-type plasminogen activator levels	1	0.00145336	21758	31.6653	0.0636957	0.102954	0.34497	0.511487	0.803485	NA	33067605	Continuous
	ebi-a-GCST90012067	Proheparin-binding EGF-like growth factor levels	4	0.00715176	21758	39.1732	0.119078	0.318889	0.933395	0.992887	0.999991	NA	33067605	Continuous
	ebi-a-GCST90012069	vascular endothelial growth factor D levels	3	0.0182722	21758	134.964	0.230749	0.662421	0.999824	1	1	NA	33067605	Continuous
	ebi-a-GCST90012070	Matrix metalloproteinase-12 levels	6	0.0924181	21758	369.147	0.784187	0.999651	1	1	1	NA	33067605	Continuous
	ebi-a-GCST90012071	Spondin-1 levels	2	0.0207848	21758	230.886	0.255971	0.718157	0.999959	1	1	NA	33067605	Continuous
	ebi-a-GCST90012073	Cathepsin L1 levels	8	0.0279978	21758	78.308	0.327211	0.837665	0.999999	1	1	NA	33067605	Continuous
	ebi-a-GCST90012074	CX3CL1 levels	3	0.00597695	21758	43.6015	0.107483	0.274928	0.885804	0.98091	0.99991	NA	33067605	Continuous
	ebi-a-GCST90012075	Fatty acid-binding protein, adipocyte levels	2	0.00564141	21758	61.7125	0.104186	0.26223	0.867446	0.974889	0.999831	NA	33067605	Continuous
	ebi-a-GCST90012077	C-C motif chemokine 20 levels	2	0.00540073	21758	59.0654	0.101825	0.253093	0.852705	0.969506	0.999735	NA	33067605	Continuous
	ebi-a-GCST90012078	Ovarian cancer-related tumor marker CA 125 levels	5	0.0456773	21758	208.226	0.488405	0.964186	1	1	1	NA	33067605	Continuous
	ebi-a-GCST90012080	Follistatin levels	3	0.0112184	21758	82.2712	0.159672	0.46188	0.991235	0.999818	1	NA	33067605	Continuous
	ebi-a-GCST90012081	Platelet endothelial cell adhesion molecule levels	3	0.0252627	21758	187.936	0.300455	0.798807	0.999997	1	1	NA	33067605	Continuous
	ebi-a-GCST90012082	N-terminal prohormone brain natriuretic peptide levels	1	0.0082219	21758	180.359	0.1297	0.358072	0.960072	0.997197	0.999999	NA	33067605	Continuous
	ebi-a-GCST90012083	Eosinophil cationic protein levels	2	0.00646091	21758	70.7356	0.112251	0.29314	0.908263	0.987226	0.999965	NA	33067605	Continuous
	ebi-a-GCST90012104	Bioavailable testosterone levels	90	0.0165843	382988	71.7465	0.213747	0.620408	0.999536	0.999999	1	NA	32042192	Continuous
	ebi-a-GCST90012105	Estradiol levels	7	0.00226214	206927	67.0203	0.0714052	0.133321	0.494796	0.69885	0.939536	NA	32042192	Continuous
	ebi-a-GCST90012110	Sex hormone-binding globulin levels adjusted for BMI	340	0.122434	368929	151.247	0.885142	0.999987	1	1	1	NA	32042192	Continuous
	ebi-a-GCST90012111	Sex hormone-binding globulin levels	283	0.0924421	370125	133.114	0.784291	0.999652	1	1	1	NA	32042192	Continuous
	ebi-a-GCST90012114	Total testosterone levels	133	0.0272897	425097	89.6428	0.32032	0.82829	0.999999	1	1	NA	32042192	Continuous
	ebi-a-GCST90013405	Liver enzyme levels (alanine transaminase)	182	0.0332342	437267	82.5578	0.37728	0.894075	1	1	1	NA	33972514	Continuous
	ebi-a-GCST90013422	Ultradistal forearm bone mineral density	12	0.0351899	21907	66.5457	0.395527	0.910129	1	1	1	NA	33097703	Continuous
	ebi-a-GCST90014240	Forced expiratory volume in 1 second x sex interaction	2	0.000303983	303612	46.16	0.0528468	0.0608547	0.110077	0.148807	0.251067	NA	33728380	Continuous
	ebi-a-GCST90014242	Peak expiratory flow x sex interaction	2	0.00026619	303612	40.4196	0.0524923	0.0594979	0.10245	0.136209	0.225714	NA	33728380	Continuous
	ebi-a-GCST90014266	Retinal nerve fibre layer (RNFL) thickness	18	0.0269247	31434	48.2912	0.316757	0.823274	0.999999	1	1	NA	33979322	Continuous
	ebi-a-GCST90014267	Ganglion cell inner plexiform layer (GCIPL) thickness	17	0.0306145	31434	58.3623	0.352438	0.868525	1	1	1	NA	33979322	Continuous
	ebi-a-GCST90014287	DNA methylation-estimated granulocyte proportions	2	0.00319245	34470	55.1933	0.0803434	0.168701	0.637876	0.838283	0.986475	NA	34187551	Continuous
	ebi-a-GCST90014288	DNA methylation GrimAge acceleration	2	0.00227764	34467	39.3378	0.0715534	0.133907	0.497449	0.701797	0.940961	NA	34187551	Continuous
	ebi-a-GCST90014289	DNA methylation Hannum age acceleration	7	0.00883105	34449	43.8372	0.135769	0.37993	0.97039	0.99837	1	NA	34187551	Continuous
	ebi-a-GCST90014290	Intrinsic epigenetic age acceleration	18	0.0261456	34461	51.3713	0.309131	0.812145	0.999998	1	1	NA	34187551	Continuous
	ebi-a-GCST90014291	DNA methylation-estimated plasminogen activator inhibitor-1 levels	3	0.00774234	34448	89.586	0.124934	0.340629	0.949669	0.995731	0.999997	NA	34187551	Continuous
	ebi-a-GCST90014292	DNA methylation PhenoAge acceleration	10	0.015216	34463	53.2321	0.199945	0.583577	0.998996	0.999996	1	NA	34187551	Continuous
	ebi-a-GCST90016666	Liver volume	8	0.0158174	32860	65.9961	0.206012	0.600072	0.999284	0.999998	1	NA	34128465	Continuous
	ebi-a-GCST90016667	Spleen volume	26	0.03846	32860	50.5102	0.425422	0.93209	1	1	1	NA	34128465	Continuous
	ebi-a-GCST90016668	Lung volume	6	0.00668088	32860	36.8272	0.114422	0.301373	0.917076	0.989383	0.999977	NA	34128465	Continuous
	ebi-a-GCST90016669	Pancreas volume	9	0.0111348	31758	39.7208	0.158832	0.459119	0.990843	0.999803	1	NA	34128465	Continuous
	ebi-a-GCST90016670	Kidney volume	9	0.0124261	32860	45.9259	0.171819	0.500806	0.995377	0.999942	1	NA	34128465	Continuous
	ebi-a-GCST90016671	Visceral adipose tissue volume	3	0.00352814	32860	38.777	0.0835859	0.181533	0.681297	0.872546	0.992337	NA	34128465	Continuous
	ebi-a-GCST90016672	Abdominal subcutaneous adipose tissue volume	1	0.000966694	32860	31.7944	0.0590861	0.0849481	0.246553	0.367821	0.63124	NA	34128465	Continuous
	ebi-a-GCST90016673	Percent liver fat	7	0.0274722	32858	132.565	0.322098	0.830749	0.999999	1	1	NA	34128465	Continuous
	ebi-a-GCST90016674	Liver iron content	7	0.0578262	32858	288.025	0.584141	0.988464	1	1	1	NA	34128465	Continuous
	ebi-a-GCST90016675	Pancreas fat	6	0.0120229	25617	51.9422	0.16776	0.488011	0.994267	0.999915	1	NA	34128465	Continuous
	ebi-a-GCST90016676	Pancreas iron content	1	0.00119155	25617	30.5579	0.061213	0.0932384	0.292546	0.436797	0.721766	NA	34128465	Continuous
	ebi-a-GCST90020053	Frailty index	12	0.00239458	175226	35.0474	0.0726731	0.138334	0.517192	0.723304	0.950753	NA	34431594	Continuous
	fetuin_a_plasma_level	Fetuin_a_plasma_level	1	0.143326	7963	1331.92	0.927878	0.999999	1	1	1	Males and Females	28379451	Continuous
	gamma-linoleic acid (18:3n6)	Gamma-linoleic acid (18:3n6)	1	0.0042927	8631	37.2014	0.091003	0.2108	0.764805	0.92755	0.997989	Males and Females	24823311	Continuous
	high density lipoprotein cholesterol measurement PMID:24097068	High density lipoprotein cholesterol measurement	38	0.0312383	93982	79.717	0.358393	0.875064	1	1	1	Males and Females	24097068	Continuous
	hormone measurement, progesterone measurement PMID:26014426	Hormone measurement, progesterone measurement	3	0.0527229	2913	53.969	0.545558	0.981291	1	1	1	Males and Females	26014426	Continuous
	ieu-a-1010	Years of schooling	10	0.00275913	131695	36.4339	0.0761712	0.152178	0.575398	0.782336	0.972408	Males	27225129	Continuous
	ieu-a-1043	Amygdala volume	1	0.003834	7875	30.3012	0.0865479	0.193239	0.717191	0.897962	0.995482	Males and Females	25607358	Continuous
	ieu-a-1047	Putamen volume	3	0.0086403	11865	34.4586	0.133867	0.373123	0.967466	0.998067	1	Males and Females	25607358	Continuous
	ieu-a-1107	Urinary albumin-to-creatinine ratio	1	0.000740965	54450	40.374	0.0569559	0.0766811	0.199896	0.294957	0.519722	Males and Females	26631737	Continuous
	ieu-a-1239	Years of schooling	231	0.0148143	766345	49.8707	0.195894	0.572293	0.998745	0.999994	1	Males and Females	30038396	Continuous
	ieu-a-1283	Alcohol consumption	4	0.00307651	107311	82.7866	0.0792255	0.164274	0.621873	0.824695	0.983593	Males and Females	28937693	Continuous
	ieu-a-53	Hip circumference	9	0.00484134	94657	51.1608	0.0963511	0.231777	0.812748	0.952503	0.999254	Males	25673412	Continuous
	ieu-a-71	Waist circumference	15	0.00738053	55522	27.514	0.121345	0.327342	0.940205	0.994157	0.999994	Males	25673412	Continuous
	ieu-a-73	Waist-to-hip ratio	18	0.00392714	212094	46.4518	0.0874513	0.196805	0.72745	0.904737	0.996161	Males and Females	25673412	Continuous
	ieu-a-77	Waist-to-hip ratio	5	0.00182003	94350	34.4045	0.0671835	0.116662	0.415482	0.60469	0.882815	Males	25673412	Continuous
	ieu-a-785	Body mass index	19	0.00685044	152868	55.4894	0.116097	0.307698	0.923334	0.990802	0.999983	Males	25673413	Continuous
	ieu-a-999	Body fat	8	0.00328709	99322	40.9409	0.0812566	0.172316	0.650552	0.84868	0.988461	Males and Females	26833246	Continuous
	ieu-b-24	Age Of Smoking Initiation	7	0.00108415	257349	39.8998	0.0601965	0.089272	0.270665	0.404362	0.681022	Males and Females	30643251	Continuous
	ieu-b-25	Cigarettes per Day	19	0.00477464	250822	63.3282	0.0956999	0.22923	0.807407	0.949967	0.999157	Males and Females	30643251	Continuous
	ieu-b-29	basophil cell count	149	0.0317755	473997	104.368	0.363502	0.880461	1	1	1	Males and Females	NA	Continuous
	ieu-b-30	white blood cell count	384	0.0775926	558743	122.315	0.711069	0.998372	1	1	1	Males and Females	NA	Continuous
	ieu-b-31	monocyte cell count	387	0.12478	521592	192.01	0.890881	0.99999	1	1	1	Males and Females	NA	Continuous
	ieu-b-32	lymphocyte cell count	380	0.0784221	478964	107.172	0.715636	0.998504	1	1	1	Males and Females	NA	Continuous
	ieu-b-33	eosinophil cell count	337	0.0898947	474233	138.898	0.772969	0.999545	1	1	1	Males and Females	NA	Continuous
	ieu-b-34	neutrophil cell count	326	0.0687545	518202	117.286	0.658684	0.996033	1	1	1	Males and Females	NA	Continuous
	ieu-b-35	C-Reactive protein level	42	0.0315514	204402	158.521	0.361373	0.878235	1	1	1	Males and Females	30388399	Continuous
	ieu-b-38	systolic blood pressure	341	0.034171	709744	73.6031	0.386054	0.902064	1	1	1	Males and Females	30224653	Continuous
	ieu-b-39	diastolic blood pressure	340	0.035221	727764	78.1055	0.395815	0.910365	1	1	1	Males and Females	30224653	Continuous
	ieu-b-40	body mass index	363	0.0346378	691892	68.3538	0.390403	0.905837	1	1	1	Males and Females	30124842	Continuous
	ieu-b-4879	telomere length	97	0.0218556	472174	108.743	0.266671	0.739534	0.999979	1	1	Males and Females	NA	Continuous
	ieu-b-73	Alcoholic drinks per week	24	0.00421832	535056	94.4373	0.0902796	0.207953	0.757571	0.923361	0.997704	Males and Females	30643251	Continuous
	iron biomarker measurement, serum iron measurement PMID:25352340	Iron biomarker measurement, serum iron measurement	2	0.0109267	48972	270.489	0.156743	0.45221	0.989794	0.999761	1	Males and Females	25352340	Continuous
	linoleic acid (18:2n6)	Linoleic acid (18:2n6)	1	0.00879264	8631	76.5448	0.135386	0.378562	0.969822	0.998313	1	Males and Females	24823311	Continuous
	low density lipoprotein cholesterol measurement PMID:24097068	Low density lipoprotein cholesterol measurement	23	0.0159966	93982	66.4104	0.207819	0.604893	0.999352	0.999998	1	Males and Females	24097068	Continuous
	met-a-304	Tryptophan	13	0.0642952	7355	38.8018	0.629593	0.993837	1	1	1	Males and Females	24816252	Continuous
	met-a-314	Mannose	1	0.0435681	7345	334.494	0.470447	0.956699	1	1	1	Males and Females	24816252	Continuous
	met-a-316	Uridine	2	0.0083688	7354	31.0191	0.131162	0.363374	0.962831	0.997539	0.999999	Males and Females	24816252	Continuous
	met-a-319	Arachidonate (20:4n6)	1	0.0491777	7367	380.927	0.517355	0.973988	1	1	1	Males and Females	24816252	Continuous
	met-a-320	Deoxycholate	1	0.00597905	4934	29.6661	0.107504	0.275007	0.885911	0.980943	0.999911	Males and Females	24816252	Continuous
	met-a-322	Inosine	1	0.0186293	2639	50.0579	0.234341	0.670832	0.999857	1	1	Males and Females	24816252	Continuous
	met-a-327	Methionine	1	0.00414423	7347	30.5661	0.0895594	0.205117	0.750182	0.918968	0.997381	Males and Females	24816252	Continuous
	met-a-328	Malate	1	0.00542247	6946	37.8589	0.102038	0.253919	0.854094	0.970034	0.999745	Males and Females	24816252	Continuous
	met-a-331	Stearate (18:0)	1	0.00441079	7355	32.5762	0.0921523	0.215319	0.775918	0.93377	0.998372	Males and Females	24816252	Continuous
	met-a-332	Oleate (18:1n9)	1	0.00446869	7323	32.8621	0.0927163	0.217534	0.781204	0.936637	0.998533	Males and Females	24816252	Continuous
	met-a-335	Pipecolate	1	0.0042893	7345	31.632	0.0909699	0.21067	0.764478	0.927363	0.997976	Males and Females	24816252	Continuous
	met-a-337	5-oxoproline	1	0.0615689	7354	482.353	0.610909	0.991959	1	1	1	Males and Females	24816252	Continuous
	met-a-339	4-acetamidobutanoate	2	0.0424486	6523	144.517	0.460762	0.952153	1	1	1	Males and Females	24816252	Continuous
	met-a-344	N-acetylalanine	1	0.00397808	7271	29.0321	0.0879456	0.198755	0.73293	0.908266	0.996489	Males and Females	24816252	Continuous
	met-a-349	Heptanoate (7:0)	2	0.00869464	7355	32.2418	0.134408	0.375065	0.968325	0.998159	1	Males and Females	24816252	Continuous
	met-a-350	Laurate (12:0)	2	0.00828492	7346	30.6722	0.130327	0.360349	0.961278	0.997349	0.999999	Males and Females	24816252	Continuous
	met-a-354	Cortisone	1	0.00472997	7136	33.904	0.0952638	0.227523	0.803758	0.948199	0.999086	Males and Females	24816252	Continuous
	met-a-355	Proline	3	0.0643177	7367	168.708	0.629744	0.993851	1	1	1	Males and Females	24816252	Continuous
	met-a-356	Citrulline	2	0.00903624	7325	33.3833	0.137816	0.387212	0.973257	0.998645	1	Males and Females	24816252	Continuous
	met-a-359	Gamma-glutamylglutamine	2	0.00876833	7226	31.947	0.135143	0.377695	0.969457	0.998276	1	Males and Females	24816252	Continuous
	met-a-360	Gamma-glutamyltyrosine	4	0.0179786	7037	32.185	0.227794	0.655381	0.999791	1	1	Males and Females	24816252	Continuous
	met-a-361	Hypoxanthine	1	0.00931826	6941	65.2676	0.140632	0.397153	0.976773	0.998949	1	Males and Females	24816252	Continuous
	met-a-362	Betaine	1	0.00610472	7357	45.176	0.108741	0.279748	0.892171	0.982819	0.99993	Males and Females	24816252	Continuous
	met-a-373	X-03094	4	0.02617	7356	49.3863	0.30937	0.812502	0.999998	1	1	Males and Females	24816252	Continuous
	met-a-375	Kynurenine	2	0.022274	7368	83.8926	0.270842	0.747517	0.999983	1	1	Males and Females	24816252	Continuous
	met-a-378	Acetylphosphate	2	0.00869895	7345	32.2141	0.134451	0.375219	0.968392	0.998166	1	Males and Females	24816252	Continuous
	met-a-379	Carnitine	9	0.0483869	7349	41.4631	0.510909	0.972025	1	1	1	Males and Females	24816252	Continuous
	met-a-381	N-acetylornithine	2	0.158047	7146	670.424	0.94861	1	1	1	1	Males and Females	24816252	Continuous
	met-a-383	3-methyl-2-oxovalerate	2	0.0138641	7331	51.5123	0.18631	0.544744	0.997879	0.999986	1	Males and Females	24816252	Continuous
	met-a-385	3-phenylpropionate (hydrocinnamate)	1	0.00771794	5829	45.3222	0.124692	0.339736	0.949078	0.995639	0.999997	Males and Females	24816252	Continuous
	met-a-393	X-04499--3,4-dihydroxybutyrate	1	0.00723033	6549	47.6817	0.119856	0.321797	0.935811	0.99335	0.999992	Males and Females	24816252	Continuous
	met-a-396	X-18601	2	0.0108734	7226	39.7011	0.156208	0.450435	0.989507	0.999749	1	Males and Females	24816252	Continuous
	met-a-399	Indolelactate	1	0.00716014	6939	50.0281	0.119161	0.3192	0.933657	0.992938	0.999991	Males and Females	24816252	Continuous
	met-a-402	Eicosapentaenoate (EPA; 20:5n3)	1	0.0124103	7367	92.5505	0.17166	0.500309	0.995338	0.999941	1	Males and Females	24816252	Continuous
	met-a-403	Estrone 3-sulfate	1	0.112657	257	32.3748	0.858196	0.99996	1	1	1	Males and Females	24816252	Continuous
	met-a-409	Docosahexaenoate (DHA; 22:6n3)	1	0.00424677	7369	31.4194	0.0905562	0.209042	0.760359	0.924989	0.997817	Males and Females	24816252	Continuous
	met-a-412	X-06246	1	0.0057019	5275	30.2385	0.10478	0.264523	0.870939	0.976093	0.999849	Males and Females	24816252	Continuous
	met-a-414	X-06307	1	0.0191999	1643	32.1237	0.240077	0.683931	0.999897	1	1	Males and Females	24816252	Continuous
	met-a-417	Myo-inositol	1	0.00725964	7354	53.7632	0.120147	0.32288	0.936691	0.993516	0.999993	Males and Females	24816252	Continuous
	met-a-419	1,5-anhydroglucitol (1,5-AG)	3	0.0387727	7301	98.1122	0.428239	0.933908	1	1	1	Males and Females	24816252	Continuous
	met-a-421	3-methyl-2-oxobutyrate	1	0.00466377	7203	33.7412	0.0946179	0.224994	0.79824	0.945471	0.998969	Males and Females	24816252	Continuous
	met-a-422	1,6-anhydroglucose	1	0.00896318	3422	30.9313	0.137087	0.384624	0.972268	0.998552	1	Males and Females	24816252	Continuous
	met-a-426	X-08402	1	0.00938632	7284	68.9988	0.141312	0.39954	0.977553	0.999012	1	Males and Females	24816252	Continuous
	met-a-427	2-hydroxyisobutyrate	1	0.00474588	6180	29.4599	0.0954191	0.228131	0.805064	0.948835	0.999112	Males and Females	24816252	Continuous
	met-a-429	4-methyl-2-oxopentanoate	2	0.00974614	7329	36.0515	0.14491	0.412078	0.98128	0.999288	1	Males and Females	24816252	Continuous
	met-a-431	Homocitrulline	1	0.0172771	3950	69.4093	0.22073	0.638106	0.999687	1	1	Males and Females	24816252	Continuous
	met-a-432	Aspartylphenylalanine	1	0.0211206	3838	82.7668	0.25933	0.72501	0.999967	1	1	Males and Females	24816252	Continuous
	met-a-433	Levulinate (4-oxovalerate)	2	0.0113435	6535	37.473	0.160929	0.465996	0.991792	0.999838	1	Males and Females	24816252	Continuous
	met-a-435	X-08988	1	0.00422882	7329	31.1162	0.0903817	0.208355	0.758603	0.923965	0.997746	Males and Females	24816252	Continuous
	met-a-440	X-10395	1	0.0110486	7340	81.9807	0.157967	0.456266	0.990422	0.999787	1	Males and Females	24816252	Continuous
	met-a-441	X-10429	1	0.00560399	6388	35.9887	0.103818	0.260811	0.865244	0.974116	0.999819	Males and Females	24816252	Continuous
	met-a-444	X-10510	2	0.00908027	7347	33.6483	0.138255	0.38877	0.973838	0.998697	1	Males and Females	24816252	Continuous
	met-a-445	1-linoleoylglycerol (1-monolinolein)	1	0.0158946	2759	44.5292	0.206791	0.602154	0.999314	0.999998	1	Males and Females	24816252	Continuous
	met-a-446	Indoleacetate	2	0.00982022	7180	35.5894	0.145652	0.414642	0.981971	0.999335	1	Males and Females	24816252	Continuous
	met-a-449	N-acetylglycine	1	0.00501585	6715	33.8412	0.0980565	0.238437	0.82612	0.958582	0.999458	Males and Females	24816252	Continuous
	met-a-460	Androsterone sulfate	3	0.0815971	7338	217.201	0.732578	0.99892	1	1	1	Males and Females	24816252	Continuous
	met-a-461	3-carboxy-4-methyl-5-propyl-2-furanpropanoate (CMPF)	1	0.00542551	7363	40.1551	0.102068	0.254035	0.854287	0.970107	0.999747	Males and Females	24816252	Continuous
	met-a-462	3-(4-hydroxyphenyl)lactate	1	0.00699259	7346	51.7152	0.117503	0.312986	0.928243	0.99185	0.999987	Males and Females	24816252	Continuous
	met-a-464	Serine	2	0.0242183	7349	91.1614	0.290147	0.781991	0.999995	1	1	Males and Females	24816252	Continuous
	met-a-467	Hexanoylcarnitine	2	0.0633986	7340	248.321	0.623523	0.993272	1	1	1	Males and Females	24816252	Continuous
	met-a-470	Glycochenodeoxycholate	1	0.00519675	6687	34.9217	0.0998264	0.245331	0.839097	0.964109	0.999612	Males and Females	24816252	Continuous
	met-a-471	2-aminobutyrate	2	0.014789	7365	55.2555	0.195638	0.571574	0.998727	0.999994	1	Males and Females	24816252	Continuous
	met-a-473	Dodecanedioate	1	0.00612996	5130	31.6283	0.108989	0.2807	0.89339	0.983173	0.999933	Males and Females	24816252	Continuous
	met-a-474	Gamma-glutamylvaline	1	0.00456961	7307	33.5342	0.0936997	0.221394	0.790163	0.94136	0.998777	Males and Females	24816252	Continuous
	met-a-475	Indolepropionate	1	0.011657	7358	86.7603	0.16408	0.476225	0.993041	0.99988	1	Males and Females	24816252	Continuous
	met-a-476	Butyrylcarnitine	1	0.00440155	7349	32.4812	0.0920624	0.214965	0.775065	0.933302	0.998345	Males and Females	24816252	Continuous
	met-a-478	Dehydroisoandrosterone sulfate (DHEA-S)	2	0.0144292	7346	53.7524	0.192008	0.56127	0.998446	0.999992	1	Males and Females	24816252	Continuous
	met-a-479	Propionylcarnitine	2	0.0126185	7364	47.0358	0.173756	0.506838	0.99583	0.999952	1	Males and Females	24816252	Continuous
	met-a-482	10-undecenoate (11:1n1)	2	0.0400644	7358	153.486	0.439791	0.94095	1	1	1	Males and Females	24816252	Continuous
	met-a-483	Docosapentaenoate (n3 DPA; 22:5n3)	1	0.00765754	7373	56.8793	0.124092	0.337524	0.947585	0.995404	0.999997	Males and Females	24816252	Continuous
	met-a-484	X-11204	2	0.0102622	7350	38.0889	0.150078	0.429814	0.985612	0.999557	1	Males and Females	24816252	Continuous
	met-a-485	X-02269	1	0.00526464	7256	38.3918	0.100491	0.247916	0.843744	0.965998	0.999658	Males and Females	24816252	Continuous
	met-a-490	X-11261	1	0.0140364	7322	104.209	0.188047	0.549827	0.99807	0.999988	1	Males and Females	24816252	Continuous
	met-a-495	X-11315	1	0.00672003	7337	49.6249	0.114809	0.302835	0.918561	0.989728	0.999979	Males and Females	24816252	Continuous
	met-a-496	X-11317	1	0.00638978	5598	35.9871	0.111549	0.290472	0.905235	0.986443	0.999959	Males and Females	24816252	Continuous
	met-a-497	1-linoleoylglycerophosphoethanolamine*	1	0.0209964	7369	157.998	0.258088	0.722491	0.999964	1	1	Males and Females	24816252	Continuous
	met-a-498	X-11327	2	0.00884801	7229	32.2532	0.135938	0.380533	0.970637	0.998395	1	Males and Females	24816252	Continuous
	met-a-499	X-11334	1	0.0059467	5211	31.1616	0.107186	0.273785	0.884247	0.980429	0.999905	Males and Females	24816252	Continuous
	met-a-500	3-dehydrocarnitine*	2	0.00986016	7361	36.6368	0.146051	0.416022	0.982333	0.999359	1	Males and Females	24816252	Continuous
	met-a-501	Pyroglutamine*	1	0.0117856	7354	87.6809	0.165373	0.480385	0.993498	0.999894	1	Males and Females	24816252	Continuous
	met-a-505	X-03056--N-[3-(2-Oxopyrrolidin-1-yl)propyl]acetamide	3	0.0364027	7363	92.6692	0.406707	0.918937	1	1	1	Males and Females	24816252	Continuous
	met-a-507	X-01911	1	0.00901951	6000	54.5914	0.137649	0.38662	0.973034	0.998624	1	Males and Females	24816252	Continuous
	met-a-510	X-09789	2	0.0139639	7356	52.0654	0.187316	0.547694	0.997992	0.999987	1	Males and Females	24816252	Continuous
	met-a-513	X-11440	3	0.0920024	7250	244.733	0.782372	0.999635	1	1	1	Males and Females	24816252	Continuous
	met-a-514	X-11441	1	0.0721669	6642	516.459	0.679729	0.99718	1	1	1	Males and Females	24816252	Continuous
	met-a-515	X-11442	1	0.0741871	6712	537.685	0.691699	0.997699	1	1	1	Males and Females	24816252	Continuous
	met-a-516	X-11444	2	0.0213798	7313	79.8505	0.261921	0.730206	0.999972	1	1	Males and Females	24816252	Continuous
	met-a-517	X-11445--5-alpha-pregnan-3beta,20alpha-disulfate	2	0.024043	2537	31.213	0.288413	0.779056	0.999994	1	1	Males and Females	24816252	Continuous
	met-a-518	X-11452	1	0.00483765	6150	29.8865	0.0963151	0.231636	0.812456	0.952366	0.999249	Males and Females	24816252	Continuous
	met-a-519	X-11469	1	0.00664047	7330	48.9866	0.114023	0.299863	0.915517	0.989015	0.999975	Males and Females	24816252	Continuous
	met-a-520	X-11470	3	0.0230775	6857	53.962	0.278837	0.762279	0.99999	1	1	Males and Females	24816252	Continuous
	met-a-521	X-11478	1	0.0182251	6169	114.481	0.230276	0.6613	0.999819	1	1	Males and Females	24816252	Continuous
	met-a-522	X-11483	1	0.00794922	4274	34.2312	0.126989	0.348178	0.954434	0.996437	0.999998	Males and Females	24816252	Continuous
	met-a-524	X-11491	1	0.00550956	6200	34.3374	0.102892	0.257228	0.859542	0.972063	0.999784	Males and Females	24816252	Continuous
	met-a-526	HWESASXX*	2	0.0248339	7255	92.3411	0.296229	0.792043	0.999996	1	1	Males and Females	24816252	Continuous
	met-a-527	X-11521	1	0.00454488	6753	30.8226	0.0934587	0.220448	0.787998	0.940234	0.998721	Males and Females	24816252	Continuous
	met-a-531	X-11538	1	0.00450219	7355	33.2543	0.0930427	0.218815	0.784213	0.938243	0.998619	Males and Females	24816252	Continuous
	met-a-536	X-11593--O-methylascorbate*	5	0.12319	7344	206.195	0.887021	0.999988	1	1	1	Males and Females	24816252	Continuous
	met-a-537	Adrenate (22:4n6)	1	0.014011	7330	104.132	0.187791	0.54908	0.998043	0.999987	1	Males and Females	24816252	Continuous
	met-a-539	ADSGEGDFXAEGGGVR*	1	0.0135898	3659	50.3824	0.183543	0.536568	0.997536	0.999981	1	Males and Females	24816252	Continuous
	met-a-540	X-11786--methylcysteine	1	0.0195	2773	55.1091	0.243091	0.690654	0.999914	1	1	Males and Females	24816252	Continuous
	met-a-541	X-11787	1	0.0696168	7362	550.719	0.6641	0.996359	1	1	1	Males and Females	24816252	Continuous
	met-a-542	X-11792	2	0.0512968	2391	64.5601	0.53435	0.978625	1	1	1	Males and Females	24816252	Continuous
	met-a-545	X-11799	1	0.0345666	4817	172.397	0.38974	0.90527	1	1	1	Males and Females	24816252	Continuous
	met-a-558	1-arachidonoylglycerophosphocholine*	3	0.0668101	7063	168.459	0.646222	0.995189	1	1	1	Males and Females	24816252	Continuous
	met-a-562	X-12013	1	0.061499	474	30.9297	0.610421	0.991904	1	1	1	Males and Females	24816252	Continuous
	met-a-568	X-12040	2	0.305777	171	36.9985	0.9988	1	1	1	1	Males and Females	24816252	Continuous
	met-a-570	X-12063	4	0.0858743	6797	159.513	0.754084	0.999307	1	1	1	Males and Females	24816252	Continuous
	met-a-572	Gamma-glutamylphenylalanine	1	0.00420673	7306	30.8557	0.0901668	0.207509	0.756427	0.922688	0.997656	Males and Females	24816252	Continuous
	met-a-573	Isobutyrylcarnitine	2	0.0356713	7365	136.163	0.399977	0.913724	1	1	1	Males and Females	24816252	Continuous
	met-a-577	Alpha-ketoglutarate	1	0.0262831	1118	30.1237	0.31048	0.814153	0.999999	1	1	Males and Females	24816252	Continuous
	met-a-578	Erythronate*	3	0.0162904	7307	40.3129	0.210782	0.612705	0.999451	0.999999	1	Males and Females	24816252	Continuous
	met-a-580	X-12092	2	0.00974143	7089	34.8534	0.144863	0.411915	0.981235	0.999285	1	Males and Females	24816252	Continuous
	met-a-581	X-12093	1	0.0759497	2759	226.604	0.70185	0.998076	1	1	1	Males and Females	24816252	Continuous
	met-a-582	X-12094	1	0.00479971	7044	33.9626	0.0959446	0.230188	0.80943	0.950935	0.999195	Males and Females	24816252	Continuous
	met-a-583	X-12095--N1-methyl-3-pyridone-4-carboxamide	1	0.00662293	7269	48.4497	0.11385	0.299207	0.914832	0.988851	0.999974	Males and Females	24816252	Continuous
	met-a-584	X-12100--hydroxytryptophan*	1	0.00625059	7066	44.4319	0.110177	0.285241	0.899046	0.984775	0.999947	Males and Females	24816252	Continuous
	met-a-587	X-12188	2	0.191422	296	34.6824	0.976846	1	1	1	1	Males and Females	24816252	Continuous
	met-a-588	X-12189	2	0.483962	102	46.4232	0.999992	1	1	1	1	Males and Females	24816252	Continuous
	met-a-596	X-12244--N-acetylcarnosine	3	0.0387553	6279	84.3314	0.428082	0.933808	1	1	1	Males and Females	24816252	Continuous
	met-a-601	ADpSGEGDFXAEGGGVR*	1	0.0114087	3845	44.3497	0.161585	0.468133	0.992068	0.999848	1	Males and Females	24816252	Continuous
	met-a-602	1-eicosatrienoylglycerophosphocholine*	2	0.0149763	7362	55.943	0.197527	0.576868	0.998853	0.999995	1	Males and Females	24816252	Continuous
	met-a-607	1-eicosadienoylglycerophosphocholine*	1	0.00514401	6506	33.6297	0.0993102	0.243323	0.835405	0.962574	0.999572	Males and Females	24816252	Continuous
	met-a-609	X-12441--12-hydroxyeicosatetraenoate (12-HETE)	1	0.0355797	2725	100.458	0.399132	0.913051	1	1	1	Males and Females	24816252	Continuous
	met-a-610	X-12442--5,8-tetradecadienoate	1	0.0149119	7334	110.989	0.196878	0.575054	0.998811	0.999995	1	Males and Females	24816252	Continuous
	met-a-613	X-12456	1	0.00982009	4533	44.9361	0.14565	0.414637	0.981969	0.999335	1	Males and Females	24816252	Continuous
	met-a-615	Octanoylcarnitine	3	0.0685011	7345	179.949	0.657079	0.995932	1	1	1	Males and Females	24816252	Continuous
	met-a-616	Alpha-hydroxyisovalerate	3	0.0284802	7222	70.5322	0.331891	0.843793	1	1	1	Males and Females	24816252	Continuous
	met-a-618	Decanoylcarnitine	3	0.051983	7320	133.72	0.539766	0.97995	1	1	1	Males and Females	24816252	Continuous
	met-a-624	Stearidonate (18:4n3)	1	0.00865567	7330	63.9825	0.13402	0.373672	0.967711	0.998093	1	Males and Females	24816252	Continuous
	met-a-626	10-nonadecenoate (19:1n9)	1	0.004137	7345	30.5042	0.089489	0.20484	0.74945	0.918527	0.997347	Males and Females	24816252	Continuous
	met-a-627	Epiandrosterone sulfate	2	0.0527591	7326	203.937	0.54584	0.981354	1	1	1	Males and Females	24816252	Continuous
	met-a-629	X-12510--2-aminooctanoic acid	3	0.102869	7132	272.442	0.825757	0.999886	1	1	1	Males and Females	24816252	Continuous
	met-a-630	X-12524	1	0.00512434	7362	37.9094	0.0991177	0.242573	0.834008	0.961985	0.999557	Males and Females	24816252	Continuous
	met-a-633	X-12556	2	0.0187855	7049	67.4484	0.235913	0.674461	0.999869	1	1	Males and Females	24816252	Continuous
	met-a-634	1-arachidonoylglycerophosphoinositol*	2	0.0181808	7351	68.0331	0.22983	0.660242	0.999814	1	1	Males and Females	24816252	Continuous
	met-a-636	X-12644	2	0.00936515	7347	34.7139	0.141101	0.398798	0.977313	0.998993	1	Males and Females	24816252	Continuous
	met-a-638	Asparagine	2	0.00917678	7316	33.8657	0.139219	0.392177	0.975068	0.998806	1	Males and Females	24816252	Continuous
	met-a-640	X-12696	2	0.0244305	6994	87.5352	0.292245	0.785501	0.999995	1	1	Males and Females	24816252	Continuous
	met-a-641	X-12704	1	0.0194559	1766	35.0013	0.242649	0.689675	0.999911	1	1	Males and Females	24816252	Continuous
	met-a-642	X-12712	2	0.717852	75	91.5925	1	1	1	1	1	Males and Females	24816252	Continuous
	met-a-649	X-12740	1	0.00922097	3491	32.4714	0.13966	0.393733	0.975613	0.998853	1	Males and Females	24816252	Continuous
	met-a-652	Isovalerylcarnitine	2	0.0249317	7344	93.8516	0.297193	0.793602	0.999997	1	1	Males and Females	24816252	Continuous
	met-a-654	1-stearoylglycerophosphoethanolamine	1	0.00665622	6929	46.4166	0.114179	0.300451	0.916128	0.989159	0.999976	Males and Females	24816252	Continuous
	met-a-656	Bradykinin, des-arg(9)	2	0.0568806	4452	134.162	0.577173	0.987373	1	1	1	Males and Females	24816252	Continuous
	met-a-661	X-12798	2	0.143992	7119	598.501	0.928962	0.999999	1	1	1	Males and Females	24816252	Continuous
	met-a-665	X-12844	3	0.0192435	7322	47.8623	0.240515	0.684915	0.9999	1	1	Males and Females	24816252	Continuous
	met-a-667	X-12850	3	0.0432488	1212	18.2021	0.467695	0.955446	1	1	1	Males and Females	24816252	Continuous
	met-a-668	Laurylcarnitine	1	0.00760361	4925	37.7194	0.123557	0.335547	0.946218	0.995183	0.999996	Males and Females	24816252	Continuous
	met-a-670	X-12855	1	0.00755915	4800	36.5451	0.123116	0.333915	0.945067	0.994994	0.999996	Males and Females	24816252	Continuous
	met-a-671	X-12990--docosapentaenoic acid (n6-DPA)	1	0.0170217	2545	44.0358	0.218156	0.631655	0.999638	0.999999	1	Males and Females	24816252	Continuous
	met-a-675	X-13215	1	0.00566324	5885	33.5066	0.1044	0.263058	0.868717	0.97533	0.999838	Males and Females	24816252	Continuous
	met-a-677	Phenylacetylglutamine	1	0.00407102	7364	30.0934	0.088848	0.202314	0.742697	0.914401	0.997019	Males and Females	24816252	Continuous
	met-a-678	Pro-hydroxy-pro	1	0.00407245	7344	30.0222	0.088862	0.202369	0.742846	0.914493	0.997026	Males and Females	24816252	Continuous
	met-a-679	N2,N2-dimethylguanosine	1	0.00667179	4900	32.8979	0.114332	0.301033	0.916728	0.989301	0.999976	Males and Females	24816252	Continuous
	met-a-680	Cysteine-glutathione disulfide	1	0.0243186	1982	49.351	0.291139	0.783657	0.999995	1	1	Males and Females	24816252	Continuous
	met-a-682	1-arachidonoylglycerophosphoethanolamine*	2	0.0300288	7350	113.726	0.346826	0.86211	1	1	1	Males and Females	24816252	Continuous
	met-a-683	X-13429	1	0.00696869	5953	41.7617	0.117267	0.312097	0.927438	0.991682	0.999987	Males and Females	24816252	Continuous
	met-a-684	X-13431--nonanoylcarnitine*	2	0.100813	6234	349.295	0.818174	0.999857	1	1	1	Males and Females	24816252	Continuous
	met-a-685	X-13435	2	0.0323652	6543	109.374	0.369088	0.886143	1	1	1	Males and Females	24816252	Continuous
	met-a-686	X-13477	1	0.00997882	5694	57.3719	0.147239	0.420112	0.983368	0.999425	1	Males and Females	24816252	Continuous
	met-a-690	2-linoleoylglycerophosphocholine*	1	0.0056114	6538	36.8831	0.103891	0.261093	0.865683	0.974271	0.999821	Males and Females	24816252	Continuous
	met-a-691	X-13496	1	0.00425839	7217	30.8556	0.0906692	0.209486	0.76149	0.925644	0.997862	Males and Females	24816252	Continuous
	met-a-693	X-13548	2	0.0120998	5768	35.3049	0.168534	0.490467	0.994497	0.999921	1	Males and Females	24816252	Continuous
	met-a-697	2-methylbutyroylcarnitine	1	0.00429855	7007	30.2414	0.0910599	0.211024	0.765367	0.927871	0.99801	Males and Females	24816252	Continuous
	met-a-698	Hydroxyisovaleroyl carnitine	1	0.0128088	5306	68.8192	0.175672	0.512759	0.996236	0.99996	1	Males and Females	24816252	Continuous
	met-a-699	Glutaroyl carnitine	5	0.0686004	7256	106.797	0.657708	0.995972	1	1	1	Males and Females	24816252	Continuous
	met-a-700	X-13658	1	0.0226563	1383	32.0137	0.274649	0.754634	0.999987	1	1	Males and Females	24816252	Continuous
	met-a-704	X-13741	1	0.00625942	5035	31.7021	0.110264	0.285573	0.89945	0.984887	0.999948	Males and Females	24816252	Continuous
	met-a-707	1-palmitoylglycerophosphoethanolamine	1	0.00643609	7317	47.385	0.112006	0.292209	0.907216	0.986957	0.999963	Males and Females	24816252	Continuous
	met-a-709	Tetradecanedioate	1	0.0104331	5629	59.326	0.151791	0.435623	0.986822	0.999622	1	Males and Females	24816252	Continuous
	met-a-710	2-hydroxypalmitate	1	0.00460954	7348	34.0185	0.094089	0.222921	0.793622	0.943138	0.998862	Males and Females	24816252	Continuous
	met-a-711	Hexadecanedioate	1	0.00661211	6447	42.8987	0.113743	0.298802	0.914407	0.988749	0.999974	Males and Females	24816252	Continuous
	met-a-712	Dihomo-linolenate (20:3n3 or n6)	2	0.0177788	7358	66.5648	0.225782	0.650526	0.999765	1	1	Males and Females	24816252	Continuous
	met-a-713	X-13859	2	0.0106753	6604	35.614	0.15422	0.443798	0.988371	0.999698	1	Males and Females	24816252	Continuous
	met-a-717	X-14086	1	0.0155532	2651	41.8513	0.203347	0.592884	0.999169	0.999997	1	Males and Females	24816252	Continuous
	met-a-719	X-14189--leucylalanine	1	0.0334551	2709	93.6977	0.379354	0.89601	1	1	1	Males and Females	24816252	Continuous
	met-a-720	X-14205--alpha-glutamyltyrosine	2	0.0535821	1489	42.0655	0.552222	0.982741	1	1	1	Males and Females	24816252	Continuous
	met-a-721	X-14208--phenylalanylserine	1	0.0362368	2432	91.3662	0.405184	0.917781	1	1	1	Males and Females	24816252	Continuous
	met-a-722	X-14304--leucylalanine	2	0.0417822	2400	52.2595	0.454947	0.949239	1	1	1	Males and Females	24816252	Continuous
	met-a-728	X-14625	1	0.00865429	7092	61.8946	0.134006	0.373623	0.967689	0.998091	1	Males and Females	24816252	Continuous
	met-a-735	Octadecanedioate	1	0.00459897	6876	31.7594	0.0939859	0.222516	0.792711	0.942672	0.99884	Males and Females	24816252	Continuous
	met-a-742	Succinylcarnitine	5	0.0944664	6552	136.577	0.792944	0.999719	1	1	1	Males and Females	24816252	Continuous
	met-a-746	5alpha-androstan-3beta,17beta-diol disulfate	2	0.0313633	6934	112.209	0.359583	0.876338	1	1	1	Males and Females	24816252	Continuous
	met-a-747	4-androsten-3beta,17beta-diol disulfate 1*	2	0.0580817	7355	226.674	0.586009	0.988743	1	1	1	Males and Females	24816252	Continuous
	met-a-748	4-androsten-3beta,17beta-diol disulfate 2*	1	0.00720037	7333	53.1687	0.11956	0.320689	0.934899	0.993177	0.999992	Males and Females	24816252	Continuous
	met-a-751	Palmitoyl sphingomyelin	1	0.00417261	7366	30.8558	0.0898351	0.206203	0.753033	0.920677	0.997509	Males and Females	24816252	Continuous
	met-a-753	Cis-4-decenoyl carnitine	2	0.0449077	7219	169.645	0.481897	0.961607	1	1	1	Males and Females	24816252	Continuous
	met-c-838	Acetoacetate	1	0.00159242	19257	30.711	0.065017	0.10814	0.372159	0.548445	0.837857	Males and Females	27005778	Continuous
	met-c-839	Acetate	1	0.0013441	24742	33.2979	0.0626589	0.098892	0.323272	0.481107	0.772256	Males and Females	27005778	Continuous
	met-c-840	Alanine	2	0.00708098	22569	80.4644	0.118378	0.316266	0.931148	0.992442	0.999989	Males and Females	27005778	Continuous
	met-c-842	Apolipoprotein A-I	9	0.0269125	18398	56.5059	0.316638	0.823105	0.999999	1	1	Males and Females	27005778	Continuous
	met-c-852	22:6, docosahexaenoic acid	5	0.0148663	13495	40.7116	0.196418	0.573765	0.99878	0.999995	1	Males and Females	27005778	Continuous
	met-c-854	Description of average fatty acid chain length, not actual carbon number	1	0.00223284	13473	30.1459	0.0711248	0.132213	0.489752	0.693211	0.936753	Males and Females	27005778	Continuous
	met-c-855	Omega-3 fatty acids	5	0.0161603	13538	44.4547	0.209471	0.609261	0.999409	0.999999	1	Males and Females	27005778	Continuous
	met-c-856	Omega-6 fatty acids	11	0.0473751	13501	60.9839	0.502582	0.96931	1	1	1	Males and Females	27005778	Continuous
	met-c-857	Omega-7, omega-9 and saturated fatty acids	6	0.0247329	13502	57.0391	0.295232	0.79042	0.999996	1	1	Males and Females	27005778	Continuous
	met-c-858	Free cholesterol	13	0.0750032	13491	84.06	0.696433	0.997882	1	1	1	Males and Females	27005778	Continuous
	met-c-860	Glutamine	3	0.00431902	22235	32.1442	0.091259	0.211807	0.767321	0.928981	0.998081	Males and Females	27005778	Continuous
	met-c-862	Glycoproteins	11	0.12866	18730	251.26	0.89981	0.999993	1	1	1	Males and Females	27005778	Continuous
	met-c-863	Glycoprotein acetyls	5	0.0122523	19265	47.7787	0.170069	0.495315	0.994927	0.999932	1	Males and Females	27005778	Continuous
	met-c-873	Isoleucine	2	0.00568592	22549	64.4639	0.104623	0.263918	0.870025	0.975781	0.999845	Males and Females	27005778	Continuous
	met-c-893	18:2, linoleic acid (LA)	13	0.0565673	13522	62.3021	0.574846	0.98699	1	1	1	Males and Females	27005778	Continuous
	met-c-894	Lactate	2	0.00269188	22644	30.5557	0.075525	0.14962	0.565045	0.772319	0.969249	Males and Females	27005778	Continuous
	met-c-897	Leucine	2	0.00807078	22500	91.5229	0.128197	0.352597	0.957034	0.996798	0.999999	Males and Females	27005778	Continuous
	met-c-916	Mono-unsaturated fatty acids	6	0.0232886	13530	53.7402	0.280934	0.766035	0.999991	1	1	Males and Females	27005778	Continuous
	met-c-917	Other polyunsaturated fatty acids than 18:2	11	0.104173	13543	143.044	0.830424	0.999901	1	1	1	Males and Females	27005778	Continuous
	met-c-918	Phosphatidylcholine and other cholines	5	0.030248	13534	84.3918	0.348929	0.864543	1	1	1	Males and Females	27005778	Continuous
	met-c-920	Pyruvate	1	0.00290869	22529	65.7152	0.0776095	0.157874	0.597788	0.803278	0.978366	Males and Females	27005778	Continuous
	met-c-933	Serum total cholesterol	21	0.0743028	21487	82.0442	0.692374	0.997726	1	1	1	Males and Females	27005778	Continuous
	met-c-935	Sphingomyelins	8	0.033776	13471	58.8234	0.382361	0.898764	1	1	1	Males and Females	27005778	Continuous
	met-c-937	Total phosphoglycerides	8	0.0381278	13512	66.9059	0.422422	0.930109	1	1	1	Males and Females	27005778	Continuous
	met-c-940	Valine	5	0.0141578	24898	71.4956	0.189272	0.553387	0.998195	0.999989	1	Males and Females	27005778	Continuous
	moderate_to_vigourous_PA	moderate_to_vigourous_PA	6	0.000462969	592552	45.7428	0.0543395	0.066584	0.14249	0.202167	0.35526	Males and Females	36071172	Continuous
	prot-a-1	APOBEC1 complementation factor	1	0.0460804	3301	159.363	0.491794	0.965471	1	1	1	Males and Females	29875488	Continuous
	prot-a-10	Histo-blood group ABO system transferase	3	0.763936	3301	3556.52	1	1	1	1	1	Males and Females	29875488	Continuous
	prot-a-1000	RNA-binding protein EWS	1	0.00951617	3301	31.6955	0.14261	0.40408	0.978972	0.999122	1	Males and Females	29875488	Continuous
	prot-a-1003	Exostosin-like 2	1	0.0330931	3301	112.911	0.375953	0.892822	1	1	1	Males and Females	29875488	Continuous
	prot-a-1005	Coagulation factor Xa	5	0.104177	3301	76.6367	0.830439	0.999901	1	1	1	Males and Females	29875488	Continuous
	prot-a-1006	Coagulation Factor X	3	0.0916402	3301	110.873	0.78078	0.999621	1	1	1	Males and Females	29875488	Continuous
	prot-a-1008	Tissue Factor	1	0.0136003	3301	45.486	0.183649	0.536884	0.99755	0.999981	1	Males and Females	29875488	Continuous
	prot-a-1009	Coagulation Factor VIII	2	0.107692	3301	199.017	0.842475	0.999932	1	1	1	Males and Females	29875488	Continuous
	prot-a-101	Ankyrin-2	1	0.0675865	3301	239.13	0.651239	0.995545	1	1	1	Males and Females	29875488	Continuous
	prot-a-1011	Fatty acid-binding protein, liver	1	0.014642	3301	49.0218	0.194155	0.567385	0.998619	0.999993	1	Males and Females	29875488	Continuous
	prot-a-1018	Fumarylacetoacetase	1	0.142716	3301	549.199	0.926872	0.999999	1	1	1	Males and Females	29875488	Continuous
	prot-a-1025	Protein FAM151A	1	0.0303059	3301	103.104	0.349484	0.865179	1	1	1	Males and Females	29875488	Continuous
	prot-a-1027	Protein FAM163A	2	0.0992668	3301	181.731	0.812286	0.999832	1	1	1	Males and Females	29875488	Continuous
	prot-a-103	Ankyrin repeat domain-containing protein 46	2	0.0184009	3301	30.9119	0.232044	0.665472	0.999836	1	1	Males and Females	29875488	Continuous
	prot-a-1031	Protein FAM171B	1	0.0372954	3301	127.804	0.414867	0.924908	1	1	1	Males and Females	29875488	Continuous
	prot-a-1033	Protein FAM173A	1	0.0092662	3301	30.8551	0.140112	0.395324	0.976159	0.998899	1	Males and Females	29875488	Continuous
	prot-a-1038	Protein FAM189A2	2	0.070909	3301	125.853	0.672092	0.9968	1	1	1	Males and Females	29875488	Continuous
	prot-a-1041	Protein FAM19A3	1	0.00918321	3301	30.5762	0.139283	0.392403	0.975148	0.998813	1	Males and Females	29875488	Continuous
	prot-a-1045	Pseudokinase FAM20A	3	0.0501889	3301	58.0722	0.525515	0.976309	1	1	1	Males and Females	29875488	Continuous
	prot-a-1046	Glycosaminoglycan xylosylkinase	2	0.0311046	3301	52.9382	0.357119	0.873688	1	1	1	Males and Females	29875488	Continuous
	prot-a-105	Acidic leucine-rich nuclear phosphoprotein 32 family member B	2	0.0297745	3301	50.6049	0.344383	0.859239	1	1	1	Males and Females	29875488	Continuous
	prot-a-1050	Protein FAM3B	3	0.135638	3301	172.459	0.914216	0.999997	1	1	1	Males and Females	29875488	Continuous
	prot-a-1051	Protein FAM3D	2	0.171076	3301	340.326	0.962185	1	1	1	1	Males and Females	29875488	Continuous
	prot-a-1054	Prolyl endopeptidase FAP	1	0.010347	3301	34.4915	0.150928	0.4327	0.986225	0.99959	1	Males and Females	29875488	Continuous
	prot-a-1055	Phenylalanine--tRNA ligase, mitochondrial	1	0.0315845	3301	107.596	0.361687	0.878566	1	1	1	Males and Females	29875488	Continuous
	prot-a-1065	F-box/LRR-repeat protein 4	1	0.00928126	3301	30.9057	0.140263	0.395854	0.976338	0.998914	1	Males and Females	29875488	Continuous
	prot-a-1072	Low affinity immunoglobulin epsilon Fc receptor	3	0.0818269	3301	97.9421	0.733772	0.998946	1	1	1	Males and Females	29875488	Continuous
	prot-a-1074	Low affinity immunoglobulin gamma Fc region receptor II-a	4	0.790658	3301	3112.15	1	1	1	1	1	Males and Females	29875488	Continuous
	prot-a-1075	Low affinity immunoglobulin gamma Fc region receptor II-b	4	0.587143	3301	1171.85	1	1	1	1	1	Males and Females	29875488	Continuous
	prot-a-1076	Low affinity immunoglobulin gamma Fc region receptor III-B	2	0.0941253	3301	171.34	0.791507	0.999709	1	1	1	Males and Females	29875488	Continuous
	prot-a-1077	Ficolin-1	2	0.136806	3301	261.348	0.916434	0.999997	1	1	1	Males and Females	29875488	Continuous
	prot-a-1078	Ficolin-2	3	0.136651	3301	173.949	0.916141	0.999997	1	1	1	Males and Females	29875488	Continuous
	prot-a-1081	Fc receptor-like protein 3	2	0.142946	3301	275.033	0.927253	0.999999	1	1	1	Males and Females	29875488	Continuous
	prot-a-1082	Fc receptor-like protein 4	1	0.30881	3301	1473.93	0.998894	1	1	1	1	Males and Females	29875488	Continuous
	prot-a-1084	Fc receptor-like protein 6	2	0.121691	3301	228.47	0.883267	0.999985	1	1	1	Males and Females	29875488	Continuous
	prot-a-1088	Fibroblast growth factor 1	1	0.00901008	3301	29.9945	0.137555	0.386286	0.972907	0.998612	1	Males and Females	29875488	Continuous
	prot-a-1091	Fibroblast growth factor 19	1	0.0161656	3301	54.2067	0.209525	0.609403	0.999411	0.999999	1	Males and Females	29875488	Continuous
	prot-a-1097	Fibroblast growth factor 7	4	0.052072	3301	45.2643	0.540465	0.980116	1	1	1	Males and Females	29875488	Continuous
	prot-a-1099	Fibroblast growth factor 8 isoform B	1	0.00928793	3301	30.9281	0.140329	0.396088	0.976417	0.99892	1	Males and Females	29875488	Continuous
	prot-a-11	Acetyl-CoA carboxylase 2	1	0.0117478	3301	39.2168	0.164994	0.479166	0.993367	0.99989	1	Males and Females	29875488	Continuous
	prot-a-110	Annexin A9	2	0.0200688	3301	33.7711	0.248797	0.703083	0.999938	1	1	Males and Females	29875488	Continuous
	prot-a-1103	Fibroblast growth factor receptor 3	1	0.0117278	3301	39.1491	0.164792	0.478518	0.993296	0.999888	1	Males and Females	29875488	Continuous
	prot-a-1107	Bis(5'-adenosyl)-triphosphatase	1	0.0117932	3301	39.37	0.16545	0.48063	0.993524	0.999894	1	Males and Females	29875488	Continuous
	prot-a-1108	Fibrinogen C domain-containing protein 1	1	0.00960087	3301	31.9803	0.143457	0.407032	0.979852	0.999187	1	Males and Females	29875488	Continuous
	prot-a-1110	Vascular endothelial growth factor D	2	0.0270298	3301	45.8104	0.317784	0.824732	0.999999	1	1	Males and Females	29875488	Continuous
	prot-a-1112	Four-jointed box protein 1	2	0.0355252	3301	60.7388	0.398629	0.912648	1	1	1	Males and Females	29875488	Continuous
	prot-a-1113	Peptidyl-prolyl cis-trans isomerase FKBP14	1	0.0212454	3301	71.61	0.260577	0.727521	0.999969	1	1	Males and Females	29875488	Continuous
	prot-a-1114	Peptidyl-prolyl cis-trans isomerase FKBP2	1	0.0132904	3301	44.4357	0.180526	0.527537	0.9971	0.999975	1	Males and Females	29875488	Continuous
	prot-a-1115	Inactive peptidyl-prolyl cis-trans isomerase FKBP6	3	0.570458	3301	1459.54	0.999999	1	1	1	1	Males and Females	29875488	Continuous
	prot-a-1116	Peptidyl-prolyl cis-trans isomerase FKBP7	2	0.0968882	3301	176.909	0.802905	0.999783	1	1	1	Males and Females	29875488	Continuous
	prot-a-1117	Filamin-A	3	0.031844	3301	36.1477	0.364152	0.881134	1	1	1	Males and Females	29875488	Continuous
	prot-a-112	AP-4 complex subunit mu-1	5	0.0685197	3301	48.4761	0.657197	0.995939	1	1	1	Males and Females	29875488	Continuous
	prot-a-1124	Leucine-rich repeat transmembrane protein FLRT3	2	0.0816837	3301	146.678	0.733028	0.99893	1	1	1	Males and Females	29875488	Continuous
	prot-a-1126	Receptor-type tyrosine-protein kinase FLT3	2	0.0235498	3301	39.7701	0.283525	0.770614	0.999992	1	1	Males and Females	29875488	Continuous
	prot-a-1129	Vascular endothelial growth factor receptor 3	1	0.22876	3301	978.528	0.990885	1	1	1	1	Males and Females	29875488	Continuous
	prot-a-1133	Fibronectin type III domain-containing protein 5	1	0.020194	3301	67.9932	0.250053	0.705766	0.999943	1	1	Males and Females	29875488	Continuous
	prot-a-1134	Glutamate carboxypeptidase 2	1	0.0120398	3301	40.2032	0.16793	0.48855	0.994318	0.999916	1	Males and Females	29875488	Continuous
	prot-a-1137	Forkhead box protein J2	2	0.0543511	3301	94.7761	0.558128	0.983947	1	1	1	Males and Females	29875488	Continuous
	prot-a-1138	Forkhead box protein L2	1	0.00981133	3301	32.6883	0.145563	0.414335	0.981889	0.999329	1	Males and Females	29875488	Continuous
	prot-a-1139	Tyrosine-protein kinase FRK	1	0.013808	3301	46.1905	0.185744	0.543081	0.997813	0.999985	1	Males and Females	29875488	Continuous
	prot-a-1140	Secreted frizzled-related protein 3	2	0.11764	3301	219.851	0.872561	0.999977	1	1	1	Males and Females	29875488	Continuous
	prot-a-1142	Follistatin	1	0.00980339	3301	32.6616	0.145483	0.41406	0.981816	0.999325	1	Males and Females	29875488	Continuous
	prot-a-1143	Follistatin-related protein 1	1	0.0203766	3301	68.6207	0.251883	0.709642	0.999948	1	1	Males and Females	29875488	Continuous
	prot-a-1148	Ferritin	1	0.0134521	3301	44.9836	0.182156	0.532429	0.997344	0.999978	1	Males and Females	29875488	Continuous
	prot-a-115	Amyloid beta A4 precursor protein-binding family B member 1	1	0.00958896	3301	31.9403	0.143338	0.406618	0.979731	0.999178	1	Males and Females	29875488	Continuous
	prot-a-1150	Furin	2	0.0655143	3301	115.607	0.637726	0.994533	1	1	1	Males and Females	29875488	Continuous
	prot-a-1151	Alpha-(1,3)-fucosyltransferase 10	2	0.124541	3301	234.584	0.89031	0.999989	1	1	1	Males and Females	29875488	Continuous
	prot-a-1152	Galactoside 3(4)-L-fucosyltransferase	2	0.293445	3301	684.859	0.998326	1	1	1	1	Males and Females	29875488	Continuous
	prot-a-1153	Alpha-(1,3)-fucosyltransferase 5	3	0.213123	3301	297.66	0.986468	1	1	1	1	Males and Females	29875488	Continuous
	prot-a-1154	Alpha-(1,6)-fucosyltransferase	1	0.0122894	3301	41.0473	0.170443	0.496492	0.995026	0.999934	1	Males and Females	29875488	Continuous
	prot-a-1155	Alpha-(1,3)-fucosyltransferase 9	1	0.147875	3301	572.499	0.93499	0.999999	1	1	1	Males and Females	29875488	Continuous
	prot-a-1156	Fragile X mental retardation syndrome-related protein 1	1	0.00913396	3301	30.4107	0.138791	0.390666	0.974529	0.998759	1	Males and Females	29875488	Continuous
	prot-a-1157	Tyrosine-protein kinase Fyn	1	0.081651	3301	293.316	0.732859	0.998926	1	1	1	Males and Females	29875488	Continuous
	prot-a-116	Amyloid beta A4 precursor protein-binding family B member 2	1	0.0459733	3301	158.975	0.490895	0.965134	1	1	1	Males and Females	29875488	Continuous
	prot-a-1160	Protein G6b	1	0.00900756	3301	29.9861	0.13753	0.386197	0.972873	0.998609	1	Males and Females	29875488	Continuous
	prot-a-1163	Gamma-aminobutyric acid type B receptor subunit 2	1	0.0100512	3301	33.4955	0.147964	0.422598	0.983971	0.999462	1	Males and Females	29875488	Continuous
	prot-a-1165	Growth arrest and DNA damage-inducible proteins-interacting protein 1	1	0.0928638	3301	337.72	0.786118	0.999667	1	1	1	Males and Females	29875488	Continuous
	prot-a-1166	Galanin peptides	3	0.0394792	3301	45.171	0.434574	0.93785	1	1	1	Males and Females	29875488	Continuous
	prot-a-1168	Polypeptide N-acetylgalactosaminyltransferase 11	1	0.0117754	3301	39.3098	0.16527	0.480056	0.993463	0.999892	1	Males and Females	29875488	Continuous
	prot-a-1169	Polypeptide N-acetylgalactosaminyltransferase 16	1	0.00923795	3301	30.7602	0.13983	0.394331	0.975819	0.99887	1	Males and Females	29875488	Continuous
	prot-a-1170	Polypeptide N-acetylgalactosaminyltransferase 1	3	0.039012	3301	44.6147	0.430388	0.935268	1	1	1	Males and Females	29875488	Continuous
	prot-a-1174	Galanin-like peptide	2	0.0237388	3301	40.0972	0.2854	0.773881	0.999993	1	1	Males and Females	29875488	Continuous
	prot-a-1178	Guanylate-binding protein 6	2	0.0432827	3301	74.6022	0.467988	0.95558	1	1	1	Males and Females	29875488	Continuous
	prot-a-1183	Glucokinase	1	0.0167808	3301	56.3048	0.215728	0.625492	0.999585	0.999999	1	Males and Females	29875488	Continuous
	prot-a-1186	N-acetyllactosaminide beta-1,6-N-acetylglucosaminyl-transferase, isoform C	1	0.00897351	3301	29.8717	0.13719	0.38499	0.97241	0.998566	1	Males and Females	29875488	Continuous
	prot-a-1188	Beta-1,3-galactosyl-O-glycosyl-glycoprotein beta-1,6-N-acetylglucosaminyltransferase 4	1	0.012041	3301	40.2075	0.167943	0.488591	0.994322	0.999916	1	Males and Females	29875488	Continuous
	prot-a-1189	Guanine deaminase	1	0.0134333	3301	44.92	0.181966	0.531863	0.997316	0.999978	1	Males and Females	29875488	Continuous
	prot-a-1193	Growth/differentiation factor 11	1	0.00897192	3301	29.8663	0.137174	0.384934	0.972388	0.998564	1	Males and Females	29875488	Continuous
	prot-a-1194	Growth/differentiation factor 11/8	3	0.0369327	3301	42.1455	0.411559	0.922532	1	1	1	Males and Females	29875488	Continuous
	prot-a-1195	Growth/differentiation factor 15	2	0.128477	3301	243.089	0.899403	0.999993	1	1	1	Males and Females	29875488	Continuous
	prot-a-1196	Growth/differentiation factor 5	2	0.360277	3301	928.679	0.999732	1	1	1	1	Males and Females	29875488	Continuous
	prot-a-1199	GTP-binding protein GEM	3	0.429366	3301	826.929	0.999962	1	1	1	1	Males and Females	29875488	Continuous
	prot-a-120	Serum amyloid P-component	2	0.0461718	3301	79.8229	0.492561	0.965756	1	1	1	Males and Females	29875488	Continuous
	prot-a-1202	GDNF family receptor alpha-2	3	0.0702583	3301	83.0487	0.668086	0.996585	1	1	1	Males and Females	29875488	Continuous
	prot-a-1204	GDNF family receptor alpha-like	2	0.0293424	3301	49.8482	0.340223	0.854239	1	1	1	Males and Females	29875488	Continuous
	prot-a-1207	Gamma-glutamyl hydrolase	2	0.114631	3301	213.5	0.86405	0.999968	1	1	1	Males and Females	29875488	Continuous
	prot-a-1208	Inactive gamma-glutamyltranspeptidase 2	1	0.109289	3301	404.782	0.84769	0.999943	1	1	1	Males and Females	29875488	Continuous
	prot-a-1213	Gap junction alpha-1 protein	1	0.020046	3301	67.4846	0.248569	0.702594	0.999937	1	1	Males and Females	29875488	Continuous
	prot-a-1216	D-glucuronyl C5-epimerase	1	0.252713	3301	1115.64	0.995081	1	1	1	1	Males and Females	29875488	Continuous
	prot-a-1221	Glycosyltransferase 8 domain-containing protein 1	1	0.220848	3301	935.089	0.988859	1	1	1	1	Males and Females	29875488	Continuous
	prot-a-1223	Glycolipid transfer protein domain-containing protein 2	3	0.0525189	3301	60.9176	0.543966	0.98093	1	1	1	Males and Females	29875488	Continuous
	prot-a-1226	Guanine nucleotide-binding protein G(k) subunit alpha	1	0.0994722	3301	364.407	0.813078	0.999835	1	1	1	Males and Females	29875488	Continuous
	prot-a-1228	Granulysin	4	0.045909	3301	39.6493	0.490355	0.96493	1	1	1	Males and Females	29875488	Continuous
	prot-a-1229	Glycine N-methyltransferase	1	0.0687692	3301	243.623	0.658776	0.996039	1	1	1	Males and Females	29875488	Continuous
	prot-a-123	Amyloid-like protein 2	1	0.00972677	3301	32.4038	0.144717	0.411406	0.981095	0.999276	1	Males and Females	29875488	Continuous
	prot-a-1231	Glucosamine 6-phosphate N-acetyltransferase	1	0.00896286	3301	29.8359	0.137083	0.384613	0.972264	0.998552	1	Males and Females	29875488	Continuous
	prot-a-1232	N-acetylglucosamine-1-phosphotransferase subunit gamma	1	0.0131646	3301	44.0092	0.179257	0.523703	0.996895	0.999972	1	Males and Females	29875488	Continuous
	prot-a-1233	Progonadoliberin-1	1	0.030393	3301	103.41	0.350319	0.866131	1	1	1	Males and Females	29875488	Continuous
	prot-a-1234	Progonadoliberin-2	1	0.0147354	3301	49.3392	0.195098	0.57005	0.998688	0.999994	1	Males and Females	29875488	Continuous
	prot-a-1238	Golgi membrane protein 1	1	0.0361092	3301	123.587	0.404011	0.916881	1	1	1	Males and Females	29875488	Continuous
	prot-a-1239	RAB6-interacting golgin	2	0.02871	3301	48.7421	0.334116	0.846639	1	1	1	Males and Females	29875488	Continuous
	prot-a-124	Adipocyte plasma membrane-associated protein	2	0.0298758	3301	50.7824	0.345357	0.860389	1	1	1	Males and Females	29875488	Continuous
	prot-a-1240	Golgi SNAP receptor complex member 1	2	0.0428458	3301	73.8155	0.464211	0.953815	1	1	1	Males and Females	29875488	Continuous
	prot-a-1241	Aspartate aminotransferase, cytoplasmic	1	0.0132006	3301	44.1314	0.179621	0.524804	0.996955	0.999973	1	Males and Females	29875488	Continuous
	prot-a-1242	Platelet glycoprotein Ib alpha chain	1	0.0138995	3301	46.5007	0.186666	0.54579	0.99792	0.999986	1	Males and Females	29875488	Continuous
	prot-a-1243	Platelet glycoprotein V	1	0.0128221	3301	42.8496	0.175807	0.513173	0.996263	0.99996	1	Males and Females	29875488	Continuous
	prot-a-1245	Glypican-1	2	0.042965	3301	74.03	0.465243	0.954303	1	1	1	Males and Females	29875488	Continuous
	prot-a-1246	Glypican-3	1	0.0111197	3301	37.0964	0.158681	0.45862	0.990771	0.999801	1	Males and Females	29875488	Continuous
	prot-a-1247	Glypican-5	2	0.266141	3301	598.025	0.996539	1	1	1	1	Males and Females	29875488	Continuous
	prot-a-1250	Glycerol-3-phosphate dehydrogenase 1-like protein	2	0.0591512	3301	103.673	0.593765	0.989842	1	1	1	Males and Females	29875488	Continuous
	prot-a-1251	Glycoprotein hormone alpha-2	1	0.100801	3301	369.819	0.818129	0.999857	1	1	1	Males and Females	29875488	Continuous
	prot-a-1253	Phosphatidylinositol-glycan-specific phospholipase D	1	0.0490867	3301	170.296	0.516616	0.973769	1	1	1	Males and Females	29875488	Continuous
	prot-a-1255	Transmembrane glycoprotein NMB	2	0.0358445	3301	61.305	0.401575	0.914986	1	1	1	Males and Females	29875488	Continuous
	prot-a-126	Apolipoprotein A-V	1	0.0312688	3301	106.486	0.358684	0.875377	1	1	1	Males and Females	29875488	Continuous
	prot-a-1262	Probable G-protein coupled receptor 135	1	0.077075	3301	275.505	0.70819	0.998284	1	1	1	Males and Females	29875488	Continuous
	prot-a-1265	Glutathione peroxidase 7	1	0.0903991	3301	327.865	0.775249	0.999568	1	1	1	Males and Females	29875488	Continuous
	prot-a-1267	GRAM domain-containing protein 1C	2	0.191178	3301	389.767	0.976708	1	1	1	1	Males and Females	29875488	Continuous
	prot-a-1270	Growth factor receptor-bound protein 14	1	0.0266238	3301	90.2344	0.313816	0.819047	0.999999	1	1	Males and Females	29875488	Continuous
	prot-a-1272	Growth factor receptor-bound protein 7	3	0.0412015	3301	47.2262	0.449851	0.946567	1	1	1	Males and Females	29875488	Continuous
	prot-a-1273	Gremlin-1	1	0.0311052	3301	105.91	0.357124	0.873693	1	1	1	Males and Females	29875488	Continuous
	prot-a-1274	Gremlin-2	1	0.0164634	3301	55.2218	0.212527	0.617252	0.999503	0.999999	1	Males and Females	29875488	Continuous
	prot-a-1275	Glutamate receptor 4	2	0.0569341	3301	99.5523	0.57757	0.987437	1	1	1	Males and Females	29875488	Continuous
	prot-a-1276	Glutamate receptor ionotropic, delta-2	3	0.0537757	3301	62.4582	0.553713	0.983052	1	1	1	Males and Females	29875488	Continuous
	prot-a-1277	Granulins	2	0.254275	3301	562.272	0.995277	1	1	1	1	Males and Females	29875488	Continuous
	prot-a-1280	Gastrin-releasing peptide	2	0.034683	3301	59.2472	0.390823	0.906195	1	1	1	Males and Females	29875488	Continuous
	prot-a-1282	GSK3-beta interaction protein	1	0.00935645	3301	31.1585	0.141014	0.398493	0.977213	0.998985	1	Males and Females	29875488	Continuous
	prot-a-1283	Glutathione S-transferase A1	2	0.0942074	3301	171.505	0.791854	0.999711	1	1	1	Males and Females	29875488	Continuous
	prot-a-1285	Glutathione S-transferase A4	1	0.0160479	3301	53.8055	0.208337	0.606266	0.999371	0.999998	1	Males and Females	29875488	Continuous
	prot-a-1287	Glutathione S-transferase Mu 1	2	0.0387241	3301	66.4284	0.427801	0.933628	1	1	1	Males and Females	29875488	Continuous
	prot-a-129	Apolipoprotein D	1	0.0259589	3301	87.9207	0.3073	0.80939	0.999998	1	1	Males and Females	29875488	Continuous
	prot-a-1290	Glutathione S-transferase P	1	0.0146755	3301	49.1357	0.194493	0.568343	0.998644	0.999993	1	Males and Females	29875488	Continuous
	prot-a-1291	Glutathione S-transferase theta-2B	2	0.0200002	3301	33.6535	0.24811	0.701607	0.999936	1	1	Males and Females	29875488	Continuous
	prot-a-1293	Guanylyl cyclase-activating protein 1	1	0.0693863	3301	245.972	0.662658	0.996275	1	1	1	Males and Females	29875488	Continuous
	prot-a-1294	Guanylate cyclase activator 2B	1	0.011554	3301	38.5623	0.163045	0.472878	0.992652	0.999867	1	Males and Females	29875488	Continuous
	prot-a-1297	Granzyme A	3	0.0627971	3301	73.6383	0.61941	0.992865	1	1	1	Males and Females	29875488	Continuous
	prot-a-1298	Granzyme B	2	0.0235293	3301	39.7348	0.283323	0.770258	0.999992	1	1	Males and Females	29875488	Continuous
	prot-a-1301	Granzyme K	1	0.0128839	3301	43.0588	0.17643	0.515084	0.996385	0.999963	1	Males and Females	29875488	Continuous
	prot-a-1302	Granzyme M	1	0.0196502	3301	66.1254	0.244599	0.693976	0.999921	1	1	Males and Females	29875488	Continuous
	prot-a-1305	GDH/6PGL endoplasmic bifunctional protein	4	0.273039	3301	309.487	0.997115	1	1	1	1	Males and Females	29875488	Continuous
	prot-a-1306	3-hydroxyanthranilate 3,4-dioxygenase	3	0.259713	3301	385.558	0.995903	1	1	1	1	Males and Females	29875488	Continuous
	prot-a-1308	Hyaluronan and proteoglycan link protein 1	1	0.00923455	3301	30.7487	0.139796	0.394211	0.975778	0.998867	1	Males and Females	29875488	Continuous
	prot-a-131	Apolipoprotein E (isoform E3)	1	0.0728861	3301	259.355	0.684032	0.997377	1	1	1	Males and Females	29875488	Continuous
	prot-a-1313	Heparin-binding EGF-like growth factor	1	0.0125263	3301	41.8483	0.172827	0.503953	0.995618	0.999947	1	Males and Females	29875488	Continuous
	prot-a-1315	Hemoglobin subunit gamma-1	1	0.013226	3301	44.2175	0.179877	0.525578	0.996996	0.999973	1	Males and Females	29875488	Continuous
	prot-a-1316	Hemoglobin subunit theta-1	2	0.126725	3301	239.295	0.895444	0.999992	1	1	1	Males and Females	29875488	Continuous
	prot-a-1317	Hemoglobin subunit zeta	3	0.381224	3301	677.088	0.999852	1	1	1	1	Males and Females	29875488	Continuous
	prot-a-1318	Hydroxycarboxylic acid receptor 2	2	0.0210178	3301	35.4025	0.258302	0.722927	0.999965	1	1	Males and Females	29875488	Continuous
	prot-a-132	Apolipoprotein E (isoform E2)	1	0.0182012	3301	61.1589	0.230035	0.660729	0.999816	1	1	Males and Females	29875488	Continuous
	prot-a-1320	Histone deacetylase 8	1	0.0108653	3301	36.2382	0.156126	0.450162	0.989462	0.999747	1	Males and Females	29875488	Continuous
	prot-a-1322	Haloacid dehalogenase-like hydrolase domain-containing protein 2	1	0.0480369	3301	166.47	0.508039	0.971113	1	1	1	Males and Females	29875488	Continuous
	prot-a-1327	HEPACAM family member 2	2	0.0194635	3301	32.7325	0.242725	0.689844	0.999912	1	1	Males and Females	29875488	Continuous
	prot-a-1329	Probable E3 ubiquitin-protein ligase HERC1	1	0.00925657	3301	30.8227	0.140016	0.394986	0.976043	0.998889	1	Males and Females	29875488	Continuous
	prot-a-1332	Hemojuvelin	3	0.0384268	3301	43.9187	0.425123	0.931894	1	1	1	Males and Females	29875488	Continuous
	prot-a-1334	Hepatocyte growth factor	1	0.0137752	3301	46.079	0.185413	0.542104	0.997773	0.999984	1	Males and Females	29875488	Continuous
	prot-a-1338	Histidine triad nucleotide-binding protein 1	1	0.00953756	3301	31.7674	0.142824	0.404827	0.979198	0.999139	1	Males and Females	29875488	Continuous
	prot-a-1340	Homeodomain-interacting protein kinase 3	1	0.0116263	3301	38.8065	0.163772	0.47523	0.992927	0.999876	1	Males and Females	29875488	Continuous
	prot-a-1341	Histone H1.2	1	0.0113716	3301	37.9465	0.161212	0.466918	0.991912	0.999843	1	Males and Females	29875488	Continuous
	prot-a-1343	Hexokinase-1	1	0.0131409	3301	43.9292	0.179019	0.522982	0.996855	0.999971	1	Males and Females	29875488	Continuous
	prot-a-1344	Hexokinase-2	1	0.00993156	3301	33.0929	0.146766	0.418485	0.982963	0.999399	1	Males and Females	29875488	Continuous
	prot-a-1345	HLA class II histocompatibility antigen, DM alpha chain	1	0.00965363	3301	32.1578	0.143985	0.408867	0.980382	0.999226	1	Males and Females	29875488	Continuous
	prot-a-1346	HLA class II histocompatibility antigen, DP beta 1 chain	2	0.024691	3301	41.7461	0.294818	0.789744	0.999996	1	1	Males and Females	29875488	Continuous
	prot-a-1347	HLA class II histocompatibility antigen, DQ alpha 2 chain	3	0.132024	3301	167.164	0.907008	0.999995	1	1	1	Males and Females	29875488	Continuous
	prot-a-1357	Non-histone chromosomal protein HMG-14	1	0.15289	3301	595.419	0.942076	1	1	1	1	Males and Females	29875488	Continuous
	prot-a-1360	Hepatocyte nuclear factor 4-alpha	5	0.0803451	3301	57.5731	0.725998	0.998772	1	1	1	Males and Females	29875488	Continuous
	prot-a-1364	Heterogeneous nuclear ribonucleoproteins C1/C2	2	0.0531127	3301	92.4956	0.54859	0.981963	1	1	1	Males and Females	29875488	Continuous
	prot-a-1367	Heterogeneous nuclear ribonucleoprotein M	1	0.00931752	3301	31.0276	0.140625	0.397127	0.976764	0.998949	1	Males and Females	29875488	Continuous
	prot-a-137	Apolipoprotein M	1	0.0125408	3301	41.8975	0.172974	0.504408	0.995653	0.999948	1	Males and Females	29875488	Continuous
	prot-a-1371	Hematopoietic prostaglandin D synthase	1	0.0882057	3301	319.141	0.765189	0.999457	1	1	1	Males and Females	29875488	Continuous
	prot-a-1374	Ribonuclease UK114	1	0.0496185	3301	172.238	0.520923	0.975025	1	1	1	Males and Females	29875488	Continuous
	prot-a-1376	Heparan sulfate glucosamine 3-O-sulfotransferase 3B1	1	0.00946555	3301	31.5253	0.142104	0.402313	0.978429	0.999081	1	Males and Females	29875488	Continuous
	prot-a-1378	Heparan-sulfate 6-O-sulfotransferase 1	2	0.0406234	3301	69.8244	0.444749	0.943776	1	1	1	Males and Females	29875488	Continuous
	prot-a-1381	17-beta-hydroxysteroid dehydrogenase 14	1	0.0116472	3301	38.8768	0.163981	0.475905	0.993004	0.999879	1	Males and Females	29875488	Continuous
	prot-a-1387	Heat shock 70 kDa protein 1-like	2	0.0794329	3301	142.287	0.721122	0.998651	1	1	1	Males and Females	29875488	Continuous
	prot-a-1388	Heat shock 70 kDa protein 6	1	0.0173423	3301	58.2221	0.221387	0.63974	0.999699	1	1	Males and Females	29875488	Continuous
	prot-a-1389	Oxidoreductase HTATIP2	2	0.0191017	3301	32.1121	0.239091	0.681707	0.999891	1	1	Males and Females	29875488	Continuous
	prot-a-139	Amyloid beta A4 protein	1	0.00993528	3301	33.1054	0.146803	0.418613	0.982995	0.999401	1	Males and Females	29875488	Continuous
	prot-a-1391	Histatin-1	1	0.0401241	3301	137.903	0.440322	0.941258	1	1	1	Males and Females	29875488	Continuous
	prot-a-1393	Hyaluronidase-1	1	0.00949163	3301	31.6129	0.142365	0.403224	0.978711	0.999102	1	Males and Females	29875488	Continuous
	prot-a-1396	Bone sialoprotein 2	1	0.0168421	3301	56.5138	0.216345	0.627066	0.999599	0.999999	1	Males and Females	29875488	Continuous
	prot-a-1397	Intercellular adhesion molecule 1	2	0.718465	3301	4208.17	1	1	1	1	1	Males and Females	29875488	Continuous
	prot-a-1400	Intercellular adhesion molecule 4	2	0.192179	3301	392.295	0.977271	1	1	1	1	Males and Females	29875488	Continuous
	prot-a-1401	Intercellular adhesion molecule 5	3	0.20949	3301	291.242	0.985182	1	1	1	1	Males and Females	29875488	Continuous
	prot-a-1403	Inducible T-cell costimulator	1	0.0200212	3301	67.3995	0.248321	0.70206	0.999936	1	1	Males and Females	29875488	Continuous
	prot-a-1406	ICOS ligand	1	0.0092532	3301	30.8114	0.139982	0.394867	0.976003	0.998886	1	Males and Females	29875488	Continuous
	prot-a-1407	DNA-binding protein inhibitor ID-1	1	0.0103034	3301	34.3446	0.15049	0.431217	0.985913	0.999574	1	Males and Females	29875488	Continuous
	prot-a-1408	DNA-binding protein inhibitor ID-2	1	0.0112884	3301	37.6657	0.160376	0.464186	0.991551	0.99983	1	Males and Females	29875488	Continuous
	prot-a-1409	Insulin-degrading enzyme	1	0.00926104	3301	30.8378	0.140061	0.395143	0.976097	0.998893	1	Males and Females	29875488	Continuous
	prot-a-1410	Indoleamine 2,3-dioxygenase 1	1	0.0251328	3301	85.0508	0.299176	0.796779	0.999997	1	1	Males and Females	29875488	Continuous
	prot-a-1411	Alpha-L-iduronidase	2	0.185732	3301	376.131	0.973406	1	1	1	1	Males and Females	29875488	Continuous
	prot-a-1416	Interferon-induced protein with tetratricopeptide repeats 2	1	0.00958983	3301	31.9432	0.143347	0.406648	0.97974	0.999179	1	Males and Females	29875488	Continuous
	prot-a-1418	Interferon alpha-10	1	0.00902034	3301	30.029	0.137657	0.38665	0.973045	0.998625	1	Males and Females	29875488	Continuous
	prot-a-1420	Interferon alpha-14	1	0.00949796	3301	31.6342	0.142428	0.403445	0.978779	0.999108	1	Males and Females	29875488	Continuous
	prot-a-1422	Interferon alpha-5	2	0.0193541	3301	32.5448	0.241626	0.687401	0.999906	1	1	Males and Females	29875488	Continuous
	prot-a-1426	Interferon alpha/beta receptor 1	1	0.0189295	3301	63.6532	0.23736	0.677776	0.999879	1	1	Males and Females	29875488	Continuous
	prot-a-1428	Interferon gamma	2	0.0195888	3301	32.9473	0.243982	0.692621	0.999918	1	1	Males and Females	29875488	Continuous
	prot-a-143	ADP-ribosylation factor 6	1	0.00904488	3301	30.1114	0.137902	0.387518	0.973372	0.998655	1	Males and Females	29875488	Continuous
	prot-a-1432	Interferon gamma receptor 2	1	0.00951854	3301	31.7034	0.142634	0.404163	0.978998	0.999124	1	Males and Females	29875488	Continuous
	prot-a-1440	Immunoglobulin superfamily DCC subclass member 3	1	0.00937231	3301	31.2118	0.141172	0.399049	0.977394	0.999	1	Males and Females	29875488	Continuous
	prot-a-1442	Immunoglobulin superfamily DCC subclass member 4	3	0.0628474	3301	73.7013	0.619756	0.9929	1	1	1	Males and Females	29875488	Continuous
	prot-a-1443	Insulin-like growth factor I	2	0.0224743	3301	37.9122	0.272838	0.751266	0.999985	1	1	Males and Females	29875488	Continuous
	prot-a-1444	Insulin-like growth factor 1 receptor	1	0.013767	3301	46.0512	0.18533	0.54186	0.997763	0.999984	1	Males and Females	29875488	Continuous
	prot-a-1445	Cation-independent mannose-6-phosphate receptor	5	0.223632	3301	189.824	0.989617	1	1	1	1	Males and Females	29875488	Continuous
	prot-a-1449	Insulin-like growth factor-binding protein 3	1	0.024349	3301	82.332	0.291439	0.784159	0.999995	1	1	Males and Females	29875488	Continuous
	prot-a-145	Arfaptin-1	1	0.0273651	3301	92.8174	0.321055	0.829309	0.999999	1	1	Males and Females	29875488	Continuous
	prot-a-1451	Insulin-like growth factor-binding protein 7	1	0.0480203	3301	166.41	0.507903	0.971069	1	1	1	Males and Females	29875488	Continuous
	prot-a-1453	Insulin growth factor-like family member 3	2	0.0432071	3301	74.466	0.467336	0.95528	1	1	1	Males and Females	29875488	Continuous
	prot-a-1455	IGF-like family receptor 1	1	0.120168	3301	450.581	0.879342	0.999983	1	1	1	Males and Females	29875488	Continuous
	prot-a-1456	Immunoglobulin E	1	0.0119918	3301	40.041	0.167447	0.487014	0.994171	0.999912	1	Males and Females	29875488	Continuous
	prot-a-1458	Immunoglobulin lambda-like polypeptide 1	6	0.0906109	3301	54.702	0.776201	0.999578	1	1	1	Males and Females	29875488	Continuous
	prot-a-1459	IgLON family member 5	1	0.00970629	3301	32.3349	0.144512	0.410696	0.980898	0.999262	1	Males and Females	29875488	Continuous
	prot-a-1462	Immunoglobulin superfamily member 8	1	0.0104118	3301	34.7099	0.151577	0.434901	0.986676	0.999614	1	Males and Females	29875488	Continuous
	prot-a-1467	Interleukin-11 receptor subunit alpha	1	0.0327624	3301	111.744	0.372839	0.889833	1	1	1	Males and Females	29875488	Continuous
	prot-a-1468	Interleukin-12	1	0.0091477	3301	30.4569	0.138929	0.391151	0.974703	0.998774	1	Males and Females	29875488	Continuous
	prot-a-1471	Interleukin-23	1	0.0178578	3301	59.9842	0.226579	0.652454	0.999776	1	1	Males and Females	29875488	Continuous
	prot-a-1474	Interleukin-12 receptor subunit beta-2	2	0.0377547	3301	64.7002	0.419042	0.92782	1	1	1	Males and Females	29875488	Continuous
	prot-a-1476	Interleukin-13 receptor subunit alpha-1	2	0.0283458	3301	48.1059	0.330589	0.842106	1	1	1	Males and Females	29875488	Continuous
	prot-a-1477	Interleukin-15 receptor subunit alpha	2	0.121645	3301	228.373	0.883151	0.999985	1	1	1	Males and Females	29875488	Continuous
	prot-a-1479	Interleukin-16	1	0.073668	3301	262.358	0.688657	0.997576	1	1	1	Males and Females	29875488	Continuous
	prot-a-1485	Interleukin-17F	1	0.00937748	3301	31.2292	0.141224	0.39923	0.977453	0.999004	1	Males and Females	29875488	Continuous
	prot-a-1486	Interleukin-17 receptor A	3	0.455142	3301	918.041	0.999982	1	1	1	1	Males and Females	29875488	Continuous
	prot-a-1487	Interleukin-17 receptor B	2	0.111662	3301	207.275	0.855161	0.999956	1	1	1	Males and Females	29875488	Continuous
	prot-a-1489	Interleukin-17 receptor D	1	0.0912016	3301	331.068	0.778839	0.999603	1	1	1	Males and Females	29875488	Continuous
	prot-a-149	Rho GTPase-activating protein 30	4	0.0747906	3301	66.6092	0.695205	0.997836	1	1	1	Males and Females	29875488	Continuous
	prot-a-1492	Interleukin-18 receptor 1	2	0.286084	3301	660.796	0.997961	1	1	1	1	Males and Females	29875488	Continuous
	prot-a-1493	Interleukin-19	1	0.178433	3301	716.497	0.968282	1	1	1	1	Males and Females	29875488	Continuous
	prot-a-1495	Interleukin-1 beta	2	0.0394312	3301	67.6911	0.434144	0.937589	1	1	1	Males and Females	29875488	Continuous
	prot-a-1496	Interleukin-1 receptor type 1	1	0.00968098	3301	32.2498	0.144259	0.409818	0.980652	0.999245	1	Males and Females	29875488	Continuous
	prot-a-1497	Interleukin-1 receptor type 2	2	0.0895235	3301	162.139	0.771277	0.999527	1	1	1	Males and Females	29875488	Continuous
	prot-a-15	Acyl-CoA-binding domain-containing protein 7	1	0.0164197	3301	55.0729	0.212087	0.616108	0.99949	0.999999	1	Males and Females	29875488	Continuous
	prot-a-1500	Interleukin-1 Receptor accessory protein	3	0.527733	3301	1228.07	0.999998	1	1	1	1	Males and Females	29875488	Continuous
	prot-a-1502	Interleukin-1 receptor-like 1	5	0.42717	3301	491.428	0.99996	1	1	1	1	Males and Females	29875488	Continuous
	prot-a-1503	Interleukin-1 receptor-like 2	1	0.0228147	3301	77.0228	0.276225	0.757531	0.999988	1	1	Males and Females	29875488	Continuous
	prot-a-1504	Interleukin-1 receptor antagonist protein	2	0.0265719	3301	45.0131	0.313308	0.818308	0.999999	1	1	Males and Females	29875488	Continuous
	prot-a-1506	Interleukin-21	2	0.0593961	3301	104.129	0.595527	0.990078	1	1	1	Males and Females	29875488	Continuous
	prot-a-1507	Interleukin-22	1	0.00933746	3301	31.0946	0.140824	0.397827	0.976995	0.998967	1	Males and Females	29875488	Continuous
	prot-a-1508	Interleukin-22 receptor subunit alpha-1	1	0.0171428	3301	57.5406	0.219376	0.634725	0.999662	0.999999	1	Males and Females	29875488	Continuous
	prot-a-1510	Interleukin-22 receptor subunit alpha-2	2	0.0195847	3301	32.9404	0.243942	0.692532	0.999918	1	1	Males and Females	29875488	Continuous
	prot-a-1512	Interleukin-2	1	0.0179573	3301	60.3244	0.22758	0.654867	0.999788	1	1	Males and Females	29875488	Continuous
	prot-a-1513	Interleukin-23 receptor	2	0.0327512	3301	55.8353	0.372733	0.88973	1	1	1	Males and Females	29875488	Continuous
	prot-a-1515	Interleukin-25	1	0.210781	3301	881.082	0.985652	1	1	1	1	Males and Females	29875488	Continuous
	prot-a-1517	Interleukin-27 receptor subunit alpha	2	0.279033	3301	638.207	0.997539	1	1	1	1	Males and Females	29875488	Continuous
	prot-a-1521	Interleukin-31	1	0.100223	3301	367.466	0.815949	0.999848	1	1	1	Males and Females	29875488	Continuous
	prot-a-1524	Interleukin-34	1	0.0138458	3301	46.3186	0.186125	0.544201	0.997858	0.999985	1	Males and Females	29875488	Continuous
	prot-a-1525	Interleukin-3	1	0.0096588	3301	32.1751	0.144037	0.409047	0.980434	0.999229	1	Males and Females	29875488	Continuous
	prot-a-1526	Interleukin-36 alpha	2	0.0658454	3301	116.233	0.639911	0.994708	1	1	1	Males and Females	29875488	Continuous
	prot-a-1529	Interleukin-37	1	0.0133264	3301	44.5575	0.180888	0.528627	0.997156	0.999976	1	Males and Females	29875488	Continuous
	prot-a-1530	Interleukin-3 receptor subunit alpha	1	0.010276	3301	34.2524	0.150216	0.430285	0.985713	0.999563	1	Males and Females	29875488	Continuous
	prot-a-1535	Interleukin-5	2	0.0503357	3301	87.4032	0.526692	0.976629	1	1	1	Males and Females	29875488	Continuous
	prot-a-1537	Interleukin-5 receptor subunit alpha	3	0.075336	3301	89.5398	0.698347	0.997952	1	1	1	Males and Females	29875488	Continuous
	prot-a-1539	Interleukin-6	1	0.00937352	3301	31.2158	0.141184	0.399092	0.977408	0.999001	1	Males and Females	29875488	Continuous
	prot-a-154	Rho guanine nucleotide exchange factor 10	1	0.0285954	3301	97.1133	0.333007	0.845225	1	1	1	Males and Females	29875488	Continuous
	prot-a-1541	Interleukin-6 receptor subunit alpha	2	0.612348	3301	2604.82	1	1	1	1	1	Males and Females	29875488	Continuous
	prot-a-1542	Interleukin-6 receptor subunit beta	3	0.0412341	3301	47.2652	0.450137	0.94672	1	1	1	Males and Females	29875488	Continuous
	prot-a-1543	Interleukin-7	1	0.00989797	3301	32.9798	0.14643	0.417327	0.982669	0.999381	1	Males and Females	29875488	Continuous
	prot-a-1548	Inositol monophosphatase 3	1	0.0404684	3301	139.136	0.443377	0.943005	1	1	1	Males and Females	29875488	Continuous
	prot-a-1550	Inosine-5'-monophosphate dehydrogenase 2	2	0.0188725	3301	31.7193	0.236787	0.676466	0.999875	1	1	Males and Females	29875488	Continuous
	prot-a-1556	Inhibin beta C chain	1	0.0143448	3301	48.0121	0.191157	0.558828	0.998372	0.999991	1	Males and Females	29875488	Continuous
	prot-a-1557	72 kDa inositol polyphosphate 5-phosphatase	1	0.0129758	3301	43.3701	0.177356	0.517919	0.996561	0.999966	1	Males and Females	29875488	Continuous
	prot-a-1560	Insulin-like 3	1	0.0119389	3301	39.8623	0.166915	0.48532	0.994005	0.999908	1	Males and Females	29875488	Continuous
	prot-a-1564	Insulin receptor	1	0.00950675	3301	31.6638	0.142516	0.403751	0.978872	0.999115	1	Males and Females	29875488	Continuous
	prot-a-1570	Interferon regulatory factor 6	1	0.00944199	3301	31.446	0.141869	0.401489	0.978172	0.999061	1	Males and Females	29875488	Continuous
	prot-a-1574	Ubiquitin-like protein ISG15	1	0.0308169	3301	104.898	0.354373	0.87068	1	1	1	Males and Females	29875488	Continuous
	prot-a-1576	Immunoglobulin superfamily containing leucine-rich repeat protein 2	4	0.102968	3301	94.585	0.826117	0.999887	1	1	1	Males and Females	29875488	Continuous
	prot-a-1577	Isthmin-1	1	0.0195173	3301	65.6694	0.243265	0.691039	0.999914	1	1	Males and Females	29875488	Continuous
	prot-a-1578	Isochorismatase domain-containing protein 1	1	0.0152098	3301	50.9522	0.199883	0.583405	0.998993	0.999996	1	Males and Females	29875488	Continuous
	prot-a-1582	Integrin alpha-5	2	0.0198268	3301	33.3558	0.246371	0.697846	0.999929	1	1	Males and Females	29875488	Continuous
	prot-a-1586	Inter-alpha-trypsin inhibitor heavy chain H1	3	0.258575	3301	383.281	0.995779	1	1	1	1	Males and Females	29875488	Continuous
	prot-a-1587	Inter-alpha-trypsin inhibitor heavy chain H5	3	0.075191	3301	89.3535	0.697514	0.997922	1	1	1	Males and Females	29875488	Continuous
	prot-a-159	AT-rich interactive domain-containing protein 3A	1	0.00901638	3301	30.0157	0.137618	0.386509	0.972992	0.99862	1	Males and Females	29875488	Continuous
	prot-a-1595	Intersectin-1	1	0.0230012	3301	77.6673	0.278079	0.760908	0.999989	1	1	Males and Females	29875488	Continuous
	prot-a-1596	Protein jagged-1	1	0.0236136	3301	79.7851	0.284158	0.771721	0.999993	1	1	Males and Females	29875488	Continuous
	prot-a-1597	Protein jagged-2	2	0.018811	3301	31.614	0.236169	0.675049	0.999871	1	1	Males and Females	29875488	Continuous
	prot-a-1598	Tyrosine-protein kinase JAK2	3	0.137141	3301	174.673	0.91706	0.999997	1	1	1	Males and Females	29875488	Continuous
	prot-a-1599	Janus kinase and microtubule-interacting protein 3	2	0.292098	3301	680.419	0.998264	1	1	1	1	Males and Females	29875488	Continuous
	prot-a-160	ADP-ribosylation factor-like protein 11	1	0.012286	3301	41.0356	0.170408	0.496382	0.995017	0.999934	1	Males and Females	29875488	Continuous
	prot-a-1600	Junctional adhesion molecule B	1	0.0141425	3301	47.3253	0.189117	0.552937	0.99818	0.999989	1	Males and Females	29875488	Continuous
	prot-a-1603	Junctophilin-3	1	0.00942479	3301	31.3882	0.141697	0.400887	0.977982	0.999046	1	Males and Females	29875488	Continuous
	prot-a-1604	Protein JTB	1	0.00955832	3301	31.8372	0.143032	0.40555	0.979415	0.999155	1	Males and Females	29875488	Continuous
	prot-a-1606	Anosmin-1	2	0.0191033	3301	32.1149	0.239107	0.681744	0.999891	1	1	Males and Females	29875488	Continuous
	prot-a-1607	Histone acetyltransferase KAT6A	1	0.00995344	3301	33.1665	0.146985	0.419238	0.983152	0.999411	1	Males and Females	29875488	Continuous
	prot-a-161	ADP-ribosylation factor-like protein 1	2	0.0363884	3301	62.2704	0.406576	0.918838	1	1	1	Males and Females	29875488	Continuous
	prot-a-1610	Potassium voltage-gated channel subfamily E member 2	1	0.00919068	3301	30.6013	0.139358	0.392666	0.97524	0.998821	1	Males and Females	29875488	Continuous
	prot-a-1613	Potassium voltage-gated channel subfamily E regulatory beta subunit 5	2	0.0308996	3301	52.578	0.355163	0.87155	1	1	1	Males and Females	29875488	Continuous
	prot-a-1614	Potassium voltage-gated channel subfamily F member 1	2	0.0211435	3301	35.6187	0.259558	0.725471	0.999967	1	1	Males and Females	29875488	Continuous
	prot-a-1616	Kv channel-interacting protein 1	1	0.0265676	3301	90.0385	0.313265	0.818246	0.999999	1	1	Males and Females	29875488	Continuous
	prot-a-1618	Small conductance calcium-activated potassium channel protein 1	1	0.00961631	3301	32.0322	0.143612	0.40757	0.980009	0.999199	1	Males and Females	29875488	Continuous
	prot-a-1622	Vascular endothelial growth factor receptor 2	3	0.145455	3301	187.065	0.931292	0.999999	1	1	1	Males and Females	29875488	Continuous
	prot-a-1628	Uncharacterized family 31 glucosidase KIAA1161	1	0.0433483	3301	149.486	0.468554	0.95584	1	1	1	Males and Females	29875488	Continuous
	prot-a-1631	UPF0577 protein KIAA1324	1	0.0090284	3301	30.056	0.137738	0.386935	0.973153	0.998635	1	Males and Females	29875488	Continuous
	prot-a-1632	UPF0577 protein KIAA1324-like	1	0.0935431	3301	340.445	0.789035	0.99969	1	1	1	Males and Females	29875488	Continuous
	prot-a-1634	Uncharacterized protein KIAA2013	1	0.241632	3301	1051.13	0.993446	1	1	1	1	Males and Females	29875488	Continuous
	prot-a-1635	Kinesin-like protein KIF16B	1	0.00914322	3301	30.4418	0.138884	0.390993	0.974646	0.998769	1	Males and Females	29875488	Continuous
	prot-a-1639	DNA/RNA-binding protein KIN17	2	0.0402243	3301	69.1097	0.441212	0.941771	1	1	1	Males and Females	29875488	Continuous
	prot-a-164	Armadillo repeat-containing protein 5	1	0.00908068	3301	30.2317	0.138259	0.388784	0.973843	0.998698	1	Males and Females	29875488	Continuous
	prot-a-1640	Killer cell immunoglobulin-like receptor 2DL2	1	0.0823092	3301	295.893	0.736262	0.998997	1	1	1	Males and Females	29875488	Continuous
	prot-a-1645	Killer cell immunoglobulin-like receptor 2DS2	3	0.083496	3301	100.122	0.74231	0.999113	1	1	1	Males and Females	29875488	Continuous
	prot-a-1655	Kelch-like protein 13	2	0.0800999	3301	143.586	0.724694	0.998741	1	1	1	Males and Females	29875488	Continuous
	prot-a-1657	Kallikrein-12	1	0.009883	3301	32.9294	0.14628	0.41681	0.982537	0.999372	1	Males and Females	29875488	Continuous
	prot-a-166	Actin-related protein 2/3 complex subunit 3	1	0.0103122	3301	34.3745	0.150579	0.431519	0.985977	0.999577	1	Males and Females	29875488	Continuous
	prot-a-1660	Kallikrein-15	1	0.0101891	3301	33.9598	0.149345	0.42732	0.985062	0.999526	1	Males and Females	29875488	Continuous
	prot-a-1663	Kallikrein-5	1	0.00898899	3301	29.9237	0.137344	0.385539	0.972621	0.998586	1	Males and Females	29875488	Continuous
	prot-a-1665	Kallikrein-6	2	0.0248919	3301	42.0945	0.2968	0.792968	0.999997	1	1	Males and Females	29875488	Continuous
	prot-a-1670	NKG2-E type II integral membrane protein	2	0.0799973	3301	143.386	0.724148	0.998727	1	1	1	Males and Females	29875488	Continuous
	prot-a-1673	Killer cell lectin-like receptor subfamily F member 1	2	0.0234329	3301	39.568	0.282365	0.768574	0.999992	1	1	Males and Females	29875488	Continuous
	prot-a-1676	Histone-lysine N-methyltransferase 2C	2	0.0586096	3301	102.664	0.589851	0.989299	1	1	1	Males and Females	29875488	Continuous
	prot-a-1677	Importin subunit alpha-1	1	0.0116569	3301	38.9096	0.164079	0.47622	0.99304	0.99988	1	Males and Females	29875488	Continuous
	prot-a-1679	GTPase KRas	1	0.0091422	3301	30.4384	0.138874	0.390957	0.974633	0.998768	1	Males and Females	29875488	Continuous
	prot-a-1682	Keratin, type I cytoskeletal 17	1	0.0095768	3301	31.8994	0.143217	0.406194	0.979606	0.999169	1	Males and Females	29875488	Continuous
	prot-a-1687	Keratin-associated protein 2-4	1	0.0165155	3301	55.3996	0.213053	0.618614	0.999517	0.999999	1	Males and Females	29875488	Continuous
	prot-a-1688	Keratinocyte differentiation-associated protein	3	0.0587085	3301	68.5448	0.590568	0.9894	1	1	1	Males and Females	29875488	Continuous
	prot-a-1689	Kynureninase	1	0.0726367	3301	258.397	0.682544	0.99731	1	1	1	Males and Females	29875488	Continuous
	prot-a-1690	Neural cell adhesion molecule L1	2	0.0222229	3301	37.4785	0.270334	0.746554	0.999983	1	1	Males and Females	29875488	Continuous
	prot-a-1695	Laminin	2	0.0662184	3301	116.938	0.642361	0.994899	1	1	1	Males and Females	29875488	Continuous
	prot-a-1696	Laminin subunit alpha-4	2	0.0581878	3301	101.88	0.586784	0.988857	1	1	1	Males and Females	29875488	Continuous
	prot-a-1697	Laminin subunit gamma-2	2	0.163369	3301	322	0.954628	1	1	1	1	Males and Females	29875488	Continuous
	prot-a-1699	Ragulator complex protein LAMTOR3	2	0.0363678	3301	62.2338	0.406387	0.918695	1	1	1	Males and Females	29875488	Continuous
	prot-a-17	ATP-citrate synthase	1	0.0131602	3301	43.9946	0.179214	0.523572	0.996887	0.999971	1	Males and Females	29875488	Continuous
	prot-a-170	Arrestin domain-containing protein 3	1	0.00933847	3301	31.098	0.140834	0.397862	0.977007	0.998968	1	Males and Females	29875488	Continuous
	prot-a-1703	Layilin	1	0.0093977	3301	31.2971	0.141426	0.399939	0.977681	0.999022	1	Males and Females	29875488	Continuous
	prot-a-1707	Epididymal-specific lipocalin-10	2	0.0367747	3301	62.9568	0.410115	0.921477	1	1	1	Males and Females	29875488	Continuous
	prot-a-1709	Neutrophil gelatinase-associated lipocalin	1	0.0106639	3301	35.5594	0.154106	0.443415	0.988302	0.999695	1	Males and Females	29875488	Continuous
	prot-a-1711	Ligand-dependent nuclear receptor corepressor-like protein	1	0.00925471	3301	30.8165	0.139997	0.39492	0.976021	0.998887	1	Males and Females	29875488	Continuous
	prot-a-1712	Plastin-2	1	0.00970144	3301	32.3186	0.144463	0.410528	0.980851	0.999259	1	Males and Females	29875488	Continuous
	prot-a-1713	Lactase-phlorizin hydrolase	5	0.283584	3301	260.856	0.99782	1	1	1	1	Males and Females	29875488	Continuous
	prot-a-1718	Protein LDOC1	1	0.0931357	3301	338.81	0.78729	0.999677	1	1	1	Males and Females	29875488	Continuous
	prot-a-1719	Leukocyte cell-derived chemotaxin 1	1	0.0115584	3301	38.5771	0.163089	0.473021	0.992669	0.999868	1	Males and Females	29875488	Continuous
	prot-a-1724	Leptin receptor	2	0.557301	3301	2075.88	0.999999	1	1	1	1	Males and Females	29875488	Continuous
	prot-a-1728	Galectin-4	1	0.00917402	3301	30.5453	0.139191	0.392079	0.975033	0.998803	1	Males and Females	29875488	Continuous
	prot-a-1729	Galectin-7	1	0.022575	3301	76.195	0.27384	0.753133	0.999986	1	1	Males and Females	29875488	Continuous
	prot-a-1732	Galectin-9	3	0.0352121	3301	40.1105	0.395733	0.910298	1	1	1	Males and Females	29875488	Continuous
	prot-a-1735	Lutropin subunit beta	1	0.0265055	3301	89.8226	0.312658	0.81736	0.999999	1	1	Males and Females	29875488	Continuous
	prot-a-1736	Leukemia inhibitory factor	1	0.0202664	3301	68.242	0.250779	0.707308	0.999945	1	1	Males and Females	29875488	Continuous
	prot-a-1737	Leukemia inhibitory factor receptor	1	0.0260258	3301	88.1534	0.307956	0.810382	0.999998	1	1	Males and Females	29875488	Continuous
	prot-a-1738	Leukocyte immunoglobulin-like receptor subfamily A member 4	2	0.0272592	3301	46.2101	0.320022	0.827875	0.999999	1	1	Males and Females	29875488	Continuous
	prot-a-174	Ecto-ADP-ribosyltransferase 3	2	0.0537464	3301	93.6619	0.553488	0.983006	1	1	1	Males and Females	29875488	Continuous
	prot-a-1742	Leukocyte immunoglobulin-like receptor subfamily B member 1	2	0.0370467	3301	63.4402	0.4126	0.923286	1	1	1	Males and Females	29875488	Continuous
	prot-a-1745	Leukocyte immunoglobulin-like receptor subfamily B member 3	1	0.00909474	3301	30.2789	0.1384	0.389281	0.974026	0.998714	1	Males and Females	29875488	Continuous
	prot-a-1746	Leukocyte immunoglobulin-like receptor subfamily B member 4	1	0.00927272	3301	30.877	0.140177	0.395554	0.976236	0.998905	1	Males and Females	29875488	Continuous
	prot-a-1754	Vesicular integral-membrane protein VIP36	2	0.0211625	3301	35.6515	0.259749	0.725855	0.999968	1	1	Males and Females	29875488	Continuous
	prot-a-1756	VIP36-like protein	1	0.0300207	3301	102.104	0.346748	0.862019	1	1	1	Males and Females	29875488	Continuous
	prot-a-1764	Lysophosphatidylcholine acyltransferase 2	1	0.0109887	3301	36.6546	0.157366	0.454276	0.990118	0.999775	1	Males and Females	29875488	Continuous
	prot-a-1765	Lactoperoxidase	3	0.0485905	3301	56.1282	0.512574	0.972544	1	1	1	Males and Females	29875488	Continuous
	prot-a-1768	Leucine-rich repeat and fibronectin type III domain-containing protein 1	1	0.0125074	3301	41.7846	0.172638	0.503362	0.995574	0.999946	1	Males and Females	29875488	Continuous
	prot-a-1778	Low-density lipoprotein receptor-related protein 1B	1	0.00999161	3301	33.295	0.147367	0.420551	0.983476	0.999432	1	Males and Females	29875488	Continuous
	prot-a-178	Acid ceramidase	1	0.0106708	3301	35.5826	0.154175	0.443646	0.988344	0.999697	1	Males and Females	29875488	Continuous
	prot-a-1782	alpha-2-macroglobulin receptor-associated protein	3	0.20683	3301	286.58	0.984166	1	1	1	1	Males and Females	29875488	Continuous
	prot-a-1783	Leucine-rich PPR motif-containing protein, mitochondrial	1	0.184947	3301	748.587	0.972895	1	1	1	1	Males and Females	29875488	Continuous
	prot-a-1784	Leucine-rich repeat-containing protein 15	2	0.08	3301	143.391	0.724162	0.998728	1	1	1	Males and Females	29875488	Continuous
	prot-a-1785	Leucine-rich repeat-containing protein 19	2	0.308886	3301	737.004	0.998897	1	1	1	1	Males and Females	29875488	Continuous
	prot-a-1787	Leucine-rich repeat-containing protein 37A2	1	0.0103103	3301	34.368	0.15056	0.431453	0.985963	0.999576	1	Males and Females	29875488	Continuous
	prot-a-1790	Leucine-rich repeat-containing protein 74A	1	0.0175359	3301	58.8836	0.223337	0.644555	0.99973	1	1	Males and Females	29875488	Continuous
	prot-a-1791	Leucine-rich repeat serine/threonine-protein kinase 2	2	0.0553706	3301	96.6582	0.565875	0.985423	1	1	1	Males and Females	29875488	Continuous
	prot-a-1792	Leucine-rich repeat neuronal protein 1	2	0.387564	3301	1043.53	0.999876	1	1	1	1	Males and Females	29875488	Continuous
	prot-a-18	Low molecular weight phosphotyrosine protein phosphatase	2	0.614038	3301	2623.44	1	1	1	1	1	Males and Females	29875488	Continuous
	prot-a-180	Arf-GAP with SH3 domain, ANK repeat and PH domain-containing protein 2	1	0.18464	3301	747.067	0.972693	1	1	1	1	Males and Females	29875488	Continuous
	prot-a-1800	Leucine-rich repeat and transmembrane domain-containing protein 2	3	0.0397247	3301	45.4635	0.436766	0.939168	1	1	1	Males and Females	29875488	Continuous
	prot-a-1801	Limbic system-associated membrane protein	1	0.0137805	3301	46.0971	0.185466	0.542262	0.99778	0.999984	1	Males and Females	29875488	Continuous
	prot-a-1802	Leukocyte-specific transcript 1 protein	1	0.0112006	3301	37.3693	0.159493	0.461293	0.991153	0.999815	1	Males and Females	29875488	Continuous
	prot-a-1805	Lymphotoxin alpha2:beta1	1	0.00914706	3301	30.4547	0.138922	0.391128	0.974695	0.998773	1	Males and Females	29875488	Continuous
	prot-a-1807	Tumor necrosis factor receptor superfamily member 3	1	0.015086	3301	50.531	0.198634	0.579948	0.998921	0.999996	1	Males and Females	29875488	Continuous
	prot-a-1808	Lactotransferrin	2	0.0910122	3301	165.106	0.777996	0.999595	1	1	1	Males and Females	29875488	Continuous
	prot-a-181	Activating signal cointegrator 1 complex subunit 1	2	0.0357173	3301	61.0794	0.400402	0.914061	1	1	1	Males and Females	29875488	Continuous
	prot-a-1813	T-lymphocyte surface antigen Ly-9	1	0.0194125	3301	65.3097	0.242213	0.688707	0.999909	1	1	Males and Females	29875488	Continuous
	prot-a-1820	LysM and putative peptidoglycan-binding domain-containing protein 4	1	0.00891779	3301	29.6845	0.136634	0.383013	0.971636	0.998492	1	Males and Females	29875488	Continuous
	prot-a-1822	Lysozyme-like protein 2	1	0.0199278	3301	67.0784	0.247383	0.70004	0.999933	1	1	Males and Females	29875488	Continuous
	prot-a-1823	Cation-dependent mannose-6-phosphate receptor	2	0.0376157	3301	64.4528	0.417781	0.92695	1	1	1	Males and Females	29875488	Continuous
	prot-a-1824	O-acetyl-ADP-ribose deacetylase MACROD1	1	0.0119849	3301	40.0177	0.167378	0.486794	0.99415	0.999912	1	Males and Females	29875488	Continuous
	prot-a-1825	Mitotic spindle assembly checkpoint protein MAD1	1	0.0159187	3301	53.3654	0.207034	0.602804	0.999323	0.999998	1	Males and Females	29875488	Continuous
	prot-a-1826	Mucosal addressin cell adhesion molecule 1	1	0.00914276	3301	30.4403	0.138879	0.390977	0.974641	0.998769	1	Males and Females	29875488	Continuous
	prot-a-1827	Melanoma-associated antigen 10	2	0.0435958	3301	75.1665	0.470686	0.956807	1	1	1	Males and Females	29875488	Continuous
	prot-a-1828	Melanoma-associated antigen 3	2	0.0561001	3301	98.0073	0.571359	0.986398	1	1	1	Males and Females	29875488	Continuous
	prot-a-1833	Mannosyl-oligosaccharide 1,2-alpha-mannosidase IB	1	0.0235719	3301	79.6411	0.283745	0.770999	0.999992	1	1	Males and Females	29875488	Continuous
	prot-a-1834	Endoplasmic reticulum mannosyl-oligosaccharide 1,2-alpha-mannosidase	2	0.0715696	3301	127.116	0.67612	0.997005	1	1	1	Males and Females	29875488	Continuous
	prot-a-1835	Epididymis-specific alpha-mannosidase	3	0.0793885	3301	94.7717	0.720883	0.998645	1	1	1	Males and Females	29875488	Continuous
	prot-a-1836	Beta-mannosidase	2	0.14555	3301	280.896	0.93144	0.999999	1	1	1	Males and Females	29875488	Continuous
	prot-a-1837	Glycoprotein endo-alpha-1,2-mannosidase	2	0.444555	3301	1319.79	0.999976	1	1	1	1	Males and Females	29875488	Continuous
	prot-a-1838	MANSC domain-containing protein 1	1	0.0108527	3301	36.1958	0.156	0.449742	0.989393	0.999744	1	Males and Females	29875488	Continuous
	prot-a-1841	Dual specificity mitogen-activated protein kinase kinase 3	1	0.0124093	3301	41.4527	0.17165	0.500277	0.995335	0.999941	1	Males and Females	29875488	Continuous
	prot-a-1842	Dual specificity mitogen-activated protein kinase kinase 4	3	0.290399	3301	449.758	0.998183	1	1	1	1	Males and Females	29875488	Continuous
	prot-a-1846	Mitogen-activated protein kinase 13	1	0.0268386	3301	90.9823	0.315916	0.822073	0.999999	1	1	Males and Females	29875488	Continuous
	prot-a-185	Set1/Ash2 histone methyltransferase complex subunit ASH2	1	0.0108934	3301	36.3331	0.156409	0.451101	0.989615	0.999753	1	Males and Females	29875488	Continuous
	prot-a-1852	MAP kinase-activated protein kinase 3	1	0.135589	3301	517.474	0.914122	0.999997	1	1	1	Males and Females	29875488	Continuous
	prot-a-1854	MAP kinase-activated protein kinase 5	4	0.478496	3301	756.047	0.999991	1	1	1	1	Males and Females	29875488	Continuous
	prot-a-1857	Matrilin-2	1	0.0117649	3301	39.2745	0.165165	0.479718	0.993426	0.999891	1	Males and Females	29875488	Continuous
	prot-a-1858	Matrilin-3	1	0.00956727	3301	31.8673	0.143121	0.405862	0.979508	0.999162	1	Males and Females	29875488	Continuous
	prot-a-1859	Matrilin-4	1	0.019997	3301	67.3164	0.248078	0.701538	0.999935	1	1	Males and Females	29875488	Continuous
	prot-a-1862	Methyl-CpG-binding domain protein 4	1	0.00899366	3301	29.9393	0.137391	0.385705	0.972685	0.998592	1	Males and Females	29875488	Continuous
	prot-a-1865	Mast cell-expressed membrane protein 1	1	0.0172424	3301	57.8806	0.220379	0.637234	0.999681	0.999999	1	Males and Females	29875488	Continuous
	prot-a-1868	Induced myeloid leukemia cell differentiation protein Mcl-1	1	0.00932981	3301	31.0689	0.140748	0.397559	0.976907	0.99896	1	Males and Females	29875488	Continuous
	prot-a-187	Agouti-signaling protein	2	0.161707	3301	318.093	0.952823	1	1	1	1	Males and Females	29875488	Continuous
	prot-a-1873	E3 ubiquitin-protein ligase Mdm2	1	0.00899232	3301	29.9348	0.137377	0.385657	0.972667	0.99859	1	Males and Females	29875488	Continuous
	prot-a-1874	Mediator of RNA polymerase II transcription subunit 1	1	0.00902835	3301	30.0559	0.137737	0.386933	0.973152	0.998635	1	Males and Females	29875488	Continuous
	prot-a-1876	Mediator of RNA polymerase II transcription subunit 4	1	0.0788986	3301	282.582	0.718233	0.998576	1	1	1	Males and Females	29875488	Continuous
	prot-a-1879	Protein MENT	2	0.0588528	3301	103.117	0.591612	0.989546	1	1	1	Males and Females	29875488	Continuous
	prot-a-188	Argininosuccinate lyase	1	0.00900968	3301	29.9932	0.137551	0.386272	0.972902	0.998612	1	Males and Females	29875488	Continuous
	prot-a-1882	Hepatocyte growth factor receptor	3	0.0645972	3301	75.8949	0.631619	0.994017	1	1	1	Males and Females	29875488	Continuous
	prot-a-1883	tRNA (guanine-N(7)-)-methyltransferase	1	0.0253308	3301	85.7381	0.301125	0.799864	0.999997	1	1	Males and Females	29875488	Continuous
	prot-a-1885	Microfibrillar-associated protein 2	2	0.0332175	3301	56.6577	0.377123	0.893927	1	1	1	Males and Females	29875488	Continuous
	prot-a-1886	Microfibril-associated glycoprotein 4	1	0.0116222	3301	38.7926	0.163731	0.475096	0.992912	0.999876	1	Males and Females	29875488	Continuous
	prot-a-1888	Lactadherin	1	0.023642	3301	79.8837	0.28444	0.772213	0.999993	1	1	Males and Females	29875488	Continuous
	prot-a-1891	MAX gene-associated protein	2	0.0892457	3301	161.587	0.770005	0.999513	1	1	1	Males and Females	29875488	Continuous
	prot-a-1896	Melanoma-derived growth regulatory protein	2	0.299211	3301	704.063	0.998567	1	1	1	1	Males and Females	29875488	Continuous
	prot-a-1897	MICAL-like protein 2	1	0.0600748	3301	210.854	0.600378	0.990707	1	1	1	Males and Females	29875488	Continuous
	prot-a-1898	MHC class I polypeptide-related sequence B	2	0.116859	3301	218.2	0.870401	0.999975	1	1	1	Males and Females	29875488	Continuous
	prot-a-19	Lysosomal acid phosphatase	1	0.00905461	3301	30.1441	0.137999	0.387863	0.973501	0.998667	1	Males and Females	29875488	Continuous
	prot-a-1901	Allergin-1	2	0.0352191	3301	60.1964	0.395798	0.910351	1	1	1	Males and Females	29875488	Continuous
	prot-a-1902	MICOS complex subunit MIC10	2	0.680449	3301	3511.37	1	1	1	1	1	Males and Females	29875488	Continuous
	prot-a-1905	Histone-lysine N-methyltransferase 2D	1	0.270296	3301	1222.01	0.996898	1	1	1	1	Males and Females	29875488	Continuous
	prot-a-1906	Promotilin	3	0.140762	3301	180.04	0.923561	0.999998	1	1	1	Males and Females	29875488	Continuous
	prot-a-191	Aspartyl/asparaginyl beta-hydroxylase	1	0.020962	3301	70.6344	0.257744	0.721791	0.999963	1	1	Males and Females	29875488	Continuous
	prot-a-1911	Stromelysin-2	3	0.0527184	3301	61.1619	0.545523	0.981283	1	1	1	Males and Females	29875488	Continuous
	prot-a-1912	Macrophage metalloelastase	2	0.140889	3301	270.425	0.92378	0.999998	1	1	1	Males and Females	29875488	Continuous
	prot-a-1915	Matrix metalloproteinase-16	1	0.0100147	3301	33.3728	0.147599	0.421346	0.98367	0.999444	1	Males and Females	29875488	Continuous
	prot-a-1917	Matrix metalloproteinase-17	1	0.00917662	3301	30.5541	0.139217	0.392171	0.975066	0.998806	1	Males and Females	29875488	Continuous
	prot-a-1919	Matrilysin	1	0.00915125	3301	30.4688	0.138964	0.391276	0.974748	0.998778	1	Males and Females	29875488	Continuous
	prot-a-192	Asporin	1	0.0976088	3301	356.842	0.805789	0.999799	1	1	1	Males and Females	29875488	Continuous
	prot-a-1920	Neutrophil collagenase	5	0.357571	3301	366.795	0.999711	1	1	1	1	Males and Females	29875488	Continuous
	prot-a-1921	Matrix metalloproteinase-9	1	0.0331233	3301	113.017	0.376238	0.893092	1	1	1	Males and Females	29875488	Continuous
	prot-a-1930	Myeloperoxidase	4	0.0712987	3301	63.2606	0.674473	0.996923	1	1	1	Males and Females	29875488	Continuous
	prot-a-1931	MAGUK p55 subfamily member 6	3	0.0675134	3301	79.5692	0.650768	0.995513	1	1	1	Males and Females	29875488	Continuous
	prot-a-1932	MAGUK p55 subfamily member 7	1	0.0121516	3301	40.5811	0.169055	0.492116	0.994647	0.999925	1	Males and Females	29875488	Continuous
	prot-a-1933	3-mercaptopyruvate sulfurtransferase	1	0.00899107	3301	29.9306	0.137365	0.385613	0.97265	0.998588	1	Males and Females	29875488	Continuous
	prot-a-1934	Myelin protein P0	2	0.0309183	3301	52.6109	0.355341	0.871747	1	1	1	Males and Females	29875488	Continuous
	prot-a-1937	Macrophage mannose receptor 1	2	0.124563	3301	234.63	0.890361	0.999989	1	1	1	Males and Females	29875488	Continuous
	prot-a-1938	C-type mannose receptor 2	3	0.0355866	3301	40.5528	0.399196	0.913101	1	1	1	Males and Females	29875488	Continuous
	prot-a-1940	39S ribosomal protein L14, mitochondrial	1	0.00896135	3301	29.8308	0.137068	0.384559	0.972243	0.99855	1	Males and Females	29875488	Continuous
	prot-a-1945	Ribosome-recycling factor, mitochondrial	1	0.00902893	3301	30.0578	0.137743	0.386954	0.97316	0.998636	1	Males and Females	29875488	Continuous
	prot-a-1947	Mesothelin	1	0.0194614	3301	65.4774	0.242703	0.689796	0.999912	1	1	Males and Females	29875488	Continuous
	prot-a-195	ATPase family AAA domain-containing protein 1	1	0.0105193	3301	35.072	0.152655	0.438539	0.987394	0.999651	1	Males and Females	29875488	Continuous
	prot-a-1950	Prostate-associated microseminoprotein	2	0.0235462	3301	39.7641	0.28349	0.770553	0.999992	1	1	Males and Females	29875488	Continuous
	prot-a-1952	Macrophage scavenger receptor types I and II	1	0.009791	3301	32.6199	0.145359	0.413631	0.981701	0.999317	1	Males and Females	29875488	Continuous
	prot-a-1955	Macrophage-stimulating protein receptor	1	0.01175	3301	39.2242	0.165016	0.479237	0.993374	0.99989	1	Males and Females	29875488	Continuous
	prot-a-1957	Growth/differentiation factor 8	1	0.012653	3301	42.2772	0.174104	0.507916	0.995907	0.999953	1	Males and Females	29875488	Continuous
	prot-a-1958	Metallothionein-1F	2	0.0888073	3301	160.716	0.767985	0.99949	1	1	1	Males and Females	29875488	Continuous
	prot-a-196	ATPase family AAA domain-containing protein 2	1	0.00912128	3301	30.3681	0.138665	0.390219	0.974367	0.998745	1	Males and Females	29875488	Continuous
	prot-a-1960	Protein p13 MTCP-1	1	0.0093567	3301	31.1593	0.141016	0.398502	0.977216	0.998985	1	Males and Females	29875488	Continuous
	prot-a-1962	5-formyltetrahydrofolate cyclo-ligase	1	0.0194114	3301	65.3058	0.242201	0.688681	0.999909	1	1	Males and Females	29875488	Continuous
	prot-a-1964	Poly(A) RNA polymerase, mitochondrial	1	0.0295207	3301	100.351	0.341941	0.856321	1	1	1	Males and Females	29875488	Continuous
	prot-a-1965	Peptide chain release factor 1-like, mitochondrial	2	0.0241392	3301	40.7902	0.289365	0.780671	0.999995	1	1	Males and Females	29875488	Continuous
	prot-a-1967	Mucin-1	1	0.0977056	3301	357.235	0.806174	0.999801	1	1	1	Males and Females	29875488	Continuous
	prot-a-197	Cyclic AMP-dependent transcription factor ATF-6 alpha	2	0.0556343	3301	97.1456	0.567863	0.985783	1	1	1	Males and Females	29875488	Continuous
	prot-a-1970	Mitochondrial ubiquitin ligase activator of NFKB 1	1	0.0328856	3301	112.179	0.374	0.890955	1	1	1	Males and Females	29875488	Continuous
	prot-a-1971	Muscle, skeletal receptor tyrosine-protein kinase	1	0.00921851	3301	30.6948	0.139636	0.393647	0.975583	0.99885	1	Males and Females	29875488	Continuous
	prot-a-1974	Matrix-remodeling-associated protein 7	1	0.0253786	3301	85.9041	0.301596	0.800603	0.999997	1	1	Males and Females	29875488	Continuous
	prot-a-1975	Matrix-remodeling-associated protein 8	1	0.00922014	3301	30.7003	0.139652	0.393704	0.975603	0.998852	1	Males and Females	29875488	Continuous
	prot-a-1979	Myc target protein 1	1	0.0770155	3301	275.275	0.707858	0.998273	1	1	1	Males and Females	29875488	Continuous
	prot-a-1982	Myelin regulatory factor	2	0.0223525	3301	37.702	0.271625	0.748992	0.999984	1	1	Males and Females	29875488	Continuous
	prot-a-1983	Histone H2A deubiquitinase MYSM1	1	0.00927752	3301	30.8932	0.140225	0.395722	0.976293	0.99891	1	Males and Females	29875488	Continuous
	prot-a-1987	Myeloid zinc finger 1	1	0.0104867	3301	34.9622	0.152328	0.437438	0.987181	0.99964	1	Males and Females	29875488	Continuous
	prot-a-1988	Mitotic-spindle organizing protein 1	1	0.00904907	3301	30.1255	0.137944	0.387666	0.973428	0.99866	1	Males and Females	29875488	Continuous
	prot-a-1990	N-acylethanolamine-hydrolyzing acid amidase	1	0.121256	3301	455.223	0.882159	0.999985	1	1	1	Males and Females	29875488	Continuous
	prot-a-1991	N-acetylated-alpha-linked acidic dipeptidase 2	2	0.0440086	3301	75.9109	0.474229	0.958375	1	1	1	Males and Females	29875488	Continuous
	prot-a-1995	N-acetyl-D-glucosamine kinase	2	0.0586419	3301	102.724	0.590085	0.989332	1	1	1	Males and Females	29875488	Continuous
	prot-a-1996	N-acetylglucosamine-1-phosphodiester alpha-N-acetylglucosaminidase	1	0.049992	3301	173.602	0.523933	0.975873	1	1	1	Males and Females	29875488	Continuous
	prot-a-1999	Nucleosome assembly protein 1-like 2	2	0.0412608	3301	70.9673	0.450373	0.946846	1	1	1	Males and Females	29875488	Continuous
	prot-a-20	Tartrate-resistant acid phosphatase type 5	2	0.0778109	3301	139.137	0.712277	0.998408	1	1	1	Males and Females	29875488	Continuous
	prot-a-200	Sodium/potassium-transporting ATPase subunit beta-2	1	0.0372292	3301	127.568	0.414264	0.924479	1	1	1	Males and Females	29875488	Continuous
	prot-a-2000	Beta-soluble NSF attachment protein	2	0.0464227	3301	80.2777	0.49466	0.966527	1	1	1	Males and Females	29875488	Continuous
	prot-a-2001	Arylamine N-acetyltransferase 1	2	0.0660891	3301	116.693	0.641513	0.994834	1	1	1	Males and Females	29875488	Continuous
	prot-a-2006	Neural cell adhesion molecule 1, 120 kDa isoform	2	0.037632	3301	64.4817	0.417928	0.927052	1	1	1	Males and Females	29875488	Continuous
	prot-a-2008	Neural cell adhesion molecule 2	3	0.0738663	3301	87.6537	0.689822	0.997624	1	1	1	Males and Females	29875488	Continuous
	prot-a-201	Sarcoplasmic/endoplasmic reticulum calcium ATPase 3	1	0.0164858	3301	55.2983	0.212753	0.617839	0.999509	0.999999	1	Males and Females	29875488	Continuous
	prot-a-2012	Nuclear receptor coactivator 2	1	0.00922054	3301	30.7017	0.139656	0.393718	0.975607	0.998852	1	Males and Females	29875488	Continuous
	prot-a-2016	Natural cytotoxicity triggering receptor 3	2	0.0534677	3301	93.1486	0.551338	0.982554	1	1	1	Males and Females	29875488	Continuous
	prot-a-2017	Natural cytotoxicity triggering receptor 3 ligand 1	1	0.00919441	3301	30.6138	0.139395	0.392798	0.975287	0.998825	1	Males and Females	29875488	Continuous
	prot-a-2018	Kinetochore protein NDC80 homolog	3	0.0370605	3301	42.2971	0.412726	0.923377	1	1	1	Males and Females	29875488	Continuous
	prot-a-2019	Protein NDNF	1	0.0111567	3301	37.2212	0.159052	0.459843	0.990948	0.999807	1	Males and Females	29875488	Continuous
	prot-a-202	Potassium-transporting ATPase subunit beta	1	0.0127478	3301	42.5979	0.175058	0.510866	0.99611	0.999957	1	Males and Females	29875488	Continuous
	prot-a-2023	NADH dehydrogenase [ubiquinone] 1 beta subcomplex subunit 4	2	0.211094	3301	441.237	0.985764	1	1	1	1	Males and Females	29875488	Continuous
	prot-a-2025	NADH dehydrogenase [ubiquinone] iron-sulfur protein 4, mitochondrial	1	0.353795	3301	1806.19	0.999679	1	1	1	1	Males and Females	29875488	Continuous
	prot-a-2028	Neuronal growth regulator 1	1	0.00905409	3301	30.1424	0.137994	0.387844	0.973494	0.998666	1	Males and Females	29875488	Continuous
	prot-a-2030	Protein kinase C-binding protein NELL1	2	0.117859	3301	220.315	0.873162	0.999978	1	1	1	Males and Females	29875488	Continuous
	prot-a-2031	Protein kinase C-binding protein NELL2	1	0.00947797	3301	31.567	0.142228	0.402746	0.978564	0.999091	1	Males and Females	29875488	Continuous
	prot-a-2033	Neogenin	1	0.0141934	3301	47.4981	0.18963	0.554425	0.99823	0.99999	1	Males and Females	29875488	Continuous
	prot-a-2034	Neuroepithelial cell-transforming gene 1 protein	1	0.00940699	3301	31.3284	0.141519	0.400264	0.977785	0.999031	1	Males and Females	29875488	Continuous
	prot-a-2037	E3 ubiquitin-protein ligase NEURL1	1	0.0159993	3301	53.6399	0.207847	0.604966	0.999353	0.999998	1	Males and Females	29875488	Continuous
	prot-a-2038	Neuralized-like protein 4	1	0.0102793	3301	34.2637	0.150249	0.430398	0.985738	0.999564	1	Males and Females	29875488	Continuous
	prot-a-2039	Neurofascin	4	0.196788	3301	201.881	0.9797	1	1	1	1	Males and Females	29875488	Continuous
	prot-a-2042	beta-nerve growth factor	1	0.00927414	3301	30.8818	0.140191	0.395604	0.976253	0.998907	1	Males and Females	29875488	Continuous
	prot-a-2044	Tumor necrosis factor receptor superfamily member 16	1	0.0432845	3301	149.256	0.468003	0.955587	1	1	1	Males and Females	29875488	Continuous
	prot-a-2047	NHL repeat-containing protein 3	1	0.0505998	3301	175.826	0.528805	0.977194	1	1	1	Males and Females	29875488	Continuous
	prot-a-2049	Nidogen-1	2	0.0219989	3301	37.0921	0.2681	0.742291	0.99998	1	1	Males and Females	29875488	Continuous
	prot-a-205	Aurora kinase B	2	0.0264495	3301	44.8001	0.312109	0.816557	0.999999	1	1	Males and Females	29875488	Continuous
	prot-a-2052	Nischarin	1	0.00936474	3301	31.1863	0.141097	0.398784	0.977308	0.998993	1	Males and Females	29875488	Continuous
	prot-a-2059	Nucleoside diphosphate kinase A	1	0.03822	3301	131.098	0.423255	0.930664	1	1	1	Males and Females	29875488	Continuous
	prot-a-2060	Nucleoside diphosphate kinase B	1	0.0127237	3301	42.5166	0.174816	0.510119	0.99606	0.999956	1	Males and Females	29875488	Continuous
	prot-a-2061	Normal mucosa of esophagus-specific gene 1 protein	1	0.00901049	3301	29.9959	0.137559	0.386301	0.972913	0.998613	1	Males and Females	29875488	Continuous
	prot-a-2062	NmrA-like family domain-containing protein 1	1	0.0358087	3301	122.52	0.401245	0.914726	1	1	1	Males and Females	29875488	Continuous
	prot-a-2064	Noggin	1	0.0336321	3301	114.814	0.381014	0.897538	1	1	1	Males and Females	29875488	Continuous
	prot-a-2067	Neurogenic locus notch homolog protein 1	1	0.015678	3301	52.5454	0.204606	0.596291	0.999225	0.999998	1	Males and Females	29875488	Continuous
	prot-a-2069	Protein NOV homolog	1	0.0143274	3301	47.953	0.190981	0.558323	0.998356	0.999991	1	Males and Females	29875488	Continuous
	prot-a-2070	RNA-binding protein Nova-1	1	0.00948731	3301	31.5984	0.142322	0.403073	0.978664	0.999099	1	Males and Females	29875488	Continuous
	prot-a-2071	Epididymal secretory protein E1	3	0.358063	3301	613.006	0.999715	1	1	1	1	Males and Females	29875488	Continuous
	prot-a-2073	Pro-FMRFamide-related neuropeptide FF	2	0.0982204	3301	179.606	0.808208	0.999812	1	1	1	Males and Females	29875488	Continuous
	prot-a-2074	Nuclear pore complex-interacting protein family member B3	2	0.0609146	3301	106.964	0.606322	0.991432	1	1	1	Males and Females	29875488	Continuous
	prot-a-2076	Atrial natriuretic factor	1	0.00909551	3301	30.2815	0.138407	0.389308	0.974036	0.998715	1	Males and Females	29875488	Continuous
	prot-a-2078	N-terminal pro-BNP	2	0.0483763	3301	83.8278	0.510823	0.971998	1	1	1	Males and Females	29875488	Continuous
	prot-a-208	Zinc-alpha-2-glycoprotein	3	0.0343427	3301	39.0849	0.387655	0.903467	1	1	1	Males and Females	29875488	Continuous
	prot-a-2080	Neuronal pentraxin-1	1	0.0440013	3301	151.842	0.474167	0.958348	1	1	1	Males and Females	29875488	Continuous
	prot-a-2081	Neuronal pentraxin-2	2	0.0309137	3301	52.6029	0.355298	0.871699	1	1	1	Males and Females	29875488	Continuous
	prot-a-2082	Neuropeptide W	2	0.0875743	3301	158.27	0.762223	0.999419	1	1	1	Males and Females	29875488	Continuous
	prot-a-2084	Ribosyldihydronicotinamide dehydrogenase [quinone]	2	0.172919	3301	344.758	0.963808	1	1	1	1	Males and Females	29875488	Continuous
	prot-a-2086	Nuclear receptor subfamily 1 group D member 2	1	0.0145046	3301	48.5551	0.19277	0.563445	0.998509	0.999992	1	Males and Females	29875488	Continuous
	prot-a-2087	Oxysterols receptor LXR-beta	2	0.0681907	3301	120.675	0.655105	0.995804	1	1	1	Males and Females	29875488	Continuous
	prot-a-209	Beta-1,3-galactosyltransferase 6	1	0.0124973	3301	41.7504	0.172536	0.503045	0.99555	0.999946	1	Males and Females	29875488	Continuous
	prot-a-2092	Nutritionally-regulated adipose and cardiac enriched protein homolog	1	0.0175733	3301	59.0113	0.223713	0.645479	0.999736	1	1	Males and Females	29875488	Continuous
	prot-a-2093	Nuclear receptor-binding protein	1	0.0330466	3301	112.747	0.375516	0.892406	1	1	1	Males and Females	29875488	Continuous
	prot-a-2099	Neuropilin-1	2	0.0518831	3301	90.237	0.53898	0.979762	1	1	1	Males and Females	29875488	Continuous
	prot-a-21	2-phosphoxylose phosphatase 1	2	0.0767032	3301	136.991	0.706107	0.998218	1	1	1	Males and Females	29875488	Continuous
	prot-a-210	Beta-1,3-glucosyltransferase	1	0.0114342	3301	38.1576	0.16184	0.468966	0.992173	0.999852	1	Males and Females	29875488	Continuous
	prot-a-2100	Neuropilin-2	1	0.0177658	3301	59.6694	0.225652	0.650209	0.999764	1	1	Males and Females	29875488	Continuous
	prot-a-2101	Neurensin-1	2	0.0392213	3301	67.3162	0.432266	0.936437	1	1	1	Males and Females	29875488	Continuous
	prot-a-2103	Neurexin-1	1	0.0438454	3301	151.279	0.47283	0.957761	1	1	1	Males and Females	29875488	Continuous
	prot-a-2104	Neurexin-2-beta	1	0.0107735	3301	35.9289	0.155205	0.447093	0.988948	0.999724	1	Males and Females	29875488	Continuous
	prot-a-2105	Neurexin-3-beta	1	0.0113021	3301	37.7118	0.160513	0.464635	0.991611	0.999832	1	Males and Females	29875488	Continuous
	prot-a-2108	Sterol-4-alpha-carboxylate 3-dehydrogenase, decarboxylating	1	0.0401805	3301	138.105	0.440823	0.941547	1	1	1	Males and Females	29875488	Continuous
	prot-a-2109	Vesicle-fusing ATPase	1	0.0230601	3301	77.8708	0.278664	0.761966	0.99999	1	1	Males and Females	29875488	Continuous
	prot-a-211	Galactosylgalactosylxylosylprotein 3-beta-glucuronosyltransferase 3	2	0.0886348	3301	160.373	0.767186	0.99948	1	1	1	Males and Females	29875488	Continuous
	prot-a-2110	Neuron-specific protein family member 1	1	0.0100764	3301	33.5803	0.148216	0.423462	0.984176	0.999474	1	Males and Females	29875488	Continuous
	prot-a-2111	Neuron-specific protein family member 2	1	0.0144764	3301	48.4591	0.192485	0.562632	0.998486	0.999992	1	Males and Females	29875488	Continuous
	prot-a-2112	5'(3')-deoxyribonucleotidase, cytosolic type	1	0.0321499	3301	109.586	0.367051	0.884097	1	1	1	Males and Females	29875488	Continuous
	prot-a-2114	Neurotrophin-3	1	0.00916539	3301	30.5163	0.139105	0.391775	0.974925	0.998794	1	Males and Females	29875488	Continuous
	prot-a-2118	Netrin-1	2	0.112937	3301	209.943	0.859039	0.999962	1	1	1	Males and Females	29875488	Continuous
	prot-a-212	Beta-1,4-glucuronyltransferase 1	1	0.0368018	3301	126.048	0.410362	0.921658	1	1	1	Males and Females	29875488	Continuous
	prot-a-2120	Netrin-G1	2	0.100574	3301	184.391	0.817275	0.999854	1	1	1	Males and Females	29875488	Continuous
	prot-a-2121	High affinity nerve growth factor receptor	1	0.0112555	3301	37.5545	0.160045	0.463102	0.991404	0.999824	1	Males and Females	29875488	Continuous
	prot-a-2129	ADP-ribose pyrophosphatase, mitochondrial	1	0.0357058	3301	122.155	0.400296	0.913977	1	1	1	Males and Females	29875488	Continuous
	prot-a-213	N-acetyllactosaminide beta-1,3-N-acetylglucosaminyltransferase 2	3	0.120398	3301	150.428	0.879941	0.999983	1	1	1	Males and Females	29875488	Continuous
	prot-a-2132	Neurexophilin-1	2	0.121576	3301	228.226	0.882976	0.999985	1	1	1	Males and Females	29875488	Continuous
	prot-a-2135	Out at first protein homolog	2	0.136019	3301	259.607	0.914945	0.999997	1	1	1	Males and Females	29875488	Continuous
	prot-a-2138	Odorant-binding protein 2a	1	0.0096873	3301	32.271	0.144322	0.410037	0.980714	0.999249	1	Males and Females	29875488	Continuous
	prot-a-2139	Odorant-binding protein 2b	3	0.294971	3301	459.801	0.998393	1	1	1	1	Males and Females	29875488	Continuous
	prot-a-214	UDP-GlcNAc:betaGal beta-1,3-N-acetylglucosaminyltransferase 6	1	0.0111424	3301	37.173	0.158909	0.459371	0.99088	0.999805	1	Males and Females	29875488	Continuous
	prot-a-2140	OCIA domain-containing protein 1	2	0.018938	3301	31.8316	0.237446	0.677972	0.99988	1	1	Males and Females	29875488	Continuous
	prot-a-2141	Inositol polyphosphate 5-phosphatase OCRL-1	1	0.0741582	3301	264.244	0.69153	0.997693	1	1	1	Males and Females	29875488	Continuous
	prot-a-2142	Ornithine decarboxylase	1	0.00916026	3301	30.4991	0.139054	0.391594	0.974861	0.998788	1	Males and Females	29875488	Continuous
	prot-a-2143	Obg-like ATPase 1	1	0.0115294	3301	38.4793	0.162798	0.472077	0.992556	0.999864	1	Males and Females	29875488	Continuous
	prot-a-2148	Opalin	2	0.02792	3301	47.3624	0.326455	0.836657	0.999999	1	1	Males and Females	29875488	Continuous
	prot-a-215	UDP-GlcNAc:betaGal beta-1,3-N-acetylglucosaminyltransferase 8	1	0.139797	3301	536.139	0.921875	0.999998	1	1	1	Males and Females	29875488	Continuous
	prot-a-2151	Origin recognition complex subunit 6	1	0.00919362	3301	30.6112	0.139387	0.39277	0.975277	0.998824	1	Males and Females	29875488	Continuous
	prot-a-2153	Osteoclast-associated immunoglobulin-like receptor	1	0.010841	3301	36.1565	0.155883	0.449353	0.989329	0.999741	1	Males and Females	29875488	Continuous
	prot-a-2155	Oncostatin-M	1	0.0139987	3301	46.8373	0.187666	0.548717	0.99803	0.999987	1	Males and Females	29875488	Continuous
	prot-a-2159	Oxytocin-neurophysin 1	1	0.0114037	3301	38.0549	0.161534	0.46797	0.992047	0.999847	1	Males and Females	29875488	Continuous
	prot-a-216	Beta-1,4-galactosyltransferase 1	3	0.063008	3301	73.9022	0.620856	0.99301	1	1	1	Males and Females	29875488	Continuous
	prot-a-2166	Platelet-activating factor acetylhydrolase IB subunit beta	2	0.0185397	3301	31.1495	0.233441	0.668739	0.999849	1	1	Males and Females	29875488	Continuous
	prot-a-2167	Multifunctional protein ADE2	1	0.00906144	3301	30.167	0.138067	0.388104	0.973591	0.998675	1	Males and Females	29875488	Continuous
	prot-a-2168	Polyadenylate-binding protein-interacting protein 1	1	0.010058	3301	33.5186	0.148033	0.422833	0.984027	0.999465	1	Males and Females	29875488	Continuous
	prot-a-2169	Serine/threonine-protein kinase PAK 3	1	0.0134196	3301	44.8733	0.181828	0.531447	0.997296	0.999978	1	Males and Females	29875488	Continuous
	prot-a-217	Beta-1,4-galactosyltransferase 2	1	0.0482927	3301	167.402	0.510138	0.971783	1	1	1	Males and Females	29875488	Continuous
	prot-a-2172	Peptidyl-glycine alpha-amidating monooxygenase	1	0.0164702	3301	55.2451	0.212596	0.617431	0.999505	0.999999	1	Males and Females	29875488	Continuous
	prot-a-2177	Pappalysin-1	2	0.021511	3301	36.2514	0.263231	0.732804	0.999974	1	1	Males and Females	29875488	Continuous
	prot-a-2184	Mono [ADP-ribose] polymerase PARP16	1	0.215377	3301	905.569	0.987213	1	1	1	1	Males and Females	29875488	Continuous
	prot-a-2187	Prostate and testis expressed protein 4	1	0.0929592	3301	338.102	0.78653	0.99967	1	1	1	Males and Females	29875488	Continuous
	prot-a-2189	PAX-interacting protein 1	3	0.0400283	3301	45.8254	0.43947	0.940763	1	1	1	Males and Females	29875488	Continuous
	prot-a-2194	Protocadherin-10	4	0.452477	3301	680.959	0.999981	1	1	1	1	Males and Females	29875488	Continuous
	prot-a-2199	Protocadherin alpha-4	1	0.0143155	3301	47.9127	0.190862	0.557979	0.998345	0.999991	1	Males and Females	29875488	Continuous
	prot-a-220	Beta-1,4-galactosyltransferase 6	3	0.117089	3301	145.746	0.87104	0.999976	1	1	1	Males and Females	29875488	Continuous
	prot-a-2200	Protocadherin alpha-7	1	0.0149528	3301	50.0782	0.197291	0.576208	0.998838	0.999995	1	Males and Females	29875488	Continuous
	prot-a-2202	Protocadherin beta-10	1	0.0486874	3301	168.84	0.513365	0.972787	1	1	1	Males and Females	29875488	Continuous
	prot-a-2204	Protocadherin beta-2	1	0.0203586	3301	68.5587	0.251702	0.70926	0.999948	1	1	Males and Females	29875488	Continuous
	prot-a-2205	Protocadherin beta-4	2	0.065403	3301	115.397	0.636989	0.994473	1	1	1	Males and Females	29875488	Continuous
	prot-a-2206	Protocadherin gamma-A8	1	0.0109215	3301	36.4279	0.156691	0.452039	0.989766	0.99976	1	Males and Females	29875488	Continuous
	prot-a-2207	Protocadherin gamma-C5	1	0.0254402	3301	86.1179	0.302202	0.801552	0.999998	1	1	Males and Females	29875488	Continuous
	prot-a-2209	Procollagen C-endopeptidase enhancer 1	1	0.0205341	3301	69.1621	0.25346	0.712951	0.999953	1	1	Males and Females	29875488	Continuous
	prot-a-221	Beta-1,4-galactosyltransferase 7	1	0.0101611	3301	33.8655	0.149065	0.426362	0.984847	0.999514	1	Males and Females	29875488	Continuous
	prot-a-2210	Procollagen C-endopeptidase enhancer 2	1	0.0818507	3301	294.098	0.733895	0.998948	1	1	1	Males and Females	29875488	Continuous
	prot-a-2212	Proprotein convertase subtilisin/kexin type 7	1	0.0290728	3301	98.7831	0.337622	0.851041	1	1	1	Males and Females	29875488	Continuous
	prot-a-2214	Programmed cell death protein 1	1	0.0264693	3301	89.6963	0.312303	0.816841	0.999999	1	1	Males and Females	29875488	Continuous
	prot-a-2215	Programmed cell death 1 ligand 2	4	0.106267	3301	97.9753	0.837687	0.999921	1	1	1	Males and Females	29875488	Continuous
	prot-a-2216	Programmed cell death protein 5	1	0.0498482	3301	173.077	0.522776	0.97555	1	1	1	Males and Females	29875488	Continuous
	prot-a-2218	Calcium/calmodulin-dependent 3',5'-cyclic nucleotide phosphodiesterase 1A	1	0.00896662	3301	29.8485	0.137121	0.384746	0.972315	0.998557	1	Males and Females	29875488	Continuous
	prot-a-222	Transcription regulator protein BACH1	2	0.0370043	3301	63.3648	0.412213	0.923007	1	1	1	Males and Females	29875488	Continuous
	prot-a-2221	cAMP-specific 3',5'-cyclic phosphodiesterase 4D	3	0.0711476	3301	84.1804	0.673551	0.996876	1	1	1	Males and Females	29875488	Continuous
	prot-a-2222	Retinal rod rhodopsin-sensitive cGMP 3',5'-cyclic phosphodiesterase subunit delta	2	0.0223586	3301	37.7125	0.271685	0.749106	0.999984	1	1	Males and Females	29875488	Continuous
	prot-a-2223	High affinity cAMP-specific 3',5'-cyclic phosphodiesterase 7A	1	0.0118311	3301	39.498	0.165831	0.481852	0.993653	0.999898	1	Males and Females	29875488	Continuous
	prot-a-2225	Platelet-derived growth factor subunit A	1	0.0186283	3301	62.6211	0.234331	0.670809	0.999856	1	1	Males and Females	29875488	Continuous
	prot-a-2226	Platelet-derived growth factor subunit B	2	0.0313091	3301	53.2973	0.359067	0.875787	1	1	1	Males and Females	29875488	Continuous
	prot-a-2228	Platelet-derived growth factor D	2	0.0634829	3301	111.779	0.624097	0.993327	1	1	1	Males and Females	29875488	Continuous
	prot-a-2229	Platelet-derived growth factor receptor alpha	2	0.15122	3301	293.788	0.9398	0.999999	1	1	1	Males and Females	29875488	Continuous
	prot-a-2231	Platelet-derived growth factor receptor-like protein	3	0.476721	3301	1001.22	0.999991	1	1	1	1	Males and Females	29875488	Continuous
	prot-a-2233	Protein disulfide-isomerase A5	1	0.130829	3301	496.57	0.904506	0.999995	1	1	1	Males and Females	29875488	Continuous
	prot-a-2235	[Pyruvate dehydrogenase (acetyl-transferring)] kinase isozyme 1, mitochondrial	1	0.103944	3301	382.689	0.829612	0.999898	1	1	1	Males and Females	29875488	Continuous
	prot-a-2242	PDZK1-interacting protein 1	1	0.0328672	3301	112.114	0.373827	0.890788	1	1	1	Males and Females	29875488	Continuous
	prot-a-2243	Platelet endothelial aggregation receptor 1	3	0.059103	3301	69.0343	0.593418	0.989794	1	1	1	Males and Females	29875488	Continuous
	prot-a-2245	Platelet endothelial cell adhesion molecule	1	0.0148547	3301	49.7445	0.196301	0.573436	0.998772	0.999995	1	Males and Females	29875488	Continuous
	prot-a-2246	E3 ubiquitin-protein ligase pellino homolog 2	1	0.0135389	3301	45.2779	0.183031	0.535042	0.997466	0.99998	1	Males and Females	29875488	Continuous
	prot-a-2247	Proenkephalin-A	3	0.132236	3301	167.473	0.907445	0.999996	1	1	1	Males and Females	29875488	Continuous
	prot-a-2248	Pescadillo homolog	1	0.0096452	3301	32.1294	0.143901	0.408575	0.980299	0.99922	1	Males and Females	29875488	Continuous
	prot-a-2250	Peroxisomal targeting signal 1 receptor	1	0.00958726	3301	31.9345	0.143321	0.406559	0.979713	0.999177	1	Males and Females	29875488	Continuous
	prot-a-2251	Platelet factor 4 variant	1	0.103425	3301	380.559	0.827762	0.999892	1	1	1	Males and Females	29875488	Continuous
	prot-a-2255	Phosphoglycerate kinase 1	3	0.0398783	3301	45.6466	0.438135	0.93998	1	1	1	Males and Females	29875488	Continuous
	prot-a-2257	Peptidoglycan recognition protein 1	2	0.0301105	3301	51.1937	0.34761	0.863021	1	1	1	Males and Females	29875488	Continuous
	prot-a-2258	Phosphoglucomutase-1	1	0.0268201	3301	90.9178	0.315735	0.821815	0.999999	1	1	Males and Females	29875488	Continuous
	prot-a-2259	Membrane-associated progesterone receptor component 1	1	0.00935924	3301	31.1678	0.141042	0.398591	0.977245	0.998988	1	Males and Females	29875488	Continuous
	prot-a-2264	Peptidase inhibitor 15	1	0.013404	3301	44.8206	0.181671	0.530978	0.997273	0.999977	1	Males and Females	29875488	Continuous
	prot-a-2265	Elafin	1	0.0447614	3301	154.587	0.480654	0.961098	1	1	1	Males and Females	29875488	Continuous
	prot-a-2267	PILR alpha-associated neural protein	1	0.00907558	3301	30.2146	0.138209	0.388604	0.973776	0.998692	1	Males and Females	29875488	Continuous
	prot-a-2269	Phosphatidylinositol 4-phosphate 3-kinase C2 domain-containing subunit alpha	3	0.0373606	3301	42.6528	0.415461	0.925328	1	1	1	Males and Females	29875488	Continuous
	prot-a-2271	Phosphatidylinositol 4,5-bisphosphate 3-kinase catalytic subunit gamma isoform	1	0.0122383	3301	40.8745	0.169929	0.494873	0.994889	0.999931	1	Males and Females	29875488	Continuous
	prot-a-2272	Paired immunoglobulin-like type 2 receptor alpha	1	0.0131872	3301	44.0859	0.179485	0.524394	0.996932	0.999972	1	Males and Females	29875488	Continuous
	prot-a-2274	Serine/threonine-protein kinase pim-1	1	0.0093718	3301	31.2101	0.141167	0.399031	0.977388	0.998999	1	Males and Females	29875488	Continuous
	prot-a-2277	Pirin	1	0.190711	3301	777.419	0.976441	1	1	1	1	Males and Females	29875488	Continuous
	prot-a-2279	Phosphatidylinositol transfer protein beta isoform	1	0.0126072	3301	42.1222	0.173642	0.506486	0.995805	0.999951	1	Males and Females	29875488	Continuous
	prot-a-228	B melanoma antigen 3	1	0.00923804	3301	30.7605	0.139831	0.394334	0.97582	0.99887	1	Males and Females	29875488	Continuous
	prot-a-2282	Pyruvate kinase PKLR	1	0.0160302	3301	53.7452	0.208159	0.605793	0.999364	0.999998	1	Males and Females	29875488	Continuous
	prot-a-2284	Group XIIB secretory phospholipase A2-like protein	2	0.0699408	3301	124.005	0.666118	0.996475	1	1	1	Males and Females	29875488	Continuous
	prot-a-2286	Phospholipase A2, membrane associated	2	0.359127	3301	924.054	0.999724	1	1	1	1	Males and Females	29875488	Continuous
	prot-a-2291	Secretory phospholipase A2 receptor	1	0.410901	3301	2301.07	0.999936	1	1	1	1	Males and Females	29875488	Continuous
	prot-a-2292	Urokinase-type plasminogen activator	1	0.0155279	3301	52.0346	0.203092	0.592192	0.999157	0.999997	1	Males and Females	29875488	Continuous
	prot-a-2293	Urokinase plasminogen activator surface receptor	1	0.0116978	3301	39.0479	0.164491	0.477548	0.993189	0.999884	1	Males and Females	29875488	Continuous
	prot-a-2294	Phospholipase B-like 1	1	0.00938001	3301	31.2376	0.141249	0.399319	0.977481	0.999007	1	Males and Females	29875488	Continuous
	prot-a-23	Serine/threonine-protein kinase receptor R3	1	0.00919671	3301	30.6216	0.139418	0.392879	0.975315	0.998827	1	Males and Females	29875488	Continuous
	prot-a-230	Basic leucine zipper transcriptional factor ATF-like 3	2	0.0358983	3301	61.4005	0.402071	0.915375	1	1	1	Males and Females	29875488	Continuous
	prot-a-2300	Pleckstrin homology domain-containing family A member 7	1	0.014289	3301	47.8228	0.190595	0.55721	0.998321	0.99999	1	Males and Females	29875488	Continuous
	prot-a-2301	Angiostatin	1	0.00957728	3301	31.901	0.143221	0.406211	0.979611	0.99917	1	Males and Females	29875488	Continuous
	prot-a-2302	Plasmin	2	0.0213127	3301	35.91	0.26125	0.728869	0.99997	1	1	Males and Females	29875488	Continuous
	prot-a-2307	Plexin-A1	1	0.0261826	3301	88.6986	0.309494	0.812687	0.999998	1	1	Males and Females	29875488	Continuous
	prot-a-231	Basal Cell Adhesion Molecule	2	0.0299203	3301	50.8603	0.345784	0.860891	1	1	1	Males and Females	29875488	Continuous
	prot-a-2311	Protein TMEPAI	3	0.072408	3301	85.7881	0.681176	0.997247	1	1	1	Males and Females	29875488	Continuous
	prot-a-2318	GDP-fucose protein O-fucosyltransferase 1	1	0.0722387	3301	256.871	0.68016	0.9972	1	1	1	Males and Females	29875488	Continuous
	prot-a-2319	GDP-fucose protein O-fucosyltransferase 2	2	0.19387	3301	396.575	0.978192	1	1	1	1	Males and Females	29875488	Continuous
	prot-a-232	Brevican core protein	1	0.0156927	3301	52.5956	0.204754	0.596691	0.999231	0.999998	1	Males and Females	29875488	Continuous
	prot-a-2320	Protein O-glucosyltransferase 1	1	0.0197108	3301	66.3334	0.245207	0.695308	0.999924	1	1	Males and Females	29875488	Continuous
	prot-a-2324	DNA-directed RNA polymerases I and III subunit RPAC1	2	0.0238846	3301	40.3494	0.286843	0.776373	0.999994	1	1	Males and Females	29875488	Continuous
	prot-a-2325	Beta-endorphin	2	0.109459	3301	202.683	0.848237	0.999944	1	1	1	Males and Females	29875488	Continuous
	prot-a-2329	Protein O-linked-mannose beta-1,4-N-acetylglucosaminyltransferase 2	2	0.0620977	3301	109.179	0.614586	0.992362	1	1	1	Males and Females	29875488	Continuous
	prot-a-2333	Periostin	2	0.0253016	3301	42.8054	0.300838	0.799412	0.999997	1	1	Males and Females	29875488	Continuous
	prot-a-2337	Neutrophil-activating peptide 2	3	0.040432	3301	46.307	0.443054	0.942823	1	1	1	Males and Females	29875488	Continuous
	prot-a-2340	Peptidyl-prolyl cis-trans isomerase B	2	0.0198797	3301	33.4465	0.246901	0.698996	0.999931	1	1	Males and Females	29875488	Continuous
	prot-a-2341	Peptidyl-prolyl cis-trans isomerase E	1	0.0664454	3301	234.805	0.643846	0.995013	1	1	1	Males and Females	29875488	Continuous
	prot-a-2343	Peptidyl-prolyl cis-trans isomerase-like 1	1	0.0693837	3301	245.962	0.662642	0.996274	1	1	1	Males and Females	29875488	Continuous
	prot-a-2344	Peptidyl-prolyl cis-trans isomerase-like 2	1	0.0147616	3301	49.4282	0.195362	0.570796	0.998707	0.999994	1	Males and Females	29875488	Continuous
	prot-a-2346	Protein phosphatase 1L	1	0.00975461	3301	32.4974	0.144995	0.412371	0.98136	0.999294	1	Males and Females	29875488	Continuous
	prot-a-2349	Serine/threonine-protein phosphatase 2A regulatory subunit B'' subunit alpha	1	0.0342466	3301	116.986	0.386759	0.902684	1	1	1	Males and Females	29875488	Continuous
	prot-a-235	B-cell lymphoma/leukemia 10	1	0.0211611	3301	71.3196	0.259734	0.725826	0.999968	1	1	Males and Females	29875488	Continuous
	prot-a-2350	Calcineurin subunit B type 1	1	0.013064	3301	43.6687	0.178244	0.520628	0.996721	0.999969	1	Males and Females	29875488	Continuous
	prot-a-2351	Palmitoyl-protein thioesterase 1	4	0.108199	3301	99.9728	0.844147	0.999936	1	1	1	Males and Females	29875488	Continuous
	prot-a-2352	Pancreatic hormone	2	0.0361034	3301	61.7644	0.403958	0.91684	1	1	1	Males and Females	29875488	Continuous
	prot-a-2356	Lysosomal Pro-X carboxypeptidase	2	0.037388	3301	64.0474	0.41571	0.925504	1	1	1	Males and Females	29875488	Continuous
	prot-a-2357	PR domain zinc finger protein 1	3	0.226028	3301	320.947	0.990229	1	1	1	1	Males and Females	29875488	Continuous
	prot-a-2358	PR domain zinc finger protein 4	2	0.0183565	3301	30.8358	0.231597	0.664421	0.999832	1	1	Males and Females	29875488	Continuous
	prot-a-2359	Peroxiredoxin-1	1	0.00999697	3301	33.313	0.147421	0.420736	0.983521	0.999434	1	Males and Females	29875488	Continuous
	prot-a-2361	Prolargin	3	0.473691	3301	989.127	0.99999	1	1	1	1	Males and Females	29875488	Continuous
	prot-a-2362	Proteoglycan 3	3	0.0296015	3301	33.5244	0.342718	0.857255	1	1	1	Males and Females	29875488	Continuous
	prot-a-2371	Protein kinase C iota type	2	0.0191422	3301	32.1814	0.239497	0.682625	0.999894	1	1	Males and Females	29875488	Continuous
	prot-a-2372	Glucosidase 2 subunit beta	1	0.0421835	3301	145.292	0.458453	0.951013	1	1	1	Males and Females	29875488	Continuous
	prot-a-2374	cGMP-dependent protein kinase 1, beta isozyme	2	0.0284563	3301	48.2989	0.33166	0.843494	1	1	1	Males and Females	29875488	Continuous
	prot-a-2377	Prolactin receptor	2	0.0251521	3301	42.5459	0.299365	0.79708	0.999997	1	1	Males and Females	29875488	Continuous
	prot-a-2378	Protein arginine N-methyltransferase 3	1	0.0092618	3301	30.8403	0.140068	0.39517	0.976106	0.998894	1	Males and Females	29875488	Continuous
	prot-a-2379	Major prion protein	1	0.009049	3301	30.1252	0.137943	0.387664	0.973427	0.99866	1	Males and Females	29875488	Continuous
	prot-a-238	Bcl-2-like protein 1	1	0.0117061	3301	39.0759	0.164574	0.477816	0.993219	0.999885	1	Males and Females	29875488	Continuous
	prot-a-2380	Activated Protein C	2	0.0198533	3301	33.4012	0.246637	0.698423	0.99993	1	1	Males and Females	29875488	Continuous
	prot-a-2384	Pre-mRNA-processing factor 6	1	0.0093369	3301	31.0928	0.140818	0.397808	0.976989	0.998967	1	Males and Females	29875488	Continuous
	prot-a-2385	Phosphoribosyl pyrophosphate synthase-associated protein 1	1	0.00909903	3301	30.2933	0.138443	0.389433	0.974081	0.998719	1	Males and Females	29875488	Continuous
	prot-a-2386	Protein Largen	1	0.00909069	3301	30.2653	0.138359	0.389138	0.973973	0.998709	1	Males and Females	29875488	Continuous
	prot-a-2388	Transmembrane gamma-carboxyglutamic acid protein 1	1	0.0142589	3301	47.7207	0.190291	0.556336	0.998293	0.99999	1	Males and Females	29875488	Continuous
	prot-a-2391	Brain-specific serine protease 4	2	0.0513386	3301	89.2388	0.534681	0.978708	1	1	1	Males and Females	29875488	Continuous
	prot-a-2392	Trypsin-2	2	0.0343829	3301	58.7162	0.38803	0.903793	1	1	1	Males and Females	29875488	Continuous
	prot-a-2393	Trypsin-3	4	0.106265	3301	97.9736	0.837682	0.999921	1	1	1	Males and Females	29875488	Continuous
	prot-a-2396	Myeloblastin	2	0.141867	3301	272.613	0.92545	0.999998	1	1	1	Males and Females	29875488	Continuous
	prot-a-2397	Proactivator polypeptide-like 1	3	0.130032	3301	164.265	0.902804	0.999994	1	1	1	Males and Females	29875488	Continuous
	prot-a-2398	PH and SEC7 domain-containing protein 1	2	0.12537	3301	236.369	0.892284	0.99999	1	1	1	Males and Females	29875488	Continuous
	prot-a-2399	PH and SEC7 domain-containing protein 2	4	0.139527	3301	133.613	0.921398	0.999998	1	1	1	Males and Females	29875488	Continuous
	prot-a-24	Acylphosphatase-2	1	0.013174	3301	44.0413	0.179353	0.523993	0.99691	0.999972	1	Males and Females	29875488	Continuous
	prot-a-2401	Pregnancy-specific beta-1-glycoprotein 2	1	0.00906136	3301	30.1668	0.138067	0.388101	0.97359	0.998675	1	Males and Females	29875488	Continuous
	prot-a-2402	Pregnancy-specific beta-1-glycoprotein 3	1	0.184113	3301	744.45	0.972342	1	1	1	1	Males and Females	29875488	Continuous
	prot-a-2403	Pregnancy-specific beta-1-glycoprotein 4	1	0.182911	3301	738.504	0.971526	1	1	1	1	Males and Females	29875488	Continuous
	prot-a-2404	Pregnancy-specific beta-1-glycoprotein 5	2	0.0457293	3301	79.0212	0.488844	0.964354	1	1	1	Males and Females	29875488	Continuous
	prot-a-2408	Pregnancy-specific beta-1-glycoprotein 9	2	0.0278957	3301	47.3201	0.32622	0.836342	0.999999	1	1	Males and Females	29875488	Continuous
	prot-a-2410	Proteasome subunit alpha type-1	1	0.0406482	3301	139.78	0.444968	0.943898	1	1	1	Males and Females	29875488	Continuous
	prot-a-2416	26S proteasome non-ATPase regulatory subunit 1	1	0.00900104	3301	29.9641	0.137465	0.385966	0.972785	0.998601	1	Males and Females	29875488	Continuous
	prot-a-242	Brain-derived neurotrophic factor	1	0.0137499	3301	45.9932	0.185157	0.541351	0.997742	0.999984	1	Males and Females	29875488	Continuous
	prot-a-2420	Proteasome activator complex subunit 1	1	0.158567	3301	621.692	0.949229	1	1	1	1	Males and Females	29875488	Continuous
	prot-a-2423	Persephin	1	0.00919288	3301	30.6087	0.13938	0.392744	0.975268	0.998823	1	Males and Females	29875488	Continuous
	prot-a-2426	Prostaglandin-H2 D-isomerase	1	0.0192284	3301	64.6782	0.240364	0.684576	0.999899	1	1	Males and Females	29875488	Continuous
	prot-a-2427	Prostaglandin F2 receptor negative regulator	2	0.288452	3301	668.481	0.998086	1	1	1	1	Males and Females	29875488	Continuous
	prot-a-2428	Prostaglandin reductase 1	2	0.0769756	3301	137.518	0.707634	0.998266	1	1	1	Males and Females	29875488	Continuous
	prot-a-2429	Parathyroid hormone/parathyroid hormone-related peptide receptor	1	0.0104619	3301	34.8787	0.15208	0.436599	0.987016	0.999632	1	Males and Females	29875488	Continuous
	prot-a-2430	Tuberoinfundibular peptide of 39 residues	1	0.0119941	3301	40.0488	0.167471	0.487089	0.994179	0.999913	1	Males and Females	29875488	Continuous
	prot-a-2432	Parathyroid hormone-related protein	2	0.0441071	3301	76.0887	0.475073	0.958741	1	1	1	Males and Females	29875488	Continuous
	prot-a-2434	Protein-tyrosine kinase 6	1	0.0203179	3301	68.4188	0.251295	0.708399	0.999947	1	1	Males and Females	29875488	Continuous
	prot-a-2435	Pleiotrophin	1	0.0232017	3301	78.3607	0.280071	0.764496	0.99999	1	1	Males and Females	29875488	Continuous
	prot-a-2438	Tyrosine-protein phosphatase non-receptor type 1	1	0.0166512	3301	55.8624	0.21442	0.622143	0.999553	0.999999	1	Males and Females	29875488	Continuous
	prot-a-2440	Tyrosine-protein phosphatase non-receptor type 4	1	0.0158578	3301	53.1578	0.20642	0.601162	0.9993	0.999998	1	Males and Females	29875488	Continuous
	prot-a-2443	Receptor-type tyrosine-protein phosphatase delta	1	0.00934606	3301	31.1235	0.14091	0.398129	0.977094	0.998975	1	Males and Females	29875488	Continuous
	prot-a-2444	Receptor-type tyrosine-protein phosphatase H	2	0.0514379	3301	89.4208	0.535467	0.978904	1	1	1	Males and Females	29875488	Continuous
	prot-a-2447	Receptor-type tyrosine-protein phosphatase R	1	0.0117355	3301	39.1752	0.16487	0.478768	0.993323	0.999888	1	Males and Females	29875488	Continuous
	prot-a-2449	Receptor-type tyrosine-protein phosphatase U	2	0.0187737	3301	31.5501	0.235794	0.674187	0.999868	1	1	Males and Females	29875488	Continuous
	prot-a-245	BET1-like protein	1	0.00927498	3301	30.8846	0.1402	0.395633	0.976263	0.998907	1	Males and Females	29875488	Continuous
	prot-a-2450	6-pyruvoyl tetrahydrobiopterin synthase	1	0.00919162	3301	30.6045	0.139367	0.3927	0.975252	0.998822	1	Males and Females	29875488	Continuous
	prot-a-2452	Poly(U)-binding-splicing factor PUF60	1	0.0615944	3301	216.537	0.611086	0.991979	1	1	1	Males and Females	29875488	Continuous
	prot-a-2458	Nectin-3	1	0.0101692	3301	33.8929	0.149146	0.426641	0.98491	0.999517	1	Males and Females	29875488	Continuous
	prot-a-246	Osteocalcin	3	0.0311319	3301	35.3133	0.357379	0.873969	1	1	1	Males and Females	29875488	Continuous
	prot-a-2464	Dihydropteridine reductase	2	0.122943	3301	231.151	0.886409	0.999987	1	1	1	Males and Females	29875488	Continuous
	prot-a-2465	Glutaminyl-peptide cyclotransferase	1	0.0100613	3301	33.5295	0.148065	0.422944	0.984053	0.999467	1	Males and Females	29875488	Continuous
	prot-a-2466	Glutaminyl-peptide cyclotransferase-like protein	1	0.0358619	3301	122.709	0.401735	0.915112	1	1	1	Males and Females	29875488	Continuous
	prot-a-2469	Sulfhydryl oxidase 1	2	0.100237	3301	183.705	0.816	0.999848	1	1	1	Males and Females	29875488	Continuous
	prot-a-247	Biglycan	2	0.0443779	3301	76.5775	0.477387	0.959732	1	1	1	Males and Females	29875488	Continuous
	prot-a-2470	Sulfhydryl oxidase 2	2	0.0453912	3301	78.4092	0.485992	0.963247	1	1	1	Males and Females	29875488	Continuous
	prot-a-2471	Ras-related protein Rab-14	1	0.0339616	3301	115.978	0.384097	0.900327	1	1	1	Males and Females	29875488	Continuous
	prot-a-2473	Ras-related protein Rab-26	2	0.0323327	3301	55.0981	0.368781	0.885837	1	1	1	Males and Females	29875488	Continuous
	prot-a-2476	Ras-related protein Rab-35	1	0.044421	3301	153.357	0.477755	0.959888	1	1	1	Males and Females	29875488	Continuous
	prot-a-2477	Ras-related protein Rab-39B	1	0.00987781	3301	32.912	0.146228	0.416631	0.982491	0.999369	1	Males and Females	29875488	Continuous
	prot-a-2478	Ras-related protein Rab-7b	1	0.0129546	3301	43.2982	0.177142	0.517265	0.996521	0.999965	1	Males and Females	29875488	Continuous
	prot-a-2479	Rab9 effector protein with kelch motifs	2	0.0384366	3301	65.9155	0.425211	0.931952	1	1	1	Males and Females	29875488	Continuous
	prot-a-2481	Rac GTPase-activating protein 1	3	0.0757446	3301	90.0653	0.700683	0.998035	1	1	1	Males and Females	29875488	Continuous
	prot-a-2485	DNA repair protein RAD51 homolog 1	1	0.0133525	3301	44.646	0.181151	0.529419	0.997196	0.999976	1	Males and Females	29875488	Continuous
	prot-a-2486	DNA repair protein RAD51 homolog 4	3	0.128124	3301	161.5	0.898616	0.999993	1	1	1	Males and Females	29875488	Continuous
	prot-a-2487	NKG2D ligand 4	1	0.0723808	3301	257.416	0.681013	0.99724	1	1	1	Males and Females	29875488	Continuous
	prot-a-2493	Retinoic acid receptor responder protein 1	2	0.448297	3301	1339.93	0.999978	1	1	1	1	Males and Females	29875488	Continuous
	prot-a-2494	Retinoic acid receptor responder protein 3	1	0.00907768	3301	30.2216	0.138229	0.388678	0.973804	0.998694	1	Males and Females	29875488	Continuous
	prot-a-2495	Ras GTPase-activating protein 1	2	0.0424951	3301	73.1844	0.461166	0.952351	1	1	1	Males and Females	29875488	Continuous
	prot-a-25	Disintegrin and metalloproteinase domain-containing protein 11	2	0.0521036	3301	90.6415	0.540713	0.980174	1	1	1	Males and Females	29875488	Continuous
	prot-a-250	Myc box-dependent-interacting protein 1	1	0.0110796	3301	36.961	0.158278	0.457291	0.990575	0.999793	1	Males and Females	29875488	Continuous
	prot-a-2501	Probable RNA-binding protein 19	1	0.00932826	3301	31.0637	0.140732	0.397504	0.976889	0.998959	1	Males and Females	29875488	Continuous
	prot-a-2509	Calcipressin-1	2	0.0361066	3301	61.7701	0.403987	0.916862	1	1	1	Males and Females	29875488	Continuous
	prot-a-2510	Reticulocalbin-2	1	0.0128956	3301	43.0984	0.176547	0.515446	0.996408	0.999963	1	Males and Females	29875488	Continuous
	prot-a-2512	Retinol dehydrogenase 16	2	0.031207	3301	53.1179	0.358095	0.874743	1	1	1	Males and Females	29875488	Continuous
	prot-a-2515	Regenerating islet-derived protein 4	2	0.0304774	3301	51.8371	0.351126	0.867047	1	1	1	Males and Females	29875488	Continuous
	prot-a-2516	Transcription factor RelB	1	0.0876228	3301	316.829	0.762452	0.999422	1	1	1	Males and Females	29875488	Continuous
	prot-a-2519	Tumor necrosis factor receptor superfamily member 19L	2	0.0305355	3301	51.9391	0.351683	0.867676	1	1	1	Males and Females	29875488	Continuous
	prot-a-252	Baculoviral IAP repeat-containing protein 5	1	0.0155983	3301	52.2742	0.203802	0.594119	0.99919	0.999997	1	Males and Females	29875488	Continuous
	prot-a-2522	Replication initiator 1	1	0.0699456	3301	248.104	0.666148	0.996477	1	1	1	Males and Females	29875488	Continuous
	prot-a-2523	Proto-oncogene tyrosine-protein kinase receptor Ret	1	0.0243435	3301	82.3132	0.291386	0.784069	0.999995	1	1	Males and Females	29875488	Continuous
	prot-a-2524	Resistin	4	0.0577382	3301	50.4916	0.583496	0.988366	1	1	1	Males and Females	29875488	Continuous
	prot-a-2525	All-trans-retinol 13,14-reductase	1	0.009327	3301	31.0595	0.14072	0.39746	0.976874	0.998958	1	Males and Females	29875488	Continuous
	prot-a-2530	Beta-1,3-N-acetylglucosaminyltransferase radical fringe	2	0.0280002	3301	47.5025	0.327235	0.837696	0.999999	1	1	Males and Females	29875488	Continuous
	prot-a-2532	Repulsive guidance molecule A	3	0.0577636	3301	67.3739	0.583682	0.988394	1	1	1	Males and Females	29875488	Continuous
	prot-a-2536	Regulator of G-protein signaling 19	2	0.048674	3301	84.3701	0.513256	0.972754	1	1	1	Males and Females	29875488	Continuous
	prot-a-2538	Regulator of G-protein signaling 8	2	0.0258914	3301	43.8298	0.306637	0.808386	0.999998	1	1	Males and Females	29875488	Continuous
	prot-a-2541	Rho-related GTP-binding protein RhoG	1	0.01142	3301	38.1098	0.161698	0.468502	0.992115	0.99985	1	Males and Females	29875488	Continuous
	prot-a-2542	Rhophilin-2	1	0.0215399	3301	72.6246	0.26352	0.733376	0.999974	1	1	Males and Females	29875488	Continuous
	prot-a-2543	Protein RIC-3	1	0.0311404	3301	106.034	0.35746	0.874058	1	1	1	Males and Females	29875488	Continuous
	prot-a-2547	Protein ripply1	1	0.00941525	3301	31.3561	0.141601	0.400553	0.977877	0.999038	1	Males and Females	29875488	Continuous
	prot-a-2548	Retinaldehyde-binding protein 1	1	0.0309478	3301	105.357	0.355623	0.872056	1	1	1	Males and Females	29875488	Continuous
	prot-a-2549	Regulator of microtubule dynamics protein 1	1	0.0489381	3301	169.754	0.515408	0.973408	1	1	1	Males and Females	29875488	Continuous
	prot-a-2551	RecQ-mediated genome instability protein 1	2	0.0267584	3301	45.3378	0.315132	0.820949	0.999999	1	1	Males and Females	29875488	Continuous
	prot-a-2554	Ribonuclease pancreatic	2	0.0381114	3301	65.3358	0.422274	0.93001	1	1	1	Males and Females	29875488	Continuous
	prot-a-2555	Non-secretory ribonuclease	1	0.0276953	3301	93.9694	0.324271	0.833716	0.999999	1	1	Males and Females	29875488	Continuous
	prot-a-2556	Ribonuclease 4	1	0.0673812	3301	238.351	0.649917	0.995453	1	1	1	Males and Females	29875488	Continuous
	prot-a-2557	Ribonuclease K6	2	0.379354	3301	1007.91	0.999843	1	1	1	1	Males and Females	29875488	Continuous
	prot-a-2559	Rho-related GTP-binding protein Rho6	1	0.00954832	3301	31.8036	0.142932	0.405202	0.979311	0.999147	1	Males and Females	29875488	Continuous
	prot-a-256	Bone morphogenetic protein 6	1	0.0148217	3301	49.6323	0.195968	0.5725	0.99875	0.999994	1	Males and Females	29875488	Continuous
	prot-a-2561	RING finger protein 122	2	0.0237095	3301	40.0465	0.285109	0.773377	0.999993	1	1	Males and Females	29875488	Continuous
	prot-a-2562	E3 ubiquitin-protein ligase RNF128	2	0.0403307	3301	69.3003	0.442156	0.942312	1	1	1	Males and Females	29875488	Continuous
	prot-a-2563	E3 ubiquitin-protein ligase RNF13	2	0.101069	3301	185.401	0.819134	0.999861	1	1	1	Males and Females	29875488	Continuous
	prot-a-2566	E3 ubiquitin-protein ligase RNF149	1	0.0093101	3301	31.0027	0.140551	0.396867	0.976677	0.998942	1	Males and Females	29875488	Continuous
	prot-a-2568	RING finger protein 165	1	0.00897933	3301	29.8912	0.137248	0.385197	0.97249	0.998573	1	Males and Females	29875488	Continuous
	prot-a-257	Bone morphogenetic protein 7	1	0.0211076	3301	71.1354	0.259199	0.724746	0.999967	1	1	Males and Females	29875488	Continuous
	prot-a-2572	E3 ubiquitin-protein ligase RNF43	1	0.0108465	3301	36.1751	0.155938	0.449536	0.989359	0.999742	1	Males and Females	29875488	Continuous
	prot-a-2573	E3 ubiquitin-protein ligase RNF8	2	0.0645887	3301	113.861	0.631563	0.994012	1	1	1	Males and Females	29875488	Continuous
	prot-a-2575	rRNA methyltransferase 3, mitochondrial	3	0.235277	3301	338.122	0.992283	1	1	1	1	Males and Females	29875488	Continuous
	prot-a-2576	RNA-binding protein 40	1	0.0101469	3301	33.8178	0.148923	0.425879	0.984736	0.999507	1	Males and Females	29875488	Continuous
	prot-a-2578	Roundabout homolog 2	1	0.00958335	3301	31.9214	0.143282	0.406422	0.979673	0.999174	1	Males and Females	29875488	Continuous
	prot-a-2581	Tyrosine-protein kinase transmembrane receptor ROR1	1	0.0511035	3301	177.67	0.532816	0.978237	1	1	1	Males and Females	29875488	Continuous
	prot-a-2582	Tyrosine-protein kinase transmembrane receptor ROR2	1	0.0133549	3301	44.6543	0.181176	0.529492	0.997199	0.999976	1	Males and Females	29875488	Continuous
	prot-a-2585	Ribose-5-phosphate isomerase	1	0.009744	3301	32.4617	0.144889	0.412004	0.98126	0.999287	1	Males and Females	29875488	Continuous
	prot-a-2588	Dolichyl-diphosphooligosaccharide--protein glycosyltransferase subunit 1	1	0.0557119	3301	194.637	0.568447	0.985887	1	1	1	Males and Females	29875488	Continuous
	prot-a-2590	Regulation of nuclear pre-mRNA domain-containing protein 1A	1	0.0189122	3301	63.5942	0.237186	0.67738	0.999878	1	1	Males and Females	29875488	Continuous
	prot-a-2592	Ubiquitin	1	0.0090677	3301	30.1881	0.13813	0.388325	0.973673	0.998682	1	Males and Females	29875488	Continuous
	prot-a-2595	40S ribosomal protein S4, X isoform	1	0.0107881	3301	35.9782	0.155352	0.447583	0.989032	0.999728	1	Males and Females	29875488	Continuous
	prot-a-2597	40S ribosomal protein S7	1	0.0110013	3301	36.6971	0.157492	0.454695	0.990183	0.999777	1	Males and Females	29875488	Continuous
	prot-a-2598	40S ribosomal protein SA	1	0.00957372	3301	31.889	0.143186	0.406087	0.979574	0.999167	1	Males and Females	29875488	Continuous
	prot-a-2601	Ribonucleoside-diphosphate reductase large subunit	1	0.0134165	3301	44.8628	0.181796	0.531353	0.997292	0.999978	1	Males and Females	29875488	Continuous
	prot-a-2602	Ribonucleoside-diphosphate reductase subunit M2 B	1	0.0265233	3301	89.8843	0.312832	0.817614	0.999999	1	1	Males and Females	29875488	Continuous
	prot-a-2605	R-spondin-3	1	0.0354861	3301	121.376	0.398267	0.912357	1	1	1	Males and Females	29875488	Continuous
	prot-a-2606	R-spondin-4	2	0.0206705	3301	34.8051	0.254827	0.715794	0.999957	1	1	Males and Females	29875488	Continuous
	prot-a-2609	Reticulon-4 receptor	3	0.075541	3301	89.8034	0.699521	0.997994	1	1	1	Males and Females	29875488	Continuous
	prot-a-261	BCL2/adenovirus E1B 19 kDa protein-interacting protein 3	2	0.0191441	3301	32.1847	0.239516	0.682669	0.999894	1	1	Males and Females	29875488	Continuous
	prot-a-2612	Relaxin receptor 1	1	0.00996971	3301	33.2213	0.147148	0.419798	0.983291	0.99942	1	Males and Females	29875488	Continuous
	prot-a-2615	Protein S100-A12	1	0.012339	3301	41.2148	0.170941	0.498058	0.995156	0.999937	1	Males and Females	29875488	Continuous
	prot-a-2616	Protein S100-A13	1	0.549421	3301	4022.69	0.999999	1	1	1	1	Males and Females	29875488	Continuous
	prot-a-2617	Protein S100-A2	1	0.00927491	3301	30.8844	0.140199	0.39563	0.976262	0.998907	1	Males and Females	29875488	Continuous
	prot-a-2618	Protein S100-A4	1	0.023593	3301	79.714	0.283954	0.771364	0.999992	1	1	Males and Females	29875488	Continuous
	prot-a-2619	Protein S100-A5	2	0.144751	3301	279.094	0.93018	0.999999	1	1	1	Males and Females	29875488	Continuous
	prot-a-2620	Protein S100-A6	1	0.0115962	3301	38.7047	0.163469	0.474251	0.992814	0.999873	1	Males and Females	29875488	Continuous
	prot-a-2623	Serum amyloid A-1 protein	2	0.322943	3301	786.539	0.999248	1	1	1	1	Males and Females	29875488	Continuous
	prot-a-2625	Histone deacetylase complex subunit SAP18	1	0.00928004	3301	30.9016	0.14025	0.395811	0.976323	0.998912	1	Males and Females	29875488	Continuous
	prot-a-2628	Diamine acetyltransferase 1	1	0.00955958	3301	31.8414	0.143044	0.405594	0.979428	0.999156	1	Males and Females	29875488	Continuous
	prot-a-2629	Diamine acetyltransferase 2	2	0.0228256	3301	38.5186	0.276333	0.75773	0.999988	1	1	Males and Females	29875488	Continuous
	prot-a-2630	DNA-binding protein SATB1	1	0.00992281	3301	33.0634	0.146679	0.418183	0.982887	0.999395	1	Males and Females	29875488	Continuous
	prot-a-2639	Scavenger receptor class A member 5	1	0.0258629	3301	87.5869	0.306357	0.80796	0.999998	1	1	Males and Females	29875488	Continuous
	prot-a-2642	Scavenger receptor class F member 2	1	0.0262025	3301	88.7679	0.309689	0.812978	0.999998	1	1	Males and Females	29875488	Continuous
	prot-a-2645	Secretogranin-3	1	0.0852995	3301	307.645	0.75128	0.999264	1	1	1	Males and Females	29875488	Continuous
	prot-a-2648	Mammaglobin-B	1	0.00952775	3301	31.7344	0.142726	0.404484	0.979095	0.999131	1	Males and Females	29875488	Continuous
	prot-a-2649	Secretagogin	1	0.0090258	3301	30.0473	0.137712	0.386843	0.973118	0.998632	1	Males and Females	29875488	Continuous
	prot-a-2654	SCP2 sterol-binding domain-containing protein 1	2	0.321357	3301	780.851	0.999215	1	1	1	1	Males and Females	29875488	Continuous
	prot-a-2655	Signal peptide, CUB and EGF-like domain-containing protein 1	1	0.0115395	3301	38.5133	0.162899	0.472406	0.992596	0.999866	1	Males and Females	29875488	Continuous
	prot-a-2656	Stromal cell-derived factor 2-like protein 1	1	0.0117348	3301	39.1729	0.164863	0.478746	0.993321	0.999888	1	Males and Females	29875488	Continuous
	prot-a-2658	Signal peptidase complex catalytic subunit SEC11C	2	0.0764504	3301	136.502	0.704685	0.998171	1	1	1	Males and Females	29875488	Continuous
	prot-a-2659	Protein SEC13 homolog	2	0.0269779	3301	45.72	0.317277	0.824014	0.999999	1	1	Males and Females	29875488	Continuous
	prot-a-266	Bactericidal permeability-increasing protein	1	0.0837406	3301	301.509	0.743542	0.999135	1	1	1	Males and Females	29875488	Continuous
	prot-a-2663	Secreted and transmembrane protein 1	3	0.0720515	3301	85.333	0.679034	0.997147	1	1	1	Males and Females	29875488	Continuous
	prot-a-2665	E-selectin	1	0.00966607	3301	32.1996	0.144109	0.4093	0.980505	0.999234	1	Males and Females	29875488	Continuous
	prot-a-2666	L-Selectin	2	0.120409	3301	225.735	0.879971	0.999983	1	1	1	Males and Females	29875488	Continuous
	prot-a-2667	P-selectin	5	0.176418	3301	141.163	0.966711	1	1	1	1	Males and Females	29875488	Continuous
	prot-a-2668	P-selectin glycoprotein ligand 1	1	0.0111843	3301	37.3145	0.15933	0.460756	0.991078	0.999812	1	Males and Females	29875488	Continuous
	prot-a-2669	Semaphorin-3A	1	0.0625833	3301	220.246	0.61794	0.992715	1	1	1	Males and Females	29875488	Continuous
	prot-a-2671	Semaphorin-3C	1	0.0148769	3301	49.8202	0.196525	0.574066	0.998787	0.999995	1	Males and Females	29875488	Continuous
	prot-a-2672	Semaphorin-3E	2	0.327298	3301	802.309	0.999333	1	1	1	1	Males and Females	29875488	Continuous
	prot-a-2673	Semaphorin-3G	2	0.0344016	3301	58.7493	0.388204	0.903944	1	1	1	Males and Females	29875488	Continuous
	prot-a-2675	Semaphorin-4D	2	0.299553	3301	705.213	0.99858	1	1	1	1	Males and Females	29875488	Continuous
	prot-a-2678	Semaphorin-6A	1	0.0261053	3301	88.43	0.308736	0.811554	0.999998	1	1	Males and Females	29875488	Continuous
	prot-a-2679	Semaphorin-6C	1	0.0101828	3301	33.9388	0.149283	0.427107	0.985014	0.999523	1	Males and Females	29875488	Continuous
	prot-a-268	BPI fold-containing family B member 1	2	0.100101	3301	183.427	0.815482	0.999846	1	1	1	Males and Females	29875488	Continuous
	prot-a-2681	Semenogelin-1	3	0.212456	3301	296.478	0.986241	1	1	1	1	Males and Females	29875488	Continuous
	prot-a-2682	Semenogelin-2	1	0.00971873	3301	32.3767	0.144636	0.411127	0.981018	0.99927	1	Males and Females	29875488	Continuous
	prot-a-2685	Septin-10	3	0.111625	3301	138.09	0.855047	0.999956	1	1	1	Males and Females	29875488	Continuous
	prot-a-2688	Protein Z-dependent protease inhibitor	1	0.0838788	3301	302.052	0.744236	0.999147	1	1	1	Males and Females	29875488	Continuous
	prot-a-2690	Serpin A12	2	0.0267714	3301	45.3605	0.31526	0.821132	0.999999	1	1	Males and Females	29875488	Continuous
	prot-a-2696	Plasminogen activator inhibitor 1	1	0.016315	3301	54.716	0.211031	0.613356	0.999459	0.999999	1	Males and Females	29875488	Continuous
	prot-a-2697	Glia-derived nexin	2	0.0683692	3301	121.014	0.656241	0.995878	1	1	1	Males and Females	29875488	Continuous
	prot-a-2698	Pigment epithelium-derived factor	1	0.0805014	3301	288.825	0.726827	0.998791	1	1	1	Males and Females	29875488	Continuous
	prot-a-27	Disintegrin and metalloproteinase domain-containing protein 19	2	0.0183184	3301	30.7706	0.231214	0.663518	0.999828	1	1	Males and Females	29875488	Continuous
	prot-a-2700	Alpha-2-antiplasmin	1	0.0155517	3301	52.1155	0.203332	0.592843	0.999168	0.999997	1	Males and Females	29875488	Continuous
	prot-a-2701	Plasma protease C1 inhibitor	1	0.140604	3301	539.742	0.923287	0.999998	1	1	1	Males and Females	29875488	Continuous
	prot-a-2703	Histone-lysine N-methyltransferase SETD2	1	0.00891639	3301	29.6798	0.13662	0.382964	0.971616	0.99849	1	Males and Females	29875488	Continuous
	prot-a-2704	Histone-lysine N-methyltransferase SETMAR	1	0.00909699	3301	30.2865	0.138422	0.389361	0.974055	0.998717	1	Males and Females	29875488	Continuous
	prot-a-2706	Splicing factor 1	1	0.0205552	3301	69.2347	0.253672	0.713392	0.999954	1	1	Males and Females	29875488	Continuous
	prot-a-2708	14-3-3 protein sigma	2	0.0189411	3301	31.837	0.237477	0.678043	0.99988	1	1	Males and Females	29875488	Continuous
	prot-a-2709	Secreted frizzled-related protein 1	1	0.0165823	3301	55.6273	0.213726	0.620354	0.999535	0.999999	1	Males and Females	29875488	Continuous
	prot-a-271	Transcription factor IIIB 90 kDa subunit	1	0.0111336	3301	37.1434	0.158821	0.459081	0.990838	0.999803	1	Males and Females	29875488	Continuous
	prot-a-2710	Secreted frizzled-related protein 2	2	0.0324573	3301	55.3175	0.369959	0.887008	1	1	1	Males and Females	29875488	Continuous
	prot-a-2711	Pulmonary surfactant-associated protein C	2	0.116888	3301	218.261	0.870481	0.999975	1	1	1	Males and Females	29875488	Continuous
	prot-a-2713	Beta-sarcoglycan	1	0.00893972	3301	29.7582	0.136853	0.383792	0.971943	0.998522	1	Males and Females	29875488	Continuous
	prot-a-2715	SH2 domain-containing protein 1A	1	0.0595382	3301	208.851	0.596546	0.990213	1	1	1	Males and Females	29875488	Continuous
	prot-a-2720	Protein shisa-3 homolog	2	0.0243801	3301	41.2074	0.291747	0.784672	0.999995	1	1	Males and Females	29875488	Continuous
	prot-a-2721	Sialate O-acetylesterase	2	0.0190549	3301	32.0319	0.23862	0.680643	0.999888	1	1	Males and Females	29875488	Continuous
	prot-a-2722	Single Ig IL-1-related receptor	1	0.301831	3301	1426.22	0.998664	1	1	1	1	Males and Females	29875488	Continuous
	prot-a-2724	Sialic acid-binding Ig-like lectin 11	1	0.116402	3301	434.6	0.869121	0.999974	1	1	1	Males and Females	29875488	Continuous
	prot-a-2726	Sialic acid-binding Ig-like lectin 12	1	0.107913	3301	399.072	0.843207	0.999934	1	1	1	Males and Females	29875488	Continuous
	prot-a-2729	Sialic acid-binding Ig-like lectin 7	1	0.00999624	3301	33.3106	0.147414	0.42071	0.983515	0.999434	1	Males and Females	29875488	Continuous
	prot-a-2730	Sialic acid-binding Ig-like lectin 8	2	0.0203766	3301	34.2999	0.251883	0.70964	0.999948	1	1	Males and Females	29875488	Continuous
	prot-a-2731	Sialic acid-binding Ig-like lectin 9	1	0.00892724	3301	29.7163	0.136728	0.383349	0.971769	0.998505	1	Males and Females	29875488	Continuous
	prot-a-2732	Tyrosine-protein phosphatase non-receptor type substrate 1	2	0.666309	3301	3292.7	1	1	1	1	1	Males and Females	29875488	Continuous
	prot-a-2733	Signal-regulatory protein beta-1	4	0.32307	3301	393.26	0.999251	1	1	1	1	Males and Females	29875488	Continuous
	prot-a-2735	Signal-regulatory protein gamma	1	0.0297979	3301	101.323	0.344608	0.859506	1	1	1	Males and Females	29875488	Continuous
	prot-a-2736	NAD-dependent protein deacetylase sirtuin-2	3	0.10773	3301	132.69	0.842601	0.999932	1	1	1	Males and Females	29875488	Continuous
	prot-a-2737	NAD-dependent protein deacylase sirtuin-5, mitochondrial	1	0.0180239	3301	60.5521	0.22825	0.656475	0.999796	1	1	Males and Females	29875488	Continuous
	prot-a-2739	Ski-like protein	1	0.00911469	3301	30.346	0.138599	0.389986	0.974283	0.998737	1	Males and Females	29875488	Continuous
	prot-a-2742	SLAM family member 6	2	0.0238198	3301	40.2374	0.286202	0.775269	0.999993	1	1	Males and Females	29875488	Continuous
	prot-a-2744	SLAM family member 7	2	0.0913387	3301	165.758	0.779447	0.999609	1	1	1	Males and Females	29875488	Continuous
	prot-a-2746	Urea transporter 1	1	0.0100657	3301	33.5444	0.148109	0.423096	0.984089	0.999469	1	Males and Females	29875488	Continuous
	prot-a-2747	Urea transporter 2	1	0.00950724	3301	31.6654	0.142521	0.403769	0.978878	0.999115	1	Males and Females	29875488	Continuous
	prot-a-2748	Solute carrier family 22 member 16	4	0.0625822	3301	55.0104	0.617933	0.992714	1	1	1	Males and Females	29875488	Continuous
	prot-a-275	Basigin	1	0.0104545	3301	34.8537	0.152005	0.436347	0.986966	0.999629	1	Males and Females	29875488	Continuous
	prot-a-2755	Adenosine 3'-phospho 5'-phosphosulfate transporter 2	1	0.00900435	3301	29.9752	0.137498	0.386083	0.97283	0.998605	1	Males and Females	29875488	Continuous
	prot-a-2756	Solute carrier family 35 member G2	2	0.133186	3301	253.369	0.909383	0.999996	1	1	1	Males and Females	29875488	Continuous
	prot-a-2757	Solute carrier family 41 member 2	1	0.00968057	3301	32.2484	0.144254	0.409803	0.980648	0.999244	1	Males and Females	29875488	Continuous
	prot-a-276	ADP-ribosyl cyclase/cyclic ADP-ribose hydrolase 2	2	0.530652	3301	1864.39	0.999998	1	1	1	1	Males and Females	29875488	Continuous
	prot-a-2760	Sodium-coupled monocarboxylate transporter 1	3	0.0472746	3301	54.5328	0.501749	0.969027	1	1	1	Males and Females	29875488	Continuous
	prot-a-2761	Sodium- and chloride-dependent neutral and basic amino acid transporter B(0+)	1	0.0189615	3301	63.7632	0.237682	0.678511	0.999882	1	1	Males and Females	29875488	Continuous
	prot-a-2767	SLIT and NTRK-like protein 3	1	0.0611218	3301	214.768	0.607779	0.991602	1	1	1	Males and Females	29875488	Continuous
	prot-a-2773	Stromal membrane-associated protein 1	1	0.0164679	3301	55.2372	0.212573	0.61737	0.999504	0.999999	1	Males and Females	29875488	Continuous
	prot-a-2780	Acid sphingomyelinase-like phosphodiesterase 3a	1	0.280273	3301	1284.68	0.997619	1	1	1	1	Males and Females	29875488	Continuous
	prot-a-2782	Submaxillary gland androgen-regulated protein 3A	1	0.103473	3301	380.757	0.827934	0.999893	1	1	1	Males and Females	29875488	Continuous
	prot-a-2784	N-lysine methyltransferase SMYD2	1	0.0127715	3301	42.6781	0.175297	0.511601	0.99616	0.999958	1	Males and Females	29875488	Continuous
	prot-a-2789	Alpha-synuclein	1	0.0203172	3301	68.4164	0.251287	0.708384	0.999947	1	1	Males and Females	29875488	Continuous
	prot-a-2793	Sorting nexin-1	1	0.0124468	3301	41.5797	0.172028	0.501459	0.995428	0.999943	1	Males and Females	29875488	Continuous
	prot-a-2795	Sorting nexin-7	3	0.0322426	3301	36.6152	0.367929	0.884982	1	1	1	Males and Females	29875488	Continuous
	prot-a-2796	Sorting nexin-8	1	0.0098717	3301	32.8914	0.146167	0.41642	0.982436	0.999366	1	Males and Females	29875488	Continuous
	prot-a-2797	Suppressor of cytokine signaling 3	3	0.196555	3301	268.86	0.979584	1	1	1	1	Males and Females	29875488	Continuous
	prot-a-28	Disintegrin and metalloproteinase domain-containing protein 23	5	0.138786	3301	106.199	0.920073	0.999998	1	1	1	Males and Females	29875488	Continuous
	prot-a-280	Uncharacterized protein C10orf35	1	0.00892925	3301	29.723	0.136748	0.38342	0.971797	0.998508	1	Males and Females	29875488	Continuous
	prot-a-2800	Extracellular superoxide dismutase [Cu-Zn]	1	0.0166067	3301	55.7108	0.213973	0.62099	0.999541	0.999999	1	Males and Females	29875488	Continuous
	prot-a-2804	Sperm acrosome membrane-associated protein 3	2	0.0883299	3301	159.768	0.765769	0.999464	1	1	1	Males and Females	29875488	Continuous
	prot-a-2807	Sperm-associated antigen 11B	1	0.0100803	3301	33.5936	0.148256	0.423597	0.984208	0.999476	1	Males and Females	29875488	Continuous
	prot-a-2809	SPARC	2	0.0228213	3301	38.5112	0.27629	0.757652	0.999988	1	1	Males and Females	29875488	Continuous
	prot-a-281	Platelet receptor Gi24	1	0.00911654	3301	30.3522	0.138617	0.390051	0.974307	0.998739	1	Males and Females	29875488	Continuous
	prot-a-2810	SPARC-like protein 1	1	0.00937803	3301	31.231	0.141229	0.39925	0.977459	0.999005	1	Males and Females	29875488	Continuous
	prot-a-2813	Spermatogenesis-associated protein 20	2	0.0395261	3301	67.8607	0.434992	0.938104	1	1	1	Males and Females	29875488	Continuous
	prot-a-2815	Maspardin	1	0.00909366	3301	30.2753	0.138389	0.389243	0.974012	0.998713	1	Males and Females	29875488	Continuous
	prot-a-2818	Serine protease inhibitor Kazal-type 2	2	0.0569734	3301	99.6251	0.57786	0.987484	1	1	1	Males and Females	29875488	Continuous
	prot-a-2823	Kunitz-type protease inhibitor 1	2	0.0733822	3301	130.59	0.686973	0.997505	1	1	1	Males and Females	29875488	Continuous
	prot-a-2824	Kunitz-type protease inhibitor 2	3	0.385609	3301	689.764	0.999869	1	1	1	1	Males and Females	29875488	Continuous
	prot-a-2825	Kunitz-type protease inhibitor 3	1	0.14778	3301	572.064	0.934848	0.999999	1	1	1	Males and Females	29875488	Continuous
	prot-a-2826	Testican-1	1	0.0123415	3301	41.2233	0.170967	0.498137	0.995163	0.999937	1	Males and Females	29875488	Continuous
	prot-a-2828	Testican-3	4	0.0925486	3301	84.0377	0.784754	0.999656	1	1	1	Males and Females	29875488	Continuous
	prot-a-2829	Spondin-1	2	0.0790927	3301	141.625	0.719285	0.998604	1	1	1	Males and Females	29875488	Continuous
	prot-a-2831	Sepiapterin reductase	1	0.00917201	3301	30.5386	0.139171	0.392008	0.975008	0.998801	1	Males and Females	29875488	Continuous
	prot-a-2835	Spectrin alpha chain, non-erythrocytic 1	1	0.0209706	3301	70.6639	0.25783	0.721965	0.999964	1	1	Males and Females	29875488	Continuous
[truncated: 921 more rows]

## Sheet: Lung
	Trait ID	Trait	No. of SNPs	R2	N	F-statistic	Power to identify ORSD of 0.95 or 1.05	Power to identify ORSD of 0.91 or 1.10	Power to identify ORSD of 0.8 or 1.25	Power to identify ORSD of 0.75 or 1.33	Power to identify ORSD of 0.67 or 1.50	Sex	PMID	Category
	AAT	Alpha-1-Antitrypsin	1	0.0552136	818	47.6872	0.361169	0.884506	1	1	1	Males and Females	NA	Continuous
	AGT	Angiotensinogen	1	0.15332	818	147.765	0.762129	0.99952	1	1	1	Males and Females	NA	Continuous
	ANG2	Angiopoietin-2	1	0.0368547	818	31.2242	0.258584	0.732358	0.999988	1	1	Males and Females	NA	Continuous
	ApoA4	Apolipoprotein A-IV	1	0.227423	818	240.205	0.902456	0.999996	1	1	1	Males and Females	NA	Continuous
	ApoE	Apolipoprotein E	1	0.120914	818	112.237	0.660537	0.996667	1	1	1	Males and Females	NA	Continuous
	ApoH	Apolipoprotein H	3	0.165606	818	53.8526	0.793378	0.999775	1	1	1	Males and Females	NA	Continuous
	BLC	B Lymphocyte Chemoattractant	1	0.0395645	818	33.6146	0.274024	0.762115	0.999995	1	1	Males and Females	NA	Continuous
	CA19-9	CA19-9	1	0.108297	818	99.1033	0.612823	0.993102	1	1	1	Males and Females	NA	Continuous
	CD40	CD 40 antigen	1	0.096332	818	86.9865	0.563152	0.986485	1	1	1	Males and Females	NA	Continuous
	CD5L	CD5	1	0.0436448	818	37.2395	0.297113	0.801663	0.999999	1	1	Males and Females	NA	Continuous
	CEA	Carcinoembryonic Antigen	2	0.115948	818	53.4456	0.642322	0.995553	1	1	1	Males and Females	NA	Continuous
	CFHR1	Complement Factor H	1	0.441722	818	645.637	0.995021	1	1	1	1	Males and Females	NA	Continuous
	CRP	C-Reactive Protein	1	0.0486549	818	41.7329	0.325139	0.842393	1	1	1	Males and Females	NA	Continuous
	CystC	Cystatin-C	1	0.0381437	818	32.3596	0.265938	0.746875	0.999992	1	1	Males and Females	NA	Continuous
	ENA78	Epithelial-Derived Neutrophil-Activating	1	0.0383693	818	32.5586	0.267223	0.749348	0.999993	1	1	Males and Females	NA	Continuous
	F7	Factor VII	2	0.157838	818	76.3739	0.774054	0.999636	1	1	1	Males and Females	NA	Continuous
	FGF4	Fibroblast Growth Factor 4	1	0.0461732	818	39.5012	0.311305	0.823232	1	1	1	Males and Females	NA	Continuous
	FetuinA	Fetuin-A	1	0.192321	818	194.302	0.849409	0.999958	1	1	1	Males and Females	NA	Continuous
	GROa	Growth-Regulated alpha protein	1	0.0369051	818	31.2685	0.258871	0.732938	0.999988	1	1	Males and Females	NA	Continuous
	GSTa	Glutathione S-Transferase alpha	1	0.0490715	818	42.1087	0.327451	0.845424	1	1	1	Males and Females	NA	Continuous
	HCC4	Chemokine CC-4	1	0.126812	818	118.507	0.681228	0.997641	1	1	1	Males and Females	NA	Continuous
	Height-2022	Height-2022	1249	0.0363872	4080687	123.334	0.255913	0.726927	0.999985	1	1	Males and Females	36224396	Continuous
	IL18	Interleukin-18	1	0.0361379	818	30.5941	0.254488	0.723994	0.999984	1	1	Males and Females	NA	Continuous
	IL6r	Interleukin-6 receptor	1	0.36996	818	479.157	0.985825	1	1	1	1	Males and Females	NA	Continuous
	IL8	Interleukin-8	1	0.0352391	818	29.8054	0.249345	0.713208	0.999977	1	1	Males and Females	NA	Continuous
	LOY	Loss_of_Y_chromosome	105	0.00920134	205011	18.123	0.100392	0.251731	0.869904	0.978786	0.99994	Males and Females	31748747	Continuous
	LPa	Apolipoprotein(a)	1	0.0421692	818	35.925	0.288787	0.78806	0.999998	1	1	Males and Females	NA	Continuous
	Leisure_screen_time	Leisure_screen_time	63	0.00508339	526725	42.7127	0.0775536	0.159979	0.630713	0.842593	0.990787	Males and Females	36071172	Continuous
	Leptin	Leptin	1	0.0385124	818	32.6849	0.268038	0.750906	0.999993	1	1	Males and Females	NA	Continuous
	MCP2	Monocyte Chemotactic Protein 2	1	0.0607235	818	52.7538	0.390762	0.911754	1	1	1	Males and Females	NA	Continuous
	MCSF	Macrophage Colony-Stimulating Factor 1	1	0.0363573	818	30.7868	0.255742	0.726576	0.999985	1	1	Males and Females	NA	Continuous
	MIP1b	Macrophage Inflammatory Protein-1 beta	2	0.0848022	818	37.7589	0.511234	0.974621	1	1	1	Males and Females	NA	Continuous
	MMP7	Matrix Metalloproteinase-7	1	0.0488991	818	41.9531	0.326494	0.844176	1	1	1	Males and Females	NA	Continuous
	MPIF1	Myeloid Progenitor Inhibitory Factor 1	2	0.102251	818	46.4133	0.588264	0.990289	1	1	1	Males and Females	NA	Continuous
	NrCAM	Neuronal Cell Adhesion Molecule	1	0.0462511	818	39.5711	0.311741	0.823863	1	1	1	Males and Females	NA	Continuous
	Plasma omega-6 polyunsaturated fatty acid levels (adrenic acid) PMID:24823311	Plasma omega-6 polyunsaturated fatty acid levels (adrenic acid)	1	0.0685344	8631	634.896	0.431509	0.940405	1	1	1	Males and Females	24823311	Continuous
	Plasma omega-6 polyunsaturated fatty acid levels (arachidonic acid) PMID:24823311	Plasma omega-6 polyunsaturated fatty acid levels (arachidonic acid)	4	0.515498	8631	2294.46	0.998367	1	1	1	1	Males and Females	24823311	Continuous
	Plasma omega-6 polyunsaturated fatty acid levels (dihomo-gamma-linolenic acid) PMID:24823311	Plasma omega-6 polyunsaturated fatty acid levels (dihomo-gamma-linolenic acid)	2	0.0407696	8631	183.356	0.280865	0.774433	0.999997	1	1	Males and Females	24823311	Continuous
	Plasma omega-6 polyunsaturated fatty acid levels (gamma-linolenic acid) PMID:24823311	Plasma omega-6 polyunsaturated fatty acid levels (gamma-linolenic acid)	2	0.0483133	8631	219.004	0.32324	0.839868	1	1	1	Males and Females	24823311	Continuous
	Plasma omega-6 polyunsaturated fatty acid levels (linoleic acid) PMID:24823311	Plasma omega-6 polyunsaturated fatty acid levels (linoleic acid)	5	0.1539	8631	313.767	0.763688	0.999537	1	1	1	Males and Females	24823311	Continuous
	RAGE	Receptor for advanced glycosylation end	1	0.0374845	818	31.7785	0.262179	0.739534	0.99999	1	1	Males and Females	NA	Continuous
	Sedentary_behaviour_at_work	Sedentary_behaviour_at_work	4	0.000529872	370957	49.1653	0.0528337	0.0610331	0.114801	0.15978	0.286019	Males and Females	36071172	Continuous
	TECK	Thymus-Expressed Chemokine	1	0.0368054	818	31.1808	0.258302	0.73179	0.999987	1	1	Males and Females	NA	Continuous
	TF	Serotransferrin	1	0.0678988	818	59.4414	0.428249	0.938442	1	1	1	Males and Females	NA	Continuous
	THP	Tamm-Horsfall Urinary Glycoprotein	1	0.184992	818	185.218	0.835545	0.999933	1	1	1	Males and Females	NA	Continuous
	THPO	Thrombopoietin	1	0.0356431	818	30.1598	0.251658	0.718098	0.999981	1	1	Males and Females	NA	Continuous
	VCAM1	Vascular Cell Adhesion Molecule-1	1	0.0352729	818	29.835	0.249539	0.71362	0.999978	1	1	Males and Females	NA	Continuous
	adiponectin_serum_level	Adiponectin_serum_level	10	0.0177906	35962	65.1173	0.149048	0.433582	0.990122	0.999833	1	Males and Females	22479202	Continuous
	adrenic acid (22:4n6)	Adrenic acid (22:4n6)	1	0.0625611	8631	575.867	0.40048	0.919448	1	1	1	Males and Females	24823311	Continuous
	arachidic_acid	Arachidic_acid	1	0.00481431	10129	48.9903	0.076076	0.154001	0.607273	0.82268	0.987491	Males and Females	25378659	Continuous
	arachidonic acid (20:4n6)	Arachidonic acid (20:4n6)	2	0.457861	8631	3643.37	0.996087	1	1	1	1	Males and Females	24823311	Continuous
	c_reactive_protein_plasma_level	C_reactive_protein_plasma_level	14	0.0359163	82725	220.093	0.25322	0.721366	0.999982	1	1	Males and Females	21300955	Continuous
	calcium measurement PMID:24068962	Calcium measurement	7	0.0253609	61079	227.017	0.192546	0.571513	0.99922	0.999998	1	Males and Females	24068962	Continuous
	carotenoid measurement PMID:19185284	Carotenoid measurement	1	0.027731	3731	106.358	0.206199	0.609486	0.99966	1	1	Males and Females	19185284	Continuous
	circulating 25-hydroxyvitamin D	Circulating 25-hydroxyvitamin D	5	0.0264592	79366	431.374	0.198872	0.589425	0.999468	0.999999	1	Males and Females	29343764	Continuous
	coffee_consumption	Coffee_consumption	6	0.00881741	91462	135.595	0.0982459	0.24321	0.855625	0.974124	0.999903	Males and Females	25288136	Continuous
	copper_blood_level	Copper_blood_level	2	0.0460262	2603	62.7209	0.310483	0.822036	1	1	1	Males and Females	23720494	Continuous
	dihomo-gamma-linoleic acid (20:3n6)	Dihomo-gamma-linoleic acid (20:3n6)	2	0.138115	8631	691.309	0.718084	0.998795	1	1	1	Males and Females	24823311	Continuous
	ebi-a-GCST001212	Proinsulin levels	7	0.0561941	10701	90.9515	0.366483	0.889851	1	1	1	NA	21873549	Continuous
	ebi-a-GCST003372	Glomerular filtration rate (creatinine)	44	0.0211006	133413	65.3363	0.168029	0.496916	0.996667	0.999978	1	NA	26831199	Continuous
	ebi-a-GCST003375	Glomerular filtration rate (cystatin C)	5	0.0348266	32834	236.908	0.246983	0.708145	0.999974	1	1	NA	26831199	Continuous
	ebi-a-GCST003401	Glomerular filtration rate in non diabetics (creatinine)	45	0.0236893	118448	63.8426	0.182919	0.543205	0.998612	0.999996	1	NA	26831199	Continuous
	ebi-a-GCST003839	Sleep duration	2	0.000803439	127573	51.2885	0.0543004	0.0667822	0.149338	0.218204	0.403831	NA	27494321	Continuous
	ebi-a-GCST004575	Acute insulin response	2	0.0645237	2087	71.8711	0.410771	0.926983	1	1	1	NA	28490609	Continuous
	ebi-a-GCST004601	Red blood cell count	161	0.0834216	172952	97.6791	0.504756	0.972667	1	1	1	NA	27863252	Continuous
	ebi-a-GCST004608	Granulocyte percentage of myeloid white cells	141	0.0858666	169545	112.854	0.516191	0.976035	1	1	1	NA	27863252	Continuous
	ebi-a-GCST004613	Sum neutrophil eosinophil counts	123	0.0561651	170384	82.3717	0.366326	0.889696	1	1	1	NA	27863252	Continuous
	ebi-a-GCST004614	Granulocyte count	129	0.0585102	169822	81.75	0.378954	0.9016	1	1	1	NA	27863252	Continuous
	ebi-a-GCST004619	Reticulocyte fraction of red cells	151	0.106395	170690	134.468	0.605213	0.992315	1	1	1	NA	27863252	Continuous
	ebi-a-GCST004621	Sum basophil neutrophil counts	152	0.100316	171529	125.715	0.580171	0.989175	1	1	1	NA	27863252	Continuous
	ebi-a-GCST004623	Neutrophil percentage of granulocytes	120	0.0561569	170672	84.5622	0.366281	0.889652	1	1	1	NA	27863252	Continuous
	ebi-a-GCST004624	Sum eosinophil basophil counts	143	0.0654148	171771	84.0052	0.415413	0.930186	1	1	1	NA	27863252	Continuous
	ebi-a-GCST004626	Myeloid white cell count	127	0.0583275	169219	82.4689	0.377975	0.900716	1	1	1	NA	27863252	Continuous
	ebi-a-GCST004732	Heart rate variability traits (pvRSA/HF)	5	0.013266	24088	64.7535	0.123279	0.340355	0.959539	0.997673	1	NA	28613276	Continuous
	ebi-a-GCST004733	Heart rate variability traits (RMSSD)	5	0.0130864	26523	70.3227	0.122262	0.336519	0.957301	0.997425	1	NA	28613276	Continuous
	ebi-a-GCST004734	Heart rate variability traits (SDNN)	5	0.010248	27850	57.6602	0.106256	0.274862	0.902638	0.987779	0.999985	NA	28613276	Continuous
	ebi-a-GCST005180	Homeostasis model assessment of beta-cell function	4	0.00810613	36466	74.4932	0.0942791	0.227384	0.825484	0.962818	0.99976	NA	20081858	Continuous
	ebi-a-GCST005314	Offspring birth weight	10	0.00574503	68258	39.4347	0.0811952	0.174708	0.68383	0.883416	0.995722	NA	29309628	Continuous
	ebi-a-GCST005348	Total body bone mineral density	80	0.0924312	56284	71.5498	0.546028	0.983238	1	1	1	NA	29304378	Continuous
	ebi-a-GCST005350	Total body bone mineral density (age 45-60)	21	0.0570882	18805	54.1528	0.371311	0.894529	1	1	1	NA	29304378	Continuous
	ebi-a-GCST006099	Accelerometer-based physical activity measurement (average acceleration)	6	0.00210353	91084	31.9978	0.0613047	0.0945309	0.314313	0.479094	0.793036	NA	29899525	Continuous
	ebi-a-GCST006344	Anti-cytomegalovirus IgG levels	2	0.175486	347	36.6077	0.815905	0.999879	1	1	1	NA	30053915	Continuous
	ebi-a-GCST006360	IgA levels	1	0.0309927	1000	31.9201	0.224975	0.657598	0.999894	1	1	NA	30053915	Continuous
	ebi-a-GCST006361	Anti-Epstein-Barr virus nuclear antigen (EBNA) IgG levels	2	0.110801	914	56.759	0.622671	0.994021	1	1	1	NA	30053915	Continuous
	ebi-a-GCST006366	Central corneal thickness	25	0.0766872	17803	59.0599	0.472376	0.960928	1	1	1	NA	29760442	Continuous
	ebi-a-GCST006572	Cognitive performance	139	0.023614	257841	44.8384	0.182486	0.5419	0.998576	0.999995	1	NA	30038396	Continuous
	ebi-a-GCST006586	Urinary albumin excretion	35	0.00454084	382500	49.8466	0.0745763	0.147935	0.58235	0.800239	0.983	NA	30220432	Continuous
	ebi-a-GCST006677	Acute insulin response (insulin secretion adjusted)	3	0.0800778	2087	60.4407	0.488839	0.967331	1	1	1	NA	28490609	Continuous
	ebi-a-GCST006678	Acute insulin response (insulin secretion and BMI adjusted)	3	0.0793714	2087	59.8615	0.485435	0.966084	1	1	1	NA	28490609	Continuous
	ebi-a-GCST006696	Parental longevity (mother's attained age)	2	0.00083503	412937	172.55	0.05447	0.0674483	0.153354	0.224949	0.416808	NA	29227965	Continuous
	ebi-a-GCST006697	Parental longevity (combined parental attained age, Martingale residuals)	8	0.00194263	389166	94.6822	0.0604349	0.0910622	0.294258	0.449558	0.760739	NA	29227965	Continuous
	ebi-a-GCST006699	Parental longevity (mother's age at death)	1	0.000317839	246941	78.5119	0.0516986	0.0566013	0.0884545	0.114963	0.190474	NA	29227965	Continuous
	ebi-a-GCST006700	Parental longevity (father's age at death)	5	0.000660963	317652	42.0182	0.0535362	0.0637837	0.13129	0.187752	0.343568	NA	29227965	Continuous
	ebi-a-GCST006701	Parental longevity (father's attained age)	12	0.0017077	415311	59.2015	0.0591664	0.0860141	0.264671	0.404752	0.706136	NA	29227965	Continuous
	ebi-a-GCST006702	Parental longevity (combined parental age at death)	6	0.00141687	208118	49.2141	0.0575985	0.0797928	0.22768	0.346803	0.625194	NA	29227965	Continuous
	ebi-a-GCST006979	Heel bone mineral density	469	0.185753	426824	207.385	0.837034	0.999936	1	1	1	NA	30598549	Continuous
	ebi-a-GCST007429	Lung function (FVC)	229	0.0380196	321047	55.3686	0.265231	0.745507	0.999992	1	1	NA	30804560	Continuous
	ebi-a-GCST007430	Peak expiratory flow	179	0.0349126	321047	64.8466	0.247476	0.709206	0.999975	1	1	NA	30804560	Continuous
	ebi-a-GCST007431	Lung function (FEV1/FVC)	280	0.0658488	321047	80.7535	0.417667	0.931698	1	1	1	NA	30804560	Continuous
	ebi-a-GCST007432	FEV1	250	0.0441652	321047	59.2906	0.300041	0.806278	0.999999	1	1	NA	30804560	Continuous
	ebi-a-GCST008403	Arterial stiffness index	4	0.00122332	127121	38.9236	0.0565565	0.0756708	0.20294	0.306964	0.562693	NA	31235810	Continuous
	ebi-a-GCST90000025	Appendicular lean mass	582	0.125862	450243	111.243	0.677962	0.997505	1	1	1	NA	33097823	Continuous
	ebi-a-GCST90000618	Serum 25-Hydroxyvitamin D levels	112	0.0257355	496946	117.178	0.194703	0.577683	0.999315	0.999999	1	NA	32242144	Continuous
	ebi-a-GCST90001391	IgD+ B cell %B cell	1	0.00847917	3658	31.2649	0.0963582	0.23569	0.841916	0.969227	0.99985	NA	32929287	Continuous
	ebi-a-GCST90001392	IgD+ CD38+ B cell Absolute Count	2	0.0179047	3656	33.2992	0.149701	0.435839	0.990479	0.999844	1	NA	32929287	Continuous
	ebi-a-GCST90001395	IgD+ CD38- B cell %B cell	2	0.0176347	3657	32.7969	0.148156	0.43049	0.989614	0.999816	1	NA	32929287	Continuous
	ebi-a-GCST90001396	IgD+ CD38- B cell Absolute Count	1	0.00838913	3656	30.9132	0.0958561	0.233686	0.838079	0.967783	0.999832	NA	32929287	Continuous
	ebi-a-GCST90001398	Unswitched memory B cell Absolute Count	1	0.00902768	3656	33.2877	0.0994206	0.247879	0.863609	0.976786	0.999926	NA	32929287	Continuous
	ebi-a-GCST90001399	IgD- CD27- B cell %B cell	3	0.0799448	3657	105.805	0.488199	0.9671	1	1	1	NA	32929287	Continuous
	ebi-a-GCST90001400	IgD+ B cell Absolute Count	1	0.00929061	3657	34.2756	0.100891	0.25371	0.873038	0.97975	0.999947	NA	32929287	Continuous
	ebi-a-GCST90001401	IgD- CD27- B cell Absolute Count	2	0.0401296	3656	76.3611	0.277234	0.76796	0.999996	1	1	NA	32929287	Continuous
	ebi-a-GCST90001404	Plasma Blast-Plasma Cell %B cell	1	0.0082512	3658	30.4174	0.0950873	0.230616	0.832043	0.965447	0.9998	NA	32929287	Continuous
	ebi-a-GCST90001406	Memory B cell %B cell	1	0.00926225	3657	34.17	0.100732	0.253081	0.872049	0.979448	0.999945	NA	32929287	Continuous
	ebi-a-GCST90001407	Memory B cell Absolute Count	1	0.0114289	3656	42.244	0.112898	0.300731	0.930462	0.993541	0.999997	NA	32929287	Continuous
	ebi-a-GCST90001408	Naive-mature B cell %B cell	1	0.00836153	3657	30.8191	0.0957022	0.233072	0.836887	0.967328	0.999826	NA	32929287	Continuous
	ebi-a-GCST90001409	Naive-mature B cell Absolute Count	1	0.00849339	3656	31.3007	0.0964375	0.236006	0.842515	0.96945	0.999853	NA	32929287	Continuous
	ebi-a-GCST90001410	IgD- CD38+ B cell %B cell	1	0.00873175	3657	32.1957	0.0977676	0.241306	0.852257	0.972959	0.999891	NA	32929287	Continuous
	ebi-a-GCST90001412	IgD+ CD24+ B cell Absolute Count	1	0.0153405	3656	56.9275	0.135063	0.383958	0.978543	0.999291	1	NA	32929287	Continuous
	ebi-a-GCST90001415	IgD+ CD24- B cell %B cell	1	0.00822961	3657	30.3288	0.094967	0.230135	0.831081	0.965067	0.999794	NA	32929287	Continuous
	ebi-a-GCST90001416	IgD+ CD24- B cell Absolute Count	1	0.00843779	3656	31.0941	0.0961274	0.234769	0.840163	0.968571	0.999842	NA	32929287	Continuous
	ebi-a-GCST90001417	CD24+ CD27+ B cell %B cell	2	0.0172243	3657	32.0203	0.14581	0.422309	0.988155	0.999766	1	NA	32929287	Continuous
	ebi-a-GCST90001418	CD24+ CD27+ B cell Absolute Count	1	0.0109902	3656	40.6046	0.110428	0.291153	0.921113	0.9918	0.999994	NA	32929287	Continuous
	ebi-a-GCST90001422	CD20- CD38- B cell %B cell	1	0.00846079	3659	31.2051	0.0962557	0.235281	0.841139	0.968938	0.999847	NA	32929287	Continuous
	ebi-a-GCST90001424	IgD+ B cell %Lymphocyte	2	0.0248433	3657	46.5451	0.189564	0.562881	0.999067	0.999998	1	NA	32929287	Continuous
	ebi-a-GCST90001426	IgD- CD38dim B cell %lymphocyte	1	0.0081095	3656	29.8744	0.0942979	0.22746	0.825639	0.962881	0.999761	NA	32929287	Continuous
	ebi-a-GCST90001429	IgD+ CD38+ B cell %lymphocyte	1	0.0085607	3656	31.5509	0.096813	0.237503	0.845321	0.970482	0.999865	NA	32929287	Continuous
	ebi-a-GCST90001431	IgD+ CD38- B cell %lymphocyte	2	0.0212456	3656	39.6475	0.168862	0.499587	0.996825	0.99998	1	NA	32929287	Continuous
	ebi-a-GCST90001432	Unswitched memory B cell %lymphocyte	3	0.0312069	3656	39.2129	0.226206	0.660591	0.999902	1	1	NA	32929287	Continuous
	ebi-a-GCST90001433	IgD- CD27- B cell %lymphocyte	2	0.0470695	3656	90.2191	0.316313	0.830374	1	1	1	NA	32929287	Continuous
	ebi-a-GCST90001434	Switched memory B cell %lymphocyte	2	0.0205306	3656	38.2852	0.164755	0.486334	0.99597	0.999968	1	NA	32929287	Continuous
	ebi-a-GCST90001435	Plasma Blast-Plasma Cell %lymphocyte	1	0.00813365	3657	29.9723	0.0944324	0.227997	0.826745	0.963331	0.999768	NA	32929287	Continuous
	ebi-a-GCST90001436	Memory B cell %lymphocyte	2	0.0276157	3656	51.8726	0.205535	0.607697	0.999646	1	1	NA	32929287	Continuous
	ebi-a-GCST90001437	Naive-mature B cell %lymphocyte	1	0.00852776	3656	31.4284	0.0966292	0.236771	0.843953	0.969981	0.999859	NA	32929287	Continuous
	ebi-a-GCST90001439	IgD+ CD24+ B cell %lymphocyte	2	0.0305391	3656	57.5367	0.222365	0.651191	0.999875	1	1	NA	32929287	Continuous
	ebi-a-GCST90001441	IgD+ CD24- B cell %lymphocyte	1	0.00814486	3656	30.0057	0.0944948	0.228247	0.827256	0.963538	0.999771	NA	32929287	Continuous
	ebi-a-GCST90001442	CD24+ CD27+ B cell %lymphocyte	2	0.0262016	3656	49.145	0.197389	0.585273	0.999418	0.999999	1	NA	32929287	Continuous
	ebi-a-GCST90001446	IgD- CD38- B cell Absolute Count	1	0.0083362	3656	30.7165	0.095561	0.232508	0.835785	0.966905	0.99982	NA	32929287	Continuous
	ebi-a-GCST90001450	CD62L- monocyte Absolute Count	2	0.0313059	3019	48.735	0.226775	0.661968	0.999905	1	1	NA	32929287	Continuous
	ebi-a-GCST90001451	CD62L- monocyte %monocyte	4	0.069742	3042	56.9215	0.437673	0.943974	1	1	1	NA	32929287	Continuous
	ebi-a-GCST90001452	CD11c+ CD62L- monocyte Absolute Count	1	0.0112758	3017	34.3843	0.112036	0.297393	0.927322	0.992979	0.999996	NA	32929287	Continuous
	ebi-a-GCST90001457	CD11c+ HLA DR++ monocyte %monocyte	1	0.0108476	3042	33.3383	0.109625	0.28803	0.917832	0.991142	0.999993	NA	32929287	Continuous
	ebi-a-GCST90001458	Myeloid Dendritic Cell Absolute Count	4	0.177067	3387	181.922	0.819305	0.99989	1	1	1	NA	32929287	Continuous
	ebi-a-GCST90001459	Myeloid Dendritic Cell %Dendritic Cell	2	0.133622	3410	262.732	0.703866	0.998424	1	1	1	NA	32929287	Continuous
	ebi-a-GCST90001460	Plasmacytoid Dendritic Cell Absolute Count	2	0.0308216	3374	53.602	0.22399	0.655193	0.999887	1	1	NA	32929287	Continuous
	ebi-a-GCST90001461	Dendritic Cell Absolute Count	3	0.134265	3374	174.215	0.705934	0.998483	1	1	1	NA	32929287	Continuous
	ebi-a-GCST90001462	CD62L- Dendritic Cell Absolute Count	4	0.233692	3387	257.842	0.909917	0.999997	1	1	1	NA	32929287	Continuous
	ebi-a-GCST90001463	CD62L- Dendritic Cell %Dendritic Cell	4	0.207034	3410	222.251	0.874167	0.999984	1	1	1	NA	32929287	Continuous
	ebi-a-GCST90001464	CD86+ myeloid Dendritic Cell Absolute Count	4	0.246378	3387	276.415	0.923445	0.999999	1	1	1	NA	32929287	Continuous
	ebi-a-GCST90001465	CD86+ myeloid Dendritic Cell %Dendritic Cell	4	0.239273	3410	267.746	0.916117	0.999998	1	1	1	NA	32929287	Continuous
	ebi-a-GCST90001467	CD86+ plasmacytoid Dendritic Cell %Dendritic Cell	1	0.024854	3410	86.8612	0.189626	0.56306	0.99907	0.999998	1	NA	32929287	Continuous
	ebi-a-GCST90001468	CD62L- myeloid Dendritic Cell Absolute Count	6	0.27409	3387	212.705	0.946751	1	1	1	1	NA	32929287	Continuous
	ebi-a-GCST90001469	CD62L- myeloid Dendritic Cell %Dendritic Cell	6	0.284816	3410	225.869	0.95385	1	1	1	1	NA	32929287	Continuous
	ebi-a-GCST90001470	CD62L- plasmacytoid Dendritic Cell Absolute Count	1	0.035019	3374	122.369	0.248085	0.710515	0.999975	1	1	NA	32929287	Continuous
	ebi-a-GCST90001471	CD62L- plasmacytoid Dendritic Cell %Dendritic Cell	2	0.0699828	3410	128.187	0.438897	0.944662	1	1	1	NA	32929287	Continuous
	ebi-a-GCST90001472	CD62L- CD86+ myeloid Dendritic Cell Absolute Count	5	0.331566	3387	335.419	0.975641	1	1	1	1	NA	32929287	Continuous
	ebi-a-GCST90001473	CD62L- CD86+ myeloid Dendritic Cell %Dendritic Cell	6	0.343349	3410	296.56	0.979339	1	1	1	1	NA	32929287	Continuous
	ebi-a-GCST90001474	Plasmacytoid Dendritic Cell %Dendritic Cell	2	0.126555	3410	246.822	0.680345	0.997605	1	1	1	NA	32929287	Continuous
	ebi-a-GCST90001476	HLA DR++ monocyte %leukocyte	1	0.0204106	3595	74.8633	0.164066	0.484088	0.995806	0.999966	1	NA	32929287	Continuous
	ebi-a-GCST90001477	HLA DR++ monocyte Absolute Count	1	0.00860852	3579	31.0601	0.0970798	0.238567	0.847288	0.971195	0.999873	NA	32929287	Continuous
	ebi-a-GCST90001478	CD4 regulatory T cell %CD4+ T cell	1	0.00883457	3437	30.6172	0.0983417	0.243591	0.856292	0.974352	0.999905	NA	32929287	Continuous
	ebi-a-GCST90001480	Resting CD4 regulatory T cell Absolute Count	4	0.064596	3405	58.6982	0.411149	0.927248	1	1	1	NA	32929287	Continuous
	ebi-a-GCST90001481	Resting CD4 regulatory T cell %CD4 regulatory T cell	9	0.190694	3437	89.7211	0.846423	0.999954	1	1	1	NA	32929287	Continuous
	ebi-a-GCST90001482	Resting CD4 regulatory T cell %CD4+ T cell	5	0.116356	3437	90.3568	0.643846	0.995656	1	1	1	NA	32929287	Continuous
	ebi-a-GCST90001483	CD39+ resting CD4 regulatory T cell Absolute Count	10	0.484596	3405	319.112	0.997384	1	1	1	1	NA	32929287	Continuous
	ebi-a-GCST90001484	CD39+ resting CD4 regulatory T cell %resting CD4 regulatory T cell	7	0.525822	3437	543.208	0.998607	1	1	1	1	NA	32929287	Continuous
	ebi-a-GCST90001485	CD39+ resting CD4 regulatory T cell %CD4 regulatory T cell	11	0.557224	3437	391.845	0.999144	1	1	1	1	NA	32929287	Continuous
	ebi-a-GCST90001486	Activated CD4 regulatory T cell Absolute Count	1	0.0111986	3405	38.5405	0.111601	0.295708	0.925689	0.992677	0.999996	NA	32929287	Continuous
	ebi-a-GCST90001487	Activated CD4 regulatory T cell %CD4 regulatory T cell	3	0.0316668	3437	37.4224	0.22885	0.666949	0.999917	1	1	NA	32929287	Continuous
	ebi-a-GCST90001489	CD39+ activated CD4 regulatory T cell Absolute Count	5	0.435433	3405	524.308	0.994534	1	1	1	1	NA	32929287	Continuous
	ebi-a-GCST90001491	CD39+ activated CD4 regulatory T cell %CD4 regulatory T cell	6	0.487314	3437	543.375	0.99749	1	1	1	1	NA	32929287	Continuous
	ebi-a-GCST90001492	Secreting CD4 regulatory T cell Absolute Count	2	0.0339549	3405	59.7874	0.241987	0.697209	0.999964	1	1	NA	32929287	Continuous
	ebi-a-GCST90001493	Secreting CD4 regulatory T cell %CD4 regulatory T cell	5	0.145427	3437	116.774	0.740033	0.999224	1	1	1	NA	32929287	Continuous
	ebi-a-GCST90001494	Secreting CD4 regulatory T cell %CD4+ T cell	4	0.0703922	3437	64.9698	0.440976	0.945813	1	1	1	NA	32929287	Continuous
	ebi-a-GCST90001495	CD39+ secreting CD4 regulatory T cell Absolute Count	5	0.519195	3405	734.078	0.998457	1	1	1	1	NA	32929287	Continuous
	ebi-a-GCST90001496	CD39+ secreting CD4 regulatory T cell %secreting CD4 regulatory T cell	5	0.605401	3437	1052.78	0.999599	1	1	1	1	NA	32929287	Continuous
	ebi-a-GCST90001497	CD39+ secreting CD4 regulatory T cell %CD4 regulatory T cell	7	0.613176	3437	776.499	0.999645	1	1	1	1	NA	32929287	Continuous
	ebi-a-GCST90001498	Activated & resting CD4 regulatory T cell Absolute Count	1	0.0106092	3405	36.4904	0.108285	0.282803	0.912072	0.989928	0.999991	NA	32929287	Continuous
	ebi-a-GCST90001499	Activated & resting CD4 regulatory T cell %CD4 regulatory T cell	5	0.145685	3437	117.017	0.740782	0.999236	1	1	1	NA	32929287	Continuous
	ebi-a-GCST90001500	Activated & resting CD4 regulatory T cell %CD4+ T cell	3	0.0530099	3437	64.0567	0.349155	0.871637	1	1	1	NA	32929287	Continuous
	ebi-a-GCST90001501	Activated & secreting CD4 regulatory T cell Absolute Count	2	0.0332584	3405	58.5188	0.237992	0.688238	0.999953	1	1	NA	32929287	Continuous
	ebi-a-GCST90001502	Activated & secreting CD4 regulatory T cell %CD4 regulatory T cell	7	0.186348	3437	112.19	0.83819	0.999939	1	1	1	NA	32929287	Continuous
	ebi-a-GCST90001503	Activated & secreting CD4 regulatory T cell %CD4+ T cell	6	0.0840425	3437	52.4525	0.507676	0.973563	1	1	1	NA	32929287	Continuous
	ebi-a-GCST90001505	CD25++ CD4+ T cell %CD4+ T cell	1	0.00911318	3437	31.5917	0.0998985	0.249776	0.866741	0.977792	0.999933	NA	32929287	Continuous
	ebi-a-GCST90001507	CD25++ CD45RA+ CD4 not regulatory T cell Absolute Count	2	0.042866	3405	76.1805	0.292722	0.794579	0.999999	1	1	NA	32929287	Continuous
	ebi-a-GCST90001508	CD25++ CD45RA+ CD4 not regulatory T cell %CD4+ T cell	3	0.0645856	3437	79.0104	0.411095	0.92721	1	1	1	NA	32929287	Continuous
	ebi-a-GCST90001509	CD25++ CD45RA+ CD4 not regulatory T cell %T cell	3	0.0563591	3437	68.3455	0.367375	0.890728	1	1	1	NA	32929287	Continuous
	ebi-a-GCST90001510	CD25++ CD45RA- CD4 not regulatory T cell Absolute Count	1	0.0155118	3405	53.6185	0.136038	0.387497	0.979658	0.999358	1	NA	32929287	Continuous
	ebi-a-GCST90001511	CD25++ CD45RA- CD4 not regulatory T cell %CD4+ T cell	1	0.0161711	3437	56.4608	0.139796	0.401023	0.983456	0.999564	1	NA	32929287	Continuous
	ebi-a-GCST90001512	CD25++ CD45RA- CD4 not regulatory T cell %T cell	2	0.0216788	3437	38.0473	0.171352	0.507509	0.997254	0.999984	1	NA	32929287	Continuous
	ebi-a-GCST90001514	Hematopoietic Stem Cell Absolute Count	2	0.0736724	1858	73.7656	0.457471	0.954263	1	1	1	NA	32929287	Continuous
	ebi-a-GCST90001515	Immature Myeloid-Derived Suppressor Cells Absolute Count	2	0.0924793	1857	94.4643	0.546242	0.983282	1	1	1	NA	32929287	Continuous
	ebi-a-GCST90001516	Immature Myeloid-Derived Suppressor Cells %CD33dim HLA DR- CD66b-	2	0.0475475	1857	46.2769	0.318979	0.83408	1	1	1	NA	32929287	Continuous
	ebi-a-GCST90001517	CD33+ HLA DR+ Absolute Count	1	0.0466782	1858	90.8767	0.314129	0.827288	1	1	1	NA	32929287	Continuous
	ebi-a-GCST90001518	CD33+ HLA DR+ CD14- Absolute Count	1	0.0474177	1858	92.3882	0.318255	0.833081	1	1	1	NA	32929287	Continuous
	ebi-a-GCST90001520	CD33+ HLA DR+ CD14dim Absolute Count	2	0.0535108	1858	52.4372	0.351894	0.874669	1	1	1	NA	32929287	Continuous
	ebi-a-GCST90001521	CD33+ HLA DR+ CD14dim %CD33+ HLA DR+	1	0.0163861	1858	30.9193	0.141023	0.405401	0.98454	0.999615	1	NA	32929287	Continuous
	ebi-a-GCST90001522	CD33- HLA DR- Absolute Count	1	0.0170488	1858	32.1914	0.144807	0.41879	0.987473	0.99974	1	NA	32929287	Continuous
	ebi-a-GCST90001523	CD33- HLA DR+ Absolute Count	2	0.104093	1858	107.764	0.595862	0.991246	1	1	1	NA	32929287	Continuous
	ebi-a-GCST90001524	Granulocytic Myeloid-Derived Suppressor Cells Absolute Count	2	0.0434902	1856	42.1257	0.296242	0.800273	0.999999	1	1	NA	32929287	Continuous
	ebi-a-GCST90001525	CD33dim HLA DR+ CD11b+ Absolute Count	1	0.0295545	1858	56.5237	0.216699	0.636972	0.999822	1	1	NA	32929287	Continuous
	ebi-a-GCST90001526	CD33dim HLA DR+ CD11b+ %CD33dim HLA DR+	3	0.180892	1858	136.479	0.827309	0.999914	1	1	1	NA	32929287	Continuous
	ebi-a-GCST90001527	CD33dim HLA DR+ CD11b- Absolute Count	2	0.0588543	1858	58.001	0.380797	0.903245	1	1	1	NA	32929287	Continuous
	ebi-a-GCST90001528	CD33dim HLA DR+ CD11b- %CD33dim HLA DR+	3	0.179153	1858	134.881	0.823711	0.999904	1	1	1	NA	32929287	Continuous
	ebi-a-GCST90001530	Monocytic Myeloid-Derived Suppressor Cells Absolute Count	2	0.0796272	1855	80.114	0.48667	0.966541	1	1	1	NA	32929287	Continuous
	ebi-a-GCST90001531	CD33dim HLA DR- Absolute Count	3	0.122254	1856	85.9834	0.665328	0.996918	1	1	1	NA	32929287	Continuous
	ebi-a-GCST90001532	Basophil Absolute Count	3	0.125451	1857	88.602	0.676542	0.997444	1	1	1	NA	32929287	Continuous
	ebi-a-GCST90001533	Basophil %CD33dim HLA DR- CD66b-	3	0.136807	1857	97.8937	0.714003	0.998697	1	1	1	NA	32929287	Continuous
	ebi-a-GCST90001534	CD45RA- CD4+ T cell Absolute Count	2	0.02311	3395	40.1218	0.179585	0.533103	0.998308	0.999994	1	NA	32929287	Continuous
	ebi-a-GCST90001535	CD45RA- CD4+ T cell %CD4+ T cell	3	0.0429145	3427	51.1609	0.292996	0.795026	0.999999	1	1	NA	32929287	Continuous
	ebi-a-GCST90001536	CD45RA- CD4+ T cell %T cell	2	0.0266781	3427	46.9249	0.200134	0.592931	0.999507	0.999999	1	NA	32929287	Continuous
	ebi-a-GCST90001537	Central Memory CD4+ T cell Absolute Count	1	0.0103142	3395	35.3608	0.106628	0.276317	0.904431	0.988202	0.999986	NA	32929287	Continuous
	ebi-a-GCST90001538	Central Memory CD4+ T cell %CD4+ T cell	1	0.0130908	3427	45.4306	0.122286	0.336612	0.957357	0.997431	1	NA	32929287	Continuous
	ebi-a-GCST90001540	Naive CD4+ T cell Absolute Count	1	0.0156308	3395	53.8775	0.136716	0.389949	0.9804	0.999401	1	NA	32929287	Continuous
	ebi-a-GCST90001541	Naive CD4+ T cell %CD4+ T cell	2	0.0189775	3427	33.118	0.155844	0.456807	0.993278	0.999918	1	NA	32929287	Continuous
	ebi-a-GCST90001542	Effector Memory CD4+ T cell Absolute Count	2	0.0226876	3395	39.3713	0.177154	0.525642	0.998047	0.999992	1	NA	32929287	Continuous
	ebi-a-GCST90001543	Effector Memory CD4+ T cell %CD4+ T cell	1	0.0103651	3427	35.8724	0.106914	0.277438	0.905792	0.988519	0.999987	NA	32929287	Continuous
	ebi-a-GCST90001544	Effector Memory CD4+ T cell %T cell	2	0.021521	3427	37.6543	0.170445	0.504632	0.997105	0.999983	1	NA	32929287	Continuous
	ebi-a-GCST90001545	Terminally Differentiated CD4+ T cell Absolute Count	1	0.0121328	3395	41.6722	0.116869	0.316012	0.943354	0.995615	0.999999	NA	32929287	Continuous
	ebi-a-GCST90001546	Terminally Differentiated CD4+ T cell %CD4+ T cell	2	0.0239468	3427	42.0027	0.184401	0.547646	0.998729	0.999996	1	NA	32929287	Continuous
	ebi-a-GCST90001547	Terminally Differentiated CD4+ T cell %T cell	2	0.0246543	3427	43.275	0.188476	0.559699	0.999004	0.999998	1	NA	32929287	Continuous
	ebi-a-GCST90001548	Central Memory CD8+ T cell Absolute Count	1	0.00978206	3395	33.5184	0.103643	0.264584	0.889113	0.984351	0.999972	NA	32929287	Continuous
	ebi-a-GCST90001551	Naive CD8+ T cell Absolute Count	2	0.0207011	3395	35.8513	0.165734	0.489514	0.996192	0.999971	1	NA	32929287	Continuous
	ebi-a-GCST90001552	Naive CD8+ T cell %CD8+ T cell	1	0.00869527	3427	30.0425	0.0975639	0.240495	0.850801	0.972447	0.999886	NA	32929287	Continuous
	ebi-a-GCST90001554	Effector Memory CD8+ T cell Absolute Count	1	0.0121578	3395	41.7592	0.117011	0.316553	0.943769	0.995676	0.999999	NA	32929287	Continuous
	ebi-a-GCST90001555	Effector Memory CD8+ T cell %CD8+ T cell	4	0.0814595	3427	75.8689	0.495455	0.969645	1	1	1	NA	32929287	Continuous
	ebi-a-GCST90001556	Effector Memory CD8+ T cell %T cell	2	0.0264958	3427	46.5954	0.199083	0.590013	0.999475	0.999999	1	NA	32929287	Continuous
	ebi-a-GCST90001557	Terminally Differentiated CD8+ T cell Absolute Count	1	0.013341	3395	45.8781	0.123704	0.341954	0.960441	0.99777	1	NA	32929287	Continuous
	ebi-a-GCST90001558	Terminally Differentiated CD8+ T cell %CD8+ T cell	3	0.0500421	3427	60.1059	0.332826	0.852289	1	1	1	NA	32929287	Continuous
	ebi-a-GCST90001559	Terminally Differentiated CD8+ T cell %T cell	2	0.0233916	3427	41.0056	0.181206	0.538032	0.998463	0.999995	1	NA	32929287	Continuous
	ebi-a-GCST90001560	CD45RA+ CD8+ T cell Absolute Count	2	0.0314517	3395	55.0743	0.227614	0.663987	0.99991	1	1	NA	32929287	Continuous
	ebi-a-GCST90001561	CD45RA+ CD8+ T cell %CD8+ T cell	5	0.100295	3427	76.2715	0.580081	0.989162	1	1	1	NA	32929287	Continuous
	ebi-a-GCST90001562	CD45RA+ CD8+ T cell %T cell	2	0.0217861	3427	38.1284	0.171969	0.509459	0.997352	0.999985	1	NA	32929287	Continuous
	ebi-a-GCST90001568	Naive CD4-CD8- T cell %T cell	1	0.00981785	3427	33.9596	0.103843	0.265375	0.890209	0.984644	0.999973	NA	32929287	Continuous
	ebi-a-GCST90001569	Effector Memory CD4-CD8- T cell Absolute Count	3	0.0290568	3395	33.8267	0.213834	0.629618	0.999787	1	1	NA	32929287	Continuous
	ebi-a-GCST90001570	Effector Memory CD4-CD8- T cell %CD4-CD8- T cell	5	0.061832	3427	45.0937	0.396634	0.916472	1	1	1	NA	32929287	Continuous
	ebi-a-GCST90001571	Effector Memory CD4-CD8- T cell %T cell	3	0.0353823	3427	41.852	0.250165	0.714949	0.999979	1	1	NA	32929287	Continuous
	ebi-a-GCST90001572	Terminally Differentiated CD4-CD8- T cell Absolute Count	1	0.0162656	3395	56.1016	0.140335	0.402949	0.983941	0.999587	1	NA	32929287	Continuous
	ebi-a-GCST90001573	Terminally Differentiated CD4-CD8- T cell %CD4-CD8- T cell	2	0.0260006	3427	45.7012	0.19623	0.582011	0.999375	0.999999	1	NA	32929287	Continuous
	ebi-a-GCST90001574	Terminally Differentiated CD4-CD8- T cell %T cell	4	0.0460635	3427	41.3102	0.310692	0.82234	1	1	1	NA	32929287	Continuous
	ebi-a-GCST90001575	Naive CD4+ T cell %T cell	1	0.00909637	3427	31.4411	0.0998046	0.249403	0.86613	0.977598	0.999932	NA	32929287	Continuous
	ebi-a-GCST90001577	Transitional B cell Absolute Count	1	0.00898655	3656	33.1346	0.0991907	0.246966	0.862078	0.976286	0.999922	NA	32929287	Continuous
	ebi-a-GCST90001579	CD14- CD16+ monocyte Absolute Count	1	0.0544903	3629	209.026	0.357236	0.880416	1	1	1	NA	32929287	Continuous
	ebi-a-GCST90001580	CD14+ CD16+ monocyte Absolute Count	3	0.153237	3629	218.67	0.761904	0.999518	1	1	1	NA	32929287	Continuous
	ebi-a-GCST90001581	CD14- CD16- Absolute Count	4	0.0582245	3629	56.0127	0.377422	0.900215	1	1	1	NA	32929287	Continuous
	ebi-a-GCST90001582	CD14+ CD16- monocyte Absolute Count	3	0.0304534	3629	37.9537	0.221872	0.649972	0.999871	1	1	NA	32929287	Continuous
	ebi-a-GCST90001583	Monocyte Absolute Count	1	0.00871227	3629	31.8771	0.0976589	0.240873	0.851481	0.972687	0.999889	NA	32929287	Continuous
	ebi-a-GCST90001584	CD14- CD16+ monocyte %monocyte	2	0.0623698	3629	120.598	0.399472	0.918676	1	1	1	NA	32929287	Continuous
	ebi-a-GCST90001585	CD14+ CD16+ monocyte %monocyte	3	0.174543	3629	255.502	0.813851	0.999871	1	1	1	NA	32929287	Continuous
	ebi-a-GCST90001586	CD14+ CD16- monocyte %monocyte	2	0.0875785	3629	174.02	0.524095	0.978155	1	1	1	NA	32929287	Continuous
	ebi-a-GCST90001587	CD16+ monocyte %monocyte	2	0.0852234	3629	168.905	0.5132	0.97519	1	1	1	NA	32929287	Continuous
	ebi-a-GCST90001588	T/B cell	3	0.0381355	3653	48.2246	0.265891	0.746785	0.999992	1	1	NA	32929287	Continuous
	ebi-a-GCST90001590	CD4+ T cell Absolute Count	1	0.012753	3652	47.1499	0.120375	0.329377	0.952838	0.996896	0.999999	NA	32929287	Continuous
	ebi-a-GCST90001594	CD4+CD8+ T cell Absolute Count	2	0.0343331	3652	64.8679	0.244155	0.701993	0.999968	1	1	NA	32929287	Continuous
	ebi-a-GCST90001596	CD8dim T cell Absolute Count	2	0.020536	3652	38.2535	0.164786	0.486434	0.995977	0.999968	1	NA	32929287	Continuous
	ebi-a-GCST90001597	CD8dim T cell %T cell	1	0.0154252	3668	57.4348	0.135545	0.385709	0.979102	0.999325	1	NA	32929287	Continuous
	ebi-a-GCST90001598	CD4-CD8- T cell Absolute Count	2	0.0231097	3652	43.1611	0.179583	0.533098	0.998308	0.999994	1	NA	32929287	Continuous
	ebi-a-GCST90001599	CD4-CD8- T cell %T cell	2	0.0259801	3668	48.8784	0.196112	0.581678	0.999371	0.999999	1	NA	32929287	Continuous
	ebi-a-GCST90001601	Lymphocyte Absolute Count	2	0.0176698	3653	32.8274	0.148357	0.431188	0.989731	0.99982	1	NA	32929287	Continuous
	ebi-a-GCST90001602	Lymphocyte %leukocyte	1	0.00885122	3669	32.7473	0.0984347	0.243961	0.856936	0.974571	0.999907	NA	32929287	Continuous
	ebi-a-GCST90001603	T cell Absolute Count	2	0.0193852	3653	36.0774	0.158182	0.464655	0.994118	0.999936	1	NA	32929287	Continuous
	ebi-a-GCST90001604	T cell %lymphocyte	1	0.0172361	3669	64.3134	0.145877	0.422545	0.9882	0.999767	1	NA	32929287	Continuous
	ebi-a-GCST90001606	CD4+ T cell %leukocyte	1	0.00838937	3668	31.0156	0.0958574	0.233691	0.838089	0.967787	0.999832	NA	32929287	Continuous
	ebi-a-GCST90001608	CD4+CD8+ T cell %leukocyte	1	0.0299914	3668	113.348	0.219214	0.643335	0.999848	1	1	NA	32929287	Continuous
	ebi-a-GCST90001609	CD4+ CD8dim T cell Absolute Count	2	0.0455037	3652	86.9794	0.307557	0.817728	1	1	1	NA	32929287	Continuous
	ebi-a-GCST90001610	CD4+ CD8dim T cell %lymphocyte	1	0.0424889	3668	162.676	0.290593	0.791073	0.999999	1	1	NA	32929287	Continuous
	ebi-a-GCST90001611	CD4+ CD8dim T cell %leukocyte	2	0.0539673	3668	104.537	0.354386	0.877378	1	1	1	NA	32929287	Continuous
	ebi-a-GCST90001612	CD8dim T cell %leukocyte	1	0.0140488	3668	52.2367	0.127718	0.356963	0.968067	0.998508	1	NA	32929287	Continuous
	ebi-a-GCST90001613	CD4-CD8- T cell %leukocyte	3	0.032587	3668	41.1402	0.234137	0.679392	0.99994	1	1	NA	32929287	Continuous
	ebi-a-GCST90001614	CD8+ and CD8dim T cell %leukocyte	1	0.0101828	3668	37.7141	0.10589	0.273424	0.900838	0.987346	0.999983	NA	32929287	Continuous
	ebi-a-GCST90001615	TCRgd T cell Absolute Count	1	0.0122714	3650	45.3222	0.117652	0.319006	0.945616	0.995939	0.999999	NA	32929287	Continuous
	ebi-a-GCST90001617	TCRgd T cell %lymphocyte	1	0.00843906	3666	31.1839	0.0961345	0.234797	0.840217	0.968592	0.999842	NA	32929287	Continuous
	ebi-a-GCST90001618	HLA DR+ T cell Absolute Count	3	0.0864276	3580	112.768	0.518791	0.976751	1	1	1	NA	32929287	Continuous
	ebi-a-GCST90001619	HLA DR+ T cell%T cell	2	0.092703	3596	183.557	0.547236	0.983487	1	1	1	NA	32929287	Continuous
	ebi-a-GCST90001620	HLA DR+ T cell%lymphocyte	2	0.0910586	3596	179.975	0.539895	0.981928	1	1	1	NA	32929287	Continuous
	ebi-a-GCST90001621	Natural Killer T Absolute Count	4	0.0591267	3653	57.3122	0.382254	0.90453	1	1	1	NA	32929287	Continuous
	ebi-a-GCST90001622	Natural Killer T %T cell	6	0.0875209	3669	58.5404	0.52383	0.978087	1	1	1	NA	32929287	Continuous
	ebi-a-GCST90001623	Natural Killer T %lymphocyte	6	0.0809398	3669	53.7508	0.492972	0.968794	1	1	1	NA	32929287	Continuous
	ebi-a-GCST90001624	HLA DR+ CD4+ T cell Absolute Count	1	0.0300863	3579	110.957	0.21976	0.644706	0.999853	1	1	NA	32929287	Continuous
	ebi-a-GCST90001625	HLA DR+ CD4+ T cell %T cell	1	0.0379202	3595	141.617	0.264664	0.744406	0.999992	1	1	NA	32929287	Continuous
	ebi-a-GCST90001626	HLA DR+ CD4+ T cell %lymphocyte	1	0.0397997	3595	148.927	0.27536	0.764562	0.999996	1	1	NA	32929287	Continuous
	ebi-a-GCST90001627	HLA DR+ CD8+ T cell Absolute Count	2	0.0737256	3579	142.314	0.457736	0.954389	1	1	1	NA	32929287	Continuous
	ebi-a-GCST90001628	HLA DR+ CD8+ T cell %T cell	3	0.0922297	3595	121.615	0.545131	0.983052	1	1	1	NA	32929287	Continuous
	ebi-a-GCST90001629	HLA DR+ CD8+ T cell %lymphocyte	2	0.0823451	3595	161.163	0.499666	0.971046	1	1	1	NA	32929287	Continuous
	ebi-a-GCST90001630	CD8+ Natural Killer T Absolute Count	1	0.0276478	3652	103.784	0.20572	0.608196	0.99965	1	1	NA	32929287	Continuous
	ebi-a-GCST90001631	CD8+ Natural Killer T %T cell	1	0.0293667	3668	110.915	0.215618	0.634209	0.99981	1	1	NA	32929287	Continuous
	ebi-a-GCST90001632	CD8+ Natural Killer T %lymphocyte	1	0.0279211	3668	105.299	0.207294	0.612421	0.999682	1	1	NA	32929287	Continuous
	ebi-a-GCST90001633	CD8dim Natural Killer T Absolute Count	6	0.0893628	3652	59.6153	0.53224	0.980175	1	1	1	NA	32929287	Continuous
	ebi-a-GCST90001634	CD8dim Natural Killer T %T cell	6	0.0979621	3668	66.2646	0.570172	0.987655	1	1	1	NA	32929287	Continuous
	ebi-a-GCST90001635	CD8dim Natural Killer T %lymphocyte	7	0.103489	3668	60.3562	0.593381	0.990942	1	1	1	NA	32929287	Continuous
	ebi-a-GCST90001636	CD4-CD8- Natural Killer T Absolute Count	1	0.0129651	3652	47.9444	0.121575	0.333924	0.955725	0.997244	1	NA	32929287	Continuous
	ebi-a-GCST90001637	CD4-CD8- Natural Killer T %T cell	6	0.106344	3668	72.6094	0.60501	0.992293	1	1	1	NA	32929287	Continuous
	ebi-a-GCST90001638	CD4-CD8- Natural Killer T %lymphocyte	7	0.110006	3668	64.6264	0.619561	0.993742	1	1	1	NA	32929287	Continuous
	ebi-a-GCST90001639	CD3- lymphocyte Absolute Count	1	0.00964827	3653	35.569	0.102893	0.261627	0.884928	0.983208	0.999967	NA	32929287	Continuous
	ebi-a-GCST90001642	B cell Absolute Count	1	0.0110661	3653	40.8546	0.110855	0.292813	0.922809	0.99213	0.999995	NA	32929287	Continuous
	ebi-a-GCST90001643	B cell %CD3- lymphocyte	3	0.0320644	3669	40.4697	0.231135	0.672372	0.999928	1	1	NA	32929287	Continuous
	ebi-a-GCST90001644	B cell %lymphocyte	2	0.0301661	3669	57.0144	0.220219	0.645856	0.999857	1	1	NA	32929287	Continuous
	ebi-a-GCST90001645	Natural Killer Absolute Count	2	0.0282347	3653	53.0255	0.2091	0.617228	0.999715	1	1	NA	32929287	Continuous
	ebi-a-GCST90001646	Natural Killer %CD3- lymphocyte	4	0.045573	3669	43.7382	0.307945	0.818305	1	1	1	NA	32929287	Continuous
	ebi-a-GCST90001647	Natural Killer %lymphocyte	2	0.0377655	3669	71.941	0.263782	0.742685	0.999991	1	1	NA	32929287	Continuous
	ebi-a-GCST90001648	HLA DR+ Natural Killer Absolute Count	3	0.188034	3580	276.041	0.841428	0.999945	1	1	1	NA	32929287	Continuous
	ebi-a-GCST90001649	HLA DR+ Natural Killer %Natural Killer	7	0.217821	3596	142.741	0.88994	0.999992	1	1	1	NA	32929287	Continuous
	ebi-a-GCST90001650	HLA DR+ Natural Killer %CD3- lymphocyte	4	0.203594	3596	229.501	0.868728	0.99998	1	1	1	NA	32929287	Continuous
	ebi-a-GCST90001652	Granulocyte %leukocyte	1	0.00879483	3669	32.5368	0.0981198	0.242708	0.854744	0.973821	0.9999	NA	32929287	Continuous
	ebi-a-GCST90001654	CD28- CD4-CD8- T cell Absolute Count	2	0.0245186	3408	42.7921	0.187694	0.557405	0.998956	0.999997	1	NA	32929287	Continuous
	ebi-a-GCST90001655	CD28+ CD4-CD8- T cell %T cell	1	0.00956705	3440	33.2092	0.102438	0.25983	0.882319	0.982476	0.999963	NA	32929287	Continuous
	ebi-a-GCST90001658	CD39+ CD4+ T cell %T cell	6	0.637226	3440	1005.03	0.999758	1	1	1	1	NA	32929287	Continuous
	ebi-a-GCST90001659	CD39+ CD4+ T cell %CD4+ T cell	6	0.655404	3440	1088.23	0.999819	1	1	1	1	NA	32929287	Continuous
	ebi-a-GCST90001660	CD39+ CD4+ T cell Absolute Count	6	0.601015	3408	853.854	0.99957	1	1	1	1	NA	32929287	Continuous
	ebi-a-GCST90001661	CD28- CD8dim T cell %T cell	2	0.0198375	3440	34.7806	0.160776	0.47328	0.994931	0.999951	1	NA	32929287	Continuous
	ebi-a-GCST90001663	CD28- CD8dim T cell Absolute Count	2	0.0210346	3408	36.5809	0.16765	0.495699	0.996593	0.999977	1	NA	32929287	Continuous
	ebi-a-GCST90001664	CD28+ CD45RA+ CD8dim T cell %T cell	5	0.0815029	3440	60.9432	0.495661	0.969715	1	1	1	NA	32929287	Continuous
	ebi-a-GCST90001665	CD28+ CD45RA+ CD8dim T cell %CD8dim T cell	4	0.0622576	3440	57.0132	0.398881	0.918221	1	1	1	NA	32929287	Continuous
	ebi-a-GCST90001666	CD28+ CD45RA+ CD8dim T cell Absolute Count	5	0.0703054	3408	51.4532	0.440536	0.945571	1	1	1	NA	32929287	Continuous
	ebi-a-GCST90001667	CD28+ CD45RA- CD8dim T cell %T cell	2	0.0370414	3440	66.1042	0.25965	0.734502	0.999988	1	1	NA	32929287	Continuous
	ebi-a-GCST90001668	CD28+ CD45RA- CD8dim T cell %CD8dim T cell	2	0.0336409	3440	59.8244	0.240186	0.69319	0.999959	1	1	NA	32929287	Continuous
	ebi-a-GCST90001669	CD28+ CD45RA- CD8dim T cell Absolute Count	2	0.0399621	3408	70.8674	0.276282	0.76624	0.999996	1	1	NA	32929287	Continuous
	ebi-a-GCST90001670	CD39+ CD8+ T cell %T cell	6	0.601199	3440	862.551	0.999571	1	1	1	1	NA	32929287	Continuous
	ebi-a-GCST90001671	CD39+ CD8+ T cell %CD8+ T cell	6	0.59008	3440	823.633	0.999489	1	1	1	1	NA	32929287	Continuous
	ebi-a-GCST90001672	CD39+ CD8+ T cell Absolute Count	5	0.585085	3408	959.455	0.999447	1	1	1	1	NA	32929287	Continuous
	ebi-a-GCST90001679	CD25++ CD8+ T cell %T cell	1	0.0101462	3162	32.3906	0.105685	0.272618	0.899816	0.987097	0.999983	NA	32929287	Continuous
	ebi-a-GCST90001680	CD25++ CD8+ T cell %CD8+ T cell	1	0.0110652	3162	35.3573	0.11085	0.292793	0.922788	0.992126	0.999995	NA	32929287	Continuous
	ebi-a-GCST90001681	CD25++ CD8+ T cell Absolute Count	3	0.0305087	3130	32.7905	0.22219	0.65076	0.999873	1	1	NA	32929287	Continuous
	ebi-a-GCST90001686	CD28- CD8+ T cell %CD8+ T cell	1	0.00951057	3440	33.0113	0.102122	0.258581	0.880474	0.981949	0.99996	NA	32929287	Continuous
	ebi-a-GCST90001687	CD28- CD8+ T cell Absolute Count	1	0.00982103	3408	33.7822	0.103861	0.265445	0.890306	0.98467	0.999973	NA	32929287	Continuous
	ebi-a-GCST90001689	CD28+ CD45RA+ CD8+ T cell %CD8+ T cell	1	0.00956854	3440	33.2145	0.102447	0.259864	0.882368	0.98249	0.999963	NA	32929287	Continuous
	ebi-a-GCST90001690	CD28+ CD45RA+ CD8+ T cell Absolute Count	2	0.0183449	3408	31.8158	0.15222	0.444497	0.991742	0.99988	1	NA	32929287	Continuous
	ebi-a-GCST90001691	CD28+ CD45RA- CD8+ T cell %T cell	2	0.0352857	3440	62.8565	0.249612	0.713776	0.999978	1	1	NA	32929287	Continuous
	ebi-a-GCST90001692	CD28+ CD45RA- CD8+ T cell %CD8+ T cell	4	0.0602366	3440	55.0438	0.388173	0.909605	1	1	1	NA	32929287	Continuous
	ebi-a-GCST90001693	CD28+ CD45RA- CD8+ T cell Absolute Count	2	0.0361458	3408	63.846	0.254533	0.724088	0.999984	1	1	NA	32929287	Continuous
	ebi-a-GCST90001694	CD28- CD4-CD8- T cell %T cell	2	0.0236114	3440	41.5573	0.182471	0.541854	0.998574	0.999995	1	NA	32929287	Continuous
	ebi-a-GCST90001696	CD45RA- CD28- CD8+ T cell %CD8+ T cell	5	0.0740547	3425	54.6886	0.459375	0.955164	1	1	1	NA	32929287	Continuous
	ebi-a-GCST90001699	CD45RA+ CD28- CD8+ T cell %CD8+ T cell	1	0.0156491	3425	54.4183	0.13682	0.390325	0.980511	0.999408	1	NA	32929287	Continuous
	ebi-a-GCST90001701	BAFF-R on CD20- CD38- B cell	1	0.0438596	3592	164.679	0.298322	0.80358	0.999999	1	1	NA	32929287	Continuous
	ebi-a-GCST90001702	BAFF-R on CD24+ CD27+ B cell	8	0.524882	3657	503.762	0.998587	1	1	1	1	NA	32929287	Continuous
	ebi-a-GCST90001703	BAFF-R on IgD+ CD24+ B cell	6	0.492751	3657	590.946	0.997689	1	1	1	1	NA	32929287	Continuous
	ebi-a-GCST90001704	BAFF-R on IgD+ CD24- B cell	10	0.577956	3657	499.292	0.999381	1	1	1	1	NA	32929287	Continuous
	ebi-a-GCST90001705	BAFF-R on IgD+ CD38- B cell	9	0.561745	3645	517.696	0.999202	1	1	1	1	NA	32929287	Continuous
	ebi-a-GCST90001706	BAFF-R on IgD+ CD38- naive B cell	8	0.590013	1837	328.834	0.999488	1	1	1	1	NA	32929287	Continuous
	ebi-a-GCST90001707	BAFF-R on IgD+ CD38- unswitched memory B cell	7	0.538007	1837	304.276	0.998846	1	1	1	1	NA	32929287	Continuous
	ebi-a-GCST90001708	BAFF-R on IgD+ CD38+ B cell	10	0.532228	3656	414.725	0.998738	1	1	1	1	NA	32929287	Continuous
	ebi-a-GCST90001709	BAFF-R on IgD+ CD38dim B cell	10	0.578298	3657	499.992	0.999384	1	1	1	1	NA	32929287	Continuous
	ebi-a-GCST90001710	BAFF-R on IgD- CD24- B cell	9	0.494632	3657	396.614	0.997754	1	1	1	1	NA	32929287	Continuous
	ebi-a-GCST90001711	BAFF-R on IgD- CD27- B cell	9	0.49968	3657	404.704	0.99792	1	1	1	1	NA	32929287	Continuous
	ebi-a-GCST90001712	BAFF-R on IgD- CD38- B cell	7	0.515847	3657	555.411	0.998376	1	1	1	1	NA	32929287	Continuous
	ebi-a-GCST90001713	BAFF-R on IgD- CD38+ B cell	3	0.0623333	3659	80.9911	0.399279	0.918528	1	1	1	NA	32929287	Continuous
	ebi-a-GCST90001714	BAFF-R on IgD- CD38dim B cell	1	0.0112245	3657	41.4912	0.111747	0.296272	0.92624	0.992779	0.999996	NA	32929287	Continuous
	ebi-a-GCST90001715	BAFF-R on memory B cell	7	0.509201	3657	540.83	0.998202	1	1	1	1	NA	32929287	Continuous
	ebi-a-GCST90001716	BAFF-R on naive-mature B cell	10	0.568794	3657	480.936	0.999285	1	1	1	1	NA	32929287	Continuous
	ebi-a-GCST90001717	BAFF-R on unswitched memory B cell	7	0.511036	3657	544.817	0.998252	1	1	1	1	NA	32929287	Continuous
	ebi-a-GCST90001718	BAFF-R on switched memory B cell	9	0.523995	3657	446.076	0.998567	1	1	1	1	NA	32929287	Continuous
	ebi-a-GCST90001719	BAFF-R on IgD+ B cell	10	0.574596	3658	492.603	0.999348	1	1	1	1	NA	32929287	Continuous
	ebi-a-GCST90001720	BAFF-R on transitional B cell	8	0.466963	3655	399.256	0.996586	1	1	1	1	NA	32929287	Continuous
	ebi-a-GCST90001721	CD19 on CD20- B cell	1	0.00811419	3656	29.8918	0.094324	0.227564	0.825854	0.962969	0.999762	NA	32929287	Continuous
	ebi-a-GCST90001722	CD19 on CD20- CD38- B cell	1	0.00859918	3595	31.1649	0.0970277	0.238359	0.846906	0.971057	0.999871	NA	32929287	Continuous
	ebi-a-GCST90001723	CD19 on CD24+ CD27+ B cell	2	0.0201569	3656	37.5739	0.162609	0.47932	0.995439	0.99996	1	NA	32929287	Continuous
	ebi-a-GCST90001724	CD19 on IgD+ CD24+ B cell	3	0.02983	3656	37.4296	0.218285	0.640995	0.999839	1	1	NA	32929287	Continuous
	ebi-a-GCST90001725	CD19 on IgD+ CD24- B cell	3	0.0268782	3656	33.6235	0.201287	0.596116	0.999541	0.999999	1	NA	32929287	Continuous
	ebi-a-GCST90001728	CD19 on IgD+ CD38- unswitched memory B cell	2	0.0431255	1833	41.2383	0.294186	0.796964	0.999999	1	1	NA	32929287	Continuous
	ebi-a-GCST90001729	CD19 on IgD+ CD38+ B cell	2	0.0286628	3657	53.9122	0.211565	0.623718	0.999755	1	1	NA	32929287	Continuous
	ebi-a-GCST90001730	CD19 on IgD+ CD38dim B cell	2	0.020737	3657	38.6888	0.16594	0.490182	0.996238	0.999972	1	NA	32929287	Continuous
	ebi-a-GCST90001733	CD19 on IgD- CD38- B cell	1	0.00891669	3657	32.8837	0.0988004	0.245415	0.859445	0.975415	0.999914	NA	32929287	Continuous
	ebi-a-GCST90001735	CD19 on IgD- CD38dim B cell	2	0.0215774	3657	40.2912	0.170769	0.505661	0.997159	0.999983	1	NA	32929287	Continuous
	ebi-a-GCST90001736	CD19 on memory B cell	2	0.0179424	3657	33.3797	0.149917	0.436584	0.990594	0.999847	1	NA	32929287	Continuous
	ebi-a-GCST90001737	CD19 on naive-mature B cell	2	0.0173485	3653	32.22	0.14652	0.424792	0.988616	0.999782	1	NA	32929287	Continuous
	ebi-a-GCST90001738	CD19 on unswitched memory B cell	2	0.0203933	3656	38.0238	0.163966	0.483764	0.995782	0.999965	1	NA	32929287	Continuous
	ebi-a-GCST90001740	CD19 on switched memory B cell	2	0.0203186	3657	37.8919	0.163537	0.482362	0.995676	0.999964	1	NA	32929287	Continuous
	ebi-a-GCST90001741	CD19 on IgD+ B cell	2	0.017604	3658	32.7477	0.14798	0.42988	0.989511	0.999813	1	NA	32929287	Continuous
	ebi-a-GCST90001742	CD19 on transitional B cell	2	0.0211151	3657	39.4094	0.168112	0.497183	0.996683	0.999978	1	NA	32929287	Continuous
	ebi-a-GCST90001743	CD20 on B cell	4	0.0494235	3660	47.5088	0.329402	0.847946	1	1	1	NA	32929287	Continuous
	ebi-a-GCST90001745	CD20 on CD24+ CD27+ B cell	4	0.0560871	3657	54.2502	0.365904	0.889278	1	1	1	NA	32929287	Continuous
	ebi-a-GCST90001746	CD20 on IgD+ CD24+ B cell	2	0.0233904	3657	43.7579	0.181199	0.538012	0.998463	0.999995	1	NA	32929287	Continuous
	ebi-a-GCST90001747	CD20 on IgD+ CD24- B cell	4	0.0504433	3657	48.5013	0.335043	0.855047	1	1	1	NA	32929287	Continuous
	ebi-a-GCST90001748	CD20 on IgD+ CD38- B cell	4	0.0418737	3645	39.7704	0.287117	0.785243	0.999998	1	1	NA	32929287	Continuous
	ebi-a-GCST90001751	CD20 on IgD+ CD38+ B cell	5	0.0714814	3657	56.214	0.446485	0.948768	1	1	1	NA	32929287	Continuous
	ebi-a-GCST90001752	CD20 on IgD+ CD38dim B cell	7	0.0924724	3657	53.1163	0.546211	0.983276	1	1	1	NA	32929287	Continuous
	ebi-a-GCST90001753	CD20 on IgD- CD24- B cell	1	0.0119993	3657	44.3899	0.116115	0.313121	0.941093	0.995279	0.999999	NA	32929287	Continuous
	ebi-a-GCST90001754	CD20 on IgD- CD27- B cell	4	0.0438304	3657	41.8516	0.298158	0.80332	0.999999	1	1	NA	32929287	Continuous
	ebi-a-GCST90001755	CD20 on IgD- CD38- B cell	3	0.0377229	3657	47.7346	0.263539	0.742209	0.999991	1	1	NA	32929287	Continuous
	ebi-a-GCST90001757	CD20 on IgD- CD38dim B cell	6	0.0824997	3657	54.7001	0.5004	0.971285	1	1	1	NA	32929287	Continuous
	ebi-a-GCST90001758	CD20 on memory B cell	3	0.0448585	3657	57.1881	0.303937	0.812284	0.999999	1	1	NA	32929287	Continuous
	ebi-a-GCST90001759	CD20 on naive-mature B cell	6	0.0654979	3657	42.6372	0.415845	0.930478	1	1	1	NA	32929287	Continuous
	ebi-a-GCST90001760	CD20 on unswitched memory B cell	3	0.0385826	3657	48.8662	0.268438	0.751667	0.999993	1	1	NA	32929287	Continuous
	ebi-a-GCST90001761	CD20 on switched memory B cell	6	0.0828434	3657	54.9485	0.502027	0.971808	1	1	1	NA	32929287	Continuous
	ebi-a-GCST90001762	CD20 on IgD+ B cell	5	0.059509	3658	46.2156	0.384296	0.906307	1	1	1	NA	32929287	Continuous
	ebi-a-GCST90001763	CD20 on transitional B cell	2	0.0365815	3657	69.3722	0.257023	0.729195	0.999986	1	1	NA	32929287	Continuous
	ebi-a-GCST90001765	CD24 on IgD+ CD24+ B cell	2	0.0706767	3655	138.871	0.442418	0.9466	1	1	1	NA	32929287	Continuous
	ebi-a-GCST90001766	CD24 on IgD+ CD38- B cell	2	0.0277567	3638	51.8881	0.206347	0.609883	0.999663	1	1	NA	32929287	Continuous
	ebi-a-GCST90001767	CD24 on IgD+ CD38- unswitched memory B cell	2	0.0877673	1832	87.9854	0.524961	0.978378	1	1	1	NA	32929287	Continuous
	ebi-a-GCST90001768	CD24 on IgD+ CD38+ B cell	2	0.0277679	3655	52.1523	0.206411	0.610056	0.999664	1	1	NA	32929287	Continuous
	ebi-a-GCST90001769	CD24 on IgD- CD38- B cell	2	0.0429594	3648	81.8079	0.293249	0.79544	0.999999	1	1	NA	32929287	Continuous
	ebi-a-GCST90001771	CD24 on memory B cell	2	0.0668125	3653	130.663	0.422655	0.934949	1	1	1	NA	32929287	Continuous
	ebi-a-GCST90001772	CD24 on unswitched memory B cell	2	0.0595785	3655	115.683	0.384667	0.906627	1	1	1	NA	32929287	Continuous
	ebi-a-GCST90001773	CD24 on switched memory B cell	2	0.0600386	3652	116.537	0.38712	0.908719	1	1	1	NA	32929287	Continuous
	ebi-a-GCST90001774	CD24 on transitional B cell	1	0.0185439	3656	69.0395	0.15336	0.448386	0.992258	0.999894	1	NA	32929287	Continuous
	ebi-a-GCST90001775	CD25 on B cell	3	0.0591316	3660	76.5907	0.38228	0.904553	1	1	1	NA	32929287	Continuous
	ebi-a-GCST90001777	CD25 on CD24+ CD27+ B cell	3	0.0842407	3657	112.013	0.508606	0.973843	1	1	1	NA	32929287	Continuous
	ebi-a-GCST90001778	CD25 on IgD+ CD24+ B cell	2	0.0636873	3657	124.271	0.406397	0.923855	1	1	1	NA	32929287	Continuous
	ebi-a-GCST90001779	CD25 on IgD+ CD24- B cell	3	0.0758722	3657	99.9721	0.468371	0.959222	1	1	1	NA	32929287	Continuous
	ebi-a-GCST90001780	CD25 on IgD+ CD38- B cell	3	0.0494378	3642	63.0696	0.329481	0.848047	1	1	1	NA	32929287	Continuous
	ebi-a-GCST90001781	CD25 on IgD+ CD38- naive B cell	2	0.0572415	1835	55.6168	0.372137	0.895312	1	1	1	NA	32929287	Continuous
	ebi-a-GCST90001782	CD25 on IgD+ CD38- unswitched memory B cell	1	0.0748706	1837	148.506	0.463425	0.95703	1	1	1	NA	32929287	Continuous
	ebi-a-GCST90001783	CD25 on IgD+ CD38+ B cell	2	0.0310492	3656	58.5287	0.225299	0.65839	0.999896	1	1	NA	32929287	Continuous
	ebi-a-GCST90001784	CD25 on IgD+ CD38dim B cell	3	0.0649192	3657	84.538	0.412834	0.928421	1	1	1	NA	32929287	Continuous
	ebi-a-GCST90001785	CD25 on IgD- CD24- B cell	2	0.0339251	3649	64.0173	0.241816	0.696829	0.999963	1	1	NA	32929287	Continuous
	ebi-a-GCST90001786	CD25 on IgD- CD27- B cell	2	0.0386049	3651	73.2428	0.268565	0.751908	0.999994	1	1	NA	32929287	Continuous
	ebi-a-GCST90001787	CD25 on IgD- CD38- B cell	3	0.0685064	3657	89.5529	0.431365	0.940319	1	1	1	NA	32929287	Continuous
	ebi-a-GCST90001789	CD25 on IgD- CD38dim B cell	4	0.101317	3657	102.931	0.584371	0.989766	1	1	1	NA	32929287	Continuous
	ebi-a-GCST90001790	CD25 on memory B cell	3	0.0832392	3657	110.561	0.503896	0.972399	1	1	1	NA	32929287	Continuous
	ebi-a-GCST90001791	CD25 on naive-mature B cell	5	0.0940313	3657	75.7882	0.553107	0.984651	1	1	1	NA	32929287	Continuous
	ebi-a-GCST90001792	CD25 on unswitched memory B cell	3	0.0763934	3657	100.716	0.470935	0.960321	1	1	1	NA	32929287	Continuous
	ebi-a-GCST90001793	CD25 on switched memory B cell	2	0.0737877	3657	145.55	0.458046	0.954536	1	1	1	NA	32929287	Continuous
	ebi-a-GCST90001794	CD25 on IgD+ B cell	2	0.0468818	3658	89.8907	0.315265	0.8289	1	1	1	NA	32929287	Continuous
	ebi-a-GCST90001795	CD25 on transitional B cell	1	0.0147253	3657	54.6255	0.131562	0.371168	0.974043	0.998988	1	NA	32929287	Continuous
	ebi-a-GCST90001798	CD27 on CD24+ CD27+ B cell	10	0.292468	3657	150.712	0.958364	1	1	1	1	NA	32929287	Continuous
	ebi-a-GCST90001799	CD27 on T cell	1	0.0462583	1838	89.0496	0.311782	0.823921	1	1	1	NA	32929287	Continuous
	ebi-a-GCST90001800	CD27 on IgD+ CD24+ B cell	6	0.192802	3656	145.263	0.850284	0.999959	1	1	1	NA	32929287	Continuous
	ebi-a-GCST90001801	CD27 on IgD+ CD38- unswitched memory B cell	5	0.286707	1836	147.113	0.955007	1	1	1	1	NA	32929287	Continuous
	ebi-a-GCST90001802	CD27 on IgD- CD38- B cell	7	0.186468	3657	119.483	0.838423	0.999939	1	1	1	NA	32929287	Continuous
	ebi-a-GCST90001803	CD27 on IgD- CD38+ B cell	2	0.0208956	3642	38.8309	0.166851	0.493126	0.996431	0.999975	1	NA	32929287	Continuous
	ebi-a-GCST90001804	CD27 on IgD- CD38dim B cell	8	0.28465	3657	181.45	0.953747	1	1	1	1	NA	32929287	Continuous
	ebi-a-GCST90001805	CD27 on memory B cell	7	0.194992	3657	126.268	0.854202	0.999965	1	1	1	NA	32929287	Continuous
	ebi-a-GCST90001806	CD27 on unswitched memory B cell	10	0.229356	3656	108.481	0.904815	0.999996	1	1	1	NA	32929287	Continuous
	ebi-a-GCST90001807	CD27 on Plasma Blast-Plasma Cell	1	0.00897357	3651	33.041	0.0991182	0.246678	0.861592	0.976127	0.99992	NA	32929287	Continuous
	ebi-a-GCST90001808	CD27 on switched memory B cell	10	0.310935	3657	164.523	0.967611	1	1	1	1	NA	32929287	Continuous
	ebi-a-GCST90001810	CD38 on CD3- CD19-	1	0.0182293	1834	34.0163	0.151559	0.442232	0.991427	0.999871	1	NA	32929287	Continuous
	ebi-a-GCST90001811	CD38 on IgD+ CD24- B cell	1	0.0203202	3656	75.7901	0.163547	0.482393	0.995679	0.999964	1	NA	32929287	Continuous
	ebi-a-GCST90001812	CD38 on IgD+ CD38+ B cell	2	0.0305054	3652	57.4083	0.222171	0.650712	0.999873	1	1	NA	32929287	Continuous
	ebi-a-GCST90001813	CD38 on IgD+ CD38dim B cell	3	0.0625061	3654	81.1196	0.400191	0.919227	1	1	1	NA	32929287	Continuous
	ebi-a-GCST90001815	CD38 on IgD- CD38dim B cell	2	0.0425579	3657	81.2094	0.290983	0.791718	0.999999	1	1	NA	32929287	Continuous
	ebi-a-GCST90001816	CD38 on naive-mature B cell	2	0.0355867	3656	67.3975	0.251335	0.717419	0.99998	1	1	NA	32929287	Continuous
	ebi-a-GCST90001818	CD38 on IgD+ B cell	1	0.01223	3658	45.2664	0.117418	0.318112	0.944949	0.995845	0.999999	NA	32929287	Continuous
	ebi-a-GCST90001819	CD38 on transitional B cell	4	0.0726444	3657	71.5199	0.452333	0.951757	1	1	1	NA	32929287	Continuous
	ebi-a-GCST90001820	IgD on IgD+ CD24+ B cell	3	0.0303523	3656	38.1055	0.221291	0.648528	0.999866	1	1	NA	32929287	Continuous
	ebi-a-GCST90001821	IgD on IgD+ CD24- B cell	3	0.0397122	3656	50.3422	0.274863	0.763654	0.999996	1	1	NA	32929287	Continuous
	ebi-a-GCST90001823	IgD on IgD+ CD38- unswitched memory B cell	1	0.0163443	1834	30.4403	0.140784	0.404551	0.984335	0.999606	1	NA	32929287	Continuous
	ebi-a-GCST90001824	IgD on IgD+ CD38+ B cell	4	0.0596812	3656	57.9314	0.385215	0.907097	1	1	1	NA	32929287	Continuous
	ebi-a-GCST90001825	IgD on IgD+ CD38dim B cell	3	0.0408494	3656	51.8452	0.281317	0.775229	0.999997	1	1	NA	32929287	Continuous
	ebi-a-GCST90001826	IgD on unswitched memory B cell	1	0.0117997	3636	43.3923	0.114989	0.308796	0.937558	0.99473	0.999998	NA	32929287	Continuous
	ebi-a-GCST90001827	IgD on IgD+ B cell	1	0.0129906	3657	48.1057	0.12172	0.33447	0.956061	0.997283	1	NA	32929287	Continuous
	ebi-a-GCST90001828	IgD on transitional B cell	4	0.0485338	3657	46.5716	0.324466	0.841501	1	1	1	NA	32929287	Continuous
	ebi-a-GCST90001829	BAFF-R on B cell	10	0.568446	3660	480.648	0.999282	1	1	1	1	NA	32929287	Continuous
	ebi-a-GCST90001830	BAFF-R on CD20- B cell	1	0.029683	3648	111.535	0.217439	0.638853	0.99983	1	1	NA	32929287	Continuous
	ebi-a-GCST90001831	CD62L on CD62L+ myeloid Dendritic Cell	2	0.0483672	2872	72.9092	0.32354	0.840269	1	1	1	NA	32929287	Continuous
	ebi-a-GCST90001832	CD62L on CD62L+ plasmacytoid Dendritic Cell	3	0.069194	2872	71.0669	0.43488	0.94238	1	1	1	NA	32929287	Continuous
	ebi-a-GCST90001833	CD62L on CD62L+ Dendritic Cell	2	0.0295929	2871	43.7304	0.21692	0.637535	0.999824	1	1	NA	32929287	Continuous
	ebi-a-GCST90001834	CD62L on monocyte	2	0.0911295	2848	142.629	0.540213	0.981998	1	1	1	NA	32929287	Continuous
	ebi-a-GCST90001838	CD3 on naive CD8+ T cell	6	0.24026	2910	153.007	0.917172	0.999998	1	1	1	NA	32929287	Continuous
	ebi-a-GCST90001839	CD3 on Effector Memory CD8+ T cell	3	0.0717441	2912	74.9189	0.447809	0.949458	1	1	1	NA	32929287	Continuous
	ebi-a-GCST90001840	CD3 on Terminally Differentiated CD8+ T cell	2	0.0301354	2911	45.1784	0.220043	0.645414	0.999855	1	1	NA	32929287	Continuous
	ebi-a-GCST90001841	CD3 on Central Memory CD4+ T cell	4	0.188936	2912	169.296	0.843139	0.999948	1	1	1	NA	32929287	Continuous
	ebi-a-GCST90001842	CD3 on Naive CD4+ T cell	5	0.288156	2910	235.109	0.955874	1	1	1	1	NA	32929287	Continuous
	ebi-a-GCST90001843	CD3 on Effector Memory CD4+ T cell	2	0.115602	2912	190.121	0.641025	0.995463	1	1	1	NA	32929287	Continuous
	ebi-a-GCST90001844	CD3 on Terminally Differentiated CD4+ T cell	1	0.0336318	2903	100.961	0.240134	0.693073	0.999959	1	1	NA	32929287	Continuous
	ebi-a-GCST90001845	CD3 on CD45RA- CD4+ T cell	3	0.151482	2911	172.992	0.757129	0.999463	1	1	1	NA	32929287	Continuous
	ebi-a-GCST90001846	CD3 on Central Memory CD8+ T cell	3	0.109357	2910	118.937	0.617011	0.993506	1	1	1	NA	32929287	Continuous
	ebi-a-GCST90001847	CD3 on HLA DR+ T cell	2	0.0831136	3060	138.555	0.503303	0.972212	1	1	1	NA	32929287	Continuous
	ebi-a-GCST90001848	CD3 on Natural Killer T	1	0.0124334	3113	39.1674	0.118568	0.322502	0.948153	0.996289	0.999999	NA	32929287	Continuous
	ebi-a-GCST90001849	CD3 on HLA DR+ CD4+ T cell	2	0.0989446	3060	167.844	0.574365	0.988313	1	1	1	NA	32929287	Continuous
	ebi-a-GCST90001850	CD3 on HLA DR+ CD8+ T cell	1	0.0355797	3060	112.817	0.251295	0.717336	0.99998	1	1	NA	32929287	Continuous
	ebi-a-GCST90001851	CD3 on T cell	3	0.106767	2919	116.142	0.606709	0.992475	1	1	1	NA	32929287	Continuous
	ebi-a-GCST90001852	CD3 on CD39+ resting CD4 regulatory T cell	1	0.050212	2649	139.938	0.333765	0.853462	1	1	1	NA	32929287	Continuous
	ebi-a-GCST90001853	CD3 on activated CD4 regulatory T cell	3	0.197804	2919	239.592	0.8591	0.999971	1	1	1	NA	32929287	Continuous
	ebi-a-GCST90001854	CD3 on CD39+ activated CD4 regulatory T cell	3	0.188202	2919	225.265	0.841748	0.999946	1	1	1	NA	32929287	Continuous
	ebi-a-GCST90001855	CD3 on secreting CD4 regulatory T cell	3	0.19897	2919	241.355	0.861088	0.999973	1	1	1	NA	32929287	Continuous
	ebi-a-GCST90001856	CD3 on CD39+ secreting CD4 regulatory T cell	3	0.15981	2919	184.818	0.779099	0.999678	1	1	1	NA	32929287	Continuous
	ebi-a-GCST90001857	CD3 on activated & secreting CD4 regulatory T cell	3	0.204257	2919	249.414	0.869792	0.999981	1	1	1	NA	32929287	Continuous
	ebi-a-GCST90001858	CD3 on CD45RA+ CD4+ T cell	5	0.259022	2919	203.658	0.93505	0.999999	1	1	1	NA	32929287	Continuous
	ebi-a-GCST90001859	CD3 on CD8+ T cell	2	0.0910782	2918	146.048	0.539983	0.981947	1	1	1	NA	32929287	Continuous
	ebi-a-GCST90001860	CD3 on CD39+ CD4+ T cell	2	0.196281	2919	356.067	0.856465	0.999968	1	1	1	NA	32929287	Continuous
	ebi-a-GCST90001861	CD3 on CD28+ CD4+ T cell	2	0.120982	2919	200.67	0.660782	0.99668	1	1	1	NA	32929287	Continuous
	ebi-a-GCST90001863	CD3 on CD28+ CD45RA- CD8+ T cell	5	0.10817	2919	70.6632	0.612315	0.993052	1	1	1	NA	32929287	Continuous
	ebi-a-GCST90001864	CD3 on CD28+ CD45RA+ CD8+ T cell	3	0.199831	2919	242.66	0.862539	0.999974	1	1	1	NA	32929287	Continuous
	ebi-a-GCST90001865	CD3 on CD28- CD8+ T cell	2	0.0362686	2919	54.8696	0.255235	0.725535	0.999985	1	1	NA	32929287	Continuous
	ebi-a-GCST90001866	CD3 on CD39+ CD8+ T cell	1	0.0566416	2914	174.844	0.368901	0.892215	1	1	1	NA	32929287	Continuous
	ebi-a-GCST90001867	CD3 on CD4+ T cell	2	0.117287	2919	193.726	0.647307	0.995884	1	1	1	NA	32929287	Continuous
	ebi-a-GCST90001868	CD3 on CD4 regulatory T cell	3	0.210642	2919	259.292	0.879656	0.999987	1	1	1	NA	32929287	Continuous
	ebi-a-GCST90001869	CD3 on resting CD4 regulatory T cell	6	0.260518	2918	170.923	0.93631	1	1	1	1	NA	32929287	Continuous
	ebi-a-GCST90001870	CD34 on Hematopoietic Stem Cell	4	0.119784	1634	55.4203	0.656455	0.99644	1	1	1	NA	32929287	Continuous
	ebi-a-GCST90001871	HVEM on T cell	1	0.0404924	1247	52.5406	0.279293	0.771648	0.999997	1	1	NA	32929287	Continuous
	ebi-a-GCST90001872	HVEM on naive CD8+ T cell	1	0.0273033	1247	34.9468	0.203735	0.602821	0.999604	1	1	NA	32929287	Continuous
	ebi-a-GCST90001873	HVEM on Effector Memory CD8+ T cell	1	0.0402244	1247	52.1782	0.277772	0.768928	0.999996	1	1	NA	32929287	Continuous
	ebi-a-GCST90001875	HVEM on CD4+ T cell	1	0.0443265	1247	57.7462	0.300949	0.807691	0.999999	1	1	NA	32929287	Continuous
	ebi-a-GCST90001876	HVEM on Central Memory CD4+ T cell	1	0.0424827	1247	55.2376	0.290559	0.791015	0.999998	1	1	NA	32929287	Continuous
	ebi-a-GCST90001877	HVEM on naive CD4+ T cell	1	0.03298	1247	42.4604	0.236393	0.684593	0.999948	1	1	NA	32929287	Continuous
	ebi-a-GCST90001878	HVEM on Effector Memory CD4+ T cell	1	0.0414034	1247	53.7736	0.284455	0.780693	0.999998	1	1	NA	32929287	Continuous
	ebi-a-GCST90001879	HVEM on Terminally Differentiated CD4+ T cell	1	0.0280207	1245	35.8338	0.207867	0.613952	0.999693	1	1	NA	32929287	Continuous
	ebi-a-GCST90001880	HVEM on CD45RA- CD4+ T cell	1	0.0457298	1247	59.6619	0.308823	0.819603	1	1	1	NA	32929287	Continuous
	ebi-a-GCST90001881	HVEM on CD8+ T cell	1	0.0340741	1247	43.9188	0.242671	0.698723	0.999965	1	1	NA	32929287	Continuous
	ebi-a-GCST90001882	HVEM on Central Memory CD8+ T cell	1	0.049253	1247	64.4967	0.328457	0.846729	1	1	1	NA	32929287	Continuous
	ebi-a-GCST90001883	CD16-CD56 on Natural Killer T	5	0.175731	3113	132.48	0.816437	0.99988	1	1	1	NA	32929287	Continuous
	ebi-a-GCST90001884	CD16-CD56 on Natural Killer	7	0.321948	3113	210.613	0.972165	1	1	1	1	NA	32929287	Continuous
	ebi-a-GCST90001885	CD16-CD56 on HLA DR+ Natural Killer	2	0.0408515	2971	63.2057	0.281329	0.77525	0.999997	1	1	NA	32929287	Continuous
	ebi-a-GCST90001886	CD28 on CD39+ activated CD4 regulatory T cell	3	0.0843359	2920	89.5246	0.509052	0.973976	1	1	1	NA	32929287	Continuous
	ebi-a-GCST90001887	CD28 on secreting CD4 regulatory T cell	3	0.0707315	2920	73.984	0.442696	0.94675	1	1	1	NA	32929287	Continuous
	ebi-a-GCST90001888	CD28 on CD39+ secreting CD4 regulatory T cell	3	0.121554	2920	134.499	0.662831	0.996789	1	1	1	NA	32929287	Continuous
	ebi-a-GCST90001889	CD28 on activated & secreting CD4 regulatory T cell	2	0.0603854	2920	93.7322	0.388965	0.910267	1	1	1	NA	32929287	Continuous
	ebi-a-GCST90001890	CD28 on CD45RA+ CD4+ T cell	2	0.0857506	2920	136.798	0.515653	0.975885	1	1	1	NA	32929287	Continuous
	ebi-a-GCST90001891	CD28 on CD45RA- CD4 not regulatory T cell	3	0.0881681	2920	93.9859	0.526796	0.978843	1	1	1	NA	32929287	Continuous
	ebi-a-GCST90001892	CD28 on CD39+ CD4+ T cell	6	0.231695	2920	146.411	0.907599	0.999997	1	1	1	NA	32929287	Continuous
	ebi-a-GCST90001893	CD28 on CD28+ CD45RA- CD8+ T cell	1	0.0637582	2920	198.716	0.406768	0.924125	1	1	1	NA	32929287	Continuous
	ebi-a-GCST90001894	CD28 on CD28+ CD4+ T cell	2	0.0801322	2920	127.054	0.4891	0.967425	1	1	1	NA	32929287	Continuous
	ebi-a-GCST90001896	CD28 on CD28+ CD45RA+ CD8+ T cell	2	0.108326	2920	177.188	0.612938	0.993114	1	1	1	NA	32929287	Continuous
	ebi-a-GCST90001897	CD28 on CD39+ CD8+ T cell	3	0.0554479	2914	56.9417	0.36244	0.885804	1	1	1	NA	32929287	Continuous
	ebi-a-GCST90001898	CD28 on CD4+ T cell	2	0.071456	2920	112.239	0.446357	0.948701	1	1	1	NA	32929287	Continuous
	ebi-a-GCST90001899	CD28 on CD4 regulatory T cell	2	0.0523479	2920	80.567	0.345527	0.867528	1	1	1	NA	32929287	Continuous
	ebi-a-GCST90001900	CD28 on resting CD4 regulatory T cell	1	0.0756496	2919	238.73	0.467274	0.958744	1	1	1	NA	32929287	Continuous
	ebi-a-GCST90001901	CD28 on CD39+ resting CD4 regulatory T cell	2	0.0304892	2650	41.6214	0.222078	0.650481	0.999873	1	1	NA	32929287	Continuous
	ebi-a-GCST90001902	CD28 on activated CD4 regulatory T cell	1	0.0399005	2920	121.268	0.275933	0.765605	0.999996	1	1	NA	32929287	Continuous
	ebi-a-GCST90001903	CD86 on myeloid Dendritic Cell	1	0.0891327	2871	280.745	0.531195	0.979924	1	1	1	NA	32929287	Continuous
	ebi-a-GCST90001905	CD86 on monocyte	1	0.0136383	2850	39.3789	0.125389	0.348275	0.963831	0.998115	1	NA	32929287	Continuous
	ebi-a-GCST90001906	CD86 on granulocyte	2	0.0257545	2848	37.6042	0.194813	0.577994	0.99932	0.999999	1	NA	32929287	Continuous
	ebi-a-GCST90001907	CCR7 on naive CD4+ T cell	3	0.0517064	2910	52.8173	0.342003	0.863435	1	1	1	NA	32929287	Continuous
	ebi-a-GCST90001908	CCR7 on naive CD8+ T cell	1	0.01812	2910	53.6655	0.150933	0.440084	0.991118	0.999863	1	NA	32929287	Continuous
	ebi-a-GCST90001910	CD45 on B cell	1	0.0110376	3112	34.7099	0.110694	0.292188	0.922174	0.992007	0.999995	NA	32929287	Continuous
	ebi-a-GCST90001911	CD45 on Natural Killer	3	0.0456016	3113	49.5165	0.308105	0.818542	1	1	1	NA	32929287	Continuous
	ebi-a-GCST90001917	CD45 on CD8+ T cell	2	0.0192745	3113	30.561	0.157547	0.462531	0.993901	0.999932	1	NA	32929287	Continuous
	ebi-a-GCST90001918	CD45 on HLA DR+ T cell	1	0.0271207	3060	85.2471	0.202683	0.599951	0.999578	0.999999	1	NA	32929287	Continuous
	ebi-a-GCST90001919	CD45 on Natural Killer T	1	0.00965397	3113	30.3263	0.102925	0.261753	0.88511	0.983258	0.999967	NA	32929287	Continuous
	ebi-a-GCST90001920	CD45 on HLA DR+ CD4+ T cell	1	0.0124313	3060	38.4935	0.118556	0.322456	0.94812	0.996285	0.999999	NA	32929287	Continuous
	ebi-a-GCST90001923	CD127 on CD45RA- CD4 not regulatory T cell	1	0.0116082	2920	34.2705	0.113909	0.304634	0.933981	0.994145	0.999997	NA	32929287	Continuous
	ebi-a-GCST90001924	CD127 on CD28+ CD4+ T cell	3	0.0396849	2920	40.1678	0.274708	0.76337	0.999996	1	1	NA	32929287	Continuous
	ebi-a-GCST90001926	CD127 on granulocyte	4	0.0825405	2920	65.563	0.500593	0.971347	1	1	1	NA	32929287	Continuous
	ebi-a-GCST90001927	CD127 on CD8+ T cell	1	0.0123751	2920	36.5631	0.118238	0.321245	0.947253	0.996167	0.999999	NA	32929287	Continuous
	ebi-a-GCST90001928	CD127 on CD28+ CD45RA- CD8+ T cell	1	0.0109818	2920	32.4007	0.11038	0.290968	0.920922	0.991762	0.999994	NA	32929287	Continuous
	ebi-a-GCST90001929	CD127 on CD28+ CD45RA+ CD8+ T cell	1	0.0195807	2920	58.2774	0.159303	0.468392	0.994484	0.999943	1	NA	32929287	Continuous
	ebi-a-GCST90001932	CD127 on CD45RA+ CD4+ T cell	3	0.0519929	2920	53.3088	0.343578	0.865276	1	1	1	NA	32929287	Continuous
	ebi-a-GCST90001933	CD25 on CD45RA- CD4 not regulatory T cell	1	0.00962308	3435	33.357	0.102752	0.26107	0.884125	0.982984	0.999965	NA	32929287	Continuous
	ebi-a-GCST90001934	CD25 on CD45RA+ CD4 not regulatory T cell	1	0.0167484	3435	58.4766	0.143091	0.41274	0.986216	0.999689	1	NA	32929287	Continuous
	ebi-a-GCST90001937	CD25 on resting CD4 regulatory T cell	1	0.0120551	3434	41.8779	0.11643	0.31433	0.942048	0.995422	0.999999	NA	32929287	Continuous
	ebi-a-GCST90001938	CD25 on CD39+ resting CD4 regulatory T cell	1	0.00986578	3118	31.0481	0.104112	0.266433	0.891661	0.985028	0.999975	NA	32929287	Continuous
	ebi-a-GCST90001944	CD123 on plasmacytoid Dendritic Cell	2	0.0484676	2872	73.0681	0.324098	0.841012	1	1	1	NA	32929287	Continuous
	ebi-a-GCST90001945	CD123 on CD62L+ plasmacytoid Dendritic Cell	2	0.0475785	2872	71.6609	0.319151	0.834317	1	1	1	NA	32929287	Continuous
	ebi-a-GCST90001946	CD33 on CD14+ monocyte	4	0.526513	1634	452.858	0.998622	1	1	1	1	NA	32929287	Continuous
	ebi-a-GCST90001947	CD33 on CD33+ HLA DR+ CD14dim	4	0.509509	1577	408.238	0.99821	1	1	1	1	NA	32929287	Continuous
	ebi-a-GCST90001948	CD33 on CD33dim HLA DR+ CD11b+	5	0.55727	1633	409.586	0.999145	1	1	1	1	NA	32929287	Continuous
	ebi-a-GCST90001949	CD33 on CD33dim HLA DR+ CD11b-	6	0.565852	1634	353.428	0.999252	1	1	1	1	NA	32929287	Continuous
	ebi-a-GCST90001950	CD33 on Granulocytic Myeloid-Derived Suppressor Cells	2	0.0513129	1244	33.5618	0.339838	0.860869	1	1	1	NA	32929287	Continuous
	ebi-a-GCST90001951	CD33 on CD66b++ myeloid cell	4	0.378581	1464	222.213	0.987471	1	1	1	1	NA	32929287	Continuous
	ebi-a-GCST90001952	CD33 on Monocytic Myeloid-Derived Suppressor Cells	4	0.455423	1569	326.989	0.995941	1	1	1	1	NA	32929287	Continuous
	ebi-a-GCST90001953	CD33 on CD33dim HLA DR-	6	0.508878	1558	267.846	0.998193	1	1	1	1	NA	32929287	Continuous
	ebi-a-GCST90001954	CD33 on basophil	5	0.17483	1555	65.6379	0.814479	0.999873	1	1	1	NA	32929287	Continuous
	ebi-a-GCST90001955	CD33 on Immature Myeloid-Derived Suppressor Cells	4	0.141643	1554	63.9025	0.728856	0.999025	1	1	1	NA	32929287	Continuous
	ebi-a-GCST90001956	CD33 on CD33+ HLA DR+	4	0.519923	1579	426.159	0.998475	1	1	1	1	NA	32929287	Continuous
	ebi-a-GCST90001957	CD33 on CD33+ HLA DR+ CD14-	4	0.524923	1578	434.51	0.998588	1	1	1	1	NA	32929287	Continuous
	ebi-a-GCST90001958	CD4 on monocyte	2	0.10602	3112	184.354	0.603702	0.99215	1	1	1	NA	32929287	Continuous
	ebi-a-GCST90001961	CD25 on CD39+ CD4+ T cell	5	0.323251	2920	278.376	0.972662	1	1	1	1	NA	32929287	Continuous
	ebi-a-GCST90001963	FSC-A on myeloid Dendritic Cell	3	0.0848573	2872	88.6459	0.511492	0.974696	1	1	1	NA	32929287	Continuous
	ebi-a-GCST90001964	FSC-A on plasmacytoid Dendritic Cell	2	0.0222995	2872	32.7182	0.174921	0.518719	0.997773	0.999989	1	NA	32929287	Continuous
	ebi-a-GCST90001965	FSC-A on monocyte	2	0.023728	2850	34.5977	0.183142	0.543874	0.99863	0.999996	1	NA	32929287	Continuous
	ebi-a-GCST90001966	FSC-A on granulocyte	2	0.0693431	2850	106.065	0.435641	0.942818	1	1	1	NA	32929287	Continuous
	ebi-a-GCST90001967	FSC-A on CD14+ monocyte	1	0.0102291	3112	32.1413	0.10615	0.274445	0.902118	0.987654	0.999984	NA	32929287	Continuous
	ebi-a-GCST90001969	FSC-A on Natural Killer	3	0.0506495	3113	55.2901	0.336181	0.856446	1	1	1	NA	32929287	Continuous
	ebi-a-GCST90001970	FSC-A on HLA DR+ Natural Killer	4	0.135617	2971	116.338	0.71025	0.998601	1	1	1	NA	32929287	Continuous
	ebi-a-GCST90001973	FSC-A on CD4+ T cell	1	0.01294	3113	40.7841	0.121433	0.333386	0.955392	0.997204	1	NA	32929287	Continuous
	ebi-a-GCST90001974	FSC-A on CD8+ T cell	1	0.00954062	3113	29.9668	0.10229	0.259246	0.881459	0.982231	0.999962	NA	32929287	Continuous
	ebi-a-GCST90001976	FSC-A on Natural Killer T	2	0.0192196	3113	30.4721	0.157232	0.461474	0.99379	0.999929	1	NA	32929287	Continuous
	ebi-a-GCST90001979	CD16 on CD14- CD16+ monocyte	7	0.578805	3620	709.086	0.999389	1	1	1	1	NA	32929287	Continuous
	ebi-a-GCST90001980	CD40 on CD14+ CD16- monocyte	4	0.190231	3629	212.838	0.845565	0.999952	1	1	1	NA	32929287	Continuous
	ebi-a-GCST90001981	CD40 on CD14+ CD16+ monocyte	5	0.227349	3618	212.562	0.902365	0.999996	1	1	1	NA	32929287	Continuous
	ebi-a-GCST90001982	CCR2 on CD14- CD16+ monocyte	1	0.0191068	3621	70.4944	0.156585	0.459303	0.993556	0.999924	1	NA	32929287	Continuous
	ebi-a-GCST90001983	CD14 on CD14+ CD16+ monocyte	2	0.0223661	3618	41.3516	0.175304	0.519912	0.997822	0.99999	1	NA	32929287	Continuous
	ebi-a-GCST90001984	HLA DR on CD14- CD16+ monocyte	3	0.0722196	3621	93.8507	0.450201	0.950685	1	1	1	NA	32929287	Continuous
	ebi-a-GCST90001985	CD40 on monocytes	5	0.237532	3629	225.735	0.914226	0.999998	1	1	1	NA	32929287	Continuous
	ebi-a-GCST90001986	CD14 on CD14+ CD16- monocyte	1	0.0149017	3629	54.8661	0.132565	0.374848	0.975417	0.999086	1	NA	32929287	Continuous
	ebi-a-GCST90001987	CD64 on CD14+ CD16- monocyte	5	0.219369	3622	203.23	0.892051	0.999993	1	1	1	NA	32929287	Continuous
	ebi-a-GCST90001988	HLA DR on CD14+ CD16- monocyte	3	0.151758	3629	216.182	0.757885	0.999472	1	1	1	NA	32929287	Continuous
	ebi-a-GCST90001989	CD40 on CD14- CD16+ monocyte	8	0.305971	3621	199.049	0.965336	1	1	1	1	NA	32929287	Continuous
	ebi-a-GCST90001990	CD64 on CD14- CD16+ monocyte	2	0.0370272	3614	69.4232	0.259569	0.73434	0.999988	1	1	NA	32929287	Continuous
	ebi-a-GCST90001991	HLA DR on CD14+ monocyte	3	0.143527	3629	202.491	0.734468	0.99913	1	1	1	NA	32929287	Continuous
	ebi-a-GCST90001992	CCR2 on CD14+ CD16+ monocyte	2	0.0268718	3618	49.9121	0.20125	0.596014	0.999539	0.999999	1	NA	32929287	Continuous
	ebi-a-GCST90001993	PDL-1 on CD14+ CD16- monocyte	1	0.00837192	3629	30.6213	0.0957602	0.233303	0.837336	0.9675	0.999828	NA	32929287	Continuous
	ebi-a-GCST90001994	CX3CR1 on CD14- CD16-	3	0.0872731	3590	114.295	0.522691	0.977791	1	1	1	NA	32929287	Continuous
	ebi-a-GCST90001995	CX3CR1 on monocyte	3	0.117909	3590	159.78	0.649603	0.99603	1	1	1	NA	32929287	Continuous
	ebi-a-GCST90001996	CX3CR1 on CD14+ CD16+ monocyte	3	0.113291	3579	152.254	0.632276	0.994817	1	1	1	NA	32929287	Continuous
	ebi-a-GCST90001997	CX3CR1 on CD14+ CD16- monocyte	3	0.137781	3590	191.011	0.717045	0.998771	1	1	1	NA	32929287	Continuous
	ebi-a-GCST90001998	PDL-1 on CD14+ CD16+ monocyte	1	0.00832358	3618	30.3507	0.0954907	0.232227	0.835235	0.966692	0.999817	NA	32929287	Continuous
	ebi-a-GCST90001999	PDL-1 on CD14- CD16+ monocyte	2	0.105291	3621	212.887	0.600749	0.991819	1	1	1	NA	32929287	Continuous
	ebi-a-GCST90002000	PDL-1 on CD14- CD16-	1	0.0110025	3629	40.3502	0.110497	0.291422	0.92139	0.991854	0.999994	NA	32929287	Continuous
	ebi-a-GCST90002001	CD64 on CD14- CD16-	3	0.0340019	3622	42.4497	0.242257	0.697807	0.999964	1	1	NA	32929287	Continuous
	ebi-a-GCST90002002	PDL-1 on monocyte	2	0.0329767	3629	61.8256	0.236375	0.684551	0.999948	1	1	NA	32929287	Continuous
	ebi-a-GCST90002003	CCR2 on CD14- CD16-	3	0.0327491	3629	40.9116	0.235068	0.681546	0.999944	1	1	NA	32929287	Continuous
	ebi-a-GCST90002004	CCR2 on CD14+ CD16- monocyte	3	0.0431584	3629	54.502	0.294372	0.797264	0.999999	1	1	NA	32929287	Continuous
	ebi-a-GCST90002005	CD16 on CD14+ CD16+ monocyte	4	0.282125	3617	354.879	0.952157	1	1	1	1	NA	32929287	Continuous
	ebi-a-GCST90002006	CD64 on monocyte	5	0.188707	3622	168.216	0.842706	0.999947	1	1	1	NA	32929287	Continuous
	ebi-a-GCST90002007	HLA DR on CD14+ CD16+ monocyte	1	0.0232742	3618	86.1649	0.18053	0.535981	0.9984	0.999994	1	NA	32929287	Continuous
	ebi-a-GCST90002008	CCR2 on monocyte	2	0.0286683	3629	53.5096	0.211597	0.623801	0.999756	1	1	NA	32929287	Continuous
	ebi-a-GCST90002009	HLA DR on CD14- CD16-	3	0.126372	3629	174.788	0.67972	0.997579	1	1	1	NA	32929287	Continuous
	ebi-a-GCST90002010	HLA DR on monocyte	2	0.100633	3629	202.863	0.581503	0.989366	1	1	1	NA	32929287	Continuous
	ebi-a-GCST90002011	CD64 on CD14+ CD16+ monocyte	1	0.00928004	3611	33.8054	0.100832	0.253475	0.87267	0.979638	0.999946	NA	32929287	Continuous
	ebi-a-GCST90002012	CX3CR1 on CD14- CD16+ monocyte	2	0.0322938	3582	59.7184	0.232453	0.675468	0.999934	1	1	NA	32929287	Continuous
	ebi-a-GCST90002013	CCR2 on myeloid Dendritic Cell	2	0.0729323	2870	112.773	0.453774	0.952471	1	1	1	NA	32929287	Continuous
	ebi-a-GCST90002014	CCR2 on CD62L+ myeloid Dendritic Cell	3	0.0827962	2870	86.2382	0.501803	0.971736	1	1	1	NA	32929287	Continuous
	ebi-a-GCST90002015	CCR2 on plasmacytoid Dendritic Cell	2	0.0999315	2871	159.212	0.578548	0.98894	1	1	1	NA	32929287	Continuous
	ebi-a-GCST90002016	CCR2 on CD62L+ plasmacytoid Dendritic Cell	2	0.0997442	2871	158.881	0.577756	0.988823	1	1	1	NA	32929287	Continuous
	ebi-a-GCST90002018	CCR2 on granulocyte	2	0.0366914	2850	54.2196	0.257651	0.730471	0.999987	1	1	NA	32929287	Continuous
	ebi-a-GCST90002019	CD14 on Monocytic Myeloid-Derived Suppressor Cells	1	0.0188543	1570	30.1316	0.155138	0.454421	0.993002	0.999912	1	NA	32929287	Continuous
	ebi-a-GCST90002021	CD14 on CD33dim HLA DR+ CD11b+	1	0.046203	1634	79.056	0.311472	0.823474	1	1	1	NA	32929287	Continuous
	ebi-a-GCST90002022	CD4 on CD4+ T cell	3	0.0511374	2912	52.2407	0.338871	0.859711	1	1	1	NA	32929287	Continuous
	ebi-a-GCST90002023	CD4 on Central Memory CD4+ T cell	2	0.0417641	2912	63.3935	0.286497	0.78419	0.999998	1	1	NA	32929287	Continuous
	ebi-a-GCST90002024	CD4 on naive CD4+ T cell	4	0.0554519	2910	42.6362	0.362462	0.885826	1	1	1	NA	32929287	Continuous
	ebi-a-GCST90002025	CD4 on Effector Memory CD4+ T cell	1	0.0354405	2912	106.921	0.250499	0.715655	0.999979	1	1	NA	32929287	Continuous
	ebi-a-GCST90002027	CD4 on CD45RA+ CD4+ T cell	1	0.0358567	2911	108.186	0.25288	0.720656	0.999982	1	1	NA	32929287	Continuous
	ebi-a-GCST90002028	CD19 on B cell	1	0.0121169	3112	38.1457	0.116779	0.315667	0.943089	0.995576	0.999999	NA	32929287	Continuous
	ebi-a-GCST90002029	CD39 on CD39+ CD8+ T cell	3	0.150607	2915	172.051	0.754716	0.999434	1	1	1	NA	32929287	Continuous
	ebi-a-GCST90002030	CD39 on CD39+ activated CD4 regulatory T cell	6	0.836635	2920	2486.38	0.999991	1	1	1	1	NA	32929287	Continuous
	ebi-a-GCST90002031	CD39 on CD39+ secreting CD4 regulatory T cell	6	0.598485	2920	723.669	0.999552	1	1	1	1	NA	32929287	Continuous
	ebi-a-GCST90002032	CD39 on CD39+ CD4+ T cell	5	0.58371	2920	817.187	0.999435	1	1	1	1	NA	32929287	Continuous
	ebi-a-GCST90002033	CD39 on granulocyte	1	0.0126686	2920	37.4412	0.119897	0.327562	0.95164	0.996745	0.999999	NA	32929287	Continuous
	ebi-a-GCST90002034	CD39 on monocyte	2	0.0210071	2909	31.1783	0.167492	0.49519	0.996562	0.999976	1	NA	32929287	Continuous
	ebi-a-GCST90002035	CD80 on myeloid Dendritic Cell	4	0.109273	2871	87.8987	0.61668	0.993475	1	1	1	NA	32929287	Continuous
	ebi-a-GCST90002036	CD80 on CD62L+ myeloid Dendritic Cell	3	0.0861525	2871	90.095	0.517517	0.976403	1	1	1	NA	32929287	Continuous
	ebi-a-GCST90002037	CD80 on plasmacytoid Dendritic Cell	2	0.043357	2871	64.9917	0.295491	0.79907	0.999999	1	1	NA	32929287	Continuous
	ebi-a-GCST90002038	CD80 on CD62L+ plasmacytoid Dendritic Cell	2	0.0426063	2871	63.8164	0.291256	0.79217	0.999999	1	1	NA	32929287	Continuous
	ebi-a-GCST90002039	CD80 on monocyte	6	0.239247	2850	149.014	0.916089	0.999998	1	1	1	NA	32929287	Continuous
	ebi-a-GCST90002040	CD80 on granulocyte	3	0.0527846	2850	52.8654	0.34792	0.870251	1	1	1	NA	32929287	Continuous
	ebi-a-GCST90002045	CD45 on CD33- HLA DR-	2	0.05544	1635	47.8943	0.362397	0.88576	1	1	1	NA	32929287	Continuous
	ebi-a-GCST90002046	CD45 on CD33- HLA DR+	2	0.0654905	1635	57.1854	0.415807	0.930452	1	1	1	NA	32929287	Continuous
	ebi-a-GCST90002052	CD45 on Immature Myeloid-Derived Suppressor Cells	2	0.154746	1555	142.067	0.765947	0.99956	1	1	1	NA	32929287	Continuous
	ebi-a-GCST90002054	CD8 on Central Memory CD8+ T cell	2	0.0635628	2910	98.6596	0.405744	0.923379	1	1	1	NA	32929287	Continuous
	ebi-a-GCST90002055	CD8 on naive CD8+ T cell	2	0.0882336	2910	140.658	0.527096	0.978918	1	1	1	NA	32929287	Continuous
	ebi-a-GCST90002056	CD8 on Effector Memory CD8+ T cell	2	0.0312917	2912	46.984	0.226694	0.661771	0.999905	1	1	NA	32929287	Continuous
	ebi-a-GCST90002058	CD8 on CD8+ T cell	2	0.0704059	3113	117.773	0.441046	0.945851	1	1	1	NA	32929287	Continuous
	ebi-a-GCST90002059	CD8 on Natural Killer T	1	0.0160631	3103	50.625	0.13918	0.398818	0.982884	0.999535	1	NA	32929287	Continuous
	ebi-a-GCST90002060	CD8 on HLA DR+ CD8+ T cell	1	0.0200455	3060	62.5529	0.16197	0.477218	0.995267	0.999957	1	NA	32929287	Continuous
	ebi-a-GCST90002061	CD4 on CD39+ CD4+ T cell	8	0.214136	2920	99.1503	0.884763	0.99999	1	1	1	NA	32929287	Continuous
	ebi-a-GCST90002062	CD4 on CD28+ CD4+ T cell	1	0.0138678	2920	41.0353	0.126691	0.353138	0.96626	0.998346	1	NA	32929287	Continuous
	ebi-a-GCST90002063	CD4 on CD4 regulatory T cell	2	0.0307887	2920	46.3318	0.223801	0.654728	0.999886	1	1	NA	32929287	Continuous
	ebi-a-GCST90002064	CD4 on resting CD4 regulatory T cell	1	0.0122167	2919	36.0768	0.117343	0.317825	0.944733	0.995814	0.999999	NA	32929287	Continuous
	ebi-a-GCST90002065	CD4 on CD39+ resting CD4 regulatory T cell	1	0.0111726	2650	29.9193	0.111454	0.29514	0.925131	0.992573	0.999996	NA	32929287	Continuous
	ebi-a-GCST90002066	CD4 on activated CD4 regulatory T cell	3	0.0469585	2920	47.8926	0.315693	0.829503	1	1	1	NA	32929287	Continuous
	ebi-a-GCST90002067	CD4 on CD39+ activated CD4 regulatory T cell	1	0.0146177	2920	43.2871	0.13095	0.368917	0.973169	0.998923	1	NA	32929287	Continuous
	ebi-a-GCST90002068	CD4 on secreting CD4 regulatory T cell	1	0.0142155	2920	42.079	0.128665	0.360476	0.96965	0.998644	1	NA	32929287	Continuous
	ebi-a-GCST90002069	CD4 on CD39+ secreting CD4 regulatory T cell	1	0.0401421	2920	122.033	0.277305	0.768088	0.999996	1	1	NA	32929287	Continuous
	ebi-a-GCST90002070	CD4 on activated & secreting CD4 regulatory T cell	3	0.0398012	2920	40.2903	0.275369	0.764578	0.999996	1	1	NA	32929287	Continuous
	ebi-a-GCST90002071	SSC-A on myeloid Dendritic Cell	5	0.0881992	2872	55.4461	0.526939	0.978879	1	1	1	NA	32929287	Continuous
	ebi-a-GCST90002072	SSC-A on plasmacytoid Dendritic Cell	5	0.0643438	2872	39.4182	0.409832	0.92632	1	1	1	NA	32929287	Continuous
	ebi-a-GCST90002073	SSC-A on monocyte	8	0.369579	2850	208.189	0.985748	1	1	1	1	NA	32929287	Continuous
	ebi-a-GCST90002074	SSC-A on CD14+ monocyte	6	0.260622	3112	182.412	0.936397	1	1	1	1	NA	32929287	Continuous
	ebi-a-GCST90002076	SSC-A on Natural Killer	1	0.0325065	3113	104.525	0.233674	0.678318	0.999939	1	1	NA	32929287	Continuous
	ebi-a-GCST90002077	SSC-A on HLA DR+ Natural Killer	3	0.136862	2971	156.819	0.714174	0.998701	1	1	1	NA	32929287	Continuous
	ebi-a-GCST90002078	SSC-A on granulocyte	4	0.110309	3112	96.3055	0.620748	0.99385	1	1	1	NA	32929287	Continuous
	ebi-a-GCST90002080	SSC-A on T cell	1	0.0102549	3113	32.2334	0.106295	0.275012	0.902824	0.987823	0.999985	NA	32929287	Continuous
	ebi-a-GCST90002081	SSC-A on CD4+ T cell	1	0.0115224	3113	36.2641	0.113425	0.302767	0.932319	0.993863	0.999997	NA	32929287	Continuous
	ebi-a-GCST90002083	SSC-A on HLA DR+ T cell	1	0.0159342	3060	49.5159	0.138445	0.396181	0.982176	0.999499	1	NA	32929287	Continuous
	ebi-a-GCST90002084	SSC-A on Natural Killer T	2	0.021346	3113	33.917	0.169439	0.50143	0.99693	0.999981	1	NA	32929287	Continuous
	ebi-a-GCST90002087	CD11c on myeloid Dendritic Cell	5	0.0908187	2872	57.2573	0.538817	0.981689	1	1	1	NA	32929287	Continuous
	ebi-a-GCST90002088	CD11c on CD62L+ myeloid Dendritic Cell	2	0.0603341	2872	92.1064	0.388692	0.910039	1	1	1	NA	32929287	Continuous
	ebi-a-GCST90002089	CD11c on monocyte	2	0.0695297	2850	106.371	0.436592	0.943361	1	1	1	NA	32929287	Continuous
	ebi-a-GCST90002090	CD11c on granulocyte	3	0.0794886	2850	81.9199	0.486001	0.966294	1	1	1	NA	32929287	Continuous
	ebi-a-GCST90002091	CD11b on CD14+ monocyte	1	0.152855	1635	294.65	0.76087	0.999506	1	1	1	NA	32929287	Continuous
	ebi-a-GCST90002094	CD11b on Monocytic Myeloid-Derived Suppressor Cells	1	0.0845641	1570	144.845	0.510121	0.974293	1	1	1	NA	32929287	Continuous
	ebi-a-GCST90002095	CD11b on CD33dim HLA DR-	1	0.0523928	1559	86.0858	0.345773	0.86781	1	1	1	NA	32929287	Continuous
	ebi-a-GCST90002096	CD11b on basophil	1	0.0565316	1556	93.1139	0.368307	0.891638	1	1	1	NA	32929287	Continuous
	ebi-a-GCST90002097	CD11b on CD33+ HLA DR+ CD14dim	1	0.101437	1578	177.912	0.584873	0.989834	1	1	1	NA	32929287	Continuous
	ebi-a-GCST90002098	CD45RA on naive CD4+ T cell	7	0.17186	2910	86.0342	0.807897	0.999848	1	1	1	NA	32929287	Continuous
	ebi-a-GCST90002099	CD4RA on Terminally Differentiated CD4+ T cell	3	0.0489207	2903	49.7053	0.326614	0.844333	1	1	1	NA	32929287	Continuous
	ebi-a-GCST90002100	CD45RA on naive CD8+ T cell	2	0.028447	2910	42.5584	0.210323	0.620457	0.999736	1	1	NA	32929287	Continuous
	ebi-a-GCST90002101	CD45RA on Terminally Differentiated CD8+ T cell	1	0.0131544	2911	38.7762	0.122647	0.337972	0.958161	0.997522	1	NA	32929287	Continuous
	ebi-a-GCST90002102	CD45RA on resting CD4 regulatory T cell	5	0.124398	2919	82.7711	0.672883	0.997281	1	1	1	NA	32929287	Continuous
	ebi-a-GCST90002103	CD45RA on CD39+ resting CD4 regulatory T cell	1	0.015749	2650	42.3705	0.137389	0.392379	0.981111	0.999441	1	NA	32929287	Continuous
	ebi-a-GCST90002104	HLA DR on myeloid Dendritic Cell	5	0.21625	2872	158.155	0.887759	0.999991	1	1	1	NA	32929287	Continuous
	ebi-a-GCST90002105	HLA DR on plasmacytoid Dendritic Cell	5	0.28047	2872	223.431	0.951087	1	1	1	1	NA	32929287	Continuous
	ebi-a-GCST90002106	HLA DR on Dendritic Cell	4	0.237717	2871	223.439	0.914428	0.999998	1	1	1	NA	32929287	Continuous
	ebi-a-GCST90002108	HLA DR on CD33+ HLA DR+ CD14-	1	0.129188	1579	233.954	0.689277	0.99795	1	1	1	NA	32929287	Continuous
	ebi-a-GCST90002109	HLA DR on CD33+ HLA DR+ CD14dim	2	0.0923983	1578	80.1714	0.545882	0.983208	1	1	1	NA	32929287	Continuous
	ebi-a-GCST90002110	HLA DR on CD33dim HLA DR+ CD11b+	2	0.0678474	1634	59.3568	0.427985	0.938281	1	1	1	NA	32929287	Continuous
	ebi-a-GCST90002111	HLA DR on CD33dim HLA DR+ CD11b-	1	0.0589757	1635	102.343	0.381447	0.90382	1	1	1	NA	32929287	Continuous
	ebi-a-GCST90002112	HLA DR on CD33- HLA DR+	2	0.197402	1635	200.698	0.858409	0.99997	1	1	1	NA	32929287	Continuous
	ebi-a-GCST90002113	HLA DR on HLA DR+ T cell	1	0.0244366	3060	76.599	0.187222	0.556015	0.998926	0.999997	1	NA	32929287	Continuous
	ebi-a-GCST90002114	HLA DR on HLA DR+ CD4+ T cell	1	0.0117525	3060	36.3665	0.114723	0.307769	0.936693	0.994591	0.999998	NA	32929287	Continuous
	ebi-a-GCST90002116	HLA DR on B cell	6	0.175181	3060	108.07	0.815244	0.999876	1	1	1	NA	32929287	Continuous
	ebi-a-GCST90002117	HLA DR on HLA DR+ Natural Killer	2	0.12051	2971	203.342	0.659083	0.996587	1	1	1	NA	32929287	Continuous
	ebi-a-GCST90002118	CD8 on CD28+ CD45RA- CD8+ T cell	1	0.0463344	2920	141.773	0.312207	0.824536	1	1	1	NA	32929287	Continuous
	ebi-a-GCST90002119	CD8 on CD28+ CD45RA+ CD8+ T cell	4	0.163843	2920	142.797	0.78912	0.999749	1	1	1	NA	32929287	Continuous
	ebi-a-GCST90002120	CD8 on CD28- CD8+ T cell	1	0.0156332	2920	46.3421	0.13673	0.389998	0.980414	0.999402	1	NA	32929287	Continuous
	ebi-a-GCST90002121	CD8 on CD39+ CD8+ T cell	2	0.0359131	2915	54.2373	0.253202	0.721328	0.999982	1	1	NA	32929287	Continuous
	ebi-a-GCST90002232	Fasting glucose	63	0.0437515	200622	145.654	0.297713	0.802617	0.999999	1	1	NA	34059833	Continuous
	ebi-a-GCST90002238	Fasting insulin	36	0.012513	151013	53.1416	0.119017	0.324216	0.949358	0.99645	0.999999	NA	34059833	Continuous
	ebi-a-GCST90002244	Glycated hemoglobin levels	68	0.0505385	146806	114.862	0.335569	0.855695	1	1	1	NA	34059833	Continuous
	ebi-a-GCST90002304	Hematocrit	425	0.0784499	562259	112.536	0.480975	0.964391	1	1	1	NA	32888493	Continuous
	ebi-a-GCST90002386	High light scatter reticulocyte percentage of red cells	364	0.121141	408112	154.405	0.661353	0.996711	1	1	1	NA	32888494	Continuous
	ebi-a-GCST90002404	Red cell distribution width	335	0.127928	408112	178.562	0.685028	0.997791	1	1	1	NA	32888494	Continuous
	ebi-a-GCST90002412	Low density lipoprotein cholesterol levels	294	0.132792	431167	224.413	0.701177	0.998344	1	1	1	NA	32493714	Continuous
	ebi-a-GCST90006885	BK polyomavirus VP1 antibody levels	1	0.00401266	8555	34.4585	0.0716855	0.136252	0.531072	0.749989	0.969634	NA	33204752	Continuous
	ebi-a-GCST90006886	Anti-chlamydia trachomatis IgG seropositivity	1	0.0038813	8735	34.0275	0.0709679	0.133354	0.517686	0.735972	0.965018	NA	33204752	Continuous
	ebi-a-GCST90006888	Chlamydia trachomatis momp D antibody levels	8	0.181927	1371	37.8611	0.829422	0.999919	1	1	1	NA	33204752	Continuous
	ebi-a-GCST90006890	Chlamydia trachomatis PorB antibody levels	1	0.0987149	273	29.6818	0.573387	0.988162	1	1	1	NA	33204752	Continuous
	ebi-a-GCST90006894	Cytomegalovirus pp28 antibody levels	1	0.00585946	5087	29.971	0.0818261	0.177259	0.692377	0.889425	0.996261	NA	33204752	Continuous
	ebi-a-GCST90006897	Anti-Epstein-Barr virus IgG seropositivity	1	0.00358245	8735	31.3981	0.0693369	0.126773	0.48631	0.701679	0.951946	NA	33204752	Continuous
	ebi-a-GCST90006898	Epstein-Barr virus EA-D antibody levels	2	0.0078785	7763	30.8113	0.093012	0.222311	0.814743	0.958312	0.99968	NA	33204752	Continuous
	ebi-a-GCST90006899	Epstein-Barr virus EBNA-1 antibody levels	3	0.0626752	7972	177.596	0.401081	0.919905	1	1	1	NA	33204752	Continuous
	ebi-a-GCST90006900	Epstein-Barr virus VCA p18 antibody levels	1	0.00421117	8518	36.0139	0.0727711	0.140637	0.550826	0.769994	0.975533	NA	33204752	Continuous
	ebi-a-GCST90006904	Human herpes virus<U+00A0>6 IE1A<U+00A0>antibody<U+00A0>levels	1	0.0042697	6968	29.8703	0.0730913	0.141932	0.55654	0.775631	0.977054	NA	33204752	Continuous
	ebi-a-GCST90006909	Human herpes<U+00A0>virus<U+00A0>7 U14<U+00A0>antibody<U+00A0>levels	2	0.00775799	8528	33.327	0.0923417	0.219624	0.808828	0.955723	0.999628	NA	33204752	Continuous
	ebi-a-GCST90006915	Helicobacter pylori UREA antibody levels	1	0.01346	2251	30.6846	0.124378	0.344487	0.961832	0.997915	1	NA	33204752	Continuous
	ebi-a-GCST90006919	Anti-herpes simplex virus 2 IgG seropositivity	1	0.00371009	8735	32.5209	0.0700332	0.129582	0.499865	0.716742	0.958007	NA	33204752	Continuous
	ebi-a-GCST90006921	Anti-polyomavirus 2 IgG seropositivity	1	0.0234246	8735	209.474	0.181395	0.538607	0.99848	0.999995	1	NA	33204752	Continuous
	ebi-a-GCST90006922	Polyomavirus 2 JC VP1 antibody levels	1	0.00613852	5118	31.5986	0.0833663	0.183483	0.712449	0.902925	0.997314	NA	33204752	Continuous
	ebi-a-GCST90006923	Anti-Merkel cell polyomavirus IgG seropositivity	1	0.00447848	8735	39.2865	0.0742346	0.146553	0.57651	0.794793	0.981779	NA	33204752	Continuous
	ebi-a-GCST90006924	Merkel cell polyomavirus VP1 antibody levels	2	0.0231883	5915	70.1719	0.180036	0.534477	0.998353	0.999994	1	NA	33204752	Continuous
	ebi-a-GCST90006928	Anti-varicella zoster virus IgG seropositivity	1	0.00524604	8735	46.0552	0.0784478	0.163596	0.644363	0.853654	0.992355	NA	33204752	Continuous
	ebi-a-GCST90006929	Varicella zoster virus glycoproteins E and I antibody levels	1	0.0138038	7595	106.28	0.126328	0.351785	0.9656	0.998284	1	NA	33204752	Continuous
	ebi-a-GCST90007316	circulating leptin levels	1	0.000882096	49909	44.0616	0.0547226	0.0684415	0.159345	0.234987	0.435857	NA	32917775	Continuous
	ebi-a-GCST90007322	circulating leptin levels adjusted for BMI	5	0.00589739	49830	59.115	0.0820354	0.178105	0.695169	0.891354	0.996425	NA	32917775	Continuous
	ebi-a-GCST90010103	A disintegrin and metalloproteinase with thrombospondin motifs 13 levels	4	0.124327	1301	46.0012	0.672634	0.99727	1	1	1	NA	33303764	Continuous
	ebi-a-GCST90010105	Protein AMBP levels	4	0.126133	1301	46.766	0.678898	0.997545	1	1	1	NA	33303764	Continuous
	ebi-a-GCST90010106	Angiopoietin-1 levels	1	0.0239657	1301	31.8958	0.184511	0.547972	0.998737	0.999996	1	NA	33303764	Continuous
	ebi-a-GCST90010107	Bone morphogenetic protein 6 levels	2	0.160362	1214	115.644	0.780494	0.999689	1	1	1	NA	33303764	Continuous
	ebi-a-GCST90010109	Carbonic anhydrase 5A,mitochondrial levels	1	0.162389	1263	244.473	0.785554	0.999725	1	1	1	NA	33303764	Continuous
	ebi-a-GCST90010110	C-C motif chemokine 17 levels	2	0.0676548	1301	47.0941	0.426995	0.937673	1	1	1	NA	33303764	Continuous
	ebi-a-GCST90010112	T-cell surface glycoprotein CD4 levels	1	0.0289447	1301	38.7199	0.213189	0.627947	0.999779	1	1	NA	33303764	Continuous
	ebi-a-GCST90010116	Chymotrypsin C levels	2	0.0677638	1301	47.1755	0.427556	0.938018	1	1	1	NA	33303764	Continuous
	ebi-a-GCST90010122	Fatty acid-binding protein,intestinal levels	1	0.0246615	1301	32.8452	0.188517	0.55982	0.999006	0.999998	1	NA	33303764	Continuous
	ebi-a-GCST90010126	Galectin-9 levels	2	0.115675	1301	84.8934	0.641302	0.995482	1	1	1	NA	33303764	Continuous
	ebi-a-GCST90010129	Gastric intrinsic factor levels	1	0.0320063	1299	42.8848	0.230801	0.671584	0.999926	1	1	NA	33303764	Continuous
	ebi-a-GCST90010130	Lactoylglutathione lyase levels	1	0.0561453	1301	77.2711	0.366218	0.88959	1	1	1	NA	33303764	Continuous
	ebi-a-GCST90010134	Heme oxygenase 1 levels	1	0.0753964	1301	105.926	0.466025	0.958194	1	1	1	NA	33303764	Continuous
	ebi-a-GCST90010135	Osteoclast-associated immunoglobulin-like receptor levels	3	0.27962	1301	167.813	0.950529	1	1	1	1	NA	33303764	Continuous
	ebi-a-GCST90010138	Low affinity immunoglobulin gamma Fc region receptor II-b levels	3	0.502262	1295	434.244	0.998001	1	1	1	1	NA	33303764	Continuous
	ebi-a-GCST90010140	Interleukin-17D levels	1	0.0385467	1299	51.9994	0.268233	0.751277	0.999993	1	1	NA	33303764	Continuous
	ebi-a-GCST90010143	Interleukin-1 receptor-like 2 levels	2	0.0858674	1301	60.9627	0.516195	0.976036	1	1	1	NA	33303764	Continuous
	ebi-a-GCST90010145	Interleukin-4 receptor subunit alpha levels	1	0.0242384	1292	32.0443	0.186081	0.552642	0.99885	0.999997	1	NA	33303764	Continuous
	ebi-a-GCST90010147	Kidney Injury Molecule levels	1	0.0663202	1301	92.2693	0.42011	0.933307	1	1	1	NA	33303764	Continuous
	ebi-a-GCST90010149	Lipoprotein lipase levels	3	0.116176	1301	56.8291	0.643176	0.995611	1	1	1	NA	33303764	Continuous
	ebi-a-GCST90010150	Macrophage receptor MARCO levels	2	0.0710884	1301	49.6672	0.444501	0.94772	1	1	1	NA	33303764	Continuous
	ebi-a-GCST90010151	Tyrosine-protein kinase Mer levels	1	0.0329415	1301	44.2486	0.236172	0.684086	0.999948	1	1	NA	33303764	Continuous
	ebi-a-GCST90010159	Programmed cell death 1 ligand 2 levels	2	0.0710823	1301	49.6625	0.44447	0.947703	1	1	1	NA	33303764	Continuous
	ebi-a-GCST90010162	Prolargin levels	1	0.0270842	1301	36.1618	0.202473	0.599375	0.999573	0.999999	1	NA	33303764	Continuous
	ebi-a-GCST90010163	Serine protease 27 levels	2	0.0982743	1301	70.7311	0.571508	0.987868	1	1	1	NA	33303764	Continuous
	ebi-a-GCST90010170	Serpin A12 levels	3	0.246636	1301	141.537	0.9237	0.999999	1	1	1	NA	33303764	Continuous
	ebi-a-GCST90010171	SLAM family member 7 levels	1	0.060141	1299	82.9942	0.387665	0.909178	1	1	1	NA	33303764	Continuous
	ebi-a-GCST90010172	Superoxide dismutase [Mn],mitochondrial levels	1	0.0238579	1301	31.7489	0.18389	0.546117	0.99869	0.999996	1	NA	33303764	Continuous
	ebi-a-GCST90010175	Serine/threonine-protein kinase 4 levels	1	0.0290842	1095	32.7413	0.213992	0.630026	0.999789	1	1	NA	33303764	Continuous
	ebi-a-GCST90010179	Thrombopoietin levels	1	0.028047	1300	37.4555	0.208019	0.614355	0.999696	1	1	NA	33303764	Continuous
	ebi-a-GCST90010183	Tumor necrosis factor receptor superfamily member 11A levels	1	0.0585838	1301	80.8361	0.379349	0.901954	1	1	1	NA	33303764	Continuous
	ebi-a-GCST90010188	XCL1 levels	2	0.102092	1280	72.5976	0.587603	0.990201	1	1	1	NA	33303764	Continuous
	ebi-a-GCST90010190	Aminopeptidase N levels	1	0.0351699	1323	48.1529	0.248949	0.712363	0.999977	1	1	NA	33303764	Continuous
	ebi-a-GCST90010193	Bleomycin hydrolase levels	1	0.119158	1323	178.702	0.654181	0.996308	1	1	1	NA	33303764	Continuous
	ebi-a-GCST90010195	C-C motif chemokine 15 levels	3	0.269566	1323	162.258	0.943461	1	1	1	1	NA	33303764	Continuous
	ebi-a-GCST90010196	C-C motif chemokine 16 levels	1	0.219361	1323	371.203	0.89204	0.999993	1	1	1	NA	33303764	Continuous
	ebi-a-GCST90010197	C-C motif chemokine 24 levels	4	0.443541	1323	262.637	0.995154	1	1	1	1	NA	33303764	Continuous
	ebi-a-GCST90010198	Scavenger receptor cysteine-rich type 1 protein M130 levels	1	0.0366614	1323	50.2728	0.25748	0.730123	0.999987	1	1	NA	33303764	Continuous
	ebi-a-GCST90010200	Cadherin-5 levels	2	0.174915	1323	139.918	0.814665	0.999874	1	1	1	NA	33303764	Continuous
	ebi-a-GCST90010202	Chitotriosidase-1 levels	2	0.33014	1184	291.028	0.975153	1	1	1	1	NA	33303764	Continuous
	ebi-a-GCST90010211	Protein delta homolog 1 levels	1	0.0878104	1323	127.164	0.525158	0.978428	1	1	1	NA	33303764	Continuous
	ebi-a-GCST90010213	epithelial cell adhesion molecule levels	2	0.103803	1323	76.4454	0.594672	0.991101	1	1	1	NA	33303764	Continuous
	ebi-a-GCST90010218	Galectin-4 levels	1	0.0422109	1323	58.218	0.289023	0.788455	0.999998	1	1	NA	33303764	Continuous
	ebi-a-GCST90010219	Granulins levels	1	0.026616	1323	36.1212	0.199776	0.591938	0.999496	0.999999	1	NA	33303764	Continuous
	ebi-a-GCST90010220	Intercellular adhesion molecule 2 levels	2	0.23548	1323	203.287	0.911947	0.999997	1	1	1	NA	33303764	Continuous
	ebi-a-GCST90010224	Interleukin-17 receptor A levels	3	0.326118	1323	212.772	0.973726	1	1	1	1	NA	33303764	Continuous
	ebi-a-GCST90010227	Interleukin-1 receptor type 2 levels	1	0.0818413	1323	117.749	0.497274	0.970257	1	1	1	NA	33303764	Continuous
	ebi-a-GCST90010228	Interleukin-2 receptor subunit alpha levels	1	0.154606	1323	241.586	0.765576	0.999557	1	1	1	NA	33303764	Continuous
	ebi-a-GCST90010237	Matrix extracellular phosphoglycoprotein levels	1	0.0451525	974	45.9636	0.305587	0.814782	0.999999	1	1	NA	33303764	Continuous
	ebi-a-GCST90010244	Osteopontin levels	1	0.0375821	1322	51.5455	0.262736	0.740632	0.999991	1	1	NA	33303764	Continuous
	ebi-a-GCST90010245	Plasminogen activator inhibitor-1 (PAI-1) levels	1	0.0231489	1323	31.3043	0.179808	0.533785	0.998331	0.999994	1	NA	33303764	Continuous
	ebi-a-GCST90010247	Platelet-derived growth factor subunit A levels	1	0.0264279	1323	35.859	0.198692	0.588923	0.999462	0.999999	1	NA	33303764	Continuous
	ebi-a-GCST90010251	Perlecan levels	1	0.0230374	1323	31.1501	0.179167	0.531827	0.998266	0.999993	1	NA	33303764	Continuous
	ebi-a-GCST90010252	Paraoxonase activity	5	0.225297	1322	76.5429	0.899802	0.999995	1	1	1	NA	33303764	Continuous
	ebi-a-GCST90010253	Myeloblastin levels	1	0.0259779	1323	35.2321	0.1961	0.581643	0.99937	0.999999	1	NA	33303764	Continuous
	ebi-a-GCST90010254	Pulmonary surfactant-associated protein D levels	2	0.299667	1316	280.911	0.96223	1	1	1	1	NA	33303764	Continuous
	ebi-a-GCST90010255	Retinoic acid receptor responder protein 2 levels	1	0.0350945	1323	48.046	0.248518	0.711442	0.999976	1	1	NA	33303764	Continuous
	ebi-a-GCST90010259	P-selectin levels	2	0.0703484	1323	49.9434	0.440754	0.945691	1	1	1	NA	33303764	Continuous
	ebi-a-GCST90010260	Tyrosine-protein phosphatase non-receptor type substrate 1 levels	5	0.447891	1323	213.68	0.995458	1	1	1	1	NA	33303764	Continuous
	ebi-a-GCST90010264	Metalloproteinase inhibitor 4 levels	2	0.0518522	1323	36.094	0.342805	0.864375	1	1	1	NA	33303764	Continuous
	ebi-a-GCST90010265	Trem-like transcript 2 protein levels	1	0.0339385	1323	46.4077	0.241893	0.696999	0.999964	1	1	NA	33303764	Continuous
	ebi-a-GCST90010268	Tumor necrosis factor receptor superfamily member 10C levels	2	0.222534	1323	188.912	0.896254	0.999994	1	1	1	NA	33303764	Continuous
	ebi-a-GCST90010272	Transferrin receptor protein 1 levels	1	0.0360601	1323	49.4173	0.254043	0.723074	0.999983	1	1	NA	33303764	Continuous
	ebi-a-GCST90010273	Tartrate-resistant acid phosphatase type 5 levels	2	0.0694314	1323	49.2438	0.436091	0.943076	1	1	1	NA	33303764	Continuous
	ebi-a-GCST90010274	Urokinase-type plasminogen activator levels	2	0.0592348	1323	41.5566	0.382832	0.905035	1	1	1	NA	33303764	Continuous
	ebi-a-GCST90010276	vWF levels	1	0.0484432	1323	67.2513	0.323962	0.840832	1	1	1	NA	33303764	Continuous
	ebi-a-GCST90010277	Lysophosphatidic acid phosphatase type 6 levels	7	0.555838	1311	232.945	0.999125	1	1	1	1	NA	33303764	Continuous
	ebi-a-GCST90010278	Adhesion G protein-coupled receptor E2 levels	1	0.0238407	1313	32.0185	0.183791	0.54582	0.998682	0.999996	1	NA	33303764	Continuous
	ebi-a-GCST90010284	DNA-(apurinic or apyrimidinic site) lyase levels	1	0.0292914	1187	35.7577	0.215184	0.633098	0.999804	1	1	NA	33303764	Continuous
	ebi-a-GCST90010287	Large proline-rich protein BAG6 levels	2	0.0472095	1313	32.4543	0.317094	0.831466	1	1	1	NA	33303764	Continuous
	ebi-a-GCST90010290	Coiled-coil domain-containing protein 80 levels	1	0.0584279	1309	81.104	0.378513	0.901203	1	1	1	NA	33303764	Continuous
	ebi-a-GCST90010291	Sialomucin core protein 24 levels	1	0.0764241	1313	108.483	0.471085	0.960385	1	1	1	NA	33303764	Continuous
	ebi-a-GCST90010292	T-cell surface glycoprotein CD1c levels	1	0.0250453	1313	33.6778	0.190728	0.566263	0.99913	0.999998	1	NA	33303764	Continuous
	ebi-a-GCST90010293	CD2-associated protein levels	1	0.037729	1313	51.4021	0.263574	0.742277	0.999991	1	1	NA	33303764	Continuous
	ebi-a-GCST90010296	Cadherin-related family member 5 levels	5	0.298005	1313	110.968	0.961369	1	1	1	1	NA	33303764	Continuous
	ebi-a-GCST90010297	Chordin-like protein 2 levels	1	0.0573626	1279	77.7097	0.372789	0.895928	1	1	1	NA	33303764	Continuous
	ebi-a-GCST90010298	C-type lectin domain family 5 member A levels	1	0.0263531	1313	35.4841	0.198261	0.587719	0.999448	0.999999	1	NA	33303764	Continuous
	ebi-a-GCST90010299	CXADR-like membrane protein levels	1	0.0375111	1313	51.0936	0.262331	0.739834	0.99999	1	1	NA	33303764	Continuous
	ebi-a-GCST90010300	Calsyntenin-2 levels	1	0.0268027	1313	36.1061	0.200851	0.594916	0.999528	0.999999	1	NA	33303764	Continuous
	ebi-a-GCST90010301	Clusterin-like protein 1 levels	1	0.164359	1313	257.856	0.790375	0.999757	1	1	1	NA	33303764	Continuous
	ebi-a-GCST90010302	Catechol O-methyltransferase levels	1	0.0639768	1239	84.5485	0.407913	0.924951	1	1	1	NA	33303764	Continuous
	ebi-a-GCST90010304	Pro-cathepsin H levels	2	0.361037	1278	360.211	0.983905	1	1	1	1	NA	33303764	Continuous
	ebi-a-GCST90010306	Aromatic-L-amino-acid decarboxylase levels	1	0.288926	180	72.3257	0.956329	1	1	1	1	NA	33303764	Continuous
	ebi-a-GCST90010309	Ectonucleotide pyrophosphatase/phosphodiesterase family member 7 levels	2	0.340645	1313	338.394	0.978541	1	1	1	1	NA	33303764	Continuous
	ebi-a-GCST90010310	Ectonucleoside triphosphate diphosphohydrolase 5 levels	5	0.191604	1313	61.9564	0.8481	0.999956	1	1	1	NA	33303764	Continuous
	ebi-a-GCST90010313	Fc receptor-like protein 1 levels	1	0.0798538	1313	113.774	0.487761	0.966941	1	1	1	NA	33303764	Continuous
	ebi-a-GCST90010314	Peptidyl-prolyl cis-trans isomerase FKBP4 levels	1	0.0305677	1120	35.2523	0.22253	0.651599	0.999876	1	1	NA	33303764	Continuous
	ebi-a-GCST90010318	Insulin-like growth factor-binding protein-like 1 levels	2	0.128373	1312	96.3944	0.686533	0.997848	1	1	1	NA	33303764	Continuous
	ebi-a-GCST90010320	Kallikrein-10 levels	3	0.22136	1312	123.951	0.894713	0.999994	1	1	1	NA	33303764	Continuous
	ebi-a-GCST90010322	Leukocyte immunoglobulin-like receptor subfamily A member 5 levels	1	0.0327009	1313	44.3201	0.234791	0.680906	0.999943	1	1	NA	33303764	Continuous
	ebi-a-GCST90010323	Leucine-rich repeats and immunoglobulin-like domains protein 1 levels	1	0.199133	1313	325.975	0.861363	0.999973	1	1	1	NA	33303764	Continuous
	ebi-a-GCST90010324	Low-density lipoprotein receptor-related protein 11 levels	2	0.122903	1313	91.782	0.667629	0.997032	1	1	1	NA	33303764	Continuous
	ebi-a-GCST90010326	Meprin A subunit beta levels	2	0.474118	1200	539.589	0.996935	1	1	1	1	NA	33303764	Continuous
	ebi-a-GCST90010332	Neuronal pentraxin receptor levels	6	0.504212	1313	221.365	0.998059	1	1	1	1	NA	33303764	Continuous
	ebi-a-GCST90010334	Paired immunoglobulin-like type 2 receptor beta levels	3	0.526701	1313	485.565	0.998626	1	1	1	1	NA	33303764	Continuous
	ebi-a-GCST90010336	Dihydropteridine reductase levels	2	0.058124	1313	40.4206	0.376883	0.899723	1	1	1	NA	33303764	Continuous
	ebi-a-GCST90010339	Inactive tyrosine-protein kinase transmembrane receptor ROR1 levels	1	0.0237058	1313	31.833	0.183014	0.543491	0.99862	0.999996	1	NA	33303764	Continuous
	ebi-a-GCST90010340	Reticulon-4 receptor levels	1	0.0406128	1312	55.455	0.279976	0.772862	0.999997	1	1	NA	33303764	Continuous
	ebi-a-GCST90010342	Syndecan-4 levels	1	0.0326178	1313	44.2038	0.234314	0.679803	0.999941	1	1	NA	33303764	Continuous
	ebi-a-GCST90010345	Serpin B8 levels	1	0.188636	1254	291.08	0.842571	0.999947	1	1	1	NA	33303764	Continuous
	ebi-a-GCST90010346	Sialic acid-binding Ig-like lectin 7 levels	1	0.0311399	1313	42.1365	0.225821	0.659656	0.999899	1	1	NA	33303764	Continuous
	ebi-a-GCST90010348	Sclerostin levels	1	0.0265149	1312	35.6806	0.199193	0.590319	0.999478	0.999999	1	NA	33303764	Continuous
	ebi-a-GCST90010349	Scavenger receptor cysteine-rich domain-containing group B protein levels	1	0.124236	1272	180.162	0.672314	0.997255	1	1	1	NA	33303764	Continuous
	ebi-a-GCST90010350	Sulfatase-modifying factor 2 levels	4	0.229994	1312	97.5975	0.905582	0.999996	1	1	1	NA	33303764	Continuous
	ebi-a-GCST90010352	Thimet oligopeptidase levels	1	0.0258396	1313	34.7743	0.195303	0.579387	0.999339	0.999999	1	NA	33303764	Continuous
	ebi-a-GCST90010353	Thyrotropin subunit beta levels	1	0.024321	1285	31.9817	0.186557	0.55405	0.998882	0.999997	1	NA	33303764	Continuous
	ebi-a-GCST90010355	Thymidine phosphorylase levels	1	0.0386867	1313	52.7594	0.269031	0.752793	0.999994	1	1	NA	33303764	Continuous
	ebi-a-GCST90011994	Interleukin-8 levels	2	0.00425233	21758	46.4523	0.0729963	0.141548	0.554851	0.773971	0.976612	NA	33067605	Continuous
	ebi-a-GCST90011995	Vascular endothelial growth factor levels	6	0.0758799	21758	297.664	0.468409	0.959239	1	1	1	NA	33067605	Continuous
	ebi-a-GCST90011996	Adrenomedullin levels	4	0.017185	21758	95.0906	0.145585	0.421522	0.988005	0.99976	1	NA	33067605	Continuous
	ebi-a-GCST90011998	Growth differentiation factor-15 levels	2	0.0378605	21758	428.033	0.264323	0.743742	0.999991	1	1	NA	33067605	Continuous
	ebi-a-GCST90011999	Placenta growth factor levels	2	0.00886879	21758	97.3335	0.0985329	0.244351	0.857613	0.9748	0.999909	NA	33067605	Continuous
	ebi-a-GCST90012000	E-selectin levels	8	0.0600198	21758	173.59	0.38702	0.908634	1	1	1	NA	33067605	Continuous
	ebi-a-GCST90012001	Epidermal growth factor levels	1	0.00247172	21758	53.908	0.0632982	0.1025	0.359397	0.542887	0.853195	NA	33067605	Continuous
	ebi-a-GCST90012002	Osteoprotegerin levels	6	0.0344403	21758	129.305	0.24477	0.703338	0.99997	1	1	NA	33067605	Continuous
	ebi-a-GCST90012004	Interleukin-1-receptor antagonist levels	4	0.0394489	21758	223.343	0.273366	0.760904	0.999995	1	1	NA	33067605	Continuous
	ebi-a-GCST90012005	Interleukin-6 levels	1	0.00904023	21758	198.473	0.0994908	0.248157	0.864072	0.976936	0.999927	NA	33067605	Continuous
	ebi-a-GCST90012006	Cystatin-B levels	4	0.0664545	21758	387.122	0.420805	0.933759	1	1	1	NA	33067605	Continuous
	ebi-a-GCST90012007	Monocyte chemoattractant protein-1 levels	5	0.0258822	21758	115.59	0.195549	0.580083	0.999349	0.999999	1	NA	33067605	Continuous
	ebi-a-GCST90012008	Kallikrein-6 levels	2	0.0162818	21758	180.037	0.140428	0.40328	0.984023	0.999591	1	NA	33067605	Continuous
	ebi-a-GCST90012009	Galectin-3 levels	8	0.0858544	21758	255.327	0.516135	0.97602	1	1	1	NA	33067605	Continuous
	ebi-a-GCST90012010	Proteinase-activated receptor 1 levels	2	0.00702686	21758	76.9756	0.0882819	0.203311	0.769368	0.93652	0.999082	NA	33067605	Continuous
	ebi-a-GCST90012011	TNF-related apoptosis-inducing ligand levels	8	0.0590134	21758	170.497	0.381648	0.903997	1	1	1	NA	33067605	Continuous
	ebi-a-GCST90012012	kallikrein-11 levels	2	0.0523189	21758	600.517	0.345367	0.867345	1	1	1	NA	33067605	Continuous
	ebi-a-GCST90012013	Angiopoietin-1 receptor levels	7	0.123611	21758	438.251	0.670125	0.997153	1	1	1	NA	33067605	Continuous
	ebi-a-GCST90012014	Tissue factor levels	7	0.0535044	21758	175.643	0.351859	0.874631	1	1	1	NA	33067605	Continuous
	ebi-a-GCST90012015	Tumor necrosis factor receptor 1 levels	3	0.00740743	21758	54.1146	0.0903935	0.211805	0.790693	0.947315	0.999425	NA	33067605	Continuous
	ebi-a-GCST90012016	Platelet-derived growth factor subunit B levels	7	0.0188497	21758	59.6939	0.155112	0.454333	0.992992	0.999912	1	NA	33067605	Continuous
	ebi-a-GCST90012017	Interleukin-27 levels	11	0.115199	21758	257.389	0.639513	0.995356	1	1	1	NA	33067605	Continuous
	ebi-a-GCST90012018	Macrophage colony-stimulating factor 1 levels	1	0.0113459	21758	249.674	0.11243	0.298922	0.928775	0.993242	0.999996	NA	33067605	Continuous
	ebi-a-GCST90012019	C-X-C motif chemokine 1 levels	2	0.0268749	21758	300.405	0.201267	0.596062	0.99954	0.999999	1	NA	33067605	Continuous
	ebi-a-GCST90012020	Lectin-like oxidized LDL receptor 1 levels	5	0.0130995	21758	57.7445	0.122336	0.336799	0.957468	0.997444	1	NA	33067605	Continuous
	ebi-a-GCST90012021	TNF-related apoptosis-inducing ligand receptor 2 levels	4	0.0364247	21758	205.575	0.256127	0.727366	0.999985	1	1	NA	33067605	Continuous
	ebi-a-GCST90012022	Fibroblast growth factor 23 levels	7	0.0144753	21758	45.6375	0.130141	0.365935	0.97197	0.998831	1	NA	33067605	Continuous
	ebi-a-GCST90012023	Stem cell factor levels	12	0.0552942	21758	106.062	0.361606	0.884954	1	1	1	NA	33067605	Continuous
	ebi-a-GCST90012024	Interleukin-18 levels	7	0.048476	21758	158.295	0.324145	0.841075	1	1	1	NA	33067605	Continuous
	ebi-a-GCST90012025	Interleukin-6 receptor subunit alpha levels	6	0.0712429	21758	278.079	0.445282	0.948134	1	1	1	NA	33067605	Continuous
	ebi-a-GCST90012026	Tumor necrosis factor receptor 2 levels	5	0.0144923	21758	63.9746	0.130238	0.366292	0.972116	0.998843	1	NA	33067605	Continuous
	ebi-a-GCST90012027	Matrix metalloproteinase-3 levels	7	0.103478	21758	358.63	0.593333	0.990936	1	1	1	NA	33067605	Continuous
	ebi-a-GCST90012028	Heat shock 27 kDa protein levels	2	0.0398276	21758	451.194	0.275519	0.764851	0.999996	1	1	NA	33067605	Continuous
	ebi-a-GCST90012031	Myeloperoxidase levels	10	0.0406903	21758	92.2425	0.280415	0.773639	0.999997	1	1	NA	33067605	Continuous
	ebi-a-GCST90012033	Matrix metalloproteinase-1 levels	7	0.0637617	21758	211.609	0.406787	0.924138	1	1	1	NA	33067605	Continuous
	ebi-a-GCST90012034	Resistin levels	12	0.0371355	21758	69.888	0.260187	0.735578	0.999989	1	1	NA	33067605	Continuous
	ebi-a-GCST90012035	Tumor necrosis factor receptor superfamily member 6 levels	1	0.00262058	21758	57.1631	0.0641053	0.105734	0.377253	0.567119	0.872764	NA	33067605	Continuous
	ebi-a-GCST90012036	Pappalysin-1 levels	9	0.0515354	21758	131.299	0.341062	0.862325	1	1	1	NA	33067605	Continuous
	ebi-a-GCST90012037	Pentraxin-related protein PTX3 levels	4	0.0585317	21758	338.1	0.37907	0.901704	1	1	1	NA	33067605	Continuous
	ebi-a-GCST90012038	Renin levels	4	0.0091916	21758	50.4499	0.100337	0.251515	0.869557	0.978679	0.99994	NA	33067605	Continuous
	ebi-a-GCST90012039	Chitinase-3-like protein 1 levels	8	0.0891404	21758	266.056	0.53123	0.979933	1	1	1	NA	33067605	Continuous
	ebi-a-GCST90012040	ST2 protein levels	8	0.112045	21758	343.045	0.627492	0.994432	1	1	1	NA	33067605	Continuous
	ebi-a-GCST90012041	Kidney injury molecule 1 levels	12	0.0890054	21758	177.043	0.530616	0.979785	1	1	1	NA	33067605	Continuous
	ebi-a-GCST90012043	Membrane-bound aminopeptidase P levels	2	0.0054451	21758	59.5533	0.079543	0.168026	0.66054	0.866252	0.993927	NA	33067605	Continuous
	ebi-a-GCST90012044	TNF-related activation-induced cytokine levels	7	0.0393413	21758	127.245	0.272755	0.759773	0.999995	1	1	NA	33067605	Continuous
	ebi-a-GCST90012045	Hepatocyte growth factor levels	2	0.00787006	21758	86.2856	0.0929651	0.222123	0.814334	0.958135	0.999677	NA	33067605	Continuous
	ebi-a-GCST90012046	P-selectin glycoprotein ligand 1 levels	4	0.0667705	21758	389.094	0.422438	0.93481	1	1	1	NA	33067605	Continuous
	ebi-a-GCST90012047	Myoglobin levels	1	0.00161348	21758	35.1596	0.0586581	0.083995	0.252722	0.386259	0.681583	NA	33067605	Continuous
	ebi-a-GCST90012048	Thrombomodulin levels	6	0.0623859	21758	241.207	0.399557	0.918742	1	1	1	NA	33067605	Continuous
	ebi-a-GCST90012049	Pro-interleukin-16 levels	6	0.111803	21758	456.325	0.62656	0.994354	1	1	1	NA	33067605	Continuous
	ebi-a-GCST90012050	Matrix metalloproteinase-10 levels	5	0.0566686	21758	261.341	0.369047	0.892356	1	1	1	NA	33067605	Continuous
	ebi-a-GCST90012051	Urokinase plasminogen activator surface receptor levels	7	0.0240089	21758	76.434	0.184759	0.548713	0.998756	0.999996	1	NA	33067605	Continuous
	ebi-a-GCST90012052	C-C motif chemokine 4 levels	6	0.0936072	21758	374.387	0.551238	0.984288	1	1	1	NA	33067605	Continuous
	ebi-a-GCST90012053	Cathepsin D levels	8	0.0714459	21758	209.18	0.446306	0.948674	1	1	1	NA	33067605	Continuous
	ebi-a-GCST90012054	Receptor for advanced glycosylation end products levels	7	0.0141058	21758	44.4559	0.128042	0.358166	0.968617	0.998556	1	NA	33067605	Continuous
	ebi-a-GCST90012055	C-C motif chemokine 3 levels	6	0.0612622	21758	236.579	0.393619	0.914076	1	1	1	NA	33067605	Continuous
	ebi-a-GCST90012056	Matrix metalloproteinase-7 levels	3	0.0272793	21758	203.359	0.203597	0.602445	0.999601	1	1	NA	33067605	Continuous
	ebi-a-GCST90012057	C-X-C motif chemokine 6 levels	4	0.0731221	21758	429.027	0.454724	0.952937	1	1	1	NA	33067605	Continuous
	ebi-a-GCST90012058	Melusin levels	1	0.00191017	21758	41.6373	0.0602596	0.0903637	0.290191	0.443485	0.753738	NA	33067605	Continuous
	ebi-a-GCST90012059	C-X-C motif chemokine 16 levels	11	0.036102	21758	74.0436	0.254283	0.723571	0.999984	1	1	NA	33067605	Continuous
	ebi-a-GCST90012060	Dickkopf-related protein 1 levels	9	0.0313005	21758	78.0799	0.226744	0.661893	0.999905	1	1	NA	33067605	Continuous
	ebi-a-GCST90012061	SIR2-like protein 2 levels	1	0.00227391	21758	49.584	0.0622267	0.0982133	0.335328	0.509287	0.823109	NA	33067605	Continuous
	ebi-a-GCST90012062	Galanin peptide levels	5	0.0153934	21758	68.0143	0.135364	0.385051	0.978894	0.999313	1	NA	33067605	Continuous
	ebi-a-GCST90012063	Agouti-related protein levels	3	0.00587941	21758	42.8857	0.0819362	0.177704	0.693848	0.890443	0.996348	NA	33067605	Continuous
	ebi-a-GCST90012064	Protein S100-A12 levels	3	0.0275162	21758	205.174	0.204961	0.606148	0.999633	1	1	NA	33067605	Continuous
	ebi-a-GCST90012065	Tumor necrosis factor receptor superfamily member 5 levels	2	0.0641906	21758	746.127	0.409031	0.925752	1	1	1	NA	33067605	Continuous
	ebi-a-GCST90012066	Tissue-type plasminogen activator levels	2	0.0033804	21758	36.8951	0.0682357	0.122335	0.464391	0.676534	0.94066	NA	33067605	Continuous
	ebi-a-GCST90012067	Proheparin-binding EGF-like growth factor levels	5	0.0162107	21758	71.6852	0.140022	0.401831	0.983661	0.999574	1	NA	33067605	Continuous
	ebi-a-GCST90012068	Endothelial cell-specific molecule 1 levels	2	0.00369727	21758	40.3663	0.0699632	0.129299	0.498513	0.715257	0.957432	NA	33067605	Continuous
	ebi-a-GCST90012069	vascular endothelial growth factor D levels	4	0.0205247	21758	113.957	0.164721	0.486223	0.995962	0.999968	1	NA	33067605	Continuous
	ebi-a-GCST90012070	Matrix metalloproteinase-12 levels	6	0.0934929	21758	373.883	0.550734	0.984189	1	1	1	NA	33067605	Continuous
	ebi-a-GCST90012071	Spondin-1 levels	2	0.0207848	21758	230.886	0.166215	0.491071	0.996297	0.999973	1	NA	33067605	Continuous
	ebi-a-GCST90012072	Caspase 8 levels	2	0.0212347	21758	235.991	0.168799	0.499386	0.996813	0.999979	1	NA	33067605	Continuous
	ebi-a-GCST90012073	Cathepsin L1 levels	9	0.0366758	21758	91.9992	0.257562	0.730291	0.999987	1	1	NA	33067605	Continuous
	ebi-a-GCST90012074	CX3CL1 levels	5	0.0214719	21758	95.4609	0.170163	0.503735	0.997057	0.999982	1	NA	33067605	Continuous
	ebi-a-GCST90012075	Fatty acid-binding protein, adipocyte levels	2	0.00564141	21758	61.7125	0.0806241	0.172399	0.67593	0.877723	0.995169	NA	33067605	Continuous
	ebi-a-GCST90012077	C-C motif chemokine 20 levels	2	0.00540073	21758	59.0654	0.0792988	0.167039	0.656984	0.863531	0.993606	NA	33067605	Continuous
	ebi-a-GCST90012078	Ovarian cancer-related tumor marker CA 125 levels	4	0.0172731	21758	95.5868	0.146089	0.423286	0.988339	0.999772	1	NA	33067605	Continuous
	ebi-a-GCST90012080	Follistatin levels	5	0.020029	21758	88.9151	0.161875	0.476907	0.995242	0.999957	1	NA	33067605	Continuous
	ebi-a-GCST90012081	Platelet endothelial cell adhesion molecule levels	4	0.0751867	21758	442.126	0.464988	0.957733	1	1	1	NA	33067605	Continuous
	ebi-a-GCST90012083	Eosinophil cationic protein levels	2	0.00646091	21758	70.7356	0.085148	0.190677	0.734307	0.916647	0.998174	NA	33067605	Continuous
	ebi-a-GCST90012104	Bioavailable testosterone levels	92	0.0182009	382988	77.1545	0.151396	0.441673	0.991347	0.999869	1	NA	32042192	Continuous
	ebi-a-GCST90012105	Estradiol levels	12	0.0047405	206927	82.129	0.075671	0.152363	0.600656	0.816849	0.986406	NA	32042192	Continuous
	ebi-a-GCST90012110	Sex hormone-binding globulin levels adjusted for BMI	385	0.135008	368929	149.409	0.708313	0.998549	1	1	1	NA	32042192	Continuous
	ebi-a-GCST90012111	Sex hormone-binding globulin levels	327	0.101249	370125	127.399	0.584084	0.989726	1	1	1	NA	32042192	Continuous
	ebi-a-GCST90012114	Total testosterone levels	141	0.0299325	425097	92.9961	0.218875	0.642482	0.999844	1	1	NA	32042192	Continuous
	ebi-a-GCST90013405	Liver enzyme levels (alanine transaminase)	215	0.0417805	437267	88.6344	0.28659	0.784347	0.999998	1	1	NA	33972514	Continuous
	ebi-a-GCST90013422	Ultradistal forearm bone mineral density	10	0.0315178	21907	71.2571	0.227993	0.664899	0.999912	1	1	NA	33097703	Continuous
	ebi-a-GCST90014240	Forced expiratory volume in 1 second x sex interaction	1	9.92325e-05	303612	30.131	0.0505299	0.0520555	0.0618459	0.069883	0.0926065	NA	33728380	Continuous
	ebi-a-GCST90014242	Peak expiratory flow x sex interaction	2	0.000214231	303612	32.5283	0.0511445	0.0544438	0.075763	0.0934112	0.143679	NA	33728380	Continuous
	ebi-a-GCST90014266	Retinal nerve fibre layer (RNFL) thickness	21	0.0318803	31434	49.2571	0.230077	0.669869	0.999923	1	1	NA	33979322	Continuous
	ebi-a-GCST90014267	Ganglion cell inner plexiform layer (GCIPL) thickness	22	0.0399472	31434	59.4088	0.276198	0.766087	0.999996	1	1	NA	33979322	Continuous
	ebi-a-GCST90014287	DNA methylation-estimated granulocyte proportions	2	0.00319245	34470	55.1933	0.0672124	0.118215	0.443508	0.651677	0.928002	NA	34187551	Continuous
	ebi-a-GCST90014288	DNA methylation GrimAge acceleration	3	0.00317785	34467	36.6225	0.0671329	0.117895	0.441867	0.649686	0.926921	NA	34187551	Continuous
	ebi-a-GCST90014289	DNA methylation Hannum age acceleration	6	0.00941725	34449	54.572	0.101599	0.256515	0.877368	0.981045	0.999955	NA	34187551	Continuous
	ebi-a-GCST90014290	Intrinsic epigenetic age acceleration	22	0.0359065	34461	58.3	0.253164	0.721249	0.999982	1	1	NA	34187551	Continuous
	ebi-a-GCST90014291	DNA methylation-estimated plasminogen activator inhibitor-1 levels	5	0.0124206	34448	86.6344	0.118495	0.322226	0.947957	0.996263	0.999999	NA	34187551	Continuous
	ebi-a-GCST90014292	DNA methylation PhenoAge acceleration	10	0.0145972	34463	51.0351	0.130834	0.368488	0.972999	0.99891	1	NA	34187551	Continuous
	ebi-a-GCST90016666	Liver volume	10	0.0186204	32860	62.3266	0.153798	0.449877	0.992448	0.999898	1	NA	34128465	Continuous
	ebi-a-GCST90016667	Spleen volume	29	0.0501946	32860	59.8268	0.333669	0.853343	1	1	1	NA	34128465	Continuous
	ebi-a-GCST90016668	Lung volume	7	0.00773542	32860	36.5864	0.0922162	0.219121	0.807703	0.955222	0.999618	NA	34128465	Continuous
	ebi-a-GCST90016669	Pancreas volume	13	0.0162406	31758	40.3118	0.140193	0.40244	0.983814	0.999581	1	NA	34128465	Continuous
	ebi-a-GCST90016670	Kidney volume	8	0.0100021	32860	41.4874	0.104876	0.269442	0.895698	0.986071	0.999979	NA	34128465	Continuous
	ebi-a-GCST90016671	Visceral adipose tissue volume	5	0.00573656	32860	37.9112	0.0811485	0.174519	0.68319	0.882959	0.995679	NA	34128465	Continuous
	ebi-a-GCST90016672	Abdominal subcutaneous adipose tissue volume	2	0.00371503	32860	61.2599	0.0700601	0.12969	0.500385	0.717312	0.958226	NA	34128465	Continuous
	ebi-a-GCST90016673	Percent liver fat	9	0.0449898	32858	171.938	0.304674	0.813403	0.999999	1	1	NA	34128465	Continuous
	ebi-a-GCST90016674	Liver iron content	6	0.0597108	32858	347.687	0.385373	0.907233	1	1	1	NA	34128465	Continuous
	ebi-a-GCST90016675	Pancreas fat	4	0.00849823	25617	54.8806	0.0964645	0.236114	0.842718	0.969525	0.999854	NA	34128465	Continuous
	ebi-a-GCST90016676	Pancreas iron content	1	0.00119155	25617	30.5579	0.0563856	0.0749955	0.198875	0.300343	0.551766	NA	34128465	Continuous
	ebi-a-GCST90020053	Frailty index	13	0.00248654	175226	33.5967	0.0633785	0.102822	0.361184	0.54534	0.855256	NA	34431594	Continuous
	fetuin_a_plasma_level	Fetuin_a_plasma_level	1	0.143326	7963	1331.92	0.733875	0.999119	1	1	1	Males and Females	28379451	Continuous
	gamma-linoleic acid (18:3n6)	Gamma-linoleic acid (18:3n6)	2	0.0330988	8631	147.676	0.237076	0.686153	0.99995	1	1	Males and Females	24823311	Continuous
	hormone measurement, estradiol measurement PMID:26014426	Hormone measurement, estradiol measurement	1	0.0106961	2913	31.4729	0.108773	0.284708	0.914212	0.990388	0.999992	Males and Females	26014426	Continuous
	hormone measurement, progesterone measurement PMID:26014426	Hormone measurement, progesterone measurement	3	0.0527229	2913	53.969	0.347582	0.869869	1	1	1	Males and Females	26014426	Continuous
	ieu-a-1012	Plasma cortisol	1	0.00384276	12589	48.5555	0.0707574	0.132504	0.513711	0.73174	0.963543	Males and Females	25010111	Continuous
	ieu-a-1041	Intracranial volume	1	0.00321266	10944	35.2663	0.0673224	0.118657	0.445776	0.654418	0.929474	Males and Females	25607358	Continuous
	ieu-a-1043	Amygdala volume	1	0.003834	7875	30.3012	0.0707095	0.132311	0.512803	0.730769	0.9632	Males and Females	25607358	Continuous
	ieu-a-1045	Hippocampus volume	2	0.00618651	13163	40.9606	0.0836313	0.184553	0.715792	0.90509	0.997463	Males and Females	25607358	Continuous
	ieu-a-1047	Putamen volume	3	0.0086403	11865	34.4586	0.0972571	0.239273	0.848583	0.97166	0.999878	Males and Females	25607358	Continuous
	ieu-a-1107	Urinary albumin-to-creatinine ratio	1	0.000740965	54450	40.374	0.0539652	0.0654662	0.14141	0.204854	0.377742	Males and Females	26631737	Continuous
	ieu-a-1239	Years of schooling	298	0.0188781	766345	49.4622	0.155275	0.454883	0.993056	0.999913	1	Males and Females	30038396	Continuous
	ieu-a-1283	Alcohol consumption	4	0.00307651	107311	82.7866	0.0665816	0.115677	0.430397	0.635626	0.919	Males and Females	28937693	Continuous
	ieu-a-73	Waist-to-hip ratio	28	0.00661613	212094	50.4426	0.0860067	0.194142	0.744335	0.9226	0.998486	Males and Females	25673412	Continuous
	ieu-a-999	Body fat	9	0.00450363	99327	49.9234	0.0743724	0.147111	0.578872	0.797004	0.982281	Males and Females	26833246	Continuous
	ieu-b-24	Age Of Smoking Initiation	6	0.000938802	257349	40.3034	0.0550271	0.0696394	0.166573	0.247057	0.458336	Males and Females	30643251	Continuous
	ieu-b-25	Cigarettes per Day	21	0.00881228	250822	106.179	0.0982172	0.243096	0.855426	0.974055	0.999902	Males and Females	30643251	Continuous
	ieu-b-29	basophil cell count	186	0.0358239	473997	94.6473	0.252692	0.720265	0.999982	1	1	Males and Females	NA	Continuous
	ieu-b-30	white blood cell count	469	0.0895968	558743	117.147	0.533302	0.980426	1	1	1	Males and Females	NA	Continuous
	ieu-b-31	monocyte cell count	469	0.148025	521592	193.052	0.747485	0.999337	1	1	1	Males and Females	NA	Continuous
	ieu-b-32	lymphocyte cell count	461	0.0947577	478964	108.651	0.556296	0.985254	1	1	1	Males and Females	NA	Continuous
	ieu-b-33	eosinophil cell count	400	0.10266	474233	135.521	0.589957	0.990509	1	1	1	Males and Females	NA	Continuous
	ieu-b-34	neutrophil cell count	397	0.07985	518202	113.186	0.487743	0.966934	1	1	1	Males and Females	NA	Continuous
	ieu-b-35	C-Reactive protein level	54	0.0482748	204402	191.948	0.323027	0.839581	1	1	1	Males and Females	30388399	Continuous
	ieu-b-38	systolic blood pressure	437	0.0454648	732349	79.7738	0.307339	0.817404	1	1	1	Males and Females	30224653	Continuous
	ieu-b-39	diastolic blood pressure	429	0.0466444	727764	82.951	0.31394	0.827019	1	1	1	Males and Females	30224653	Continuous
	ieu-b-40	body mass index	479	0.0474833	794766	82.6627	0.318621	0.833586	1	1	1	Males and Females	30124842	Continuous
	ieu-b-4879	telomere length	126	0.0331254	472174	128.353	0.237228	0.686502	0.999951	1	1	Males and Females	NA	Continuous
	ieu-b-73	Alcoholic drinks per week	32	0.00481222	535056	80.8467	0.0760645	0.153955	0.607087	0.822517	0.987462	Males and Females	30643251	Continuous
	iron biomarker measurement, serum iron measurement PMID:25352340	Iron biomarker measurement, serum iron measurement	3	0.01153	48972	190.396	0.113468	0.302933	0.932468	0.993889	0.999997	Males and Females	25352340	Continuous
	linoleic acid (18:2n6)	Linoleic acid (18:2n6)	3	0.102711	8631	329.171	0.590167	0.990536	1	1	1	Males and Females	24823311	Continuous
	low density lipoprotein cholesterol measurement PMID:24097068	Low density lipoprotein cholesterol measurement	46	0.0710491	93982	156.184	0.444302	0.947613	1	1	1	Males and Females	24097068	Continuous
	met-a-304	Tryptophan	19	0.0895461	7355	37.9695	0.533072	0.980372	1	1	1	Males and Females	24816252	Continuous
	met-a-314	Mannose	1	0.0435681	7345	334.494	0.296681	0.800975	0.999999	1	1	Males and Females	24816252	Continuous
	met-a-316	Uridine	3	0.0172356	7354	42.9679	0.145875	0.422535	0.988198	0.999767	1	Males and Females	24816252	Continuous
	met-a-319	Arachidonate (20:4n6)	1	0.0491777	7367	380.927	0.32804	0.846189	1	1	1	Males and Females	24816252	Continuous
	met-a-320	Deoxycholate	1	0.00597905	4934	29.6661	0.0824859	0.179926	0.701112	0.895405	0.996754	Males and Females	24816252	Continuous
	met-a-321	Margarate (17:0)	1	0.00797067	7349	59.031	0.093525	0.224366	0.819159	0.960195	0.999715	Males and Females	24816252	Continuous
	met-a-322	Inosine	1	0.0186293	2639	50.0579	0.153849	0.450051	0.99247	0.999899	1	Males and Females	24816252	Continuous
	met-a-326	Lysine	1	0.00951844	7363	70.7386	0.102166	0.258755	0.880733	0.982024	0.99996	Males and Females	24816252	Continuous
	met-a-327	Methionine	1	0.00414423	7347	30.5661	0.0724049	0.139158	0.54423	0.763404	0.973677	Males and Females	24816252	Continuous
	met-a-328	Malate	1	0.00542247	6946	37.8589	0.0794184	0.167523	0.65873	0.86487	0.993766	Males and Females	24816252	Continuous
	met-a-329	Palmitate (16:0)	1	0.00535542	7352	39.5743	0.0790495	0.16603	0.653324	0.860701	0.993262	Males and Females	24816252	Continuous
	met-a-330	Nonadecanoate (19:0)	1	0.00439068	7335	32.3388	0.0737537	0.144609	0.568191	0.786911	0.979917	Males and Females	24816252	Continuous
	met-a-331	Stearate (18:0)	2	0.0162195	7355	60.6057	0.140072	0.402009	0.983706	0.999576	1	Males and Females	24816252	Continuous
	met-a-332	Oleate (18:1n9)	1	0.00446869	7323	32.8621	0.0741809	0.146337	0.575588	0.793927	0.98158	Males and Females	24816252	Continuous
	met-a-333	Pentadecanoate (15:0)	1	0.00420543	7063	29.82	0.0727397	0.140511	0.550264	0.769436	0.975379	Males and Females	24816252	Continuous
	met-a-335	Pipecolate	1	0.0042893	7345	31.632	0.0731986	0.142365	0.558443	0.777492	0.977543	Males and Females	24816252	Continuous
	met-a-337	5-oxoproline	1	0.0615689	7354	482.353	0.395243	0.915373	1	1	1	Males and Females	24816252	Continuous
	met-a-338	Pantothenate	1	0.00563588	7160	40.5703	0.0805937	0.172276	0.675504	0.877412	0.995138	Males and Females	24816252	Continuous
	met-a-339	4-acetamidobutanoate	2	0.0424486	6523	144.517	0.290366	0.790695	0.999998	1	1	Males and Females	24816252	Continuous
	met-a-344	N-acetylalanine	1	0.00397808	7271	29.0321	0.0714966	0.135489	0.527572	0.74636	0.968478	Males and Females	24816252	Continuous
	met-a-349	Heptanoate (7:0)	2	0.00869464	7355	32.2418	0.0975604	0.240481	0.850775	0.972439	0.999886	Males and Females	24816252	Continuous
	met-a-350	Laurate (12:0)	2	0.00828492	7346	30.6722	0.0952752	0.231366	0.833536	0.966032	0.999808	Males and Females	24816252	Continuous
	met-a-354	Cortisone	1	0.00472997	7136	33.904	0.0756133	0.152129	0.599706	0.816004	0.986244	Males and Females	24816252	Continuous
	met-a-355	Proline	3	0.0643177	7367	168.708	0.409695	0.926224	1	1	1	Males and Females	24816252	Continuous
	met-a-356	Citrulline	4	0.0187717	7325	35.0093	0.154665	0.452819	0.992811	0.999907	1	Males and Females	24816252	Continuous
	met-a-359	Gamma-glutamylglutamine	2	0.015212	7226	55.7868	0.134331	0.381297	0.977669	0.999236	1	Males and Females	24816252	Continuous
	met-a-360	Gamma-glutamyltyrosine	5	0.0227	7037	32.6622	0.177226	0.525864	0.998055	0.999992	1	Males and Females	24816252	Continuous
	met-a-361	Hypoxanthine	1	0.00931826	6941	65.2676	0.101046	0.254322	0.873995	0.98004	0.999949	Males and Females	24816252	Continuous
	met-a-362	Betaine	4	0.0341208	7357	64.9294	0.242938	0.699314	0.999966	1	1	Males and Females	24816252	Continuous
	met-a-366	Pelargonate (9:0)	1	0.00417825	7356	30.8558	0.072591	0.13991	0.547591	0.766773	0.974637	Males and Females	24816252	Continuous
	met-a-368	Beta-hydroxyisovalerate	1	0.00502691	6864	34.6689	0.0772433	0.158723	0.625882	0.838583	0.990173	Males and Females	24816252	Continuous
	met-a-373	X-03094	5	0.0345301	7356	52.5746	0.245284	0.704461	0.999971	1	1	Males and Females	24816252	Continuous
[truncated: 2,523 more rows]

## Sheet: Breast
	Trait ID	Trait	No. of SNPs	R2	N	F-statistic	Power to identify ORSD of 0.95 or 1.05	Power to identify ORSD of 0.91 or 1.10	Power to identify ORSD of 0.8 or 1.25	Power to identify ORSD of 0.75 or 1.33	Power to identify ORSD of 0.67 or 1.50	Sex	PMID	Category
[truncated: 3,608 more rows]

[truncated: 5 more sheets: CRC, RCC, Endometrial , Oesophageal, Ovarian]
