# Supplementary material for: Phenome-wide Mendelian randomisation analysis of 378,142 cases reveals risk factors for eight common cancers
Source: Nat Commun. 2024 Mar 25;15:2637. doi: 10.1038/s41467-024-46927-z (PMC10963765; doi:10.1038/s41467-024-46927-z)
Supplement: Supplementary file 6 — Supp Data 3 [file 41467_2024_46927_MOESM6_ESM.xlsx]

## Sheet: Legend
Supplementary Data 3 | Causal estimates from the Mendelian randomisation analysis for each continuous trait and cancer risk
Results reported as odds ratios (ORSD) and 95% confidence intervals (CIs) per genetically predicted standard deviation (SD) unit increase in the risk factor. Two-sided P-value reported.
Wald ratio reported if only 1 SNP available for use in MR analysis.
Inverse-variance weighted random effects model only computed if ≥2 SNPs available for use in MR analysis.
SNP, single nucelotide polymorphism; OR, odds ratio; LCI, lower 95% confidence interval; UCI, upper 95% confidence interval; N, trait sample size

## Sheet: Endometrial
	Trait ID	Trait	Method	No. of SNPs	ORSD	LCI	UCI	P-value	N	Association	Catergory	Sex
	ieu-b-40	body mass index	Inverse variance weighted	492	1.89782	1.67186	2.15431	3.91603e-23	789125	Robust	Anthropometrics	Males and Females
	ukb-b-19393	Whole body fat mass	Inverse variance weighted	419	1.84968	1.62211	2.10918	4.24427e-20	454137	Robust	Anthropometrics	Males and Females
	ukb-b-9405	Waist circumference	Inverse variance weighted	360	2.05715	1.75768	2.40765	2.5582e-19	462166	Robust	Anthropometrics	Males and Females
	ukb-b-11842	Weight	Inverse variance weighted	483	1.69429	1.49137	1.92481	5.43741e-16	461632	Robust	Anthropometrics	Males and Females
	ukb-b-20044	Trunk fat mass	Inverse variance weighted	402	1.71092	1.50205	1.94883	6.23933e-16	454588	Robust	Anthropometrics	Males and Females
	ukb-b-15590	Hip circumference	Inverse variance weighted	405	1.60892	1.41057	1.83516	1.39637e-12	462117	Robust	Anthropometrics	Males and Females
	ukb-b-8909	Body fat percentage	Inverse variance weighted	378	1.87065	1.56011	2.24301	1.36122e-11	454633	Robust	Anthropometrics	Males and Females
	ukb-b-16446	Basal metabolic rate	Inverse variance weighted	528	1.61155	1.37814	1.88449	2.26241e-09	454874	Robust	Anthropometrics	Males and Females
	ebi-a-GCST90001537	Central Memory CD4+ T cell Absolute Count	Wald ratio	1	0.522283	0.419715	0.649915	5.77852e-09	3395	Suggestive	Immune, blood and inflammatory factors	NA
	ebi-a-GCST90001590	CD4+ T cell Absolute Count	Wald ratio	1	0.566307	0.467661	0.685762	5.77852e-09	3652	Suggestive	Immune, blood and inflammatory factors	NA
	prot-a-1519	Interleukin-2 receptor subunit beta	Wald ratio	1	0.491881	0.387385	0.624566	5.77852e-09	3301	Suggestive	Immune, blood and inflammatory factors	Males and Females
	ukb-b-16407	Trunk fat percentage	Inverse variance weighted	371	1.58301	1.35226	1.85312	1.10139e-08	454613	Robust	Anthropometrics	Males and Females
	prot-a-1693	Lymphocyte activation gene 3 protein	Wald ratio	1	0.491313	0.382975	0.630298	2.25058e-08	3301	Suggestive	Metabolomics and proteomics	Males and Females
	ieu-a-974	Body mass index	Inverse variance weighted	37	1.76441	1.43699	2.16645	5.90225e-08	171575	Robust	Anthropometrics	Females
	ukb-b-19921	Impedance of whole body	Inverse variance weighted	514	0.67838	0.588811	0.781575	7.82315e-08	454840	Robust	Immune, blood and inflammatory factors	Males and Females
	ebi-a-GCST90002011	CD64 on CD14+ CD16+ monocyte	Wald ratio	1	0.537499	0.423744	0.681792	3.10343e-07	3611	Suggestive	Immune, blood and inflammatory factors	NA
	ebi-a-GCST90012111	Sex hormone-binding globulin levels	Inverse variance weighted	378	0.591439	0.480404	0.728137	7.39828e-07	370125	Robust	Lifestyle, reproduction, education and behaviour	NA
	ebi-a-GCST90012110	Sex hormone-binding globulin levels adjusted for BMI	Inverse variance weighted	454	0.614613	0.505321	0.747543	1.10131e-06	368929	Robust	Lifestyle, reproduction, education and behaviour	NA
	ukb-b-13354	Whole body fat-free mass	Inverse variance weighted	534	1.4781	1.25539	1.7403	2.7338e-06	454850	Robust	Anthropometrics	Males and Females
	ieu-a-1239	Years of schooling	Inverse variance weighted	306	0.655102	0.548872	0.781893	2.79107e-06	766345	Robust	Lifestyle, reproduction, education and behaviour	Males and Females
	ukb-b-14540	Whole body water mass	Inverse variance weighted	542	1.4762	1.25415	1.73755	2.82732e-06	454888	Robust	Anthropometrics	Males and Females
	ukb-d-30830_irnt	SHBG	Inverse variance weighted	255	0.810466	0.738662	0.88925	8.99891e-06	312215	Robust	Lifestyle, reproduction, education and behaviour	Males and Females
	ukb-b-3768	Age when periods started (menarche)	Inverse variance weighted	195	0.683783	0.577646	0.809421	1.00159e-05	243944	Robust	Lifestyle, reproduction, education and behaviour	Males and Females
	ieu-a-999	Body fat	Inverse variance weighted	10	2.40941	1.62668	3.56878	1.1467e-05	100705	Robust	Anthropometrics	Males and Females
	met-a-528	X-11529	Inverse variance weighted	2	1.39183	1.19498	1.62111	2.14221e-05	6250	Suggestive	Metabolomics and proteomics	Males and Females
	prot-a-2486	DNA repair protein RAD51 homolog 4	Inverse variance weighted	3	1.17458	1.08755	1.26858	4.1891e-05	3301	Suggestive	Metabolomics and proteomics	Males and Females
	met-a-560	X-11905	Inverse variance weighted	2	2.97395	1.7509	5.05133	5.52183e-05	4409	Suggestive	Metabolomics and proteomics	Males and Females
	prot-a-294	C1GALT1-specific chaperone 1	Wald ratio	1	1.70593	1.29433	2.24844	0.000149868	3301	Suggestive	Metabolomics and proteomics	Males and Females
	met-a-732	X-14662	Wald ratio	1	5.89878	2.28349	15.2379	0.000247068	3977	Suggestive	Metabolomics and proteomics	Males and Females
	ukb-b-7641	Crumble intake	Inverse variance weighted	2	170.841	10.4795	2785.13	0.000306537	64948	Suggestive	Dietary intake	Males and Females
	prot-a-607	Contactin-2	Inverse variance weighted	4	0.896791	0.844272	0.952578	0.000403386	3301	Probable	Metabolomics and proteomics	Males and Females
	met-a-748	4-androsten-3beta,17beta-diol disulfate 2*	Inverse variance weighted	2	4.97378	2.04391	12.1035	0.000406963	7333	Suggestive	Metabolomics and proteomics	Males and Females
	ieu-a-51	Hip circumference	Inverse variance weighted	17	1.87868	1.32253	2.66871	0.000430069	127908	Suggestive	Anthropometrics	Females
	ieu-a-63	Waist circumference	Inverse variance weighted	17	1.87868	1.32253	2.66871	0.000430069	127908	Suggestive	Anthropometrics	Females
	prot-a-2680	Semaphorin-7A	Wald ratio	1	0.66223	0.526007	0.833732	0.000452157	3301	Suggestive	Metabolomics and proteomics	Males and Females
	ukb-b-8442	Intake of sugar added to tea	Wald ratio	1	0.0831793	0.0204983	0.337531	0.000501743	64949	Suggestive	Dietary intake	Males and Females
	ebi-a-GCST006702	Parental longevity (combined parental age at death)	Inverse variance weighted	7	5.84221	2.1601	15.8008	0.000506763	208118	Probable	Lifestyle, reproduction, education and behaviour	NA
	met-a-729	X-14626	Inverse variance weighted	2	4.19274	1.85302	9.48669	0.00058043	6464	Suggestive	Metabolomics and proteomics	Males and Females
	met-a-524	X-11491	Inverse variance weighted	3	2.33415	1.43629	3.79328	0.000622945	6200	Suggestive	Metabolomics and proteomics	Males and Females
	prot-a-1381	17-beta-hydroxysteroid dehydrogenase 14	Wald ratio	1	1.51421	1.19328	1.92145	0.000639979	3301	Suggestive	Metabolomics and proteomics	Males and Females
	prot-a-1288	Glutathione S-transferase omega-1	Inverse variance weighted	3	1.07056	1.02904	1.11376	0.000729406	3301	Suggestive	Metabolomics and proteomics	Males and Females
	ebi-a-GCST006696	Parental longevity (mother's attained age)	Inverse variance weighted	4	0.263235	0.121132	0.572045	0.000750502	412937	Suggestive	Lifestyle, reproduction, education and behaviour	NA
	prot-a-462	B-cell antigen receptor complex-associated protein beta chain	Wald ratio	1	1.53967	1.19274	1.98751	0.000922772	3301	Suggestive	Metabolomics and proteomics	Males and Females
	ukb-b-17422	Age at menopause (last menstrual period)	Inverse variance weighted	107	1.242	1.09188	1.41275	0.000975415	143819	Probable	Lifestyle, reproduction, education and behaviour	Males and Females
	ebi-a-GCST90006899	Epstein-Barr virus EBNA-1 antibody levels	Inverse variance weighted	5	1.17719	1.06626	1.29965	0.00123532	7972	Suggestive	Immune, blood and inflammatory factors	NA
	prot-a-374	Carbonyl reductase [NADPH] 3	Wald ratio	1	1.08233	1.03061	1.13665	0.00154107	3301	Suggestive	Metabolomics and proteomics	Males and Females
	prot-a-2404	Pregnancy-specific beta-1-glycoprotein 5	Inverse variance weighted	2	0.835126	0.74692	0.933747	0.00155799	3301	Suggestive	Metabolomics and proteomics	Males and Females
	AAT	Alpha-1-Antitrypsin	Wald ratio	1	0.83882	0.752212	0.9354	0.00157187	818	Suggestive	Metabolomics and proteomics	Males and Females
	ukb-b-17409	Trunk fat-free mass	Inverse variance weighted	546	1.29112	1.10174	1.51304	0.00159247	454508	Suggestive	Anthropometrics	Males and Females
	Leisure_screen_time	Leisure_screen_time	Inverse variance weighted	78	1.33087	1.1138	1.59025	0.00165328	526725	Probable	Lifestyle, reproduction, education and behaviour	Males and Females
	ebi-a-GCST90007316	circulating leptin levels	Wald ratio	1	2.06154	1.31129	3.24105	0.00172434	49909	Suggestive	Cardiometabolic	NA
	ukb-b-5945	Relative age of first facial hair	Inverse variance weighted	116	0.576466	0.407814	0.814863	0.00181208	204568	Suggestive	Lifestyle, reproduction, education and behaviour	Males and Females
	met-a-683	X-13429	Inverse variance weighted	3	1.6156	1.19486	2.18449	0.001829	5953	Suggestive	Metabolomics and proteomics	Males and Females
	prot-a-710	Cardiotrophin-1	Inverse variance weighted	3	0.914538	0.86451	0.967461	0.00185489	3301	Suggestive	Metabolomics and proteomics	Males and Females
	ebi-a-GCST90012004	Interleukin-1-receptor antagonist levels	Inverse variance weighted	4	0.830231	0.73795	0.934051	0.0019689	21758	Suggestive	Immune, blood and inflammatory factors	NA
	ebi-a-GCST90001733	CD19 on IgD- CD38- B cell	Wald ratio	1	0.668536	0.517048	0.864407	0.00213015	3657	Suggestive	Immune, blood and inflammatory factors	NA
	met-a-691	X-13496	Inverse variance weighted	2	79.7603	4.69108	1356.13	0.00245182	7217	Suggestive	Metabolomics and proteomics	Males and Females
	ukb-b-5262	Relative age voice broke	Inverse variance weighted	33	0.267023	0.113411	0.628696	0.00250875	195644	Suggestive	Lifestyle, reproduction, education and behaviour	Males and Females
	ebi-a-GCST006361	Anti-Epstein-Barr virus nuclear antigen (EBNA) IgG levels	Inverse variance weighted	2	1.30441	1.09782	1.54986	0.00251979	914	Suggestive	Immune, blood and inflammatory factors	NA
	ebi-a-GCST90002019	CD14 on Monocytic Myeloid-Derived Suppressor Cells	Wald ratio	1	1.20974	1.0687	1.36939	0.00260687	1570	Suggestive	Immune, blood and inflammatory factors	NA
	prot-a-456	CD63 antigen	Inverse variance weighted	3	1.15863	1.05261	1.27533	0.0026371	3301	Probable	Immune, blood and inflammatory factors	Males and Females
	Plasma omega-6 polyunsaturated fatty acid levels (arachidonic acid) PMID:24823311	Plasma omega-6 polyunsaturated fatty acid levels (arachidonic acid)	Inverse variance weighted	4	0.981051	0.968806	0.993451	0.00283309	8631	Suggestive	Fatty acid and lipoprotein metabolism	Males and Females
	prot-a-3239	Glycoprotein Xg	Inverse variance weighted	2	0.803404	0.694937	0.928799	0.00309464	3301	Suggestive	Metabolomics and proteomics	Males and Females
	prot-a-149	Rho GTPase-activating protein 30	Inverse variance weighted	5	0.880879	0.809873	0.958109	0.00309632	3301	Probable	Metabolomics and proteomics	Males and Females
	prot-a-654	Cyclic AMP-responsive element-binding protein 3-like protein 4	Inverse variance weighted	3	1.10393	1.03372	1.1789	0.00318415	3301	Suggestive	Metabolomics and proteomics	Males and Females
	ebi-a-GCST90010293	CD2-associated protein levels	Wald ratio	1	0.825853	0.727235	0.937844	0.00318741	1313	Suggestive	Immune, blood and inflammatory factors	NA
	ebi-a-GCST006699	Parental longevity (mother's age at death)	Wald ratio	1	9.96909	2.13125	46.6313	0.00348522	246941	Suggestive	Lifestyle, reproduction, education and behaviour	NA
	prot-a-2242	PDZK1-interacting protein 1	Wald ratio	1	0.803172	0.693334	0.930411	0.00348522	3301	Suggestive	Metabolomics and proteomics	Males and Females
	prot-a-2983	Tight junction protein ZO-1	Wald ratio	1	0.697745	0.548061	0.888309	0.00348522	3301	Suggestive	Metabolomics and proteomics	Males and Females
	ukb-b-2709	Year ended full time education	Wald ratio	1	0.156668	0.0451724	0.543359	0.00348522	112569	Suggestive	Lifestyle, reproduction, education and behaviour	Males and Females
	prot-a-3127	Non-receptor tyrosine-protein kinase TYK2	Inverse variance weighted	2	1.41951	1.12024	1.79872	0.00373204	3301	Suggestive	Metabolomics and proteomics	Males and Females
	prot-a-2930	Tubulin-specific chaperone A	Inverse variance weighted	2	1.05749	1.01808	1.09843	0.00392039	3301	Suggestive	Metabolomics and proteomics	Males and Females
	prot-a-399	C-C motif chemokine 23	Inverse variance weighted	2	0.892931	0.826175	0.965081	0.00428281	3301	Suggestive	Metabolomics and proteomics	Males and Females
	prot-a-1879	Protein MENT	Inverse variance weighted	3	0.868575	0.788292	0.957035	0.0044065	3301	Probable	Metabolomics and proteomics	Males and Females
	prot-a-1898	MHC class I polypeptide-related sequence B	Inverse variance weighted	4	1.12211	1.03644	1.21486	0.0044645	3301	Suggestive	Metabolomics and proteomics	Males and Females
	ApoE	Apolipoprotein E	Wald ratio	1	0.872724	0.794468	0.958688	0.0045086	818	Suggestive	Fatty acid and lipoprotein metabolism	Males and Females
	CRP	C-Reactive Protein	Wald ratio	1	0.820388	0.715558	0.940577	0.00453584	818	Suggestive	Metabolomics and proteomics	Males and Females
	met-a-396	X-18601	Inverse variance weighted	3	3.89701	1.51535	10.0219	0.00476533	7226	Suggestive	Metabolomics and proteomics	Males and Females
	ukb-b-6185	Cheese spread intake	Wald ratio	1	653.141	7.1701	59496.1	0.00486633	64949	Suggestive	Dietary intake	Males and Females
	ebi-a-GCST90002028	CD19 on B cell	Wald ratio	1	0.729118	0.583891	0.910466	0.00530875	3112	Suggestive	Immune, blood and inflammatory factors	NA
	ebi-a-GCST90012104	Bioavailable testosterone levels	Inverse variance weighted	109	1.48409	1.12431	1.95899	0.00531693	382988	Probable	Miscellaneous	NA
	ebi-a-GCST90012038	Renin levels	Inverse variance weighted	4	0.675738	0.512732	0.890568	0.00538804	21758	Suggestive	Immune, blood and inflammatory factors	NA
	met-a-331	Stearate (18:0)	Inverse variance weighted	2	0.0852385	0.01494	0.486319	0.00558194	7355	Suggestive	Fatty acid and lipoprotein metabolism	Males and Females
	ebi-a-GCST90012050	Matrix metalloproteinase-10 levels	Inverse variance weighted	6	0.884757	0.811316	0.964846	0.00561538	21758	Suggestive	Metabolomics and proteomics	NA
	prot-a-2101	Neurensin-1	Inverse variance weighted	3	0.854502	0.763885	0.955869	0.00597524	3301	Probable	Metabolomics and proteomics	Males and Females
	prot-a-1241	Aspartate aminotransferase, cytoplasmic	Inverse variance weighted	2	1.17913	1.04778	1.32695	0.00624655	3301	Suggestive	Metabolomics and proteomics	Males and Females
	prot-a-622	Collagen alpha-1(VI) chain	Wald ratio	1	1.26248	1.06779	1.49267	0.00638001	3301	Suggestive	Metabolomics and proteomics	Males and Females
	met-a-368	Beta-hydroxyisovalerate	Wald ratio	1	0.0362081	0.00329525	0.397854	0.00665363	6864	Suggestive	Metabolomics and proteomics	Males and Females
	ebi-a-GCST90014267	Ganglion cell inner plexiform layer (GCIPL) thickness	Inverse variance weighted	21	1.03215	1.0087	1.05615	0.00695024	31434	Probable	Metabolomics and proteomics	NA
	met-a-602	1-eicosatrienoylglycerophosphocholine*	Inverse variance weighted	2	4.08284	1.46867	11.3501	0.00700083	7362	Suggestive	Metabolomics and proteomics	Males and Females
	ebi-a-GCST90001457	CD11c+ HLA DR++ monocyte %monocyte	Wald ratio	1	1.38522	1.09157	1.75786	0.00734385	3042	Suggestive	Immune, blood and inflammatory factors	NA
	prot-a-777	ATP-dependent RNA helicase DDX25	Inverse variance weighted	2	1.29181	1.0711	1.558	0.00739464	3301	Suggestive	Metabolomics and proteomics	Males and Females
	prot-a-3016	Transmembrane protein 87B	Inverse variance weighted	5	0.9242	0.872228	0.979269	0.00759819	3301	Suggestive	Metabolomics and proteomics	Males and Females
	ebi-a-GCST90016672	Abdominal subcutaneous adipose tissue volume	Inverse variance weighted	2	2.06166	1.20909	3.51538	0.00787512	32860	Suggestive	Anthropometrics	NA
	ebi-a-GCST90010309	Ectonucleotide pyrophosphatase/phosphodiesterase family member 7 levels	Inverse variance weighted	2	1.05968	1.0153	1.10599	0.0079102	1313	Suggestive	Metabolomics and proteomics	NA
	TF	Serotransferrin	Wald ratio	1	1.13189	1.03296	1.2403	0.00793464	818	Suggestive	Metabolomics and proteomics	Males and Females
	met-a-319	Arachidonate (20:4n6)	Wald ratio	1	0.34145	0.153674	0.75867	0.00833851	7367	Suggestive	Fatty acid and lipoprotein metabolism	Males and Females
	prot-a-1622	Vascular endothelial growth factor receptor 2	Inverse variance weighted	4	0.929817	0.880618	0.981765	0.00870334	3301	Suggestive	Metabolomics and proteomics	Males and Females
	prot-a-2265	Elafin	Wald ratio	1	1.17425	1.04134	1.32413	0.00876647	3301	Suggestive	Metabolomics and proteomics	Males and Females
	prot-a-690	CUB and sushi domain-containing protein 1	Inverse variance weighted	4	1.15908	1.03726	1.29521	0.0091691	3301	Suggestive	Metabolomics and proteomics	Males and Females
	prot-a-1896	Melanoma-derived growth regulatory protein	Inverse variance weighted	2	0.94231	0.900862	0.985666	0.00962262	3301	Suggestive	Metabolomics and proteomics	Males and Females
	prot-a-123	Amyloid-like protein 2	Wald ratio	1	1.33373	1.07096	1.66096	0.0100991	3301	Suggestive	Metabolomics and proteomics	Males and Females
	prot-a-1863	Mannose-binding protein C	Inverse variance weighted	3	0.951384	0.915887	0.988256	0.0102019	3301	Suggestive	Metabolomics and proteomics	Males and Females
	prot-a-1426	Interferon alpha/beta receptor 1	Wald ratio	1	0.78718	0.655792	0.944892	0.0102169	3301	Suggestive	Metabolomics and proteomics	Males and Females
	met-a-531	X-11538	Inverse variance weighted	3	1.79598	1.14699	2.81217	0.0104843	7355	Suggestive	Metabolomics and proteomics	Males and Females
	ebi-a-GCST90012006	Cystatin-B levels	Inverse variance weighted	4	0.900843	0.831533	0.975931	0.0105744	21758	Suggestive	Metabolomics and proteomics	NA
	prot-a-246	Osteocalcin	Inverse variance weighted	4	0.86527	0.774208	0.967043	0.010751	3301	Suggestive	Metabolomics and proteomics	Males and Females
	met-a-527	X-11521	Wald ratio	1	0.0911459	0.0144497	0.57493	0.0108022	6753	Suggestive	Metabolomics and proteomics	Males and Females
	prot-a-3117	Tuftelin	Wald ratio	1	0.729552	0.572136	0.930278	0.0109968	3301	Suggestive	Metabolomics and proteomics	Males and Females
	met-a-665	X-12844	Inverse variance weighted	3	4.38224	1.40256	13.6922	0.0110216	7322	Suggestive	Metabolomics and proteomics	Males and Females
	prot-a-1099	Fibroblast growth factor 8 isoform B	Inverse variance weighted	2	1.27569	1.05732	1.53916	0.0110277	3301	Suggestive	Metabolomics and proteomics	Males and Females
	prot-a-116	Amyloid beta A4 precursor protein-binding family B member 2	Wald ratio	1	1.15451	1.03339	1.28982	0.0110591	3301	Suggestive	Metabolomics and proteomics	Males and Females
	prot-a-2038	Neuralized-like protein 4	Wald ratio	1	0.738261	0.58418	0.932982	0.0110591	3301	Suggestive	Metabolomics and proteomics	Males and Females
	prot-a-490	Cadherin-related family member 5	Wald ratio	1	0.840759	0.735467	0.961126	0.0110591	3301	Suggestive	Metabolomics and proteomics	Males and Females
	prot-a-1320	Histone deacetylase 8	Wald ratio	1	0.744001	0.59225	0.934635	0.0110591	3301	Suggestive	Metabolomics and proteomics	Males and Females
	prot-a-542	Cysteine-rich hydrophobic domain-containing protein 2	Inverse variance weighted	2	0.848481	0.747321	0.963335	0.0111901	3301	Suggestive	Metabolomics and proteomics	Males and Females
	prot-a-971	Endoplasmic reticulum aminopeptidase 1	Inverse variance weighted	3	1.06243	1.0138	1.11339	0.0112968	3301	Suggestive	Metabolomics and proteomics	Males and Females
	prot-a-2302	Plasmin	Inverse variance weighted	2	1.22906	1.04669	1.44321	0.0118409	3301	Suggestive	Metabolomics and proteomics	Males and Females
	prot-a-1882	Hepatocyte growth factor receptor	Inverse variance weighted	2	0.875188	0.788658	0.971213	0.0120757	3301	Suggestive	Metabolomics and proteomics	Males and Females
	prot-b-48	matrix metallopeptidase 10	Inverse variance weighted	4	0.898099	0.825462	0.977129	0.0125009	3394	Suggestive	Metabolomics and proteomics	Males and Females
	prot-a-18	Low molecular weight phosphotyrosine protein phosphatase	Inverse variance weighted	2	1.04069	1.00853	1.07388	0.0127545	3301	Suggestive	Metabolomics and proteomics	Males and Females
	ukb-b-139	Other sweets intake	Inverse variance weighted	2	8.19393	1.56138	43.0006	0.0128902	64949	Suggestive	Dietary intake	Males and Females
	prot-a-1477	Interleukin-15 receptor subunit alpha	Inverse variance weighted	2	0.914733	0.85252	0.981485	0.0131366	3301	Suggestive	Immune, blood and inflammatory factors	Males and Females
	prot-a-789	Beta-defensin 113	Inverse variance weighted	2	1.24272	1.04608	1.47633	0.0134127	3301	Suggestive	Metabolomics and proteomics	Males and Females
	ukb-b-6591	Age first had sexual intercourse	Inverse variance weighted	190	0.775984	0.634574	0.948905	0.0134749	406457	Suggestive	Lifestyle, reproduction, education and behaviour	Males and Females
	ieu-a-1012	Plasma cortisol	Wald ratio	1	1.67527	1.1112	2.52567	0.0137618	12589	Suggestive	Immune, blood and inflammatory factors	Males and Females
	met-a-321	Margarate (17:0)	Wald ratio	1	0.134953	0.0273067	0.666957	0.0140163	7349	Suggestive	Fatty acid and lipoprotein metabolism	Males and Females
	met-a-329	Palmitate (16:0)	Wald ratio	1	0.0207956	0.000946451	0.456925	0.0140163	7352	Suggestive	Fatty acid and lipoprotein metabolism	Males and Females
	met-a-330	Nonadecanoate (19:0)	Wald ratio	1	0.0402227	0.00309855	0.522136	0.0140163	7335	Suggestive	Fatty acid and lipoprotein metabolism	Males and Females
	met-a-477	Myristoleate (14:1n5)	Wald ratio	1	4.89982	1.37903	17.4095	0.0140163	7355	Suggestive	Fatty acid and lipoprotein metabolism	Males and Females
	met-a-559	1-palmitoleoylglycerophosphocholine*	Wald ratio	1	8.45196	1.53978	46.3935	0.0140163	7364	Suggestive	Metabolomics and proteomics	Males and Females
	met-a-576	Palmitoleate (16:1n7)	Wald ratio	1	4.92108	1.38024	17.5455	0.0140163	7327	Suggestive	Fatty acid and lipoprotein metabolism	Males and Females
	met-a-623	5-dodecenoate (12:1n7)	Wald ratio	1	6.67776	1.46813	30.3737	0.0140163	7322	Suggestive	Fatty acid and lipoprotein metabolism	Males and Females
	ebi-a-GCST90002059	CD8 on Natural Killer T	Inverse variance weighted	2	0.833878	0.721223	0.964129	0.0141544	3103	Suggestive	Immune, blood and inflammatory factors	NA
	ukb-b-12558	Decaffeinated coffee	Wald ratio	1	13.545	1.67729	109.383	0.014474	64949	Suggestive	Dietary intake	Males and Females
	prot-b-6	galectin 3	Inverse variance weighted	5	1.08228	1.01574	1.15318	0.0145908	3394	Suggestive	Metabolomics and proteomics	Males and Females
	prot-a-424	Cell surface glycoprotein CD200 receptor 2	Inverse variance weighted	2	1.13621	1.02553	1.25883	0.0145993	3301	Suggestive	Metabolomics and proteomics	Males and Females
	met-a-709	Tetradecanedioate	Inverse variance weighted	3	1.79936	1.12182	2.88612	0.0148156	5629	Suggestive	Fatty acid and lipoprotein metabolism	Males and Females
	ebi-a-GCST90012061	SIR2-like protein 2 levels	Inverse variance weighted	2	0.728084	0.56406	0.939805	0.0148217	21758	Suggestive	Metabolomics and proteomics	NA
	prot-a-1456	Immunoglobulin E	Wald ratio	1	0.655591	0.466157	0.922007	0.0152362	3301	Suggestive	Immune, blood and inflammatory factors	Males and Females
	ebi-a-GCST90010323	Leucine-rich repeats and immunoglobulin-like domains protein 1 levels	Wald ratio	1	0.934342	0.884444	0.987056	0.0152966	1313	Suggestive	Metabolomics and proteomics	NA
	prot-a-3200	Selenoprotein S	Inverse variance weighted	3	0.929064	0.875427	0.985989	0.015305	3301	Suggestive	Metabolomics and proteomics	Males and Females
	prot-a-1168	Polypeptide N-acetylgalactosaminyltransferase 11	Inverse variance weighted	2	1.24113	1.04096	1.47978	0.0160664	3301	Suggestive	Metabolomics and proteomics	Males and Females
	prot-a-2259	Membrane-associated progesterone receptor component 1	Wald ratio	1	1.36215	1.05863	1.75268	0.0162612	3301	Suggestive	Metabolomics and proteomics	Males and Females
	ebi-a-GCST90012114	Total testosterone levels	Inverse variance weighted	171	1.51979	1.0795	2.13965	0.0164712	425097	Suggestive	Miscellaneous	NA
	prot-a-2746	Urea transporter 1	Wald ratio	1	1.3359	1.05389	1.69337	0.0166732	3301	Suggestive	Metabolomics and proteomics	Males and Females
	ebi-a-GCST90012069	vascular endothelial growth factor D levels	Inverse variance weighted	4	1.20323	1.03396	1.40021	0.0167689	21758	Suggestive	Immune, blood and inflammatory factors	NA
	ebi-a-GCST90002079	SSC-A on lymphocyte	Wald ratio	1	0.768282	0.619007	0.953554	0.0167807	3113	Suggestive	Immune, blood and inflammatory factors	NA
	prot-a-1687	Keratin-associated protein 2-4	Inverse variance weighted	2	0.829108	0.711059	0.966754	0.0167815	3301	Suggestive	Metabolomics and proteomics	Males and Females
	prot-a-2453	Transcriptional activator protein Pur-alpha	Wald ratio	1	0.739992	0.577248	0.948619	0.017489	3301	Suggestive	Metabolomics and proteomics	Males and Females
	prot-a-1676	Histone-lysine N-methyltransferase 2C	Inverse variance weighted	2	1.13115	1.0215	1.25257	0.0178412	3301	Suggestive	Metabolomics and proteomics	Males and Females
	met-a-402	Eicosapentaenoate (EPA; 20:5n3)	Wald ratio	1	0.264735	0.0878509	0.797769	0.0182036	7367	Suggestive	Fatty acid and lipoprotein metabolism	Males and Females
	met-a-711	Hexadecanedioate	Inverse variance weighted	3	1.97431	1.12141	3.4759	0.0184197	6447	Suggestive	Fatty acid and lipoprotein metabolism	Males and Females
	met-a-712	Dihomo-linolenate (20:3n3 or n6)	Inverse variance weighted	2	4.43357	1.27955	15.362	0.018834	7358	Suggestive	Fatty acid and lipoprotein metabolism	Males and Females
	prot-a-2221	cAMP-specific 3',5'-cyclic phosphodiesterase 4D	Inverse variance weighted	4	1.14965	1.02333	1.29155	0.0188544	3301	Suggestive	Metabolomics and proteomics	Males and Females
	prot-a-2601	Ribonucleoside-diphosphate reductase large subunit	Inverse variance weighted	2	0.911649	0.843888	0.984851	0.0189061	3301	Suggestive	Metabolomics and proteomics	Males and Females
	ukb-b-7030	Number of crackers/crispbreads with butter/margarine	Wald ratio	1	4.94248	1.29684	18.8367	0.0192437	64949	Suggestive	Dietary intake	Males and Females
	prot-a-967	Erythropoietin	Wald ratio	1	1.37859	1.0536	1.80382	0.01925	3301	Suggestive	Metabolomics and proteomics	Males and Females
	prot-a-2533	RGM domain family member B	Inverse variance weighted	2	1.18684	1.0279	1.37036	0.0195401	3301	Suggestive	Metabolomics and proteomics	Males and Females
	prot-a-1451	Insulin-like growth factor-binding protein 7	Wald ratio	1	0.870554	0.774541	0.97847	0.0200693	3301	Suggestive	Immune, blood and inflammatory factors	Males and Females
	ebi-a-GCST90001687	CD28- CD8+ T cell Absolute Count	Inverse variance weighted	3	0.836371	0.719112	0.972751	0.020424	3408	Suggestive	Immune, blood and inflammatory factors	NA
	prot-a-2372	Glucosidase 2 subunit beta	Inverse variance weighted	2	1.11863	1.01725	1.23012	0.0207314	3301	Suggestive	Metabolomics and proteomics	Males and Females
	ebi-a-GCST90010107	Bone morphogenetic protein 6 levels	Inverse variance weighted	2	0.933246	0.880042	0.989667	0.0210656	1214	Suggestive	Metabolomics and proteomics	NA
	prot-a-1239	RAB6-interacting golgin	Inverse variance weighted	2	1.22872	1.03136	1.46386	0.0211332	3301	Suggestive	Metabolomics and proteomics	Males and Females
	prot-a-481	Cadherin-15	Inverse variance weighted	2	0.887296	0.801504	0.982271	0.0211789	3301	Suggestive	Metabolomics and proteomics	Males and Females
	prot-a-1512	Interleukin-2	Inverse variance weighted	2	1.19078	1.02619	1.38177	0.0214126	3301	Suggestive	Immune, blood and inflammatory factors	Males and Females
	prot-a-1474	Interleukin-12 receptor subunit beta-2	Inverse variance weighted	2	0.863394	0.761633	0.97875	0.0216926	3301	Suggestive	Immune, blood and inflammatory factors	Males and Females
	prot-a-68	Aldose reductase	Inverse variance weighted	2	0.886572	0.799928	0.982602	0.0217615	3301	Suggestive	Metabolomics and proteomics	Males and Females
	prot-a-257	Bone morphogenetic protein 7	Inverse variance weighted	2	1.17945	1.02435	1.35803	0.0217654	3301	Suggestive	Metabolomics and proteomics	Males and Females
	prot-a-1233	Progonadoliberin-1	Inverse variance weighted	2	0.872794	0.77701	0.980386	0.021791	3301	Suggestive	Metabolomics and proteomics	Males and Females
	ukb-b-8013	Length of working week for main job	Wald ratio	1	0.0650268	0.00626634	0.674793	0.0220488	260069	Suggestive	Lifestyle, reproduction, education and behaviour	Males and Females
	met-a-542	X-11792	Inverse variance weighted	3	1.31908	1.03969	1.67353	0.0225741	2391	Suggestive	Metabolomics and proteomics	Males and Females
	prot-a-992	Persulfide dioxygenase ETHE1, mitochondrial	Inverse variance weighted	2	0.839785	0.722632	0.975929	0.0227352	3301	Suggestive	Metabolomics and proteomics	Males and Females
	ebi-a-GCST90001615	TCRgd T cell Absolute Count	Inverse variance weighted	2	0.844769	0.730612	0.976763	0.0227613	3650	Suggestive	Immune, blood and inflammatory factors	NA
	ebi-a-GCST90013422	Ultradistal forearm bone mineral density	Inverse variance weighted	11	1.16076	1.02097	1.31968	0.0227868	21907	Suggestive	Anthropometrics	NA
	ukb-b-2909	Variation in diet	Inverse variance weighted	15	6.27016	1.28353	30.6304	0.0233027	460884	Suggestive	Dietary intake	Males and Females
	prot-a-2103	Neurexin-1	Inverse variance weighted	2	0.894424	0.812215	0.984954	0.0233174	3301	Suggestive	Metabolomics and proteomics	Males and Females
	prot-a-943	Endoglin	Wald ratio	1	0.808946	0.673122	0.972178	0.0237663	3301	Suggestive	Metabolomics and proteomics	Males and Females
	prot-b-77	selectin E	Wald ratio	1	0.943278	0.896715	0.992259	0.0237663	3394	Suggestive	Metabolomics and proteomics	Males and Females
	prot-a-1400	Intercellular adhesion molecule 4	Wald ratio	1	0.787164	0.639679	0.968653	0.0237663	3301	Suggestive	Metabolomics and proteomics	Males and Females
	prot-a-1444	Insulin-like growth factor 1 receptor	Wald ratio	1	0.793588	0.649459	0.969701	0.0237663	3301	Suggestive	Immune, blood and inflammatory factors	Males and Females
	prot-a-1737	Leukemia inhibitory factor receptor	Wald ratio	1	0.84523	0.730581	0.977871	0.0237663	3301	Suggestive	Immune, blood and inflammatory factors	Males and Females
	prot-a-422	OX-2 membrane glycoprotein	Wald ratio	1	0.766347	0.60846	0.965204	0.0237663	3301	Suggestive	Metabolomics and proteomics	Males and Females
	prot-a-842	DnaJ homolog subfamily B member 9	Inverse variance weighted	4	0.913175	0.843961	0.988064	0.0239085	3301	Suggestive	Metabolomics and proteomics	Males and Females
	prot-a-2151	Origin recognition complex subunit 6	Inverse variance weighted	2	1.23614	1.0284	1.48586	0.0239288	3301	Suggestive	Metabolomics and proteomics	Males and Females
	ebi-a-GCST006701	Parental longevity (father's attained age)	Inverse variance weighted	14	0.29252	0.100515	0.851295	0.0241083	415311	Suggestive	Lifestyle, reproduction, education and behaviour	NA
	prot-a-2430	Tuberoinfundibular peptide of 39 residues	Inverse variance weighted	2	1.19024	1.02243	1.38559	0.0246966	3301	Suggestive	Metabolomics and proteomics	Males and Females
	ebi-a-GCST90006904	Human herpes virus<U+00A0>6 IE1A<U+00A0>antibody<U+00A0>levels	Inverse variance weighted	2	1.35096	1.03825	1.75784	0.0251244	6968	Suggestive	Immune, blood and inflammatory factors	NA
	prot-a-953	Ectonucleoside triphosphate diphosphohydrolase 5	Inverse variance weighted	4	0.924705	0.863443	0.990313	0.0251985	3301	Suggestive	Metabolomics and proteomics	Males and Females
	ukb-d-30650_irnt	Aspartate aminotransferase	Inverse variance weighted	225	0.845291	0.729551	0.979391	0.0252745	342990	Suggestive	Metabolomics and proteomics	Males and Females
	ukb-b-6134	Age completed full time education	Inverse variance weighted	39	0.596121	0.378365	0.939199	0.025717	307897	Suggestive	Lifestyle, reproduction, education and behaviour	Males and Females
	prot-a-1391	Histatin-1	Wald ratio	1	1.15238	1.01719	1.30553	0.0259009	3301	Suggestive	Metabolomics and proteomics	Males and Females
	prot-a-2642	Scavenger receptor class F member 2	Wald ratio	1	0.841467	0.722387	0.980176	0.0266092	3301	Suggestive	Metabolomics and proteomics	Males and Females
	prot-a-2658	Signal peptidase complex catalytic subunit SEC11C	Inverse variance weighted	2	0.903432	0.825755	0.988416	0.026827	3301	Suggestive	Metabolomics and proteomics	Males and Females
	met-a-613	X-12456	Inverse variance weighted	2	2.63532	1.11699	6.2175	0.026923	4533	Suggestive	Metabolomics and proteomics	Males and Females
	prot-a-1216	D-glucuronyl C5-epimerase	Wald ratio	1	1.0601	1.00664	1.1164	0.0270606	3301	Suggestive	Metabolomics and proteomics	Males and Females
	prot-a-1202	GDNF family receptor alpha-2	Inverse variance weighted	3	1.1191	1.01264	1.23675	0.0273694	3301	Suggestive	Metabolomics and proteomics	Males and Females
	prot-a-2645	Secretogranin-3	Wald ratio	1	0.909633	0.836164	0.989557	0.0275017	3301	Suggestive	Metabolomics and proteomics	Males and Females
	prot-a-217	Beta-1,4-galactosyltransferase 2	Wald ratio	1	1.14818	1.0152	1.29857	0.0277903	3301	Suggestive	Metabolomics and proteomics	Males and Females
	prot-a-3203	Vacuolar protein sorting-associated protein 29	Inverse variance weighted	3	1.04452	1.00475	1.08587	0.0278584	3301	Suggestive	Metabolomics and proteomics	Males and Females
	prot-a-3073	TOM1-like protein 1	Inverse variance weighted	2	1.15252	1.01556	1.30795	0.0278611	3301	Suggestive	Metabolomics and proteomics	Males and Females
	prot-a-1841	Dual specificity mitogen-activated protein kinase kinase 3	Inverse variance weighted	2	0.865522	0.760829	0.984621	0.0281198	3301	Suggestive	Metabolomics and proteomics	Males and Females
	prot-a-1791	Leucine-rich repeat serine/threonine-protein kinase 2	Inverse variance weighted	4	0.904709	0.827209	0.98947	0.0284033	3301	Suggestive	Metabolomics and proteomics	Males and Females
	prot-a-1598	Tyrosine-protein kinase JAK2	Inverse variance weighted	5	0.933596	0.877844	0.99289	0.0287327	3301	Suggestive	Metabolomics and proteomics	Males and Females
	ebi-a-GCST90002038	CD80 on CD62L+ plasmacytoid Dendritic Cell	Inverse variance weighted	2	0.878606	0.782115	0.987001	0.0292245	2871	Suggestive	Immune, blood and inflammatory factors	NA
	ebi-a-GCST90001523	CD33- HLA DR+ Absolute Count	Wald ratio	1	0.842312	0.721773	0.982981	0.0294176	1858	Suggestive	Immune, blood and inflammatory factors	NA
	ebi-a-GCST90002037	CD80 on plasmacytoid Dendritic Cell	Inverse variance weighted	2	0.879801	0.783966	0.987351	0.0295304	2871	Suggestive	Immune, blood and inflammatory factors	NA
	prot-a-1785	Leucine-rich repeat-containing protein 19	Inverse variance weighted	2	1.05153	1.00493	1.1003	0.0298096	3301	Suggestive	Metabolomics and proteomics	Males and Females
	ebi-a-GCST90001945	CD123 on CD62L+ plasmacytoid Dendritic Cell	Inverse variance weighted	2	0.885534	0.793523	0.988214	0.0298698	2872	Suggestive	Immune, blood and inflammatory factors	NA
	ebi-a-GCST90001944	CD123 on plasmacytoid Dendritic Cell	Inverse variance weighted	2	0.886694	0.795366	0.988509	0.0301284	2872	Suggestive	Immune, blood and inflammatory factors	NA
	prot-a-1884	Microfibrillar-associated protein 1	Wald ratio	1	0.751972	0.58114	0.973021	0.0301582	3301	Suggestive	Metabolomics and proteomics	Males and Females
	prot-a-1297	Granzyme A	Inverse variance weighted	3	1.1181	1.01075	1.23685	0.0301863	3301	Suggestive	Metabolomics and proteomics	Males and Females
	prot-a-1792	Leucine-rich repeat neuronal protein 1	Inverse variance weighted	2	0.942561	0.893345	0.994489	0.0306193	3301	Suggestive	Metabolomics and proteomics	Males and Females
	prot-a-1506	Interleukin-21	Inverse variance weighted	3	1.14536	1.01249	1.29567	0.030984	3301	Suggestive	Immune, blood and inflammatory factors	Males and Females
	prot-a-996	Protein eva-1 homolog C	Wald ratio	1	0.789966	0.637502	0.978894	0.0311631	3301	Suggestive	Metabolomics and proteomics	Males and Females
	prot-a-1855	Mannan-binding lectin serine protease 1	Wald ratio	1	1.245	1.01988	1.51981	0.0312805	3301	Suggestive	Metabolomics and proteomics	Males and Females
	prot-a-2149	Opioid-binding protein/cell adhesion molecule	Wald ratio	1	1.32774	1.0258	1.71856	0.0312805	3301	Suggestive	Metabolomics and proteomics	Males and Females
	met-a-441	X-10429	Wald ratio	1	0.0859358	0.0091783	0.804612	0.031516	6388	Suggestive	Metabolomics and proteomics	Males and Females
	met-a-440	X-10395	Wald ratio	1	0.0872395	0.00944627	0.805686	0.031516	7340	Suggestive	Metabolomics and proteomics	Males and Females
	met-a-656	Bradykinin, des-arg(9)	Inverse variance weighted	3	1.19729	1.01569	1.41136	0.0319171	4452	Suggestive	Metabolomics and proteomics	Males and Females
	prot-a-843	DnaJ homolog subfamily C member 10	Wald ratio	1	1.28854	1.02214	1.62437	0.0319283	3301	Suggestive	Metabolomics and proteomics	Males and Females
	ukb-b-5174	Average weekly beer plus cider intake	Inverse variance weighted	20	0.394122	0.167882	0.925246	0.0324807	327634	Suggestive	Lifestyle, reproduction, education and behaviour	Males and Females
	ebi-a-GCST90001782	CD25 on IgD+ CD38- unswitched memory B cell	Wald ratio	1	1.1096	1.00862	1.22069	0.0326568	1837	Suggestive	Immune, blood and inflammatory factors	NA
	prot-a-1341	Histone H1.2	Inverse variance weighted	2	0.840565	0.716441	0.986195	0.0331279	3301	Suggestive	Metabolomics and proteomics	Males and Females
	ebi-a-GCST90001607	CD8+ T cell %leukocyte	Wald ratio	1	0.807712	0.663575	0.983157	0.033223	3668	Suggestive	Immune, blood and inflammatory factors	NA
	ebi-a-GCST90001684	CD127- CD8+ T cell Absolute Count	Wald ratio	1	0.817183	0.678599	0.984069	0.033223	3371	Suggestive	Immune, blood and inflammatory factors	NA
	prot-a-3091	Tryptase gamma	Inverse variance weighted	2	1.18964	1.01381	1.39595	0.0333283	3301	Suggestive	Metabolomics and proteomics	Males and Females
	ebi-a-GCST90001778	CD25 on IgD+ CD24+ B cell	Inverse variance weighted	3	1.10294	1.00764	1.20726	0.0335821	3657	Suggestive	Immune, blood and inflammatory factors	NA
	prot-a-328	Carbonic anhydrase 1	Wald ratio	1	0.775352	0.612851	0.98094	0.0339748	3301	Suggestive	Metabolomics and proteomics	Males and Females
	ieu-a-73	Waist-to-hip ratio	Inverse variance weighted	27	1.49698	1.03075	2.17411	0.0340846	212094	Suggestive	Anthropometrics	Males and Females
	Plasma omega-6 polyunsaturated fatty acid levels (dihomo-gamma-linolenic acid) PMID:24823311	Plasma omega-6 polyunsaturated fatty acid levels (dihomo-gamma-linolenic acid)	Inverse variance weighted	3	1.09237	1.00644	1.18564	0.0345538	8631	Suggestive	Fatty acid and lipoprotein metabolism	Males and Females
	ebi-a-GCST90012072	Caspase 8 levels	Inverse variance weighted	2	0.859661	0.747071	0.989219	0.034742	21758	Suggestive	Metabolomics and proteomics	NA
	prot-a-132	Apolipoprotein E (isoform E2)	Wald ratio	1	0.800736	0.651442	0.984244	0.0347849	3301	Suggestive	Fatty acid and lipoprotein metabolism	Males and Females
	CFHR1	Complement Factor H	Wald ratio	1	0.954149	0.91336	0.996759	0.0352363	818	Suggestive	Metabolomics and proteomics	Males and Females
	prot-a-1183	Glucokinase	Wald ratio	1	1.22401	1.01351	1.47821	0.0357805	3301	Suggestive	Metabolomics and proteomics	Males and Females
	prot-a-1600	Junctional adhesion molecule B	Wald ratio	1	1.24667	1.01475	1.53159	0.0357805	3301	Suggestive	Metabolomics and proteomics	Males and Females
	prot-a-3281	Zona pellucida sperm-binding protein 4	Wald ratio	1	1.26774	1.01588	1.58203	0.0357805	3301	Suggestive	Metabolomics and proteomics	Males and Females
	prot-a-814	Pre-mRNA-splicing factor ATP-dependent RNA helicase PRP16	Wald ratio	1	1.20691	1.01257	1.43856	0.0357805	3301	Suggestive	Metabolomics and proteomics	Males and Females
	ebi-a-GCST90012105	Estradiol levels	Inverse variance weighted	12	30.2959	1.25253	732.79	0.0358585	206927	Suggestive	Miscellaneous	NA
	prot-a-69	Aldo-keto reductase family 1 member C1	Inverse variance weighted	2	0.873681	0.769796	0.991584	0.0365415	3301	Suggestive	Metabolomics and proteomics	Males and Females
	prot-a-1476	Interleukin-13 receptor subunit alpha-1	Inverse variance weighted	2	1.18689	1.01017	1.39454	0.0372553	3301	Suggestive	Immune, blood and inflammatory factors	Males and Females
	prot-a-2885	Syntaxin-1A	Inverse variance weighted	2	1.12013	1.00641	1.2467	0.0378069	3301	Suggestive	Metabolomics and proteomics	Males and Females
	prot-a-10	Histo-blood group ABO system transferase	Inverse variance weighted	2	1.13828	1.00723	1.28637	0.0379446	3301	Suggestive	Metabolomics and proteomics	Males and Females
	ebi-a-GCST90000025	Appendicular lean mass	Inverse variance weighted	655	1.09284	1.00495	1.18843	0.037952	450243	Suggestive	Anthropometrics	NA
	ebi-a-GCST90012011	TNF-related apoptosis-inducing ligand levels	Inverse variance weighted	8	0.911701	0.835445	0.994917	0.0380466	21758	Suggestive	Immune, blood and inflammatory factors	NA
	prot-a-3102	Thyrotropin-releasing hormone	Inverse variance weighted	2	0.817905	0.676076	0.989489	0.0385691	3301	Suggestive	Metabolomics and proteomics	Males and Females
	prot-a-1905	Histone-lysine N-methyltransferase 2D	Wald ratio	1	0.951532	0.907624	0.997564	0.0392871	3301	Suggestive	Metabolomics and proteomics	Males and Females
	met-a-570	X-12063	Inverse variance weighted	7	1.41113	1.01685	1.95829	0.039401	6797	Suggestive	Metabolomics and proteomics	Males and Females
	prot-a-181	Activating signal cointegrator 1 complex subunit 1	Inverse variance weighted	3	1.12482	1.00565	1.25812	0.039533	3301	Suggestive	Metabolomics and proteomics	Males and Females
	dihomo-gamma-linoleic acid (20:3n6)	Dihomo-gamma-linoleic acid (20:3n6)	Inverse variance weighted	2	1.10312	1.00468	1.21121	0.0395955	8631	Suggestive	Fatty acid and lipoprotein metabolism	Males and Females
	prot-a-2136	2'-5'-oligoadenylate synthase 1	Inverse variance weighted	2	0.892313	0.800285	0.994923	0.0402037	3301	Suggestive	Metabolomics and proteomics	Males and Females
	prot-a-1428	Interferon gamma	Inverse variance weighted	2	1.20303	1.00817	1.43555	0.0403427	3301	Suggestive	Metabolomics and proteomics	Males and Females
	adrenic acid (22:4n6)	Adrenic acid (22:4n6)	Wald ratio	1	0.435985	0.197146	0.964171	0.040354	8631	Suggestive	Fatty acid and lipoprotein metabolism	Males and Females
	ebi-a-GCST006697	Parental longevity (combined parental attained age, Martingale residuals)	Inverse variance weighted	10	0.32989	0.11419	0.953039	0.0404754	389166	Suggestive	Lifestyle, reproduction, education and behaviour	NA
	ebi-a-GCST90001878	HVEM on Effector Memory CD4+ T cell	Wald ratio	1	1.14012	1.00521	1.29314	0.0412634	1247	Suggestive	Immune, blood and inflammatory factors	NA
	ukb-a-335	Sodium in urine	Inverse variance weighted	32	1.58026	1.01829	2.45237	0.0412689	326831	Suggestive	Miscellaneous	Males and Females
	Plasma omega-6 polyunsaturated fatty acid levels (adrenic acid) PMID:24823311	Plasma omega-6 polyunsaturated fatty acid levels (adrenic acid)	Wald ratio	1	0.452512	0.211207	0.969506	0.0413843	8631	Suggestive	Fatty acid and lipoprotein metabolism	Males and Females
	met-a-537	Adrenate (22:4n6)	Wald ratio	1	0.318999	0.106404	0.956358	0.0413843	7330	Suggestive	Fatty acid and lipoprotein metabolism	Males and Females
	prot-a-1407	DNA-binding protein inhibitor ID-1	Wald ratio	1	1.28421	1.00966	1.63341	0.0415197	3301	Suggestive	Metabolomics and proteomics	Males and Females
	prot-a-2835	Spectrin alpha chain, non-erythrocytic 1	Wald ratio	1	1.19217	1.00678	1.41169	0.0415197	3301	Suggestive	Metabolomics and proteomics	Males and Females
	ukb-b-16927	Age of primiparous women at birth of child	Wald ratio	1	2.56295	1.03572	6.3422	0.0417591	33147	Suggestive	Lifestyle, reproduction, education and behaviour	Males and Females
	prot-a-1868	Induced myeloid leukemia cell differentiation protein Mcl-1	Wald ratio	1	0.749521	0.567643	0.989674	0.0420329	3301	Suggestive	Metabolomics and proteomics	Males and Females
	prot-a-1318	Hydroxycarboxylic acid receptor 2	Inverse variance weighted	2	1.19507	1.00621	1.41937	0.0423007	3301	Suggestive	Metabolomics and proteomics	Males and Females
	prot-a-3243	Xyloside xylosyltransferase 1	Inverse variance weighted	3	1.13772	1.00447	1.28864	0.0423375	3301	Suggestive	Metabolomics and proteomics	Males and Females
	ebi-a-GCST90002238	Fasting insulin	Inverse variance weighted	38	1.75891	1.01958	3.03437	0.0423891	151013	Suggestive	Cardiometabolic	NA
	ukb-b-589	Particulate matter air pollution (pm10); 2007	Inverse variance weighted	21	2.18601	1.02717	4.65224	0.0423995	455314	Suggestive	Lifestyle, reproduction, education and behaviour	Males and Females
	ukb-b-3304	Friendships satisfaction	Inverse variance weighted	4	0.279307	0.0814199	0.958149	0.0425627	151232	Suggestive	Lifestyle, reproduction, education and behaviour	Males and Females
	ebi-a-GCST90001877	HVEM on naive CD4+ T cell	Wald ratio	1	1.164	1.0051	1.34802	0.0425654	1247	Suggestive	Immune, blood and inflammatory factors	NA
	prot-a-1711	Ligand-dependent nuclear receptor corepressor-like protein	Inverse variance weighted	2	1.21356	1.00569	1.4644	0.0434671	3301	Suggestive	Metabolomics and proteomics	Males and Females
	prot-a-2073	Pro-FMRFamide-related neuropeptide FF	Inverse variance weighted	3	0.942224	0.889285	0.998314	0.0436753	3301	Suggestive	Metabolomics and proteomics	Males and Females
	prot-a-2214	Programmed cell death protein 1	Wald ratio	1	0.833872	0.698696	0.995201	0.0440817	3301	Suggestive	Metabolomics and proteomics	Males and Females
	prot-a-2784	N-lysine methyltransferase SMYD2	Wald ratio	1	0.769963	0.59696	0.993102	0.0440817	3301	Suggestive	Metabolomics and proteomics	Males and Females
	ukb-b-5779	Alcohol intake frequency.	Inverse variance weighted	95	1.23228	1.00551	1.51018	0.0441145	462346	Suggestive	Lifestyle, reproduction, education and behaviour	Males and Females
	ukb-d-30100_irnt	Mean platelet (thrombocyte) volume	Inverse variance weighted	418	1.05671	1.00145	1.11503	0.0441431	350470	Suggestive	Immune, blood and inflammatory factors	Males and Females
	ebi-a-GCST90001722	CD19 on CD20- CD38- B cell	Wald ratio	1	1.33185	1.00744	1.76072	0.0442159	3595	Suggestive	Immune, blood and inflammatory factors	NA
	met-a-522	X-11483	Wald ratio	1	0.369507	0.139923	0.97579	0.0444878	4274	Suggestive	Metabolomics and proteomics	Males and Females
	ukb-b-2482	Years since last cervical smear test	Wald ratio	1	12.3178	1.04534	145.147	0.0460175	192526	Suggestive	Lifestyle, reproduction, education and behaviour	Males and Females
	ebi-a-GCST90010149	Lipoprotein lipase levels	Inverse variance weighted	3	0.924796	0.85641	0.998643	0.0460807	1301	Suggestive	Fatty acid and lipoprotein metabolism	NA
	met-a-483	Docosapentaenoate (n3 DPA; 22:5n3)	Wald ratio	1	0.223214	0.0510891	0.975245	0.0462266	7373	Suggestive	Fatty acid and lipoprotein metabolism	Males and Females
	prot-a-1800	Leucine-rich repeat and transmembrane domain-containing protein 2	Inverse variance weighted	3	1.13967	1.00205	1.2962	0.0464602	3301	Suggestive	Metabolomics and proteomics	Males and Females
	prot-a-2708	14-3-3 protein sigma	Inverse variance weighted	2	0.824754	0.682246	0.997031	0.0465113	3301	Suggestive	Metabolomics and proteomics	Males and Females
	prot-a-187	Agouti-signaling protein	Wald ratio	1	0.932794	0.870911	0.999074	0.0469817	3301	Suggestive	Metabolomics and proteomics	Males and Females
	prot-a-2359	Peroxiredoxin-1	Wald ratio	1	1.31119	1.00361	1.71304	0.0469837	3301	Suggestive	Metabolomics and proteomics	Males and Females
	prot-a-1822	Lysozyme-like protein 2	Inverse variance weighted	2	0.903478	0.817359	0.99867	0.0470281	3301	Suggestive	Metabolomics and proteomics	Males and Females
	prot-a-2018	Kinetochore protein NDC80 homolog	Inverse variance weighted	4	1.12691	1.0015	1.26803	0.0471478	3301	Suggestive	Metabolomics and proteomics	Males and Females
	prot-a-2396	Myeloblastin	Inverse variance weighted	3	1.07678	1.00088	1.15843	0.0472914	3301	Suggestive	Metabolomics and proteomics	Males and Females
	prot-a-1221	Glycosyltransferase 8 domain-containing protein 1	Wald ratio	1	1.05371	1.00053	1.10972	0.0476844	3301	Suggestive	Metabolomics and proteomics	Males and Females
	prot-a-2458	Nectin-3	Wald ratio	1	1.27579	1.00248	1.62361	0.0476844	3301	Suggestive	Metabolomics and proteomics	Males and Females
	prot-a-2510	Reticulocalbin-2	Wald ratio	1	1.24215	1.00221	1.53953	0.0476844	3301	Suggestive	Metabolomics and proteomics	Males and Females
	prot-a-3106	t-SNARE domain-containing protein 1	Wald ratio	1	1.106	1.00103	1.22198	0.0476844	3301	Suggestive	Metabolomics and proteomics	Males and Females
	prot-a-353	Calnexin	Wald ratio	1	1.21224	1.00191	1.46674	0.0477494	3301	Suggestive	Metabolomics and proteomics	Males and Females
	arachidonic acid (20:4n6)	Arachidonic acid (20:4n6)	Inverse variance weighted	2	0.977708	0.95605	0.999857	0.0485502	8631	Suggestive	Fatty acid and lipoprotein metabolism	Males and Females
	ANG2	Angiopoietin-2	Wald ratio	1	0.875111	0.766382	0.999265	0.0487395	818	Suggestive	Metabolomics and proteomics	Males and Females
	ebi-a-GCST90001660	CD39+ CD4+ T cell Absolute Count	Inverse variance weighted	6	0.946134	0.895374	0.999772	0.0490557	3408	Suggestive	Immune, blood and inflammatory factors	NA
	ukb-b-6154	Peach/nectarine intake	Wald ratio	1	0.12993	0.0169894	0.993659	0.0492838	64949	Suggestive	Dietary intake	Males and Females
	prot-a-947	Ectonucleotide pyrophosphatase/phosphodiesterase family member 5	Inverse variance weighted	2	0.955413	0.912921	0.999883	0.0494113	3301	Suggestive	Metabolomics and proteomics	Males and Females
	prot-a-1618	Small conductance calcium-activated potassium channel protein 1	Wald ratio	1	1.28318	1.00054	1.64566	0.0495006	3301	Suggestive	Metabolomics and proteomics	Males and Females
	prot-a-948	Ectonucleotide pyrophosphatase/phosphodiesterase family member 7	Inverse variance weighted	2	1.04895	1.00004	1.10026	0.0498025	3301	Suggestive	Metabolomics and proteomics	Males and Females
	prot-a-1211	Growth hormone receptor	Wald ratio	1	0.79623	0.634064	0.999872	0.0498672	3301	Suggestive	Metabolomics and proteomics	Males and Females
	prot-a-27	Disintegrin and metalloproteinase domain-containing protein 19	Inverse variance weighted	2	0.82404	0.678948	1.00014	0.0501593	3301	No evidence	Metabolomics and proteomics	Males and Females
	ebi-a-GCST90010349	Scavenger receptor cysteine-rich domain-containing group B protein levels	Wald ratio	1	1.1075	0.999533	1.22713	0.0510492	1272	No evidence	Metabolomics and proteomics	NA
	met-a-607	1-eicosadienoylglycerophosphocholine*	Wald ratio	1	6.48047	0.98989	42.4254	0.0512476	6506	No evidence	Metabolomics and proteomics	Males and Females
	prot-a-1009	Coagulation Factor VIII	Inverse variance weighted	2	1.08873	0.999518	1.1859	0.0513023	3301	No evidence	Immune, blood and inflammatory factors	Males and Females
	prot-a-2559	Rho-related GTP-binding protein Rho6	Wald ratio	1	1.27647	0.998331	1.63209	0.0515734	3301	No evidence	Metabolomics and proteomics	Males and Females
	prot-a-936	ER membrane protein complex subunit 4	Inverse variance weighted	4	1.05628	0.999603	1.11616	0.0516701	3301	No evidence	Metabolomics and proteomics	Males and Females
	ukb-b-7408	Average total household income before tax	Inverse variance weighted	45	0.694908	0.481122	1.00369	0.0523357	397751	No evidence	Lifestyle, reproduction, education and behaviour	Males and Females
	Plasma omega-6 polyunsaturated fatty acid levels (gamma-linolenic acid) PMID:24823311	Plasma omega-6 polyunsaturated fatty acid levels (gamma-linolenic acid)	Inverse variance weighted	2	0.18373	0.0331768	1.01748	0.0523606	8631	No evidence	Fatty acid and lipoprotein metabolism	Males and Females
	prot-a-1347	HLA class II histocompatibility antigen, DQ alpha 2 chain	Inverse variance weighted	4	1.10587	0.99896	1.22423	0.0523862	3301	No evidence	Metabolomics and proteomics	Males and Females
	prot-a-2444	Receptor-type tyrosine-protein phosphatase H	Inverse variance weighted	2	1.11493	0.998828	1.24454	0.052489	3301	No evidence	Metabolomics and proteomics	Males and Females
	prot-a-3098	Triggering receptor expressed on myeloid cells 1	Inverse variance weighted	2	0.93056	0.865123	1.00095	0.0530415	3301	No evidence	Metabolomics and proteomics	Males and Females
	ebi-a-GCST90001784	CD25 on IgD+ CD38dim B cell	Inverse variance weighted	3	1.13319	0.998315	1.2863	0.053124	3657	No evidence	Immune, blood and inflammatory factors	NA
	prot-a-2025	NADH dehydrogenase [ubiquinone] iron-sulfur protein 4, mitochondrial	Inverse variance weighted	2	0.960642	0.922274	1.00061	0.0534969	3301	No evidence	Metabolomics and proteomics	Males and Females
	prot-a-1746	Leukocyte immunoglobulin-like receptor subfamily B member 4	Inverse variance weighted	3	0.879319	0.771652	1.00201	0.0536203	3301	No evidence	Metabolomics and proteomics	Males and Females
	prot-a-91	Anaphase-promoting complex subunit 7	Inverse variance weighted	2	0.960849	0.922628	1.00065	0.0538	3301	No evidence	Metabolomics and proteomics	Males and Females
	prot-a-1139	Tyrosine-protein kinase FRK	Wald ratio	1	1.22739	0.996539	1.51173	0.0539314	3301	No evidence	Metabolomics and proteomics	Males and Females
	prot-a-214	UDP-GlcNAc:betaGal beta-1,3-N-acetylglucosaminyltransferase 6	Wald ratio	1	1.25658	0.996143	1.58512	0.0539314	3301	No evidence	Metabolomics and proteomics	Males and Females
	prot-a-986	Endogenous retrovirus group V member 1 Env polyprotein	Wald ratio	1	1.19578	0.996979	1.43423	0.0539314	3301	No evidence	Metabolomics and proteomics	Males and Females
	prot-a-1050	Protein FAM3B	Inverse variance weighted	3	0.933793	0.870843	1.00129	0.0543904	3301	No evidence	Metabolomics and proteomics	Males and Females
	prot-a-2426	Prostaglandin-H2 D-isomerase	Wald ratio	1	0.839828	0.702986	1.00331	0.0544025	3301	No evidence	Metabolomics and proteomics	Males and Females
	prot-a-157	Rho guanine nucleotide exchange factor 25	Wald ratio	1	1.25576	0.995608	1.5839	0.0545007	3301	No evidence	Metabolomics and proteomics	Males and Females
	ebi-a-GCST90010253	Myeloblastin levels	Wald ratio	1	1.20382	0.99625	1.45464	0.0547197	1323	No evidence	Immune, blood and inflammatory factors	NA
	prot-a-2350	Calcineurin subunit B type 1	Inverse variance weighted	3	1.17277	0.99671	1.37994	0.0548213	3301	No evidence	Metabolomics and proteomics	Males and Females
	prot-a-444	ADP-ribosyl cyclase/cyclic ADP-ribose hydrolase 1	Inverse variance weighted	3	0.875476	0.76433	1.00278	0.0548745	3301	No evidence	Metabolomics and proteomics	Males and Females
	prot-a-1165	Growth arrest and DNA damage-inducible proteins-interacting protein 1	Wald ratio	1	1.08174	0.998353	1.17209	0.0548937	3301	No evidence	Metabolomics and proteomics	Males and Females
	prot-a-578	C-type lectin domain family 4 member M	Wald ratio	1	1.20768	0.996048	1.46427	0.0548937	3301	No evidence	Metabolomics and proteomics	Males and Females
	ebi-a-GCST90010237	Matrix extracellular phosphoglycoprotein levels	Wald ratio	1	0.895739	0.800462	1.00236	0.0549882	974	No evidence	Metabolomics and proteomics	NA
	prot-a-1773	Leucine-rich repeat, immunoglobulin-like domain and transmembrane domain-containing protein 3	Wald ratio	1	0.774764	0.596918	1.0056	0.0551051	3301	No evidence	Metabolomics and proteomics	Males and Females
	prot-a-2173	Pantothenate kinase 3	Wald ratio	1	0.754989	0.566351	1.00646	0.0553514	3301	No evidence	Metabolomics and proteomics	Males and Females
	prot-a-735	CUB and zona pellucida-like domain-containing protein 1	Inverse variance weighted	2	1.05107	0.998802	1.10607	0.0556257	3301	No evidence	Metabolomics and proteomics	Males and Females
	prot-a-2999	Transmembrane protein 132C	Wald ratio	1	1.2644	0.994314	1.60786	0.0556848	3301	No evidence	Metabolomics and proteomics	Males and Females
	prot-a-538	Chromogranin-A	Wald ratio	1	0.848126	0.716443	1.00401	0.0556848	3301	No evidence	Metabolomics and proteomics	Males and Females
	prot-a-732	Cullin-3	Wald ratio	1	0.795595	0.629463	1.00557	0.0556848	3301	No evidence	Metabolomics and proteomics	Males and Females
	prot-a-1253	Phosphatidylinositol-glycan-specific phospholipase D	Wald ratio	1	1.11485	0.997361	1.24619	0.0556848	3301	No evidence	Metabolomics and proteomics	Males and Females
	prot-a-956	Ephrin type-A receptor 1	Wald ratio	1	0.928337	0.860252	1.00181	0.0556882	3301	No evidence	Metabolomics and proteomics	Males and Females
	prot-a-1492	Interleukin-18 receptor 1	Inverse variance weighted	2	1.04483	0.998925	1.09284	0.0557409	3301	No evidence	Immune, blood and inflammatory factors	Males and Females
	ebi-a-GCST90001879	HVEM on Terminally Differentiated CD4+ T cell	Wald ratio	1	1.1617	0.996212	1.35468	0.0559286	1245	No evidence	Immune, blood and inflammatory factors	NA
	ebi-a-GCST90001881	HVEM on CD8+ T cell	Wald ratio	1	1.14817	0.996507	1.32291	0.0559286	1247	No evidence	Immune, blood and inflammatory factors	NA
	ebi-a-GCST90006894	Cytomegalovirus pp28 antibody levels	Wald ratio	1	0.720681	0.514791	1.00892	0.0563546	5087	No evidence	Immune, blood and inflammatory factors	NA
	ukb-b-8121	Salt added to food	Inverse variance weighted	102	1.38823	0.990724	1.94524	0.0566692	462630	No evidence	Dietary intake	Males and Females
	prot-a-2009	Neutrophil cytosol factor 2	Inverse variance weighted	3	0.946522	0.894503	1.00157	0.0566839	3301	No evidence	Metabolomics and proteomics	Males and Females
	met-a-624	Stearidonate (18:4n3)	Wald ratio	1	0.332615	0.107213	1.0319	0.0566963	7330	No evidence	Fatty acid and lipoprotein metabolism	Males and Females
	ebi-a-GCST90001871	HVEM on T cell	Wald ratio	1	1.13253	0.996206	1.2875	0.0571825	1247	No evidence	Immune, blood and inflammatory factors	NA
	ebi-a-GCST90001875	HVEM on CD4+ T cell	Wald ratio	1	1.12945	0.996289	1.28041	0.0571825	1247	No evidence	Immune, blood and inflammatory factors	NA
	ebi-a-GCST90001880	HVEM on CD45RA- CD4+ T cell	Wald ratio	1	1.12598	0.996383	1.27243	0.0571825	1247	No evidence	Immune, blood and inflammatory factors	NA
	ebi-a-GCST90001873	HVEM on Effector Memory CD8+ T cell	Wald ratio	1	1.13287	0.996197	1.2883	0.0571825	1247	No evidence	Immune, blood and inflammatory factors	NA
	ebi-a-GCST90001876	HVEM on Central Memory CD4+ T cell	Wald ratio	1	1.13287	0.996197	1.2883	0.0571825	1247	No evidence	Immune, blood and inflammatory factors	NA
	ebi-a-GCST90001882	HVEM on Central Memory CD8+ T cell	Wald ratio	1	1.12218	0.996486	1.26373	0.0571825	1247	No evidence	Immune, blood and inflammatory factors	NA
	ebi-a-GCST90001872	HVEM on naive CD8+ T cell	Inverse variance weighted	2	1.11557	0.996645	1.24869	0.0572272	1247	No evidence	Immune, blood and inflammatory factors	NA
	prot-a-2846	Somatostatin-28	Wald ratio	1	0.810102	0.651595	1.00717	0.0579981	3301	No evidence	Metabolomics and proteomics	Males and Females
	ebi-a-GCST90010151	Tyrosine-protein kinase Mer levels	Wald ratio	1	0.878992	0.769152	1.00452	0.0582475	1301	No evidence	Metabolomics and proteomics	NA
	ebi-a-GCST90010355	Thymidine phosphorylase levels	Wald ratio	1	0.887792	0.784903	1.00417	0.0582475	1313	No evidence	Metabolomics and proteomics	NA
	prot-a-2464	Dihydropteridine reductase	Inverse variance weighted	4	0.91855	0.841218	1.00299	0.0582969	3301	No evidence	Metabolomics and proteomics	Males and Females
	prot-a-1556	Inhibin beta C chain	Wald ratio	1	0.819875	0.667513	1.00701	0.058309	3301	No evidence	Metabolomics and proteomics	Males and Females
	prot-a-2807	Sperm-associated antigen 11B	Wald ratio	1	0.793034	0.623538	1.0086	0.0587346	3301	No evidence	Metabolomics and proteomics	Males and Females
	Plasma omega-6 polyunsaturated fatty acid levels (linoleic acid) PMID:24823311	Plasma omega-6 polyunsaturated fatty acid levels (linoleic acid)	Inverse variance weighted	4	1.02283	0.999124	1.04709	0.0591908	8631	No evidence	Fatty acid and lipoprotein metabolism	Males and Females
	prot-a-1921	Matrix metalloproteinase-9	Inverse variance weighted	3	0.902154	0.810583	1.00407	0.0593453	3301	No evidence	Metabolomics and proteomics	Males and Females
	met-c-917	Other polyunsaturated fatty acids than 18:2	Inverse variance weighted	10	0.925876	0.854576	1.00312	0.0596043	13549	No evidence	Fatty acid and lipoprotein metabolism	Males and Females
	prot-a-818	Diablo homolog, mitochondrial	Wald ratio	1	0.810336	0.650971	1.00872	0.0597926	3301	No evidence	Metabolomics and proteomics	Males and Females
	prot-a-2245	Platelet endothelial cell adhesion molecule	Inverse variance weighted	3	1.14854	0.994188	1.32685	0.0599943	3301	No evidence	Metabolomics and proteomics	Males and Females
	ukb-b-9487	Age started hormone-replacement therapy (HRT)	Inverse variance weighted	24	1.27329	0.989463	1.63852	0.060426	87834	No evidence	Lifestyle, reproduction, education and behaviour	Males and Females
	prot-a-2104	Neurexin-2-beta	Inverse variance weighted	2	0.840282	0.700234	1.00834	0.061385	3301	No evidence	Metabolomics and proteomics	Males and Females
	met-c-855	Omega-3 fatty acids	Inverse variance weighted	5	0.859624	0.733633	1.00725	0.0613975	13544	No evidence	Fatty acid and lipoprotein metabolism	Males and Females
	ebi-a-GCST90010183	Tumor necrosis factor receptor superfamily member 11A levels	Wald ratio	1	1.10428	0.995269	1.22522	0.0614057	1301	No evidence	Immune, blood and inflammatory factors	NA
	prot-a-2549	Regulator of microtubule dynamics protein 1	Inverse variance weighted	2	0.944537	0.889687	1.00277	0.0615635	3301	No evidence	Metabolomics and proteomics	Males and Females
	prot-a-1834	Endoplasmic reticulum mannosyl-oligosaccharide 1,2-alpha-mannosidase	Inverse variance weighted	2	0.915306	0.834113	1.0044	0.0618561	3301	No evidence	Metabolomics and proteomics	Males and Females
	ebi-a-GCST90001777	CD25 on CD24+ CD27+ B cell	Inverse variance weighted	4	1.07769	0.996197	1.16586	0.0621776	3657	No evidence	Immune, blood and inflammatory factors	NA
	ieu-b-33	eosinophil cell count	Inverse variance weighted	428	0.918492	0.839876	1.00447	0.0625497	474227	No evidence	Immune, blood and inflammatory factors	Males and Females
	ebi-a-GCST90001415	IgD+ CD24- B cell %B cell	Wald ratio	1	1.28468	0.986952	1.67223	0.0625523	3657	No evidence	Immune, blood and inflammatory factors	NA
	prot-a-1357	Non-histone chromosomal protein HMG-14	Inverse variance weighted	2	0.946802	0.893832	1.00291	0.0627405	3301	No evidence	Metabolomics and proteomics	Males and Females
	ebi-a-GCST90001417	CD24+ CD27+ B cell %B cell	Inverse variance weighted	2	0.798537	0.629691	1.01266	0.0634231	3657	No evidence	Immune, blood and inflammatory factors	NA
	prot-a-616	Collagen alpha-1(XV) chain	Wald ratio	1	1.16594	0.991444	1.37115	0.0634364	3301	No evidence	Metabolomics and proteomics	Males and Females
	ebi-a-GCST90010134	Heme oxygenase 1 levels	Wald ratio	1	0.919394	0.841297	1.00474	0.0635125	1301	No evidence	Immune, blood and inflammatory factors	NA
	ebi-a-GCST90010179	Thrombopoietin levels	Wald ratio	1	0.871473	0.753608	1.00777	0.0635125	1300	No evidence	Immune, blood and inflammatory factors	NA
	ebi-a-GCST90010290	Coiled-coil domain-containing protein 80 levels	Wald ratio	1	0.909406	0.822611	1.00536	0.0635125	1309	No evidence	Metabolomics and proteomics	NA
	ebi-a-GCST90010268	Tumor necrosis factor receptor superfamily member 10C levels	Inverse variance weighted	3	0.954763	0.909185	1.00263	0.0636135	1323	No evidence	Immune, blood and inflammatory factors	NA
	met-a-460	Androsterone sulfate	Inverse variance weighted	3	1.32815	0.984039	1.79258	0.0636197	7338	No evidence	Metabolomics and proteomics	Males and Females
	ebi-a-GCST90001787	CD25 on IgD- CD38- B cell	Inverse variance weighted	3	1.10175	0.994352	1.22074	0.0640611	3657	No evidence	Immune, blood and inflammatory factors	NA
	ieu-a-1011	Years of schooling	Inverse variance weighted	22	0.670465	0.439109	1.02372	0.0641062	162028	No evidence	Lifestyle, reproduction, education and behaviour	Females
	ebi-a-GCST90002022	CD4 on CD4+ T cell	Inverse variance weighted	3	0.897301	0.800035	1.00639	0.0641464	2912	No evidence	Immune, blood and inflammatory factors	NA
	ebi-a-GCST90010297	Chordin-like protein 2 levels	Wald ratio	1	0.908496	0.820714	1.00567	0.0641698	1279	No evidence	Metabolomics and proteomics	NA
	prot-a-87	Amphoterin-induced protein 1	Wald ratio	1	1.2648	0.986262	1.622	0.0641698	3301	No evidence	Metabolomics and proteomics	Males and Females
	prot-a-2616	Protein S100-A13	Wald ratio	1	1.0332	0.998057	1.06959	0.0643317	3301	No evidence	Metabolomics and proteomics	Males and Females
	prot-a-693	Casein kinase I isoform delta	Wald ratio	1	1.28817	0.985038	1.6846	0.0643317	3301	No evidence	Metabolomics and proteomics	Males and Females
	ebi-a-GCST90002023	CD4 on Central Memory CD4+ T cell	Inverse variance weighted	3	0.918029	0.838487	1.00512	0.0643678	2912	No evidence	Immune, blood and inflammatory factors	NA
	ebi-a-GCST90001792	CD25 on unswitched memory B cell	Inverse variance weighted	4	1.08138	0.995327	1.17488	0.0644166	3657	No evidence	Immune, blood and inflammatory factors	NA
	ebi-a-GCST90001790	CD25 on memory B cell	Inverse variance weighted	4	1.07812	0.995457	1.16766	0.064585	3657	No evidence	Immune, blood and inflammatory factors	NA
	prot-a-1507	Interleukin-22	Wald ratio	1	0.786209	0.609035	1.01493	0.0648516	3301	No evidence	Immune, blood and inflammatory factors	Males and Females
	prot-a-2965	Transforming growth factor beta-3	Inverse variance weighted	2	1.16266	0.990284	1.36504	0.0656585	3301	No evidence	Metabolomics and proteomics	Males and Females
	prot-a-1911	Stromelysin-2	Inverse variance weighted	3	0.864263	0.739864	1.00958	0.0658025	3301	No evidence	Metabolomics and proteomics	Males and Females
	linoleic acid (18:2n6)	Linoleic acid (18:2n6)	Inverse variance weighted	2	1.02443	0.99841	1.05114	0.0659494	8631	No evidence	Fatty acid and lipoprotein metabolism	Males and Females
	prot-a-2281	Polycystin-2	Wald ratio	1	1.27828	0.983775	1.66094	0.0661258	3301	No evidence	Metabolomics and proteomics	Males and Females
	met-a-649	X-12740	Wald ratio	1	0.525482	0.264377	1.04446	0.0663753	3491	No evidence	Metabolomics and proteomics	Males and Females
	prot-a-1930	Myeloperoxidase	Inverse variance weighted	4	0.907711	0.818546	1.00659	0.0664333	3301	No evidence	Metabolomics and proteomics	Males and Females
	met-a-497	1-linoleoylglycerophosphoethanolamine*	Inverse variance weighted	2	2.04356	0.952119	4.38616	0.0666411	7369	No evidence	Metabolomics and proteomics	Males and Females
	ebi-a-GCST90002069	CD4 on CD39+ secreting CD4 regulatory T cell	Inverse variance weighted	3	1.09009	0.994017	1.19545	0.0668731	2920	No evidence	Immune, blood and inflammatory factors	NA
	ebi-a-GCST90002027	CD4 on CD45RA+ CD4+ T cell	Inverse variance weighted	3	0.923647	0.848345	1.00563	0.0671683	2911	No evidence	Immune, blood and inflammatory factors	NA
	ebi-a-GCST90012044	TNF-related activation-induced cytokine levels	Inverse variance weighted	6	1.14958	0.989985	1.33491	0.0675489	21758	No evidence	Metabolomics and proteomics	NA
	prot-b-42	TNF receptor superfamily member 1B	Inverse variance weighted	2	1.09706	0.993172	1.21181	0.0679976	3394	No evidence	Metabolomics and proteomics	Males and Females
	hormone measurement, progesterone measurement PMID:26014426	Hormone measurement, progesterone measurement	Inverse variance weighted	3	1.45355	0.972397	2.17277	0.0682243	2913	No evidence	Miscellaneous	Males and Females
	prot-a-1458	Immunoglobulin lambda-like polypeptide 1	Inverse variance weighted	7	0.913003	0.827871	1.00689	0.0683761	3301	No evidence	Metabolomics and proteomics	Males and Females
	ebi-a-GCST90001913	CD45 on granulocyte	Wald ratio	1	0.802891	0.633718	1.01723	0.0689833	3112	No evidence	Immune, blood and inflammatory factors	NA
	prot-a-514	Centrosomal protein of 57 kDa	Wald ratio	1	1.28609	0.98026	1.68733	0.0693567	3301	No evidence	Metabolomics and proteomics	Males and Females
	prot-a-1934	Myelin protein P0	Wald ratio	1	1.19601	0.985642	1.45129	0.0697588	3301	No evidence	Metabolomics and proteomics	Males and Females
	met-a-722	X-14304--leucylalanine	Inverse variance weighted	2	0.498104	0.234515	1.05796	0.069771	2400	No evidence	Metabolomics and proteomics	Males and Females
	prot-a-1240	Golgi SNAP receptor complex member 1	Inverse variance weighted	2	0.89504	0.793848	1.00913	0.0700642	3301	No evidence	Metabolomics and proteomics	Males and Females
	prot-a-1728	Galectin-4	Wald ratio	1	0.788418	0.609196	1.02037	0.070798	3301	No evidence	Metabolomics and proteomics	Males and Females
	prot-a-53	alpha-Fetoprotein	Wald ratio	1	1.269	0.979985	1.64325	0.0708131	3301	No evidence	Metabolomics and proteomics	Males and Females
	ebi-a-GCST006572	Cognitive performance	Inverse variance weighted	139	0.849229	0.711241	1.01399	0.0708469	257841	No evidence	Lifestyle, reproduction, education and behaviour	NA
	ukb-d-30800_irnt	Oestradiol	Wald ratio	1	0.34615	0.109459	1.09466	0.0709138	54498	No evidence	Miscellaneous	Males and Females
	prot-a-472	M-phase inducer phosphatase 2	Inverse variance weighted	2	0.809811	0.643844	1.01856	0.0714142	3301	No evidence	Metabolomics and proteomics	Males and Females
	prot-a-1517	Interleukin-27 receptor subunit alpha	Inverse variance weighted	2	1.05048	0.995654	1.10833	0.0717412	3301	No evidence	Immune, blood and inflammatory factors	Males and Females
	ukb-b-5362	Banana intake	Inverse variance weighted	2	0.473444	0.20974	1.0687	0.0718532	64949	No evidence	Dietary intake	Males and Females
	prot-a-2309	Plexin-C1	Inverse variance weighted	5	0.945379	0.889254	1.00505	0.0720519	3301	No evidence	Metabolomics and proteomics	Males and Females
	prot-a-3262	Zinc finger protein 175	Inverse variance weighted	2	0.920463	0.84096	1.00748	0.0721396	3301	No evidence	Metabolomics and proteomics	Males and Females
	prot-a-478	Cadherin-12	Wald ratio	1	1.17609	0.985334	1.40379	0.0724352	3301	No evidence	Metabolomics and proteomics	Males and Females
	prot-a-3280	Zinc/RING finger protein 4	Wald ratio	1	1.25223	0.979464	1.60095	0.0727401	3301	No evidence	Metabolomics and proteomics	Males and Females
	prot-a-974	Receptor tyrosine-protein kinase erbB-3	Wald ratio	1	1.25504	0.979177	1.60861	0.0728405	3301	No evidence	Metabolomics and proteomics	Males and Females
	prot-a-24	Acylphosphatase-2	Inverse variance weighted	2	0.917088	0.834163	1.00826	0.073461	3301	No evidence	Metabolomics and proteomics	Males and Females
	ebi-a-GCST90001610	CD4+ CD8dim T cell %lymphocyte	Inverse variance weighted	2	0.911778	0.824058	1.00884	0.0735273	3668	No evidence	Immune, blood and inflammatory factors	NA
	prot-a-525	Properdin	Wald ratio	1	0.856618	0.723019	1.0149	0.0736176	3301	No evidence	Metabolomics and proteomics	Males and Females
	met-a-417	Myo-inositol	Inverse variance weighted	2	0.132031	0.0143239	1.217	0.0739863	7354	No evidence	Metabolomics and proteomics	Males and Females
	prot-a-1003	Exostosin-like 2	Wald ratio	1	0.882619	0.769634	1.01219	0.0739991	3301	No evidence	Metabolomics and proteomics	Males and Females
	ukb-b-13978	Average monthly intake of other alcoholic drinks	Inverse variance weighted	3	2.21798	0.925524	5.31529	0.0740288	34317	No evidence	Dietary intake	Males and Females
	met-b-121	NK:%Eff	Wald ratio	1	1.3	0.973617	1.7358	0.0752838	434	No evidence	Metabolomics and proteomics	Females
	prot-a-2982	Toll/interleukin-1 receptor domain-containing adapter protein	Inverse variance weighted	2	0.929533	0.857592	1.00751	0.075405	3301	No evidence	Immune, blood and inflammatory factors	Males and Females
	prot-a-1560	Insulin-like 3	Wald ratio	1	0.811613	0.644743	1.02167	0.0754961	3301	No evidence	Metabolomics and proteomics	Males and Females
	prot-a-2688	Protein Z-dependent protease inhibitor	Inverse variance weighted	2	1.04399	0.995511	1.09483	0.0759741	3301	No evidence	Metabolomics and proteomics	Males and Females
	ukb-d-30710_irnt	C-reactive protein	Inverse variance weighted	196	1.1007	0.989921	1.22388	0.0762585	343524	No evidence	Immune, blood and inflammatory factors	Males and Females
	prot-a-1008	Tissue Factor	Wald ratio	1	1.20657	0.980182	1.48524	0.0765279	3301	No evidence	Metabolomics and proteomics	Males and Females
	prot-a-876	Dual specificity protein phosphatase 4	Wald ratio	1	0.834123	0.681896	1.02033	0.0776993	3301	No evidence	Metabolomics and proteomics	Males and Females
	ebi-a-GCST90012058	Melusin levels	Wald ratio	1	1.26447	0.974156	1.6413	0.077859	21758	No evidence	Metabolomics and proteomics	NA
	ukb-d-30660_irnt	Direct bilirubin	Inverse variance weighted	74	1.06736	0.992751	1.14757	0.0778656	292933	No evidence	Metabolomics and proteomics	Males and Females
	prot-a-415	Cyclin-C	Inverse variance weighted	2	0.845776	0.701613	1.01956	0.0789492	3301	No evidence	Metabolomics and proteomics	Males and Females
	prot-a-2017	Natural cytotoxicity triggering receptor 3 ligand 1	Wald ratio	1	1.318	0.968237	1.79411	0.0792844	3301	No evidence	Metabolomics and proteomics	Males and Females
	ukb-b-5213	Sushi intake	Inverse variance weighted	4	54.558	0.625585	4758.07	0.0793882	64949	No evidence	Dietary intake	Males and Females
	prot-a-2605	R-spondin-3	Wald ratio	1	1.12447	0.986285	1.28201	0.079506	3301	No evidence	Metabolomics and proteomics	Males and Females
	ukb-b-8089	Cooked vegetable intake	Inverse variance weighted	17	2.93926	0.879482	9.82309	0.0798791	448651	No evidence	Dietary intake	Males and Females
	prot-a-546	Calcineurin B homologous protein 1	Inverse variance weighted	2	0.85445	0.716341	1.01919	0.080339	3301	No evidence	Metabolomics and proteomics	Males and Females
	ebi-a-GCST90001557	Terminally Differentiated CD8+ T cell Absolute Count	Wald ratio	1	0.793406	0.612112	1.02839	0.0803843	3395	No evidence	Immune, blood and inflammatory factors	NA
	prot-a-1114	Peptidyl-prolyl cis-trans isomerase FKBP2	Wald ratio	1	1.21158	0.976957	1.50256	0.0805131	3301	No evidence	Metabolomics and proteomics	Males and Females
	prot-a-126	Apolipoprotein A-V	Wald ratio	1	0.882491	0.767054	1.0153	0.0805131	3301	No evidence	Metabolomics and proteomics	Males and Females
	prot-a-1315	Hemoglobin subunit gamma-1	Wald ratio	1	0.824975	0.664864	1.02364	0.0805131	3301	No evidence	Metabolomics and proteomics	Males and Females
	prot-a-2282	Pyruvate kinase PKLR	Wald ratio	1	1.19153	0.97894	1.45028	0.0805131	3301	No evidence	Metabolomics and proteomics	Males and Females
	prot-a-2476	Ras-related protein Rab-35	Wald ratio	1	0.900293	0.800253	1.01284	0.0805131	3301	No evidence	Metabolomics and proteomics	Males and Females
	prot-a-3129	Tyrosine-protein kinase receptor TYRO3	Wald ratio	1	0.793221	0.611743	1.02854	0.0805131	3301	No evidence	Metabolomics and proteomics	Males and Females
	prot-a-41	Pituitary adenylate cyclase-activating polypeptide 38	Wald ratio	1	1.23994	0.974216	1.57813	0.0805131	3301	No evidence	Metabolomics and proteomics	Males and Females
	prot-a-8	Abelson tyrosine-protein kinase 2	Wald ratio	1	1.17252	0.980854	1.40165	0.0805131	3301	No evidence	Metabolomics and proteomics	Males and Females
	prot-a-903	Ephrin-B1	Wald ratio	1	0.863991	0.733342	1.01792	0.0805131	3301	No evidence	Metabolomics and proteomics	Males and Females
	TNC	Tenascin-C	Wald ratio	1	0.910096	0.818844	1.01152	0.0805374	818	No evidence	Metabolomics and proteomics	Males and Females
	prot-a-2525	All-trans-retinol 13,14-reductase	Wald ratio	1	1.27042	0.971284	1.66168	0.0805864	3301	No evidence	Metabolomics and proteomics	Males and Females
	prot-a-2084	Ribosyldihydronicotinamide dehydrogenase [quinone]	Inverse variance weighted	2	1.05551	0.993375	1.12154	0.0809385	3301	No evidence	Metabolomics and proteomics	Males and Females
	prot-a-1396	Bone sialoprotein 2	Wald ratio	1	0.844338	0.69819	1.02108	0.0810026	3301	No evidence	Metabolomics and proteomics	Males and Females
	prot-a-999	Envoplakin	Wald ratio	1	1.24775	0.972867	1.6003	0.0812747	3301	No evidence	Metabolomics and proteomics	Males and Females
	met-a-719	X-14189--leucylalanine	Inverse variance weighted	2	0.530235	0.259781	1.08225	0.0813592	2709	No evidence	Metabolomics and proteomics	Males and Females
	ukb-b-5192	Time spent watching television (TV)	Inverse variance weighted	111	1.41238	0.957349	2.08368	0.0818059	437887	No evidence	Lifestyle, reproduction, education and behaviour	Males and Females
	prot-a-729	Cathepsin Z	Inverse variance weighted	2	0.934109	0.864992	1.00875	0.0822302	3301	No evidence	Metabolomics and proteomics	Males and Females
	prot-a-762	Dystroglycan	Wald ratio	1	1.31452	0.964963	1.7907	0.0829414	3301	No evidence	Metabolomics and proteomics	Males and Females
	ukb-b-19847	Cheesy biscuits intake	Wald ratio	1	153.616	0.5179	45564.4	0.0830159	64949	No evidence	Dietary intake	Males and Females
	prot-a-2675	Semaphorin-4D	Inverse variance weighted	2	0.959601	0.915875	1.00541	0.0830785	3301	No evidence	Metabolomics and proteomics	Males and Females
	met-a-746	5alpha-androstan-3beta,17beta-diol disulfate	Inverse variance weighted	3	1.9324	0.916913	4.07253	0.0832834	6934	No evidence	Metabolomics and proteomics	Males and Females
	ukb-b-6244	Exposure to tobacco smoke outside home	Inverse variance weighted	7	0.0959618	0.0067531	1.36362	0.0834603	391502	No evidence	Lifestyle, reproduction, education and behaviour	Males and Females
	low density lipoprotein cholesterol measurement PMID:24097068	Low density lipoprotein cholesterol measurement	Inverse variance weighted	46	0.904051	0.806359	1.01358	0.0838418	93982	No evidence	Fatty acid and lipoprotein metabolism	Males and Females
	ukb-b-5620	Nitrogen dioxide air pollution; 2006	Inverse variance weighted	6	4.39023	0.819098	23.5309	0.0841602	456380	No evidence	Lifestyle, reproduction, education and behaviour	Males and Females
	met-a-426	X-08402	Inverse variance weighted	2	1.77407	0.924268	3.40522	0.0848401	7284	No evidence	Metabolomics and proteomics	Males and Females
	prot-a-1902	MICOS complex subunit MIC10	Inverse variance weighted	3	0.973973	0.945127	1.0037	0.0855622	3301	No evidence	Metabolomics and proteomics	Males and Females
	ebi-a-GCST90010175	Serine/threonine-protein kinase 4 levels	Wald ratio	1	0.881143	0.76275	1.01791	0.0856436	1095	No evidence	Metabolomics and proteomics	NA
	ebi-a-GCST90001958	CD4 on monocyte	Wald ratio	1	0.873345	0.748131	1.01952	0.0863066	3112	No evidence	Immune, blood and inflammatory factors	NA
	prot-a-1043	Protein FAM19A5	Wald ratio	1	0.734655	0.516414	1.04513	0.0864246	3301	No evidence	Metabolomics and proteomics	Males and Females
	prot-a-1398	Intercellular adhesion molecule 2	Inverse variance weighted	2	0.655995	0.405029	1.06247	0.0865822	3301	No evidence	Metabolomics and proteomics	Males and Females
	ebi-a-GCST004624	Sum eosinophil basophil counts	Inverse variance weighted	169	0.903097	0.80341	1.01515	0.0876405	171771	No evidence	Immune, blood and inflammatory factors	NA
	met-b-150	CD32 on mDC	Wald ratio	1	1.28912	0.963103	1.72548	0.0877736	456	No evidence	Immune, blood and inflammatory factors	Females
	prot-a-1308	Hyaluronan and proteoglycan link protein 1	Wald ratio	1	0.757761	0.550979	1.04215	0.0879937	3301	No evidence	Metabolomics and proteomics	Males and Females
	prot-a-1371	Hematopoietic prostaglandin D synthase	Wald ratio	1	1.07366	0.989403	1.16509	0.0882868	3301	No evidence	Metabolomics and proteomics	Males and Females
	met-a-610	X-12442--5,8-tetradecadienoate	Wald ratio	1	2.09166	0.894664	4.89015	0.0885461	7334	No evidence	Metabolomics and proteomics	Males and Females
	prot-a-1516	Interleukin-27	Wald ratio	1	0.829494	0.668794	1.02881	0.0888493	3301	No evidence	Immune, blood and inflammatory factors	Males and Females
	prot-a-819	Probable dimethyladenosine transferase	Inverse variance weighted	2	0.925363	0.846186	1.01195	0.0891836	3301	No evidence	Metabolomics and proteomics	Males and Females
	met-a-354	Cortisone	Wald ratio	1	0.0440182	0.00120005	1.61461	0.0892582	7136	No evidence	Metabolomics and proteomics	Males and Females
	ebi-a-GCST90001498	Activated & resting CD4 regulatory T cell Absolute Count	Wald ratio	1	0.81259	0.639571	1.03241	0.0893461	3405	No evidence	Immune, blood and inflammatory factors	NA
	ebi-a-GCST90001538	Central Memory CD4+ T cell %CD4+ T cell	Wald ratio	1	1.19865	0.972531	1.47735	0.0893461	3427	No evidence	Immune, blood and inflammatory factors	NA
	ebi-a-GCST90010278	Adhesion G protein-coupled receptor E2 levels	Inverse variance weighted	2	1.12086	0.982534	1.27865	0.0895455	1313	No evidence	Metabolomics and proteomics	NA
	prot-a-1665	Kallikrein-6	Inverse variance weighted	3	1.15532	0.977661	1.36527	0.090113	3301	No evidence	Metabolomics and proteomics	Males and Females
	prot-a-1129	Vascular endothelial growth factor receptor 3	Inverse variance weighted	3	0.958465	0.912539	1.0067	0.0903955	3301	No evidence	Metabolomics and proteomics	Males and Females
	prot-a-3055	Tumor necrosis factor ligand superfamily member 12	Wald ratio	1	0.91634	0.8282	1.01386	0.090412	3301	No evidence	Immune, blood and inflammatory factors	Males and Females
	ebi-a-GCST90006898	Epstein-Barr virus EA-D antibody levels	Inverse variance weighted	4	1.23436	0.966612	1.57628	0.0914514	7763	No evidence	Immune, blood and inflammatory factors	NA
	prot-a-2143	Obg-like ATPase 1	Inverse variance weighted	2	0.870846	0.741579	1.02264	0.0916287	3301	No evidence	Metabolomics and proteomics	Males and Females
	ebi-a-GCST90001643	B cell %CD3- lymphocyte	Inverse variance weighted	3	1.04826	0.992275	1.10739	0.0923673	3669	No evidence	Immune, blood and inflammatory factors	NA
	met-c-933	Serum total cholesterol	Inverse variance weighted	21	0.921285	0.837353	1.01363	0.0925296	21488	No evidence	Metabolomics and proteomics	Males and Females
	prot-a-2361	Prolargin	Inverse variance weighted	3	1.03127	0.994917	1.06896	0.0926312	3301	No evidence	Metabolomics and proteomics	Males and Females
	prot-a-2319	GDP-fucose protein O-fucosyltransferase 2	Inverse variance weighted	2	1.0493	0.992057	1.10985	0.0926894	3301	No evidence	Metabolomics and proteomics	Males and Females
	prot-a-1467	Interleukin-11 receptor subunit alpha	Wald ratio	1	0.883275	0.764264	1.02082	0.0927712	3301	No evidence	Immune, blood and inflammatory factors	Males and Females
	prot-a-2131	Nuclear RNA export factor 1	Inverse variance weighted	2	0.934466	0.863404	1.01138	0.0930185	3301	No evidence	Metabolomics and proteomics	Males and Females
	prot-a-166	Actin-related protein 2/3 complex subunit 3	Wald ratio	1	0.810458	0.633853	1.03627	0.0937584	3301	No evidence	Metabolomics and proteomics	Males and Females
	prot-a-878	Segment polarity protein dishevelled homolog DVL-2	Inverse variance weighted	2	1.17071	0.973573	1.40776	0.0938726	3301	No evidence	Metabolomics and proteomics	Males and Females
	prot-a-1126	Receptor-type tyrosine-protein kinase FLT3	Inverse variance weighted	3	1.13102	0.979285	1.30627	0.0938972	3301	No evidence	Metabolomics and proteomics	Males and Females
	prot-a-2761	Sodium- and chloride-dependent neutral and basic amino acid transporter B(0+)	Wald ratio	1	1.16681	0.97408	1.39768	0.0939553	3301	No evidence	Metabolomics and proteomics	Males and Females
	prot-a-828	Protein delta homolog 1	Wald ratio	1	0.808759	0.630879	1.03679	0.0939553	3301	No evidence	Metabolomics and proteomics	Males and Females
	ebi-a-GCST90001630	CD8+ Natural Killer T Absolute Count	Inverse variance weighted	2	0.862573	0.725109	1.0261	0.0950907	3652	No evidence	Immune, blood and inflammatory factors	NA
	ebi-a-GCST90010254	Pulmonary surfactant-associated protein D levels	Inverse variance weighted	3	0.965221	0.925912	1.0062	0.0951873	1316	No evidence	Metabolomics and proteomics	NA
	ebi-a-GCST90010198	Scavenger receptor cysteine-rich type 1 protein M130 levels	Wald ratio	1	1.15545	0.975015	1.36929	0.0953302	1323	No evidence	Metabolomics and proteomics	NA
	prot-a-2979	Fructose-2,6-bisphosphatase TIGAR	Inverse variance weighted	2	0.933698	0.861373	1.0121	0.0953715	3301	No evidence	Metabolomics and proteomics	Males and Females
	prot-a-173	Arylsulfatase K	Wald ratio	1	0.874309	0.746463	1.02405	0.0958466	3301	No evidence	Metabolomics and proteomics	Males and Females
	prot-a-1937	Macrophage mannose receptor 1	Wald ratio	1	0.758041	0.5471	1.05031	0.0959183	3301	No evidence	Metabolomics and proteomics	Males and Females
	prot-b-3	cystatin B	Wald ratio	1	0.927335	0.848434	1.01357	0.0963511	3394	No evidence	Metabolomics and proteomics	Males and Females
	BLC	B Lymphocyte Chemoattractant	Wald ratio	1	1.16649	0.972706	1.39889	0.0966237	818	No evidence	Immune, blood and inflammatory factors	Males and Females
	ebi-a-GCST90016670	Kidney volume	Inverse variance weighted	10	1.33778	0.948859	1.88612	0.0968192	32860	No evidence	Miscellaneous	NA
	prot-a-1915	Matrix metalloproteinase-16	Wald ratio	1	1.22952	0.963122	1.5696	0.0972338	3301	No evidence	Metabolomics and proteomics	Males and Females
	prot-a-1002	Exosome complex component RRP40	Wald ratio	1	0.887516	0.770712	1.02202	0.097433	3301	No evidence	Metabolomics and proteomics	Males and Females
	prot-a-180	Arf-GAP with SH3 domain, ANK repeat and PH domain-containing protein 2	Inverse variance weighted	2	0.947245	0.8884	1.00999	0.0976664	3301	No evidence	Metabolomics and proteomics	Males and Females
	ebi-a-GCST90012000	E-selectin levels	Inverse variance weighted	10	0.944115	0.88198	1.01063	0.0977913	21758	No evidence	Immune, blood and inflammatory factors	NA
	prot-a-779	Probable ATP-dependent RNA helicase DDX58	Inverse variance weighted	2	0.898905	0.792329	1.01982	0.0978758	3301	No evidence	Metabolomics and proteomics	Males and Females
	met-a-601	ADpSGEGDFXAEGGGVR*	Inverse variance weighted	2	1.77151	0.899982	3.48702	0.0979232	3845	No evidence	Metabolomics and proteomics	Males and Females
	prot-a-849	DnaJ homolog subfamily C member 30	Wald ratio	1	1.11693	0.979792	1.27327	0.0980149	3301	No evidence	Metabolomics and proteomics	Males and Females
	ebi-a-GCST90001599	CD4-CD8- T cell %T cell	Inverse variance weighted	3	1.12224	0.978899	1.28656	0.0981052	3668	No evidence	Immune, blood and inflammatory factors	NA
	ebi-a-GCST90012014	Tissue factor levels	Inverse variance weighted	7	0.889237	0.773745	1.02197	0.0981547	21758	No evidence	Immune, blood and inflammatory factors	NA
	ebi-a-GCST90010346	Sialic acid-binding Ig-like lectin 7 levels	Wald ratio	1	1.15604	0.973503	1.3728	0.0981841	1313	No evidence	Metabolomics and proteomics	NA
	ieu-b-4879	telomere length	Inverse variance weighted	141	1.17637	0.970355	1.42612	0.0982004	472174	No evidence	Miscellaneous	Males and Females
	Sortilin	Sortilin	Wald ratio	1	0.898868	0.792081	1.02005	0.0984685	818	No evidence	Metabolomics and proteomics	Males and Females
	ebi-a-GCST90001621	Natural Killer T Absolute Count	Inverse variance weighted	6	0.912003	0.817545	1.01738	0.0986982	3653	No evidence	Immune, blood and inflammatory factors	NA
	ebi-a-GCST90002386	High light scatter reticulocyte percentage of red cells	Inverse variance weighted	412	0.934297	0.861883	1.01279	0.0987132	408112	No evidence	Immune, blood and inflammatory factors	NA
	met-a-431	Homocitrulline	Wald ratio	1	2.56654	0.838219	7.85846	0.0987591	3950	No evidence	Metabolomics and proteomics	Males and Females
	prot-a-2873	Stanniocalcin-1	Wald ratio	1	0.804739	0.62144	1.0421	0.0995018	3301	No evidence	Metabolomics and proteomics	Males and Females
	prot-a-1813	T-lymphocyte surface antigen Ly-9	Wald ratio	1	0.853207	0.706184	1.03084	0.0999224	3301	No evidence	Metabolomics and proteomics	Males and Females
	prot-a-3214	Vitronectin	Inverse variance weighted	3	0.971883	0.939348	1.00554	0.100651	3301	No evidence	Metabolomics and proteomics	Males and Females
	prot-a-475	Serine/threonine-protein kinase MRCK alpha	Inverse variance weighted	3	0.921856	0.836281	1.01619	0.101642	3301	No evidence	Metabolomics and proteomics	Males and Females
	prot-a-3156	UDP-glucuronosyltransferase 1-6	Inverse variance weighted	2	0.911272	0.815311	1.01853	0.101705	3301	No evidence	Metabolomics and proteomics	Males and Females
	prot-a-2756	Solute carrier family 35 member G2	Inverse variance weighted	2	0.944243	0.881519	1.01143	0.101862	3301	No evidence	Metabolomics and proteomics	Males and Females
	prot-a-2998	Transmembrane protein 132B	Inverse variance weighted	2	0.880044	0.755031	1.02576	0.102117	3301	No evidence	Metabolomics and proteomics	Males and Females
	met-a-518	X-11452	Wald ratio	1	2.41328	0.83805	6.94939	0.102555	6150	No evidence	Metabolomics and proteomics	Males and Females
	prot-a-580	C-type lectin domain family 6 member A	Wald ratio	1	1.24903	0.956314	1.63133	0.102651	3301	No evidence	Metabolomics and proteomics	Males and Females
	prot-a-2572	E3 ubiquitin-protein ligase RNF43	Wald ratio	1	0.819869	0.645825	1.04082	0.102805	3301	No evidence	Metabolomics and proteomics	Males and Females
	prot-a-3228	WAP, Kazal, immunoglobulin, Kunitz and NTR domain-containing protein 2	Wald ratio	1	0.950956	0.895203	1.01018	0.102809	3301	No evidence	Metabolomics and proteomics	Males and Females
	ebi-a-GCST90012041	Kidney injury molecule 1 levels	Inverse variance weighted	11	0.937461	0.867457	1.01311	0.102898	21758	No evidence	Metabolomics and proteomics	NA
	prot-a-105	Acidic leucine-rich nuclear phosphoprotein 32 family member B	Inverse variance weighted	2	0.884332	0.762571	1.02553	0.103863	3301	No evidence	Metabolomics and proteomics	Males and Females
	met-c-920	Pyruvate	Inverse variance weighted	2	0.736234	0.508717	1.0655	0.104465	22529	No evidence	Fatty acid and lipoprotein metabolism	Males and Females
	prot-a-867	Desmocollin-3	Inverse variance weighted	3	1.13768	0.973339	1.32976	0.105123	3301	No evidence	Metabolomics and proteomics	Males and Females
	prot-a-3054	Tumor necrosis factor ligand superfamily member 11	Inverse variance weighted	2	1.20123	0.962104	1.4998	0.105471	3301	No evidence	Metabolomics and proteomics	Males and Females
	ukb-b-311	White wine intake	Wald ratio	1	0.388927	0.123912	1.22074	0.105615	64949	No evidence	Dietary intake	Males and Females
	prot-a-3159	NKG2D ligand 1	Wald ratio	1	0.792064	0.597196	1.05052	0.105673	3301	No evidence	Metabolomics and proteomics	Males and Females
	prot-a-1660	Kallikrein-15	Wald ratio	1	1.22856	0.957216	1.57682	0.105966	3301	No evidence	Metabolomics and proteomics	Males and Females
	prot-a-209	Beta-1,3-galactosyltransferase 6	Wald ratio	1	0.830568	0.663167	1.04022	0.105966	3301	No evidence	Metabolomics and proteomics	Males and Females
	ebi-a-GCST90001489	CD39+ activated CD4 regulatory T cell Absolute Count	Inverse variance weighted	5	0.949709	0.892093	1.01105	0.106106	3405	No evidence	Immune, blood and inflammatory factors	NA
	prot-a-2815	Maspardin	Inverse variance weighted	3	0.942689	0.877453	1.01277	0.106728	3301	No evidence	Metabolomics and proteomics	Males and Females
	prot-a-1054	Prolyl endopeptidase FAP	Inverse variance weighted	2	1.14733	0.970818	1.35593	0.10685	3301	No evidence	Metabolomics and proteomics	Males and Females
	prot-a-61	Alpha-2-HS-glycoprotein	Inverse variance weighted	2	1.05182	0.989164	1.11844	0.106896	3301	No evidence	Metabolomics and proteomics	Males and Females
	prot-a-3109	Thiosulfate sulfurtransferase	Inverse variance weighted	3	0.959356	0.912157	1.009	0.10696	3301	No evidence	Metabolomics and proteomics	Males and Females
	prot-a-1248	Glypican-6	Wald ratio	1	0.840018	0.679393	1.03862	0.107388	3301	No evidence	Metabolomics and proteomics	Males and Females
	prot-a-146	Arfaptin-2	Wald ratio	1	1.18297	0.964136	1.45148	0.107388	3301	No evidence	Metabolomics and proteomics	Males and Females
	prot-a-2633	Suprabasin	Wald ratio	1	0.806665	0.621021	1.04781	0.107388	3301	No evidence	Metabolomics and proteomics	Males and Females
	prot-a-2246	E3 ubiquitin-protein ligase pellino homolog 2	Wald ratio	1	0.840451	0.680003	1.03876	0.107795	3301	No evidence	Metabolomics and proteomics	Males and Females
	met-a-704	X-13741	Wald ratio	1	0.470427	0.187448	1.1806	0.108196	5035	No evidence	Metabolomics and proteomics	Males and Females
	ukb-b-4078	Green tea intake	Inverse variance weighted	14	1.01185	0.9974	1.02651	0.108451	64949	No evidence	Dietary intake	Males and Females
	prot-a-1374	Ribonuclease UK114	Wald ratio	1	1.10164	0.978809	1.23988	0.108518	3301	No evidence	Metabolomics and proteomics	Males and Females
	ukb-b-4616	Nap during day	Inverse variance weighted	89	1.52868	0.910275	2.56721	0.108587	462400	No evidence	Lifestyle, reproduction, education and behaviour	Males and Females
	ebi-a-GCST90001863	CD3 on CD28+ CD45RA- CD8+ T cell	Inverse variance weighted	5	0.939276	0.870028	1.01404	0.108871	2919	No evidence	Immune, blood and inflammatory factors	NA
	ukb-d-22641_irnt	Period spent working mix of day and night shifts	Wald ratio	1	1.34557	0.935944	1.93447	0.109028	6708	No evidence	Lifestyle, reproduction, education and behaviour	Males and Females
	ebi-a-GCST90020053	Frailty index	Inverse variance weighted	14	1.63891	0.895228	3.00038	0.109317	175226	No evidence	Lifestyle, reproduction, education and behaviour	NA
	prot-a-2172	Peptidyl-glycine alpha-amidating monooxygenase	Inverse variance weighted	6	0.952727	0.897888	1.01092	0.109359	3301	No evidence	Metabolomics and proteomics	Males and Females
	prot-a-615	Collagen alpha-2(XI) chain	Inverse variance weighted	2	1.10078	0.978659	1.23814	0.109501	3301	No evidence	Metabolomics and proteomics	Males and Females
	prot-a-3004	Transmembrane protein 190	Wald ratio	1	1.03023	0.993308	1.06852	0.109739	3301	No evidence	Metabolomics and proteomics	Males and Females
	prot-a-1787	Leucine-rich repeat-containing protein 37A2	Wald ratio	1	1.22035	0.955407	1.55877	0.110781	3301	No evidence	Metabolomics and proteomics	Males and Females
	prot-a-3149	UBX domain-containing protein 4	Wald ratio	1	1.20393	0.958376	1.51241	0.110781	3301	No evidence	Metabolomics and proteomics	Males and Females
	met-a-314	Mannose	Wald ratio	1	1.95016	0.858125	4.43192	0.110782	7345	No evidence	Metabolomics and proteomics	Males and Females
	met-c-873	Isoleucine	Wald ratio	1	0.710186	0.466334	1.08155	0.110782	22549	No evidence	Metabolomics and proteomics	Males and Females
	prot-b-78	follistatin	Wald ratio	1	0.811765	0.628221	1.04893	0.110782	3394	No evidence	Metabolomics and proteomics	Males and Females
	prot-a-1639	DNA/RNA-binding protein KIN17	Inverse variance weighted	2	1.14036	0.969915	1.34075	0.111797	3301	No evidence	Metabolomics and proteomics	Males and Females
	prot-a-2377	Prolactin receptor	Inverse variance weighted	2	0.873876	0.740082	1.03186	0.111808	3301	No evidence	Metabolomics and proteomics	Males and Females
	prot-a-2701	Plasma protease C1 inhibitor	Wald ratio	1	1.05793	0.986985	1.13397	0.111813	3301	No evidence	Metabolomics and proteomics	Males and Females
	prot-a-2618	Protein S100-A4	Inverse variance weighted	2	0.924468	0.83914	1.01847	0.111934	3301	No evidence	Metabolomics and proteomics	Males and Females
	met-a-636	X-12644	Inverse variance weighted	3	5.953	0.659708	53.718	0.111971	7347	No evidence	Metabolomics and proteomics	Males and Females
	ukb-b-18718	Other savoury snack intake	Wald ratio	1	18.9734	0.499947	720.055	0.112665	64949	No evidence	Dietary intake	Males and Females
	ukb-b-15851	Heel Broadband ultrasound attenuation, direct entry	Inverse variance weighted	318	1.08101	0.981701	1.19036	0.113113	265737	No evidence	Miscellaneous	Males and Females
	prot-a-2272	Paired immunoglobulin-like type 2 receptor alpha	Inverse variance weighted	2	0.86674	0.726021	1.03473	0.113593	3301	No evidence	Metabolomics and proteomics	Males and Females
	prot-a-519	Cryptic protein	Inverse variance weighted	2	0.927805	0.845529	1.01809	0.113735	3301	No evidence	Metabolomics and proteomics	Males and Females
	met-a-642	X-12712	Inverse variance weighted	2	1.20046	0.957071	1.50574	0.114004	75	No evidence	Metabolomics and proteomics	Males and Females
	prot-a-1115	Inactive peptidyl-prolyl cis-trans isomerase FKBP6	Inverse variance weighted	3	0.973752	0.942113	1.00645	0.114502	3301	No evidence	Metabolomics and proteomics	Males and Females
	prot-a-722	Cathepsin F	Inverse variance weighted	3	0.919418	0.828219	1.02066	0.114948	3301	No evidence	Metabolomics and proteomics	Males and Females
	prot-a-2423	Persephin	Wald ratio	1	1.26393	0.94396	1.69235	0.115777	3301	No evidence	Metabolomics and proteomics	Males and Females
	prot-a-2274	Serine/threonine-protein kinase pim-1	Inverse variance weighted	2	0.911294	0.811671	1.02314	0.115805	3301	No evidence	Metabolomics and proteomics	Males and Females
	prot-a-1535	Interleukin-5	Inverse variance weighted	2	1.0919	0.978524	1.2184	0.115984	3301	No evidence	Immune, blood and inflammatory factors	Males and Females
	prot-a-2733	Signal-regulatory protein beta-1	Inverse variance weighted	4	1.03543	0.991365	1.08145	0.116618	3301	No evidence	Metabolomics and proteomics	Males and Females
	prot-a-1464	Interleukin-10	Wald ratio	1	1.25832	0.94431	1.67674	0.116698	3301	No evidence	Immune, blood and inflammatory factors	Males and Females
	prot-a-1465	Interleukin-10 receptor subunit beta	Wald ratio	1	1.2514	0.94561	1.65607	0.116698	3301	No evidence	Immune, blood and inflammatory factors	Males and Females
	prot-a-1473	Interleukin-12 receptor subunit beta-1	Wald ratio	1	1.18749	0.958052	1.47188	0.116698	3301	No evidence	Immune, blood and inflammatory factors	Males and Females
	prot-a-1651	Kin of IRRE-like protein 3	Wald ratio	1	1.2464	0.946553	1.64124	0.116698	3301	No evidence	Metabolomics and proteomics	Males and Females
	prot-a-2171	Serine/threonine-protein kinase PAK 7	Wald ratio	1	1.24115	0.947551	1.62572	0.116698	3301	No evidence	Metabolomics and proteomics	Males and Females
	prot-a-22	Activin receptor type-1B	Wald ratio	1	1.21308	0.952973	1.54417	0.116698	3301	No evidence	Metabolomics and proteomics	Males and Females
	prot-a-2283	Group 10 secretory phospholipase A2	Wald ratio	1	1.2404	0.947695	1.6235	0.116698	3301	No evidence	Metabolomics and proteomics	Males and Females
	prot-a-2382	Prokineticin-1	Wald ratio	1	1.23212	0.949277	1.59925	0.116698	3301	No evidence	Metabolomics and proteomics	Males and Females
	prot-a-2837	Serine palmitoyltransferase 2	Wald ratio	1	1.24452	0.94691	1.63568	0.116698	3301	No evidence	Metabolomics and proteomics	Males and Females
	prot-a-2880	Stathmin-3	Wald ratio	1	0.938056	0.866028	1.01607	0.116698	3301	No evidence	Metabolomics and proteomics	Males and Females
	prot-a-3202	Charged multivesicular body protein 3	Wald ratio	1	0.929781	0.848938	1.01832	0.116698	3301	No evidence	Metabolomics and proteomics	Males and Females
	prot-a-3276	Zinc finger protein 774	Wald ratio	1	1.23539	0.94865	1.60881	0.116698	3301	No evidence	Metabolomics and proteomics	Males and Females
	prot-a-401	C-C motif chemokine 24	Wald ratio	1	1.21085	0.953408	1.53782	0.116698	3301	No evidence	Metabolomics and proteomics	Males and Females
	prot-a-448	T-cell surface glycoprotein CD4	Wald ratio	1	1.19521	0.956505	1.49349	0.116698	3301	No evidence	Immune, blood and inflammatory factors	Males and Females
	prot-a-492	Cyclin-dependent kinase 2:Cyclin-A2 complex	Wald ratio	1	1.21097	0.953386	1.53815	0.116698	3301	No evidence	Metabolomics and proteomics	Males and Females
	prot-a-56	Angiogenic factor with G patch and FHA domains 1	Wald ratio	1	0.83927	0.674259	1.04466	0.116698	3301	No evidence	Metabolomics and proteomics	Males and Females
	prot-a-568	C-type lectin domain family 10 member A	Wald ratio	1	1.24221	0.947349	1.62886	0.116698	3301	No evidence	Metabolomics and proteomics	Males and Females
	prot-a-662	Cysteine-rich secretory protein 3	Wald ratio	1	1.19122	0.957302	1.48231	0.116698	3301	No evidence	Metabolomics and proteomics	Males and Females
	met-a-509	X-11423--O-sulfo-L-tyrosine	Inverse variance weighted	2	0.12524	0.00933795	1.67972	0.116775	7318	No evidence	Metabolomics and proteomics	Males and Females
	met-c-846	3-hydroxybutyrate	Wald ratio	1	0.652263	0.382324	1.11279	0.116912	24147	No evidence	Metabolomics and proteomics	Males and Females
	prot-a-717	Lysosomal protective protein	Inverse variance weighted	5	0.93443	0.858453	1.01713	0.117015	3301	No evidence	Metabolomics and proteomics	Males and Females
	met-a-539	ADSGEGDFXAEGGGVR*	Inverse variance weighted	2	1.33373	0.930162	1.9124	0.117289	3659	No evidence	Metabolomics and proteomics	Males and Females
	prot-a-1945	Ribosome-recycling factor, mitochondrial	Wald ratio	1	0.799332	0.603777	1.05822	0.117661	3301	No evidence	Metabolomics and proteomics	Males and Females
	prot-a-1230	Glucosamine-6-phosphate isomerase 1	Wald ratio	1	0.866511	0.72382	1.03733	0.11858	3301	No evidence	Metabolomics and proteomics	Males and Females
	prot-a-1815	Tyrosine-protein kinase Lyn, isoform B	Wald ratio	1	0.868171	0.726952	1.03682	0.11858	3301	No evidence	Metabolomics and proteomics	Males and Females
	prot-a-2164	Polyadenylate-binding protein 4	Wald ratio	1	0.893493	0.77566	1.02923	0.11858	3301	No evidence	Metabolomics and proteomics	Males and Females
	prot-a-2441	Tyrosine-protein phosphatase non-receptor type 7	Wald ratio	1	0.923003	0.834652	1.02071	0.11858	3301	No evidence	Metabolomics and proteomics	Males and Females
	prot-a-2535	Regulator of G-protein signaling 18	Wald ratio	1	0.859224	0.710162	1.03957	0.11858	3301	No evidence	Metabolomics and proteomics	Males and Females
	prot-a-3225	WAP four-disulfide core domain protein 3	Wald ratio	1	0.90636	0.801087	1.02547	0.11858	3301	No evidence	Metabolomics and proteomics	Males and Females
	prot-a-694	Casein kinase I isoform gamma-2	Wald ratio	1	0.889192	0.767262	1.0305	0.11858	3301	No evidence	Metabolomics and proteomics	Males and Females
	prot-a-77	Fructose-bisphosphate aldolase A	Wald ratio	1	0.881147	0.751693	1.0329	0.11858	3301	No evidence	Metabolomics and proteomics	Males and Females
	prot-a-855	Docking protein 2	Wald ratio	1	0.891954	0.77265	1.02968	0.11858	3301	No evidence	Metabolomics and proteomics	Males and Females
	prot-a-920	Eukaryotic translation initiation factor 3 subunit J	Wald ratio	1	0.861119	0.7137	1.03899	0.11858	3301	No evidence	Metabolomics and proteomics	Males and Females
	prot-a-927	Eukaryotic translation initiation factor 5A-1	Wald ratio	1	0.920098	0.828738	1.02153	0.11858	3301	No evidence	Metabolomics and proteomics	Males and Females
	prot-a-113	Apoptotic protease-activating factor 1	Wald ratio	1	0.908076	0.804512	1.02497	0.11858	3301	No evidence	Metabolomics and proteomics	Males and Females
	prot-a-1162	Gamma-aminobutyric acid receptor-associated protein-like 2	Wald ratio	1	0.87768	0.745036	1.03394	0.11858	3301	No evidence	Metabolomics and proteomics	Males and Females
	prot-a-1184	Glucokinase regulatory protein	Wald ratio	1	1.22101	0.950205	1.56899	0.11858	3301	No evidence	Metabolomics and proteomics	Males and Females
	prot-a-1249	Glycerophosphocholine phosphodiesterase GPCPD1	Wald ratio	1	0.820694	0.640339	1.05185	0.11858	3301	No evidence	Metabolomics and proteomics	Males and Females
	prot-a-1271	Growth factor receptor-bound protein 2	Wald ratio	1	0.914084	0.816567	1.02325	0.11858	3301	No evidence	Metabolomics and proteomics	Males and Females
	prot-a-128	DNA dC->dU-editing enzyme APOBEC-3G	Wald ratio	1	0.828113	0.653472	1.04943	0.11858	3301	No evidence	Metabolomics and proteomics	Males and Females
	prot-a-1292	General transcription factor II-I	Wald ratio	1	0.915884	0.820201	1.02273	0.11858	3301	No evidence	Metabolomics and proteomics	Males and Females
	prot-a-1323	Vigilin	Wald ratio	1	0.873586	0.737221	1.03518	0.11858	3301	No evidence	Metabolomics and proteomics	Males and Females
	prot-a-14	Acyl-CoA-binding domain-containing protein 6	Wald ratio	1	0.909409	0.807177	1.02459	0.11858	3301	No evidence	Metabolomics and proteomics	Males and Females
	prot-a-1439	Immunoglobulin-binding protein 1	Wald ratio	1	0.889256	0.767388	1.03048	0.11858	3301	No evidence	Metabolomics and proteomics	Males and Females
	prot-a-155	Rho guanine nucleotide exchange factor 1	Wald ratio	1	0.863013	0.717246	1.0384	0.11858	3301	No evidence	Metabolomics and proteomics	Males and Females
	prot-a-1552	Inhibitor of growth protein 1	Wald ratio	1	0.910409	0.809181	1.0243	0.11858	3301	No evidence	Metabolomics and proteomics	Males and Females
	prot-a-1579	IST1 homolog	Wald ratio	1	0.919711	0.827951	1.02164	0.11858	3301	No evidence	Metabolomics and proteomics	Males and Females
	prot-a-162	ADP-ribosylation factor-like protein 3	Wald ratio	1	0.936083	0.861571	1.01704	0.11858	3301	No evidence	Metabolomics and proteomics	Males and Females
	prot-a-1624	Uncharacterized protein KIAA0040	Wald ratio	1	0.935706	0.860787	1.01714	0.11858	3301	No evidence	Metabolomics and proteomics	Males and Females
	prot-a-169	Beta-arrestin-1	Wald ratio	1	0.907226	0.802814	1.02522	0.11858	3301	No evidence	Metabolomics and proteomics	Males and Females
	prot-a-1761	Lon protease homolog, mitochondrial	Wald ratio	1	0.897775	0.784071	1.02797	0.11858	3301	No evidence	Metabolomics and proteomics	Males and Females
	prot-a-1816	Tyrosine-protein kinase Lyn	Wald ratio	1	0.868307	0.72721	1.03678	0.11858	3301	No evidence	Metabolomics and proteomics	Males and Females
	prot-a-1840	Dual specificity mitogen-activated protein kinase kinase 1	Wald ratio	1	0.933437	0.856088	1.01778	0.11858	3301	No evidence	Metabolomics and proteomics	Males and Females
	prot-a-1851	MAP kinase-activated protein kinase 2	Wald ratio	1	0.905968	0.800304	1.02558	0.11858	3301	No evidence	Metabolomics and proteomics	Males and Females
	prot-a-1870	Malate dehydrogenase, cytoplasmic	Wald ratio	1	0.895449	0.779496	1.02865	0.11858	3301	No evidence	Metabolomics and proteomics	Males and Females
	prot-a-1989	HemK methyltransferase family member 2	Wald ratio	1	0.897611	0.783747	1.02802	0.11858	3301	No evidence	Metabolomics and proteomics	Males and Females
	prot-a-2004	Next to BRCA1 gene 1 protein	Wald ratio	1	0.88372	0.756652	1.03213	0.11858	3301	No evidence	Metabolomics and proteomics	Males and Females
	prot-a-2040	Nuclear factor erythroid 2-related factor 1	Wald ratio	1	0.886081	0.761221	1.03142	0.11858	3301	No evidence	Metabolomics and proteomics	Males and Females
	prot-a-2075	Nuclear protein localization protein 4 homolog	Wald ratio	1	0.833143	0.662459	1.0478	0.11858	3301	No evidence	Metabolomics and proteomics	Males and Females
	prot-a-2163	Polyadenylate-binding protein 3	Wald ratio	1	0.892865	0.77443	1.02941	0.11858	3301	No evidence	Metabolomics and proteomics	Males and Females
	prot-a-2170	Serine/threonine-protein kinase PAK 4	Wald ratio	1	0.842759	0.679832	1.04473	0.11858	3301	No evidence	Metabolomics and proteomics	Males and Females
	prot-a-2213	Prenylcysteine oxidase-like	Wald ratio	1	0.915847	0.820126	1.02274	0.11858	3301	No evidence	Metabolomics and proteomics	Males and Females
	prot-a-2313	Phosphomevalonate kinase	Wald ratio	1	0.847041	0.68765	1.04338	0.11858	3301	No evidence	Metabolomics and proteomics	Males and Females
	prot-a-2316	Purine nucleoside phosphorylase	Wald ratio	1	0.849809	0.692729	1.04251	0.11858	3301	No evidence	Metabolomics and proteomics	Males and Females
	prot-a-2323	DNA-directed DNA/RNA polymerase mu	Wald ratio	1	0.827414	0.652229	1.04965	0.11858	3301	No evidence	Metabolomics and proteomics	Males and Females
	prot-a-2342	Peptidyl-prolyl cis-trans isomerase H	Wald ratio	1	0.929602	0.848172	1.01885	0.11858	3301	No evidence	Metabolomics and proteomics	Males and Females
	prot-a-2366	AMP Kinase (alpha2beta2gamma1)	Wald ratio	1	0.828345	0.653884	1.04935	0.11858	3301	No evidence	Metabolomics and proteomics	Males and Females
	prot-a-2369	Protein kinase C alpha type	Wald ratio	1	0.806833	0.616202	1.05644	0.11858	3301	No evidence	Metabolomics and proteomics	Males and Females
	prot-a-2370	Protein kinase C beta type (splice variant beta-II)	Wald ratio	1	0.932278	0.853692	1.0181	0.11858	3301	No evidence	Metabolomics and proteomics	Males and Females
	prot-a-2433	Protein-tyrosine kinase 2-beta	Wald ratio	1	0.848977	0.6912	1.04277	0.11858	3301	No evidence	Metabolomics and proteomics	Males and Females
	prot-a-2480	Ras-related C3 botulinum toxin substrate 3	Wald ratio	1	0.886149	0.761352	1.0314	0.11858	3301	No evidence	Metabolomics and proteomics	Males and Females
	prot-a-2483	UV excision repair protein RAD23 homolog A	Wald ratio	1	0.829722	0.656339	1.04891	0.11858	3301	No evidence	Metabolomics and proteomics	Males and Females
	prot-a-2484	UV excision repair protein RAD23 homolog B	Wald ratio	1	0.852649	0.697962	1.04162	0.11858	3301	No evidence	Metabolomics and proteomics	Males and Females
	prot-a-253	Biliverdin reductase A	Wald ratio	1	0.88669	0.762402	1.03124	0.11858	3301	No evidence	Metabolomics and proteomics	Males and Females
	prot-a-2593	40S ribosomal protein S3	Wald ratio	1	0.852021	0.696803	1.04182	0.11858	3301	No evidence	Metabolomics and proteomics	Males and Females
	prot-a-2594	40S ribosomal protein S3a	Wald ratio	1	0.936625	0.862697	1.01689	0.11858	3301	No evidence	Metabolomics and proteomics	Males and Females
	prot-a-2596	Ribosomal protein S6 kinase alpha-6	Wald ratio	1	0.931227	0.851522	1.01839	0.11858	3301	No evidence	Metabolomics and proteomics	Males and Females
	prot-a-277	Tyrosine-protein kinase BTK	Wald ratio	1	0.862023	0.715391	1.03871	0.11858	3301	No evidence	Metabolomics and proteomics	Males and Females
	prot-a-2771	Mothers against decapentaplegic homolog 2	Wald ratio	1	0.911532	0.811434	1.02398	0.11858	3301	No evidence	Metabolomics and proteomics	Males and Females
	prot-a-2843	Serine-rich single-pass membrane protein 1	Wald ratio	1	0.887426	0.763829	1.03102	0.11858	3301	No evidence	Metabolomics and proteomics	Males and Females
	prot-a-2929	Tax1-binding protein 3	Wald ratio	1	0.877089	0.743905	1.03412	0.11858	3301	No evidence	Metabolomics and proteomics	Males and Females
	prot-a-2931	Tubulin-specific chaperone E	Wald ratio	1	0.913734	0.815862	1.02335	0.11858	3301	No evidence	Metabolomics and proteomics	Males and Females
	prot-a-2987	Talin-2	Wald ratio	1	0.863454	0.718073	1.03827	0.11858	3301	No evidence	Metabolomics and proteomics	Males and Females
	prot-a-3	Alanine--tRNA ligase, cytoplasmic	Wald ratio	1	0.831746	0.659957	1.04825	0.11858	3301	No evidence	Metabolomics and proteomics	Males and Females
	prot-a-3067	Troponin I, cardiac muscle	Wald ratio	1	0.883293	0.755828	1.03225	0.11858	3301	No evidence	Metabolomics and proteomics	Males and Females
	prot-a-3103	Tumor susceptibility gene 101 protein	Wald ratio	1	0.820778	0.640487	1.05182	0.11858	3301	No evidence	Metabolomics and proteomics	Males and Females
	prot-a-3114	Tubulin--tyrosine ligase	Wald ratio	1	0.897528	0.783584	1.02804	0.11858	3301	No evidence	Metabolomics and proteomics	Males and Females
	prot-a-3143	Ubiquitin-conjugating enzyme E2 N	Wald ratio	1	0.926179	0.841145	1.01981	0.11858	3301	No evidence	Metabolomics and proteomics	Males and Females
	prot-a-3145	Ubiquitin-conjugating enzyme E2 variant 1	Wald ratio	1	0.87768	0.745036	1.03394	0.11858	3301	No evidence	Metabolomics and proteomics	Males and Females
	prot-a-3146	Ubiquitin-like protein 4A	Wald ratio	1	0.927637	0.844134	1.0194	0.11858	3301	No evidence	Metabolomics and proteomics	Males and Females
	prot-a-3204	Vacuolar protein sorting-associated protein 4A	Wald ratio	1	0.849868	0.692837	1.04249	0.11858	3301	No evidence	Metabolomics and proteomics	Males and Females
	prot-a-3248	14-3-3 protein family	Wald ratio	1	0.922956	0.834557	1.02072	0.11858	3301	No evidence	Metabolomics and proteomics	Males and Females
	prot-a-3251	14-3-3 protein zeta/delta	Wald ratio	1	0.868444	0.727467	1.03674	0.11858	3301	No evidence	Metabolomics and proteomics	Males and Females
	prot-a-362	Caspase-10	Wald ratio	1	0.870012	0.730434	1.03626	0.11858	3301	No evidence	Metabolomics and proteomics	Males and Females
	prot-a-429	CD226 antigen	Wald ratio	1	0.888152	0.76524	1.03081	0.11858	3301	No evidence	Immune, blood and inflammatory factors	Males and Females
	prot-a-561	Cold-inducible RNA-binding protein	Wald ratio	1	0.943752	0.877576	1.01492	0.11858	3301	No evidence	Metabolomics and proteomics	Males and Females
	prot-a-808	Protein DGCR14	Wald ratio	1	0.919303	0.827123	1.02176	0.11858	3301	No evidence	Metabolomics and proteomics	Males and Females
	prot-a-841	DnaJ homolog subfamily B member 2	Wald ratio	1	0.926831	0.842481	1.01963	0.11858	3301	No evidence	Metabolomics and proteomics	Males and Females
	prot-a-845	DnaJ homolog subfamily C member 17	Wald ratio	1	0.9031	0.794601	1.02641	0.11858	3301	No evidence	Metabolomics and proteomics	Males and Females
	prot-a-917	Eukaryotic translation initiation factor 1A, X-chromosomal	Wald ratio	1	0.93635	0.862125	1.01697	0.11858	3301	No evidence	Metabolomics and proteomics	Males and Females
	prot-a-918	Translation initiation factor eIF-2B subunit alpha	Wald ratio	1	0.895592	0.779777	1.02861	0.11858	3301	No evidence	Metabolomics and proteomics	Males and Females
	prot-a-919	Eukaryotic translation initiation factor 3 subunit G	Wald ratio	1	0.939502	0.868686	1.01609	0.11858	3301	No evidence	Metabolomics and proteomics	Males and Females
	prot-a-922	Eukaryotic translation initiation factor 4B	Wald ratio	1	0.903785	0.795961	1.02622	0.11858	3301	No evidence	Metabolomics and proteomics	Males and Females
	prot-a-931	ETS domain-containing protein Elk-3	Wald ratio	1	0.910092	0.808546	1.02439	0.11858	3301	No evidence	Metabolomics and proteomics	Males and Females
	prot-a-958	Ephrin type-A receptor 5	Wald ratio	1	0.855876	0.703934	1.04061	0.11858	3301	No evidence	Metabolomics and proteomics	Males and Females
	prot-a-1262	Probable G-protein coupled receptor 135	Wald ratio	1	0.931107	0.851083	1.01865	0.1195	3301	No evidence	Metabolomics and proteomics	Males and Females
	prot-a-1270	Growth factor receptor-bound protein 14	Wald ratio	1	0.88546	0.759728	1.032	0.1195	3301	No evidence	Metabolomics and proteomics	Males and Females
	prot-a-1388	Heat shock 70 kDa protein 6	Wald ratio	1	0.860531	0.712265	1.03966	0.1195	3301	No evidence	Metabolomics and proteomics	Males and Females
	prot-a-1521	Interleukin-31	Wald ratio	1	0.939319	0.868135	1.01634	0.1195	3301	No evidence	Immune, blood and inflammatory factors	Males and Females
	prot-a-1577	Isthmin-1	Wald ratio	1	0.868114	0.726522	1.0373	0.1195	3301	No evidence	Metabolomics and proteomics	Males and Females
	prot-a-1595	Intersectin-1	Wald ratio	1	0.877583	0.744547	1.03439	0.1195	3301	No evidence	Metabolomics and proteomics	Males and Females
	prot-a-1640	Killer cell immunoglobulin-like receptor 2DL2	Wald ratio	1	0.93344	0.855909	1.01799	0.1195	3301	No evidence	Metabolomics and proteomics	Males and Females
	prot-a-1940	39S ribosomal protein L14, mitochondrial	Wald ratio	1	0.811402	0.623692	1.05561	0.1195	3301	No evidence	Metabolomics and proteomics	Males and Females
	prot-a-1947	Mesothelin	Wald ratio	1	0.86743	0.72523	1.03751	0.1195	3301	No evidence	Metabolomics and proteomics	Males and Females
	prot-a-1964	Poly(A) RNA polymerase, mitochondrial	Wald ratio	1	0.891051	0.770608	1.03032	0.1195	3301	No evidence	Metabolomics and proteomics	Males and Females
	prot-a-1967	Mucin-1	Wald ratio	1	0.938737	0.86692	1.0165	0.1195	3301	No evidence	Metabolomics and proteomics	Males and Females
	prot-a-21	2-phosphoxylose phosphatase 1	Wald ratio	1	0.9246	0.837707	1.02051	0.1195	3301	No evidence	Metabolomics and proteomics	Males and Females
	prot-a-2141	Inositol polyphosphate 5-phosphatase OCRL-1	Wald ratio	1	0.929991	0.848781	1.01897	0.1195	3301	No evidence	Metabolomics and proteomics	Males and Females
	prot-a-2148	Opalin	Wald ratio	1	1.15622	0.963111	1.38806	0.1195	3301	No evidence	Metabolomics and proteomics	Males and Females
	prot-a-2159	Oxytocin-neurophysin 1	Wald ratio	1	0.831074	0.658372	1.04908	0.1195	3301	No evidence	Metabolomics and proteomics	Males and Females
	prot-a-2207	Protocadherin gamma-C5	Wald ratio	1	1.13203	0.9684	1.32331	0.1195	3301	No evidence	Metabolomics and proteomics	Males and Females
	prot-a-2235	[Pyruvate dehydrogenase (acetyl-transferring)] kinase isozyme 1, mitochondrial	Wald ratio	1	0.940502	0.870605	1.01601	0.1195	3301	No evidence	Metabolomics and proteomics	Males and Females
	prot-a-2452	Poly(U)-binding-splicing factor PUF60	Wald ratio	1	0.923262	0.834971	1.02089	0.1195	3301	No evidence	Metabolomics and proteomics	Males and Females
	prot-a-2516	Transcription factor RelB	Wald ratio	1	0.93534	0.859848	1.01746	0.1195	3301	No evidence	Metabolomics and proteomics	Males and Females
	prot-a-2542	Rhophilin-2	Wald ratio	1	0.87368	0.737088	1.03559	0.1195	3301	No evidence	Metabolomics and proteomics	Males and Females
	prot-a-2543	Protein RIC-3	Wald ratio	1	0.893848	0.776083	1.02948	0.1195	3301	No evidence	Metabolomics and proteomics	Males and Females
	prot-a-2548	Retinaldehyde-binding protein 1	Wald ratio	1	0.893527	0.775452	1.02958	0.1195	3301	No evidence	Metabolomics and proteomics	Males and Females
	prot-a-2576	RNA-binding protein 40	Wald ratio	1	0.821777	0.641853	1.05214	0.1195	3301	No evidence	Metabolomics and proteomics	Males and Females
	prot-a-2602	Ribonucleoside-diphosphate reductase subunit M2 B	Wald ratio	1	0.885693	0.76018	1.03193	0.1195	3301	No evidence	Metabolomics and proteomics	Males and Females
	prot-a-2669	Semaphorin-3A	Wald ratio	1	0.923885	0.836245	1.02071	0.1195	3301	No evidence	Metabolomics and proteomics	Males and Females
	prot-a-2715	SH2 domain-containing protein 1A	Wald ratio	1	1.08469	0.979169	1.20159	0.1195	3301	No evidence	Metabolomics and proteomics	Males and Females
	prot-a-2919	Synaptotagmin-like protein 4	Wald ratio	1	0.902903	0.793956	1.0268	0.1195	3301	No evidence	Metabolomics and proteomics	Males and Females
	prot-a-2947	Calcineurin B homologous protein 3	Wald ratio	1	0.827558	0.652098	1.05023	0.1195	3301	No evidence	Metabolomics and proteomics	Males and Females
	prot-a-295	Uncharacterized protein C1orf115	Wald ratio	1	0.836753	0.668578	1.04723	0.1195	3301	No evidence	Metabolomics and proteomics	Males and Females
	prot-a-311	Uncharacterized protein C2orf66	Wald ratio	1	1.08495	0.979109	1.20223	0.1195	3301	No evidence	Metabolomics and proteomics	Males and Females
	prot-a-3128	TYMS opposite strand protein	Wald ratio	1	0.822002	0.64225	1.05206	0.1195	3301	No evidence	Metabolomics and proteomics	Males and Females
	prot-a-317	Glutaredoxin-like protein C5orf63	Wald ratio	1	1.18317	0.957384	1.4622	0.1195	3301	No evidence	Metabolomics and proteomics	Males and Females
	prot-a-3220	WD repeat-containing protein 1	Wald ratio	1	0.890798	0.770112	1.0304	0.1195	3301	No evidence	Metabolomics and proteomics	Males and Females
	prot-a-454	Lymphocyte function-associated antigen 3	Wald ratio	1	0.83168	0.659457	1.04888	0.1195	3301	No evidence	Metabolomics and proteomics	Males and Females
	prot-a-544	Choline/ethanolamine kinase	Wald ratio	1	1.1234	0.970321	1.30062	0.1195	3301	No evidence	Metabolomics and proteomics	Males and Females
	prot-a-574	C-type lectin domain family 2 member D	Wald ratio	1	0.906983	0.802084	1.0256	0.1195	3301	No evidence	Metabolomics and proteomics	Males and Females
	prot-a-635	COP9 signalosome complex subunit 2	Wald ratio	1	0.957618	0.906807	1.01128	0.1195	3301	No evidence	Metabolomics and proteomics	Males and Females
	prot-a-647	Probable serine carboxypeptidase CPVL	Wald ratio	1	0.880292	0.749749	1.03357	0.1195	3301	No evidence	Metabolomics and proteomics	Males and Females
	prot-a-730	Cortexin-3	Wald ratio	1	0.855593	0.703066	1.04121	0.1195	3301	No evidence	Metabolomics and proteomics	Males and Females
	prot-a-759	Cytohesin-2	Wald ratio	1	0.844505	0.682653	1.04473	0.1195	3301	No evidence	Metabolomics and proteomics	Males and Females
	prot-a-783	Beta-defensin 105	Wald ratio	1	0.9026	0.793355	1.02689	0.1195	3301	No evidence	Metabolomics and proteomics	Males and Females
	prot-a-797	Beta-defensin 121	Wald ratio	1	1.19415	0.955095	1.49305	0.1195	3301	No evidence	Metabolomics and proteomics	Males and Females
	prot-a-824	Dickkopf-like protein 1	Wald ratio	1	1.17145	0.959853	1.4297	0.1195	3301	No evidence	Metabolomics and proteomics	Males and Females
	prot-a-925	Eukaryotic translation initiation factor 4 gamma 3	Wald ratio	1	0.840633	0.675602	1.04598	0.1195	3301	No evidence	Metabolomics and proteomics	Males and Females
	prot-a-980	Erlin-1	Wald ratio	1	0.865401	0.721403	1.03814	0.1195	3301	No evidence	Metabolomics and proteomics	Males and Females
	ebi-a-GCST90001905	CD86 on monocyte	Wald ratio	1	1.3153	0.93127	1.8577	0.119759	2850	No evidence	Immune, blood and inflammatory factors	NA
	prot-a-2532	Repulsive guidance molecule A	Inverse variance weighted	3	0.920356	0.828969	1.02182	0.119827	3301	No evidence	Metabolomics and proteomics	Males and Females
	prot-a-2250	Peroxisomal targeting signal 1 receptor	Wald ratio	1	1.22122	0.949161	1.57125	0.120133	3301	No evidence	Metabolomics and proteomics	Males and Females
	prot-a-1770	Leucine-rich repeats and immunoglobulin-like domains protein 3	Wald ratio	1	1.16115	0.961566	1.40217	0.120492	3301	No evidence	Metabolomics and proteomics	Males and Females
	prot-a-1616	Kv channel-interacting protein 1	Wald ratio	1	0.886363	0.761161	1.03216	0.120518	3301	No evidence	Metabolomics and proteomics	Males and Females
	prot-a-1736	Leukemia inhibitory factor	Wald ratio	1	1.14796	0.964439	1.36641	0.120518	3301	No evidence	Metabolomics and proteomics	Males and Females
	prot-a-1824	O-acetyl-ADP-ribose deacetylase MACROD1	Wald ratio	1	0.835722	0.666305	1.04822	0.120518	3301	No evidence	Metabolomics and proteomics	Males and Females
	prot-a-1825	Mitotic spindle assembly checkpoint protein MAD1	Wald ratio	1	0.856069	0.703572	1.04162	0.120518	3301	No evidence	Metabolomics and proteomics	Males and Females
	prot-a-1897	MICAL-like protein 2	Wald ratio	1	0.922976	0.834156	1.02125	0.120518	3301	No evidence	Metabolomics and proteomics	Males and Females
	prot-a-1952	Macrophage scavenger receptor types I and II	Wald ratio	1	1.2199	0.94918	1.56784	0.120518	3301	No evidence	Metabolomics and proteomics	Males and Females
	prot-a-476	Serine/threonine-protein kinase MRCK beta	Wald ratio	1	1.19713	0.953885	1.5024	0.120518	3301	No evidence	Metabolomics and proteomics	Males and Females
	prot-a-1574	Ubiquitin-like protein ISG15	Inverse variance weighted	2	0.925296	0.838794	1.02072	0.121026	3301	No evidence	Metabolomics and proteomics	Males and Females
	prot-a-1570	Interferon regulatory factor 6	Wald ratio	1	1.22017	0.948696	1.56933	0.121186	3301	No evidence	Metabolomics and proteomics	Males and Females
	met-a-720	X-14205--alpha-glutamyltyrosine	Inverse variance weighted	2	0.601734	0.316387	1.14443	0.121461	1489	No evidence	Metabolomics and proteomics	Males and Females
	prot-a-1962	5-formyltetrahydrofolate cyclo-ligase	Inverse variance weighted	2	0.948093	0.886233	1.01427	0.121533	3301	No evidence	Metabolomics and proteomics	Males and Females
	prot-a-755	Cytoglobin	Wald ratio	1	1.23499	0.94536	1.61336	0.121643	3301	No evidence	Metabolomics and proteomics	Males and Females
	ebi-a-GCST90002065	CD4 on CD39+ resting CD4 regulatory T cell	Wald ratio	1	1.18722	0.95513	1.47571	0.122019	2650	No evidence	Immune, blood and inflammatory factors	NA
	ebi-a-GCST90001680	CD25++ CD8+ T cell %CD8+ T cell	Wald ratio	1	0.913263	0.813983	1.02465	0.122287	3162	No evidence	Immune, blood and inflammatory factors	NA
	met-b-239	NKeff:%337+	Wald ratio	1	1.28769	0.934366	1.77463	0.12231	457	No evidence	Metabolomics and proteomics	Females
	prot-a-557	Carbohydrate sulfotransferase 5	Wald ratio	1	0.671224	0.404771	1.11308	0.122383	3301	No evidence	Metabolomics and proteomics	Males and Females
	prot-a-1996	N-acetylglucosamine-1-phosphodiester alpha-N-acetylglucosaminidase	Wald ratio	1	1.09087	0.976802	1.21825	0.122719	3301	No evidence	Metabolomics and proteomics	Males and Females
	met-c-854	Description of average fatty acid chain length, not actual carbon number	Wald ratio	1	1.48211	0.898967	2.44352	0.122961	13473	No evidence	Fatty acid and lipoprotein metabolism	Males and Females
	ieu-b-31	monocyte cell count	Inverse variance weighted	490	0.941796	0.872607	1.01647	0.123481	521592	No evidence	Immune, blood and inflammatory factors	Males and Females
	prot-a-367	Catalase	Wald ratio	1	0.855263	0.700963	1.04353	0.123498	3301	No evidence	Metabolomics and proteomics	Males and Females
	prot-a-43	Adhesion G-protein coupled receptor F1	Inverse variance weighted	2	0.91001	0.807047	1.02611	0.123736	3301	No evidence	Metabolomics and proteomics	Males and Females
	met-a-461	3-carboxy-4-methyl-5-propyl-2-furanpropanoate (CMPF)	Wald ratio	1	1.77444	0.854488	3.68483	0.123996	7363	No evidence	Metabolomics and proteomics	Males and Females
	ukb-b-1209	Number of live births	Inverse variance weighted	10	0.568513	0.276789	1.1677	0.124092	250782	No evidence	Lifestyle, reproduction, education and behaviour	Males and Females
	prot-a-2966	Transforming growth factor-beta-induced protein ig-h3	Inverse variance weighted	2	1.06096	0.983775	1.14421	0.124652	3301	No evidence	Metabolomics and proteomics	Males and Females
	prot-a-2307	Plexin-A1	Wald ratio	1	0.885713	0.758552	1.03419	0.124829	3301	No evidence	Metabolomics and proteomics	Males and Females
	prot-a-1112	Four-jointed box protein 1	Inverse variance weighted	3	0.908977	0.804631	1.02685	0.125018	3301	No evidence	Metabolomics and proteomics	Males and Females
	prot-a-2284	Group XIIB secretory phospholipase A2-like protein	Inverse variance weighted	2	0.930115	0.847713	1.02053	0.125849	3301	No evidence	Metabolomics and proteomics	Males and Females
	prot-a-28	Disintegrin and metalloproteinase domain-containing protein 23	Inverse variance weighted	5	1.05408	0.985296	1.12767	0.126075	3301	No evidence	Metabolomics and proteomics	Males and Females
	prot-a-727	Cathepsin S	Wald ratio	1	0.943517	0.875746	1.01653	0.126312	3301	No evidence	Metabolomics and proteomics	Males and Females
	prot-a-1048	Protein FAM24B	Wald ratio	1	1.27317	0.934148	1.73523	0.126317	3301	No evidence	Metabolomics and proteomics	Males and Females
	prot-b-23	interleukin 6 receptor	Inverse variance weighted	2	1.0338	0.990632	1.07884	0.126649	3394	No evidence	Immune, blood and inflammatory factors	Males and Females
	prot-a-1833	Mannosyl-oligosaccharide 1,2-alpha-mannosidase IB	Inverse variance weighted	3	1.13289	0.965142	1.32981	0.126995	3301	No evidence	Metabolomics and proteomics	Males and Females
	prot-a-530	Thyroid Stimulating Hormone	Wald ratio	1	1.22552	0.943753	1.59141	0.127087	3301	No evidence	Metabolomics and proteomics	Males and Females
	prot-a-100	Angiopoietin-related protein 7	Wald ratio	1	0.805543	0.609917	1.06392	0.127635	3301	No evidence	Metabolomics and proteomics	Males and Females
	ukb-b-6246	Bread roll intake	Inverse variance weighted	2	2.32276	0.784377	6.87831	0.128128	64940	No evidence	Dietary intake	Males and Females
	prot-a-1045	Pseudokinase FAM20A	Inverse variance weighted	4	1.1056	0.971264	1.25852	0.128795	3301	No evidence	Metabolomics and proteomics	Males and Females
	met-a-444	X-10510	Inverse variance weighted	3	2.0612	0.81049	5.24197	0.128815	7347	No evidence	Metabolomics and proteomics	Males and Females
	prot-a-970	Epiphycan	Inverse variance weighted	3	1.10018	0.972414	1.24474	0.129553	3301	No evidence	Metabolomics and proteomics	Males and Females
	prot-a-2900	Surfeit locus protein 1	Inverse variance weighted	4	0.932362	0.851634	1.02074	0.129603	3301	No evidence	Metabolomics and proteomics	Males and Females
	prot-a-318	Complement component C6	Wald ratio	1	1.22394	0.942392	1.5896	0.12974	3301	No evidence	Immune, blood and inflammatory factors	Males and Females
	prot-a-2991	Toll-like receptor 4:Lymphocyte antigen 96 complex	Inverse variance weighted	4	0.948846	0.886522	1.01555	0.129826	3301	No evidence	Metabolomics and proteomics	Males and Females
	prot-a-3031	Tumor necrosis factor-inducible gene 6 protein	Inverse variance weighted	3	0.939672	0.866814	1.01865	0.130746	3301	No evidence	Immune, blood and inflammatory factors	Males and Females
	prot-a-403	C-C motif chemokine 25	Inverse variance weighted	4	0.95523	0.90012	1.01371	0.130856	3301	No evidence	Metabolomics and proteomics	Males and Females
	prot-a-1904	Malectin	Inverse variance weighted	2	0.862399	0.711414	1.04543	0.131661	3301	No evidence	Metabolomics and proteomics	Males and Females
	prot-b-60	agouti related neuropeptide	Wald ratio	1	0.862066	0.710752	1.04559	0.131746	3394	No evidence	Metabolomics and proteomics	Males and Females
	prot-a-2709	Secreted frizzled-related protein 1	Wald ratio	1	0.852398	0.692499	1.04922	0.131886	3301	No evidence	Metabolomics and proteomics	Males and Females
	ebi-a-GCST90012005	Interleukin-6 levels	Inverse variance weighted	2	1.15321	0.957974	1.38823	0.131988	21758	No evidence	Immune, blood and inflammatory factors	NA
	prot-a-1709	Neutrophil gelatinase-associated lipocalin	Wald ratio	1	0.835107	0.66056	1.05578	0.131994	3301	No evidence	Metabolomics and proteomics	Males and Females
	prot-a-1153	Alpha-(1,3)-fucosyltransferase 5	Inverse variance weighted	3	0.960004	0.910341	1.01238	0.132024	3301	No evidence	Metabolomics and proteomics	Males and Females
	prot-a-1675	NKG2-D type II integral membrane protein	Wald ratio	1	1.16571	0.954713	1.42333	0.132305	3301	No evidence	Metabolomics and proteomics	Males and Females
	ebi-a-GCST90001838	CD3 on naive CD8+ T cell	Inverse variance weighted	6	0.95682	0.903252	1.01356	0.133189	2910	No evidence	Immune, blood and inflammatory factors	NA
	prot-a-2358	PR domain zinc finger protein 4	Inverse variance weighted	2	0.870186	0.72575	1.04337	0.133211	3301	No evidence	Metabolomics and proteomics	Males and Females
	met-a-433	Levulinate (4-oxovalerate)	Inverse variance weighted	2	5.66299	0.588138	54.5271	0.133451	6535	No evidence	Metabolomics and proteomics	Males and Females
	prot-a-1205	ADP-ribosylation factor-binding protein GGA1	Wald ratio	1	0.925221	0.835856	1.02414	0.133683	3301	No evidence	Metabolomics and proteomics	Males and Females
	prot-a-1206	ADP-ribosylation factor-binding protein GGA3	Wald ratio	1	0.930047	0.845949	1.02251	0.133683	3301	No evidence	Metabolomics and proteomics	Males and Females
	prot-a-1252	Glucose-6-phosphate isomerase	Wald ratio	1	0.942626	0.872577	1.0183	0.133683	3301	No evidence	Metabolomics and proteomics	Males and Females
	prot-a-13	Arf-GAP with coiled-coil, ANK repeat and PH domain-containing protein 2	Wald ratio	1	0.877092	0.738943	1.04107	0.133683	3301	No evidence	Metabolomics and proteomics	Males and Females
	prot-a-1352	High mobility group protein B2	Wald ratio	1	0.939378	0.865657	1.01938	0.133683	3301	No evidence	Metabolomics and proteomics	Males and Females
	prot-a-1365	Heterogeneous nuclear ribonucleoprotein D-like	Wald ratio	1	0.948909	0.886052	1.01622	0.133683	3301	No evidence	Metabolomics and proteomics	Males and Females
	prot-a-1417	Interferon-induced protein with tetratricopeptide repeats 3	Wald ratio	1	0.894707	0.773629	1.03473	0.133683	3301	No evidence	Metabolomics and proteomics	Males and Females
	prot-a-144	ADP-ribosylation factor GTPase-activating protein 2	Wald ratio	1	0.939886	0.866737	1.01921	0.133683	3301	No evidence	Metabolomics and proteomics	Males and Females
	prot-a-153	Rho GDP-dissociation inhibitor 2	Wald ratio	1	0.946631	0.881153	1.01697	0.133683	3301	No evidence	Metabolomics and proteomics	Males and Females
	prot-a-167	cAMP-regulated phosphoprotein 19	Wald ratio	1	0.932794	0.851723	1.02158	0.133683	3301	No evidence	Metabolomics and proteomics	Males and Females
	prot-a-1810	Lymphocyte antigen 6 complex locus protein G6c	Wald ratio	1	0.93523	0.856864	1.02076	0.133683	3301	No evidence	Metabolomics and proteomics	Males and Females
	prot-a-1845	Mitogen-activated protein kinase 1	Wald ratio	1	0.929509	0.84482	1.02269	0.133683	3301	No evidence	Metabolomics and proteomics	Males and Females
	prot-a-1847	Mitogen-activated protein kinase 14	Wald ratio	1	0.931087	0.848132	1.02216	0.133683	3301	No evidence	Metabolomics and proteomics	Males and Females
	prot-a-1849	Mitogen-activated protein kinase 8	Wald ratio	1	0.941113	0.86935	1.0188	0.133683	3301	No evidence	Metabolomics and proteomics	Males and Females
	prot-a-1900	Macrophage migration inhibitory factor	Wald ratio	1	0.920464	0.825976	1.02576	0.133683	3301	No evidence	Metabolomics and proteomics	Males and Females
	prot-a-1928	DNA-3-methyladenine glycosylase	Wald ratio	1	0.951391	0.891408	1.01541	0.133683	3301	No evidence	Metabolomics and proteomics	Males and Females
	prot-a-1946	Protein MRVI1	Wald ratio	1	0.937282	0.861206	1.02008	0.133683	3301	No evidence	Metabolomics and proteomics	Males and Females
	prot-a-2145	Olfactomedin-like protein 3	Wald ratio	1	1.22796	0.938921	1.60599	0.133683	3301	No evidence	Metabolomics and proteomics	Males and Females
	prot-a-2193	Poly(rC)-binding protein 1	Wald ratio	1	0.941198	0.869531	1.01877	0.133683	3301	No evidence	Metabolomics and proteomics	Males and Females
	prot-a-2339	Peptidyl-prolyl cis-trans isomerase A	Wald ratio	1	0.94384	0.875172	1.0179	0.133683	3301	No evidence	Metabolomics and proteomics	Males and Females
	prot-a-234	Breast cancer anti-estrogen resistance protein 3	Wald ratio	1	0.933981	0.854226	1.02118	0.133683	3301	No evidence	Metabolomics and proteomics	Males and Females
	prot-a-2425	Phosphatidylinositol 3,4,5-trisphosphate 3-phosphatase and dual-specificity protein phosphatase PTEN	Wald ratio	1	0.844668	0.677442	1.05317	0.133683	3301	No evidence	Metabolomics and proteomics	Males and Females
	prot-a-2505	RNA-binding protein 3	Wald ratio	1	0.948859	0.885945	1.01624	0.133683	3301	No evidence	Metabolomics and proteomics	Males and Females
	prot-a-2506	RNA-binding protein 39	Wald ratio	1	0.925631	0.83671	1.024	0.133683	3301	No evidence	Metabolomics and proteomics	Males and Females
	prot-a-2539	Transforming protein RhoA	Wald ratio	1	0.94078	0.86864	1.01891	0.133683	3301	No evidence	Metabolomics and proteomics	Males and Females
	prot-a-2611	Runt-related transcription factor 3	Wald ratio	1	0.905948	0.796236	1.03078	0.133683	3301	No evidence	Metabolomics and proteomics	Males and Females
	prot-a-2684	Selenide, water dikinase 1	Wald ratio	1	0.928266	0.842217	1.02311	0.133683	3301	No evidence	Metabolomics and proteomics	Males and Females
	prot-a-2717	SHC-transforming protein 1	Wald ratio	1	0.941499	0.870172	1.01867	0.133683	3301	No evidence	Metabolomics and proteomics	Males and Females
	prot-a-272	BRICHOS domain-containing protein 5	Wald ratio	1	0.934182	0.854651	1.02111	0.133683	3301	No evidence	Metabolomics and proteomics	Males and Females
	prot-a-2791	U1 small nuclear ribonucleoprotein A	Wald ratio	1	0.943019	0.873416	1.01817	0.133683	3301	No evidence	Metabolomics and proteomics	Males and Females
	prot-a-282	UPF0696 protein C11orf68	Wald ratio	1	0.93876	0.864344	1.01958	0.133683	3301	No evidence	Metabolomics and proteomics	Males and Females
	prot-a-2872	Double-stranded RNA-binding protein Staufen homolog 2	Wald ratio	1	0.927442	0.840493	1.02339	0.133683	3301	No evidence	Metabolomics and proteomics	Males and Females
	prot-a-2985	Transketolase	Wald ratio	1	0.9311	0.84816	1.02215	0.133683	3301	No evidence	Metabolomics and proteomics	Males and Females
	prot-a-3057	Tumor necrosis factor ligand superfamily member 14	Wald ratio	1	0.887224	0.758784	1.03741	0.133683	3301	No evidence	Metabolomics and proteomics	Males and Females
	prot-a-3083	Triosephosphate isomerase	Wald ratio	1	0.932121	0.850307	1.02181	0.133683	3301	No evidence	Metabolomics and proteomics	Males and Females
	prot-a-3094	Translationally-controlled tumor protein	Wald ratio	1	0.931856	0.84975	1.0219	0.133683	3301	No evidence	Metabolomics and proteomics	Males and Females
	prot-a-3136	Ubiquitin-conjugating enzyme E2 D4	Wald ratio	1	0.938934	0.864712	1.01953	0.133683	3301	No evidence	Metabolomics and proteomics	Males and Females
	prot-a-3147	Ubiquilin-4	Wald ratio	1	0.908462	0.801342	1.0299	0.133683	3301	No evidence	Metabolomics and proteomics	Males and Females
	prot-a-3181	Ubiquitin carboxyl-terminal hydrolase 8	Wald ratio	1	0.90821	0.800829	1.02999	0.133683	3301	No evidence	Metabolomics and proteomics	Males and Females
	prot-a-3213	Vesicle transport through interaction with t-SNAREs homolog 1B	Wald ratio	1	0.905948	0.796236	1.03078	0.133683	3301	No evidence	Metabolomics and proteomics	Males and Females
	prot-a-336	Calcyclin-binding protein	Wald ratio	1	0.938192	0.863137	1.01977	0.133683	3301	No evidence	Metabolomics and proteomics	Males and Females
	prot-a-50	beta-adrenergic receptor kinase 1	Wald ratio	1	0.946326	0.880498	1.01708	0.133683	3301	No evidence	Metabolomics and proteomics	Males and Females
	prot-a-516	Centrin-2	Wald ratio	1	0.851157	0.689508	1.0507	0.133683	3301	No evidence	Metabolomics and proteomics	Males and Females
	prot-a-55	Arf-GAP domain and FG repeat-containing protein 1	Wald ratio	1	0.949101	0.886465	1.01616	0.133683	3301	No evidence	Metabolomics and proteomics	Males and Females
	prot-a-560	Cartilage intermediate layer protein 1	Wald ratio	1	0.902156	0.788569	1.03211	0.133683	3301	No evidence	Metabolomics and proteomics	Males and Females
	prot-a-585	Clathrin interactor 1	Wald ratio	1	0.948267	0.884669	1.01644	0.133683	3301	No evidence	Metabolomics and proteomics	Males and Females
	prot-a-6	Alpha/beta hydrolase domain-containing protein 14A	Wald ratio	1	0.942725	0.872788	1.01827	0.133683	3301	No evidence	Metabolomics and proteomics	Males and Females
	prot-a-665	Crk-like protein	Wald ratio	1	0.875675	0.736192	1.04159	0.133683	3301	No evidence	Metabolomics and proteomics	Males and Females
	prot-a-689	Tyrosine-protein kinase CSK	Wald ratio	1	0.933742	0.853722	1.02126	0.133683	3301	No evidence	Metabolomics and proteomics	Males and Females
	prot-a-71	RAC-alpha/beta/gamma serine/threonine-protein kinase	Wald ratio	1	0.91996	0.824933	1.02593	0.133683	3301	No evidence	Metabolomics and proteomics	Males and Females
	prot-a-76	Aldehyde dehydrogenase family 3 member B1	Wald ratio	1	0.932695	0.851515	1.02161	0.133683	3301	No evidence	Metabolomics and proteomics	Males and Females
	prot-a-763	Death-associated protein kinase 2	Wald ratio	1	0.943204	0.873813	1.01811	0.133683	3301	No evidence	Metabolomics and proteomics	Males and Females
	prot-a-897	Ephrin-A2	Wald ratio	1	1.24401	0.935188	1.65481	0.133683	3301	No evidence	Metabolomics and proteomics	Males and Females
	prot-a-916	Probable RNA-binding protein EIF1AD	Wald ratio	1	0.945012	0.877681	1.01751	0.133683	3301	No evidence	Metabolomics and proteomics	Males and Females
	prot-a-923	Eukaryotic translation initiation factor 4E type 2	Wald ratio	1	0.924574	0.834509	1.02436	0.133683	3301	No evidence	Metabolomics and proteomics	Males and Females
	prot-a-928	ELAV-like protein 1	Wald ratio	1	0.92986	0.845556	1.02257	0.133683	3301	No evidence	Metabolomics and proteomics	Males and Females
	ebi-a-GCST90002111	HLA DR on CD33dim HLA DR+ CD11b-	Inverse variance weighted	5	0.962178	0.91483	1.01198	0.134236	1635	No evidence	Immune, blood and inflammatory factors	NA
	prot-a-1893	Alpha-1,6-mannosyl-glycoprotein 2-beta-N-acetylglucosaminyltransferase	Inverse variance weighted	2	0.894022	0.772058	1.03525	0.134386	3301	No evidence	Metabolomics and proteomics	Males and Females
	prot-a-506	Adenosine deaminase CECR1	Inverse variance weighted	2	1.03893	0.988237	1.09221	0.134569	3301	No evidence	Metabolomics and proteomics	Males and Females
	LOY	Loss_of_Y_chromosome	Inverse variance weighted	122	1.08598	0.974731	1.20993	0.134688	205011	No evidence	Miscellaneous	Males and Females
	prot-a-200	Sodium/potassium-transporting ATPase subunit beta-2	Wald ratio	1	1.10048	0.970703	1.24761	0.134768	3301	No evidence	Metabolomics and proteomics	Males and Females
	prot-a-2620	Protein S100-A6	Inverse variance weighted	2	0.938265	0.862936	1.02017	0.13561	3301	No evidence	Metabolomics and proteomics	Males and Females
	prot-a-2951	Trefoil factor 1	Inverse variance weighted	4	1.10085	0.970172	1.24912	0.136146	3301	No evidence	Metabolomics and proteomics	Males and Females
	ebi-a-GCST90010188	XCL1 levels	Inverse variance weighted	2	0.916606	0.817402	1.02785	0.136232	1280	No evidence	Metabolomics and proteomics	NA
	prot-a-687	Chondroitin sulfate N-acetylgalactosaminyltransferase 2	Wald ratio	1	1.1679	0.952212	1.43245	0.136241	3301	No evidence	Metabolomics and proteomics	Males and Females
	ebi-a-GCST90002081	SSC-A on CD4+ T cell	Inverse variance weighted	4	1.16616	0.952384	1.42792	0.136805	3113	No evidence	Immune, blood and inflammatory factors	NA
	prot-a-2829	Spondin-1	Inverse variance weighted	2	1.07328	0.977725	1.17817	0.137151	3301	No evidence	Metabolomics and proteomics	Males and Females
	met-a-700	X-13658	Wald ratio	1	0.621814	0.332251	1.16374	0.137333	1383	No evidence	Metabolomics and proteomics	Males and Females
	AGT	Angiotensinogen	Wald ratio	1	0.954562	0.897689	1.01504	0.13787	818	No evidence	Metabolomics and proteomics	Males and Females
	ukb-b-1004	Added milk to espresso	Wald ratio	1	0.000856642	7.59624e-08	9.66051	0.137924	64949	No evidence	Dietary intake	Males and Females
	ukb-d-30840_irnt	Total bilirubin	Inverse variance weighted	128	1.04611	0.985627	1.1103	0.137932	342829	No evidence	Immune, blood and inflammatory factors	Males and Females
	prot-a-2153	Osteoclast-associated immunoglobulin-like receptor	Wald ratio	1	0.815437	0.622663	1.06789	0.138165	3301	No evidence	Metabolomics and proteomics	Males and Females
	ukb-d-30790_irnt	Lipoprotein A	Inverse variance weighted	21	0.970187	0.932114	1.00982	0.138399	273896	No evidence	Fatty acid and lipoprotein metabolism	Males and Females
	ebi-a-GCST90002116	HLA DR on B cell	Inverse variance weighted	8	0.965199	0.92095	1.01157	0.139034	3060	No evidence	Immune, blood and inflammatory factors	NA
	prot-b-25	matrix metallopeptidase 3	Inverse variance weighted	3	1.02174	0.993026	1.05129	0.139173	3394	No evidence	Metabolomics and proteomics	Males and Females
	prot-a-2907	Sushi, von Willebrand factor type A, EGF and pentraxin domain-containing protein 1	Inverse variance weighted	4	1.05942	0.981357	1.14369	0.139387	3301	No evidence	Metabolomics and proteomics	Males and Females
	ebi-a-GCST90010220	Intercellular adhesion molecule 2 levels	Inverse variance weighted	3	0.957812	0.904529	1.01423	0.139939	1323	No evidence	Metabolomics and proteomics	NA
	prot-a-1024	Protein FAM150B	Wald ratio	1	0.861888	0.70748	1.04999	0.140038	3301	No evidence	Metabolomics and proteomics	Males and Females
	prot-a-1063	Fructose-1,6-bisphosphatase 1	Wald ratio	1	0.873772	0.730401	1.04529	0.140038	3301	No evidence	Metabolomics and proteomics	Males and Females
	prot-a-1303	Histone H1x	Wald ratio	1	0.895142	0.772669	1.03703	0.140038	3301	No evidence	Metabolomics and proteomics	Males and Females
	prot-a-1358	Heme oxygenase 2	Wald ratio	1	0.888571	0.759527	1.03954	0.140038	3301	No evidence	Metabolomics and proteomics	Males and Females
	prot-a-1415	Gamma-interferon-inducible protein 16	Wald ratio	1	0.907985	0.798725	1.03219	0.140038	3301	No evidence	Metabolomics and proteomics	Males and Females
	prot-a-1457	Immunoglobulin J chain	Wald ratio	1	1.19364	0.943557	1.51001	0.140038	3301	No evidence	Immune, blood and inflammatory factors	Males and Females
	prot-a-1569	Interferon regulatory factor 4	Wald ratio	1	0.81661	0.62395	1.06876	0.140038	3301	No evidence	Metabolomics and proteomics	Males and Females
	prot-a-1581	Integrin alpha-I: beta-1 complex	Wald ratio	1	0.908384	0.799542	1.03204	0.140038	3301	No evidence	Metabolomics and proteomics	Males and Females
	prot-a-1609	Voltage-gated potassium channel subunit beta-2	Wald ratio	1	0.851933	0.688601	1.05401	0.140038	3301	No evidence	Metabolomics and proteomics	Males and Females
	prot-a-1869	Malignant T-cell-amplified sequence 1	Wald ratio	1	0.906059	0.794786	1.03291	0.140038	3301	No evidence	Metabolomics and proteomics	Males and Females
	prot-a-1925	MOB kinase activator 1A	Wald ratio	1	0.809729	0.611779	1.07173	0.140038	3301	No evidence	Metabolomics and proteomics	Males and Females
	prot-a-2010	Nucleolin	Wald ratio	1	0.861675	0.707074	1.05008	0.140038	3301	No evidence	Metabolomics and proteomics	Males and Females
	prot-a-2134	NTF2-related export protein 1	Wald ratio	1	0.928678	0.841749	1.02458	0.140038	3301	No evidence	Metabolomics and proteomics	Males and Females
	prot-a-2238	p53 and DNA damage-regulated protein 1	Wald ratio	1	0.87147	0.725928	1.04619	0.140038	3301	No evidence	Metabolomics and proteomics	Males and Females
	prot-a-227	B melanoma antigen 2	Wald ratio	1	0.935877	0.857019	1.02199	0.140038	3301	No evidence	Metabolomics and proteomics	Males and Females
	prot-a-2345	Protein phosphatase 1A	Wald ratio	1	0.807183	0.607308	1.07284	0.140038	3301	No evidence	Metabolomics and proteomics	Males and Females
	prot-a-2442	Tyrosine-protein phosphatase non-receptor type 9	Wald ratio	1	0.914534	0.812202	1.02976	0.140038	3301	No evidence	Metabolomics and proteomics	Males and Females
	prot-a-2502	Probable RNA-binding protein 23	Wald ratio	1	0.943364	0.873068	1.01932	0.140038	3301	No evidence	Metabolomics and proteomics	Males and Females
	prot-a-2531	Regulatory factor X-associated protein	Wald ratio	1	0.865606	0.714606	1.04851	0.140038	3301	No evidence	Metabolomics and proteomics	Males and Females
	prot-a-2881	Stathmin-4	Wald ratio	1	0.868024	0.719263	1.04755	0.140038	3301	No evidence	Metabolomics and proteomics	Males and Females
	prot-a-302	Complement C1q-like protein 4	Wald ratio	1	1.21102	0.939092	1.56168	0.140038	3301	No evidence	Metabolomics and proteomics	Males and Females
	prot-a-3119	Twisted gastrulation protein homolog 1	Wald ratio	1	1.22598	0.935312	1.60699	0.140038	3301	No evidence	Metabolomics and proteomics	Males and Females
	prot-a-3126	Thioredoxin reductase 1, cytoplasmic	Wald ratio	1	0.923527	0.830919	1.02646	0.140038	3301	No evidence	Metabolomics and proteomics	Males and Females
	prot-a-3207	V-set and immunoglobulin domain-containing protein 1	Wald ratio	1	0.813281	0.618044	1.07019	0.140038	3301	No evidence	Metabolomics and proteomics	Males and Females
	prot-a-321	Uncharacterized protein C7orf69	Wald ratio	1	0.84882	0.682758	1.05527	0.140038	3301	No evidence	Metabolomics and proteomics	Males and Females
	prot-a-3222	WAP four-disulfide core domain protein 12	Wald ratio	1	1.21428	0.938262	1.5715	0.140038	3301	No evidence	Metabolomics and proteomics	Males and Females
	prot-a-3247	YTH domain-containing protein 1	Wald ratio	1	0.838284	0.663189	1.05961	0.140038	3301	No evidence	Metabolomics and proteomics	Males and Females
	prot-a-377	Chromobox protein homolog 7	Wald ratio	1	0.930149	0.844857	1.02405	0.140038	3301	No evidence	Metabolomics and proteomics	Males and Females
	prot-a-495	Cyclin-dependent kinase inhibitor 1B	Wald ratio	1	0.931495	0.847707	1.02357	0.140038	3301	No evidence	Metabolomics and proteomics	Males and Females
	prot-a-556	Carbohydrate sulfotransferase 3	Wald ratio	1	1.19385	0.943503	1.51062	0.140038	3301	No evidence	Metabolomics and proteomics	Males and Females
	prot-a-567	Galectin-10	Wald ratio	1	0.834945	0.657055	1.061	0.140038	3301	No evidence	Metabolomics and proteomics	Males and Females
	ukb-b-6066	Tea intake	Inverse variance weighted	40	0.734872	0.488071	1.10647	0.140098	447485	No evidence	Dietary intake	Males and Females
	prot-a-2578	Roundabout homolog 2	Wald ratio	1	1.20857	0.939346	1.55496	0.140655	3301	No evidence	Metabolomics and proteomics	Males and Females
	ebi-a-GCST90002025	CD4 on Effector Memory CD4+ T cell	Inverse variance weighted	3	0.937196	0.859633	1.02176	0.141117	2912	No evidence	Immune, blood and inflammatory factors	NA
	prot-a-1106	Tyrosine-protein kinase Fgr	Wald ratio	1	0.901659	0.785427	1.03509	0.14152	3301	No evidence	Metabolomics and proteomics	Males and Females
	prot-a-1549	Inosine-5'-monophosphate dehydrogenase 1	Wald ratio	1	0.857745	0.699055	1.05246	0.14152	3301	No evidence	Metabolomics and proteomics	Males and Females
	prot-a-1776	Low-density lipoprotein receptor-related protein 1, soluble	Wald ratio	1	0.850255	0.684896	1.05554	0.14152	3301	No evidence	Metabolomics and proteomics	Males and Females
	prot-a-2529	Riboflavin kinase	Wald ratio	1	0.911524	0.805622	1.03135	0.14152	3301	No evidence	Metabolomics and proteomics	Males and Females
	prot-a-2600	Ribosome-binding protein 1	Wald ratio	1	1.22944	0.93349	1.61923	0.14152	3301	No evidence	Metabolomics and proteomics	Males and Females
	prot-a-2861	Alpha-2,8-sialyltransferase 8F	Wald ratio	1	1.21744	0.936546	1.58259	0.14152	3301	No evidence	Metabolomics and proteomics	Males and Females
	prot-a-2871	Double-stranded RNA-binding protein Staufen homolog 1	Wald ratio	1	0.915681	0.814221	1.02978	0.14152	3301	No evidence	Metabolomics and proteomics	Males and Females
	prot-a-2901	Sushi domain-containing protein 1	Wald ratio	1	1.23634	0.931752	1.6405	0.14152	3301	No evidence	Metabolomics and proteomics	Males and Females
	prot-a-3235	WSC domain-containing protein 2	Wald ratio	1	0.857913	0.699375	1.05239	0.14152	3301	No evidence	Metabolomics and proteomics	Males and Females
	prot-a-42	Pituitary adenylate cyclase-activating polypeptide	Wald ratio	1	1.23884	0.931126	1.64823	0.14152	3301	No evidence	Metabolomics and proteomics	Males and Females
	prot-a-630	Collectin-12	Wald ratio	1	1.23061	0.933194	1.62283	0.14152	3301	No evidence	Metabolomics and proteomics	Males and Females
	prot-a-781	Beta-defensin 103	Wald ratio	1	1.23091	0.93312	1.62373	0.14152	3301	No evidence	Metabolomics and proteomics	Males and Females
	prot-a-1078	Ficolin-2	Inverse variance weighted	2	1.05864	0.981184	1.14222	0.141555	3301	No evidence	Metabolomics and proteomics	Males and Females
	prot-a-2554	Ribonuclease pancreatic	Inverse variance weighted	2	1.11339	0.964782	1.28489	0.141699	3301	No evidence	Metabolomics and proteomics	Males and Females
	MIP1b	Macrophage Inflammatory Protein-1 beta	Wald ratio	1	1.14684	0.954905	1.37735	0.142595	818	No evidence	Metabolomics and proteomics	Males and Females
	prot-a-2110	Neuron-specific protein family member 1	Wald ratio	1	1.23492	0.931093	1.63788	0.143064	3301	No evidence	Metabolomics and proteomics	Males and Females
	prot-a-2320	Protein O-glucosyltransferase 1	Wald ratio	1	1.145	0.955138	1.3726	0.143249	3301	No evidence	Metabolomics and proteomics	Males and Females
	prot-a-2391	Brain-specific serine protease 4	Inverse variance weighted	2	1.0874	0.971996	1.21651	0.143251	3301	No evidence	Metabolomics and proteomics	Males and Females
	met-a-478	Dehydroisoandrosterone sulfate (DHEA-S)	Inverse variance weighted	2	2.40642	0.742528	7.79885	0.143256	7346	No evidence	Metabolomics and proteomics	Males and Females
	prot-a-230	Basic leucine zipper transcriptional factor ATF-like 3	Inverse variance weighted	2	1.11951	0.962256	1.30247	0.143792	3301	No evidence	Metabolomics and proteomics	Males and Females
	ukb-d-30700_irnt	Creatinine	Inverse variance weighted	312	1.09937	0.968143	1.24838	0.144075	344104	No evidence	Cardiometabolic	Males and Females
	prot-a-3093	Protein-tyrosine sulfotransferase 2	Inverse variance weighted	4	1.07783	0.974679	1.19189	0.14421	3301	No evidence	Metabolomics and proteomics	Males and Females
	prot-a-2432	Parathyroid hormone-related protein	Inverse variance weighted	4	0.909467	0.800661	1.03306	0.144371	3301	No evidence	Metabolomics and proteomics	Males and Females
	prot-a-3232	WNT1-inducible-signaling pathway protein 3	Inverse variance weighted	2	0.901612	0.78452	1.03618	0.144501	3301	No evidence	Metabolomics and proteomics	Males and Females
	ebi-a-GCST90002036	CD80 on CD62L+ myeloid Dendritic Cell	Inverse variance weighted	3	1.08322	0.972925	1.20602	0.144559	2871	No evidence	Immune, blood and inflammatory factors	NA
	ukb-b-13556	Red wine intake	Wald ratio	1	0.50998	0.206358	1.26033	0.144628	64949	No evidence	Lifestyle, reproduction, education and behaviour	Males and Females
	ukb-b-5359	Alcohol	Wald ratio	1	0.519426	0.215429	1.25241	0.144628	64979	No evidence	Lifestyle, reproduction, education and behaviour	Males and Females
	ebi-a-GCST90012070	Matrix metalloproteinase-12 levels	Inverse variance weighted	7	0.943049	0.871576	1.02038	0.144778	21758	No evidence	Metabolomics and proteomics	NA
	prot-a-228	B melanoma antigen 3	Wald ratio	1	0.826389	0.639361	1.06813	0.145235	3301	No evidence	Metabolomics and proteomics	Males and Females
	prot-a-1621	KDEL motif-containing protein 2	Wald ratio	1	0.933818	0.851613	1.02396	0.145273	3301	No evidence	Metabolomics and proteomics	Males and Females
	prot-a-882	Dual specificity tyrosine-phosphorylation-regulated kinase 3	Wald ratio	1	1.201	0.938555	1.53684	0.145414	3301	No evidence	Metabolomics and proteomics	Males and Females
	prot-a-2752	Very long-chain acyl-CoA synthetase	Inverse variance weighted	2	0.898358	0.777599	1.03787	0.14558	3301	No evidence	Metabolomics and proteomics	Males and Females
	prot-a-3194	Versican core protein	Wald ratio	1	1.27135	0.92008	1.75672	0.14563	3301	No evidence	Metabolomics and proteomics	Males and Females
	ieu-a-75	Waist-to-hip ratio	Inverse variance weighted	23	1.25349	0.924544	1.69949	0.145719	117976	No evidence	Anthropometrics	Females
	prot-a-3205	Vacuolar protein sorting-associated protein 4B	Inverse variance weighted	3	0.930767	0.844975	1.02527	0.145898	3301	No evidence	Metabolomics and proteomics	Males and Females
	prot-a-1346	HLA class II histocompatibility antigen, DP beta 1 chain	Inverse variance weighted	2	1.12259	0.96046	1.3121	0.146203	3301	No evidence	Immune, blood and inflammatory factors	Males and Females
	prot-a-2294	Phospholipase B-like 1	Wald ratio	1	1.24872	0.925251	1.68527	0.146475	3301	No evidence	Metabolomics and proteomics	Males and Females
	prot-a-860	Dipeptidyl peptidase 2	Wald ratio	1	1.0919	0.969507	1.22974	0.147212	3301	No evidence	Metabolomics and proteomics	Males and Females
	ebi-a-GCST90001892	CD28 on CD39+ CD4+ T cell	Inverse variance weighted	6	1.04513	0.984546	1.10943	0.147398	2920	No evidence	Immune, blood and inflammatory factors	NA
	met-a-743	Tryptophan betaine	Wald ratio	1	1.321	0.906205	1.92564	0.147676	7014	No evidence	Metabolomics and proteomics	Males and Females
	prot-a-99	Angiopoietin-related protein 4	Inverse variance weighted	3	1.10732	0.964538	1.27123	0.147795	3301	No evidence	Metabolomics and proteomics	Males and Females
	prot-a-786	Beta-defensin 108B	Wald ratio	1	0.78123	0.559157	1.0915	0.14793	3301	No evidence	Metabolomics and proteomics	Males and Females
	prot-a-2557	Ribonuclease K6	Inverse variance weighted	3	1.04121	0.985778	1.09977	0.147943	3301	No evidence	Metabolomics and proteomics	Males and Females
	prot-a-245	BET1-like protein	Wald ratio	1	0.819672	0.626041	1.07319	0.148109	3301	No evidence	Metabolomics and proteomics	Males and Females
	prot-a-2825	Kunitz-type protease inhibitor 3	Wald ratio	1	0.953397	0.89364	1.01715	0.148426	3301	No evidence	Metabolomics and proteomics	Males and Females
	prot-a-2410	Proteasome subunit alpha type-1	Inverse variance weighted	2	0.92161	0.825014	1.02951	0.148433	3301	No evidence	Metabolomics and proteomics	Males and Females
	prot-a-1950	Prostate-associated microseminoprotein	Inverse variance weighted	3	1.10692	0.96423	1.27072	0.149112	3301	No evidence	Metabolomics and proteomics	Males and Females
	prot-a-1199	GTP-binding protein GEM	Inverse variance weighted	3	0.97241	0.936102	1.01013	0.149576	3301	No evidence	Metabolomics and proteomics	Males and Females
	prot-a-1632	UPF0577 protein KIAA1324-like	Wald ratio	1	0.944106	0.872943	1.02107	0.15029	3301	No evidence	Metabolomics and proteomics	Males and Females
	prot-a-2561	RING finger protein 122	Inverse variance weighted	2	0.841574	0.665195	1.06472	0.15061	3301	No evidence	Metabolomics and proteomics	Males and Females
	ukb-b-18240	Diastolic blood pressure, manual reading	Inverse variance weighted	4	0.72353	0.465294	1.12508	0.150789	39749	No evidence	Cardiometabolic	Males and Females
	ebi-a-GCST90011999	Placenta growth factor levels	Wald ratio	1	1.25016	0.921879	1.69533	0.150828	21758	No evidence	Immune, blood and inflammatory factors	NA
	prot-a-159	AT-rich interactive domain-containing protein 3A	Wald ratio	1	0.827273	0.638603	1.07168	0.151063	3301	No evidence	Metabolomics and proteomics	Males and Females
	prot-a-1196	Growth/differentiation factor 5	Inverse variance weighted	2	0.963561	0.915855	1.01375	0.151914	3301	No evidence	Metabolomics and proteomics	Males and Females
	ieu-b-73	Alcoholic drinks per week	Inverse variance weighted	33	0.753918	0.511142	1.112	0.154277	532042	No evidence	Lifestyle, reproduction, education and behaviour	Males and Females
	GSTa	Glutathione S-Transferase alpha	Wald ratio	1	1.06775	0.97563	1.16857	0.154433	818	No evidence	Metabolomics and proteomics	Males and Females
	IL6r	Interleukin-6 receptor	Wald ratio	1	0.969914	0.929952	1.01159	0.154731	818	No evidence	Immune, blood and inflammatory factors	Males and Females
	ebi-a-GCST90001696	CD45RA- CD28- CD8+ T cell %CD8+ T cell	Inverse variance weighted	9	0.997917	0.995052	1.00079	0.155111	3425	No evidence	Immune, blood and inflammatory factors	NA
	ebi-a-GCST90012002	Osteoprotegerin levels	Inverse variance weighted	7	0.879761	0.737164	1.04994	0.155653	21758	No evidence	Metabolomics and proteomics	NA
	prot-a-1410	Indoleamine 2,3-dioxygenase 1	Inverse variance weighted	2	0.942	0.86737	1.02305	0.155952	3301	No evidence	Metabolomics and proteomics	Males and Females
	prot-a-566	Creatine kinase M-type	Inverse variance weighted	2	0.888173	0.753935	1.04631	0.156052	3301	No evidence	Metabolomics and proteomics	Males and Females
	prot-a-648	Probable carboxypeptidase X1	Inverse variance weighted	3	0.941174	0.865505	1.02346	0.156262	3301	No evidence	Metabolomics and proteomics	Males and Females
	total cholesterol measurement PMID:24097068	Total cholesterol measurement	Inverse variance weighted	64	0.961175	0.909956	1.01528	0.156389	93982	No evidence	Fatty acid and lipoprotein metabolism	Males and Females
	ukb-b-13344	Herbal tea intake	Inverse variance weighted	11	1.01108	0.995756	1.02663	0.157353	64949	No evidence	Dietary intake	Males and Females
	ieu-b-35	C-Reactive protein level	Inverse variance weighted	54	1.10032	0.963698	1.2563	0.157562	204402	No evidence	Immune, blood and inflammatory factors	Males and Females
	ebi-a-GCST90012024	Interleukin-18 levels	Inverse variance weighted	8	0.928186	0.836801	1.02955	0.158754	21758	No evidence	Immune, blood and inflammatory factors	NA
	prot-a-792	Beta-defensin 118	Wald ratio	1	1.19434	0.932673	1.52942	0.159258	3301	No evidence	Metabolomics and proteomics	Males and Females
	prot-a-2739	Ski-like protein	Inverse variance weighted	3	0.878699	0.733896	1.05207	0.159279	3301	No evidence	Metabolomics and proteomics	Males and Females
	met-a-690	2-linoleoylglycerophosphocholine*	Wald ratio	1	5.04459	0.528657	48.1369	0.159679	6538	No evidence	Metabolomics and proteomics	Males and Females
	prot-a-1369	Haptoglobin	Inverse variance weighted	5	1.03168	0.987781	1.07754	0.159753	3301	No evidence	Immune, blood and inflammatory factors	Males and Females
	prot-a-1891	MAX gene-associated protein	Inverse variance weighted	2	0.942241	0.867218	1.02375	0.159896	3301	No evidence	Metabolomics and proteomics	Males and Females
	prot-a-2495	Ras GTPase-activating protein 1	Inverse variance weighted	2	0.916444	0.811385	1.03511	0.160145	3301	No evidence	Metabolomics and proteomics	Males and Females
	prot-a-3022	Transmembrane protease serine 11A	Wald ratio	1	0.762317	0.521905	1.11347	0.160328	3301	No evidence	Metabolomics and proteomics	Males and Females
	prot-a-193	Retroviral-like aspartic protease 1	Inverse variance weighted	2	0.933657	0.848316	1.02758	0.160423	3301	No evidence	Metabolomics and proteomics	Males and Females
	ebi-a-GCST90002055	CD8 on naive CD8+ T cell	Inverse variance weighted	3	0.946054	0.875525	1.02226	0.160641	2910	No evidence	Immune, blood and inflammatory factors	NA
	prot-a-570	C-type lectin domain family 12 member A	Inverse variance weighted	2	1.02069	0.991891	1.05032	0.160804	3301	No evidence	Metabolomics and proteomics	Males and Females
	prot-a-1285	Glutathione S-transferase A4	Inverse variance weighted	2	0.893891	0.764086	1.04575	0.161148	3301	No evidence	Metabolomics and proteomics	Males and Females
	prot-a-1180	Grancalcin	Wald ratio	1	0.938361	0.85843	1.02574	0.161332	3301	No evidence	Metabolomics and proteomics	Males and Females
	prot-a-138	MICOS complex subunit MIC26	Wald ratio	1	1.21677	0.924631	1.60121	0.161332	3301	No evidence	Metabolomics and proteomics	Males and Females
	prot-a-2622	Protein S100-A9	Wald ratio	1	0.94447	0.871899	1.02308	0.161332	3301	No evidence	Metabolomics and proteomics	Males and Females
	prot-a-921	Eukaryotic initiation factor 4A-III	Wald ratio	1	0.930687	0.841681	1.0291	0.161332	3301	No evidence	Metabolomics and proteomics	Males and Females
	prot-a-1300	Granzyme H	Wald ratio	1	1.21525	0.925093	1.59642	0.161332	3301	No evidence	Metabolomics and proteomics	Males and Females
	prot-a-1662	Kallikrein-4	Wald ratio	1	1.19878	0.930149	1.54499	0.161332	3301	No evidence	Metabolomics and proteomics	Males and Females
	prot-a-2446	Receptor-type tyrosine-protein phosphatase eta	Wald ratio	1	1.21663	0.924673	1.60077	0.161332	3301	No evidence	Metabolomics and proteomics	Males and Females
	prot-a-283	UPF0454 protein C12orf49	Wald ratio	1	1.17671	0.937076	1.47763	0.161332	3301	No evidence	Metabolomics and proteomics	Males and Females
	prot-a-480	Cadherin-1	Wald ratio	1	1.20382	0.928591	1.56062	0.161332	3301	No evidence	Metabolomics and proteomics	Males and Females
	prot-a-534	Coiled-coil-helix-coiled-coil-helix domain-containing protein 10, mitochondrial	Wald ratio	1	0.953725	0.892542	1.0191	0.161332	3301	No evidence	Metabolomics and proteomics	Males and Females
	prot-a-691	CUB and sushi domain-containing protein 2	Wald ratio	1	0.919256	0.81709	1.0342	0.161332	3301	No evidence	Metabolomics and proteomics	Males and Females
	prot-a-815	Probable ATP-dependent RNA helicase DHX58	Wald ratio	1	0.835796	0.650262	1.07427	0.161332	3301	No evidence	Metabolomics and proteomics	Males and Females
	prot-a-2615	Protein S100-A12	Inverse variance weighted	2	0.953595	0.892247	1.01916	0.161347	3301	No evidence	Metabolomics and proteomics	Males and Females
	prot-a-2118	Netrin-1	Inverse variance weighted	2	0.943657	0.870032	1.02351	0.161738	3301	No evidence	Metabolomics and proteomics	Males and Females
	ebi-a-GCST90001917	CD45 on CD8+ T cell	Inverse variance weighted	2	0.961053	0.909018	1.01607	0.161881	3113	No evidence	Immune, blood and inflammatory factors	NA
	prot-a-145	Arfaptin-1	Inverse variance weighted	2	0.934386	0.849555	1.02769	0.162242	3301	No evidence	Metabolomics and proteomics	Males and Females
	prot-a-748	C-X-C motif chemokine 5	Inverse variance weighted	2	1.12404	0.953416	1.3252	0.163902	3301	No evidence	Metabolomics and proteomics	Males and Females
	ebi-a-GCST004613	Sum neutrophil eosinophil counts	Inverse variance weighted	147	0.921658	0.821646	1.03384	0.163906	170384	No evidence	Immune, blood and inflammatory factors	NA
	gamma-linoleic acid (18:3n6)	Gamma-linoleic acid (18:3n6)	Inverse variance weighted	2	0.138544	0.00856433	2.24121	0.163996	8631	No evidence	Fatty acid and lipoprotein metabolism	Males and Females
	ebi-a-GCST90001794	CD25 on IgD+ B cell	Inverse variance weighted	2	1.09977	0.961844	1.25748	0.164227	3658	No evidence	Immune, blood and inflammatory factors	NA
	ebi-a-GCST90001886	CD28 on CD39+ activated CD4 regulatory T cell	Inverse variance weighted	3	1.06776	0.973388	1.17127	0.164933	2920	No evidence	Immune, blood and inflammatory factors	NA
	ebi-a-GCST90002102	CD45RA on resting CD4 regulatory T cell	Inverse variance weighted	7	0.974529	0.939657	1.0107	0.165204	2919	No evidence	Immune, blood and inflammatory factors	NA
	prot-b-8	kallikrein related peptidase 11	Wald ratio	1	0.96227	0.911387	1.01599	0.165276	3394	No evidence	Metabolomics and proteomics	Males and Females
	ebi-a-GCST90001848	CD3 on Natural Killer T	Inverse variance weighted	2	1.14754	0.944553	1.39415	0.165853	3113	No evidence	Immune, blood and inflammatory factors	NA
	prot-a-1290	Glutathione S-transferase P	Inverse variance weighted	2	0.918331	0.814046	1.03598	0.165955	3301	No evidence	Metabolomics and proteomics	Males and Females
	ukb-d-30610_irnt	Alkaline phosphatase	Inverse variance weighted	297	1.06064	0.975746	1.15292	0.166617	344292	No evidence	Metabolomics and proteomics	Males and Females
	prot-a-1784	Leucine-rich repeat-containing protein 15	Inverse variance weighted	2	0.93412	0.848042	1.02893	0.167062	3301	No evidence	Metabolomics and proteomics	Males and Females
	ebi-a-GCST90001906	CD86 on granulocyte	Inverse variance weighted	2	0.858905	0.692195	1.06577	0.167132	2848	No evidence	Immune, blood and inflammatory factors	NA
	prot-a-1541	Interleukin-6 receptor subunit alpha	Inverse variance weighted	2	1.02275	0.990615	1.05593	0.167239	3301	No evidence	Immune, blood and inflammatory factors	Males and Females
	prot-a-822	Dickkopf-related protein 3	Wald ratio	1	0.916629	0.810097	1.03717	0.167278	3301	No evidence	Metabolomics and proteomics	Males and Females
	prot-a-2267	PILR alpha-associated neural protein	Inverse variance weighted	2	1.11512	0.955264	1.30172	0.167515	3301	No evidence	Metabolomics and proteomics	Males and Females
	ebi-a-GCST90010353	Thyrotropin subunit beta levels	Wald ratio	1	0.907275	0.790088	1.04184	0.167873	1285	No evidence	Metabolomics and proteomics	NA
	ebi-a-GCST90001479	CD4 regulatory T cell %T cell	Wald ratio	1	1.19462	0.927824	1.53814	0.167878	3437	No evidence	Immune, blood and inflammatory factors	NA
	prot-a-1020	Protein FAM107A	Wald ratio	1	1.15689	0.940281	1.42339	0.168257	3301	No evidence	Metabolomics and proteomics	Males and Females
	prot-a-1064	Fructose-1,6-bisphosphatase isozyme 2	Wald ratio	1	1.22367	0.918245	1.63069	0.168257	3301	No evidence	Metabolomics and proteomics	Males and Females
	prot-a-1375	Heparan sulfate glucosamine 3-O-sulfotransferase 3A1	Wald ratio	1	0.90204	0.778993	1.04452	0.168257	3301	No evidence	Metabolomics and proteomics	Males and Females
	prot-a-1475	Interleukin-13	Wald ratio	1	1.22413	0.918102	1.63215	0.168257	3301	No evidence	Immune, blood and inflammatory factors	Males and Females
	prot-a-1533	Interleukin-4 receptor subunit alpha	Wald ratio	1	1.21597	0.920699	1.60593	0.168257	3301	No evidence	Immune, blood and inflammatory factors	Males and Females
	prot-a-1563	Insulin-like peptide INSL6	Wald ratio	1	1.22367	0.918245	1.63069	0.168257	3301	No evidence	Metabolomics and proteomics	Males and Females
	prot-a-1589	Integral membrane protein 2A	Wald ratio	1	0.876366	0.726364	1.05735	0.168257	3301	No evidence	Metabolomics and proteomics	Males and Females
	prot-a-1592	Integral membrane protein 2C	Wald ratio	1	1.19046	0.928983	1.52554	0.168257	3301	No evidence	Metabolomics and proteomics	Males and Females
	prot-a-1715	L-lactate dehydrogenase B chain	Wald ratio	1	0.934335	0.848285	1.02911	0.168257	3301	No evidence	Metabolomics and proteomics	Males and Females
	prot-a-1757	LIM and cysteine-rich domains protein 1	Wald ratio	1	1.20696	0.923597	1.57725	0.168257	3301	No evidence	Metabolomics and proteomics	Males and Females
	prot-a-2002	N-acetyltransferase 14	Wald ratio	1	0.928374	0.835233	1.0319	0.168257	3301	No evidence	Metabolomics and proteomics	Males and Females
	prot-a-2063	Glycylpeptide N-tetradecanoyltransferase 1	Wald ratio	1	0.884583	0.742973	1.05318	0.168257	3301	No evidence	Metabolomics and proteomics	Males and Females
	prot-a-2115	Neurotrophin-4	Wald ratio	1	1.22262	0.918578	1.62731	0.168257	3301	No evidence	Metabolomics and proteomics	Males and Females
	prot-a-2125	Nuclear migration protein nudC	Wald ratio	1	0.922837	0.823217	1.03451	0.168257	3301	No evidence	Metabolomics and proteomics	Males and Females
	prot-a-218	Beta-1,4-galactosyltransferase 3	Wald ratio	1	1.2171	0.920338	1.60955	0.168257	3301	No evidence	Metabolomics and proteomics	Males and Females
	prot-a-2217	Phosducin-like protein 2	Wald ratio	1	0.908729	0.79306	1.04127	0.168257	3301	No evidence	Metabolomics and proteomics	Males and Females
	prot-a-2239	Pyridoxal kinase	Wald ratio	1	0.933344	0.846108	1.02958	0.168257	3301	No evidence	Metabolomics and proteomics	Males and Females
	prot-a-2252	Prefoldin subunit 5	Wald ratio	1	0.858733	0.691463	1.06647	0.168257	3301	No evidence	Metabolomics and proteomics	Males and Females
	prot-a-2278	Phosphatidylinositol transfer protein alpha isoform	Wald ratio	1	0.820761	0.619708	1.08704	0.168257	3301	No evidence	Metabolomics and proteomics	Males and Females
	prot-a-2367	cAMP-dependent protein kinase catalytic subunit alpha	Wald ratio	1	0.891848	0.75784	1.04955	0.168257	3301	No evidence	Metabolomics and proteomics	Males and Females
	prot-a-2368	cAMP-dependent protein kinase type I-beta regulatory subunit	Wald ratio	1	0.901076	0.776977	1.045	0.168257	3301	No evidence	Metabolomics and proteomics	Males and Females
	prot-a-2437	Tyrosine-protein phosphatase non-receptor type 11	Wald ratio	1	0.898626	0.771869	1.0462	0.168257	3301	No evidence	Metabolomics and proteomics	Males and Females
	prot-a-2488	Ran-binding protein 3	Wald ratio	1	0.844141	0.663343	1.07422	0.168257	3301	No evidence	Metabolomics and proteomics	Males and Females
	prot-a-2489	Rap1 GTPase-activating protein 1	Wald ratio	1	0.900661	0.77611	1.0452	0.168257	3301	No evidence	Metabolomics and proteomics	Males and Females
	prot-a-2584	Ribulose-phosphate 3-epimerase	Wald ratio	1	0.899911	0.774546	1.04557	0.168257	3301	No evidence	Metabolomics and proteomics	Males and Females
	prot-a-2670	Semaphorin-3B	Wald ratio	1	1.15426	0.941185	1.41557	0.168257	3301	No evidence	Metabolomics and proteomics	Males and Females
	prot-a-2734	Signal-regulatory protein beta-2	Wald ratio	1	0.93253	0.84432	1.02996	0.168257	3301	No evidence	Metabolomics and proteomics	Males and Females
	prot-a-2772	Mothers against decapentaplegic homolog 4	Wald ratio	1	0.925441	0.828856	1.03328	0.168257	3301	No evidence	Metabolomics and proteomics	Males and Females
	prot-a-2776	Essential MCU regulator, mitochondrial	Wald ratio	1	1.21076	0.922369	1.58933	0.168257	3301	No evidence	Metabolomics and proteomics	Males and Females
	prot-a-279	Mitotic checkpoint serine/threonine-protein kinase BUB1	Wald ratio	1	0.93084	0.840619	1.03074	0.168257	3301	No evidence	Metabolomics and proteomics	Males and Females
	prot-a-2910	Nesprin-2	Wald ratio	1	0.896019	0.766456	1.04748	0.168257	3301	No evidence	Metabolomics and proteomics	Males and Females
	prot-a-2923	Tumor-associated calcium signal transducer 2	Wald ratio	1	1.18171	0.931885	1.4985	0.168257	3301	No evidence	Metabolomics and proteomics	Males and Females
	prot-a-3005	Transmembrane protein 230	Wald ratio	1	0.896019	0.766456	1.04748	0.168257	3301	No evidence	Metabolomics and proteomics	Males and Females
	prot-a-3072	Toll-interacting protein	Wald ratio	1	0.893137	0.760497	1.04891	0.168257	3301	No evidence	Metabolomics and proteomics	Males and Females
	prot-a-3120	Alpha-taxilin	Wald ratio	1	0.873297	0.720217	1.05891	0.168257	3301	No evidence	Metabolomics and proteomics	Males and Females
	prot-a-3153	Ubiquitin-fold modifier-conjugating enzyme 1	Wald ratio	1	0.935385	0.850596	1.02863	0.168257	3301	No evidence	Metabolomics and proteomics	Males and Females
	prot-a-3154	Ubiquitin-fold modifier 1	Wald ratio	1	0.918612	0.814116	1.03652	0.168257	3301	No evidence	Metabolomics and proteomics	Males and Females
	prot-a-3266	Zinc finger protein 264	Wald ratio	1	1.18161	0.931918	1.49819	0.168257	3301	No evidence	Metabolomics and proteomics	Males and Females
	prot-a-35	A disintegrin and metalloproteinase with thrombospondin motifs 4	Wald ratio	1	1.1552	0.940862	1.41836	0.168257	3301	No evidence	Metabolomics and proteomics	Males and Females
	prot-a-364	Caspase-3	Wald ratio	1	0.889982	0.754005	1.05048	0.168257	3301	No evidence	Metabolomics and proteomics	Males and Females
	prot-a-365	Cas scaffolding protein family member 4	Wald ratio	1	0.819102	0.616678	1.08797	0.168257	3301	No evidence	Metabolomics and proteomics	Males and Females
	prot-a-378	Kynurenine--oxoglutarate transaminase 3	Wald ratio	1	0.888013	0.74997	1.05146	0.168257	3301	No evidence	Metabolomics and proteomics	Males and Females
	prot-a-536	Chromodomain-helicase-DNA-binding protein 7	Wald ratio	1	1.22519	0.917765	1.63559	0.168257	3301	No evidence	Metabolomics and proteomics	Males and Females
	prot-a-60	Activator of 90 kDa heat shock protein ATPase homolog 1	Wald ratio	1	0.936108	0.852189	1.02829	0.168257	3301	No evidence	Metabolomics and proteomics	Males and Females
	prot-a-634	COMM domain-containing protein 7	Wald ratio	1	0.933035	0.845427	1.02972	0.168257	3301	No evidence	Metabolomics and proteomics	Males and Females
	prot-a-639	Cytochrome c oxidase subunit 6C	Wald ratio	1	0.890346	0.754752	1.0503	0.168257	3301	No evidence	Metabolomics and proteomics	Males and Females
	prot-a-834	Myotonin-protein kinase	Wald ratio	1	1.17649	0.933629	1.48253	0.168257	3301	No evidence	Metabolomics and proteomics	Males and Females
	prot-a-926	Eukaryotic translation initiation factor 5	Wald ratio	1	0.904275	0.783676	1.04343	0.168257	3301	No evidence	Metabolomics and proteomics	Males and Females
	prot-a-998	Ena/VASP-like protein	Wald ratio	1	0.902387	0.779717	1.04435	0.168257	3301	No evidence	Metabolomics and proteomics	Males and Females
	met-a-562	X-12013	Wald ratio	1	1.20763	0.92319	1.5797	0.168586	474	No evidence	Metabolomics and proteomics	Males and Females
	prot-a-888	Tumor necrosis factor receptor superfamily member EDAR	Inverse variance weighted	4	0.948212	0.879063	1.0228	0.168679	3301	No evidence	Metabolomics and proteomics	Males and Females
	IL8	Interleukin-8	Wald ratio	1	0.909167	0.793868	1.04121	0.168721	818	No evidence	Immune, blood and inflammatory factors	Males and Females
	prot-a-1277	Granulins	Inverse variance weighted	4	0.968828	0.926081	1.01355	0.168982	3301	No evidence	Metabolomics and proteomics	Males and Females
	prot-a-2393	Trypsin-3	Inverse variance weighted	3	0.902471	0.779608	1.0447	0.16933	3301	No evidence	Metabolomics and proteomics	Males and Females
	moderate_to_vigourous_PA	moderate_to_vigourous_PA	Inverse variance weighted	6	0.593464	0.281918	1.2493	0.169469	592552	No evidence	Lifestyle, reproduction, education and behaviour	Males and Females
	ebi-a-GCST90001612	CD8dim T cell %leukocyte	Inverse variance weighted	2	1.12947	0.949386	1.34372	0.169475	3668	No evidence	Immune, blood and inflammatory factors	NA
	prot-a-1479	Interleukin-16	Inverse variance weighted	2	0.953509	0.890817	1.02061	0.17006	3301	No evidence	Immune, blood and inflammatory factors	Males and Females
	prot-a-2080	Neuronal pentraxin-1	Wald ratio	1	1.09153	0.963134	1.23704	0.170163	3301	No evidence	Metabolomics and proteomics	Males and Females
	ebi-a-GCST90001963	FSC-A on myeloid Dendritic Cell	Inverse variance weighted	3	0.937321	0.854446	1.02823	0.170531	2872	No evidence	Immune, blood and inflammatory factors	NA
	prot-a-2013	Natural cytotoxicity triggering receptor 1	Wald ratio	1	0.824779	0.626072	1.08655	0.170763	3301	No evidence	Metabolomics and proteomics	Males and Females
	prot-a-2071	Epididymal secretory protein E1	Inverse variance weighted	3	0.970991	0.930929	1.01278	0.170878	3301	No evidence	Metabolomics and proteomics	Males and Females
	prot-a-2493	Retinoic acid receptor responder protein 1	Inverse variance weighted	2	0.967997	0.923933	1.01416	0.171198	3301	No evidence	Metabolomics and proteomics	Males and Females
	ukb-b-9942	Nitrogen dioxide air pollution; 2010	Inverse variance weighted	7	2.33374	0.692886	7.86037	0.171364	456380	No evidence	Lifestyle, reproduction, education and behaviour	Males and Females
	ebi-a-GCST90001661	CD28- CD8dim T cell %T cell	Inverse variance weighted	3	0.899273	0.772328	1.04708	0.171492	3440	No evidence	Immune, blood and inflammatory factors	NA
	ebi-a-GCST90001597	CD8dim T cell %T cell	Inverse variance weighted	2	1.12265	0.951066	1.32519	0.171585	3668	No evidence	Immune, blood and inflammatory factors	NA
	ebi-a-GCST90001678	CD28- CD25++ CD8+ T cell Absolute Count	Wald ratio	1	0.845685	0.664951	1.07554	0.171833	3130	No evidence	Immune, blood and inflammatory factors	NA
	ebi-a-GCST90010244	Osteopontin levels	Wald ratio	1	0.918661	0.813351	1.03761	0.172032	1322	No evidence	Immune, blood and inflammatory factors	NA
	met-a-338	Pantothenate	Wald ratio	1	4.67105	0.510493	42.7405	0.172349	7160	No evidence	Fatty acid and lipoprotein metabolism	Males and Females
	prot-a-3133	PolyUbiquitin K48-linked	Inverse variance weighted	2	0.934832	0.848587	1.02984	0.172395	3301	No evidence	Metabolomics and proteomics	Males and Females
	ebi-a-GCST90001991	HLA DR on CD14+ monocyte	Inverse variance weighted	4	1.04063	0.982765	1.10191	0.172433	3629	No evidence	Immune, blood and inflammatory factors	NA
	prot-a-2356	Lysosomal Pro-X carboxypeptidase	Inverse variance weighted	3	0.929083	0.83591	1.03264	0.172486	3301	No evidence	Metabolomics and proteomics	Males and Females
	prot-a-2639	Scavenger receptor class A member 5	Wald ratio	1	0.898437	0.770147	1.0481	0.173071	3301	No evidence	Metabolomics and proteomics	Males and Females
	ukb-b-1160	Chocolate-covered raisin intake	Wald ratio	1	41.0361	0.19587	8597.34	0.173153	64949	No evidence	Dietary intake	Males and Females
	prot-a-107	Annexin A1	Wald ratio	1	0.947506	0.876761	1.02396	0.173204	3301	No evidence	Metabolomics and proteomics	Males and Females
	prot-a-109	Annexin A2	Wald ratio	1	0.962625	0.911279	1.01687	0.173204	3301	No evidence	Metabolomics and proteomics	Males and Females
	prot-a-121	DNA-(apurinic or apyrimidinic site) lyase	Wald ratio	1	0.953904	0.891271	1.02094	0.173204	3301	No evidence	Metabolomics and proteomics	Males and Females
	prot-a-1225	Glia maturation factor gamma	Wald ratio	1	0.947354	0.876419	1.02403	0.173204	3301	No evidence	Metabolomics and proteomics	Males and Females
	prot-a-1351	High mobility group protein B1	Wald ratio	1	0.952734	0.888608	1.02149	0.173204	3301	No evidence	Metabolomics and proteomics	Males and Females
	prot-a-1361	Heterogeneous nuclear ribonucleoproteins A2/B1	Wald ratio	1	0.953119	0.889485	1.02131	0.173204	3301	No evidence	Metabolomics and proteomics	Males and Females
	prot-a-1362	Heterogeneous nuclear ribonucleoprotein A/B	Wald ratio	1	0.949673	0.88166	1.02293	0.173204	3301	No evidence	Metabolomics and proteomics	Males and Females
	prot-a-1436	Interferon lambda-2	Wald ratio	1	1.20721	0.920643	1.58297	0.173204	3301	No evidence	Metabolomics and proteomics	Males and Females
	prot-a-148	Rho GTPase-activating protein 25	Wald ratio	1	0.95096	0.884577	1.02232	0.173204	3301	No evidence	Metabolomics and proteomics	Males and Females
	prot-a-152	Rho GDP-dissociation inhibitor 1	Wald ratio	1	0.912607	0.800072	1.04097	0.173204	3301	No evidence	Metabolomics and proteomics	Males and Females
	prot-a-1568	Interferon regulatory factor 2	Wald ratio	1	0.94896	0.880047	1.02327	0.173204	3301	No evidence	Metabolomics and proteomics	Males and Females
	prot-a-1594	Inositol 1,4,5-trisphosphate receptor-interacting protein-like 1	Wald ratio	1	0.951725	0.886315	1.02196	0.173204	3301	No evidence	Metabolomics and proteomics	Males and Females
	prot-a-1642	Killer cell immunoglobulin-like receptor 2DL4	Wald ratio	1	1.2127	0.918809	1.6006	0.173204	3301	No evidence	Metabolomics and proteomics	Males and Females
	prot-a-1705	Tyrosine-protein kinase Lck	Wald ratio	1	0.946851	0.875283	1.02427	0.173204	3301	No evidence	Metabolomics and proteomics	Males and Females
	prot-a-1843	Mitogen-activated protein kinase kinase kinase 3	Wald ratio	1	0.949023	0.880191	1.02324	0.173204	3301	No evidence	Metabolomics and proteomics	Males and Females
	prot-a-1943	39S ribosomal protein L34, mitochondrial	Wald ratio	1	1.19107	0.926099	1.53185	0.173204	3301	No evidence	Metabolomics and proteomics	Males and Females
	prot-a-1994	NAD kinase	Wald ratio	1	0.909272	0.792959	1.04265	0.173204	3301	No evidence	Metabolomics and proteomics	Males and Females
	prot-a-2020	Protein NDRG4	Wald ratio	1	0.940549	0.861143	1.02728	0.173204	3301	No evidence	Metabolomics and proteomics	Males and Females
	prot-a-2089	Mineralocorticoid receptor	Wald ratio	1	0.91483	0.804835	1.03986	0.173204	3301	No evidence	Metabolomics and proteomics	Males and Females
	prot-a-2146	Oxidized low-density lipoprotein receptor 1	Wald ratio	1	0.842427	0.658214	1.0782	0.173204	3301	No evidence	Metabolomics and proteomics	Males and Females
	prot-a-2181	Protein deglycase DJ-1	Wald ratio	1	0.828089	0.631223	1.08635	0.173204	3301	No evidence	Metabolomics and proteomics	Males and Females
	prot-a-2275	Peptidyl-prolyl cis-trans isomerase NIMA-interacting 4	Wald ratio	1	0.954561	0.892771	1.02063	0.173204	3301	No evidence	Metabolomics and proteomics	Males and Females
	prot-a-2373	Protein kinase C zeta type	Wald ratio	1	1.19063	0.92625	1.53046	0.173204	3301	No evidence	Metabolomics and proteomics	Males and Females
	prot-a-2474	Ras-related protein Rab-27A	Wald ratio	1	0.834825	0.643821	1.08249	0.173204	3301	No evidence	Metabolomics and proteomics	Males and Females
	prot-a-2497	Retinoblastoma-binding protein 5	Wald ratio	1	1.19219	0.925718	1.53536	0.173204	3301	No evidence	Metabolomics and proteomics	Males and Females
	prot-a-2508	Retinoid-binding protein 7	Wald ratio	1	0.957478	0.899439	1.01926	0.173204	3301	No evidence	Metabolomics and proteomics	Males and Females
	prot-a-2586	60S ribosomal protein L30	Wald ratio	1	0.939641	0.859116	1.02771	0.173204	3301	No evidence	Metabolomics and proteomics	Males and Females
	prot-a-2651	Polycomb protein SCMH1	Wald ratio	1	0.899335	0.771989	1.04769	0.173204	3301	No evidence	Metabolomics and proteomics	Males and Females
	prot-a-2712	Pulmonary surfactant-associated protein D	Wald ratio	1	0.955158	0.894132	1.02035	0.173204	3301	No evidence	Metabolomics and proteomics	Males and Females
	prot-a-2774	Structural maintenance of chromosomes protein 3	Wald ratio	1	0.950746	0.884093	1.02242	0.173204	3301	No evidence	Metabolomics and proteomics	Males and Females
	prot-a-2806	Sperm-associated antigen 11A	Wald ratio	1	0.904436	0.782712	1.04509	0.173204	3301	No evidence	Metabolomics and proteomics	Males and Females
	prot-a-2839	Serine/arginine-rich splicing factor 7	Wald ratio	1	0.946293	0.874027	1.02453	0.173204	3301	No evidence	Metabolomics and proteomics	Males and Females
	prot-a-2847	RNA polymerase II subunit A C-terminal domain phosphatase SSU72	Wald ratio	1	0.947881	0.877609	1.02378	0.173204	3301	No evidence	Metabolomics and proteomics	Males and Females
	prot-a-2879	Stathmin-2	Wald ratio	1	0.9538	0.891034	1.02099	0.173204	3301	No evidence	Metabolomics and proteomics	Males and Females
	prot-a-2896	Small ubiquitin-related modifier 3	Wald ratio	1	0.958311	0.901348	1.01887	0.173204	3301	No evidence	Metabolomics and proteomics	Males and Females
	prot-a-2977	Thymocyte nuclear protein 1	Wald ratio	1	0.898963	0.77121	1.04788	0.173204	3301	No evidence	Metabolomics and proteomics	Males and Females
	prot-a-3138	SUMO-conjugating enzyme UBC9	Wald ratio	1	0.957736	0.90003	1.01914	0.173204	3301	No evidence	Metabolomics and proteomics	Males and Females
	prot-a-349	Calcium/calmodulin-dependent protein kinase type II subunit beta	Wald ratio	1	0.943333	0.867373	1.02594	0.173204	3301	No evidence	Metabolomics and proteomics	Males and Females
	prot-a-413	G2/mitotic-specific cyclin-B1	Wald ratio	1	1.21243	0.9189	1.59972	0.173204	3301	No evidence	Metabolomics and proteomics	Males and Females
	prot-a-62	Allograft inflammatory factor 1	Wald ratio	1	0.950064	0.882546	1.02275	0.173204	3301	No evidence	Metabolomics and proteomics	Males and Females
	prot-a-778	Spliceosome RNA helicase DDX39B	Wald ratio	1	0.951018	0.88471	1.0223	0.173204	3301	No evidence	Metabolomics and proteomics	Males and Females
	prot-a-800	Beta-defensin 128	Wald ratio	1	1.16896	0.933748	1.46343	0.173204	3301	No evidence	Metabolomics and proteomics	Males and Females
	prot-a-891	Endothelial differentiation-related factor 1	Wald ratio	1	0.953346	0.890001	1.0212	0.173204	3301	No evidence	Metabolomics and proteomics	Males and Females
	prot-a-930	ETS domain-containing protein Elk-1	Wald ratio	1	0.924216	0.825123	1.03521	0.173204	3301	No evidence	Metabolomics and proteomics	Males and Females
	prot-a-978	Enhancer of rudimentary homolog	Wald ratio	1	0.933429	0.84533	1.03071	0.173204	3301	No evidence	Metabolomics and proteomics	Males and Females
	ebi-a-GCST90001988	HLA DR on CD14+ CD16- monocyte	Inverse variance weighted	4	1.03942	0.983162	1.0989	0.173243	3629	No evidence	Immune, blood and inflammatory factors	NA
	ebi-a-GCST90012039	Chitinase-3-like protein 1 levels	Inverse variance weighted	7	0.942201	0.864674	1.02668	0.174149	21758	No evidence	Metabolomics and proteomics	NA
	prot-a-2401	Pregnancy-specific beta-1-glycoprotein 2	Wald ratio	1	0.801251	0.581824	1.10343	0.17473	3301	No evidence	Metabolomics and proteomics	Males and Females
	ebi-a-GCST90012033	Matrix metalloproteinase-1 levels	Inverse variance weighted	7	1.06934	0.970653	1.17807	0.174758	21758	No evidence	Metabolomics and proteomics	NA
	prot-a-63	Apoptosis-inducing factor 1, mitochondrial	Inverse variance weighted	2	0.922243	0.820187	1.037	0.176111	3301	No evidence	Metabolomics and proteomics	Males and Females
	prot-a-2723	Sialic acid-binding Ig-like lectin 10	Inverse variance weighted	2	0.941776	0.863376	1.0273	0.176145	3301	No evidence	Metabolomics and proteomics	Males and Females
	ebi-a-GCST90001699	CD45RA+ CD28- CD8+ T cell %CD8+ T cell	Inverse variance weighted	2	0.997862	0.994772	1.00096	0.176167	3425	No evidence	Immune, blood and inflammatory factors	NA
	prot-a-1179	Vitamin D-binding protein	Inverse variance weighted	2	0.931836	0.841101	1.03236	0.176788	3301	No evidence	Metabolomics and proteomics	Males and Females
	met-a-385	3-phenylpropionate (hydrocinnamate)	Wald ratio	1	0.405356	0.109317	1.50309	0.176853	5829	No evidence	Metabolomics and proteomics	Males and Females
	prot-b-68	spondin 1	Wald ratio	1	1.10953	0.954151	1.29022	0.176926	3394	No evidence	Metabolomics and proteomics	Males and Females
	ukb-b-3881	Fresh fruit intake	Inverse variance weighted	53	1.56387	0.817008	2.99348	0.177052	446462	No evidence	Dietary intake	Males and Females
	prot-a-232	Brevican core protein	Wald ratio	1	1.15695	0.936104	1.42989	0.177336	3301	No evidence	Metabolomics and proteomics	Males and Females
	prot-a-3168	Netrin receptor UNC5C	Inverse variance weighted	2	0.919142	0.813103	1.03901	0.177616	3301	No evidence	Metabolomics and proteomics	Males and Females
	ebi-a-GCST90001478	CD4 regulatory T cell %CD4+ T cell	Inverse variance weighted	2	1.12145	0.949241	1.3249	0.177796	3437	No evidence	Immune, blood and inflammatory factors	NA
	ebi-a-GCST90010307	Dipeptidyl peptidase 2 levels	Wald ratio	1	1.04118	0.981672	1.10429	0.17897	1290	No evidence	Metabolomics and proteomics	NA
	ebi-a-GCST90001636	CD4-CD8- Natural Killer T Absolute Count	Wald ratio	1	1.14447	0.939781	1.39374	0.179523	3652	No evidence	Immune, blood and inflammatory factors	NA
	prot-a-1004	Ezrin	Wald ratio	1	0.944638	0.869131	1.0267	0.180255	3301	No evidence	Metabolomics and proteomics	Males and Females
	prot-a-1089	Fibroblast growth factor 16	Wald ratio	1	1.1581	0.934338	1.43544	0.180255	3301	No evidence	Metabolomics and proteomics	Males and Females
	prot-a-1161	Gamma-aminobutyric acid receptor-associated protein-like 1	Wald ratio	1	0.95468	0.892063	1.02169	0.180255	3301	No evidence	Metabolomics and proteomics	Males and Females
	prot-a-1353	High mobility group protein B3	Wald ratio	1	0.954814	0.89237	1.02163	0.180255	3301	No evidence	Metabolomics and proteomics	Males and Females
	prot-a-1720	LEM domain-containing protein 1	Wald ratio	1	0.939086	0.856607	1.02951	0.180255	3301	No evidence	Metabolomics and proteomics	Males and Females
	prot-a-1762	Lysyl oxidase homolog 2	Wald ratio	1	1.18843	0.923228	1.5298	0.180255	3301	No evidence	Metabolomics and proteomics	Males and Females
	prot-a-1819	LysM and putative peptidoglycan-binding domain-containing protein 3	Wald ratio	1	1.19996	0.91911	1.56664	0.180255	3301	No evidence	Metabolomics and proteomics	Males and Females
	prot-a-1929	Thrombopoietin Receptor	Wald ratio	1	1.16255	0.93268	1.44908	0.180255	3301	No evidence	Metabolomics and proteomics	Males and Females
	prot-a-1936	Melanocortin-2 receptor accessory protein	Wald ratio	1	1.17854	0.926804	1.49865	0.180255	3301	No evidence	Metabolomics and proteomics	Males and Females
	prot-a-1998	Nicotinamide phosphoribosyltransferase	Wald ratio	1	0.93275	0.842442	1.03274	0.180255	3301	No evidence	Metabolomics and proteomics	Males and Females
	prot-a-2048	NHP2-like protein 1	Wald ratio	1	0.955065	0.89295	1.0215	0.180255	3301	No evidence	Metabolomics and proteomics	Males and Females
	prot-a-2116	N-terminal Xaa-Pro-Lys N-methyltransferase 1	Wald ratio	1	0.944818	0.869539	1.02661	0.180255	3301	No evidence	Metabolomics and proteomics	Males and Females
	prot-a-2289	Group IIE secretory phospholipase A2	Wald ratio	1	1.1881	0.923346	1.52876	0.180255	3301	No evidence	Metabolomics and proteomics	Males and Females
	prot-a-2296	1-phosphatidylinositol 4,5-bisphosphate phosphodiesterase gamma-1	Wald ratio	1	0.907887	0.788214	1.04573	0.180255	3301	No evidence	Metabolomics and proteomics	Males and Females
	prot-a-2591	Ubiquitin+1, truncated mutation for UbB	Wald ratio	1	0.92944	0.8351	1.03444	0.180255	3301	No evidence	Metabolomics and proteomics	Males and Females
	prot-a-2614	Protein S100-A11	Wald ratio	1	0.943075	0.865594	1.02749	0.180255	3301	No evidence	Metabolomics and proteomics	Males and Females
	prot-a-269	Bromodomain-containing protein 1	Wald ratio	1	0.933662	0.844474	1.03227	0.180255	3301	No evidence	Metabolomics and proteomics	Males and Females
	prot-a-2716	SH3 domain-binding protein 2	Wald ratio	1	0.952602	0.887289	1.02272	0.180255	3301	No evidence	Metabolomics and proteomics	Males and Females
	prot-a-2854	Alpha-N-acetylgalactosaminide alpha-2,6-sialyltransferase 3	Wald ratio	1	0.89747	0.766128	1.05133	0.180255	3301	No evidence	Metabolomics and proteomics	Males and Females
	prot-a-2870	Signal transducer and activator of transcription 6	Wald ratio	1	0.948402	0.877685	1.02482	0.180255	3301	No evidence	Metabolomics and proteomics	Males and Females
	prot-a-2890	Syntaxin-8	Wald ratio	1	0.910244	0.793263	1.04448	0.180255	3301	No evidence	Metabolomics and proteomics	Males and Females
	prot-a-3021	Lamina-associated polypeptide 2, isoforms beta/gamma	Wald ratio	1	0.949389	0.879938	1.02432	0.180255	3301	No evidence	Metabolomics and proteomics	Males and Females
	prot-a-3025	Enteropeptidase	Wald ratio	1	1.18226	0.925452	1.51034	0.180255	3301	No evidence	Metabolomics and proteomics	Males and Females
	prot-a-3095	Transformer-2 protein homolog beta	Wald ratio	1	0.923537	0.822099	1.03749	0.180255	3301	No evidence	Metabolomics and proteomics	Males and Females
	prot-a-3171	Protein unc-93 homolog B1	Wald ratio	1	0.920855	0.816231	1.03889	0.180255	3301	No evidence	Metabolomics and proteomics	Males and Females
	prot-a-3244	Y-box-binding protein 2	Wald ratio	1	0.945156	0.870305	1.02644	0.180255	3301	No evidence	Metabolomics and proteomics	Males and Females
	prot-a-325	Bcl10-interacting CARD protein	Wald ratio	1	0.957854	0.899386	1.02012	0.180255	3301	No evidence	Metabolomics and proteomics	Males and Females
	prot-a-3264	Zinc finger protein 18	Wald ratio	1	0.856513	0.682877	1.0743	0.180255	3301	No evidence	Metabolomics and proteomics	Males and Females
	prot-a-348	Calcium/calmodulin-dependent protein kinase type II subunit alpha	Wald ratio	1	0.928248	0.832463	1.03505	0.180255	3301	No evidence	Metabolomics and proteomics	Males and Females
	prot-a-369	Core-binding factor subunit beta	Wald ratio	1	0.91621	0.806129	1.04132	0.180255	3301	No evidence	Metabolomics and proteomics	Males and Females
	prot-a-425	C-type lectin domain family 4 member K	Wald ratio	1	1.14273	0.940132	1.38898	0.180255	3301	No evidence	Metabolomics and proteomics	Males and Females
	prot-a-686	Granulocyte colony-stimulating factor receptor	Wald ratio	1	1.21802	0.912778	1.62535	0.180255	3301	No evidence	Metabolomics and proteomics	Males and Females
	prot-a-840	DnaJ homolog subfamily B member 14	Wald ratio	1	0.952053	0.886029	1.023	0.180255	3301	No evidence	Metabolomics and proteomics	Males and Females
	prot-a-906	Ephrin-B3	Wald ratio	1	1.19935	0.919329	1.56465	0.180255	3301	No evidence	Metabolomics and proteomics	Males and Females
	prot-a-2690	Serpin A12	Inverse variance weighted	3	1.09286	0.959601	1.24462	0.180757	3301	No evidence	Metabolomics and proteomics	Males and Females
	prot-a-1848	Mitogen-activated protein kinase 3	Inverse variance weighted	2	0.951467	0.88457	1.02342	0.18105	3301	No evidence	Metabolomics and proteomics	Males and Females
	prot-a-523	Complement factor I	Wald ratio	1	1.08085	0.964452	1.21129	0.1811	3301	No evidence	Metabolomics and proteomics	Males and Females
	prot-a-2016	Natural cytotoxicity triggering receptor 3	Inverse variance weighted	2	0.934723	0.846501	1.03214	0.182005	3301	No evidence	Metabolomics and proteomics	Males and Females
	ebi-a-GCST90001655	CD28+ CD4-CD8- T cell %T cell	Wald ratio	1	1.18758	0.922521	1.52879	0.182154	3440	No evidence	Immune, blood and inflammatory factors	NA
	ebi-a-GCST90001614	CD8+ and CD8dim T cell %leukocyte	Inverse variance weighted	2	1.16098	0.93233	1.44571	0.18225	3668	No evidence	Immune, blood and inflammatory factors	NA
	prot-a-1005	Coagulation factor Xa	Inverse variance weighted	5	1.07962	0.964634	1.20832	0.182416	3301	No evidence	Metabolomics and proteomics	Males and Females
	ebi-a-GCST90012018	Macrophage colony-stimulating factor 1 levels	Wald ratio	1	0.869265	0.707367	1.06822	0.18272	21758	No evidence	Immune, blood and inflammatory factors	NA
	prot-a-1655	Kelch-like protein 13	Inverse variance weighted	3	0.944935	0.86938	1.02706	0.182822	3301	No evidence	Metabolomics and proteomics	Males and Females
	ukb-b-2091	Noisy workplace	Wald ratio	1	3.60678	0.54592	23.8293	0.182969	151624	No evidence	Lifestyle, reproduction, education and behaviour	Males and Females
	prot-a-2380	Activated Protein C	Inverse variance weighted	2	1.1454	0.937826	1.39893	0.183267	3301	No evidence	Metabolomics and proteomics	Males and Females
	ebi-a-GCST90001530	Monocytic Myeloid-Derived Suppressor Cells Absolute Count	Inverse variance weighted	4	0.961647	0.90779	1.0187	0.183527	1855	No evidence	Immune, blood and inflammatory factors	NA
	prot-a-2362	Proteoglycan 3	Inverse variance weighted	2	0.882144	0.733259	1.06126	0.183654	3301	No evidence	Metabolomics and proteomics	Males and Females
	ukb-b-16139	Dark chocolate intake	Wald ratio	1	6.81725	0.401792	115.669	0.183922	64945	No evidence	Dietary intake	Males and Females
	prot-a-1543	Interleukin-7	Wald ratio	1	0.840921	0.651232	1.08586	0.184039	3301	No evidence	Immune, blood and inflammatory factors	Males and Females
	prot-a-2168	Polyadenylate-binding protein-interacting protein 1	Wald ratio	1	0.842097	0.65349	1.08514	0.184039	3301	No evidence	Metabolomics and proteomics	Males and Females
	prot-a-2206	Protocadherin gamma-A8	Wald ratio	1	0.848017	0.664921	1.08153	0.184039	3301	No evidence	Metabolomics and proteomics	Males and Females
	prot-a-2912	Synaptotagmin-17	Wald ratio	1	0.833737	0.637548	1.0903	0.184039	3301	No evidence	Metabolomics and proteomics	Males and Females
	prot-a-3223	WAP four-disulfide core domain protein 13	Wald ratio	1	0.851884	0.672452	1.07919	0.184039	3301	No evidence	Metabolomics and proteomics	Males and Females
	prot-a-511	Centromere protein W	Wald ratio	1	0.855167	0.678886	1.07722	0.184039	3301	No evidence	Metabolomics and proteomics	Males and Females
	prot-a-795	Beta-defensin 119	Wald ratio	1	0.845375	0.659805	1.08314	0.184039	3301	No evidence	Metabolomics and proteomics	Males and Females
	met-b-247	NKeff:%314-R7-	Wald ratio	1	0.892839	0.755264	1.05548	0.184304	459	No evidence	Metabolomics and proteomics	Females
	met-b-250	NKearly:%335+314-	Wald ratio	1	0.908427	0.788337	1.04681	0.184304	461	No evidence	Metabolomics and proteomics	Females
	ebi-a-GCST90001854	CD3 on CD39+ activated CD4 regulatory T cell	Inverse variance weighted	5	0.966138	0.918145	1.01664	0.185109	2919	No evidence	Immune, blood and inflammatory factors	NA
	met-b-192	CD4:%Treg(39-73+)	Wald ratio	1	1.17656	0.924834	1.49681	0.185567	419	No evidence	Immune, blood and inflammatory factors	Females
	met-b-193	CD4:%Treg(73+)	Wald ratio	1	1.18126	0.923067	1.51166	0.185567	419	No evidence	Immune, blood and inflammatory factors	Females
	prot-b-15	colony stimulating factor 1	Wald ratio	1	0.850862	0.669891	1.08072	0.185594	3394	No evidence	Metabolomics and proteomics	Males and Females
	prot-a-844	DnaJ homolog subfamily C member 15	Inverse variance weighted	2	0.874955	0.717926	1.06633	0.185627	3301	No evidence	Metabolomics and proteomics	Males and Females
	prot-a-419	Scavenger receptor cysteine-rich type 1 protein M130	Inverse variance weighted	3	1.08557	0.961271	1.22594	0.185719	3301	No evidence	Metabolomics and proteomics	Males and Females
	ukb-b-4643	Age at hysterectomy	Inverse variance weighted	4	0.577036	0.255488	1.30327	0.185909	46207	No evidence	Miscellaneous	Males and Females
	ebi-a-GCST90012043	Membrane-bound aminopeptidase P levels	Inverse variance weighted	4	0.892271	0.753597	1.05646	0.185957	21758	No evidence	Metabolomics and proteomics	NA
	prot-a-1409	Insulin-degrading enzyme	Wald ratio	1	0.843917	0.656169	1.08538	0.186231	3301	No evidence	Metabolomics and proteomics	Males and Females
	prot-a-1606	Anosmin-1	Inverse variance weighted	3	0.880576	0.7292	1.06338	0.186334	3301	No evidence	Metabolomics and proteomics	Males and Females
	prot-a-1696	Laminin subunit alpha-4	Inverse variance weighted	3	0.940429	0.858516	1.03016	0.186512	3301	No evidence	Metabolomics and proteomics	Males and Females
	ebi-a-GCST90001494	Secreting CD4 regulatory T cell %CD4+ T cell	Inverse variance weighted	6	1.02664	0.987256	1.0676	0.18771	3437	No evidence	Immune, blood and inflammatory factors	NA
	prot-a-3189	Vesicle-associated membrane protein-associated protein A	Inverse variance weighted	2	0.927437	0.829092	1.03745	0.187783	3301	No evidence	Metabolomics and proteomics	Males and Females
	met-a-446	Indoleacetate	Inverse variance weighted	2	0.404389	0.105087	1.55614	0.187896	7180	No evidence	Metabolomics and proteomics	Males and Females
	ukb-b-11141	Forced expiratory volume in 1-second (FEV1), Best measure	Inverse variance weighted	224	0.881663	0.730545	1.06404	0.18921	345665	No evidence	Miscellaneous	Males and Females
	prot-a-1065	F-box/LRR-repeat protein 4	Wald ratio	1	1.19403	0.91628	1.55598	0.189262	3301	No evidence	Metabolomics and proteomics	Males and Females
	prot-a-3212	Vesicle transport through interaction with t-SNAREs homolog 1A	Wald ratio	1	1.2022	0.91319	1.58268	0.189289	3301	No evidence	Metabolomics and proteomics	Males and Females
	prot-a-1154	Alpha-(1,6)-fucosyltransferase	Inverse variance weighted	3	1.02689	0.986983	1.06841	0.189473	3301	No evidence	Metabolomics and proteomics	Males and Females
	ukb-b-5522	Tofu intake	Inverse variance weighted	2	101.141	0.100833	101451	0.19043	64945	No evidence	Dietary intake	Males and Females
	prot-a-178	Acid ceramidase	Inverse variance weighted	2	0.924274	0.821378	1.04006	0.190972	3301	No evidence	Metabolomics and proteomics	Males and Females
	prot-a-716	Chymotrypsin-like protease CTRL-1	Inverse variance weighted	2	0.939779	0.856176	1.03155	0.191341	3301	No evidence	Metabolomics and proteomics	Males and Females
	prot-a-2629	Diamine acetyltransferase 2	Inverse variance weighted	3	0.91606	0.803049	1.04497	0.191854	3301	No evidence	Metabolomics and proteomics	Males and Females
	met-a-332	Oleate (18:1n9)	Wald ratio	1	0.182634	0.0141896	2.35067	0.19212	7323	No evidence	Fatty acid and lipoprotein metabolism	Males and Females
	met-a-626	10-nonadecenoate (19:1n9)	Wald ratio	1	0.283499	0.042649	1.88449	0.19212	7345	No evidence	Fatty acid and lipoprotein metabolism	Males and Females
	prot-a-703	Cystatin-M	Wald ratio	1	1.1486	0.932584	1.41466	0.192442	3301	No evidence	Metabolomics and proteomics	Males and Females
	prot-b-67	matrix metallopeptidase 12	Inverse variance weighted	2	0.961411	0.906159	1.02003	0.192515	3394	No evidence	Metabolomics and proteomics	Males and Females
	prot-a-2869	Signal transducer and activator of transcription 3	Inverse variance weighted	2	0.930069	0.83397	1.03724	0.192625	3301	No evidence	Metabolomics and proteomics	Males and Females
	prot-a-372	Cerebellin-4	Inverse variance weighted	3	1.09003	0.957402	1.24103	0.192802	3301	No evidence	Metabolomics and proteomics	Males and Females
	ebi-a-GCST004623	Neutrophil percentage of granulocytes	Inverse variance weighted	142	1.09163	0.956609	1.24571	0.193097	170672	No evidence	Immune, blood and inflammatory factors	NA
	ebi-a-GCST90001434	Switched memory B cell %lymphocyte	Inverse variance weighted	3	1.15741	0.928676	1.44248	0.193152	3656	No evidence	Immune, blood and inflammatory factors	NA
	ebi-a-GCST90012081	Platelet endothelial cell adhesion molecule levels	Inverse variance weighted	3	0.87598	0.717385	1.06964	0.193811	21758	No evidence	Immune, blood and inflammatory factors	NA
	prot-a-954	Ectonucleoside triphosphate diphosphohydrolase 6	Wald ratio	1	1.1521	0.930418	1.4266	0.1941	3301	No evidence	Metabolomics and proteomics	Males and Females
	met-c-918	Phosphatidylcholine and other cholines	Inverse variance weighted	6	1.08982	0.956844	1.24128	0.195129	13539	No evidence	Metabolomics and proteomics	Males and Females
	prot-a-742	Growth-regulated alpha protein	Inverse variance weighted	2	1.03592	0.981979	1.09283	0.195833	3301	No evidence	Metabolomics and proteomics	Males and Females
	prot-a-2799	Superoxide dismutase [Mn], mitochondrial	Wald ratio	1	1.04335	0.978287	1.11274	0.19643	3301	No evidence	Metabolomics and proteomics	Males and Females
	ukb-b-969	Time spend outdoors in summer	Inverse variance weighted	42	1.41986	0.834017	2.41723	0.196569	419314	No evidence	Lifestyle, reproduction, education and behaviour	Males and Females
	ebi-a-GCST90001785	CD25 on IgD- CD24- B cell	Inverse variance weighted	2	1.13598	0.935994	1.3787	0.196882	3649	No evidence	Immune, blood and inflammatory factors	NA
	prot-a-2976	Thrombospondin type-1 domain-containing protein 7A	Wald ratio	1	1.15694	0.927028	1.44388	0.197165	3301	No evidence	Metabolomics and proteomics	Males and Females
	prot-a-1999	Nucleosome assembly protein 1-like 2	Inverse variance weighted	2	0.922527	0.816061	1.04288	0.197436	3301	No evidence	Metabolomics and proteomics	Males and Females
	ebi-a-GCST90001937	CD25 on resting CD4 regulatory T cell	Wald ratio	1	1.28722	0.876316	1.89081	0.198092	3434	No evidence	Immune, blood and inflammatory factors	NA
	prot-a-129	Apolipoprotein D	Inverse variance weighted	2	1.10432	0.949424	1.2845	0.198118	3301	No evidence	Fatty acid and lipoprotein metabolism	Males and Females
	ebi-a-GCST006700	Parental longevity (father's age at death)	Inverse variance weighted	5	5.42763	0.412415	71.4309	0.198304	317652	No evidence	Miscellaneous	NA
	prot-a-3080	Cellular tumor antigen p53	Inverse variance weighted	2	0.900362	0.767291	1.05651	0.198341	3301	No evidence	Metabolomics and proteomics	Males and Females
	prot-a-2804	Sperm acrosome membrane-associated protein 3	Inverse variance weighted	2	1.05646	0.971543	1.14879	0.198906	3301	No evidence	Metabolomics and proteomics	Males and Females
	ebi-a-GCST90010339	Inactive tyrosine-protein kinase transmembrane receptor ROR1 levels	Wald ratio	1	0.90498	0.77707	1.05395	0.199071	1313	No evidence	Metabolomics and proteomics	NA
	prot-a-1160	Protein G6b	Wald ratio	1	0.840772	0.645059	1.09587	0.19954	3301	No evidence	Metabolomics and proteomics	Males and Females
	prot-a-847	Mitochondrial import inner membrane translocase subunit TIM14	Inverse variance weighted	2	1.11826	0.942556	1.32673	0.199963	3301	No evidence	Metabolomics and proteomics	Males and Females
	ukb-d-30640_irnt	Apoliprotein B	Inverse variance weighted	154	0.947903	0.873385	1.02878	0.200272	342590	No evidence	Fatty acid and lipoprotein metabolism	Males and Females
	ukb-b-1285	Nitrogen dioxide air pollution; 2007	Inverse variance weighted	7	2.62523	0.598856	11.5084	0.200542	456380	No evidence	Lifestyle, reproduction, education and behaviour	Males and Females
	prot-a-2216	Programmed cell death protein 5	Inverse variance weighted	2	0.959657	0.900984	1.02215	0.200774	3301	No evidence	Metabolomics and proteomics	Males and Females
	ukb-b-1780	Fruit smoothie intake	Wald ratio	1	11.0671	0.277661	441.115	0.201064	64942	No evidence	Dietary intake	Males and Females
	prot-a-1138	Forkhead box protein L2	Wald ratio	1	1.18167	0.91479	1.52641	0.201215	3301	No evidence	Metabolomics and proteomics	Males and Females
	prot-a-2343	Peptidyl-prolyl cis-trans isomerase-like 1	Inverse variance weighted	2	0.943263	0.862344	1.03177	0.201803	3301	No evidence	Metabolomics and proteomics	Males and Females
	prot-a-1846	Mitogen-activated protein kinase 13	Inverse variance weighted	2	0.958181	0.897326	1.02316	0.201964	3301	No evidence	Metabolomics and proteomics	Males and Females
	prot-a-2402	Pregnancy-specific beta-1-glycoprotein 3	Wald ratio	1	0.963698	0.910474	1.02003	0.202058	3301	No evidence	Metabolomics and proteomics	Males and Females
	ebi-a-GCST90002110	HLA DR on CD33dim HLA DR+ CD11b+	Inverse variance weighted	4	0.965605	0.91505	1.01895	0.202076	1634	No evidence	Immune, blood and inflammatory factors	NA
	ebi-a-GCST90006923	Anti-Merkel cell polyomavirus IgG seropositivity	Inverse variance weighted	2	0.786661	0.544079	1.1374	0.202097	8735	No evidence	Immune, blood and inflammatory factors	NA
	prot-a-1181	Glucagon	Wald ratio	1	0.866486	0.694949	1.08036	0.202935	3301	No evidence	Metabolomics and proteomics	Males and Females
	ebi-a-GCST90001646	Natural Killer %CD3- lymphocyte	Inverse variance weighted	5	0.964029	0.91115	1.01998	0.203105	3669	No evidence	Immune, blood and inflammatory factors	NA
	ukb-a-333	Creatinine (enzymatic) in urine	Inverse variance weighted	22	1.404	0.832207	2.36866	0.203494	327525	No evidence	Metabolomics and proteomics	Males and Females
	ukb-b-4206	Age when last used oral contraceptive pill	Wald ratio	1	0.308218	0.05012	1.89541	0.204083	180068	No evidence	Lifestyle, reproduction, education and behaviour	Males and Females
	prot-a-2086	Nuclear receptor subfamily 1 group D member 2	Wald ratio	1	1.13871	0.931857	1.39147	0.204094	3301	No evidence	Metabolomics and proteomics	Males and Females
	ebi-a-GCST90001911	CD45 on Natural Killer	Inverse variance weighted	2	0.895064	0.75422	1.06221	0.2044	3113	No evidence	Immune, blood and inflammatory factors	NA
	met-a-471	2-aminobutyrate	Inverse variance weighted	2	2.93076	0.55625	15.4416	0.204722	7365	No evidence	Metabolomics and proteomics	Males and Females
	ukb-b-14171	Cottage cheese intake	Inverse variance weighted	2	13.4325	0.241901	745.889	0.204975	64949	No evidence	Dietary intake	Males and Females
	ebi-a-GCST90001888	CD28 on CD39+ secreting CD4 regulatory T cell	Inverse variance weighted	2	1.05492	0.971159	1.1459	0.20529	2920	No evidence	Immune, blood and inflammatory factors	NA
	ebi-a-GCST90001515	Immature Myeloid-Derived Suppressor Cells Absolute Count	Inverse variance weighted	2	0.949709	0.876786	1.0287	0.205561	1857	No evidence	Immune, blood and inflammatory factors	NA
	ebi-a-GCST90010332	Neuronal pentraxin receptor levels	Inverse variance weighted	8	1.02524	0.986333	1.06568	0.20666	1313	No evidence	Metabolomics and proteomics	NA
	ebi-a-GCST90001639	CD3- lymphocyte Absolute Count	Wald ratio	1	1.08241	0.95716	1.22405	0.206893	3653	No evidence	Immune, blood and inflammatory factors	NA
	prot-a-2344	Peptidyl-prolyl cis-trans isomerase-like 2	Inverse variance weighted	2	0.90403	0.772879	1.05744	0.207076	3301	No evidence	Metabolomics and proteomics	Males and Females
	ebi-a-GCST90006929	Varicella zoster virus glycoproteins E and I antibody levels	Inverse variance weighted	4	0.714499	0.423261	1.20613	0.20824	7595	No evidence	Immune, blood and inflammatory factors	NA
	prot-a-1311	Hepatitis A virus cellular receptor 2	Wald ratio	1	1.03997	0.978371	1.10545	0.208354	3301	No evidence	Immune, blood and inflammatory factors	Males and Females
	met-a-432	Aspartylphenylalanine	Wald ratio	1	0.606751	0.278513	1.32183	0.208511	3838	No evidence	Metabolomics and proteomics	Males and Females
	met-a-717	X-14086	Wald ratio	1	0.515414	0.183472	1.44791	0.208511	2651	No evidence	Metabolomics and proteomics	Males and Females
	ebi-a-GCST90001993	PDL-1 on CD14+ CD16- monocyte	Wald ratio	1	1.18295	0.910354	1.53716	0.208685	3629	No evidence	Immune, blood and inflammatory factors	NA
	prot-a-740	Stromal cell-derived factor 1	Wald ratio	1	1.15352	0.923097	1.44145	0.209057	3301	No evidence	Metabolomics and proteomics	Males and Females
	met-a-510	X-09789	Inverse variance weighted	2	0.664413	0.35105	1.2575	0.209088	7356	No evidence	Metabolomics and proteomics	Males and Females
	prot-a-1038	Protein FAM189A2	Inverse variance weighted	2	0.938614	0.850189	1.03624	0.20951	3301	No evidence	Metabolomics and proteomics	Males and Females
	ukb-b-6500	Pancake intake	Inverse variance weighted	2	12.2847	0.244135	618.153	0.20959	64949	No evidence	Dietary intake	Males and Females
	prot-a-1298	Granzyme B	Inverse variance weighted	4	1.02584	0.985754	1.06755	0.209687	3301	No evidence	Metabolomics and proteomics	Males and Females
	prot-a-400	Ck-beta-8-1	Wald ratio	1	0.953083	0.884124	1.02742	0.209831	3301	No evidence	Metabolomics and proteomics	Males and Females
	prot-a-2292	Urokinase-type plasminogen activator	Inverse variance weighted	2	1.08385	0.955613	1.2293	0.210094	3301	No evidence	Metabolomics and proteomics	Males and Females
	ukb-d-30280_irnt	Immature reticulocyte fraction	Inverse variance weighted	212	0.930506	0.831218	1.04165	0.210894	344728	No evidence	Immune, blood and inflammatory factors	Males and Females
	prot-a-2747	Urea transporter 2	Inverse variance weighted	4	0.956705	0.892521	1.0255	0.211589	3301	No evidence	Metabolomics and proteomics	Males and Females
	prot-a-2012	Nuclear receptor coactivator 2	Inverse variance weighted	2	1.10178	0.94616	1.283	0.212161	3301	No evidence	Metabolomics and proteomics	Males and Females
	ukb-b-19657	Forced expiratory volume in 1-second (FEV1)	Inverse variance weighted	254	0.880788	0.721542	1.07518	0.212191	421986	No evidence	Miscellaneous	Males and Females
	prot-a-1305	GDH/6PGL endoplasmic bifunctional protein	Inverse variance weighted	5	1.03106	0.982647	1.08186	0.212548	3301	No evidence	Metabolomics and proteomics	Males and Females
	prot-a-3206	Serine/threonine-protein kinase VRK1	Wald ratio	1	1.14108	0.927244	1.40424	0.212567	3301	No evidence	Metabolomics and proteomics	Males and Females
	prot-a-412	Cerebral cavernous malformations 2 protein	Inverse variance weighted	4	1.07946	0.957155	1.21739	0.212675	3301	No evidence	Metabolomics and proteomics	Males and Females
	ebi-a-GCST90001839	CD3 on Effector Memory CD8+ T cell	Inverse variance weighted	3	0.893965	0.749391	1.06643	0.212988	2912	No evidence	Immune, blood and inflammatory factors	NA
	prot-a-1340	Homeodomain-interacting protein kinase 3	Wald ratio	1	1.15771	0.919315	1.45792	0.213182	3301	No evidence	Metabolomics and proteomics	Males and Females
	prot-b-31	matrix metallopeptidase 1	Inverse variance weighted	2	1.07166	0.960947	1.19514	0.213498	3394	No evidence	Metabolomics and proteomics	Males and Females
	met-a-514	X-11441	Wald ratio	1	1.24157	0.88277	1.74621	0.213702	6642	No evidence	Metabolomics and proteomics	Males and Females
	met-a-515	X-11442	Wald ratio	1	1.24182	0.882669	1.7471	0.213702	6712	No evidence	Metabolomics and proteomics	Males and Females
	prot-b-5	kallikrein related peptidase 6	Wald ratio	1	0.923359	0.814233	1.04711	0.214014	3394	No evidence	Metabolomics and proteomics	Males and Females
	prot-a-977	Epiregulin	Inverse variance weighted	3	0.904391	0.77152	1.06014	0.215129	3301	No evidence	Metabolomics and proteomics	Males and Females
	prot-a-301	Complement C1q subcomponent subunit C	Inverse variance weighted	4	0.956165	0.890639	1.02651	0.215879	3301	No evidence	Metabolomics and proteomics	Males and Females
	ebi-a-GCST90001503	Activated & secreting CD4 regulatory T cell %CD4+ T cell	Inverse variance weighted	7	1.02506	0.985654	1.06604	0.215893	3437	No evidence	Immune, blood and inflammatory factors	NA
	met-a-661	X-12798	Inverse variance weighted	3	0.768017	0.504367	1.16949	0.218606	7119	No evidence	Metabolomics and proteomics	Males and Females
	met-a-558	1-arachidonoylglycerophosphocholine*	Inverse variance weighted	3	0.499697	0.165263	1.51091	0.219102	7063	No evidence	Metabolomics and proteomics	Males and Females
	prot-a-760	Cytohesin-4	Inverse variance weighted	3	0.911142	0.785303	1.05714	0.219761	3301	No evidence	Metabolomics and proteomics	Males and Females
	prot-a-1110	Vascular endothelial growth factor D	Inverse variance weighted	2	1.1289	0.929969	1.37039	0.220235	3301	No evidence	Metabolomics and proteomics	Males and Females
	prot-a-11	Acetyl-CoA carboxylase 2	Inverse variance weighted	2	0.89727	0.754371	1.06724	0.220673	3301	No evidence	Metabolomics and proteomics	Males and Females
	prot-a-1923	Multimerin-2	Wald ratio	1	0.878268	0.713526	1.08105	0.220683	3301	No evidence	Metabolomics and proteomics	Males and Females
	ebi-a-GCST90012046	P-selectin glycoprotein ligand 1 levels	Inverse variance weighted	6	0.953835	0.884291	1.02885	0.221077	21758	No evidence	Metabolomics and proteomics	NA
	met-a-357	Biliverdin	Wald ratio	1	1.22796	0.883699	1.70634	0.221173	6252	No evidence	Metabolomics and proteomics	Males and Females
	met-a-450	Bilirubin (Z,Z)	Wald ratio	1	1.14854	0.919998	1.43387	0.221173	6393	No evidence	Metabolomics and proteomics	Males and Females
	met-a-491	Bilirubin (E,E)*	Wald ratio	1	1.19896	0.89651	1.60343	0.221173	7303	No evidence	Metabolomics and proteomics	Males and Females
	met-a-529	X-11530	Wald ratio	1	1.23136	0.882232	1.71864	0.221173	6967	No evidence	Metabolomics and proteomics	Males and Females
	met-a-631	Bilirubin (E,Z or Z,E)*	Wald ratio	1	1.33207	0.841444	2.10878	0.221173	4961	No evidence	Metabolomics and proteomics	Males and Females
	prot-a-2944	Angiopoietin-1 receptor, soluble	Inverse variance weighted	3	1.05639	0.967508	1.15344	0.221184	3301	No evidence	Metabolomics and proteomics	Males and Females
	ebi-a-GCST90012075	Fatty acid-binding protein, adipocyte levels	Inverse variance weighted	2	0.702556	0.398786	1.23772	0.221761	21758	No evidence	Metabolomics and proteomics	NA
	ebi-a-GCST90010103	A disintegrin and metalloproteinase with thrombospondin motifs 13 levels	Inverse variance weighted	4	1.04163	0.975586	1.11214	0.222312	1301	No evidence	Metabolomics and proteomics	NA
	met-a-543	X-11793--oxidized bilirubin*	Inverse variance weighted	2	1.26886	0.865536	1.86013	0.222433	7166	No evidence	Metabolomics and proteomics	Males and Females
	prot-b-50	C-C motif chemokine ligand 4	Inverse variance weighted	3	0.955117	0.887178	1.02826	0.222548	3394	No evidence	Metabolomics and proteomics	Males and Females
	prot-a-3036	Tumor necrosis factor receptor superfamily member 11A	Wald ratio	1	1.12169	0.93263	1.34908	0.222691	3301	No evidence	Immune, blood and inflammatory factors	Males and Females
	prot-a-3175	Cytochrome b-c1 complex subunit 7	Inverse variance weighted	2	0.897102	0.753092	1.06865	0.223877	3301	No evidence	Metabolomics and proteomics	Males and Females
	ebi-a-GCST90001810	CD38 on CD3- CD19-	Wald ratio	1	0.881279	0.71878	1.08052	0.224243	1834	No evidence	Immune, blood and inflammatory factors	NA
	met-a-671	X-12990--docosapentaenoic acid (n6-DPA)	Wald ratio	1	0.530942	0.191212	1.47428	0.224353	2545	No evidence	Metabolomics and proteomics	Males and Females
	prot-a-2581	Tyrosine-protein kinase transmembrane receptor ROR1	Wald ratio	1	0.935125	0.839153	1.04207	0.224722	3301	No evidence	Metabolomics and proteomics	Males and Females
	ukb-b-533	Ease of skin tanning	Inverse variance weighted	122	0.950295	0.875143	1.0319	0.225157	453065	No evidence	Lifestyle, reproduction, education and behaviour	Males and Females
	prot-a-1459	IgLON family member 5	Wald ratio	1	0.852256	0.658168	1.10358	0.225321	3301	No evidence	Metabolomics and proteomics	Males and Females
	prot-a-870	Desmoglein-2	Wald ratio	1	1.1407	0.921633	1.41185	0.226301	3301	No evidence	Metabolomics and proteomics	Males and Females
	prot-a-963	Ephrin type-B receptor 3	Wald ratio	1	1.09574	0.944796	1.2708	0.226642	3301	No evidence	Metabolomics and proteomics	Males and Females
	ebi-a-GCST90001613	CD4-CD8- T cell %leukocyte	Inverse variance weighted	4	1.0809	0.952667	1.2264	0.227267	3668	No evidence	Immune, blood and inflammatory factors	NA
	met-a-721	X-14208--phenylalanylserine	Inverse variance weighted	2	0.741656	0.456463	1.20503	0.227485	1657	No evidence	Metabolomics and proteomics	Males and Females
	prot-a-1006	Coagulation Factor X	Inverse variance weighted	3	1.05532	0.966939	1.15179	0.227575	3301	No evidence	Metabolomics and proteomics	Males and Females
	prot-a-1634	Uncharacterized protein KIAA2013	Wald ratio	1	1.03129	0.980932	1.08424	0.227692	3301	No evidence	Metabolomics and proteomics	Males and Females
	ebi-a-GCST90001645	Natural Killer Absolute Count	Inverse variance weighted	3	1.08911	0.948039	1.25118	0.227782	3653	No evidence	Immune, blood and inflammatory factors	NA
	prot-a-2920	Protachykinin-1	Inverse variance weighted	4	0.923582	0.811612	1.051	0.227959	3301	No evidence	Metabolomics and proteomics	Males and Females
	prot-a-1727	Galectin-2	Inverse variance weighted	2	0.933078	0.833622	1.0444	0.228383	3301	No evidence	Metabolomics and proteomics	Males and Females
	prot-a-160	ADP-ribosylation factor-like protein 11	Wald ratio	1	1.15055	0.915738	1.44558	0.228519	3301	No evidence	Metabolomics and proteomics	Males and Females
	prot-a-2735	Signal-regulatory protein gamma	Wald ratio	1	1.09099	0.946544	1.25748	0.22943	3301	No evidence	Metabolomics and proteomics	Males and Females
	met-b-156	CD39 on CD4 T	Wald ratio	1	1.08823	0.948048	1.24915	0.229459	457	No evidence	Immune, blood and inflammatory factors	Females
	ukb-b-12379	Fat	Wald ratio	1	0.489888	0.152891	1.56969	0.229716	64979	No evidence	Anthropometrics	Males and Females
	ukb-b-8369	Saturated fat	Wald ratio	1	0.48793	0.151287	1.57366	0.229716	64979	No evidence	Fatty acid and lipoprotein metabolism	Males and Females
	ebi-a-GCST90001426	IgD- CD38dim B cell %lymphocyte	Inverse variance weighted	2	1.21954	0.882032	1.68618	0.229894	3656	No evidence	Immune, blood and inflammatory factors	NA
	prot-b-24	TNF superfamily member 14	Wald ratio	1	0.924128	0.81242	1.0512	0.229979	3394	No evidence	Metabolomics and proteomics	Males and Females
	ukb-b-5332	Added milk to filtered coffee	Inverse variance weighted	2	4.51791	0.384242	53.1216	0.230401	64949	No evidence	Dietary intake	Males and Females
	ebi-a-GCST90001638	CD4-CD8- Natural Killer T %lymphocyte	Inverse variance weighted	7	1.06473	0.960778	1.17993	0.231456	3668	No evidence	Immune, blood and inflammatory factors	NA
	prot-a-1124	Leucine-rich repeat transmembrane protein FLRT3	Inverse variance weighted	2	1.05514	0.966178	1.15229	0.232338	3301	No evidence	Metabolomics and proteomics	Males and Females
	prot-a-2494	Retinoic acid receptor responder protein 3	Inverse variance weighted	2	0.896391	0.749094	1.07265	0.232378	3301	No evidence	Metabolomics and proteomics	Males and Females
	prot-a-2337	Neutrophil-activating peptide 2	Inverse variance weighted	3	0.926334	0.816973	1.05033	0.232543	3301	No evidence	Metabolomics and proteomics	Males and Females
	ukb-b-17189	Ice-cream intake	Wald ratio	1	0.208051	0.0156954	2.75782	0.233789	64949	No evidence	Dietary intake	Males and Females
	ebi-a-GCST90010287	Large proline-rich protein BAG6 levels	Inverse variance weighted	2	0.95002	0.873001	1.03383	0.234588	1313	No evidence	Metabolomics and proteomics	NA
	prot-a-2865	Signal-transducing adaptor protein 1	Inverse variance weighted	2	1.12551	0.926129	1.36782	0.234607	3301	No evidence	Metabolomics and proteomics	Males and Females
	prot-a-604	Ciliary neurotrophic factor	Inverse variance weighted	2	1.13234	0.922495	1.38991	0.234629	3301	No evidence	Metabolomics and proteomics	Males and Females
	prot-a-387	Eotaxin	Inverse variance weighted	3	0.944738	0.860169	1.03762	0.23479	3301	No evidence	Metabolomics and proteomics	Males and Females
	ebi-a-GCST90002035	CD80 on myeloid Dendritic Cell	Inverse variance weighted	4	1.06151	0.961797	1.17157	0.23559	2871	No evidence	Immune, blood and inflammatory factors	NA
	ebi-a-GCST90001897	CD28 on CD39+ CD8+ T cell	Inverse variance weighted	2	0.970872	0.924473	1.0196	0.236744	2914	No evidence	Immune, blood and inflammatory factors	NA
	prot-a-305	Complement C1q tumor necrosis factor-related protein 5	Inverse variance weighted	5	0.929189	0.822513	1.0497	0.237843	3301	No evidence	Immune, blood and inflammatory factors	Males and Females
	prot-a-1416	Interferon-induced protein with tetratricopeptide repeats 2	Wald ratio	1	1.16479	0.904115	1.50063	0.237938	3301	No evidence	Metabolomics and proteomics	Males and Females
	prot-a-352	Soluble calcium-activated nucleotidase 1	Wald ratio	1	1.17724	0.897778	1.54371	0.237948	3301	No evidence	Metabolomics and proteomics	Males and Females
	zinc_blood_level	Zinc_blood_level	Inverse variance weighted	2	0.893505	0.741042	1.07733	0.238144	2603	No evidence	Metabolomics and proteomics	Males and Females
	met-a-526	HWESASXX*	Inverse variance weighted	2	1.54362	0.750035	3.17687	0.238435	1711	No evidence	Metabolomics and proteomics	Males and Females
	hormone measurement, estradiol measurement PMID:26014426	Hormone measurement, estradiol measurement	Wald ratio	1	0.82325	0.595683	1.13775	0.238713	2913	No evidence	Lifestyle, reproduction, education and behaviour	Males and Females
	ebi-a-GCST90010245	Plasminogen activator inhibitor-1 (PAI-1) levels	Wald ratio	1	1.14879	0.91188	1.44725	0.239135	1323	No evidence	Metabolomics and proteomics	NA
	ebi-a-GCST90002001	CD64 on CD14- CD16-	Inverse variance weighted	3	1.07456	0.953291	1.21125	0.239179	3622	No evidence	Immune, blood and inflammatory factors	NA
	ebi-a-GCST90002412	Low density lipoprotein cholesterol levels	Inverse variance weighted	340	0.959623	0.895947	1.02782	0.239372	431167	No evidence	Fatty acid and lipoprotein metabolism	NA
	ebi-a-GCST90001740	CD19 on switched memory B cell	Inverse variance weighted	2	0.797576	0.546993	1.16295	0.239816	3657	No evidence	Immune, blood and inflammatory factors	NA
	prot-a-252	Baculoviral IAP repeat-containing protein 5	Inverse variance weighted	2	1.12719	0.923157	1.37631	0.239924	3301	No evidence	Metabolomics and proteomics	Males and Females
	prot-a-2568	RING finger protein 165	Inverse variance weighted	2	1.06319	0.959798	1.17773	0.240426	3301	No evidence	Metabolomics and proteomics	Males and Females
	ebi-a-GCST90001692	CD28+ CD45RA- CD8+ T cell %CD8+ T cell	Inverse variance weighted	5	1.03104	0.979706	1.08507	0.240714	3440	No evidence	Immune, blood and inflammatory factors	NA
	prot-a-865	Dorsal root ganglia homeobox protein	Inverse variance weighted	2	0.968776	0.918756	1.02152	0.240865	3301	No evidence	Metabolomics and proteomics	Males and Females
	ukb-b-14254	Tinnitus severity/nuisance	Wald ratio	1	1.15502	0.907788	1.46959	0.240894	43349	No evidence	Miscellaneous	Males and Females
	adiponectin_serum_level	Adiponectin_serum_level	Inverse variance weighted	10	1.25242	0.85974	1.82446	0.240936	35962	No evidence	Metabolomics and proteomics	Males and Females
	prot-a-2000	Beta-soluble NSF attachment protein	Inverse variance weighted	2	0.869617	0.688286	1.09872	0.241633	3301	No evidence	Metabolomics and proteomics	Males and Females
	prot-a-1322	Haloacid dehalogenase-like hydrolase domain-containing protein 2	Inverse variance weighted	2	0.953698	0.880839	1.03258	0.24232	3301	No evidence	Metabolomics and proteomics	Males and Females
	ebi-a-GCST90016675	Pancreas fat	Inverse variance weighted	8	1.13303	0.918935	1.39702	0.242465	25617	No evidence	Miscellaneous	NA
	ebi-a-GCST90001826	IgD on unswitched memory B cell	Inverse variance weighted	6	0.947942	0.866608	1.03691	0.242774	3636	No evidence	Immune, blood and inflammatory factors	NA
	ebi-a-GCST90006888	Chlamydia trachomatis momp D antibody levels	Inverse variance weighted	8	1.03398	0.977569	1.09364	0.243065	1371	No evidence	Immune, blood and inflammatory factors	NA
	prot-a-3199	Vascular endothelial growth factor C	Wald ratio	1	1.06077	0.960724	1.17125	0.243098	3301	No evidence	Metabolomics and proteomics	Males and Females
	prot-a-2512	Retinol dehydrogenase 16	Inverse variance weighted	2	1.08933	0.943425	1.25781	0.243524	3301	No evidence	Metabolomics and proteomics	Males and Females
	ebi-a-GCST90001552	Naive CD8+ T cell %CD8+ T cell	Wald ratio	1	0.797464	0.544924	1.16704	0.244058	3427	No evidence	Immune, blood and inflammatory factors	NA
	ebi-a-GCST006677	Acute insulin response (insulin secretion adjusted)	Inverse variance weighted	3	0.923793	0.808395	1.05566	0.244296	2087	No evidence	Cardiometabolic	NA
	prot-a-2001	Arylamine N-acetyltransferase 1	Inverse variance weighted	2	0.943925	0.856533	1.04023	0.24433	3301	No evidence	Metabolomics and proteomics	Males and Females
	ebi-a-GCST90001818	CD38 on IgD+ B cell	Wald ratio	1	0.839914	0.626107	1.12673	0.244459	3658	No evidence	Immune, blood and inflammatory factors	NA
	prot-a-1219	Glucagon-like peptide 1 receptor	Wald ratio	1	0.864688	0.676644	1.10499	0.24522	3301	No evidence	Metabolomics and proteomics	Males and Females
	prot-a-1794	Leucine-rich repeat neuronal protein 3	Wald ratio	1	0.866039	0.679488	1.10381	0.24522	3301	No evidence	Metabolomics and proteomics	Males and Females
	prot-a-2487	NKG2D ligand 4	Wald ratio	1	1.05548	0.96342	1.15634	0.246183	3301	No evidence	Metabolomics and proteomics	Males and Females
	prot-a-323	UPF0488 protein C8orf33	Wald ratio	1	0.901808	0.757269	1.07393	0.246183	3301	No evidence	Metabolomics and proteomics	Males and Females
	prot-a-965	Ephrin type-B receptor 6	Wald ratio	1	1.08237	0.946523	1.23772	0.247355	3301	No evidence	Metabolomics and proteomics	Males and Females
	met-b-178	CD4:%RTE	Wald ratio	1	1.1952	0.883443	1.61696	0.247544	454	No evidence	Immune, blood and inflammatory factors	Females
	ebi-a-GCST90010334	Paired immunoglobulin-like type 2 receptor beta levels	Inverse variance weighted	3	1.02411	0.983556	1.06633	0.24784	1313	No evidence	Metabolomics and proteomics	NA
	ukb-b-10011	Townsend deprivation index at recruitment	Inverse variance weighted	17	1.64363	0.707271	3.81962	0.248098	462464	No evidence	Lifestyle, reproduction, education and behaviour	Males and Females
	ebi-a-GCST005350	Total body bone mineral density (age 45-60)	Inverse variance weighted	20	1.10032	0.935453	1.29425	0.248356	18805	No evidence	Miscellaneous	NA
	prot-a-3255	Transcriptional regulator Kaiso	Wald ratio	1	0.844722	0.634262	1.12502	0.248399	3301	No evidence	Metabolomics and proteomics	Males and Females
	prot-a-2609	Reticulon-4 receptor	Inverse variance weighted	3	0.940434	0.847283	1.04383	0.248494	3301	No evidence	Metabolomics and proteomics	Males and Females
	ebi-a-GCST90001439	IgD+ CD24+ B cell %lymphocyte	Inverse variance weighted	2	1.12739	0.919632	1.38209	0.248579	3656	No evidence	Immune, blood and inflammatory factors	NA
	ebi-a-GCST90010350	Sulfatase-modifying factor 2 levels	Inverse variance weighted	4	0.968959	0.918419	1.02228	0.248589	1312	No evidence	Immune, blood and inflammatory factors	NA
	prot-a-681	Granulocyte-macrophage colony-stimulating factor	Wald ratio	1	1.16543	0.898365	1.51189	0.248963	3301	No evidence	Metabolomics and proteomics	Males and Females
	ukb-b-4711	Usual walking pace	Inverse variance weighted	56	0.627579	0.283998	1.38682	0.249469	459915	No evidence	Lifestyle, reproduction, education and behaviour	Males and Females
	ebi-a-GCST90016667	Spleen volume	Inverse variance weighted	34	0.907409	0.769008	1.07072	0.249844	32860	No evidence	Anthropometrics	NA
	ebi-a-GCST90002101	CD45RA on Terminally Differentiated CD8+ T cell	Wald ratio	1	1.16332	0.899075	1.50522	0.249849	2911	No evidence	Immune, blood and inflammatory factors	NA
	ebi-a-GCST004626	Myeloid white cell count	Inverse variance weighted	149	0.933786	0.830903	1.04941	0.250029	169219	No evidence	Immune, blood and inflammatory factors	NA
	prot-a-423	Cell surface glycoprotein CD200 receptor 1	Wald ratio	1	1.12671	0.919332	1.38087	0.250323	3301	No evidence	Metabolomics and proteomics	Males and Females
	prot-a-316	Protein CEI	Inverse variance weighted	4	0.973635	0.930273	1.01902	0.250362	3301	No evidence	Metabolomics and proteomics	Males and Females
	ukb-b-10217	Sweets intake	Wald ratio	1	2.49696	0.524489	11.8874	0.250387	64949	No evidence	Dietary intake	Males and Females
	prot-a-655	CREB-binding protein	Inverse variance weighted	4	0.934755	0.833156	1.04874	0.250435	3301	No evidence	Metabolomics and proteomics	Males and Females
	ebi-a-GCST90002121	CD8 on CD39+ CD8+ T cell	Inverse variance weighted	5	1.12255	0.921227	1.36786	0.251647	2915	No evidence	Immune, blood and inflammatory factors	NA
	prot-a-80	Arachidonate 15-lipoxygenase B	Inverse variance weighted	2	0.945801	0.859831	1.04037	0.251756	3301	No evidence	Fatty acid and lipoprotein metabolism	Males and Females
	ebi-a-GCST90001860	CD3 on CD39+ CD4+ T cell	Inverse variance weighted	4	0.970984	0.923296	1.02114	0.251797	2919	No evidence	Immune, blood and inflammatory factors	NA
	prot-a-2681	Semenogelin-1	Inverse variance weighted	3	1.03326	0.977027	1.09272	0.251817	3301	No evidence	Metabolomics and proteomics	Males and Females
	ebi-a-GCST001212	Proinsulin levels	Inverse variance weighted	8	0.874355	0.694884	1.10018	0.252007	10701	No evidence	Cardiometabolic	NA
	ukb-b-1310	Other drink intake	Wald ratio	1	4.53734	0.340687	60.4293	0.252268	64949	No evidence	Dietary intake	Males and Females
	met-a-475	Indolepropionate	Wald ratio	1	0.513477	0.163991	1.60776	0.252373	7358	No evidence	Metabolomics and proteomics	Males and Females
	prot-a-2318	GDP-fucose protein O-fucosyltransferase 1	Inverse variance weighted	2	1.05115	0.96503	1.14496	0.252695	3301	No evidence	Metabolomics and proteomics	Males and Females
	ebi-a-GCST006678	Acute insulin response (insulin secretion and BMI adjusted)	Inverse variance weighted	3	0.924874	0.808958	1.0574	0.252998	2087	No evidence	Cardiometabolic	NA
	ukb-b-18290	Age hayfever or allergic rhinitis diagnosed by doctor	Inverse variance weighted	2	1.23076	0.861946	1.75739	0.253238	25486	No evidence	Miscellaneous	Males and Females
	ukb-b-748	Filtered coffee intake	Inverse variance weighted	3	0.763284	0.480186	1.21328	0.253293	64949	No evidence	Dietary intake	Males and Females
	ebi-a-GCST90016668	Lung volume	Inverse variance weighted	7	0.8259	0.59477	1.14685	0.25346	32860	No evidence	Miscellaneous	NA
	ukb-d-30250_irnt	Reticulocyte count	Inverse variance weighted	271	0.940854	0.847322	1.04471	0.253774	344729	No evidence	Immune, blood and inflammatory factors	Males and Females
	prot-a-2052	Nischarin	Inverse variance weighted	2	0.928684	0.817823	1.05457	0.253981	3301	No evidence	Metabolomics and proteomics	Males and Females
	prot-a-594	Calsyntenin-3	Wald ratio	1	0.86202	0.667853	1.11264	0.254164	3301	No evidence	Metabolomics and proteomics	Males and Females
	prot-a-2112	5'(3')-deoxyribonucleotidase, cytosolic type	Wald ratio	1	0.921022	0.799471	1.06105	0.254569	3301	No evidence	Metabolomics and proteomics	Males and Females
	prot-a-2909	Heterogeneous nuclear ribonucleoprotein Q	Inverse variance weighted	2	0.925453	0.80992	1.05747	0.254825	3301	No evidence	Metabolomics and proteomics	Males and Females
	met-a-633	X-12556	Inverse variance weighted	2	0.462228	0.12233	1.74654	0.255201	7049	No evidence	Metabolomics and proteomics	Males and Females
	prot-a-407	C-C motif chemokine 3	Inverse variance weighted	2	0.957435	0.888168	1.0321	0.25626	3301	No evidence	Metabolomics and proteomics	Males and Females
	prot-a-2169	Serine/threonine-protein kinase PAK 3	Inverse variance weighted	2	1.13385	0.912719	1.40856	0.256412	3301	No evidence	Metabolomics and proteomics	Males and Females
	prot-b-35	pappalysin 1	Wald ratio	1	1.10721	0.928592	1.32019	0.256534	3394	No evidence	Metabolomics and proteomics	Males and Females
	ebi-a-GCST90001544	Effector Memory CD4+ T cell %T cell	Inverse variance weighted	5	1.05534	0.961408	1.15846	0.257407	3427	No evidence	Immune, blood and inflammatory factors	NA
	prot-a-1544	Interleukin-7 receptor subunit alpha	Inverse variance weighted	2	1.06113	0.957466	1.17601	0.257944	3301	No evidence	Immune, blood and inflammatory factors	Males and Females
	ebi-a-GCST90010264	Metalloproteinase inhibitor 4 levels	Inverse variance weighted	2	1.04142	0.97067	1.11732	0.258219	1323	No evidence	Metabolomics and proteomics	NA
	prot-a-432	CMRF35-like molecule 8	Inverse variance weighted	2	1.05598	0.960749	1.16065	0.258649	3301	No evidence	Metabolomics and proteomics	Males and Females
	prot-a-581	C-type lectin domain family 7 member A	Wald ratio	1	0.86257	0.667181	1.11518	0.259269	3301	No evidence	Metabolomics and proteomics	Males and Females
	ebi-a-GCST004619	Reticulocyte fraction of red cells	Inverse variance weighted	170	0.952653	0.875639	1.03644	0.259403	170690	No evidence	Immune, blood and inflammatory factors	NA
	met-a-684	X-13431--nonanoylcarnitine*	Inverse variance weighted	2	0.670736	0.335018	1.34287	0.259479	6234	No evidence	Metabolomics and proteomics	Males and Females
	ebi-a-GCST90001572	Terminally Differentiated CD4-CD8- T cell Absolute Count	Inverse variance weighted	2	0.911955	0.776901	1.07049	0.259716	3395	No evidence	Immune, blood and inflammatory factors	NA
	ebi-a-GCST90001647	Natural Killer %lymphocyte	Inverse variance weighted	3	1.06978	0.951154	1.2032	0.260643	3669	No evidence	Immune, blood and inflammatory factors	NA
	ukb-b-5867	Intake of artificial sweetener added to tea	Wald ratio	1	0.493935	0.144466	1.68878	0.260774	64949	No evidence	Dietary intake	Males and Females
	met-a-577	Alpha-ketoglutarate	Wald ratio	1	0.606781	0.253949	1.44983	0.260942	1118	No evidence	Metabolomics and proteomics	Males and Females
	prot-a-261	BCL2/adenovirus E1B 19 kDa protein-interacting protein 3	Inverse variance weighted	2	1.11774	0.920391	1.35739	0.261434	3301	No evidence	Metabolomics and proteomics	Males and Females
	prot-a-1657	Kallikrein-12	Inverse variance weighted	3	1.06376	0.954937	1.18499	0.261611	3301	No evidence	Metabolomics and proteomics	Males and Females
	ukb-b-12417	Nitrogen oxides air pollution; 2010	Inverse variance weighted	7	2.93621	0.446951	19.2893	0.262072	456380	No evidence	Lifestyle, reproduction, education and behaviour	Males and Females
	prot-a-2099	Neuropilin-1	Inverse variance weighted	2	0.939468	0.842318	1.04782	0.262198	3301	No evidence	Metabolomics and proteomics	Males and Females
	prot-a-623	Collagen alpha-3(VI) chain	Wald ratio	1	1.1477	0.902063	1.46022	0.262222	3301	No evidence	Metabolomics and proteomics	Males and Females
	ebi-a-GCST90012071	Spondin-1 levels	Inverse variance weighted	2	1.09393	0.934965	1.27992	0.262448	21758	No evidence	Metabolomics and proteomics	NA
	prot-a-2778	Small integral membrane protein 9	Wald ratio	1	1.07274	0.948688	1.21302	0.262755	3301	No evidence	Metabolomics and proteomics	Males and Females
	prot-a-1697	Laminin subunit gamma-2	Inverse variance weighted	2	1.03619	0.97364	1.10277	0.263086	3301	No evidence	Metabolomics and proteomics	Males and Females
	prot-a-1042	Protein FAM19A4	Wald ratio	1	0.86843	0.678142	1.11211	0.263601	3301	No evidence	Metabolomics and proteomics	Males and Females
	prot-a-1430	Interferon gamma receptor 1	Wald ratio	1	1.08533	0.940181	1.2529	0.263601	3301	No evidence	Metabolomics and proteomics	Males and Females
	prot-a-2832	Sprouty-related, EVH1 domain-containing protein 1	Wald ratio	1	0.880046	0.703412	1.10104	0.263601	3301	No evidence	Metabolomics and proteomics	Males and Females
	prot-a-579	C-type lectin domain family 5 member A	Wald ratio	1	0.950334	0.869135	1.03912	0.263601	3301	No evidence	Metabolomics and proteomics	Males and Females
	prot-a-937	EMI domain-containing protein 1	Inverse variance weighted	2	0.887588	0.720068	1.09408	0.263809	3301	No evidence	Metabolomics and proteomics	Males and Females
	prot-a-836	DnaJ homolog subfamily B member 11	Inverse variance weighted	3	0.933588	0.827528	1.05324	0.264032	3301	No evidence	Metabolomics and proteomics	Males and Females
	prot-a-1275	Glutamate receptor 4	Inverse variance weighted	3	1.0857	0.939742	1.25432	0.264315	3301	No evidence	Metabolomics and proteomics	Males and Females
	ebi-a-GCST90010116	Chymotrypsin C levels	Wald ratio	1	1.07584	0.946243	1.22318	0.264316	1301	No evidence	Metabolomics and proteomics	NA
	ebi-a-GCST90001604	T cell %lymphocyte	Inverse variance weighted	2	0.924261	0.804884	1.06134	0.264319	3669	No evidence	Immune, blood and inflammatory factors	NA
	ebi-a-GCST90001571	Effector Memory CD4-CD8- T cell %T cell	Inverse variance weighted	3	1.09422	0.93419	1.28166	0.264361	3427	No evidence	Immune, blood and inflammatory factors	NA
	prot-a-2427	Prostaglandin F2 receptor negative regulator	Inverse variance weighted	3	1.04085	0.970162	1.11669	0.264504	3301	No evidence	Metabolomics and proteomics	Males and Females
	met-a-316	Uridine	Inverse variance weighted	3	3.17364	0.416629	24.175	0.26493	7354	No evidence	Metabolomics and proteomics	Males and Females
	ieu-b-32	lymphocyte cell count	Inverse variance weighted	486	0.945678	0.856926	1.04362	0.266647	521924	No evidence	Immune, blood and inflammatory factors	Males and Females
	prot-a-1859	Matrilin-4	Wald ratio	1	1.10528	0.926304	1.31883	0.266737	3301	No evidence	Metabolomics and proteomics	Males and Females
	ukb-b-13246	Childhood sunburn occasions	Inverse variance weighted	77	0.913622	0.778959	1.07156	0.266821	346955	No evidence	Lifestyle, reproduction, education and behaviour	Males and Females
	ukb-b-1489	Cheese intake	Inverse variance weighted	63	0.775173	0.494503	1.21515	0.266837	451486	No evidence	Dietary intake	Males and Females
	prot-a-494	Cyclin-dependent kinase 8:Cyclin-C complex	Inverse variance weighted	2	0.925237	0.806625	1.06129	0.266936	3301	No evidence	Metabolomics and proteomics	Males and Females
	prot-a-395	C-C motif chemokine 19	Inverse variance weighted	2	0.907284	0.764032	1.0774	0.267104	3301	No evidence	Metabolomics and proteomics	Males and Females
	prot-a-2938	Transcobalamin-1	Inverse variance weighted	2	1.06245	0.95464	1.18244	0.267141	3301	No evidence	Metabolomics and proteomics	Males and Females
	ebi-a-GCST90002080	SSC-A on T cell	Wald ratio	1	1.19153	0.873794	1.62481	0.268108	3113	No evidence	Immune, blood and inflammatory factors	NA
	prot-a-2462	Glycogen phosphorylase, liver form	Inverse variance weighted	2	0.941678	0.846638	1.04739	0.268276	3301	No evidence	Metabolomics and proteomics	Males and Females
	prot-a-408	C-C motif chemokine 3-like 1	Inverse variance weighted	3	0.947941	0.862279	1.04211	0.268567	3301	No evidence	Metabolomics and proteomics	Males and Females
	ebi-a-GCST90016666	Liver volume	Inverse variance weighted	11	1.19086	0.873562	1.62339	0.269194	32860	No evidence	Miscellaneous	NA
	ukb-b-5753	Breaded fish intake	Wald ratio	1	6.75242	0.226756	201.076	0.270019	64949	No evidence	Dietary intake	Males and Females
	ebi-a-GCST90001667	CD28+ CD45RA- CD8dim T cell %T cell	Inverse variance weighted	3	1.02804	0.978707	1.07986	0.270371	3440	No evidence	Immune, blood and inflammatory factors	NA
	ebi-a-GCST90001808	CD27 on switched memory B cell	Inverse variance weighted	9	1.02819	0.978567	1.08032	0.270693	3657	No evidence	Immune, blood and inflammatory factors	NA
	ebi-a-GCST90002029	CD39 on CD39+ CD8+ T cell	Inverse variance weighted	2	0.923831	0.802267	1.06381	0.271058	2915	No evidence	Immune, blood and inflammatory factors	NA
	prot-a-1525	Interleukin-3	Wald ratio	1	0.852777	0.642088	1.1326	0.27134	3301	No evidence	Immune, blood and inflammatory factors	Males and Females
	prot-a-2898	SUN domain-containing protein 3	Wald ratio	1	1.10126	0.92712	1.30811	0.272061	3301	No evidence	Metabolomics and proteomics	Males and Females
	prot-a-2435	Pleiotrophin	Wald ratio	1	1.09597	0.93056	1.29078	0.272283	3301	No evidence	Metabolomics and proteomics	Males and Females
	prot-a-2351	Palmitoyl-protein thioesterase 1	Inverse variance weighted	4	0.91722	0.785879	1.07051	0.273141	3301	No evidence	Metabolomics and proteomics	Males and Females
	ebi-a-GCST90002039	CD80 on monocyte	Inverse variance weighted	6	1.03963	0.969722	1.11458	0.273821	2850	No evidence	Immune, blood and inflammatory factors	NA
	ebi-a-GCST90001637	CD4-CD8- Natural Killer T %T cell	Inverse variance weighted	6	1.06588	0.950549	1.19519	0.274856	3668	No evidence	Immune, blood and inflammatory factors	NA
	ukb-b-4080	Ankle spacing width	Inverse variance weighted	352	1.06703	0.9497	1.19884	0.275008	265753	No evidence	Anthropometrics	Males and Females
	ebi-a-GCST90002100	CD45RA on naive CD8+ T cell	Inverse variance weighted	2	1.06997	0.947549	1.20821	0.275303	2910	No evidence	Immune, blood and inflammatory factors	NA
	ebi-a-GCST90001631	CD8+ Natural Killer T %T cell	Wald ratio	1	0.861315	0.658642	1.12635	0.275395	3668	No evidence	Immune, blood and inflammatory factors	NA
	prot-a-2179	E3 ubiquitin-protein ligase parkin	Wald ratio	1	0.864189	0.664755	1.12345	0.275538	3301	No evidence	Metabolomics and proteomics	Males and Females
	prot-a-2773	Stromal membrane-associated protein 1	Inverse variance weighted	2	0.941771	0.845462	1.04905	0.275719	3301	No evidence	Metabolomics and proteomics	Males and Females
	prot-a-2255	Phosphoglycerate kinase 1	Inverse variance weighted	3	0.932569	0.822452	1.05743	0.27617	3301	No evidence	Metabolomics and proteomics	Males and Females
	ukb-b-12901	Other alcohol intake	Inverse variance weighted	2	5.26552	0.264442	104.846	0.276394	64944	No evidence	Dietary intake	Males and Females
	ebi-a-GCST90001747	CD20 on IgD+ CD24- B cell	Inverse variance weighted	5	1.05387	0.958691	1.1585	0.277277	3657	No evidence	Immune, blood and inflammatory factors	NA
	prot-a-502	Carcinoembryonic antigen-related cell adhesion molecule 1	Inverse variance weighted	2	0.956861	0.883659	1.03613	0.277484	3301	No evidence	Metabolomics and proteomics	Males and Females
	ebi-a-GCST90001845	CD3 on CD45RA- CD4+ T cell	Inverse variance weighted	3	0.966533	0.90893	1.02779	0.277589	2911	No evidence	Immune, blood and inflammatory factors	NA
	ukb-b-17952	Heel Broadband ultrasound attenuation (BUA), manual entry	Inverse variance weighted	39	1.08206	0.938307	1.24784	0.27818	40613	No evidence	Miscellaneous	Males and Females
	prot-a-2566	E3 ubiquitin-protein ligase RNF149	Wald ratio	1	0.852183	0.638201	1.13791	0.27825	3301	No evidence	Metabolomics and proteomics	Males and Females
	prot-a-875	Dual specificity protein phosphatase 16	Wald ratio	1	1.18736	0.87026	1.62	0.278651	3301	No evidence	Metabolomics and proteomics	Males and Females
	prot-a-2678	Semaphorin-6A	Inverse variance weighted	2	1.07364	0.944068	1.221	0.27887	3301	No evidence	Metabolomics and proteomics	Males and Females
	ebi-a-GCST90001798	CD27 on CD24+ CD27+ B cell	Inverse variance weighted	9	1.03349	0.973644	1.09702	0.279059	3657	No evidence	Immune, blood and inflammatory factors	NA
	ebi-a-GCST90001476	HLA DR++ monocyte %leukocyte	Wald ratio	1	1.08207	0.938041	1.24821	0.279114	3595	No evidence	Immune, blood and inflammatory factors	NA
	ukb-b-2830	Financial situation satisfaction	Inverse variance weighted	2	2.2726	0.513857	10.0509	0.279143	152153	No evidence	Lifestyle, reproduction, education and behaviour	Males and Females
	prot-a-3001	Transmembrane protein 132D	Wald ratio	1	0.927013	0.807973	1.06359	0.279788	3301	No evidence	Metabolomics and proteomics	Males and Females
	prot-a-942	Poly(U)-specific endoribonuclease	Wald ratio	1	1.12854	0.906274	1.40531	0.279887	3301	No evidence	Metabolomics and proteomics	Males and Females
	prot-a-645	Carboxypeptidase M	Wald ratio	1	0.886759	0.713055	1.10278	0.279934	3301	No evidence	Metabolomics and proteomics	Males and Females
	prot-a-857	Dipeptidase 2	Inverse variance weighted	3	0.920532	0.792135	1.06974	0.279973	3301	No evidence	Metabolomics and proteomics	Males and Females
	ebi-a-GCST90001934	CD25 on CD45RA+ CD4 not regulatory T cell	Wald ratio	1	1.09476	0.928917	1.29022	0.280038	3435	No evidence	Immune, blood and inflammatory factors	NA
	prot-a-669	Peroxisomal carnitine O-octanoyltransferase	Wald ratio	1	1.13244	0.903441	1.41948	0.280579	3301	No evidence	Metabolomics and proteomics	Males and Females
	ieu-b-29	basophil cell count	Inverse variance weighted	191	1.10083	0.92451	1.31078	0.280741	473992	No evidence	Immune, blood and inflammatory factors	Males and Females
	prot-a-2789	Alpha-synuclein	Wald ratio	1	1.1018	0.923362	1.31472	0.282163	3301	No evidence	Metabolomics and proteomics	Males and Females
	ebi-a-GCST90001442	CD24+ CD27+ B cell %lymphocyte	Inverse variance weighted	2	1.12685	0.906365	1.40098	0.282355	3656	No evidence	Immune, blood and inflammatory factors	NA
	prot-a-276	ADP-ribosyl cyclase/cyclic ADP-ribose hydrolase 2	Inverse variance weighted	2	0.981276	0.94803	1.01569	0.282443	3301	No evidence	Metabolomics and proteomics	Males and Females
	ukb-b-12405	Age at first live birth	Inverse variance weighted	34	0.844824	0.621112	1.14911	0.282634	170498	No evidence	Lifestyle, reproduction, education and behaviour	Males and Females
	prot-a-7	Tyrosine-protein kinase ABL1	Wald ratio	1	0.861395	0.656135	1.13087	0.282644	3301	No evidence	Metabolomics and proteomics	Males and Females
	prot-a-2908	Switch-associated protein 70	Inverse variance weighted	3	0.963856	0.901233	1.03083	0.282781	3301	No evidence	Metabolomics and proteomics	Males and Females
	prot-a-627	Collectin-10	Inverse variance weighted	3	1.04572	0.963719	1.13469	0.283286	3301	No evidence	Metabolomics and proteomics	Males and Females
	ebi-a-GCST90001961	CD25 on CD39+ CD4+ T cell	Inverse variance weighted	5	0.969191	0.915293	1.02626	0.283736	2920	No evidence	Immune, blood and inflammatory factors	NA
	prot-a-1790	Leucine-rich repeat-containing protein 74A	Inverse variance weighted	2	1.10725	0.918995	1.33408	0.283922	3301	No evidence	Metabolomics and proteomics	Males and Females
	ebi-a-GCST90014289	DNA methylation Hannum age acceleration	Inverse variance weighted	9	0.94779	0.859159	1.04556	0.284393	34449	No evidence	Miscellaneous	NA
	prot-a-1747	Leukocyte immunoglobulin-like receptor subfamily B member 5	Inverse variance weighted	2	0.982481	0.95119	1.0148	0.284486	3301	No evidence	Metabolomics and proteomics	Males and Females
	ebi-a-GCST90001644	B cell %lymphocyte	Inverse variance weighted	2	1.11474	0.913605	1.36016	0.284634	3669	No evidence	Immune, blood and inflammatory factors	NA
	prot-a-1758	Lamin-B1	Wald ratio	1	0.910476	0.766631	1.08131	0.285079	3301	No evidence	Metabolomics and proteomics	Males and Females
	prot-a-1857	Matrilin-2	Wald ratio	1	1.13938	0.896574	1.44793	0.285915	3301	No evidence	Metabolomics and proteomics	Males and Females
	prot-a-1364	Heterogeneous nuclear ribonucleoproteins C1/C2	Inverse variance weighted	2	0.928865	0.811022	1.06383	0.286395	3301	No evidence	Metabolomics and proteomics	Males and Females
	ebi-a-GCST90001624	HLA DR+ CD4+ T cell Absolute Count	Inverse variance weighted	2	0.936302	0.829526	1.05682	0.286692	3579	No evidence	Immune, blood and inflammatory factors	NA
	ukb-d-30890_irnt	Vitamin D	Inverse variance weighted	57	0.928631	0.810357	1.06417	0.286758	329247	No evidence	Metabolomics and proteomics	Males and Females
	met-a-320	Deoxycholate	Wald ratio	1	0.577601	0.210106	1.58788	0.287422	4934	No evidence	Metabolomics and proteomics	Males and Females
	prot-a-3176	Uroporphyrinogen-III synthase	Wald ratio	1	1.10737	0.917584	1.33642	0.287648	3301	No evidence	Metabolomics and proteomics	Males and Females
	ebi-a-GCST90001813	CD38 on IgD+ CD38dim B cell	Inverse variance weighted	4	0.933318	0.821676	1.06013	0.288384	3654	No evidence	Immune, blood and inflammatory factors	NA
	prot-a-3014	Transmembrane protein 59-like	Inverse variance weighted	2	1.08069	0.936109	1.24759	0.289616	3301	No evidence	Metabolomics and proteomics	Males and Females
	prot-a-660	Cysteine-rich motor neuron 1 protein	Wald ratio	1	0.869404	0.67056	1.12721	0.290862	3301	No evidence	Metabolomics and proteomics	Males and Females
	prot-b-13	platelet derived growth factor subunit B	Wald ratio	1	0.8698	0.671433	1.12677	0.290862	3394	No evidence	Metabolomics and proteomics	Males and Females
	ebi-a-GCST90001535	CD45RA- CD4+ T cell %CD4+ T cell	Inverse variance weighted	4	1.03215	0.973285	1.09458	0.29087	3427	No evidence	Immune, blood and inflammatory factors	NA
	prot-a-2722	Single Ig IL-1-related receptor	Wald ratio	1	1.02433	0.979622	1.07108	0.29107	3301	No evidence	Metabolomics and proteomics	Males and Females
	prot-a-575	C-type lectin domain family 2 member L	Wald ratio	1	1.12347	0.905098	1.39453	0.29107	3301	No evidence	Metabolomics and proteomics	Males and Females
	ebi-a-GCST90006915	Helicobacter pylori UREA antibody levels	Wald ratio	1	1.13534	0.89692	1.43714	0.291225	2251	No evidence	Immune, blood and inflammatory factors	NA
	prot-a-3081	Tumor protein p53-inducible protein 11	Wald ratio	1	0.931869	0.817414	1.06235	0.291258	3301	No evidence	Metabolomics and proteomics	Males and Females
	ebi-a-GCST90010233	Low-density lipoprotein receptor levels	Wald ratio	1	1.07142	0.942583	1.21787	0.291258	1323	No evidence	Fatty acid and lipoprotein metabolism	NA
	prot-a-1208	Inactive gamma-glutamyltranspeptidase 2	Wald ratio	1	0.961191	0.893068	1.03451	0.291258	3301	No evidence	Metabolomics and proteomics	Males and Females
	prot-a-131	Apolipoprotein E (isoform E3)	Wald ratio	1	0.952699	0.870709	1.04241	0.291258	3301	No evidence	Metabolomics and proteomics	Males and Females
	prot-a-1508	Interleukin-22 receptor subunit alpha-1	Wald ratio	1	0.904861	0.751531	1.08947	0.291258	3301	No evidence	Immune, blood and inflammatory factors	Males and Females
	prot-a-2093	Nuclear receptor-binding protein	Wald ratio	1	0.930489	0.813958	1.0637	0.291258	3301	No evidence	Metabolomics and proteomics	Males and Females
	prot-a-2202	Protocadherin beta-10	Wald ratio	1	0.942336	0.84392	1.05223	0.291258	3301	No evidence	Metabolomics and proteomics	Males and Females
	prot-a-284	Uncharacterized protein C14orf93	Wald ratio	1	0.939252	0.836052	1.05519	0.291258	3301	No evidence	Metabolomics and proteomics	Males and Females
	prot-a-72	RAC-beta serine/threonine-protein kinase	Wald ratio	1	0.953287	0.872244	1.04186	0.291258	3301	No evidence	Metabolomics and proteomics	Males and Females
	prot-a-2218	Calcium/calmodulin-dependent 3',5'-cyclic nucleotide phosphodiesterase 1A	Wald ratio	1	0.870655	0.673088	1.12621	0.291508	3301	No evidence	Metabolomics and proteomics	Males and Females
	prot-a-1462	Immunoglobulin superfamily member 8	Inverse variance weighted	2	1.09727	0.923269	1.30407	0.292004	3301	No evidence	Metabolomics and proteomics	Males and Females
	prot-a-1302	Granzyme M	Wald ratio	1	0.908875	0.760753	1.08584	0.292484	3301	No evidence	Metabolomics and proteomics	Males and Females
	prot-a-2310	Melanocyte protein PMEL	Inverse variance weighted	2	1.09269	0.92639	1.28884	0.292656	3301	No evidence	Metabolomics and proteomics	Males and Females
	ebi-a-GCST90010195	C-C motif chemokine 15 levels	Inverse variance weighted	4	1.02118	0.982055	1.06186	0.293036	1323	No evidence	Metabolomics and proteomics	NA
	prot-a-979	Endoplasmic reticulum lectin 1	Wald ratio	1	0.895436	0.728762	1.10023	0.293252	3301	No evidence	Metabolomics and proteomics	Males and Females
	ebi-a-GCST90001521	CD33+ HLA DR+ CD14dim %CD33+ HLA DR+	Wald ratio	1	1.05955	0.951201	1.18024	0.293264	1858	No evidence	Immune, blood and inflammatory factors	NA
	prot-a-2079	Neuropeptide S	Inverse variance weighted	2	1.10028	0.920493	1.31519	0.293772	3301	No evidence	Metabolomics and proteomics	Males and Females
	prot-a-2260	Membrane-associated progesterone receptor component 2	Wald ratio	1	0.877949	0.688529	1.11948	0.29382	3301	No evidence	Metabolomics and proteomics	Males and Females
	ukb-b-223	Current tobacco smoking	Inverse variance weighted	34	0.640013	0.277831	1.47434	0.294554	462434	No evidence	Lifestyle, reproduction, education and behaviour	Males and Females
	prot-a-1645	Killer cell immunoglobulin-like receptor 2DS2	Inverse variance weighted	8	0.961872	0.894401	1.03443	0.294803	3301	No evidence	Metabolomics and proteomics	Males and Females
	ebi-a-GCST90001601	Lymphocyte Absolute Count	Inverse variance weighted	2	0.717974	0.386254	1.33458	0.294864	3653	No evidence	Immune, blood and inflammatory factors	NA
	ebi-a-GCST90010298	C-type lectin domain family 5 member A levels	Wald ratio	1	1.0865	0.930252	1.26899	0.294957	1313	No evidence	Metabolomics and proteomics	NA
	ukb-b-12236	Avocado intake	Inverse variance weighted	2	0.317839	0.0372014	2.71553	0.294981	64946	No evidence	Dietary intake	Males and Females
	ebi-a-GCST90002304	Hematocrit	Inverse variance weighted	439	0.94619	0.853086	1.04946	0.295283	562259	No evidence	Immune, blood and inflammatory factors	NA
	prot-a-2264	Peptidase inhibitor 15	Inverse variance weighted	2	1.12404	0.902491	1.39997	0.296497	3301	No evidence	Metabolomics and proteomics	Males and Females
	prot-a-2478	Ras-related protein Rab-7b	Wald ratio	1	0.856632	0.640621	1.14548	0.296564	3301	No evidence	Metabolomics and proteomics	Males and Females
	ebi-a-GCST90006924	Merkel cell polyomavirus VP1 antibody levels	Inverse variance weighted	3	0.926018	0.801474	1.06991	0.296955	5915	No evidence	Immune, blood and inflammatory factors	NA
	prot-a-826	Disks large homolog 3	Wald ratio	1	0.874283	0.679146	1.12549	0.297134	3301	No evidence	Metabolomics and proteomics	Males and Females
	ukb-b-1061	Age high blood pressure diagnosed	Inverse variance weighted	11	1.46999	0.712426	3.03311	0.297192	111148	No evidence	Cardiometabolic	Males and Females
	prot-a-2509	Calcipressin-1	Inverse variance weighted	2	0.919375	0.784957	1.07681	0.297252	3301	No evidence	Metabolomics and proteomics	Males and Females
	prot-a-2399	PH and SEC7 domain-containing protein 2	Inverse variance weighted	4	1.0413	0.9648	1.12386	0.298559	3301	No evidence	Metabolomics and proteomics	Males and Females
	prot-a-3198	Vascular endothelial growth factor A	Wald ratio	1	1.04902	0.95846	1.14813	0.298855	3301	No evidence	Metabolomics and proteomics	Males and Females
	prot-a-1228	Granulysin	Inverse variance weighted	5	1.05942	0.95011	1.1813	0.298862	3301	No evidence	Metabolomics and proteomics	Males and Females
	ebi-a-GCST90001568	Naive CD4-CD8- T cell %T cell	Wald ratio	1	0.871496	0.672276	1.12975	0.298944	3427	No evidence	Immune, blood and inflammatory factors	NA
	met-a-474	Gamma-glutamylvaline	Wald ratio	1	0.179679	0.00703669	4.58804	0.299077	7307	No evidence	Metabolomics and proteomics	Males and Females
	ebi-a-GCST90001679	CD25++ CD8+ T cell %T cell	Inverse variance weighted	2	0.948352	0.857951	1.04828	0.299488	3162	No evidence	Immune, blood and inflammatory factors	NA
	prot-a-2420	Proteasome activator complex subunit 1	Inverse variance weighted	2	1.06237	0.947508	1.19115	0.300033	3301	No evidence	Metabolomics and proteomics	Males and Females
	prot-a-2939	Holo-Transcobalamin-2	Inverse variance weighted	5	0.977747	0.936928	1.02034	0.300979	3301	No evidence	Metabolomics and proteomics	Males and Females
	ebi-a-GCST90001831	CD62L on CD62L+ myeloid Dendritic Cell	Inverse variance weighted	2	1.06858	0.942255	1.21185	0.301423	2872	No evidence	Immune, blood and inflammatory factors	NA
	ebi-a-GCST90012029	Tumor necrosis factor ligand superfamily member 14 levels	Inverse variance weighted	2	0.919115	0.783152	1.07868	0.301754	21758	No evidence	Immune, blood and inflammatory factors	NA
	prot-a-2927	Tapasin-related protein	Inverse variance weighted	3	1.01913	0.983112	1.05646	0.302007	3301	No evidence	Metabolomics and proteomics	Males and Females
	ebi-a-GCST90001851	CD3 on T cell	Inverse variance weighted	3	0.962774	0.895854	1.03469	0.302016	2919	No evidence	Immune, blood and inflammatory factors	NA
	ebi-a-GCST90001541	Naive CD4+ T cell %CD4+ T cell	Inverse variance weighted	4	0.949142	0.859524	1.0481	0.302302	3427	No evidence	Immune, blood and inflammatory factors	NA
	ebi-a-GCST90001516	Immature Myeloid-Derived Suppressor Cells %CD33dim HLA DR- CD66b-	Inverse variance weighted	2	0.950236	0.862361	1.04707	0.302523	1857	No evidence	Immune, blood and inflammatory factors	NA
	ukb-b-5801	Age started wearing glasses or contact lenses	Inverse variance weighted	84	0.868132	0.66345	1.13596	0.302644	397498	No evidence	Lifestyle, reproduction, education and behaviour	Males and Females
	prot-a-2724	Sialic acid-binding Ig-like lectin 11	Inverse variance weighted	2	0.97317	0.92411	1.02483	0.302778	3301	No evidence	Metabolomics and proteomics	Males and Females
	ebi-a-GCST90001791	CD25 on naive-mature B cell	Inverse variance weighted	5	1.04931	0.957482	1.14994	0.302949	3657	No evidence	Immune, blood and inflammatory factors	NA
	ebi-a-GCST90010260	Tyrosine-protein phosphatase non-receptor type substrate 1 levels	Inverse variance weighted	5	1.01967	0.982547	1.05819	0.30329	1323	No evidence	Metabolomics and proteomics	NA
	prot-a-584	Chloride intracellular channel protein 5	Inverse variance weighted	2	1.13966	0.888528	1.46177	0.303307	3301	No evidence	Metabolomics and proteomics	Males and Females
	prot-a-1732	Galectin-9	Inverse variance weighted	3	1.07243	0.938731	1.22516	0.303339	3301	No evidence	Metabolomics and proteomics	Males and Females
	prot-a-960	Ephrin type-B receptor 2	Wald ratio	1	0.92823	0.805433	1.06975	0.303613	3301	No evidence	Metabolomics and proteomics	Males and Females
	prot-a-2434	Protein-tyrosine kinase 6	Wald ratio	1	1.09369	0.922082	1.29723	0.303744	3301	No evidence	Metabolomics and proteomics	Males and Females
	prot-a-501	Testis-specific chromodomain protein Y 1	Wald ratio	1	1.10163	0.916058	1.3248	0.303744	3301	No evidence	Metabolomics and proteomics	Males and Females
	prot-a-97	Angiopoietin-related protein 1	Wald ratio	1	1.03707	0.967564	1.11158	0.303744	3301	No evidence	Metabolomics and proteomics	Males and Females
	ebi-a-GCST90001819	CD38 on transitional B cell	Inverse variance weighted	5	0.944	0.845779	1.05363	0.30391	3657	No evidence	Immune, blood and inflammatory factors	NA
	CD5L	CD5	Wald ratio	1	1.06225	0.9466	1.19203	0.304489	818	No evidence	Immune, blood and inflammatory factors	Males and Females
	ukb-d-30770_irnt	IGF-1	Inverse variance weighted	344	0.948098	0.856377	1.04964	0.304572	342439	No evidence	Immune, blood and inflammatory factors	Males and Females
	ukb-b-19069	Quorn intake	Inverse variance weighted	2	8.51389	0.142563	508.45	0.304692	64944	No evidence	Dietary intake	Males and Females
	ebi-a-GCST90010145	Interleukin-4 receptor subunit alpha levels	Wald ratio	1	1.0819	0.930767	1.25757	0.305173	1292	No evidence	Immune, blood and inflammatory factors	NA
	prot-a-1599	Janus kinase and microtubule-interacting protein 3	Inverse variance weighted	2	1.024	0.978567	1.07155	0.305672	3301	No evidence	Metabolomics and proteomics	Males and Females
	prot-a-2911	Synaptotagmin-11	Inverse variance weighted	2	0.916611	0.775864	1.08289	0.30596	3301	No evidence	Metabolomics and proteomics	Males and Females
	ukb-d-4700_irnt	Age cataract diagnosed	Wald ratio	1	0.772929	0.471484	1.2671	0.30711	5020	No evidence	Metabolomics and proteomics	Males and Females
	prot-a-2279	Phosphatidylinositol transfer protein beta isoform	Inverse variance weighted	2	1.12546	0.897026	1.41208	0.307184	3301	No evidence	Metabolomics and proteomics	Males and Females
	ebi-a-GCST90001404	Plasma Blast-Plasma Cell %B cell	Wald ratio	1	0.803784	0.528483	1.2225	0.307271	3658	No evidence	Immune, blood and inflammatory factors	NA
	ebi-a-GCST90001846	CD3 on Central Memory CD8+ T cell	Inverse variance weighted	3	0.96162	0.891984	1.03669	0.30752	2910	No evidence	Immune, blood and inflammatory factors	NA
	prot-a-1037	Protein FAM177A1	Wald ratio	1	1.03161	0.971575	1.09536	0.308984	3301	No evidence	Metabolomics and proteomics	Males and Females
	prot-a-2030	Protein kinase C-binding protein NELL1	Inverse variance weighted	3	0.963175	0.895979	1.03541	0.30921	3301	No evidence	Metabolomics and proteomics	Males and Females
	prot-a-2764	Mitochondrial sodium/hydrogen exchanger 9B2	Wald ratio	1	0.881166	0.690472	1.12453	0.309269	3301	No evidence	Metabolomics and proteomics	Males and Females
	prot-a-812	Dihydrofolate reductase	Wald ratio	1	1.03178	0.971388	1.09592	0.309349	3301	No evidence	Metabolomics and proteomics	Males and Females
	ebi-a-GCST90010200	Cadherin-5 levels	Inverse variance weighted	2	1.0565	0.950254	1.17462	0.309448	1323	No evidence	Metabolomics and proteomics	NA
	ukb-b-15564	Number of other bread types with butter/margarine	Wald ratio	1	0.0837219	0.000694682	10.09	0.310343	64932	No evidence	Dietary intake	Males and Females
	prot-a-2868	Signal transducer and activator of transcription 1-alpha/beta	Inverse variance weighted	3	0.955928	0.876203	1.04291	0.310365	3301	No evidence	Metabolomics and proteomics	Males and Females
	prot-a-676	Quinone oxidoreductase-like protein 1	Inverse variance weighted	2	0.968053	0.909167	1.03075	0.31057	3301	No evidence	Metabolomics and proteomics	Males and Females
	prot-a-1345	HLA class II histocompatibility antigen, DM alpha chain	Inverse variance weighted	2	1.08721	0.924805	1.27814	0.311069	3301	No evidence	Metabolomics and proteomics	Males and Females
	prot-a-241	B-cell lymphoma 6 protein	Wald ratio	1	1.15393	0.874404	1.52282	0.3117	3301	No evidence	Metabolomics and proteomics	Males and Females
	ebi-a-GCST90001626	HLA DR+ CD4+ T cell %lymphocyte	Inverse variance weighted	2	0.940534	0.835198	1.05915	0.311702	3595	No evidence	Immune, blood and inflammatory factors	NA
	ebi-a-GCST90010336	Dihydropteridine reductase levels	Inverse variance weighted	2	0.925016	0.795316	1.07587	0.311901	1313	No evidence	Metabolomics and proteomics	NA
	ukb-b-12912	Snackpot intake	Inverse variance weighted	10	4.48933	0.243963	82.6113	0.312204	64946	No evidence	Dietary intake	Males and Females
	ukb-b-6503	Systolic blood pressure, manual reading	Inverse variance weighted	2	0.742864	0.417327	1.32234	0.312341	39749	No evidence	Cardiometabolic	Males and Females
	ukb-b-14203	Hot drink temperature	Inverse variance weighted	66	1.37902	0.73909	2.57304	0.312536	457873	No evidence	Lifestyle, reproduction, education and behaviour	Males and Females
	ebi-a-GCST90001424	IgD+ B cell %Lymphocyte	Inverse variance weighted	2	1.11922	0.89924	1.39302	0.313075	3657	No evidence	Immune, blood and inflammatory factors	NA
	ebi-a-GCST90012015	Tumor necrosis factor receptor 1 levels	Inverse variance weighted	4	0.860244	0.64188	1.15289	0.31362	21758	No evidence	Immune, blood and inflammatory factors	NA
	ebi-a-GCST90002024	CD4 on naive CD4+ T cell	Inverse variance weighted	5	0.874453	0.673544	1.13529	0.313798	2910	No evidence	Immune, blood and inflammatory factors	NA
	prot-a-879	Dynactin-associated protein	Inverse variance weighted	2	1.11942	0.898792	1.39421	0.313809	3301	No evidence	Metabolomics and proteomics	Males and Females
	prot-a-2779	SPARC-related modular calcium-binding protein 1	Inverse variance weighted	2	1.06064	0.945803	1.18942	0.313961	3301	No evidence	Metabolomics and proteomics	Males and Females
	ieu-b-30	white blood cell count	Inverse variance weighted	470	0.949779	0.859135	1.04999	0.314004	562241	No evidence	Immune, blood and inflammatory factors	Males and Females
	prot-a-2062	NmrA-like family domain-containing protein 1	Inverse variance weighted	2	0.931801	0.812065	1.06919	0.314128	3301	No evidence	Metabolomics and proteomics	Males and Females
	prot-a-2392	Trypsin-2	Inverse variance weighted	3	1.06138	0.945023	1.19207	0.314631	3301	No evidence	Metabolomics and proteomics	Males and Females
	ebi-a-GCST90001737	CD19 on naive-mature B cell	Wald ratio	1	1.1752	0.857837	1.60997	0.3148	3653	No evidence	Immune, blood and inflammatory factors	NA
	prot-a-1386	Endoplasmin	Inverse variance weighted	2	1.01748	0.98367	1.05245	0.314863	3301	No evidence	Metabolomics and proteomics	Males and Females
	ebi-a-GCST90010273	Tartrate-resistant acid phosphatase type 5 levels	Inverse variance weighted	2	1.04185	0.961763	1.12861	0.315063	1323	No evidence	Metabolomics and proteomics	NA
	ebi-a-GCST90001926	CD127 on granulocyte	Inverse variance weighted	5	0.955969	0.875546	1.04378	0.315224	2920	No evidence	Immune, blood and inflammatory factors	NA
	ebi-a-GCST90001775	CD25 on B cell	Inverse variance weighted	3	1.06066	0.945496	1.18986	0.315233	3660	No evidence	Immune, blood and inflammatory factors	NA
	prot-a-1201	GDNF family receptor alpha-1	Wald ratio	1	1.07876	0.930305	1.2509	0.315565	3301	No evidence	Metabolomics and proteomics	Males and Females
	prot-a-2211	Neuroendocrine convertase 1	Inverse variance weighted	3	0.975796	0.930189	1.02364	0.315714	3301	No evidence	Metabolomics and proteomics	Males and Females
	prot-a-914	Histone-lysine N-methyltransferase EHMT2	Inverse variance weighted	2	1.10709	0.907071	1.35122	0.316988	3301	No evidence	Metabolomics and proteomics	Males and Females
	ebi-a-GCST90001477	HLA DR++ monocyte Absolute Count	Inverse variance weighted	2	1.14708	0.876586	1.50104	0.317296	3579	No evidence	Immune, blood and inflammatory factors	NA
	prot-a-1542	Interleukin-6 receptor subunit beta	Inverse variance weighted	4	0.935675	0.821247	1.06605	0.317793	3301	No evidence	Immune, blood and inflammatory factors	Males and Females
	prot-a-398	C-C motif chemokine 22	Inverse variance weighted	4	1.05059	0.95355	1.15751	0.318226	3301	No evidence	Metabolomics and proteomics	Males and Females
	ebi-a-GCST90006919	Anti-herpes simplex virus 2 IgG seropositivity	Wald ratio	1	0.526894	0.149702	1.85446	0.318261	8735	No evidence	Immune, blood and inflammatory factors	NA
	prot-a-15	Acyl-CoA-binding domain-containing protein 7	Inverse variance weighted	2	0.931695	0.810784	1.07064	0.318476	3301	No evidence	Metabolomics and proteomics	Males and Females
	prot-a-3221	WAP four-disulfide core domain protein 10A	Wald ratio	1	1.14083	0.880614	1.47794	0.318526	3301	No evidence	Metabolomics and proteomics	Males and Females
	ebi-a-GCST90012062	Galanin peptide levels	Inverse variance weighted	5	1.06443	0.941492	1.20341	0.318698	21758	No evidence	Metabolomics and proteomics	NA
	ukb-b-2002	Job involves heavy manual or physical work	Inverse variance weighted	24	1.35349	0.746472	2.45413	0.31879	263615	No evidence	Lifestyle, reproduction, education and behaviour	Males and Females
	ukb-b-3278	Length of menstrual cycle	Inverse variance weighted	8	0.764648	0.45085	1.29685	0.319453	43125	No evidence	Lifestyle, reproduction, education and behaviour	Males and Females
	ebi-a-GCST90012027	Matrix metalloproteinase-3 levels	Inverse variance weighted	7	0.958851	0.882596	1.04169	0.320296	21758	No evidence	Metabolomics and proteomics	NA
	prot-a-2556	Ribonuclease 4	Wald ratio	1	1.04947	0.954141	1.15431	0.320341	3301	No evidence	Metabolomics and proteomics	Males and Females
	ebi-a-GCST90002061	CD4 on CD39+ CD4+ T cell	Inverse variance weighted	8	1.03642	0.965706	1.11231	0.321125	2920	No evidence	Immune, blood and inflammatory factors	NA
	ukb-b-4007	Croissant intake	Inverse variance weighted	2	5.64877	0.18345	173.936	0.322083	64943	No evidence	Dietary intake	Males and Females
	met-a-638	Asparagine	Inverse variance weighted	2	1.92962	0.525265	7.08866	0.322103	7316	No evidence	Metabolomics and proteomics	Males and Females
	prot-a-2698	Pigment epithelium-derived factor	Wald ratio	1	1.04584	0.956986	1.14295	0.322439	3301	No evidence	Metabolomics and proteomics	Males and Females
	prot-a-2229	Platelet-derived growth factor receptor alpha	Inverse variance weighted	2	0.964325	0.897298	1.03636	0.322996	3301	No evidence	Immune, blood and inflammatory factors	Males and Females
	prot-a-2233	Protein disulfide-isomerase A5	Wald ratio	1	1.03621	0.965614	1.11197	0.323139	3301	No evidence	Metabolomics and proteomics	Males and Females
	prot-b-75	mucin 16, cell surface associated	Wald ratio	1	1.0378	0.964109	1.11711	0.323502	3394	No evidence	Metabolomics and proteomics	Males and Females
	prot-a-427	B-cell receptor CD22	Inverse variance weighted	2	1.11137	0.901123	1.37068	0.323677	3301	No evidence	Immune, blood and inflammatory factors	Males and Females
	ukb-b-5277	Baguette intake	Wald ratio	1	2.72418	0.372052	19.9466	0.323829	64941	No evidence	Dietary intake	Males and Females
	prot-a-2378	Protein arginine N-methyltransferase 3	Wald ratio	1	1.15299	0.8687	1.53031	0.324359	3301	No evidence	Metabolomics and proteomics	Males and Females
	prot-a-319	Uncharacterized protein C6orf226	Inverse variance weighted	3	0.944241	0.842367	1.05844	0.324633	3301	No evidence	Metabolomics and proteomics	Males and Females
	prot-a-1802	Leukocyte-specific transcript 1 protein	Wald ratio	1	0.885393	0.69486	1.12817	0.324841	3301	No evidence	Metabolomics and proteomics	Males and Females
	prot-a-3236	Lymphotactin	Wald ratio	1	0.94915	0.855384	1.05319	0.325411	3301	No evidence	Metabolomics and proteomics	Males and Females
	ebi-a-GCST90012077	C-C motif chemokine 20 levels	Inverse variance weighted	2	0.865443	0.648699	1.15461	0.325822	21758	No evidence	Metabolomics and proteomics	NA
	prot-a-2682	Semenogelin-2	Inverse variance weighted	2	1.03364	0.967578	1.10421	0.326156	3301	No evidence	Metabolomics and proteomics	Males and Females
	prot-a-2786	Synaptosomal-associated protein 25	Inverse variance weighted	2	0.958862	0.881587	1.04291	0.327126	3301	No evidence	Metabolomics and proteomics	Males and Females
	prot-a-2210	Procollagen C-endopeptidase enhancer 2	Wald ratio	1	1.04621	0.955711	1.14529	0.32774	3301	No evidence	Metabolomics and proteomics	Males and Females
	met-a-678	Pro-hydroxy-pro	Wald ratio	1	0.2793	0.0216909	3.59639	0.327932	7344	No evidence	Metabolomics and proteomics	Males and Females
	ebi-a-GCST007432	FEV1	Inverse variance weighted	262	0.926359	0.794639	1.07991	0.328308	321047	No evidence	Miscellaneous	NA
	prot-a-1867	Multiple coagulation factor deficiency protein 2	Wald ratio	1	0.972932	0.920842	1.02797	0.32834	3301	No evidence	Metabolomics and proteomics	Males and Females
	ebi-a-GCST004575	Acute insulin response	Inverse variance weighted	2	0.910443	0.754204	1.09905	0.328685	2087	No evidence	Cardiometabolic	NA
	prot-a-656	Protein CREG1	Inverse variance weighted	3	0.945517	0.844949	1.05805	0.328845	3301	No evidence	Metabolomics and proteomics	Males and Females
	ebi-a-GCST90001967	FSC-A on CD14+ monocyte	Wald ratio	1	0.829495	0.569839	1.20747	0.329135	3112	No evidence	Immune, blood and inflammatory factors	NA
	ebi-a-GCST90001746	CD20 on IgD+ CD24+ B cell	Inverse variance weighted	2	0.921743	0.782566	1.08567	0.329194	3657	No evidence	Immune, blood and inflammatory factors	NA
	prot-a-989	S-formylglutathione hydrolase	Inverse variance weighted	2	0.904498	0.739197	1.10676	0.329643	3301	No evidence	Metabolomics and proteomics	Males and Females
	prot-a-1659	Kallikrein-14	Inverse variance weighted	3	1.03008	0.970485	1.09334	0.329702	3301	No evidence	Metabolomics and proteomics	Males and Females
	ebi-a-GCST90001938	CD25 on CD39+ resting CD4 regulatory T cell	Wald ratio	1	0.868844	0.654729	1.15298	0.330102	3118	No evidence	Immune, blood and inflammatory factors	NA
	ebi-a-GCST90001843	CD3 on Effector Memory CD4+ T cell	Inverse variance weighted	2	0.966216	0.901629	1.03543	0.330229	2912	No evidence	Immune, blood and inflammatory factors	NA
	ebi-a-GCST90001789	CD25 on IgD- CD38dim B cell	Inverse variance weighted	3	1.05059	0.951194	1.16037	0.330434	3657	No evidence	Immune, blood and inflammatory factors	NA
	ebi-a-GCST90012012	kallikrein-11 levels	Inverse variance weighted	3	0.960004	0.884205	1.0423	0.330698	21758	No evidence	Metabolomics and proteomics	NA
	ukb-b-3793	Time spent driving	Inverse variance weighted	6	1.95807	0.505307	7.58758	0.330896	310555	No evidence	Lifestyle, reproduction, education and behaviour	Males and Females
	ebi-a-GCST90001632	CD8+ Natural Killer T %lymphocyte	Wald ratio	1	0.876767	0.672551	1.14299	0.330999	3668	No evidence	Immune, blood and inflammatory factors	NA
	prot-a-1188	Beta-1,3-galactosyl-O-glycosyl-glycoprotein beta-1,6-N-acetylglucosaminyltransferase 4	Inverse variance weighted	2	0.921936	0.782565	1.08613	0.331057	3301	No evidence	Metabolomics and proteomics	Males and Females
	ebi-a-GCST90012074	CX3CL1 levels	Inverse variance weighted	5	0.884891	0.691468	1.13242	0.331156	21758	No evidence	Metabolomics and proteomics	NA
	prot-a-455	CD59 glycoprotein	Inverse variance weighted	2	0.946802	0.847956	1.05717	0.331185	3301	No evidence	Immune, blood and inflammatory factors	Males and Females
	ebi-a-GCST90014242	Peak expiratory flow x sex interaction	Inverse variance weighted	3	1.61606	0.613559	4.25656	0.331343	303612	No evidence	Miscellaneous	NA
	ebi-a-GCST90001611	CD4+ CD8dim T cell %leukocyte	Inverse variance weighted	3	0.942787	0.837054	1.06188	0.33167	3668	No evidence	Immune, blood and inflammatory factors	NA
	prot-a-997	Protein EVI2B	Inverse variance weighted	4	1.05818	0.943867	1.18633	0.332287	3301	No evidence	Metabolomics and proteomics	Males and Females
	prot-a-1186	N-acetyllactosaminide beta-1,6-N-acetylglucosaminyl-transferase, isoform C	Wald ratio	1	1.13086	0.881841	1.45021	0.332487	3301	No evidence	Metabolomics and proteomics	Males and Females
	ebi-a-GCST90001864	CD3 on CD28+ CD45RA+ CD8+ T cell	Inverse variance weighted	3	0.954496	0.868679	1.04879	0.332582	2919	No evidence	Immune, blood and inflammatory factors	NA
	prot-a-3193	Vascular cell adhesion protein 1	Inverse variance weighted	3	0.803533	0.516201	1.2508	0.332634	3301	No evidence	Metabolomics and proteomics	Males and Females
	ebi-a-GCST90002113	HLA DR on HLA DR+ T cell	Wald ratio	1	1.08472	0.920065	1.27884	0.332962	3060	No evidence	Immune, blood and inflammatory factors	NA
	ebi-a-GCST90002114	HLA DR on HLA DR+ CD4+ T cell	Wald ratio	1	1.12546	0.88596	1.42971	0.332962	3060	No evidence	Immune, blood and inflammatory factors	NA
	met-b-159	CD123 on 11c+123+DC	Inverse variance weighted	6	1.0662	0.936431	1.21394	0.333019	419	No evidence	Immune, blood and inflammatory factors	Females
	ebi-a-GCST004734	Heart rate variability traits (SDNN)	Inverse variance weighted	5	0.752793	0.423526	1.33804	0.333215	27850	No evidence	Cardiometabolic	NA
	prot-a-2449	Receptor-type tyrosine-protein phosphatase U	Inverse variance weighted	2	1.09729	0.909051	1.32452	0.333573	3301	No evidence	Metabolomics and proteomics	Males and Females
	ebi-a-GCST90001822	IgD on IgD+ CD38- B cell	Wald ratio	1	0.938161	0.824291	1.06776	0.333595	3642	No evidence	Immune, blood and inflammatory factors	NA
	ukb-b-5238	Fluid intelligence score	Inverse variance weighted	75	0.952778	0.863667	1.05108	0.334275	149051	No evidence	Lifestyle, reproduction, education and behaviour	Males and Females
	met-a-489	X-11247	Wald ratio	1	1.37514	0.720255	2.62547	0.334314	6970	No evidence	Metabolomics and proteomics	Males and Females
	met-a-498	X-11327	Inverse variance weighted	2	0.278491	0.0206175	3.76172	0.335802	7229	No evidence	Metabolomics and proteomics	Males and Females
	prot-b-53	C-C motif chemokine ligand 3	Wald ratio	1	1.06716	0.934802	1.21825	0.33601	3394	No evidence	Metabolomics and proteomics	Males and Females
	prot-a-32	A disintegrin and metalloproteinase with thrombospondin motifs 13	Inverse variance weighted	3	0.957837	0.877331	1.04573	0.336188	3301	No evidence	Metabolomics and proteomics	Males and Females
	prot-a-1690	Neural cell adhesion molecule L1	Inverse variance weighted	2	0.863002	0.638921	1.16567	0.336767	3301	No evidence	Metabolomics and proteomics	Males and Females
	prot-a-1990	N-acylethanolamine-hydrolyzing acid amidase	Inverse variance weighted	2	0.963262	0.892374	1.03978	0.337194	3301	No evidence	Metabolomics and proteomics	Males and Females
	ebi-a-GCST90010306	Aromatic-L-amino-acid decarboxylase levels	Wald ratio	1	0.946397	0.845632	1.05917	0.337463	180	No evidence	Metabolomics and proteomics	NA
	ukb-d-30630_irnt	Apoliprotein A	Inverse variance weighted	235	1.04844	0.951829	1.15485	0.337544	313387	No evidence	Fatty acid and lipoprotein metabolism	Males and Females
	met-a-627	Epiandrosterone sulfate	Inverse variance weighted	2	1.42094	0.692568	2.91536	0.33799	7326	No evidence	Metabolomics and proteomics	Males and Females
	ebi-a-GCST90002062	CD4 on CD28+ CD4+ T cell	Inverse variance weighted	2	1.07995	0.922678	1.26402	0.338154	2920	No evidence	Immune, blood and inflammatory factors	NA
	prot-a-1960	Protein p13 MTCP-1	Wald ratio	1	1.16432	0.852356	1.59048	0.339026	3301	No evidence	Metabolomics and proteomics	Males and Females
	vitamin B6 measurement PMID:19303062	Vitamin B6 measurement	Wald ratio	1	0.987794	0.963229	1.01299	0.339147	1864	No evidence	Metabolomics and proteomics	Males and Females
	ebi-a-GCST90001793	CD25 on switched memory B cell	Inverse variance weighted	3	1.04832	0.951544	1.15493	0.339638	3657	No evidence	Immune, blood and inflammatory factors	NA
	ebi-a-GCST90001832	CD62L on CD62L+ plasmacytoid Dendritic Cell	Inverse variance weighted	4	0.95843	0.878348	1.04581	0.340205	2872	No evidence	Immune, blood and inflammatory factors	NA
	prot-a-23	Serine/threonine-protein kinase receptor R3	Wald ratio	1	0.883942	0.685941	1.1391	0.340365	3301	No evidence	Metabolomics and proteomics	Males and Females
	prot-a-3148	Ubiquitin domain-containing protein 2	Wald ratio	1	0.909182	0.747383	1.10601	0.34097	3301	No evidence	Metabolomics and proteomics	Males and Females
	ebi-a-GCST90010322	Leukocyte immunoglobulin-like receptor subfamily A member 5 levels	Wald ratio	1	1.05687	0.942984	1.18451	0.341685	1313	No evidence	Metabolomics and proteomics	NA
	prot-a-1740	Leukocyte immunoglobulin-like receptor subfamily A member 5	Wald ratio	1	1.07663	0.924632	1.2536	0.341685	3301	No evidence	Metabolomics and proteomics	Males and Females
	prot-a-1058	Tumor necrosis factor receptor superfamily member 6	Wald ratio	1	0.950931	0.857097	1.05504	0.342514	3301	No evidence	Metabolomics and proteomics	Males and Females
	prot-a-3242	DNA repair protein XRCC4	Inverse variance weighted	2	1.08706	0.914895	1.29162	0.342666	3301	No evidence	Metabolomics and proteomics	Males and Females
	ebi-a-GCST90001609	CD4+ CD8dim T cell Absolute Count	Inverse variance weighted	3	0.939605	0.826064	1.06875	0.343088	3652	No evidence	Immune, blood and inflammatory factors	NA
	prot-b-56	C-X-C motif chemokine ligand 6	Wald ratio	1	1.03295	0.965883	1.10467	0.343914	3394	No evidence	Metabolomics and proteomics	Males and Females
	prot-a-621	Collagen alpha-1(XXVIII) chain	Inverse variance weighted	2	1.09031	0.911547	1.30412	0.343987	3301	No evidence	Metabolomics and proteomics	Males and Females
	ukb-b-2024	Single crust pastry intake	Inverse variance weighted	2	2.62825	0.355127	19.4513	0.344029	64949	No evidence	Dietary intake	Males and Females
	prot-a-390	C-C motif chemokine 14	Inverse variance weighted	3	1.05928	0.940102	1.19356	0.344318	3301	No evidence	Metabolomics and proteomics	Males and Females
	ebi-a-GCST90006909	Human herpes<U+00A0>virus<U+00A0>7 U14<U+00A0>antibody<U+00A0>levels	Inverse variance weighted	3	0.897765	0.717894	1.1227	0.344449	8528	No evidence	Immune, blood and inflammatory factors	NA
	prot-a-2654	SCP2 sterol-binding domain-containing protein 1	Inverse variance weighted	2	1.0213	0.97762	1.06692	0.344682	3301	No evidence	Metabolomics and proteomics	Males and Females
	prot-a-161	ADP-ribosylation factor-like protein 1	Inverse variance weighted	2	1.15347	0.857653	1.55133	0.344986	3301	No evidence	Metabolomics and proteomics	Males and Females
	prot-a-1677	Importin subunit alpha-1	Wald ratio	1	0.895251	0.711338	1.12671	0.345621	3301	No evidence	Metabolomics and proteomics	Males and Females
	prot-a-2878	Serine/threonine-protein kinase 17B	Inverse variance weighted	3	0.944482	0.838752	1.06354	0.345686	3301	No evidence	Metabolomics and proteomics	Males and Females
	ebi-a-GCST90001596	CD8dim T cell Absolute Count	Inverse variance weighted	3	1.08212	0.918391	1.27505	0.345717	3652	No evidence	Immune, blood and inflammatory factors	NA
	prot-a-1667	Kallikrein-8	Inverse variance weighted	2	0.950828	0.856187	1.05593	0.345878	3301	No evidence	Metabolomics and proteomics	Males and Females
	met-a-496	X-11317	Inverse variance weighted	2	3.06341	0.298379	31.4515	0.346097	5598	No evidence	Metabolomics and proteomics	Males and Females
	prot-a-1485	Interleukin-17F	Wald ratio	1	1.12513	0.88022	1.43818	0.346536	3301	No evidence	Immune, blood and inflammatory factors	Males and Females
	met-b-251	NKearly:%337+	Wald ratio	1	0.859428	0.626896	1.17821	0.346633	458	No evidence	Metabolomics and proteomics	Females
	prot-a-1604	Protein JTB	Inverse variance weighted	2	1.09118	0.909753	1.30879	0.346945	3301	No evidence	Metabolomics and proteomics	Males and Females
	vitamin E measurement PMID:21729881	Vitamin E measurement	Inverse variance weighted	3	1.65702	0.578157	4.7491	0.347175	5006	No evidence	Metabolomics and proteomics	Males and Females
	ebi-a-GCST90001856	CD3 on CD39+ secreting CD4 regulatory T cell	Inverse variance weighted	3	0.970805	0.912605	1.03272	0.347529	2919	No evidence	Immune, blood and inflammatory factors	NA
	ukb-b-16998	Duration of walks	Inverse variance weighted	12	0.631524	0.242032	1.64781	0.347576	395831	No evidence	Lifestyle, reproduction, education and behaviour	Males and Females
	prot-a-2703	Histone-lysine N-methyltransferase SETD2	Wald ratio	1	0.869357	0.649115	1.16433	0.347592	3301	No evidence	Metabolomics and proteomics	Males and Females
	MPIF1	Myeloid Progenitor Inhibitory Factor 1	Inverse variance weighted	2	0.959401	0.879873	1.04612	0.347844	818	No evidence	Immune, blood and inflammatory factors	Males and Females
	met-a-670	X-12855	Inverse variance weighted	2	1.67906	0.568743	4.95698	0.348103	4800	No evidence	Metabolomics and proteomics	Males and Females
	prot-a-2902	Sushi domain-containing protein 2	Inverse variance weighted	3	0.945495	0.840809	1.06322	0.349201	3301	No evidence	Metabolomics and proteomics	Males and Females
	prot-a-2257	Peptidoglycan recognition protein 1	Wald ratio	1	1.08746	0.912314	1.29623	0.349398	3301	No evidence	Metabolomics and proteomics	Males and Females
	ApoH	Apolipoprotein H	Inverse variance weighted	3	1.02774	0.970306	1.08857	0.351051	818	No evidence	Fatty acid and lipoprotein metabolism	Males and Females
	met-a-555	X-11858	Wald ratio	1	0.790155	0.481643	1.29628	0.351057	3221	No evidence	Metabolomics and proteomics	Males and Females
	prot-a-2915	Synaptotagmin-5	Wald ratio	1	1.13884	0.866435	1.49688	0.351284	3301	No evidence	Metabolomics and proteomics	Males and Females
	ebi-a-GCST90001672	CD39+ CD8+ T cell Absolute Count	Inverse variance weighted	6	1.01518	0.98351	1.04788	0.351424	3408	No evidence	Immune, blood and inflammatory factors	NA
	met-a-403	Estrone 3-sulfate	Wald ratio	1	1.19298	0.822966	1.72937	0.351604	257	No evidence	Metabolomics and proteomics	Males and Females
	prot-a-1103	Fibroblast growth factor receptor 3	Inverse variance weighted	2	0.921115	0.774843	1.095	0.35167	3301	No evidence	Metabolomics and proteomics	Males and Females
	prot-a-2162	Prolyl 4-hydroxylase subunit alpha-2	Wald ratio	1	1.12633	0.876831	1.44683	0.351763	3301	No evidence	Metabolomics and proteomics	Males and Females
	prot-a-1729	Galectin-7	Inverse variance weighted	2	0.935685	0.813454	1.07628	0.351983	3301	No evidence	Metabolomics and proteomics	Males and Females
	prot-a-2805	Protein SPACA7	Wald ratio	1	0.85551	0.615475	1.18916	0.352966	3301	No evidence	Metabolomics and proteomics	Males and Females
	met-a-356	Citrulline	Inverse variance weighted	4	0.419654	0.0670876	2.62507	0.353269	7325	No evidence	Metabolomics and proteomics	Males and Females
	ebi-a-GCST90010122	Fatty acid-binding protein,intestinal levels	Wald ratio	1	0.930871	0.800171	1.08292	0.353405	1301	No evidence	Metabolomics and proteomics	NA
	ukb-d-30500_irnt	Microalbumin in urine	Inverse variance weighted	4	1.383	0.696628	2.74566	0.354044	108706	No evidence	Cardiometabolic	Males and Females
	ukb-b-17999	Weekly usage of mobile phone in last 3 months	Inverse variance weighted	11	1.46326	0.65409	3.27346	0.354115	386626	No evidence	Lifestyle, reproduction, education and behaviour	Males and Females
	ebi-a-GCST90014292	DNA methylation PhenoAge acceleration	Inverse variance weighted	10	0.976405	0.928294	1.02701	0.354328	34463	No evidence	Miscellaneous	NA
	prot-a-2619	Protein S100-A5	Inverse variance weighted	2	1.03236	0.965068	1.10435	0.354373	3301	No evidence	Metabolomics and proteomics	Males and Females
	met-a-499	X-11334	Wald ratio	1	2.80055	0.316585	24.774	0.354499	5211	No evidence	Metabolomics and proteomics	Males and Females
	ebi-a-GCST90001748	CD20 on IgD+ CD38- B cell	Inverse variance weighted	4	0.941975	0.830012	1.06904	0.354503	3645	No evidence	Immune, blood and inflammatory factors	NA
	prot-a-2828	Testican-3	Inverse variance weighted	5	1.03653	0.960359	1.11874	0.356878	3301	No evidence	Metabolomics and proteomics	Males and Females
	ebi-a-GCST90001669	CD28+ CD45RA- CD8dim T cell Absolute Count	Inverse variance weighted	3	1.0237	0.973873	1.07607	0.357548	3408	No evidence	Immune, blood and inflammatory factors	NA
	prot-a-467	T-cell surface glycoprotein CD8 beta chain	Inverse variance weighted	3	1.07793	0.918621	1.26486	0.357742	3301	No evidence	Metabolomics and proteomics	Males and Females
	prot-a-388	C-C motif chemokine 1	Inverse variance weighted	2	1.12314	0.876777	1.43873	0.358008	3301	No evidence	Metabolomics and proteomics	Males and Females
	ukb-b-2618	Nitrogen dioxide air pollution; 2005	Inverse variance weighted	4	3.22801	0.265079	39.3094	0.358152	456380	No evidence	Lifestyle, reproduction, education and behaviour	Males and Females
	prot-a-199	Sodium/potassium-transporting ATPase subunit alpha-1	Wald ratio	1	0.921252	0.773378	1.0974	0.358194	3301	No evidence	Metabolomics and proteomics	Males and Females
	prot-a-2354	Basic salivary proline-rich protein 4	Wald ratio	1	1.12882	0.8717	1.46178	0.358194	3301	No evidence	Metabolomics and proteomics	Males and Females
	prot-a-2363	Salivary acidic proline-rich phosphoprotein 1/2	Wald ratio	1	0.925698	0.78513	1.09143	0.358194	3301	No evidence	Metabolomics and proteomics	Males and Females
	prot-a-3196	Testis-specific basic protein Y 1	Wald ratio	1	0.932343	0.802925	1.08262	0.358194	3301	No evidence	Metabolomics and proteomics	Males and Females
	prot-a-465	SLAM family member 5	Wald ratio	1	0.921883	0.775038	1.09655	0.358194	3301	No evidence	Metabolomics and proteomics	Males and Females
	prot-a-1695	Laminin	Inverse variance weighted	2	0.959342	0.878013	1.04821	0.358432	3301	No evidence	Metabolomics and proteomics	Males and Females
	met-a-335	Pipecolate	Wald ratio	1	1.81952	0.506662	6.53427	0.358801	7345	No evidence	Metabolomics and proteomics	Males and Females
	prot-a-2258	Phosphoglucomutase-1	Inverse variance weighted	2	1.05209	0.943853	1.17274	0.35927	3301	No evidence	Metabolomics and proteomics	Males and Females
	met-a-378	Acetylphosphate	Inverse variance weighted	2	0.237578	0.0109946	5.13376	0.359314	7345	No evidence	Metabolomics and proteomics	Males and Females
	prot-a-406	C-C motif chemokine 28	Inverse variance weighted	2	0.948354	0.846697	1.06222	0.359324	3301	No evidence	Metabolomics and proteomics	Males and Females
	prot-a-3137	Ubiquitin-conjugating enzyme E2 G2	Inverse variance weighted	3	0.884025	0.679093	1.1508	0.359597	3301	No evidence	Metabolomics and proteomics	Males and Females
	prot-a-2592	Ubiquitin	Inverse variance weighted	2	0.941997	0.828924	1.0705	0.359738	3301	No evidence	Metabolomics and proteomics	Males and Females
	prot-a-1046	Glycosaminoglycan xylosylkinase	Inverse variance weighted	2	1.09866	0.898251	1.34377	0.359835	3301	No evidence	Metabolomics and proteomics	Males and Females
	vitamin_b12_serum_level	Vitamin_b12_serum_level	Inverse variance weighted	9	0.941391	0.827053	1.07154	0.360615	45576	No evidence	Metabolomics and proteomics	Males and Females
	prot-a-268	BPI fold-containing family B member 1	Wald ratio	1	0.961706	0.884443	1.04572	0.360818	3301	No evidence	Metabolomics and proteomics	Males and Females
	prot-a-2711	Pulmonary surfactant-associated protein C	Inverse variance weighted	2	1.0347	0.961666	1.11329	0.361032	3301	No evidence	Metabolomics and proteomics	Males and Females
	prot-a-442	Platelet glycoprotein 4	Wald ratio	1	1.05591	0.939468	1.18679	0.36146	3301	No evidence	Immune, blood and inflammatory factors	Males and Females
	ukb-b-2209	Oily fish intake	Inverse variance weighted	60	1.21427	0.800227	1.84255	0.361495	460443	No evidence	Dietary intake	Males and Females
	met-a-735	Octadecanedioate	Inverse variance weighted	2	1.51992	0.617733	3.73975	0.362093	6876	No evidence	Metabolomics and proteomics	Males and Females
	prot-a-1332	Hemojuvelin	Inverse variance weighted	4	0.947882	0.844742	1.06362	0.362464	3301	No evidence	Metabolomics and proteomics	Males and Females
	ebi-a-GCST90010135	Osteoclast-associated immunoglobulin-like receptor levels	Inverse variance weighted	4	0.975508	0.924799	1.029	0.362584	1301	No evidence	Metabolomics and proteomics	NA
	ukb-b-7138	Age stopped smoking	Wald ratio	1	0.515394	0.12361	2.14894	0.362881	114431	No evidence	Lifestyle, reproduction, education and behaviour	Males and Females
	ebi-a-GCST90012052	C-C motif chemokine 4 levels	Inverse variance weighted	6	0.954492	0.863369	1.05523	0.362926	21758	No evidence	Metabolomics and proteomics	NA
	ebi-a-GCST90001976	FSC-A on Natural Killer T	Inverse variance weighted	2	0.910836	0.74482	1.11386	0.362987	3113	No evidence	Immune, blood and inflammatory factors	NA
	prot-a-417	Cell cycle progression protein 1	Inverse variance weighted	2	1.11593	0.880777	1.41388	0.363601	3301	No evidence	Metabolomics and proteomics	Males and Females
	ebi-a-GCST90001603	T cell Absolute Count	Inverse variance weighted	2	0.727436	0.365868	1.44632	0.364106	3653	No evidence	Immune, blood and inflammatory factors	NA
	prot-a-1454	Insulin growth factor-like family member 4	Wald ratio	1	1.06525	0.929287	1.2211	0.364247	3301	No evidence	Metabolomics and proteomics	Males and Females
	prot-a-2646	Secretoglobin family 1C member 1	Wald ratio	1	1.04804	0.947014	1.15985	0.364247	3301	No evidence	Metabolomics and proteomics	Males and Females
	prot-a-2770	Secreted Ly-6/uPAR-related protein 1	Wald ratio	1	1.08575	0.908956	1.29694	0.364247	3301	No evidence	Metabolomics and proteomics	Males and Females
	prot-a-3101	Trem-like transcript 4 protein	Wald ratio	1	1.04231	0.953054	1.13993	0.364247	3301	No evidence	Metabolomics and proteomics	Males and Females
	prot-a-82	Ameloblastin	Wald ratio	1	1.05412	0.940681	1.18124	0.364247	3301	No evidence	Metabolomics and proteomics	Males and Females
	prot-a-2019	Protein NDNF	Wald ratio	1	1.1129	0.883041	1.40258	0.364822	3301	No evidence	Metabolomics and proteomics	Males and Females
	ebi-a-GCST90001450	CD62L- monocyte Absolute Count	Inverse variance weighted	2	1.0633	0.930898	1.21454	0.365663	3019	No evidence	Immune, blood and inflammatory factors	NA
	prot-b-34	Fas cell surface death receptor	Wald ratio	1	0.907042	0.734189	1.12059	0.365736	3394	No evidence	Metabolomics and proteomics	Males and Females
	prot-a-2069	Protein NOV homolog	Wald ratio	1	0.909628	0.740677	1.11712	0.36624	3301	No evidence	Metabolomics and proteomics	Males and Females
	prot-a-441	Hematopoietic progenitor cell antigen CD34	Inverse variance weighted	2	1.03886	0.956159	1.12871	0.367732	3301	No evidence	Immune, blood and inflammatory factors	Males and Females
	prot-a-1778	Low-density lipoprotein receptor-related protein 1B	Inverse variance weighted	2	0.961571	0.882892	1.04726	0.368256	3301	No evidence	Metabolomics and proteomics	Males and Females
	ieu-b-38	systolic blood pressure	Inverse variance weighted	442	1.00348	0.995904	1.01111	0.368908	679432	No evidence	Cardiometabolic	Males and Females
	prot-a-1955	Macrophage-stimulating protein receptor	Inverse variance weighted	2	1.11098	0.882858	1.39805	0.369451	3301	No evidence	Metabolomics and proteomics	Males and Females
	prot-a-1801	Limbic system-associated membrane protein	Wald ratio	1	0.909134	0.738206	1.11964	0.369983	3301	No evidence	Metabolomics and proteomics	Males and Females
	triglyceride measurement PMID:24097068	Triglyceride measurement	Inverse variance weighted	35	0.967506	0.900065	1.04	0.370207	93982	No evidence	Fatty acid and lipoprotein metabolism	Males and Females
	prot-a-237	Bcl-2-related protein A1	Wald ratio	1	0.89128	0.692691	1.1468	0.370824	3301	No evidence	Metabolomics and proteomics	Males and Females
	prot-a-637	Cytochrome c oxidase subunit 4 isoform 2, mitochondrial	Inverse variance weighted	2	1.09259	0.899901	1.32653	0.371045	3301	No evidence	Metabolomics and proteomics	Males and Females
	ebi-a-GCST004614	Granulocyte count	Inverse variance weighted	149	0.946411	0.838788	1.06784	0.371184	169822	No evidence	Immune, blood and inflammatory factors	NA
	prot-a-799	Beta-defensin 125	Wald ratio	1	0.879617	0.663944	1.16535	0.371451	3301	No evidence	Metabolomics and proteomics	Males and Females
	prot-a-2007	Neural cell adhesion molecule 1	Inverse variance weighted	3	1.07595	0.916318	1.2634	0.371618	3301	No evidence	Metabolomics and proteomics	Males and Females
	prot-a-1445	Cation-independent mannose-6-phosphate receptor	Inverse variance weighted	7	1.04762	0.945947	1.16022	0.371793	3301	No evidence	Metabolomics and proteomics	Males and Females
	prot-a-1699	Ragulator complex protein LAMTOR3	Inverse variance weighted	2	0.949145	0.846412	1.06435	0.371845	3301	No evidence	Metabolomics and proteomics	Males and Females
	prot-a-2277	Pirin	Inverse variance weighted	2	0.972534	0.914853	1.03385	0.371962	3301	No evidence	Metabolomics and proteomics	Males and Females
	prot-a-2656	Stromal cell-derived factor 2-like protein 1	Inverse variance weighted	2	1.07409	0.917939	1.25679	0.372551	3301	No evidence	Metabolomics and proteomics	Males and Females
	ebi-a-GCST90012008	Kallikrein-6 levels	Inverse variance weighted	2	0.916338	0.756205	1.11038	0.372627	21758	No evidence	Metabolomics and proteomics	NA
	ukb-b-20124	Heel bone mineral density (BMD) T-score, automated	Inverse variance weighted	347	1.03897	0.95521	1.13008	0.372679	265753	No evidence	Miscellaneous	Males and Females
	ukb-b-19234	Heel quantitative ultrasound index (QUI), direct entry	Inverse variance weighted	347	1.03897	0.955209	1.13007	0.372691	265753	No evidence	Miscellaneous	Males and Females
	ebi-a-GCST90012009	Galectin-3 levels	Inverse variance weighted	8	1.03731	0.956998	1.12436	0.37296	21758	No evidence	Metabolomics and proteomics	NA
	prot-a-2135	Out at first protein homolog	Wald ratio	1	0.956475	0.867242	1.05489	0.373154	3301	No evidence	Metabolomics and proteomics	Males and Females
	ebi-a-GCST90002009	HLA DR on CD14- CD16-	Inverse variance weighted	5	1.02541	0.970291	1.08365	0.373425	3629	No evidence	Immune, blood and inflammatory factors	NA
	ebi-a-GCST90010314	Peptidyl-prolyl cis-trans isomerase FKBP4 levels	Wald ratio	1	0.95937	0.875564	1.0512	0.373797	1120	No evidence	Metabolomics and proteomics	NA
	ebi-a-GCST90010352	Thimet oligopeptidase levels	Wald ratio	1	0.956773	0.867993	1.05463	0.373797	1313	No evidence	Metabolomics and proteomics	NA
	prot-a-2418	26S proteasome non-ATPase regulatory subunit 5	Wald ratio	1	1.16536	0.8317	1.63287	0.373901	3301	No evidence	Metabolomics and proteomics	Males and Females
	ebi-a-GCST90012031	Myeloperoxidase levels	Inverse variance weighted	10	0.906654	0.730467	1.12534	0.374059	21758	No evidence	Immune, blood and inflammatory factors	NA
	prot-a-1151	Alpha-(1,3)-fucosyltransferase 10	Inverse variance weighted	2	1.03269	0.961878	1.10872	0.37475	3301	No evidence	Metabolomics and proteomics	Males and Females
	ebi-a-GCST90002108	HLA DR on CD33+ HLA DR+ CD14-	Inverse variance weighted	2	1.02669	0.968659	1.08821	0.374861	1579	No evidence	Immune, blood and inflammatory factors	NA
	prot-a-143	ADP-ribosylation factor 6	Inverse variance weighted	2	0.950047	0.848296	1.064	0.375278	3301	No evidence	Metabolomics and proteomics	Males and Females
	ukb-b-20341	Butternut squash intake	Wald ratio	1	5.56546	0.125017	247.761	0.375427	64943	No evidence	Dietary intake	Males and Females
	prot-a-2485	DNA repair protein RAD51 homolog 1	Inverse variance weighted	2	1.10264	0.888339	1.36865	0.375522	3301	No evidence	Metabolomics and proteomics	Males and Females
	ebi-a-GCST90002052	CD45 on Immature Myeloid-Derived Suppressor Cells	Inverse variance weighted	2	1.0286	0.966386	1.09482	0.375682	1555	No evidence	Immune, blood and inflammatory factors	NA
	prot-a-1663	Kallikrein-5	Wald ratio	1	1.1284	0.863554	1.47447	0.376093	3301	No evidence	Metabolomics and proteomics	Males and Females
	prot-a-2797	Suppressor of cytokine signaling 3	Inverse variance weighted	3	1.03899	0.954589	1.13085	0.376253	3301	No evidence	Metabolomics and proteomics	Males and Females
	ukb-b-10831	Pack years of smoking	Inverse variance weighted	10	0.846429	0.584952	1.22479	0.376472	142387	No evidence	Lifestyle, reproduction, education and behaviour	Males and Females
	prot-a-1529	Interleukin-37	Inverse variance weighted	2	1.10473	0.885897	1.37762	0.37652	3301	No evidence	Immune, blood and inflammatory factors	Males and Females
	prot-a-1247	Glypican-5	Inverse variance weighted	2	1.02135	0.974632	1.0703	0.376546	3301	No evidence	Metabolomics and proteomics	Males and Females
	ebi-a-GCST90001675	CD28- CD127- CD25++ CD8+ T cell Absolute Count	Wald ratio	1	1.0953	0.894983	1.34045	0.377059	3130	No evidence	Immune, blood and inflammatory factors	NA
	prot-a-2379	Major prion protein	Wald ratio	1	0.869203	0.636702	1.1866	0.377417	3301	No evidence	Metabolomics and proteomics	Males and Females
	met-a-685	X-13435	Inverse variance weighted	2	1.50454	0.607249	3.72771	0.377542	6543	No evidence	Metabolomics and proteomics	Males and Females
	ebi-a-GCST90001827	IgD on IgD+ B cell	Inverse variance weighted	2	0.957652	0.86985	1.05432	0.377814	3657	No evidence	Immune, blood and inflammatory factors	NA
	met-c-916	Mono-unsaturated fatty acids	Inverse variance weighted	7	0.936509	0.809194	1.08386	0.378925	13535	No evidence	Fatty acid and lipoprotein metabolism	Males and Females
	prot-a-2155	Oncostatin-M	Inverse variance weighted	2	1.09907	0.890112	1.35709	0.379923	3301	No evidence	Metabolomics and proteomics	Males and Females
	met-a-517	X-11445--5-alpha-pregnan-3beta,20alpha-disulfate	Inverse variance weighted	3	1.48358	0.614347	3.58267	0.380533	2537	No evidence	Metabolomics and proteomics	Males and Females
	ebi-a-GCST90012020	Lectin-like oxidized LDL receptor 1 levels	Inverse variance weighted	8	0.912106	0.742497	1.12046	0.38079	21758	No evidence	Metabolomics and proteomics	NA
	prot-a-1246	Glypican-3	Inverse variance weighted	2	0.927062	0.782617	1.09817	0.380821	3301	No evidence	Metabolomics and proteomics	Males and Females
	prot-a-3088	Thyroid peroxidase	Inverse variance weighted	2	1.12493	0.864344	1.46408	0.38123	3301	No evidence	Metabolomics and proteomics	Males and Females
	ebi-a-GCST90010202	Chitotriosidase-1 levels	Inverse variance weighted	2	1.01755	0.978648	1.05799	0.38172	1184	No evidence	Metabolomics and proteomics	NA
	ukb-b-13378	Birth weight	Inverse variance weighted	140	1.09113	0.897433	1.32664	0.38174	261932	No evidence	Anthropometrics	Males and Females
	prot-a-1807	Tumor necrosis factor receptor superfamily member 3	Inverse variance weighted	2	1.09465	0.893589	1.34096	0.382431	3301	No evidence	Immune, blood and inflammatory factors	Males and Females
	ebi-a-GCST90001589	CD4+/CD8+ T cell	Wald ratio	1	0.840597	0.569009	1.24181	0.383108	3652	No evidence	Immune, blood and inflammatory factors	NA
	ebi-a-GCST90001593	CD8+ T cell %T cell	Wald ratio	1	1.18654	0.807893	1.74264	0.383108	3668	No evidence	Immune, blood and inflammatory factors	NA
	prot-a-908	Epidermal growth factor	Wald ratio	1	1.06421	0.925015	1.22434	0.384237	3301	No evidence	Metabolomics and proteomics	Males and Females
	met-a-457	N-(2-furoyl)glycine	Wald ratio	1	0.792031	0.468217	1.33979	0.384664	522	No evidence	Metabolomics and proteomics	Males and Females
	prot-a-2438	Tyrosine-protein phosphatase non-receptor type 1	Inverse variance weighted	2	1.09201	0.895299	1.33194	0.385065	3301	No evidence	Metabolomics and proteomics	Males and Females
	ukb-d-30080_irnt	Platelet count	Inverse variance weighted	422	0.968338	0.900488	1.0413	0.385345	350474	No evidence	Immune, blood and inflammatory factors	Males and Females
	ukb-d-30740_irnt	Glucose	Inverse variance weighted	103	0.916981	0.753687	1.11565	0.386376	314916	No evidence	Cardiometabolic	Males and Females
	met-a-654	1-stearoylglycerophosphoethanolamine	Wald ratio	1	1.91067	0.441303	8.27246	0.386525	6929	No evidence	Metabolomics and proteomics	Males and Females
	ebi-a-GCST90002119	CD8 on CD28+ CD45RA+ CD8+ T cell	Inverse variance weighted	8	1.02811	0.965512	1.09477	0.387036	2920	No evidence	Immune, blood and inflammatory factors	NA
	ebi-a-GCST90002084	SSC-A on Natural Killer T	Inverse variance weighted	2	0.928749	0.785485	1.09814	0.387183	3113	No evidence	Immune, blood and inflammatory factors	NA
	ebi-a-GCST90002033	CD39 on granulocyte	Inverse variance weighted	3	1.1141	0.872069	1.4233	0.387258	2920	No evidence	Immune, blood and inflammatory factors	NA
	prot-a-562	CDGSH iron-sulfur domain-containing protein 1	Wald ratio	1	1.06423	0.924156	1.22552	0.387293	3301	No evidence	Immune, blood and inflammatory factors	Males and Females
	MIP1a	Macrophage Inflammatory Protein-1 alpha	Wald ratio	1	1.0516	0.938224	1.17867	0.387377	818	No evidence	Metabolomics and proteomics	Males and Females
	prot-a-2067	Neurogenic locus notch homolog protein 1	Wald ratio	1	1.08825	0.898318	1.31835	0.387454	3301	No evidence	Metabolomics and proteomics	Males and Females
	prot-a-952	Ectonucleoside triphosphate diphosphohydrolase 3	Inverse variance weighted	2	1.11216	0.873679	1.41575	0.387958	3301	No evidence	Metabolomics and proteomics	Males and Females
	prot-a-2986	Tolloid-like protein 1	Wald ratio	1	1.05966	0.928996	1.20869	0.388118	3301	No evidence	Metabolomics and proteomics	Males and Females
	ebi-a-GCST90001899	CD28 on CD4 regulatory T cell	Wald ratio	1	1.06113	0.927317	1.21425	0.388275	2920	No evidence	Immune, blood and inflammatory factors	NA
	prot-a-2064	Noggin	Inverse variance weighted	3	1.07716	0.909804	1.27529	0.388279	3301	No evidence	Metabolomics and proteomics	Males and Females
	prot-a-2076	Atrial natriuretic factor	Wald ratio	1	1.12476	0.86104	1.46925	0.388432	3301	No evidence	Metabolomics and proteomics	Males and Females
	ukb-d-30200_irnt	Neutrophill percentage	Inverse variance weighted	263	1.05788	0.930892	1.20219	0.388456	349861	No evidence	Immune, blood and inflammatory factors	Males and Females
	ebi-a-GCST90001900	CD28 on resting CD4 regulatory T cell	Wald ratio	1	1.04122	0.949806	1.14142	0.388955	2919	No evidence	Immune, blood and inflammatory factors	NA
	ebi-a-GCST90001446	IgD- CD38- B cell Absolute Count	Wald ratio	1	0.923161	0.76954	1.10745	0.389259	3656	No evidence	Immune, blood and inflammatory factors	NA
	ebi-a-GCST90001524	Granulocytic Myeloid-Derived Suppressor Cells Absolute Count	Inverse variance weighted	2	0.945467	0.832152	1.07421	0.389274	1856	No evidence	Immune, blood and inflammatory factors	NA
	prot-a-2810	SPARC-like protein 1	Inverse variance weighted	2	0.929372	0.786604	1.09805	0.389364	3301	No evidence	Metabolomics and proteomics	Males and Females
	prot-a-3111	Tetratricopeptide repeat protein 17	Wald ratio	1	1.11598	0.869164	1.4329	0.389526	3301	No evidence	Metabolomics and proteomics	Males and Females
	prot-a-2212	Proprotein convertase subtilisin/kexin type 7	Wald ratio	1	1.06693	0.920541	1.2366	0.389558	3301	No evidence	Metabolomics and proteomics	Males and Females
	met-c-893	18:2, linoleic acid (LA)	Inverse variance weighted	15	0.953531	0.855253	1.0631	0.391216	13523	No evidence	Fatty acid and lipoprotein metabolism	Males and Females
	ebi-a-GCST90001869	CD3 on resting CD4 regulatory T cell	Inverse variance weighted	5	0.964366	0.88757	1.04781	0.391448	2918	No evidence	Immune, blood and inflammatory factors	NA
	ebi-a-GCST90001859	CD3 on CD8+ T cell	Inverse variance weighted	2	0.964929	0.88925	1.04705	0.391608	2918	No evidence	Immune, blood and inflammatory factors	NA
	prot-a-2530	Beta-1,3-N-acetylglucosaminyltransferase radical fringe	Inverse variance weighted	2	1.10073	0.88371	1.37105	0.391661	3301	No evidence	Metabolomics and proteomics	Males and Females
	ebi-a-GCST90010106	Angiopoietin-1 levels	Wald ratio	1	1.07537	0.910591	1.26998	0.391827	1301	No evidence	Metabolomics and proteomics	NA
	prot-a-880	Dynein light chain 1, cytoplasmic	Wald ratio	1	0.854118	0.595345	1.22537	0.391827	3301	No evidence	Metabolomics and proteomics	Males and Females
	ebi-a-GCST90001619	HLA DR+ T cell%T cell	Inverse variance weighted	4	0.967369	0.896469	1.04388	0.392967	3596	No evidence	Immune, blood and inflammatory factors	NA
	prot-a-1995	N-acetyl-D-glucosamine kinase	Inverse variance weighted	3	0.970472	0.905975	1.03956	0.392968	3301	No evidence	Metabolomics and proteomics	Males and Females
	ebi-a-GCST90002014	CCR2 on CD62L+ myeloid Dendritic Cell	Inverse variance weighted	3	0.962913	0.882834	1.05026	0.393603	2870	No evidence	Immune, blood and inflammatory factors	NA
	met-a-630	X-12524	Inverse variance weighted	2	3.88115	0.171902	87.6274	0.393793	7362	No evidence	Metabolomics and proteomics	Males and Females
	prot-a-189	N-acetylserotonin O-methyltransferase-like protein	Inverse variance weighted	2	0.871183	0.63437	1.1964	0.39418	3301	No evidence	Metabolomics and proteomics	Males and Females
	prot-a-2597	40S ribosomal protein S7	Inverse variance weighted	2	0.967231	0.895785	1.04438	0.394778	3301	No evidence	Metabolomics and proteomics	Males and Females
	prot-a-404	C-C motif chemokine 26	Wald ratio	1	0.903018	0.713705	1.14255	0.395415	3301	No evidence	Metabolomics and proteomics	Males and Females
	prot-a-1471	Interleukin-23	Inverse variance weighted	2	1.07868	0.905574	1.28488	0.396076	3301	No evidence	Immune, blood and inflammatory factors	Males and Females
	ebi-a-GCST90001861	CD3 on CD28+ CD4+ T cell	Inverse variance weighted	2	0.970648	0.906023	1.03988	0.396724	2919	No evidence	Immune, blood and inflammatory factors	NA
	prot-a-1703	Layilin	Inverse variance weighted	2	1.11969	0.862077	1.45428	0.396734	3301	No evidence	Metabolomics and proteomics	Males and Females
	ebi-a-GCST90001893	CD28 on CD28+ CD45RA- CD8+ T cell	Wald ratio	1	1.04417	0.944812	1.15399	0.396839	2920	No evidence	Immune, blood and inflammatory factors	NA
	prot-a-370	E3 ubiquitin-protein ligase CBL	Inverse variance weighted	2	0.957133	0.864851	1.05926	0.396996	3301	No evidence	Metabolomics and proteomics	Males and Females
	ukb-b-2183	Number of oatcakes with butter/margarine	Inverse variance weighted	2	3.28044	0.208868	51.522	0.397852	64949	No evidence	Dietary intake	Males and Females
	ebi-a-GCST90010190	Aminopeptidase N levels	Wald ratio	1	0.942966	0.822923	1.08052	0.397945	1323	No evidence	Metabolomics and proteomics	NA
	prot-a-2119	Netrin-4	Wald ratio	1	0.931174	0.789098	1.09883	0.398547	3301	No evidence	Metabolomics and proteomics	Males and Females
	met-a-753	Cis-4-decenoyl carnitine	Inverse variance weighted	2	0.777957	0.434258	1.39368	0.398627	7219	No evidence	Metabolomics and proteomics	Males and Females
	ukb-b-11312	Particulate matter air pollution (pm2.5) absorbance; 2010	Inverse variance weighted	4	2.59972	0.282447	23.9285	0.398873	423796	No evidence	Lifestyle, reproduction, education and behaviour	Males and Females
	prot-a-1836	Beta-mannosidase	Inverse variance weighted	3	0.962222	0.879812	1.05235	0.399232	3301	No evidence	Metabolomics and proteomics	Males and Females
	prot-a-944	Gamma-enolase	Wald ratio	1	0.892851	0.685824	1.16237	0.399747	3301	No evidence	Metabolomics and proteomics	Males and Females
	prot-a-1295	Glucoside xylosyltransferase 1	Inverse variance weighted	2	0.958296	0.867814	1.05821	0.399875	3301	No evidence	Metabolomics and proteomics	Males and Females
	prot-a-2049	Nidogen-1	Inverse variance weighted	2	1.07802	0.904982	1.28415	0.400018	3301	No evidence	Metabolomics and proteomics	Males and Females
	ukb-b-17612	Heel bone ultrasound T-score, manual entry	Inverse variance weighted	39	1.0571	0.928661	1.2033	0.400812	40613	No evidence	Miscellaneous	Males and Females
	met-a-615	Octanoylcarnitine	Inverse variance weighted	3	0.833932	0.54581	1.27415	0.401064	7345	No evidence	Metabolomics and proteomics	Males and Females
	prot-a-887	Tumor necrosis factor receptor superfamily member 27	Wald ratio	1	1.10906	0.870892	1.41237	0.401329	3301	No evidence	Immune, blood and inflammatory factors	Males and Females
	prot-a-1287	Glutathione S-transferase Mu 1	Inverse variance weighted	2	0.924713	0.770169	1.11027	0.401525	3301	No evidence	Metabolomics and proteomics	Males and Females
	ebi-a-GCST90001713	BAFF-R on IgD- CD38+ B cell	Inverse variance weighted	3	0.95585	0.860034	1.06234	0.402113	3659	No evidence	Immune, blood and inflammatory factors	NA
	ebi-a-GCST90012022	Fibroblast growth factor 23 levels	Inverse variance weighted	7	0.919084	0.754365	1.11977	0.402393	21758	No evidence	Metabolomics and proteomics	NA
	prot-a-1682	Keratin, type I cytoskeletal 17	Wald ratio	1	1.13404	0.844204	1.52338	0.403542	3301	No evidence	Metabolomics and proteomics	Males and Females
	ebi-a-GCST90012021	TNF-related apoptosis-inducing ligand receptor 2 levels	Inverse variance weighted	4	1.07996	0.901581	1.29363	0.403627	21758	No evidence	Immune, blood and inflammatory factors	NA
	ukb-b-3975	Drinking water intake	Inverse variance weighted	2	1.14976	0.828608	1.59539	0.403694	64949	No evidence	Dietary intake	Males and Females
	prot-a-663	Cysteine-rich secretory protein LCCL domain-containing 2	Inverse variance weighted	3	0.939851	0.812293	1.08744	0.404513	3301	No evidence	Metabolomics and proteomics	Males and Females
	prot-a-2721	Sialate O-acetylesterase	Inverse variance weighted	2	1.09269	0.887086	1.34594	0.404595	3301	No evidence	Metabolomics and proteomics	Males and Females
	prot-a-25	Disintegrin and metalloproteinase domain-containing protein 11	Inverse variance weighted	2	0.916269	0.745805	1.12569	0.405053	3301	No evidence	Metabolomics and proteomics	Males and Females
	ebi-a-GCST006344	Anti-cytomegalovirus IgG levels	Inverse variance weighted	2	1.12969	0.847673	1.50553	0.405301	347	No evidence	Immune, blood and inflammatory factors	NA
	prot-a-1226	Guanine nucleotide-binding protein G(k) subunit alpha	Inverse variance weighted	2	1.07065	0.911474	1.25763	0.4058	3301	No evidence	Metabolomics and proteomics	Males and Females
	prot-a-776	Discoidin domain-containing receptor 2	Wald ratio	1	1.10585	0.872298	1.40195	0.405823	3301	No evidence	Metabolomics and proteomics	Males and Females
	ukb-a-334	Potassium in urine	Inverse variance weighted	9	1.48116	0.586488	3.74066	0.405925	326816	No evidence	Metabolomics and proteomics	Males and Females
	ebi-a-GCST90001641	CD3- lymphocyte %leukocyte	Wald ratio	1	1.1324	0.844591	1.51828	0.405939	3669	No evidence	Immune, blood and inflammatory factors	NA
	ebi-a-GCST90001653	CD28- CD4-CD8- T cell %CD4-CD8- T cell	Wald ratio	1	0.894017	0.686433	1.16438	0.405939	3440	No evidence	Immune, blood and inflammatory factors	NA
	ebi-a-GCST90001656	CD28+ CD4-CD8- T cell %CD4-CD8- T cell	Wald ratio	1	1.11855	0.858829	1.45681	0.405939	3440	No evidence	Immune, blood and inflammatory factors	NA
	ebi-a-GCST90001662	CD28- CD8dim T cell %CD8dim T cell	Wald ratio	1	0.887374	0.669451	1.17623	0.405939	3440	No evidence	Immune, blood and inflammatory factors	NA
	ebi-a-GCST90001849	CD3 on HLA DR+ CD4+ T cell	Inverse variance weighted	2	0.963444	0.882388	1.05195	0.406216	3060	No evidence	Immune, blood and inflammatory factors	NA
	prot-a-2325	Beta-endorphin	Inverse variance weighted	2	0.967409	0.894594	1.04615	0.406582	3301	No evidence	Metabolomics and proteomics	Males and Females
	ebi-a-GCST90001670	CD39+ CD8+ T cell %T cell	Inverse variance weighted	7	1.01328	0.982172	1.04537	0.407015	3440	No evidence	Immune, blood and inflammatory factors	NA
	prot-a-288	Uncharacterized protein C17orf78	Wald ratio	1	1.0771	0.903567	1.28395	0.407316	3301	No evidence	Metabolomics and proteomics	Males and Females
	prot-a-1865	Mast cell-expressed membrane protein 1	Inverse variance weighted	2	1.08459	0.894688	1.31481	0.408303	3301	No evidence	Metabolomics and proteomics	Males and Females
	prot-a-1	APOBEC1 complementation factor	Wald ratio	1	1.05373	0.930523	1.19324	0.409418	3301	No evidence	Metabolomics and proteomics	Males and Females
	prot-a-2184	Mono [ADP-ribose] polymerase PARP16	Wald ratio	1	1.02448	0.967265	1.08509	0.409418	3301	No evidence	Metabolomics and proteomics	Males and Females
	ebi-a-GCST90002112	HLA DR on CD33- HLA DR+	Inverse variance weighted	3	1.01837	0.975196	1.06345	0.410208	1635	No evidence	Immune, blood and inflammatory factors	NA
	ebi-a-GCST90001463	CD62L- Dendritic Cell %Dendritic Cell	Inverse variance weighted	4	1.02933	0.960889	1.10264	0.410249	3410	No evidence	Immune, blood and inflammatory factors	NA
	ebi-a-GCST004608	Granulocyte percentage of myeloid white cells	Inverse variance weighted	167	1.04036	0.946844	1.14311	0.410317	169545	No evidence	Immune, blood and inflammatory factors	NA
	ebi-a-GCST90010162	Prolargin levels	Inverse variance weighted	2	0.941688	0.815988	1.08675	0.411123	1301	No evidence	Immune, blood and inflammatory factors	NA
	prot-a-471	CD97 antigen	Inverse variance weighted	2	1.09505	0.881654	1.36009	0.411621	3301	No evidence	Immune, blood and inflammatory factors	Males and Females
	ukb-b-10817	Particulate matter air pollution (pm2.5); 2010	Inverse variance weighted	7	1.80521	0.440649	7.39545	0.411659	423796	No evidence	Lifestyle, reproduction, education and behaviour	Males and Females
	ebi-a-GCST90001806	CD27 on unswitched memory B cell	Inverse variance weighted	11	1.02533	0.965874	1.08844	0.411792	3656	No evidence	Immune, blood and inflammatory factors	NA
	ebi-a-GCST90001847	CD3 on HLA DR+ T cell	Inverse variance weighted	2	0.965391	0.887503	1.05011	0.411828	3060	No evidence	Immune, blood and inflammatory factors	NA
	prot-b-9	TEK receptor tyrosine kinase	Inverse variance weighted	2	1.037	0.950739	1.13108	0.412257	3394	No evidence	Metabolomics and proteomics	Males and Females
	prot-a-1403	Inducible T-cell costimulator	Inverse variance weighted	2	1.03976	0.947199	1.14136	0.412446	3301	No evidence	Metabolomics and proteomics	Males and Females
	ebi-a-GCST90001910	CD45 on B cell	Inverse variance weighted	2	0.909503	0.724757	1.14134	0.412894	3112	No evidence	Immune, blood and inflammatory factors	NA
	ebi-a-GCST90012053	Cathepsin D levels	Inverse variance weighted	7	0.956567	0.860083	1.06387	0.413024	21758	No evidence	Metabolomics and proteomics	NA
	ebi-a-GCST90010300	Calsyntenin-2 levels	Wald ratio	1	0.943435	0.820613	1.08464	0.413213	1313	No evidence	Metabolomics and proteomics	NA
	prot-a-587	CXADR-like membrane protein	Wald ratio	1	0.940385	0.811608	1.08959	0.413339	3301	No evidence	Metabolomics and proteomics	Males and Females
	ebi-a-GCST90010129	Gastric intrinsic factor levels	Wald ratio	1	0.948868	0.836668	1.07611	0.413658	1299	No evidence	Metabolomics and proteomics	NA
	prot-a-2914	Synaptotagmin-3	Inverse variance weighted	2	1.11632	0.857135	1.45387	0.414313	3301	No evidence	Metabolomics and proteomics	Males and Females
	met-a-501	Pyroglutamine*	Inverse variance weighted	4	0.795845	0.45984	1.37737	0.414532	7354	No evidence	Metabolomics and proteomics	Males and Females
	prot-a-1283	Glutathione S-transferase A1	Inverse variance weighted	2	0.966759	0.891339	1.04856	0.41463	3301	No evidence	Metabolomics and proteomics	Males and Females
	prot-a-613	Cochlin	Inverse variance weighted	3	0.967179	0.892655	1.04792	0.414649	3301	No evidence	Metabolomics and proteomics	Males and Females
	ukb-b-1252	Other fish intake	Wald ratio	1	0.0524326	4.39483e-05	62.5547	0.414681	64937	No evidence	Dietary intake	Males and Females
	prot-a-170	Arrestin domain-containing protein 3	Wald ratio	1	1.11099	0.862421	1.43121	0.415328	3301	No evidence	Metabolomics and proteomics	Males and Females
	ebi-a-GCST90002109	HLA DR on CD33+ HLA DR+ CD14dim	Inverse variance weighted	2	1.03375	0.954286	1.11984	0.415964	1578	No evidence	Immune, blood and inflammatory factors	NA
	ebi-a-GCST90001686	CD28- CD8+ T cell %CD8+ T cell	Inverse variance weighted	3	0.939136	0.807243	1.09258	0.41606	3440	No evidence	Immune, blood and inflammatory factors	NA
	prot-a-518	Complement factor B	Inverse variance weighted	3	0.969159	0.898681	1.04516	0.41608	3301	No evidence	Immune, blood and inflammatory factors	Males and Females
	ebi-a-GCST90001889	CD28 on activated & secreting CD4 regulatory T cell	Wald ratio	1	1.0495	0.933916	1.17939	0.417046	2920	No evidence	Immune, blood and inflammatory factors	NA
	ebi-a-GCST90001902	CD28 on activated CD4 regulatory T cell	Wald ratio	1	1.05642	0.925275	1.20614	0.417046	2920	No evidence	Immune, blood and inflammatory factors	NA
	prot-a-678	Cold shock domain-containing protein C2	Inverse variance weighted	2	0.856193	0.588448	1.24576	0.417095	3301	No evidence	Metabolomics and proteomics	Males and Females
	ebi-a-GCST90012059	C-X-C motif chemokine 16 levels	Inverse variance weighted	12	1.10194	0.871586	1.39318	0.417192	21758	No evidence	Metabolomics and proteomics	NA
	prot-a-3046	Tumor necrosis factor receptor superfamily member 1A	Inverse variance weighted	2	0.897105	0.690076	1.16624	0.417281	3301	No evidence	Immune, blood and inflammatory factors	Males and Females
	prot-a-1100	Fibroblast growth factor 8 isoform A	Wald ratio	1	0.868315	0.616872	1.22225	0.418242	3301	No evidence	Metabolomics and proteomics	Males and Females
	prot-a-341	Procalcitonin	Wald ratio	1	1.14242	0.827467	1.57724	0.418446	3301	No evidence	Metabolomics and proteomics	Males and Females
	prot-a-470	T-cell surface protein tactile	Inverse variance weighted	2	1.11585	0.855478	1.45546	0.418762	3301	No evidence	Metabolomics and proteomics	Males and Females
	ebi-a-GCST90001451	CD62L- monocyte %monocyte	Inverse variance weighted	4	0.947026	0.829866	1.08073	0.4192	3042	No evidence	Immune, blood and inflammatory factors	NA
	prot-b-66	placental growth factor	Inverse variance weighted	5	0.975542	0.918635	1.03597	0.419379	3394	No evidence	Metabolomics and proteomics	Males and Females
	prot-a-1858	Matrilin-3	Inverse variance weighted	2	1.0926	0.880838	1.35527	0.420421	3301	No evidence	Metabolomics and proteomics	Males and Females
	met-a-427	2-hydroxyisobutyrate	Inverse variance weighted	3	2.23752	0.314842	15.9016	0.420857	6180	No evidence	Metabolomics and proteomics	Males and Females
	prot-a-1524	Interleukin-34	Inverse variance weighted	2	1.09248	0.880785	1.35505	0.420897	3301	No evidence	Immune, blood and inflammatory factors	Males and Females
	prot-a-1401	Intercellular adhesion molecule 5	Inverse variance weighted	3	0.968291	0.895201	1.04735	0.420993	3301	No evidence	Metabolomics and proteomics	Males and Females
	ebi-a-GCST90012040	ST2 protein levels	Inverse variance weighted	9	1.03278	0.95472	1.11721	0.421207	21758	No evidence	Metabolomics and proteomics	NA
	ukb-b-11349	Folate	Wald ratio	1	0.60877	0.181447	2.04248	0.421611	64979	No evidence	Metabolomics and proteomics	Males and Females
	ebi-a-GCST007429	Lung function (FVC)	Inverse variance weighted	236	0.934834	0.793103	1.10189	0.421792	321047	No evidence	Miscellaneous	NA
	met-a-467	Hexanoylcarnitine	Inverse variance weighted	4	0.821451	0.508267	1.32761	0.421969	7340	No evidence	Fatty acid and lipoprotein metabolism	Males and Females
	ebi-a-GCST90001758	CD20 on memory B cell	Inverse variance weighted	6	0.960461	0.870319	1.05994	0.422386	3657	No evidence	Immune, blood and inflammatory factors	NA
	ebi-a-GCST90001751	CD20 on IgD+ CD38+ B cell	Inverse variance weighted	5	1.04407	0.939441	1.16035	0.423428	3657	No evidence	Immune, blood and inflammatory factors	NA
	ebi-a-GCST90010224	Interleukin-17 receptor A levels	Inverse variance weighted	3	0.96815	0.894277	1.04813	0.424118	1323	No evidence	Immune, blood and inflammatory factors	NA
	prot-a-2700	Alpha-2-antiplasmin	Wald ratio	1	0.904158	0.706045	1.15786	0.42462	3301	No evidence	Metabolomics and proteomics	Males and Females
	ebi-a-GCST90002034	CD39 on monocyte	Inverse variance weighted	2	0.917094	0.741422	1.13439	0.425025	2909	No evidence	Immune, blood and inflammatory factors	NA
	prot-a-2595	40S ribosomal protein S4, X isoform	Inverse variance weighted	2	0.964338	0.882008	1.05435	0.425127	3301	No evidence	Metabolomics and proteomics	Males and Females
	prot-a-291	Uncharacterized protein C19orf18	Wald ratio	1	0.892502	0.674326	1.18127	0.426503	3301	No evidence	Metabolomics and proteomics	Males and Females
	prot-a-1000	RNA-binding protein EWS	Inverse variance weighted	2	0.961913	0.874067	1.05859	0.426766	3301	No evidence	Metabolomics and proteomics	Males and Females
	ebi-a-GCST90006906	Human herpes<U+00A0>virus<U+00A0>6 IE1B<U+00A0>antibody<U+00A0>levels	Wald ratio	1	1.16301	0.80127	1.68806	0.42694	7119	No evidence	Immune, blood and inflammatory factors	NA
	met-a-679	N2,N2-dimethylguanosine	Inverse variance weighted	2	0.3867	0.0370785	4.03298	0.42705	4900	No evidence	Metabolomics and proteomics	Males and Females
	prot-a-1488	Interleukin-17 receptor C	Wald ratio	1	0.905427	0.708548	1.15701	0.42709	3301	No evidence	Immune, blood and inflammatory factors	Males and Females
	prot-a-3053	Tumor necrosis factor receptor superfamily member 8	Inverse variance weighted	2	1.09686	0.873039	1.37807	0.427209	3301	No evidence	Metabolomics and proteomics	Males and Females
	ebi-a-GCST90001943	CD25 on activated & secreting CD4 regulatory T cell	Wald ratio	1	1.0538	0.925711	1.19961	0.428052	3435	No evidence	Immune, blood and inflammatory factors	NA
	ebi-a-GCST90001941	CD25 on secreting CD4 regulatory T cell	Wald ratio	1	1.04718	0.934345	1.17364	0.428052	3435	No evidence	Immune, blood and inflammatory factors	NA
	ebi-a-GCST90001942	CD25 on CD39+ secreting CD4 regulatory T cell	Wald ratio	1	1.04819	0.933012	1.1776	0.428052	3435	No evidence	Immune, blood and inflammatory factors	NA
	met-b-128	B:%Mature	Wald ratio	1	0.887507	0.660673	1.19222	0.428087	448	No evidence	Immune, blood and inflammatory factors	Females
	ebi-a-GCST90001580	CD14+ CD16+ monocyte Absolute Count	Inverse variance weighted	3	0.958408	0.862771	1.06465	0.428335	3629	No evidence	Immune, blood and inflammatory factors	NA
	ebi-a-GCST90012026	Tumor necrosis factor receptor 2 levels	Inverse variance weighted	6	0.929004	0.774072	1.11495	0.428874	21758	No evidence	Immune, blood and inflammatory factors	NA
	prot-a-2818	Serine protease inhibitor Kazal-type 2	Inverse variance weighted	3	1.04198	0.94105	1.15373	0.428894	3301	No evidence	Metabolomics and proteomics	Males and Females
	ebi-a-GCST006366	Central corneal thickness	Inverse variance weighted	25	0.998852	0.996012	1.0017	0.429094	17803	No evidence	Miscellaneous	NA
	prot-a-2126	Peroxisomal NADH pyrophosphatase NUDT12	Wald ratio	1	0.946611	0.826235	1.08452	0.42913	3301	No evidence	Metabolomics and proteomics	Males and Females
	prot-a-1231	Glucosamine 6-phosphate N-acetyltransferase	Inverse variance weighted	2	0.940835	0.808759	1.09448	0.4294	3301	No evidence	Metabolomics and proteomics	Males and Females
	prot-a-197	Cyclic AMP-dependent transcription factor ATF-6 alpha	Inverse variance weighted	3	0.941985	0.812179	1.09254	0.429493	3301	No evidence	Metabolomics and proteomics	Males and Females
	prot-a-306	Complement C1q and tumor necrosis factor-related protein 9A	Inverse variance weighted	2	1.08157	0.890281	1.31397	0.429716	3301	No evidence	Immune, blood and inflammatory factors	Males and Females
	prot-a-2971	Thrombospondin-3	Wald ratio	1	1.11336	0.852654	1.45377	0.430167	3301	No evidence	Metabolomics and proteomics	Males and Females
	ebi-a-GCST90001398	Unswitched memory B cell Absolute Count	Wald ratio	1	1.23601	0.730044	2.09265	0.430263	3656	No evidence	Immune, blood and inflammatory factors	NA
	ebi-a-GCST90001407	Memory B cell Absolute Count	Wald ratio	1	1.20507	0.758053	1.91568	0.430263	3656	No evidence	Immune, blood and inflammatory factors	NA
	ebi-a-GCST90001412	IgD+ CD24+ B cell Absolute Count	Wald ratio	1	1.17868	0.783392	1.77343	0.430263	3656	No evidence	Immune, blood and inflammatory factors	NA
	ebi-a-GCST90001418	CD24+ CD27+ B cell Absolute Count	Wald ratio	1	1.21026	0.753226	1.94462	0.430263	3656	No evidence	Immune, blood and inflammatory factors	NA
	ebi-a-GCST90002057	CD8 on Terminally Differentiated CD8+ T cell	Inverse variance weighted	2	1.05167	0.927873	1.19199	0.430419	2911	No evidence	Immune, blood and inflammatory factors	NA
	prot-a-1367	Heterogeneous nuclear ribonucleoprotein M	Inverse variance weighted	2	0.961166	0.870942	1.06074	0.430943	3301	No evidence	Metabolomics and proteomics	Males and Females
	ebi-a-GCST90010171	SLAM family member 7 levels	Wald ratio	1	0.962332	0.874584	1.05888	0.431221	1299	No evidence	Metabolomics and proteomics	NA
	ebi-a-GCST90010296	Cadherin-related family member 5 levels	Inverse variance weighted	5	1.01495	0.978123	1.05317	0.431233	1313	No evidence	Metabolomics and proteomics	NA
	prot-a-1614	Potassium voltage-gated channel subfamily F member 1	Inverse variance weighted	2	0.847583	0.561064	1.28042	0.43208	3301	No evidence	Metabolomics and proteomics	Males and Females
	ukb-b-17627	Non-oily fish intake	Inverse variance weighted	11	2.18503	0.310621	15.3703	0.432272	460880	No evidence	Dietary intake	Males and Females
	Leptin	Leptin	Wald ratio	1	0.938242	0.800162	1.10015	0.432538	818	No evidence	Metabolomics and proteomics	Males and Females
	ebi-a-GCST90001501	Activated & secreting CD4 regulatory T cell Absolute Count	Inverse variance weighted	4	1.01869	0.972659	1.06689	0.432546	3405	No evidence	Immune, blood and inflammatory factors	NA
	ebi-a-GCST90002103	CD45RA on CD39+ resting CD4 regulatory T cell	Wald ratio	1	0.968213	0.89317	1.04956	0.432569	2650	No evidence	Immune, blood and inflammatory factors	NA
	ebi-a-GCST90010172	Superoxide dismutase [Mn],mitochondrial levels	Wald ratio	1	1.09842	0.868811	1.38871	0.432694	1301	No evidence	Metabolomics and proteomics	NA
	prot-a-3113	Tetratricopeptide repeat protein 9B	Wald ratio	1	1.09663	0.870712	1.38116	0.433207	3301	No evidence	Metabolomics and proteomics	Males and Females
	ebi-a-GCST90012054	Receptor for advanced glycosylation end products levels	Inverse variance weighted	7	1.07486	0.897209	1.28769	0.433487	21758	No evidence	Metabolomics and proteomics	NA
	prot-a-564	Cytoskeleton-associated protein 2	Inverse variance weighted	6	1.03992	0.942863	1.14697	0.433595	3301	No evidence	Metabolomics and proteomics	Males and Females
	ebi-a-GCST90001966	FSC-A on granulocyte	Inverse variance weighted	2	0.950305	0.836461	1.07964	0.433661	2850	No evidence	Immune, blood and inflammatory factors	NA
	prot-a-612	Cytochrome c oxidase assembly factor 3 homolog, mitochondrial	Inverse variance weighted	3	1.06605	0.908164	1.25139	0.434147	3301	No evidence	Metabolomics and proteomics	Males and Females
	ebi-a-GCST90012001	Epidermal growth factor levels	Wald ratio	1	1.11757	0.845801	1.47666	0.434262	21758	No evidence	Metabolomics and proteomics	NA
	prot-a-532	Cell growth regulator with EF hand domain protein 1	Inverse variance weighted	4	1.04002	0.942539	1.14759	0.434514	3301	No evidence	Metabolomics and proteomics	Males and Females
	prot-a-869	Desmoglein-1	Inverse variance weighted	2	1.09224	0.875345	1.36288	0.434682	3301	No evidence	Metabolomics and proteomics	Males and Females
	ieu-b-39	diastolic blood pressure	Inverse variance weighted	445	1.00517	0.992244	1.01827	0.434821	745357	No evidence	Cardiometabolic	Males and Females
	ebi-a-GCST90001802	CD27 on IgD- CD38- B cell	Inverse variance weighted	7	1.02452	0.964084	1.08874	0.434858	3657	No evidence	Immune, blood and inflammatory factors	NA
	ebi-a-GCST90002099	CD4RA on Terminally Differentiated CD4+ T cell	Inverse variance weighted	3	0.978536	0.926635	1.03334	0.435196	2903	No evidence	Immune, blood and inflammatory factors	NA
[truncated: 1,649 more rows]

## Sheet: CRC
	Trait ID	Trait	Method	No. of SNPs	ORSD	LCI	UCI	P-value	N	Association	Category	Sex
	prot-a-549	Chordin-like protein 2	Inverse variance weighted	2	1.42332	1.35268	1.49765	4.5148e-42	3301	Suggestive	Metabolomics and proteomics	Males and Females
	prot-a-256	Bone morphogenetic protein 6	Wald ratio	1	1.64471	1.49829	1.80542	1.32092e-25	3301	Suggestive	Metabolomics and proteomics	Males and Females
	ebi-a-GCST90001537	Central Memory CD4+ T cell Absolute Count	Wald ratio	1	0.625628	0.568733	0.688214	5.35363e-22	3395	Suggestive	Immune, blood and inflammatory factors	NA
	ebi-a-GCST90001590	CD4+ T cell Absolute Count	Wald ratio	1	0.663275	0.610162	0.721011	5.35363e-22	3652	Suggestive	Immune, blood and inflammatory factors	NA
	prot-a-1519	Interleukin-2 receptor subunit beta	Wald ratio	1	0.599115	0.539858	0.664876	5.35363e-22	3301	Suggestive	Immune, blood and inflammatory factors	Males and Females
	prot-a-1693	Lymphocyte activation gene 3 protein	Wald ratio	1	0.595158	0.533379	0.664092	1.68553e-20	3301	Suggestive	Metabolomics and proteomics	Males and Females
	gamma-linoleic acid (18:3n6)	Gamma-linoleic acid (18:3n6)	Inverse variance weighted	2	35.2879	13.6482	91.2382	1.94307e-13	8631	Suggestive	Fatty acid and lipoprotein metabolism	Males and Females
	linoleic acid (18:2n6)	Linoleic acid (18:2n6)	Inverse variance weighted	2	0.960822	0.950552	0.971202	3.1086e-13	8631	Suggestive	Fatty acid and lipoprotein metabolism	Males and Females
	adrenic acid (22:4n6)	Adrenic acid (22:4n6)	Wald ratio	1	3.27546	2.33633	4.59208	5.87736e-12	8631	Suggestive	Fatty acid and lipoprotein metabolism	Males and Females
	Plasma omega-6 polyunsaturated fatty acid levels (adrenic acid) PMID:24823311	Plasma omega-6 polyunsaturated fatty acid levels (adrenic acid)	Wald ratio	1	3.1219	2.25712	4.318	6.00972e-12	8631	Suggestive	Fatty acid and lipoprotein metabolism	Males and Females
	met-a-537	Adrenate (22:4n6)	Wald ratio	1	5.15726	3.23181	8.22988	6.00972e-12	7330	Suggestive	Fatty acid and lipoprotein metabolism	Males and Females
	met-a-607	1-eicosadienoylglycerophosphocholine*	Wald ratio	1	0.0633248	0.028553	0.140442	1.11894e-11	6506	Suggestive	Metabolomics and proteomics	Males and Females
	met-a-483	Docosapentaenoate (n3 DPA; 22:5n3)	Wald ratio	1	7.92602	4.21472	14.9053	1.32323e-10	7373	Suggestive	Fatty acid and lipoprotein metabolism	Males and Females
	Plasma omega-6 polyunsaturated fatty acid levels (arachidonic acid) PMID:24823311	Plasma omega-6 polyunsaturated fatty acid levels (arachidonic acid)	Inverse variance weighted	4	1.02673	1.01841	1.03513	2.14984e-10	8631	Robust	Fatty acid and lipoprotein metabolism	Males and Females
	Plasma omega-6 polyunsaturated fatty acid levels (gamma-linolenic acid) PMID:24823311	Plasma omega-6 polyunsaturated fatty acid levels (gamma-linolenic acid)	Inverse variance weighted	2	13.9979	6.18468	31.6817	2.41863e-10	8631	Suggestive	Fatty acid and lipoprotein metabolism	Males and Females
	met-a-319	Arachidonate (20:4n6)	Wald ratio	1	2.91138	2.068	4.09871	9.15427e-10	7367	Suggestive	Fatty acid and lipoprotein metabolism	Males and Females
	met-a-402	Eicosapentaenoate (EPA; 20:5n3)	Wald ratio	1	4.27779	2.66781	6.85936	1.60778e-09	7367	Suggestive	Fatty acid and lipoprotein metabolism	Males and Females
	ebi-a-GCST90014242	Peak expiratory flow x sex interaction	Inverse variance weighted	3	2.3037	1.72084	3.08399	2.0566e-08	303612	Robust	Miscellaneous	NA
	met-a-624	Stearidonate (18:4n3)	Wald ratio	1	3.74076	2.32704	6.01335	5.11329e-08	7330	Suggestive	Fatty acid and lipoprotein metabolism	Males and Females
	ukb-b-19393	Whole body fat mass	Inverse variance weighted	403	1.19347	1.11858	1.27338	8.84501e-08	454137	Robust	Anthropometrics	Males and Females
	met-a-627	Epiandrosterone sulfate	Wald ratio	1	0.399938	0.285573	0.560102	9.65669e-08	7326	Suggestive	Metabolomics and proteomics	Males and Females
	ieu-b-40	body mass index	Inverse variance weighted	488	1.19036	1.11466	1.2712	2.01284e-07	789125	Robust	Anthropometrics	Males and Females
	met-a-671	X-12990--docosapentaenoic acid (n6-DPA)	Wald ratio	1	3.07313	2.00354	4.7137	2.68975e-07	2545	Suggestive	Metabolomics and proteomics	Males and Females
	ieu-a-1239	Years of schooling	Inverse variance weighted	302	0.768688	0.695168	0.849983	2.91434e-07	766345	Robust	Lifestyle, reproduction, education and behaviour	Males and Females
	ukb-b-11842	Weight	Inverse variance weighted	473	1.18801	1.11019	1.27129	6.22697e-07	461632	Robust	Anthropometrics	Males and Females
	ukb-d-30860_irnt	Total protein	Inverse variance weighted	204	0.787996	0.717371	0.865574	6.58232e-07	314921	Robust	Immune, blood and inflammatory factors	Males and Females
	prot-a-2673	Semaphorin-3G	Wald ratio	1	0.830507	0.769667	0.896156	1.71266e-06	3301	Suggestive	Metabolomics and proteomics	Males and Females
	ukb-b-9405	Waist circumference	Inverse variance weighted	350	1.21079	1.11837	1.31085	2.33899e-06	462166	Robust	Anthropometrics	Males and Females
	ukb-b-8909	Body fat percentage	Inverse variance weighted	370	1.24451	1.13534	1.36418	3.01472e-06	454633	Robust	Anthropometrics	Males and Females
	ukb-b-20044	Trunk fat mass	Inverse variance weighted	389	1.16776	1.09303	1.2476	4.30404e-06	454588	Robust	Anthropometrics	Males and Females
	prot-a-1648	Killer cell immunoglobulin-like receptor 3DS1	Wald ratio	1	1.36281	1.1925	1.55745	5.50063e-06	3301	Suggestive	Metabolomics and proteomics	Males and Females
	prot-a-2954	Trefoil factor 3	Wald ratio	1	0.779059	0.699317	0.867895	5.85122e-06	3301	Suggestive	Metabolomics and proteomics	Males and Females
	met-a-719	X-14189--leucylalanine	Inverse variance weighted	2	0.592572	0.471375	0.744931	7.38449e-06	2709	Suggestive	Metabolomics and proteomics	Males and Females
	met-a-432	Aspartylphenylalanine	Wald ratio	1	0.463982	0.33079	0.650803	8.65928e-06	3838	Suggestive	Metabolomics and proteomics	Males and Females
	met-a-717	X-14086	Wald ratio	1	0.36108	0.2305	0.565634	8.65928e-06	2651	Suggestive	Metabolomics and proteomics	Males and Females
	ebi-a-GCST90006885	BK polyomavirus VP1 antibody levels	Wald ratio	1	1.47747	1.24362	1.75529	8.98955e-06	8555	Suggestive	Immune, blood and inflammatory factors	NA
	prot-a-746	Gro-beta/gamma	Wald ratio	1	0.676002	0.568629	0.803651	9.12344e-06	3301	Suggestive	Metabolomics and proteomics	Males and Females
	ukb-b-6134	Age completed full time education	Inverse variance weighted	38	0.574546	0.449723	0.734015	9.23613e-06	307897	Robust	Lifestyle, reproduction, education and behaviour	Males and Females
	prot-a-1091	Fibroblast growth factor 19	Wald ratio	1	0.824158	0.756511	0.897854	9.60685e-06	3301	Suggestive	Metabolomics and proteomics	Males and Females
	prot-a-1713	Lactase-phlorizin hydrolase	Inverse variance weighted	2	0.951083	0.930091	0.97255	1.06158e-05	3301	Suggestive	Metabolomics and proteomics	Males and Females
	prot-a-1019	Fas apoptotic inhibitory molecule 3	Wald ratio	1	0.785164	0.703453	0.876367	1.60494e-05	3301	Suggestive	Metabolomics and proteomics	Males and Females
	prot-a-1152	Galactoside 3(4)-L-fucosyltransferase	Wald ratio	1	0.95692	0.937914	0.976312	1.69158e-05	3301	Suggestive	Metabolomics and proteomics	Males and Females
	prot-a-3004	Transmembrane protein 190	Inverse variance weighted	2	1.03403	1.01803	1.05029	2.60883e-05	3301	Suggestive	Metabolomics and proteomics	Males and Females
	met-c-920	Pyruvate	Inverse variance weighted	2	0.680604	0.568612	0.814653	2.73061e-05	22529	Suggestive	Fatty acid and lipoprotein metabolism	Males and Females
	CEA	Carcinoembryonic Antigen	Inverse variance weighted	2	0.942642	0.916774	0.969241	3.17382e-05	818	Suggestive	Immune, blood and inflammatory factors	Males and Females
	ukb-b-16446	Basal metabolic rate	Inverse variance weighted	515	1.21502	1.10804	1.33233	3.44922e-05	454874	Probable	Anthropometrics	Males and Females
	prot-a-2050	Nidogen-2	Wald ratio	1	1.09506	1.04892	1.14323	3.55992e-05	3301	Suggestive	Metabolomics and proteomics	Males and Females
	prot-a-263	Brother of CDO	Wald ratio	1	1.25599	1.12686	1.39991	3.82266e-05	3301	Suggestive	Metabolomics and proteomics	Males and Females
	met-a-314	Mannose	Wald ratio	1	2.10268	1.47513	2.99721	3.96452e-05	7345	Suggestive	Metabolomics and proteomics	Males and Females
	met-c-873	Isoleucine	Wald ratio	1	0.683307	0.56982	0.819397	3.96452e-05	22549	Suggestive	Metabolomics and proteomics	Males and Females
	prot-b-78	follistatin	Wald ratio	1	0.792902	0.709828	0.885698	3.96452e-05	3394	Suggestive	Metabolomics and proteomics	Males and Females
	ebi-a-GCST90001592	CD8+ T cell Absolute Count	Inverse variance weighted	2	1.20067	1.10025	1.31024	4.05908e-05	3652	Suggestive	Immune, blood and inflammatory factors	NA
	ebi-a-GCST90001687	CD28- CD8+ T cell Absolute Count	Inverse variance weighted	3	1.14333	1.07224	1.21914	4.32668e-05	3408	Suggestive	Immune, blood and inflammatory factors	NA
	met-a-722	X-14304--leucylalanine	Inverse variance weighted	2	0.568732	0.432953	0.747093	5.01408e-05	2400	Suggestive	Metabolomics and proteomics	Males and Females
	prot-a-1234	Progonadoliberin-2	Wald ratio	1	0.834136	0.764058	0.910642	5.10619e-05	3301	Suggestive	Metabolomics and proteomics	Males and Females
	prot-a-1728	Galectin-4	Wald ratio	1	1.26134	1.12715	1.41151	5.21751e-05	3301	Suggestive	Metabolomics and proteomics	Males and Females
	ebi-a-GCST90006924	Merkel cell polyomavirus VP1 antibody levels	Inverse variance weighted	3	1.15765	1.07833	1.2428	5.29228e-05	5915	Probable	Immune, blood and inflammatory factors	NA
	ebi-a-GCST90001678	CD28- CD25++ CD8+ T cell Absolute Count	Wald ratio	1	1.48007	1.22315	1.79096	5.56175e-05	3130	Suggestive	Immune, blood and inflammatory factors	NA
	arachidonic acid (20:4n6)	Arachidonic acid (20:4n6)	Inverse variance weighted	2	1.03531	1.01789	1.05302	6.10884e-05	8631	Suggestive	Fatty acid and lipoprotein metabolism	Males and Females
	ukb-b-748	Filtered coffee intake	Inverse variance weighted	3	0.668623	0.545699	0.819238	0.000102922	64949	Probable	Dietary intake	Males and Females
	ebi-a-GCST90001824	IgD on IgD+ CD38+ B cell	Inverse variance weighted	3	0.909651	0.86715	0.954236	0.00010495	3656	Probable	Immune, blood and inflammatory factors	NA
	ebi-a-GCST90001607	CD8+ T cell %leukocyte	Wald ratio	1	1.18241	1.08532	1.28818	0.000126595	3668	Suggestive	Immune, blood and inflammatory factors	NA
	ebi-a-GCST90001684	CD127- CD8+ T cell Absolute Count	Wald ratio	1	1.17164	1.08048	1.27049	0.000126595	3371	Suggestive	Immune, blood and inflammatory factors	NA
	ebi-a-GCST90002079	SSC-A on lymphocyte	Wald ratio	1	0.832458	0.757329	0.915039	0.000144757	3113	Suggestive	Immune, blood and inflammatory factors	NA
	prot-a-1610	Potassium voltage-gated channel subfamily E member 2	Wald ratio	1	0.626125	0.491218	0.798083	0.000155744	3301	Suggestive	Metabolomics and proteomics	Males and Females
	prot-a-1697	Laminin subunit gamma-2	Inverse variance weighted	2	0.948599	0.922651	0.975276	0.000192072	3301	Suggestive	Metabolomics and proteomics	Males and Females
	prot-a-1186	N-acetyllactosaminide beta-1,6-N-acetylglucosaminyl-transferase, isoform C	Wald ratio	1	0.814596	0.730625	0.908217	0.000220371	3301	Suggestive	Metabolomics and proteomics	Males and Females
	prot-a-2865	Signal-transducing adaptor protein 1	Inverse variance weighted	2	1.17558	1.07847	1.28142	0.00023563	3301	Suggestive	Metabolomics and proteomics	Males and Females
	ukb-b-13354	Whole body fat-free mass	Inverse variance weighted	521	1.20494	1.09008	1.33189	0.000264787	454850	Probable	Anthropometrics	Males and Females
	ebi-a-GCST90010213	epithelial cell adhesion molecule levels	Inverse variance weighted	2	0.90574	0.857947	0.956196	0.000344241	1323	Suggestive	Metabolomics and proteomics	NA
	prot-a-2119	Netrin-4	Wald ratio	1	0.876832	0.815759	0.942477	0.000359217	3301	Suggestive	Metabolomics and proteomics	Males and Females
	ukb-b-1712	Job involves shift work	Inverse variance weighted	2	4.74039	1.99114	11.2856	0.000437755	263315	Suggestive	Lifestyle, reproduction, education and behaviour	Males and Females
	prot-a-2742	SLAM family member 6	Inverse variance weighted	2	0.862458	0.793901	0.936936	0.000462731	3301	Suggestive	Metabolomics and proteomics	Males and Females
	CA19-9	CA19-9	Wald ratio	1	0.947585	0.919338	0.976699	0.000488509	818	Suggestive	Immune, blood and inflammatory factors	Males and Females
	ukb-b-2209	Oily fish intake	Inverse variance weighted	57	0.662371	0.524499	0.836484	0.0005412	460443	Probable	Dietary intake	Males and Females
	ukb-b-14540	Whole body water mass	Inverse variance weighted	527	1.1904	1.07814	1.31435	0.000563045	454888	Probable	Anthropometrics	Males and Females
	prot-a-1393	Hyaluronidase-1	Inverse variance weighted	2	0.86845	0.801367	0.941147	0.000584189	3301	Suggestive	Metabolomics and proteomics	Males and Females
	ebi-a-GCST90001460	Plasmacytoid Dendritic Cell Absolute Count	Inverse variance weighted	2	0.870191	0.803709	0.942173	0.000605776	3374	Suggestive	Immune, blood and inflammatory factors	NA
	ukb-b-6591	Age first had sexual intercourse	Inverse variance weighted	186	0.838011	0.757485	0.927097	0.000606764	406457	Probable	Lifestyle, reproduction, education and behaviour	Males and Females
	met-a-558	1-arachidonoylglycerophosphocholine*	Inverse variance weighted	3	2.4732	1.47145	4.15693	0.000631007	7063	Suggestive	Metabolomics and proteomics	Males and Females
	ebi-a-GCST90001828	IgD on transitional B cell	Inverse variance weighted	3	0.893777	0.837507	0.953826	0.000711994	3657	Probable	Immune, blood and inflammatory factors	NA
	prot-a-1621	KDEL motif-containing protein 2	Wald ratio	1	0.937159	0.902385	0.973272	0.000767341	3301	Suggestive	Metabolomics and proteomics	Males and Females
	ebi-a-GCST90006923	Anti-Merkel cell polyomavirus IgG seropositivity	Wald ratio	1	1.76819	1.26438	2.47275	0.000865448	8735	Suggestive	Immune, blood and inflammatory factors	NA
	ukb-b-12405	Age at first live birth	Inverse variance weighted	32	0.801221	0.702466	0.91386	0.000959321	170498	Probable	Lifestyle, reproduction, education and behaviour	Males and Females
	Plasma omega-6 polyunsaturated fatty acid levels (linoleic acid) PMID:24823311	Plasma omega-6 polyunsaturated fatty acid levels (linoleic acid)	Inverse variance weighted	4	0.960315	0.937467	0.983719	0.000980255	8631	Suggestive	Fatty acid and lipoprotein metabolism	Males and Females
	ukb-d-30090_irnt	Platelet crit	Inverse variance weighted	344	0.912288	0.863525	0.963806	0.00105533	350471	Suggestive	Immune, blood and inflammatory factors	Males and Females
	ukb-b-1489	Cheese intake	Inverse variance weighted	62	0.754041	0.636649	0.893078	0.0010766	451486	Probable	Dietary intake	Males and Females
	prot-a-200	Sodium/potassium-transporting ATPase subunit beta-2	Wald ratio	1	1.09269	1.03554	1.153	0.00121992	3301	Suggestive	Metabolomics and proteomics	Males and Females
	prot-a-727	Cathepsin S	Wald ratio	1	0.946935	0.916033	0.978879	0.00127695	3301	Suggestive	Metabolomics and proteomics	Males and Females
	ebi-a-GCST004601	Red blood cell count	Inverse variance weighted	152	0.889743	0.828486	0.955529	0.00132775	172952	Probable	Immune, blood and inflammatory factors	NA
	ebi-a-GCST90002238	Fasting insulin	Inverse variance weighted	37	1.77645	1.25074	2.52314	0.00132853	151013	Probable	Cardiometabolic	NA
	ebi-a-GCST90002000	PDL-1 on CD14- CD16-	Wald ratio	1	1.19972	1.0728	1.34167	0.00141458	3629	Suggestive	Immune, blood and inflammatory factors	NA
	ebi-a-GCST90001958	CD4 on monocyte	Wald ratio	1	0.89707	0.838863	0.959316	0.00150621	3112	Suggestive	Immune, blood and inflammatory factors	NA
	ukb-b-16407	Trunk fat percentage	Inverse variance weighted	364	1.14303	1.05211	1.24181	0.00157098	454613	Probable	Anthropometrics	Males and Females
	ukb-b-5192	Time spent watching television (TV)	Inverse variance weighted	109	1.37711	1.12779	1.68154	0.0016883	437887	Probable	Lifestyle, reproduction, education and behaviour	Males and Females
	prot-a-2286	Phospholipase A2, membrane associated	Wald ratio	1	0.970844	0.952949	0.989074	0.00182448	3301	Suggestive	Metabolomics and proteomics	Males and Females
	ieu-b-33	eosinophil cell count	Inverse variance weighted	416	0.919453	0.872106	0.96937	0.0018499	474227	Probable	Immune, blood and inflammatory factors	Males and Females
	prot-a-271	Transcription factor IIIB 90 kDa subunit	Inverse variance weighted	2	0.893871	0.832898	0.959308	0.00185524	3301	Suggestive	Metabolomics and proteomics	Males and Females
	met-a-536	X-11593--O-methylascorbate*	Inverse variance weighted	6	1.57278	1.18139	2.09383	0.0019236	7344	Suggestive	Metabolomics and proteomics	Males and Females
	prot-a-3089	Tubulin polymerization-promoting protein family member 2	Wald ratio	1	0.885638	0.820212	0.956282	0.00192438	3301	Suggestive	Metabolomics and proteomics	Males and Females
	prot-a-215	UDP-GlcNAc:betaGal beta-1,3-N-acetylglucosaminyltransferase 8	Wald ratio	1	1.04628	1.01655	1.07689	0.00210046	3301	Suggestive	Metabolomics and proteomics	Males and Females
	ukb-b-17409	Trunk fat-free mass	Inverse variance weighted	530	1.16716	1.05716	1.28862	0.00220909	454508	Suggestive	Anthropometrics	Males and Females
	prot-a-83	Amelogenin, X isoform	Inverse variance weighted	2	1.21599	1.0723	1.37894	0.00230366	3301	Suggestive	Metabolomics and proteomics	Males and Females
	prot-a-522	Complement factor H-related protein 5	Wald ratio	1	1.06592	1.02263	1.11105	0.00254681	3301	Suggestive	Immune, blood and inflammatory factors	Males and Females
	prot-a-2177	Pappalysin-1	Wald ratio	1	0.843786	0.755644	0.942209	0.00254838	3301	Suggestive	Metabolomics and proteomics	Males and Females
	prot-a-1512	Interleukin-2	Inverse variance weighted	2	0.87461	0.801614	0.954253	0.00258579	3301	Suggestive	Immune, blood and inflammatory factors	Males and Females
	prot-b-67	matrix metallopeptidase 12	Inverse variance weighted	2	1.03902	1.01341	1.06529	0.00265198	3394	Suggestive	Metabolomics and proteomics	Males and Females
	prot-a-2103	Neurexin-1	Inverse variance weighted	2	1.09189	1.03096	1.15641	0.00269065	3301	Suggestive	Metabolomics and proteomics	Males and Females
	prot-a-3046	Tumor necrosis factor receptor superfamily member 1A	Inverse variance weighted	2	0.892115	0.827726	0.961514	0.00281906	3301	Suggestive	Immune, blood and inflammatory factors	Males and Females
	prot-a-687	Chondroitin sulfate N-acetylgalactosaminyltransferase 2	Wald ratio	1	0.876154	0.803269	0.955653	0.00284832	3301	Suggestive	Metabolomics and proteomics	Males and Females
	prot-a-539	Secretogranin-1	Wald ratio	1	1.2078	1.06659	1.3677	0.00291775	3301	Suggestive	Metabolomics and proteomics	Males and Females
	ebi-a-GCST001212	Proinsulin levels	Inverse variance weighted	8	0.89072	0.824992	0.961685	0.0030871	10701	Probable	Cardiometabolic	NA
	prot-a-1160	Protein G6b	Wald ratio	1	0.843037	0.752536	0.944422	0.00320948	3301	Suggestive	Metabolomics and proteomics	Males and Females
	ebi-a-GCST004623	Neutrophil percentage of granulocytes	Inverse variance weighted	125	1.1278	1.04106	1.22176	0.00322464	170672	Suggestive	Immune, blood and inflammatory factors	NA
	ieu-a-1041	Intracranial volume	Wald ratio	1	1	1	1	0.0033381	10944	Suggestive	Anthropometrics	Males and Females
	prot-a-2346	Protein phosphatase 1L	Inverse variance weighted	2	1.12772	1.04066	1.22206	0.00336482	3301	Suggestive	Metabolomics and proteomics	Males and Females
	ebi-a-GCST90001522	CD33- HLA DR- Absolute Count	Wald ratio	1	0.884271	0.814243	0.960322	0.00347996	1858	Suggestive	Immune, blood and inflammatory factors	NA
	ukb-d-30690_irnt	Cholesterol	Inverse variance weighted	148	1.1347	1.04194	1.23573	0.00368339	344278	Suggestive	Fatty acid and lipoprotein metabolism	Males and Females
	ukb-b-4522	Time spent using computer	Inverse variance weighted	82	0.743405	0.6085	0.90822	0.00370452	360895	Probable	Lifestyle, reproduction, education and behaviour	Males and Females
	prot-a-2152	Oxysterol-binding protein-related protein 11	Wald ratio	1	1.16045	1.04927	1.28341	0.00378024	3301	Suggestive	Metabolomics and proteomics	Males and Females
	prot-a-1493	Interleukin-19	Wald ratio	1	0.965114	0.942172	0.988614	0.00381611	3301	Suggestive	Immune, blood and inflammatory factors	Males and Females
	prot-a-2706	Splicing factor 1	Wald ratio	1	0.900713	0.839109	0.966839	0.00381611	3301	Suggestive	Metabolomics and proteomics	Males and Females
	prot-a-789	Beta-defensin 113	Inverse variance weighted	2	0.866718	0.786614	0.954979	0.00383945	3301	Suggestive	Metabolomics and proteomics	Males and Females
	prot-a-2372	Glucosidase 2 subunit beta	Inverse variance weighted	2	0.92168	0.871922	0.974278	0.00397305	3301	Suggestive	Metabolomics and proteomics	Males and Females
	met-c-846	3-hydroxybutyrate	Wald ratio	1	0.712333	0.565342	0.897543	0.00401846	24147	Suggestive	Metabolomics and proteomics	Males and Females
	ebi-a-GCST90001551	Naive CD8+ T cell Absolute Count	Inverse variance weighted	2	1.26803	1.07736	1.49246	0.00428743	3395	Suggestive	Immune, blood and inflammatory factors	NA
	prot-a-1687	Keratin-associated protein 2-4	Inverse variance weighted	2	1.14058	1.04201	1.24849	0.00434137	3301	Suggestive	Metabolomics and proteomics	Males and Females
	ukb-b-3304	Friendships satisfaction	Inverse variance weighted	4	0.482662	0.291051	0.80042	0.00476326	151232	Suggestive	Lifestyle, reproduction, education and behaviour	Males and Females
	ebi-a-GCST90001877	HVEM on naive CD4+ T cell	Wald ratio	1	1.09509	1.02814	1.16639	0.00476782	1247	Suggestive	Immune, blood and inflammatory factors	NA
	ebi-a-GCST90012057	C-X-C motif chemokine 6 levels	Inverse variance weighted	4	0.953142	0.921756	0.985598	0.00496676	21758	Suggestive	Metabolomics and proteomics	NA
	prot-a-2272	Paired immunoglobulin-like type 2 receptor alpha	Wald ratio	1	1.27989	1.07732	1.52055	0.004997	3301	Suggestive	Metabolomics and proteomics	Males and Females
	ukb-b-2148	Facial ageing	Inverse variance weighted	71	1.60074	1.15075	2.2267	0.00520843	423999	Suggestive	Lifestyle, reproduction, education and behaviour	Males and Females
	prot-a-1898	MHC class I polypeptide-related sequence B	Wald ratio	1	0.953999	0.922887	0.986161	0.00537285	3301	Suggestive	Metabolomics and proteomics	Males and Females
	prot-a-418	CD109 antigen	Inverse variance weighted	2	0.952103	0.919757	0.985587	0.0053815	3301	Suggestive	Immune, blood and inflammatory factors	Males and Females
	met-a-691	X-13496	Inverse variance weighted	2	0.176588	0.0515332	0.605112	0.00579001	7217	Suggestive	Metabolomics and proteomics	Males and Females
	ieu-b-30	white blood cell count	Inverse variance weighted	464	0.919437	0.866177	0.975971	0.00579978	562241	Suggestive	Immune, blood and inflammatory factors	Males and Females
	ebi-a-GCST90006909	Human herpes<U+00A0>virus<U+00A0>7 U14<U+00A0>antibody<U+00A0>levels	Inverse variance weighted	2	0.842768	0.745984	0.952109	0.00598657	8528	Suggestive	Immune, blood and inflammatory factors	NA
	ukb-b-4080	Ankle spacing width	Inverse variance weighted	341	1.09373	1.02575	1.16622	0.00620805	265753	Suggestive	Anthropometrics	Males and Females
	ebi-a-GCST90010302	Catechol O-methyltransferase levels	Wald ratio	1	1.05971	1.01659	1.10467	0.00621425	1239	Suggestive	Metabolomics and proteomics	NA
	met-a-507	X-01911	Wald ratio	1	1.64157	1.15098	2.34128	0.00621425	6000	Suggestive	Metabolomics and proteomics	Males and Females
	prot-a-2108	Sterol-4-alpha-carboxylate 3-dehydrogenase, decarboxylating	Wald ratio	1	0.931676	0.885424	0.980343	0.00644562	3301	Suggestive	Metabolomics and proteomics	Males and Females
	ebi-a-GCST90001400	IgD+ B cell Absolute Count	Wald ratio	1	1.26352	1.06698	1.49627	0.00669754	3657	Suggestive	Immune, blood and inflammatory factors	NA
	ebi-a-GCST90001409	Naive-mature B cell Absolute Count	Wald ratio	1	1.27536	1.06974	1.52051	0.00669754	3656	Suggestive	Immune, blood and inflammatory factors	NA
	ebi-a-GCST90001416	IgD+ CD24- B cell Absolute Count	Wald ratio	1	1.2777	1.07028	1.52532	0.00669754	3656	Suggestive	Immune, blood and inflammatory factors	NA
	ebi-a-GCST90010334	Paired immunoglobulin-like type 2 receptor beta levels	Inverse variance weighted	3	1.02117	1.00579	1.03678	0.0068185	1313	Suggestive	Metabolomics and proteomics	NA
	ukb-b-7408	Average total household income before tax	Inverse variance weighted	45	0.755443	0.616272	0.926043	0.00694202	397751	Suggestive	Lifestyle, reproduction, education and behaviour	Males and Females
	prot-a-2959	Transferrin receptor protein 1	Inverse variance weighted	4	0.937681	0.894853	0.982558	0.00698231	3301	Suggestive	Metabolomics and proteomics	Males and Females
	met-a-743	Tryptophan betaine	Wald ratio	1	0.801623	0.682281	0.941839	0.00717553	7014	Suggestive	Metabolomics and proteomics	Males and Females
	prot-b-56	C-X-C motif chemokine ligand 6	Wald ratio	1	0.960373	0.93242	0.989164	0.00729816	3394	Suggestive	Metabolomics and proteomics	Males and Females
	prot-a-875	Dual specificity protein phosphatase 16	Wald ratio	1	1.16733	1.04236	1.30729	0.00740345	3301	Suggestive	Metabolomics and proteomics	Males and Females
	met-a-431	Homocitrulline	Wald ratio	1	1.92004	1.1892	3.10002	0.00760881	3950	Suggestive	Metabolomics and proteomics	Males and Females
	prot-a-1896	Melanoma-derived growth regulatory protein	Wald ratio	1	1.02771	1.00714	1.0487	0.00805718	3301	Suggestive	Metabolomics and proteomics	Males and Females
	prot-a-3255	Transcriptional regulator Kaiso	Wald ratio	1	1.19938	1.04837	1.37214	0.00809573	3301	Suggestive	Metabolomics and proteomics	Males and Females
	ukb-b-5522	Tofu intake	Inverse variance weighted	3	0.0792597	0.0120752	0.520247	0.00827376	64945	Suggestive	Dietary intake	Males and Females
	prot-a-1544	Interleukin-7 receptor subunit alpha	Inverse variance weighted	2	0.942853	0.902147	0.985396	0.00896637	3301	Suggestive	Immune, blood and inflammatory factors	Males and Females
	ukb-b-5238	Fluid intelligence score	Inverse variance weighted	76	0.926399	0.874578	0.981291	0.00923971	149051	Suggestive	Lifestyle, reproduction, education and behaviour	Males and Females
	ebi-a-GCST90001827	IgD on IgD+ B cell	Wald ratio	1	0.890494	0.816007	0.97178	0.00925989	3657	Suggestive	Immune, blood and inflammatory factors	NA
	selenium_blood_level	Selenium_blood_level	Wald ratio	1	0.914069	0.854069	0.978284	0.00949212	5477	Suggestive	Dietary intake	Males and Females
	prot-a-137	Apolipoprotein M	Wald ratio	1	0.881357	0.801085	0.969672	0.00953893	3301	Suggestive	Fatty acid and lipoprotein metabolism	Males and Females
	prot-a-3232	WNT1-inducible-signaling pathway protein 3	Inverse variance weighted	2	0.910402	0.847779	0.977651	0.00983383	3301	Suggestive	Metabolomics and proteomics	Males and Females
	ebi-a-GCST004624	Sum eosinophil basophil counts	Inverse variance weighted	144	0.912621	0.85123	0.97844	0.0100686	171771	Suggestive	Immune, blood and inflammatory factors	NA
	prot-a-132	Apolipoprotein E (isoform E2)	Wald ratio	1	1.24389	1.05311	1.46925	0.0101961	3301	Suggestive	Fatty acid and lipoprotein metabolism	Males and Females
	ebi-a-GCST90001686	CD28- CD8+ T cell %CD8+ T cell	Inverse variance weighted	3	1.0884	1.01974	1.16167	0.0108291	3440	Suggestive	Immune, blood and inflammatory factors	NA
	ebi-a-GCST90001871	HVEM on T cell	Wald ratio	1	1.07396	1.01632	1.13487	0.011242	1247	Suggestive	Immune, blood and inflammatory factors	NA
	ebi-a-GCST90001873	HVEM on Effector Memory CD8+ T cell	Wald ratio	1	1.07415	1.01636	1.13522	0.011242	1247	Suggestive	Immune, blood and inflammatory factors	NA
	ebi-a-GCST90001875	HVEM on CD4+ T cell	Wald ratio	1	1.07229	1.01596	1.13174	0.011242	1247	Suggestive	Immune, blood and inflammatory factors	NA
	ebi-a-GCST90001876	HVEM on Central Memory CD4+ T cell	Wald ratio	1	1.07415	1.01636	1.13522	0.011242	1247	Suggestive	Immune, blood and inflammatory factors	NA
	ebi-a-GCST90001880	HVEM on CD45RA- CD4+ T cell	Wald ratio	1	1.0704	1.01555	1.1282	0.011242	1247	Suggestive	Immune, blood and inflammatory factors	NA
	ebi-a-GCST90001882	HVEM on Central Memory CD8+ T cell	Wald ratio	1	1.06833	1.01511	1.12433	0.011242	1247	Suggestive	Immune, blood and inflammatory factors	NA
	ebi-a-GCST90011999	Placenta growth factor levels	Wald ratio	1	1.20864	1.04386	1.39944	0.0112763	21758	Suggestive	Immune, blood and inflammatory factors	NA
	met-a-419	1,5-anhydroglucitol (1,5-AG)	Inverse variance weighted	3	0.539032	0.334025	0.869861	0.0113731	7301	Suggestive	Metabolomics and proteomics	Males and Females
	ebi-a-GCST90001879	HVEM on Terminally Differentiated CD4+ T cell	Wald ratio	1	1.0886	1.01921	1.16271	0.011524	1245	Suggestive	Immune, blood and inflammatory factors	NA
	ebi-a-GCST90001881	HVEM on CD8+ T cell	Wald ratio	1	1.0814	1.0177	1.14908	0.011524	1247	Suggestive	Immune, blood and inflammatory factors	NA
	prot-a-1975	Matrix-remodeling-associated protein 8	Wald ratio	1	0.867358	0.776553	0.968782	0.0116652	3301	Suggestive	Metabolomics and proteomics	Males and Females
	ebi-a-GCST90001690	CD28+ CD45RA+ CD8+ T cell Absolute Count	Inverse variance weighted	2	1.1651	1.03439	1.31234	0.0118411	3408	Suggestive	Immune, blood and inflammatory factors	NA
	ebi-a-GCST90012070	Matrix metalloproteinase-12 levels	Inverse variance weighted	7	1.04236	1.00909	1.07674	0.012197	21758	Suggestive	Metabolomics and proteomics	NA
	prot-a-1248	Glypican-6	Wald ratio	1	0.873198	0.785022	0.971277	0.0125392	3301	Suggestive	Metabolomics and proteomics	Males and Females
	prot-a-146	Arfaptin-2	Wald ratio	1	1.13962	1.02849	1.26276	0.0125392	3301	Suggestive	Metabolomics and proteomics	Males and Females
	prot-a-2396	Myeloblastin	Wald ratio	1	1.18938	1.03798	1.36287	0.0125392	3301	Suggestive	Metabolomics and proteomics	Males and Females
	prot-a-2633	Suprabasin	Wald ratio	1	0.84611	0.742082	0.964721	0.0125392	3301	Suggestive	Metabolomics and proteomics	Males and Females
	prot-a-3156	UDP-glucuronosyltransferase 1-6	Wald ratio	1	0.852119	0.751516	0.96619	0.0125392	3301	Suggestive	Metabolomics and proteomics	Males and Females
	prot-a-1449	Insulin-like growth factor-binding protein 3	Wald ratio	1	0.921739	0.864409	0.982871	0.0128697	3301	Suggestive	Immune, blood and inflammatory factors	Males and Females
	prot-a-2447	Receptor-type tyrosine-protein phosphatase R	Wald ratio	1	0.889303	0.810778	0.975434	0.0128697	3301	Suggestive	Metabolomics and proteomics	Males and Females
	ebi-a-GCST90001707	BAFF-R on IgD+ CD38- unswitched memory B cell	Inverse variance weighted	7	1.02239	1.00463	1.04046	0.0132667	1837	Suggestive	Immune, blood and inflammatory factors	NA
	prot-a-2156	Oncostatin-M-specific receptor subunit beta	Wald ratio	1	1.11342	1.02215	1.21284	0.0138157	3301	Suggestive	Metabolomics and proteomics	Males and Females
	ieu-b-31	monocyte cell count	Inverse variance weighted	476	0.945526	0.904109	0.988841	0.0142435	521592	Suggestive	Immune, blood and inflammatory factors	Males and Females
	ukb-b-15590	Hip circumference	Inverse variance weighted	391	1.08938	1.01719	1.16669	0.0144019	462117	Suggestive	Anthropometrics	Males and Females
	ukb-d-30010_irnt	Red blood cell (erythrocyte) count	Inverse variance weighted	289	0.914466	0.851112	0.982536	0.0146483	350475	Probable	Immune, blood and inflammatory factors	Males and Females
	ukb-b-1209	Number of live births	Inverse variance weighted	9	1.79739	1.12044	2.88333	0.0150309	250782	Probable	Lifestyle, reproduction, education and behaviour	Males and Females
	ebi-a-GCST90012071	Spondin-1 levels	Inverse variance weighted	2	0.924179	0.867018	0.985109	0.0154953	21758	Suggestive	Metabolomics and proteomics	NA
	ebi-a-GCST90006886	Anti-chlamydia trachomatis IgG seropositivity	Wald ratio	1	0.584435	0.378272	0.902959	0.0155246	8735	Suggestive	Immune, blood and inflammatory factors	NA
	prot-a-352	Soluble calcium-activated nucleotidase 1	Wald ratio	1	0.864999	0.769046	0.972924	0.0156245	3301	Suggestive	Metabolomics and proteomics	Males and Females
	prot-b-68	spondin 1	Wald ratio	1	0.92769	0.872492	0.98638	0.0164769	3394	Suggestive	Metabolomics and proteomics	Males and Females
	prot-b-23	interleukin 6 receptor	Inverse variance weighted	2	0.977555	0.95957	0.995876	0.0165658	3394	Suggestive	Immune, blood and inflammatory factors	Males and Females
	ebi-a-GCST90001746	CD20 on IgD+ CD24+ B cell	Inverse variance weighted	2	1.08923	1.01567	1.16812	0.0165862	3657	Suggestive	Immune, blood and inflammatory factors	NA
	prot-a-3221	WAP four-disulfide core domain protein 10A	Wald ratio	1	0.87477	0.783669	0.976462	0.0171013	3301	Suggestive	Metabolomics and proteomics	Males and Females
	zinc_blood_level	Zinc_blood_level	Inverse variance weighted	2	0.939079	0.891538	0.989155	0.0177212	2603	Suggestive	Metabolomics and proteomics	Males and Females
	met-a-690	2-linoleoylglycerophosphocholine*	Wald ratio	1	0.322174	0.126171	0.822662	0.0178779	6538	Suggestive	Metabolomics and proteomics	Males and Females
	prot-a-1381	17-beta-hydroxysteroid dehydrogenase 14	Wald ratio	1	0.883272	0.796868	0.979045	0.0181171	3301	Suggestive	Metabolomics and proteomics	Males and Females
	ebi-a-GCST90001523	CD33- HLA DR+ Absolute Count	Wald ratio	1	0.926223	0.868766	0.98748	0.0189965	1858	Suggestive	Immune, blood and inflammatory factors	NA
	prot-a-2429	Parathyroid hormone/parathyroid hormone-related peptide receptor	Wald ratio	1	0.886191	0.800994	0.980449	0.0191367	3301	Suggestive	Metabolomics and proteomics	Males and Females
	prot-a-2934	T-box transcription factor TBX22	Wald ratio	1	1.11366	1.01775	1.21861	0.0191367	3301	Suggestive	Metabolomics and proteomics	Males and Females
	prot-a-3208	V-set and immunoglobulin domain-containing protein 2	Wald ratio	1	1.07789	1.01233	1.14769	0.0191367	3301	Suggestive	Metabolomics and proteomics	Males and Females
	ebi-a-GCST90001854	CD3 on CD39+ activated CD4 regulatory T cell	Inverse variance weighted	3	1.02896	1.00467	1.05383	0.0191542	2919	Suggestive	Immune, blood and inflammatory factors	NA
	prot-a-2229	Platelet-derived growth factor receptor alpha	Inverse variance weighted	2	1.04311	1.00686	1.08066	0.0193396	3301	Suggestive	Immune, blood and inflammatory factors	Males and Females
	ebi-a-GCST90014288	DNA methylation GrimAge acceleration	Inverse variance weighted	4	1.10589	1.01626	1.20342	0.0195926	34467	Suggestive	Metabolomics and proteomics	NA
	ebi-a-GCST90001823	IgD on IgD+ CD38- unswitched memory B cell	Inverse variance weighted	2	0.893964	0.813638	0.982219	0.0196226	1834	Suggestive	Immune, blood and inflammatory factors	NA
	prot-a-2042	beta-nerve growth factor	Wald ratio	1	1.13835	1.02089	1.26932	0.0196947	3301	Suggestive	Metabolomics and proteomics	Males and Females
	prot-a-181	Activating signal cointegrator 1 complex subunit 1	Inverse variance weighted	3	0.945823	0.902455	0.991274	0.0200198	3301	Suggestive	Metabolomics and proteomics	Males and Females
	prot-a-1275	Glutamate receptor 4	Wald ratio	1	0.951137	0.91182	0.99215	0.020024	3301	Suggestive	Metabolomics and proteomics	Males and Females
	prot-a-2109	Vesicle-fusing ATPase	Wald ratio	1	0.901391	0.825884	0.983801	0.020024	3301	Suggestive	Metabolomics and proteomics	Males and Females
	prot-a-2221	cAMP-specific 3',5'-cyclic phosphodiesterase 4D	Wald ratio	1	0.951303	0.912112	0.992177	0.020024	3301	Suggestive	Metabolomics and proteomics	Males and Females
	prot-a-470	T-cell surface protein tactile	Wald ratio	1	0.938259	0.8892	0.990024	0.020024	3301	Suggestive	Metabolomics and proteomics	Males and Females
	prot-a-453	Complement decay-accelerating factor	Wald ratio	1	0.960736	0.928782	0.993789	0.0202852	3301	Suggestive	Immune, blood and inflammatory factors	Males and Females
	prot-a-2709	Secreted frizzled-related protein 1	Wald ratio	1	0.902761	0.827725	0.9846	0.0208584	3301	Suggestive	Metabolomics and proteomics	Males and Females
	ebi-a-GCST90010301	Clusterin-like protein 1 levels	Wald ratio	1	0.967505	0.940709	0.995064	0.0211487	1313	Suggestive	Metabolomics and proteomics	NA
	ebi-a-GCST90001990	CD64 on CD14- CD16+ monocyte	Inverse variance weighted	2	1.17805	1.02476	1.35427	0.0212285	3614	Suggestive	Immune, blood and inflammatory factors	NA
	ebi-a-GCST90001508	CD25++ CD45RA+ CD4 not regulatory T cell %CD4+ T cell	Inverse variance weighted	5	1.03298	1.00484	1.0619	0.0213018	3437	Suggestive	Immune, blood and inflammatory factors	NA
	prot-a-434	CMRF35-like molecule 6	Wald ratio	1	1.06897	1.00992	1.13148	0.0214233	3301	Suggestive	Metabolomics and proteomics	Males and Females
	ebi-a-GCST90001878	HVEM on Effector Memory CD4+ T cell	Wald ratio	1	1.06552	1.00932	1.12485	0.0217104	1247	Suggestive	Immune, blood and inflammatory factors	NA
	met-c-917	Other polyunsaturated fatty acids than 18:2	Inverse variance weighted	11	1.08547	1.01205	1.16422	0.0217209	13549	Suggestive	Fatty acid and lipoprotein metabolism	Males and Females
	ukb-d-30780_irnt	LDL direct	Inverse variance weighted	136	1.10426	1.01453	1.20192	0.0218052	343621	Suggestive	Fatty acid and lipoprotein metabolism	Males and Females
	prot-a-2823	Kunitz-type protease inhibitor 1	Inverse variance weighted	2	0.95128	0.911391	0.992915	0.0222935	3301	Suggestive	Metabolomics and proteomics	Males and Females
	ebi-a-GCST90012081	Platelet endothelial cell adhesion molecule levels	Inverse variance weighted	4	0.956114	0.919962	0.993686	0.0224839	21758	Suggestive	Immune, blood and inflammatory factors	NA
	prot-b-57	C-X-C motif chemokine ligand 16	Wald ratio	1	1.11301	1.01516	1.22029	0.0225809	3394	Suggestive	Metabolomics and proteomics	Males and Females
	prot-a-2151	Origin recognition complex subunit 6	Inverse variance weighted	2	0.911113	0.841047	0.987015	0.0226001	3301	Suggestive	Metabolomics and proteomics	Males and Females
	ebi-a-GCST90001509	CD25++ CD45RA+ CD4 not regulatory T cell %T cell	Inverse variance weighted	5	1.03426	1.00473	1.06465	0.0226619	3437	Suggestive	Immune, blood and inflammatory factors	NA
	met-a-555	X-11858	Wald ratio	1	0.766096	0.609061	0.963619	0.0228073	3221	Suggestive	Metabolomics and proteomics	Males and Females
	ebi-a-GCST90001847	CD3 on HLA DR+ T cell	Inverse variance weighted	2	1.04329	1.00585	1.08213	0.0230309	3060	Suggestive	Immune, blood and inflammatory factors	NA
	ieu-b-38	systolic blood pressure	Inverse variance weighted	434	0.994728	0.990203	0.999273	0.0230458	679432	Suggestive	Cardiometabolic	Males and Females
	prot-a-1541	Interleukin-6 receptor subunit alpha	Inverse variance weighted	2	0.984017	0.970438	0.997786	0.023047	3301	Suggestive	Immune, blood and inflammatory factors	Males and Females
	prot-a-1428	Interferon gamma	Inverse variance weighted	2	1.09061	1.01188	1.17547	0.0232712	3301	Suggestive	Metabolomics and proteomics	Males and Females
	ebi-a-GCST90010193	Bleomycin hydrolase levels	Wald ratio	1	0.96743	0.940144	0.995508	0.0233031	1323	Suggestive	Metabolomics and proteomics	NA
	ebi-a-GCST90001843	CD3 on Effector Memory CD4+ T cell	Inverse variance weighted	2	1.03561	1.00474	1.06742	0.0234223	2912	Suggestive	Immune, blood and inflammatory factors	NA
	prot-a-2304	Procollagen-lysine,2-oxoglutarate 5-dioxygenase 2	Wald ratio	1	0.87911	0.786238	0.982951	0.0237051	3301	Suggestive	Metabolomics and proteomics	Males and Females
	ebi-a-GCST90001406	Memory B cell %B cell	Inverse variance weighted	2	0.854263	0.745079	0.979447	0.0239671	3657	Suggestive	Immune, blood and inflammatory factors	NA
	ukb-b-4007	Croissant intake	Inverse variance weighted	2	4.22814	1.20577	14.8263	0.0243022	64943	Suggestive	Dietary intake	Males and Females
	met-a-520	X-11470	Wald ratio	1	0.540418	0.315561	0.9255	0.0249574	6857	Suggestive	Metabolomics and proteomics	Males and Females
	ebi-a-GCST90001830	BAFF-R on CD20- B cell	Wald ratio	1	1.07986	1.00967	1.15493	0.0250384	3648	Suggestive	Immune, blood and inflammatory factors	NA
	prot-a-954	Ectonucleoside triphosphate diphosphohydrolase 6	Wald ratio	1	1.11173	1.01335	1.21967	0.0250632	3301	Suggestive	Metabolomics and proteomics	Males and Females
	ebi-a-GCST90001417	CD24+ CD27+ B cell %B cell	Inverse variance weighted	2	0.891065	0.805541	0.98567	0.0250668	3657	Suggestive	Immune, blood and inflammatory factors	NA
	vitamin_b12_serum_level	Vitamin_b12_serum_level	Inverse variance weighted	9	1.09159	1.0109	1.17872	0.0253027	45576	Suggestive	Metabolomics and proteomics	Males and Females
	prot-a-992	Persulfide dioxygenase ETHE1, mitochondrial	Inverse variance weighted	2	1.07731	1.00924	1.14997	0.0253344	3301	Suggestive	Metabolomics and proteomics	Males and Females
	prot-a-2799	Superoxide dismutase [Mn], mitochondrial	Wald ratio	1	0.968213	0.941164	0.996039	0.0254457	3301	Suggestive	Metabolomics and proteomics	Males and Females
	prot-a-318	Complement component C6	Wald ratio	1	0.881313	0.788861	0.984601	0.0254531	3301	Suggestive	Immune, blood and inflammatory factors	Males and Females
	ebi-a-GCST90010175	Serine/threonine-protein kinase 4 levels	Wald ratio	1	0.932985	0.877829	0.991606	0.0256733	1095	Suggestive	Metabolomics and proteomics	NA
	ukb-d-30210_irnt	Eosinophill percentage	Inverse variance weighted	272	0.933942	0.879521	0.99173	0.0256747	349861	Suggestive	Immune, blood and inflammatory factors	Males and Females
	ebi-a-GCST90012005	Interleukin-6 levels	Wald ratio	1	0.903573	0.826499	0.987834	0.0258086	21758	Suggestive	Immune, blood and inflammatory factors	NA
	ebi-a-GCST90001701	BAFF-R on CD20- CD38- B cell	Wald ratio	1	1.06445	1.00748	1.12464	0.0260362	3592	Suggestive	Immune, blood and inflammatory factors	NA
	ebi-a-GCST90010324	Low-density lipoprotein receptor-related protein 11 levels	Inverse variance weighted	2	1.03847	1.00443	1.07366	0.0264329	1313	Suggestive	Metabolomics and proteomics	NA
	prot-a-669	Peroxisomal carnitine O-octanoyltransferase	Wald ratio	1	0.894809	0.811042	0.987228	0.0266691	3301	Suggestive	Metabolomics and proteomics	Males and Females
	ukb-b-13378	Birth weight	Inverse variance weighted	136	1.15675	1.0168	1.31597	0.0268776	261932	Suggestive	Anthropometrics	Males and Females
	ebi-a-GCST90016676	Pancreas iron content	Wald ratio	1	0.698536	0.50829	0.959988	0.0269851	25617	Suggestive	Miscellaneous	NA
	prot-a-1917	Matrix metalloproteinase-17	Inverse variance weighted	3	0.932993	0.877365	0.992149	0.0270147	3301	Suggestive	Metabolomics and proteomics	Males and Females
	IL6r	Interleukin-6 receptor	Wald ratio	1	1.02087	1.00234	1.03975	0.0271009	818	Suggestive	Immune, blood and inflammatory factors	Males and Females
	prot-a-2829	Spondin-1	Inverse variance weighted	2	0.958248	0.922671	0.995197	0.027147	3301	Suggestive	Metabolomics and proteomics	Males and Females
	met-a-656	Bradykinin, des-arg(9)	Inverse variance weighted	3	0.922868	0.859291	0.991148	0.0275136	4452	Suggestive	Metabolomics and proteomics	Males and Females
	ebi-a-GCST90001481	Resting CD4 regulatory T cell %CD4 regulatory T cell	Inverse variance weighted	10	1.01779	1.00196	1.03388	0.0275155	3437	Suggestive	Immune, blood and inflammatory factors	NA
	ebi-a-GCST90012110	Sex hormone-binding globulin levels adjusted for BMI	Inverse variance weighted	403	1.15428	1.01575	1.3117	0.0278368	368929	Suggestive	Lifestyle, reproduction, education and behaviour	NA
	ukb-d-30800_irnt	Oestradiol	Wald ratio	1	0.572253	0.347778	0.941616	0.0280378	54498	Suggestive	Miscellaneous	Males and Females
	prot-a-2307	Plexin-A1	Wald ratio	1	1.07871	1.00819	1.15418	0.0280637	3301	Suggestive	Metabolomics and proteomics	Males and Females
	met-c-858	Free cholesterol	Inverse variance weighted	14	1.04649	1.00471	1.09	0.0287986	13497	Suggestive	Fatty acid and lipoprotein metabolism	Males and Females
	ukb-d-30880_irnt	Urate	Inverse variance weighted	223	0.933427	0.877498	0.992922	0.0288647	343836	Suggestive	Immune, blood and inflammatory factors	Males and Females
	prot-a-3199	Vascular endothelial growth factor C	Wald ratio	1	1.04823	1.00486	1.09346	0.0288867	3301	Suggestive	Metabolomics and proteomics	Males and Females
	moderate_to_vigourous_PA	moderate_to_vigourous_PA	Inverse variance weighted	5	0.749694	0.57871	0.971196	0.0291616	592552	Suggestive	Lifestyle, reproduction, education and behaviour	Males and Females
	ieu-b-25	Cigarettes per Day	Inverse variance weighted	20	1.07943	1.00765	1.15634	0.0294868	225752	Suggestive	Lifestyle, reproduction, education and behaviour	Males and Females
	ebi-a-GCST90001510	CD25++ CD45RA- CD4 not regulatory T cell Absolute Count	Inverse variance weighted	2	0.966297	0.936921	0.996594	0.0295107	3405	Suggestive	Immune, blood and inflammatory factors	NA
	ebi-a-GCST90002056	CD8 on Effector Memory CD8+ T cell	Inverse variance weighted	3	0.962759	0.930353	0.996293	0.0298083	2912	Suggestive	Immune, blood and inflammatory factors	NA
	ebi-a-GCST90010237	Matrix extracellular phosphoglycoprotein levels	Wald ratio	1	1.09985	1.00916	1.19868	0.0301864	974	Suggestive	Metabolomics and proteomics	NA
	ebi-a-GCST90002011	CD64 on CD14+ CD16+ monocyte	Inverse variance weighted	2	0.701939	0.509438	0.967179	0.0304598	3611	Suggestive	Immune, blood and inflammatory factors	NA
	ukb-b-2862	Beef intake	Inverse variance weighted	15	1.64884	1.04761	2.59513	0.0306959	461053	Suggestive	Dietary intake	Males and Females
	ukb-d-30080_irnt	Platelet count	Inverse variance weighted	378	0.948934	0.904803	0.995217	0.0309816	350474	Suggestive	Immune, blood and inflammatory factors	Males and Females
	prot-a-2408	Pregnancy-specific beta-1-glycoprotein 9	Inverse variance weighted	2	0.874758	0.774373	0.988156	0.0314302	3301	Suggestive	Metabolomics and proteomics	Males and Females
	prot-a-2907	Sushi, von Willebrand factor type A, EGF and pentraxin domain-containing protein 1	Inverse variance weighted	4	0.96643	0.936776	0.997022	0.0317457	3301	Suggestive	Metabolomics and proteomics	Males and Females
	prot-a-2450	6-pyruvoyl tetrahydrobiopterin synthase	Wald ratio	1	0.868426	0.763351	0.987965	0.0320315	3301	Suggestive	Metabolomics and proteomics	Males and Females
	prot-a-914	Histone-lysine N-methyltransferase EHMT2	Inverse variance weighted	2	0.932872	0.875328	0.994198	0.032424	3301	Suggestive	Metabolomics and proteomics	Males and Females
	ukb-b-8006	Poultry intake	Inverse variance weighted	7	2.10366	1.06418	4.15848	0.0324435	461900	Suggestive	Dietary intake	Males and Females
	prot-a-2795	Sorting nexin-7	Inverse variance weighted	4	0.945817	0.898735	0.995367	0.0324954	3301	Suggestive	Metabolomics and proteomics	Males and Females
	ukb-d-30770_irnt	IGF-1	Inverse variance weighted	306	1.06266	1.00506	1.12356	0.0325619	342439	Suggestive	Immune, blood and inflammatory factors	Males and Females
	met-a-382	N1-methyladenosine	Wald ratio	1	0.0644181	0.00516973	0.80269	0.033108	7365	Suggestive	Metabolomics and proteomics	Males and Females
	prot-a-1108	Fibrinogen C domain-containing protein 1	Wald ratio	1	1.25725	1.01847	1.55202	0.0331457	3301	Suggestive	Metabolomics and proteomics	Males and Females
	prot-a-1181	Glucagon	Wald ratio	1	1.11106	1.00837	1.2242	0.0332983	3301	Suggestive	Metabolomics and proteomics	Males and Females
	met-a-497	1-linoleoylglycerophosphoethanolamine*	Inverse variance weighted	2	0.353366	0.135281	0.923022	0.0337107	7369	Suggestive	Metabolomics and proteomics	Males and Females
	ukb-b-12912	Snackpot intake	Inverse variance weighted	16	9.43553	1.18645	75.0385	0.0338711	64946	Suggestive	Dietary intake	Males and Females
	ebi-a-GCST90001860	CD3 on CD39+ CD4+ T cell	Inverse variance weighted	3	1.02557	1.0019	1.04979	0.0340796	2919	Suggestive	Immune, blood and inflammatory factors	NA
	ebi-a-GCST90001515	Immature Myeloid-Derived Suppressor Cells Absolute Count	Inverse variance weighted	2	0.963488	0.930741	0.997388	0.0350108	1857	Suggestive	Immune, blood and inflammatory factors	NA
	prot-a-2039	Neurofascin	Inverse variance weighted	3	0.974049	0.95051	0.99817	0.0351405	3301	Suggestive	Metabolomics and proteomics	Males and Females
	ebi-a-GCST90001663	CD28- CD8dim T cell Absolute Count	Inverse variance weighted	2	1.09312	1.0059	1.1879	0.035841	3408	Suggestive	Immune, blood and inflammatory factors	NA
	ukb-b-969	Time spend outdoors in summer	Inverse variance weighted	44	1.38296	1.02044	1.87426	0.0365743	419314	Suggestive	Lifestyle, reproduction, education and behaviour	Males and Females
	prot-a-1504	Interleukin-1 receptor antagonist protein	Inverse variance weighted	2	0.932243	0.872777	0.995761	0.0369488	3301	Suggestive	Immune, blood and inflammatory factors	Males and Females
	prot-a-2735	Signal-regulatory protein gamma	Wald ratio	1	0.93707	0.881549	0.996087	0.0369964	3301	Suggestive	Metabolomics and proteomics	Males and Females
	ebi-a-GCST90001583	Monocyte Absolute Count	Wald ratio	1	0.889435	0.796646	0.993031	0.0371229	3629	Suggestive	Immune, blood and inflammatory factors	NA
	ebi-a-GCST90001546	Terminally Differentiated CD4+ T cell %CD4+ T cell	Inverse variance weighted	3	1.05585	1.00321	1.11125	0.0372713	3427	Suggestive	Immune, blood and inflammatory factors	NA
	ebi-a-GCST90001614	CD8+ and CD8dim T cell %leukocyte	Inverse variance weighted	2	1.101	1.00563	1.20542	0.0373964	3668	Suggestive	Immune, blood and inflammatory factors	NA
	prot-a-2126	Peroxisomal NADH pyrophosphatase NUDT12	Wald ratio	1	1.06171	1.00348	1.12332	0.037473	3301	Suggestive	Metabolomics and proteomics	Males and Females
	ebi-a-GCST90001519	CD33+ HLA DR+ CD14- %CD33+ HLA DR+	Wald ratio	1	0.946656	0.89897	0.99687	0.0376296	1858	Suggestive	Immune, blood and inflammatory factors	NA
	CFHR1	Complement Factor H	Wald ratio	1	0.98196	0.965153	0.99906	0.038759	818	Suggestive	Metabolomics and proteomics	Males and Females
	ebi-a-GCST90001852	CD3 on CD39+ resting CD4 regulatory T cell	Wald ratio	1	1.052	1.00256	1.10388	0.0390179	2649	Suggestive	Immune, blood and inflammatory factors	NA
	prot-a-994	Protein C-ets-2	Inverse variance weighted	3	0.936382	0.879667	0.996753	0.0392045	3301	Suggestive	Metabolomics and proteomics	Males and Females
	prot-a-25	Disintegrin and metalloproteinase domain-containing protein 11	Inverse variance weighted	2	1.06727	1.00311	1.13553	0.0395895	3301	Suggestive	Metabolomics and proteomics	Males and Females
	ebi-a-GCST90001850	CD3 on HLA DR+ CD8+ T cell	Wald ratio	1	1.06045	1.00268	1.12155	0.0400132	3060	Suggestive	Immune, blood and inflammatory factors	NA
	ebi-a-GCST90001480	Resting CD4 regulatory T cell Absolute Count	Inverse variance weighted	4	1.03119	1.00138	1.06188	0.0401377	3405	Suggestive	Immune, blood and inflammatory factors	NA
	ebi-a-GCST90001415	IgD+ CD24- B cell %B cell	Wald ratio	1	1.12499	1.0053	1.25892	0.0401539	3657	Suggestive	Immune, blood and inflammatory factors	NA
	prot-a-53	alpha-Fetoprotein	Wald ratio	1	1.12576	1.00484	1.26123	0.041032	3301	Suggestive	Metabolomics and proteomics	Males and Females
	ebi-a-GCST90002071	SSC-A on myeloid Dendritic Cell	Inverse variance weighted	5	1.06702	1.00256	1.13561	0.0413035	2872	Suggestive	Immune, blood and inflammatory factors	NA
	ukb-d-30060_irnt	Mean corpuscular haemoglobin concentration	Inverse variance weighted	80	1.12434	1.00425	1.25879	0.041992	350468	Suggestive	Immune, blood and inflammatory factors	Males and Females
	ieu-b-4879	telomere length	Inverse variance weighted	127	1.13271	1.00425	1.2776	0.0424499	472174	Suggestive	Miscellaneous	Males and Females
	prot-a-725	Cathepsin H	Inverse variance weighted	2	0.97849	0.958116	0.999297	0.0428109	3301	Suggestive	Metabolomics and proteomics	Males and Females
	ebi-a-GCST90010336	Dihydropteridine reductase levels	Inverse variance weighted	2	0.963627	0.929655	0.99884	0.0430334	1313	Suggestive	Metabolomics and proteomics	NA
	ebi-a-GCST90002067	CD4 on CD39+ activated CD4 regulatory T cell	Inverse variance weighted	4	1.11888	1.00341	1.24763	0.0432564	2920	Suggestive	Immune, blood and inflammatory factors	NA
	ebi-a-GCST90020053	Frailty index	Inverse variance weighted	13	0.794261	0.634958	0.993531	0.043714	175226	Suggestive	Lifestyle, reproduction, education and behaviour	NA
	ebi-a-GCST90001753	CD20 on IgD- CD24- B cell	Wald ratio	1	1.09651	1.00259	1.19922	0.0437331	3657	Suggestive	Immune, blood and inflammatory factors	NA
	prot-a-1081	Fc receptor-like protein 3	Inverse variance weighted	2	0.971559	0.944603	0.999285	0.0444513	3301	Suggestive	Metabolomics and proteomics	Males and Females
	prot-a-1756	VIP36-like protein	Wald ratio	1	0.936715	0.878816	0.998429	0.0446125	3301	Suggestive	Metabolomics and proteomics	Males and Females
	prot-a-2980	Metalloproteinase inhibitor 4	Inverse variance weighted	2	0.96036	0.923165	0.999053	0.0447466	3301	Suggestive	Metabolomics and proteomics	Males and Females
	prot-a-1858	Matrilin-3	Inverse variance weighted	2	0.930732	0.867682	0.998364	0.0448836	3301	Suggestive	Metabolomics and proteomics	Males and Females
	ukb-b-4461	Job involves mainly walking or standing	Inverse variance weighted	15	1.38696	1.00692	1.91042	0.0452599	263556	Suggestive	Lifestyle, reproduction, education and behaviour	Males and Females
	ukb-b-13556	Red wine intake	Wald ratio	1	1.39955	1.00699	1.94516	0.0453409	64949	Suggestive	Lifestyle, reproduction, education and behaviour	Males and Females
	ukb-b-5359	Alcohol	Wald ratio	1	1.38679	1.0068	1.9102	0.0453409	64979	Suggestive	Lifestyle, reproduction, education and behaviour	Males and Females
	prot-a-2140	OCIA domain-containing protein 1	Wald ratio	1	1.13307	1.00255	1.28059	0.0454227	3301	Suggestive	Metabolomics and proteomics	Males and Females
	met-a-338	Pantothenate	Wald ratio	1	0.377339	0.145001	0.981958	0.0457913	7160	Suggestive	Fatty acid and lipoprotein metabolism	Males and Females
	ebi-a-GCST90010110	C-C motif chemokine 17 levels	Inverse variance weighted	2	1.0456	1.00067	1.09254	0.0466196	1301	Suggestive	Metabolomics and proteomics	NA
	prot-a-1785	Leucine-rich repeat-containing protein 19	Inverse variance weighted	2	1.02026	1.00028	1.04064	0.0468141	3301	Suggestive	Metabolomics and proteomics	Males and Females
	ebi-a-GCST90010188	XCL1 levels	Inverse variance weighted	2	1.04915	1.00061	1.10005	0.0471088	1280	Suggestive	Metabolomics and proteomics	NA
	ukb-b-10011	Townsend deprivation index at recruitment	Inverse variance weighted	18	1.58908	1.00429	2.51436	0.0478943	462464	Suggestive	Lifestyle, reproduction, education and behaviour	Males and Females
	ebi-a-GCST90012074	CX3CL1 levels	Inverse variance weighted	5	0.93781	0.879953	0.999471	0.0481235	21758	Suggestive	Metabolomics and proteomics	NA
	ebi-a-GCST90002008	CCR2 on monocyte	Inverse variance weighted	2	0.923258	0.852884	0.999438	0.0483944	3629	Suggestive	Immune, blood and inflammatory factors	NA
	prot-a-1666	Kallikrein-7	Inverse variance weighted	2	0.963674	0.928824	0.999831	0.0489515	3301	Suggestive	Metabolomics and proteomics	Males and Females
	prot-a-1220	Glutaredoxin-2, mitochondrial	Inverse variance weighted	2	1.03936	1.00017	1.08009	0.0489805	3301	Suggestive	Metabolomics and proteomics	Males and Females
	met-a-327	Methionine	Wald ratio	1	0.0930006	0.0087398	0.989624	0.0489939	7347	Suggestive	Metabolomics and proteomics	Males and Females
	ebi-a-GCST90001759	CD20 on naive-mature B cell	Inverse variance weighted	7	1.0608	1.00025	1.12502	0.0490481	3657	Suggestive	Immune, blood and inflammatory factors	NA
	ebi-a-GCST90001844	CD3 on Terminally Differentiated CD4+ T cell	Wald ratio	1	1.05941	1.00018	1.12214	0.0492713	2903	Suggestive	Immune, blood and inflammatory factors	NA
	ebi-a-GCST90001866	CD3 on CD39+ CD8+ T cell	Wald ratio	1	1.04622	1.00014	1.09442	0.0492713	2914	Suggestive	Immune, blood and inflammatory factors	NA
	ebi-a-GCST90001560	CD45RA+ CD8+ T cell Absolute Count	Inverse variance weighted	3	1.21484	1.00048	1.47512	0.0494307	3395	Suggestive	Immune, blood and inflammatory factors	NA
	ebi-a-GCST90010172	Superoxide dismutase [Mn],mitochondrial levels	Wald ratio	1	0.916422	0.839993	0.999805	0.0494855	1301	Suggestive	Metabolomics and proteomics	NA
	prot-b-79	platelet and endothelial cell adhesion molecule 1	Inverse variance weighted	2	0.957361	0.916468	1.00008	0.0504124	3394	No evidence	Immune, blood and inflammatory factors	Males and Females
	prot-a-656	Protein CREG1	Inverse variance weighted	3	0.964384	0.929968	1.00007	0.0504583	3301	No evidence	Metabolomics and proteomics	Males and Females
	ebi-a-GCST90010228	Interleukin-2 receptor subunit alpha levels	Wald ratio	1	0.970484	0.941734	1.00011	0.0508528	1323	No evidence	Immune, blood and inflammatory factors	NA
	ukb-b-12379	Fat	Wald ratio	1	0.613197	0.375136	1.00233	0.0510915	64979	No evidence	Anthropometrics	Males and Females
	ukb-b-8369	Saturated fat	Wald ratio	1	0.611516	0.373077	1.00234	0.0510915	64979	No evidence	Fatty acid and lipoprotein metabolism	Males and Females
	ebi-a-GCST90012111	Sex hormone-binding globulin levels	Inverse variance weighted	339	1.15985	0.998987	1.34661	0.0515711	370125	No evidence	Lifestyle, reproduction, education and behaviour	NA
	prot-a-792	Beta-defensin 118	Wald ratio	1	0.900152	0.809644	1.00078	0.0517009	3301	No evidence	Metabolomics and proteomics	Males and Females
	prot-a-1639	DNA/RNA-binding protein KIN17	Inverse variance weighted	3	0.961297	0.923788	1.00033	0.0519197	3301	No evidence	Metabolomics and proteomics	Males and Females
	prot-a-1677	Importin subunit alpha-1	Wald ratio	1	0.906996	0.821834	1.00098	0.0523228	3301	No evidence	Metabolomics and proteomics	Males and Females
	ukb-b-2183	Number of oatcakes with butter/margarine	Inverse variance weighted	4	3.40902	0.987552	11.7679	0.0523574	64949	No evidence	Dietary intake	Males and Females
	prot-a-2525	All-trans-retinol 13,14-reductase	Wald ratio	1	1.11781	0.998839	1.25095	0.0524087	3301	No evidence	Metabolomics and proteomics	Males and Females
	prot-a-2265	Elafin	Wald ratio	1	1.05163	0.999468	1.10652	0.0524388	3301	No evidence	Metabolomics and proteomics	Males and Females
	ukb-b-7435	Age diabetes diagnosed	Inverse variance weighted	4	0.877002	0.767965	1.00152	0.0526758	20911	No evidence	Metabolomics and proteomics	Males and Females
	ebi-a-GCST90010300	Calsyntenin-2 levels	Wald ratio	1	0.941805	0.88638	1.0007	0.0526829	1313	No evidence	Metabolomics and proteomics	NA
	prot-a-2082	Neuropeptide W	Inverse variance weighted	2	1.06667	0.999106	1.13881	0.0532097	3301	No evidence	Metabolomics and proteomics	Males and Females
	ukb-b-1996	Salad / raw vegetable intake	Inverse variance weighted	18	0.57718	0.330519	1.00792	0.0533278	435435	No evidence	Dietary intake	Males and Females
	ebi-a-GCST90016675	Pancreas fat	Inverse variance weighted	4	0.854403	0.728245	1.00242	0.0535587	25617	No evidence	Miscellaneous	NA
	ebi-a-GCST90001511	CD25++ CD45RA- CD4 not regulatory T cell %CD4+ T cell	Inverse variance weighted	2	0.97439	0.949028	1.00043	0.0538443	3437	No evidence	Immune, blood and inflammatory factors	NA
	prot-a-2679	Semaphorin-6C	Wald ratio	1	1.10566	0.998236	1.22464	0.0540858	3301	No evidence	Metabolomics and proteomics	Males and Females
	prot-a-397	C-C motif chemokine 21	Wald ratio	1	1.03905	0.999301	1.08039	0.0542449	3301	No evidence	Metabolomics and proteomics	Males and Females
	low density lipoprotein cholesterol measurement PMID:24097068	Low density lipoprotein cholesterol measurement	Inverse variance weighted	45	1.08183	0.998514	1.1721	0.0544003	93982	No evidence	Fatty acid and lipoprotein metabolism	Males and Females
	prot-a-1233	Progonadoliberin-1	Inverse variance weighted	2	1.05658	0.998848	1.11766	0.0548856	3301	No evidence	Metabolomics and proteomics	Males and Females
	met-a-640	X-12696	Inverse variance weighted	2	0.388325	0.147796	1.0203	0.0549551	6994	No evidence	Metabolomics and proteomics	Males and Females
	ebi-a-GCST90010103	A disintegrin and metalloproteinase with thrombospondin motifs 13 levels	Inverse variance weighted	4	0.969882	0.940039	1.00067	0.0551214	1301	No evidence	Metabolomics and proteomics	NA
	ebi-a-GCST90001994	CX3CR1 on CD14- CD16-	Inverse variance weighted	3	1.05142	0.99881	1.1068	0.0555512	3590	No evidence	Immune, blood and inflammatory factors	NA
	ebi-a-GCST90000025	Appendicular lean mass	Inverse variance weighted	579	1.05623	0.998699	1.11707	0.0555625	450243	No evidence	Anthropometrics	NA
	prot-a-1965	Peptide chain release factor 1-like, mitochondrial	Inverse variance weighted	2	1.07285	0.998081	1.15321	0.0564058	3301	No evidence	Metabolomics and proteomics	Males and Females
	prot-a-3152	Unique cartilage matrix-associated protein	Inverse variance weighted	2	1.03846	0.998847	1.07964	0.057192	3301	No evidence	Metabolomics and proteomics	Males and Females
	ebi-a-GCST90002004	CCR2 on CD14+ CD16- monocyte	Inverse variance weighted	3	0.935503	0.873365	1.00206	0.057263	3629	No evidence	Immune, blood and inflammatory factors	NA
	prot-a-1371	Hematopoietic prostaglandin D synthase	Wald ratio	1	1.03507	0.998934	1.07252	0.0572804	3301	No evidence	Metabolomics and proteomics	Males and Females
	prot-a-2893	Bile salt sulfotransferase	Wald ratio	1	1.30654	0.991567	1.72156	0.0574554	3301	No evidence	Metabolomics and proteomics	Males and Females
	ebi-a-GCST90001810	CD38 on CD3- CD19-	Wald ratio	1	0.923028	0.849691	1.00269	0.0579209	1834	No evidence	Immune, blood and inflammatory factors	NA
	prot-a-3131	UDP-N-acetylhexosamine pyrophosphorylase	Wald ratio	1	0.914382	0.833558	1.00304	0.0580046	3301	No evidence	Metabolomics and proteomics	Males and Females
	prot-a-3053	Tumor necrosis factor receptor superfamily member 8	Inverse variance weighted	2	0.928431	0.859383	1.00303	0.0596489	3301	No evidence	Metabolomics and proteomics	Males and Females
	ebi-a-GCST90001495	CD39+ secreting CD4 regulatory T cell Absolute Count	Inverse variance weighted	5	0.986832	0.973301	1.00055	0.0598711	3405	No evidence	Immune, blood and inflammatory factors	NA
	prot-a-2825	Kunitz-type protease inhibitor 3	Wald ratio	1	1.02715	0.998881	1.05623	0.0599209	3301	No evidence	Metabolomics and proteomics	Males and Females
	prot-a-2191	Pterin-4-alpha-carbinolamine dehydratase	Inverse variance weighted	2	1.0729	0.997061	1.1545	0.0599303	3301	No evidence	Metabolomics and proteomics	Males and Females
	ebi-a-GCST90010313	Fc receptor-like protein 1 levels	Wald ratio	1	0.965297	0.930421	1.00148	0.059942	1313	No evidence	Metabolomics and proteomics	NA
	prot-a-2086	Nuclear receptor subfamily 1 group D member 2	Wald ratio	1	1.0866	0.996456	1.18491	0.0601542	3301	No evidence	Metabolomics and proteomics	Males and Females
	prot-a-15	Acyl-CoA-binding domain-containing protein 7	Inverse variance weighted	2	1.05831	0.997567	1.12275	0.0602145	3301	No evidence	Metabolomics and proteomics	Males and Females
	prot-a-462	B-cell antigen receptor complex-associated protein beta chain	Wald ratio	1	0.899806	0.805878	1.00468	0.0605221	3301	No evidence	Metabolomics and proteomics	Males and Females
	ieu-b-32	lymphocyte cell count	Inverse variance weighted	479	0.94861	0.897718	1.00239	0.0607642	521924	No evidence	Immune, blood and inflammatory factors	Males and Females
	ebi-a-GCST90012063	Agouti-related protein levels	Inverse variance weighted	4	1.14181	0.993964	1.31165	0.0608714	21758	No evidence	Metabolomics and proteomics	NA
	ieu-b-73	Alcoholic drinks per week	Inverse variance weighted	33	1.23789	0.990015	1.54783	0.0612099	532042	No evidence	Lifestyle, reproduction, education and behaviour	Males and Females
	prot-a-705	Cystatin-F	Inverse variance weighted	3	0.974447	0.948392	1.00122	0.0612135	3301	No evidence	Metabolomics and proteomics	Males and Females
	met-a-421	3-methyl-2-oxobutyrate	Wald ratio	1	3.27826	0.943986	11.3847	0.0615882	7203	No evidence	Metabolomics and proteomics	Males and Females
	ieu-a-73	Waist-to-hip ratio	Inverse variance weighted	27	1.22621	0.989804	1.51909	0.0620115	212094	No evidence	Anthropometrics	Males and Females
	prot-a-2517	RELT-like protein 1	Wald ratio	1	0.904216	0.813273	1.00533	0.062641	3301	No evidence	Metabolomics and proteomics	Males and Females
	ebi-a-GCST90010202	Chitotriosidase-1 levels	Inverse variance weighted	2	0.98463	0.968693	1.00083	0.0628374	1184	No evidence	Metabolomics and proteomics	NA
	ukb-b-7422	Use of sun/uv protection	Inverse variance weighted	45	0.889189	0.785648	1.00637	0.0629712	459416	No evidence	Lifestyle, reproduction, education and behaviour	Males and Females
	ebi-a-GCST90001487	Activated CD4 regulatory T cell %CD4 regulatory T cell	Inverse variance weighted	4	0.974168	0.947659	1.00142	0.0629809	3437	No evidence	Immune, blood and inflammatory factors	NA
	ebi-a-GCST90001615	TCRgd T cell Absolute Count	Wald ratio	1	1.12216	0.993703	1.26722	0.0631479	3650	No evidence	Immune, blood and inflammatory factors	NA
	ebi-a-GCST90001709	BAFF-R on IgD+ CD38dim B cell	Inverse variance weighted	10	1.01487	0.99918	1.03081	0.0633359	3657	No evidence	Immune, blood and inflammatory factors	NA
	prot-a-2212	Proprotein convertase subtilisin/kexin type 7	Wald ratio	1	0.943704	0.887698	1.00324	0.0634187	3301	No evidence	Metabolomics and proteomics	Males and Females
	prot-a-2938	Transcobalamin-1	Inverse variance weighted	2	1.09778	0.994796	1.21143	0.0634269	3301	No evidence	Metabolomics and proteomics	Males and Females
	prot-a-257	Bone morphogenetic protein 7	Inverse variance weighted	2	0.935919	0.872627	1.0038	0.0637656	3301	No evidence	Metabolomics and proteomics	Males and Females
	prot-a-3016	Transmembrane protein 87B	Inverse variance weighted	5	1.02376	0.998634	1.04951	0.0640037	3301	No evidence	Metabolomics and proteomics	Males and Females
	prot-a-3113	Tetratricopeptide repeat protein 9B	Wald ratio	1	1.10731	0.993958	1.23358	0.0643113	3301	No evidence	Metabolomics and proteomics	Males and Females
	ebi-a-GCST90001920	CD45 on HLA DR+ CD4+ T cell	Inverse variance weighted	2	1.07936	0.995463	1.17032	0.064335	3060	No evidence	Immune, blood and inflammatory factors	NA
	ebi-a-GCST90010122	Fatty acid-binding protein,intestinal levels	Wald ratio	1	1.0626	0.996335	1.13328	0.0645679	1301	No evidence	Metabolomics and proteomics	NA
	prot-b-14	interleukin 27	Wald ratio	1	0.912437	0.827933	1.00557	0.0645941	3394	No evidence	Immune, blood and inflammatory factors	Males and Females
	ebi-a-GCST90016667	Spleen volume	Inverse variance weighted	30	0.884742	0.776937	1.0075	0.0647157	32860	No evidence	Anthropometrics	NA
	prot-a-842	DnaJ homolog subfamily B member 9	Inverse variance weighted	4	0.963501	0.926187	1.00232	0.0650267	3301	No evidence	Metabolomics and proteomics	Males and Females
	prot-a-188	Argininosuccinate lyase	Wald ratio	1	0.89822	0.801356	1.00679	0.065223	3301	No evidence	Metabolomics and proteomics	Males and Females
	ukb-d-30650_irnt	Aspartate aminotransferase	Inverse variance weighted	204	0.923613	0.848764	1.00506	0.065344	342990	No evidence	Metabolomics and proteomics	Males and Females
	ebi-a-GCST90001705	BAFF-R on IgD+ CD38- B cell	Inverse variance weighted	9	1.01555	0.998993	1.03238	0.0657888	3645	No evidence	Immune, blood and inflammatory factors	NA
	met-a-618	Decanoylcarnitine	Inverse variance weighted	3	1.21252	0.987475	1.48885	0.0658161	7320	No evidence	Metabolomics and proteomics	Males and Females
	met-a-430	Phenyllactate (PLA)	Wald ratio	1	2.01087	0.955308	4.23277	0.0658274	5702	No evidence	Metabolomics and proteomics	Males and Females
	ebi-a-GCST90001719	BAFF-R on IgD+ B cell	Inverse variance weighted	10	1.01477	0.99901	1.03077	0.0663679	3658	No evidence	Immune, blood and inflammatory factors	NA
	prot-a-1746	Leukocyte immunoglobulin-like receptor subfamily B member 4	Inverse variance weighted	3	0.949519	0.898384	1.00356	0.0666473	3301	No evidence	Metabolomics and proteomics	Males and Females
	ebi-a-GCST90001716	BAFF-R on naive-mature B cell	Inverse variance weighted	10	1.01477	0.998975	1.03081	0.0669695	3657	No evidence	Immune, blood and inflammatory factors	NA
	ebi-a-GCST90002120	CD8 on CD28- CD8+ T cell	Inverse variance weighted	3	1.09197	0.993821	1.19981	0.0670986	2920	No evidence	Immune, blood and inflammatory factors	NA
	prot-a-2883	Syntaxin-10	Wald ratio	1	1.0298	0.997902	1.06271	0.0673786	3301	No evidence	Metabolomics and proteomics	Males and Females
	ebi-a-GCST90001645	Natural Killer Absolute Count	Inverse variance weighted	3	0.929789	0.859871	1.00539	0.0679754	3653	No evidence	Immune, blood and inflammatory factors	NA
	met-a-742	Succinylcarnitine	Inverse variance weighted	7	0.749375	0.549699	1.02158	0.0680099	6552	No evidence	Metabolomics and proteomics	Males and Females
	prot-a-3043	Tumor necrosis factor receptor superfamily member 17	Wald ratio	1	0.908	0.818456	1.00734	0.0684642	3301	No evidence	Metabolomics and proteomics	Males and Females
	ebi-a-GCST90002105	HLA DR on plasmacytoid Dendritic Cell	Inverse variance weighted	8	1.02949	0.997767	1.06222	0.0687592	2872	No evidence	Immune, blood and inflammatory factors	NA
	prot-a-1883	tRNA (guanine-N(7)-)-methyltransferase	Inverse variance weighted	2	0.952893	0.904637	1.00372	0.0687836	3301	No evidence	Metabolomics and proteomics	Males and Females
	ukb-b-13246	Childhood sunburn occasions	Inverse variance weighted	74	0.924171	0.848805	1.00623	0.0692263	346955	No evidence	Lifestyle, reproduction, education and behaviour	Males and Females
	prot-a-2976	Thrombospondin type-1 domain-containing protein 7A	Wald ratio	1	1.08888	0.993164	1.19383	0.0696954	3301	No evidence	Metabolomics and proteomics	Males and Females
	prot-a-2704	Histone-lysine N-methyltransferase SETMAR	Wald ratio	1	0.823039	0.66669	1.01605	0.0700118	3301	No evidence	Metabolomics and proteomics	Males and Females
	ebi-a-GCST90001573	Terminally Differentiated CD4-CD8- T cell %CD4-CD8- T cell	Inverse variance weighted	2	1.03491	0.997181	1.07407	0.0701375	3427	No evidence	Immune, blood and inflammatory factors	NA
	met-a-661	X-12798	Inverse variance weighted	3	1.12688	0.990148	1.28249	0.0703003	7119	No evidence	Metabolomics and proteomics	Males and Females
	ebi-a-GCST90001829	BAFF-R on B cell	Inverse variance weighted	10	1.01464	0.998783	1.03075	0.0705422	3660	No evidence	Immune, blood and inflammatory factors	NA
	ukb-b-3169	Number of vehicles in household	Inverse variance weighted	12	0.582852	0.324587	1.04661	0.0706905	459696	No evidence	Lifestyle, reproduction, education and behaviour	Males and Females
	ebi-a-GCST90001500	Activated & resting CD4 regulatory T cell %CD4+ T cell	Inverse variance weighted	3	1.02623	0.997808	1.05545	0.0707856	3437	No evidence	Immune, blood and inflammatory factors	NA
	ebi-a-GCST90001950	CD33 on Granulocytic Myeloid-Derived Suppressor Cells	Inverse variance weighted	3	0.983475	0.965852	1.00142	0.0708883	1244	No evidence	Immune, blood and inflammatory factors	NA
	prot-a-2105	Neurexin-3-beta	Inverse variance weighted	2	1.06735	0.994402	1.14564	0.0711421	3301	No evidence	Metabolomics and proteomics	Males and Females
	met-c-840	Alanine	Inverse variance weighted	6	0.881478	0.76859	1.01095	0.0711859	22569	No evidence	Metabolomics and proteomics	Males and Females
	ukb-d-30610_irnt	Alkaline phosphatase	Inverse variance weighted	272	0.954218	0.906809	1.00411	0.0714769	344292	No evidence	Metabolomics and proteomics	Males and Females
	ukb-b-6246	Bread roll intake	Inverse variance weighted	2	1.5204	0.963927	2.39812	0.0715477	64940	No evidence	Dietary intake	Males and Females
	ebi-a-GCST90001863	CD3 on CD28+ CD45RA- CD8+ T cell	Inverse variance weighted	5	1.03114	0.997302	1.06613	0.0716528	2919	No evidence	Immune, blood and inflammatory factors	NA
	ebi-a-GCST90012018	Macrophage colony-stimulating factor 1 levels	Wald ratio	1	1.08349	0.992865	1.1824	0.0719674	21758	No evidence	Immune, blood and inflammatory factors	NA
	ebi-a-GCST90001708	BAFF-R on IgD+ CD38+ B cell	Inverse variance weighted	10	1.01502	0.998663	1.03165	0.0720805	3656	No evidence	Immune, blood and inflammatory factors	NA
	prot-a-19	Lysosomal acid phosphatase	Inverse variance weighted	3	0.957264	0.912755	1.00394	0.072175	3301	No evidence	Metabolomics and proteomics	Males and Females
	CD5L	CD5	Wald ratio	1	0.955139	0.908487	1.00419	0.0724238	818	No evidence	Immune, blood and inflammatory factors	Males and Females
[truncated: 3,105 more rows]

## Sheet: Breast
	Trait ID	Trait	Method	No. of SNPs	ORSD	LCI	UCI	P-value	N	Association	Category	Sex
[truncated: 3,531 more rows]

## Sheet: Ovarian
	Trait ID	Trait	Method	No. of SNPs	ORSD	LCI	UCI	P-value	N	Association	Category	Sex
[truncated: 3,661 more rows]

[truncated: 4 more sheets: Oesophageal, RCC, Prostate, Lung]
