# Supplementary material for: Phenome-wide Mendelian randomisation analysis of 378,142 cases reveals risk factors for eight common cancers
Source: Nat Commun. 2024 Mar 25;15:2637. doi: 10.1038/s41467-024-46927-z (PMC10963765; doi:10.1038/s41467-024-46927-z)
Supplement: Supplementary file 7 — Supp Data 4 [file 41467_2024_46927_MOESM7_ESM.xlsx]

## Sheet: Legend
Supplementary Data 4 | Leave one out inverse variance weighted random-effects MR analysis for each exposure trait and cancer type.
Results reported as effect size beta and standard error (SE) per genetically predicted standard deviation (SD) unit increase in the risk factor. Two-sided P-value reported.
Leave-one-out analysis not conducted if ≤2 SNPs available for use in MR analysis.
N, trait sample size; MR, Mendelian randomisation
Traits with NA indicate those with too few SNPs to perform leave-one-out analysis

## Sheet: Prostate
	Trait ID	Trait	SNP	Beta	SE	P-value	Sex
	AGT	Angiotensinogen	All	NA	NA	NA	Males and Females
	ApoA4	Apolipoprotein A-IV	All	NA	NA	NA	Males and Females
	ApoH	Apolipoprotein H	rs117842936	-0.00752586	0.0158973	0.635923	Males and Females
	ApoH	Apolipoprotein H	rs148521708	-0.027794	0.0340323	0.414103	Males and Females
	ApoH	Apolipoprotein H	rs2873966	-0.0443967	0.0246825	0.0720646	Males and Females
	ApoH	Apolipoprotein H	All	-0.0254056	0.0205267	0.215834	Males and Females
	BLC	B Lymphocyte Chemoattractant	All	NA	NA	NA	Males and Females
	CA19-9	CA19-9	All	NA	NA	NA	Males and Females
	CD40	CD 40 antigen	All	NA	NA	NA	Males and Females
	CD5L	CD5	All	NA	NA	NA	Males and Females
	CEA	Carcinoembryonic Antigen	All	-0.0178195	0.0152193	0.24166	Males and Females
	CFHR1	Complement Factor H	All	NA	NA	NA	Males and Females
	CRP	C-Reactive Protein	All	NA	NA	NA	Males and Females
	CystC	Cystatin-C	All	NA	NA	NA	Males and Females
	ENA78	Epithelial-Derived Neutrophil-Activating	All	NA	NA	NA	Males and Females
	F7	Factor VII	All	NA	NA	NA	Males and Females
	FGF4	Fibroblast Growth Factor 4	All	NA	NA	NA	Males and Females
	FetuinA	Fetuin-A	All	NA	NA	NA	Males and Females
	GROa	Growth-Regulated alpha protein	All	NA	NA	NA	Males and Females
	GSTa	Glutathione S-Transferase alpha	All	NA	NA	NA	Males and Females
	HCC4	Chemokine CC-4	All	NA	NA	NA	Males and Females
	Height-2022	Height-2022	rs1000071	0.0153934	0.043609	0.724099	Males and Females
	Height-2022	Height-2022	rs10006144	0.0149889	0.0435675	0.730818	Males and Females
	Height-2022	Height-2022	rs10008078	0.0154647	0.0435827	0.722714	Males and Females
	Height-2022	Height-2022	rs10008104	0.0167156	0.043549	0.701102	Males and Females
	Height-2022	Height-2022	rs1000821	0.0156013	0.0435753	0.720321	Males and Females
	Height-2022	Height-2022	rs10009842	0.0155021	0.0435778	0.72204	Males and Females
	Height-2022	Height-2022	rs10013817	0.0150799	0.0435638	0.729225	Males and Females
	Height-2022	Height-2022	rs10017262	0.0157703	0.0435698	0.717386	Males and Females
	Height-2022	Height-2022	rs10020204	0.016529	0.0435527	0.704305	Males and Females
	Height-2022	Height-2022	rs10024507	0.0165918	0.0435445	0.70318	Males and Females
	Height-2022	Height-2022	rs10025573	0.0167978	0.0435248	0.699544	Males and Females
	Height-2022	Height-2022	rs10067227	0.0147398	0.0435509	0.735024	Males and Females
	Height-2022	Height-2022	rs1006998	0.0146259	0.0435781	0.737154	Males and Females
	Height-2022	Height-2022	rs10089677	0.0172451	0.0435357	0.692022	Males and Females
	Height-2022	Height-2022	rs1009592	0.0161874	0.0435557	0.710156	Males and Females
	Height-2022	Height-2022	rs10098	0.0156665	0.0435714	0.719177	Males and Females
	Height-2022	Height-2022	rs1010415	0.0153912	0.0435733	0.723919	Males and Females
	Height-2022	Height-2022	rs1011076	0.0147043	0.0435833	0.735828	Males and Females
	Height-2022	Height-2022	rs10125521	0.0129353	0.0437177	0.76732	Males and Females
	Height-2022	Height-2022	rs10125937	0.0156711	0.0435709	0.719094	Males and Females
	Height-2022	Height-2022	rs1014222	0.017408	0.0435226	0.689174	Males and Females
	Height-2022	Height-2022	rs10166046	0.0164891	0.0435619	0.705044	Males and Females
	Height-2022	Height-2022	rs1017020	0.0151492	0.0435377	0.727873	Males and Females
	Height-2022	Height-2022	rs10172933	0.0149097	0.0435898	0.732317	Males and Females
	Height-2022	Height-2022	rs10188788	0.0132296	0.0435055	0.76106	Males and Females
	Height-2022	Height-2022	rs1019061	0.0169405	0.0436358	0.69785	Males and Females
	Height-2022	Height-2022	rs10199676	0.017127	0.0434889	0.693711	Males and Females
	Height-2022	Height-2022	rs10204605	0.0164971	0.0435553	0.704865	Males and Females
	Height-2022	Height-2022	rs1020637	0.01546	0.0435724	0.722731	Males and Females
	Height-2022	Height-2022	rs10216683	0.0153934	0.0435805	0.723925	Males and Females
	Height-2022	Height-2022	rs10258405	0.014802	0.0435825	0.734135	Males and Females
	Height-2022	Height-2022	rs10269854	0.0171742	0.0435132	0.693073	Males and Females
	Height-2022	Height-2022	rs10271544	0.0151648	0.0435775	0.727843	Males and Females
	Height-2022	Height-2022	rs10281173	0.0160824	0.0436178	0.712342	Males and Females
	Height-2022	Height-2022	rs1037550	0.015609	0.0435698	0.720154	Males and Females
	Height-2022	Height-2022	rs1039765	0.015833	0.0436113	0.71657	Males and Females
	Height-2022	Height-2022	rs10400909	0.0147523	0.0435501	0.734803	Males and Females
	Height-2022	Height-2022	rs10410487	0.0156979	0.0435789	0.718685	Males and Females
	Height-2022	Height-2022	rs10414591	0.0170234	0.0435806	0.69608	Males and Females
	Height-2022	Height-2022	rs10419301	0.015873	0.0435703	0.715629	Males and Females
	Height-2022	Height-2022	rs10430833	0.0160198	0.0435748	0.713142	Males and Females
	Height-2022	Height-2022	rs10445266	0.0159941	0.0435996	0.713737	Males and Females
	Height-2022	Height-2022	rs10457104	0.0166223	0.0435413	0.702639	Males and Females
	Height-2022	Height-2022	rs1046140	0.0147281	0.0435508	0.735226	Males and Females
	Height-2022	Height-2022	rs1047769	0.0163404	0.0435556	0.70754	Males and Females
	Height-2022	Height-2022	rs10483049	0.0159222	0.0435636	0.714743	Males and Females
	Height-2022	Height-2022	rs10489284	0.0148563	0.0436262	0.733453	Males and Females
	Height-2022	Height-2022	rs10497100	0.0151731	0.0435673	0.727639	Males and Females
	Height-2022	Height-2022	rs10497216	0.0150478	0.0435548	0.729726	Males and Females
	Height-2022	Height-2022	rs10498083	0.0149141	0.0435591	0.732058	Males and Females
	Height-2022	Height-2022	rs10501140	0.0200229	0.0435788	0.645901	Males and Females
	Height-2022	Height-2022	rs10507860	0.0144563	0.0435048	0.739669	Males and Females
	Height-2022	Height-2022	rs10519959	0.0153982	0.0435702	0.723781	Males and Females
	Height-2022	Height-2022	rs1065575	0.0152525	0.0435634	0.726248	Males and Females
	Height-2022	Height-2022	rs10737768	0.0145802	0.0435629	0.737857	Males and Females
	Height-2022	Height-2022	rs10741668	0.0165344	0.0435813	0.704397	Males and Females
	Height-2022	Height-2022	rs10755087	0.0148161	0.0435398	0.73364	Males and Females
	Height-2022	Height-2022	rs1076102	0.014432	0.0435208	0.740182	Males and Females
	Height-2022	Height-2022	rs10766646	0.0146178	0.0435255	0.736988	Males and Females
	Height-2022	Height-2022	rs10775487	0.0163715	0.0435651	0.707071	Males and Females
	Height-2022	Height-2022	rs10779637	0.0143227	0.043571	0.742366	Males and Females
	Height-2022	Height-2022	rs10779982	0.0165153	0.0435513	0.704528	Males and Females
	Height-2022	Height-2022	rs10780590	0.0176043	0.0435061	0.685742	Males and Females
	Height-2022	Height-2022	rs10791660	0.01697	0.0435719	0.696928	Males and Females
	Height-2022	Height-2022	rs1079207	0.0149121	0.0435552	0.732071	Males and Females
	Height-2022	Height-2022	rs10793766	0.00147471	0.0425121	0.972328	Males and Females
	Height-2022	Height-2022	rs10799867	0.0162265	0.04359	0.709705	Males and Females
	Height-2022	Height-2022	rs10803694	0.0153065	0.0435675	0.725343	Males and Females
	Height-2022	Height-2022	rs10808100	0.0161714	0.0435716	0.710529	Males and Females
	Height-2022	Height-2022	rs10810098	0.0140886	0.043514	0.746111	Males and Females
	Height-2022	Height-2022	rs10812596	0.0161043	0.0435409	0.711483	Males and Females
	Height-2022	Height-2022	rs10818865	0.0173071	0.0435171	0.690845	Males and Females
	Height-2022	Height-2022	rs10888802	0.00888393	0.0435303	0.838286	Males and Females
	Height-2022	Height-2022	rs10893822	0.0152563	0.0436025	0.726418	Males and Females
	Height-2022	Height-2022	rs10894360	0.0159697	0.0435661	0.713945	Males and Females
	Height-2022	Height-2022	rs10899488	0.0162898	0.0436004	0.708691	Males and Females
	Height-2022	Height-2022	rs10909989	0.0153287	0.0435684	0.724966	Males and Females
	Height-2022	Height-2022	rs10925945	0.015671	0.0435741	0.719115	Males and Females
	Height-2022	Height-2022	rs10927144	0.0153324	0.0435822	0.724985	Males and Females
	Height-2022	Height-2022	rs10937735	0.0159199	0.0435671	0.714804	Males and Females
	Height-2022	Height-2022	rs10957357	0.0155466	0.0435886	0.721342	Males and Females
	Height-2022	Height-2022	rs10957496	0.0166573	0.043529	0.701964	Males and Females
	Height-2022	Height-2022	rs10965085	0.0166586	0.0435644	0.702172	Males and Females
	Height-2022	Height-2022	rs10975258	0.0158561	0.0435731	0.715935	Males and Females
	Height-2022	Height-2022	rs10980820	0.0169637	0.0435745	0.697051	Males and Females
	Height-2022	Height-2022	rs10983712	0.0153385	0.04357	0.724807	Males and Females
	Height-2022	Height-2022	rs10989574	0.0152466	0.0435715	0.726397	Males and Females
	Height-2022	Height-2022	rs11009311	0.0151841	0.0435616	0.727415	Males and Females
	Height-2022	Height-2022	rs11014285	0.0191509	0.0436431	0.660802	Males and Females
	Height-2022	Height-2022	rs11014382	0.0170969	0.043611	0.695035	Males and Females
	Height-2022	Height-2022	rs11023426	0.0171039	0.0435524	0.694526	Males and Females
	Height-2022	Height-2022	rs11029974	0.015887	0.043561	0.71533	Males and Females
	Height-2022	Height-2022	rs11030009	0.0162368	0.0435756	0.709437	Males and Females
	Height-2022	Height-2022	rs11033374	0.016427	0.0435766	0.706198	Males and Females
	Height-2022	Height-2022	rs11072189	0.0150076	0.0436074	0.730732	Males and Females
	Height-2022	Height-2022	rs11073498	0.0164745	0.0435659	0.705317	Males and Females
	Height-2022	Height-2022	rs11076988	0.0159068	0.0435731	0.715067	Males and Females
	Height-2022	Height-2022	rs11077410	0.0144594	0.0435833	0.740066	Males and Females
	Height-2022	Height-2022	rs11078176	0.0152787	0.0435699	0.725835	Males and Females
	Height-2022	Height-2022	rs11078840	0.0153916	0.0435691	0.723887	Males and Females
	Height-2022	Height-2022	rs11087024	0.0159614	0.043576	0.71415	Males and Females
	Height-2022	Height-2022	rs1109009	0.0159223	0.0435712	0.714789	Males and Females
	Height-2022	Height-2022	rs11098373	0.0154728	0.0435698	0.722494	Males and Females
	Height-2022	Height-2022	rs11102738	0.0152487	0.0435678	0.726339	Males and Females
	Height-2022	Height-2022	rs11127228	0.0159329	0.0435689	0.714594	Males and Females
	Height-2022	Height-2022	rs11128246	0.0159096	0.0435684	0.71499	Males and Females
	Height-2022	Height-2022	rs11129823	0.0152633	0.0435675	0.726086	Males and Females
	Height-2022	Height-2022	rs11132193	0.0161276	0.0435594	0.711201	Males and Females
	Height-2022	Height-2022	rs11139043	0.0165363	0.043542	0.704111	Males and Females
	Height-2022	Height-2022	rs11155972	0.0157437	0.0435818	0.717917	Males and Females
	Height-2022	Height-2022	rs11166383	0.0172662	0.0435529	0.691778	Males and Females
	Height-2022	Height-2022	rs11185092	0.0151342	0.043564	0.728289	Males and Females
	Height-2022	Height-2022	rs1119397	0.0129914	0.0435895	0.765673	Males and Females
	Height-2022	Height-2022	rs11220196	0.0159449	0.0435811	0.714464	Males and Females
	Height-2022	Height-2022	rs11229519	0.0162005	0.0436125	0.710291	Males and Females
	Height-2022	Height-2022	rs11240083	0.0150183	0.0435175	0.730011	Males and Females
	Height-2022	Height-2022	rs1124016	0.0186935	0.0432793	0.665793	Males and Females
	Height-2022	Height-2022	rs11246379	0.0165571	0.0435557	0.703844	Males and Females
	Height-2022	Height-2022	rs11247280	0.0157716	0.0435623	0.717316	Males and Females
	Height-2022	Height-2022	rs11257080	0.0145524	0.0435742	0.738403	Males and Females
	Height-2022	Height-2022	rs1127853	0.0147548	0.0435357	0.734675	Males and Females
	Height-2022	Height-2022	rs1133480	0.0154887	0.0435749	0.722252	Males and Females
	Height-2022	Height-2022	rs1146178	0.0151243	0.0435586	0.728429	Males and Females
	Height-2022	Height-2022	rs1147372	0.0139376	0.0435949	0.74919	Males and Females
	Height-2022	Height-2022	rs11487522	0.0152849	0.043569	0.725723	Males and Females
	Height-2022	Height-2022	rs1152862	0.0155792	0.0435743	0.720694	Males and Females
	Height-2022	Height-2022	rs11540276	0.0153562	0.0435271	0.72424	Males and Females
	Height-2022	Height-2022	rs11544832	0.0185746	0.0435703	0.66988	Males and Females
	Height-2022	Height-2022	rs11552911	0.0168209	0.0435864	0.699556	Males and Females
	Height-2022	Height-2022	rs11574836	0.0153911	0.0435664	0.723879	Males and Females
	Height-2022	Height-2022	rs11591089	0.0169929	0.0435961	0.696699	Males and Females
	Height-2022	Height-2022	rs11592542	0.0155699	0.0435724	0.720841	Males and Females
	Height-2022	Height-2022	rs11600952	0.0213824	0.0435592	0.62351	Males and Females
	Height-2022	Height-2022	rs11637930	0.0163805	0.0435475	0.706803	Males and Females
	Height-2022	Height-2022	rs11638359	0.0143146	0.0435246	0.742243	Males and Females
	Height-2022	Height-2022	rs11641647	0.015203	0.0435743	0.727165	Males and Females
	Height-2022	Height-2022	rs11652711	0.0160382	0.0435686	0.712788	Males and Females
	Height-2022	Height-2022	rs11707060	0.0154469	0.0435731	0.722961	Males and Females
	Height-2022	Height-2022	rs11711206	0.013331	0.0434688	0.759088	Males and Females
	Height-2022	Height-2022	rs11728471	0.0157394	0.0435684	0.717908	Males and Females
	Height-2022	Height-2022	rs11732574	0.0153932	0.0435999	0.724046	Males and Females
	Height-2022	Height-2022	rs11751362	0.0141822	0.0435316	0.744582	Males and Females
	Height-2022	Height-2022	rs11754464	0.0157134	0.0435684	0.718353	Males and Females
	Height-2022	Height-2022	rs11765797	0.0160158	0.0435742	0.713208	Males and Females
	Height-2022	Height-2022	rs11770283	0.0122977	0.0434598	0.777201	Males and Females
	Height-2022	Height-2022	rs11777932	0.0167598	0.0435648	0.700453	Males and Females
	Height-2022	Height-2022	rs11784988	0.0156281	0.0435518	0.719715	Males and Females
	Height-2022	Height-2022	rs11854487	0.0161682	0.0435334	0.710342	Males and Females
	Height-2022	Height-2022	rs11873286	0.0152361	0.0435659	0.726545	Males and Females
	Height-2022	Height-2022	rs11877617	0.0157509	0.0435757	0.717755	Males and Females
	Height-2022	Height-2022	rs11882846	0.0159779	0.0435623	0.713781	Males and Females
	Height-2022	Height-2022	rs11893142	0.0156796	0.0435706	0.718947	Males and Females
	Height-2022	Height-2022	rs11894266	0.0168183	0.0435404	0.699297	Males and Females
	Height-2022	Height-2022	rs11898505	0.0164556	0.043562	0.705616	Males and Females
	Height-2022	Height-2022	rs11913308	0.013547	0.0435137	0.755552	Males and Females
	Height-2022	Height-2022	rs11928424	0.0161124	0.0435941	0.711681	Males and Females
	Height-2022	Height-2022	rs11946827	0.0155272	0.0435695	0.721559	Males and Females
	Height-2022	Height-2022	rs11973654	0.0152252	0.0435635	0.726719	Males and Females
	Height-2022	Height-2022	rs11978840	0.0143468	0.0434831	0.741446	Males and Females
	Height-2022	Height-2022	rs11990181	0.0180697	0.0435149	0.677957	Males and Females
	Height-2022	Height-2022	rs11997244	0.0157293	0.0435635	0.718049	Males and Females
	Height-2022	Height-2022	rs12048201	0.0156782	0.0435704	0.718971	Males and Females
	Height-2022	Height-2022	rs12064799	0.0149054	0.0435716	0.732284	Males and Females
	Height-2022	Height-2022	rs12065799	0.0160705	0.0435663	0.712222	Males and Females
	Height-2022	Height-2022	rs1207870	0.014994	0.0435714	0.730753	Males and Females
	Height-2022	Height-2022	rs1208517	0.0164573	0.0435725	0.705653	Males and Females
	Height-2022	Height-2022	rs12093117	0.0150594	0.0435598	0.729555	Males and Females
	Height-2022	Height-2022	rs12105768	0.0147713	0.0435403	0.734416	Males and Females
	Height-2022	Height-2022	rs12117542	0.0158595	0.0435862	0.715959	Males and Females
	Height-2022	Height-2022	rs12121447	0.0169152	0.0437048	0.698731	Males and Females
	Height-2022	Height-2022	rs12123975	0.0155862	0.0435777	0.720594	Males and Females
	Height-2022	Height-2022	rs12124742	0.0155095	0.0435764	0.721904	Males and Females
	Height-2022	Height-2022	rs12129752	0.0154483	0.0436107	0.723165	Males and Females
	Height-2022	Height-2022	rs12148472	0.015486	0.0435797	0.722329	Males and Females
	Height-2022	Height-2022	rs12154301	0.0141598	0.0436128	0.74543	Males and Females
	Height-2022	Height-2022	rs12155533	0.0166508	0.0435462	0.702187	Males and Females
	Height-2022	Height-2022	rs1216766	0.0157607	0.0436029	0.717756	Males and Females
	Height-2022	Height-2022	rs12192907	0.0142262	0.0435502	0.743923	Males and Females
	Height-2022	Height-2022	rs12233843	0.0180802	0.0435226	0.677833	Males and Females
	Height-2022	Height-2022	rs12238013	0.0155318	0.0435835	0.721565	Males and Females
	Height-2022	Height-2022	rs12239046	0.0145828	0.0435539	0.737759	Males and Females
	Height-2022	Height-2022	rs1223954	0.0170495	0.0435291	0.695294	Males and Females
	Height-2022	Height-2022	rs1227005	0.0141822	0.0435667	0.744782	Males and Females
	Height-2022	Height-2022	rs12333431	0.0136836	0.0434521	0.752828	Males and Females
	Height-2022	Height-2022	rs12336107	0.0149964	0.0435703	0.730704	Males and Females
	Height-2022	Height-2022	rs12352936	0.0150213	0.0435704	0.730276	Males and Females
	Height-2022	Height-2022	rs12378860	0.014068	0.0435284	0.746551	Males and Females
	Height-2022	Height-2022	rs12408663	0.0153003	0.0436193	0.725763	Males and Females
	Height-2022	Height-2022	rs12419557	0.0159714	0.0435746	0.713969	Males and Females
	Height-2022	Height-2022	rs1244422	0.0171243	0.043517	0.693943	Males and Females
	Height-2022	Height-2022	rs12467466	0.0154734	0.0435676	0.72247	Males and Females
	Height-2022	Height-2022	rs12479127	0.0167895	0.0435705	0.699985	Males and Females
	Height-2022	Height-2022	rs12488	0.0152275	0.0435707	0.726722	Males and Females
	Height-2022	Height-2022	rs12489730	0.0150127	0.0435738	0.730444	Males and Females
	Height-2022	Height-2022	rs12490036	0.0157539	0.0435719	0.71768	Males and Females
	Height-2022	Height-2022	rs12493455	0.0160105	0.0435755	0.713306	Males and Females
	Height-2022	Height-2022	rs12498374	0.0157155	0.0435779	0.718376	Males and Females
	Height-2022	Height-2022	rs12499194	0.0141647	0.0435373	0.744919	Males and Females
	Height-2022	Height-2022	rs1250258	0.0169476	0.04365	0.697823	Males and Females
	Height-2022	Height-2022	rs12528427	0.015455	0.0435693	0.722798	Males and Females
	Height-2022	Height-2022	rs12528760	0.0156198	0.043576	0.720007	Males and Females
	Height-2022	Height-2022	rs12542320	0.0152073	0.0435625	0.727021	Males and Females
	Height-2022	Height-2022	rs12551724	0.015478	0.043573	0.722424	Males and Females
	Height-2022	Height-2022	rs12563489	0.0165867	0.0435315	0.703184	Males and Females
	Height-2022	Height-2022	rs12575726	0.0158493	0.0435735	0.716055	Males and Females
	Height-2022	Height-2022	rs12585113	0.0159778	0.0435689	0.713824	Males and Females
	Height-2022	Height-2022	rs12623864	0.0139828	0.0435789	0.748315	Males and Females
	Height-2022	Height-2022	rs12624082	0.0157021	0.0435737	0.718579	Males and Females
	Height-2022	Height-2022	rs12639116	0.0156672	0.0435723	0.71917	Males and Females
	Height-2022	Height-2022	rs12647476	0.0160965	0.0435709	0.711806	Males and Females
	Height-2022	Height-2022	rs12663931	0.0140975	0.0435588	0.746208	Males and Females
	Height-2022	Height-2022	rs12668436	0.0139628	0.0435637	0.748579	Males and Females
	Height-2022	Height-2022	rs12673366	0.0155354	0.0435601	0.72136	Males and Females
	Height-2022	Height-2022	rs12693755	0.0149897	0.0435544	0.730725	Males and Females
	Height-2022	Height-2022	rs12729349	0.0166833	0.0435539	0.701682	Males and Females
	Height-2022	Height-2022	rs12739902	0.0145996	0.043579	0.737614	Males and Females
	Height-2022	Height-2022	rs1274484	0.0152025	0.043575	0.727179	Males and Females
	Height-2022	Height-2022	rs12757113	0.0169052	0.0436261	0.698384	Males and Females
	Height-2022	Height-2022	rs12779641	0.0161639	0.043558	0.710571	Males and Females
	Height-2022	Height-2022	rs12785381	0.0150531	0.0435662	0.729702	Males and Females
	Height-2022	Height-2022	rs12787013	0.0161669	0.043572	0.710609	Males and Females
	Height-2022	Height-2022	rs12856169	0.0163222	0.0435687	0.707934	Males and Females
	Height-2022	Height-2022	rs1286366	0.0161252	0.0435534	0.711204	Males and Females
	Height-2022	Height-2022	rs12878084	0.0189797	0.043596	0.663304	Males and Females
	Height-2022	Height-2022	rs12898207	0.0152387	0.0435688	0.726518	Males and Females
	Height-2022	Height-2022	rs12902932	0.0152648	0.043566	0.726052	Males and Females
	Height-2022	Height-2022	rs12903441	0.0159975	0.0435647	0.71346	Males and Females
	Height-2022	Height-2022	rs12912487	0.0148244	0.043904	0.735623	Males and Females
	Height-2022	Height-2022	rs12923427	0.0188596	0.0434376	0.664159	Males and Females
	Height-2022	Height-2022	rs12938597	0.0155344	0.0435911	0.721566	Males and Females
	Height-2022	Height-2022	rs12939024	0.0153394	0.0435718	0.724802	Males and Females
	Height-2022	Height-2022	rs12940215	0.0150238	0.0435732	0.730248	Males and Females
	Height-2022	Height-2022	rs12953649	0.0169565	0.0435324	0.696896	Males and Females
	Height-2022	Height-2022	rs12956821	0.0151207	0.0435608	0.728503	Males and Females
	Height-2022	Height-2022	rs12967353	0.0148564	0.0435491	0.732997	Males and Females
	Height-2022	Height-2022	rs12977189	0.0160354	0.0436053	0.713066	Males and Females
	Height-2022	Height-2022	rs13008689	0.0164996	0.0435633	0.704873	Males and Females
	Height-2022	Height-2022	rs13026690	0.0157354	0.0435825	0.718063	Males and Females
	Height-2022	Height-2022	rs13046236	0.015689	0.0435706	0.718786	Males and Females
	Height-2022	Height-2022	rs13106265	0.0147868	0.0435598	0.734264	Males and Females
	Height-2022	Height-2022	rs13119012	0.0168092	0.0435433	0.699472	Males and Females
	Height-2022	Height-2022	rs13121806	0.0165653	0.0435494	0.703664	Males and Females
	Height-2022	Height-2022	rs13126601	0.0157574	0.0435797	0.717669	Males and Females
	Height-2022	Height-2022	rs13150632	0.012109	0.0435742	0.781094	Males and Females
	Height-2022	Height-2022	rs1318978	0.0149111	0.0435646	0.732143	Males and Females
	Height-2022	Height-2022	rs13227860	0.0162094	0.0435744	0.709897	Males and Females
	Height-2022	Height-2022	rs13247236	0.0155464	0.0435779	0.72128	Males and Females
	Height-2022	Height-2022	rs13253038	0.0163159	0.0435636	0.70801	Males and Females
	Height-2022	Height-2022	rs1326104	0.0150002	0.0435538	0.730541	Males and Females
	Height-2022	Height-2022	rs1327126	0.0159327	0.0435676	0.714589	Males and Females
	Height-2022	Height-2022	rs1327827	0.0159962	0.0435929	0.71366	Males and Females
	Height-2022	Height-2022	rs13315015	0.0151253	0.0435659	0.728455	Males and Females
	Height-2022	Height-2022	rs13318214	0.0155848	0.0435648	0.720539	Males and Females
	Height-2022	Height-2022	rs13327370	0.0153547	0.04357	0.724528	Males and Females
	Height-2022	Height-2022	rs13336428	0.0128044	0.0435693	0.768845	Males and Females
	Height-2022	Height-2022	rs13346368	0.0150672	0.0435802	0.729541	Males and Females
	Height-2022	Height-2022	rs13381747	0.0157746	0.0435698	0.717311	Males and Females
	Height-2022	Height-2022	rs13387581	0.0151771	0.043554	0.72749	Males and Females
	Height-2022	Height-2022	rs1338937	0.0173061	0.0435508	0.691088	Males and Females
	Height-2022	Height-2022	rs13397694	0.01526	0.0435666	0.726138	Males and Females
	Height-2022	Height-2022	rs13403095	0.0146163	0.0435664	0.737252	Males and Females
	Height-2022	Height-2022	rs1342445	0.0151626	0.0435687	0.727829	Males and Females
	Height-2022	Height-2022	rs1342652	0.0152912	0.0435663	0.725598	Males and Females
	Height-2022	Height-2022	rs13437093	0.0160392	0.043569	0.712773	Males and Females
	Height-2022	Height-2022	rs1347183	0.0159965	0.0435711	0.713518	Males and Females
	Height-2022	Height-2022	rs1350991	0.0158526	0.0435683	0.715966	Males and Females
	Height-2022	Height-2022	rs1359201	0.0151617	0.0435662	0.727828	Males and Females
	Height-2022	Height-2022	rs1360380	0.0153909	0.0435974	0.724071	Males and Females
	Height-2022	Height-2022	rs1361812	0.0159354	0.043576	0.714595	Males and Females
	Height-2022	Height-2022	rs1371135	0.0171324	0.0434512	0.693367	Males and Females
	Height-2022	Height-2022	rs1373067	0.0169074	0.0434964	0.697492	Males and Females
	Height-2022	Height-2022	rs1375973	0.014593	0.0435698	0.737675	Males and Females
	Height-2022	Height-2022	rs13960	0.0157096	0.043572	0.718441	Males and Females
	Height-2022	Height-2022	rs1403227	0.0158836	0.0435687	0.715436	Males and Females
	Height-2022	Height-2022	rs1405599	0.0153079	0.0435663	0.725311	Males and Females
	Height-2022	Height-2022	rs1410133	0.0142171	0.0436687	0.744752	Males and Females
	Height-2022	Height-2022	rs1415476	0.0150015	0.0435597	0.730554	Males and Females
	Height-2022	Height-2022	rs1417584	0.0151572	0.0435642	0.727894	Males and Females
	Height-2022	Height-2022	rs1420369	0.0141583	0.0435324	0.745003	Males and Females
	Height-2022	Height-2022	rs1425237	0.014976	0.0435576	0.730982	Males and Females
	Height-2022	Height-2022	rs1426260	0.0164488	0.0435909	0.705918	Males and Females
	Height-2022	Height-2022	rs1426654	0.0121015	0.0435761	0.781235	Males and Females
	Height-2022	Height-2022	rs1434254	0.0156583	0.0435722	0.719321	Males and Females
	Height-2022	Height-2022	rs1439287	0.0195964	0.0435251	0.652544	Males and Females
	Height-2022	Height-2022	rs1441093	0.0149505	0.0435734	0.731515	Males and Females
	Height-2022	Height-2022	rs1449738	0.0151081	0.0435607	0.72872	Males and Females
	Height-2022	Height-2022	rs1451313	0.0153907	0.0435703	0.723909	Males and Females
	Height-2022	Height-2022	rs1456155	0.0140833	0.0435396	0.746346	Males and Females
	Height-2022	Height-2022	rs1456671	0.0155421	0.0435938	0.721451	Males and Females
	Height-2022	Height-2022	rs1463242	0.0157394	0.0435815	0.717989	Males and Females
	Height-2022	Height-2022	rs1465720	0.015841	0.0435822	0.71625	Males and Females
	Height-2022	Height-2022	rs1467462	0.0154966	0.0435485	0.721955	Males and Females
	Height-2022	Height-2022	rs1469039	0.0151075	0.0436007	0.728969	Males and Females
	Height-2022	Height-2022	rs1477178	0.00929647	0.0435614	0.831006	Males and Females
	Height-2022	Height-2022	rs1479552	0.015527	0.0435732	0.721583	Males and Females
	Height-2022	Height-2022	rs1492286	0.015269	0.0435792	0.726058	Males and Females
	Height-2022	Height-2022	rs1522585	0.0158721	0.0435636	0.715601	Males and Females
	Height-2022	Height-2022	rs1539336	0.0159134	0.0435638	0.714895	Males and Females
	Height-2022	Height-2022	rs1541010	0.0156114	0.0435778	0.720162	Males and Females
	Height-2022	Height-2022	rs1543661	0.015167	0.0435618	0.727711	Males and Females
	Height-2022	Height-2022	rs1545550	0.0116003	0.0437057	0.790686	Males and Females
	Height-2022	Height-2022	rs1548576	0.0136073	0.0435307	0.754592	Males and Females
	Height-2022	Height-2022	rs1550617	0.015524	0.0435732	0.721636	Males and Females
	Height-2022	Height-2022	rs1556144	0.0167486	0.0435477	0.700531	Males and Females
	Height-2022	Height-2022	rs1558042	0.015648	0.0435968	0.719651	Males and Females
	Height-2022	Height-2022	rs1561827	0.0157087	0.0435743	0.71847	Males and Females
	Height-2022	Height-2022	rs1567214	0.016212	0.0435533	0.70972	Males and Females
	Height-2022	Height-2022	rs157694	0.0161045	0.0435791	0.711721	Males and Females
	Height-2022	Height-2022	rs1588614	0.0150436	0.043563	0.729847	Males and Females
	Height-2022	Height-2022	rs1615752	0.0157001	0.0435694	0.718588	Males and Females
	Height-2022	Height-2022	rs1660964	0.0156692	0.0435791	0.719177	Males and Females
	Height-2022	Height-2022	rs1667394	0.0130043	0.0435038	0.764999	Males and Females
	Height-2022	Height-2022	rs16826350	0.0162795	0.0435575	0.708592	Males and Females
	Height-2022	Height-2022	rs16830101	0.0138742	0.0435676	0.750142	Males and Females
	Height-2022	Height-2022	rs16833107	0.0133432	0.0436901	0.760057	Males and Females
	Height-2022	Height-2022	rs16853650	0.0159017	0.0435723	0.715148	Males and Females
	Height-2022	Height-2022	rs1685495	0.0154078	0.0435764	0.723653	Males and Females
	Height-2022	Height-2022	rs16858626	0.0150471	0.0435558	0.729742	Males and Females
	Height-2022	Height-2022	rs16865070	0.0154463	0.0435723	0.722966	Males and Females
	Height-2022	Height-2022	rs16868879	0.0150508	0.0435467	0.729624	Males and Females
	Height-2022	Height-2022	rs16897260	0.0154553	0.0435288	0.722545	Males and Females
	Height-2022	Height-2022	rs16898297	0.0161429	0.0435749	0.711037	Males and Females
	Height-2022	Height-2022	rs16904118	0.018422	0.0435962	0.672617	Males and Females
	Height-2022	Height-2022	rs16905252	0.0145999	0.0435852	0.737645	Males and Females
	Height-2022	Height-2022	rs16917562	0.0152381	0.0435791	0.72659	Males and Females
	Height-2022	Height-2022	rs16934284	0.0146641	0.0435311	0.736218	Males and Females
	Height-2022	Height-2022	rs16938458	0.0150865	0.0435671	0.729132	Males and Females
	Height-2022	Height-2022	rs16943002	0.0165669	0.04355	0.703641	Males and Females
	Height-2022	Height-2022	rs16944491	0.0138187	0.0436042	0.75131	Males and Females
	Height-2022	Height-2022	rs16951523	0.0171546	0.0435533	0.693672	Males and Females
	Height-2022	Height-2022	rs16963425	0.0131108	0.0435798	0.763532	Males and Females
	Height-2022	Height-2022	rs16971055	0.0161884	0.0435618	0.710177	Males and Females
	Height-2022	Height-2022	rs16974674	0.0149504	0.0435873	0.7316	Males and Females
	Height-2022	Height-2022	rs16975246	0.0156751	0.0435748	0.719051	Males and Females
	Height-2022	Height-2022	rs16977828	0.0160657	0.0435844	0.712417	Males and Females
	Height-2022	Height-2022	rs16979610	0.0163349	0.043546	0.707573	Males and Females
	Height-2022	Height-2022	rs16988490	0.0116239	0.0435418	0.7895	Males and Females
	Height-2022	Height-2022	rs17012763	0.013682	0.0436607	0.753998	Males and Females
	Height-2022	Height-2022	rs17019870	0.0154146	0.043565	0.723466	Males and Females
	Height-2022	Height-2022	rs1703132	0.0148983	0.0435869	0.732497	Males and Females
	Height-2022	Height-2022	rs17051757	0.0157687	0.0437832	0.718732	Males and Females
	Height-2022	Height-2022	rs17053724	0.0154306	0.043564	0.723185	Males and Females
	Height-2022	Height-2022	rs17057129	0.0161803	0.0435619	0.710316	Males and Females
	Height-2022	Height-2022	rs17071044	0.0158779	0.0435684	0.715532	Males and Females
	Height-2022	Height-2022	rs17072904	0.0148272	0.0435483	0.733497	Males and Females
	Height-2022	Height-2022	rs17111584	0.0167167	0.0435545	0.701118	Males and Females
	Height-2022	Height-2022	rs17116015	0.0163354	0.0435339	0.707487	Males and Females
	Height-2022	Height-2022	rs17123861	0.0177293	0.0436485	0.684608	Males and Females
	Height-2022	Height-2022	rs17127272	0.0154107	0.0435709	0.72357	Males and Females
	Height-2022	Height-2022	rs17127731	0.0157646	0.0435834	0.717568	Males and Females
	Height-2022	Height-2022	rs17136730	0.0162016	0.0435634	0.70996	Males and Females
	Height-2022	Height-2022	rs17136989	0.0181818	0.0434911	0.675905	Males and Females
	Height-2022	Height-2022	rs17140133	0.0141821	0.0435806	0.744861	Males and Females
	Height-2022	Height-2022	rs17163109	0.0167854	0.043587	0.700163	Males and Females
	Height-2022	Height-2022	rs17163925	0.0154672	0.0435755	0.722626	Males and Females
	Height-2022	Height-2022	rs17170284	0.0143512	0.0435223	0.741594	Males and Females
	Height-2022	Height-2022	rs17220604	0.0169148	0.0435264	0.697565	Males and Females
	Height-2022	Height-2022	rs17235722	0.0188287	0.0432927	0.663623	Males and Females
	Height-2022	Height-2022	rs17318866	0.0152409	0.043577	0.726529	Males and Females
	Height-2022	Height-2022	rs1733448	0.0164448	0.0435565	0.705765	Males and Females
	Height-2022	Height-2022	rs17368157	0.0148969	0.0435462	0.73228	Males and Females
	Height-2022	Height-2022	rs17380127	0.0195676	0.04355	0.653206	Males and Females
	Height-2022	Height-2022	rs17384555	0.0149167	0.0435553	0.731991	Males and Females
	Height-2022	Height-2022	rs17388521	0.0185649	0.0436163	0.67037	Males and Females
	Height-2022	Height-2022	rs17400878	0.0126381	0.0437022	0.772439	Males and Females
	Height-2022	Height-2022	rs17411140	0.016222	0.0435708	0.70966	Males and Females
	Height-2022	Height-2022	rs17434355	0.0158378	0.0435708	0.716235	Males and Females
	Height-2022	Height-2022	rs17453682	0.0152753	0.0435634	0.725855	Males and Females
	Height-2022	Height-2022	rs17464580	0.0157026	0.0435717	0.718559	Males and Females
	Height-2022	Height-2022	rs17467944	0.0156015	0.0435898	0.720406	Males and Females
	Height-2022	Height-2022	rs17471544	0.0154308	0.0435724	0.723233	Males and Females
	Height-2022	Height-2022	rs1749562	0.0154738	0.0435715	0.722487	Males and Females
	Height-2022	Height-2022	rs17547501	0.0137591	0.0434776	0.751651	Males and Females
	Height-2022	Height-2022	rs17553014	0.0167708	0.0435592	0.700229	Males and Females
	Height-2022	Height-2022	rs17584411	0.0168987	0.0436016	0.698334	Males and Females
	Height-2022	Height-2022	rs17587352	0.0160414	0.043554	0.712642	Males and Females
	Height-2022	Height-2022	rs17597263	0.016826	0.043517	0.699013	Males and Females
	Height-2022	Height-2022	rs17628518	0.0174424	0.043593	0.689068	Males and Females
	Height-2022	Height-2022	rs17649643	0.0164237	0.0435625	0.706163	Males and Females
	Height-2022	Height-2022	rs1766406	0.0142668	0.0435891	0.74344	Males and Females
	Height-2022	Height-2022	rs1769309	0.0166881	0.0435837	0.701795	Males and Females
	Height-2022	Height-2022	rs17693908	0.016382	0.0435417	0.706741	Males and Females
	Height-2022	Height-2022	rs17731	0.0147456	0.0436113	0.735277	Males and Females
	Height-2022	Height-2022	rs17751099	0.0159259	0.0435663	0.714696	Males and Females
	Height-2022	Height-2022	rs17808354	0.0154973	0.0435697	0.722073	Males and Females
	Height-2022	Height-2022	rs1801222	0.0147023	0.0435625	0.73574	Males and Females
	Height-2022	Height-2022	rs1827700	0.0157401	0.0435791	0.717961	Males and Females
	Height-2022	Height-2022	rs184249	0.0143177	0.0435408	0.742282	Males and Females
	Height-2022	Height-2022	rs1857434	0.0175207	0.0435171	0.68723	Males and Females
	Height-2022	Height-2022	rs1866095	0.0161569	0.0435596	0.710701	Males and Females
	Height-2022	Height-2022	rs1869862	0.0162573	0.0436087	0.709297	Males and Females
	Height-2022	Height-2022	rs1875324	0.016226	0.0435545	0.709486	Males and Females
	Height-2022	Height-2022	rs1877227	0.0153553	0.0435677	0.724503	Males and Females
	Height-2022	Height-2022	rs1880481	0.0101862	0.043594	0.815249	Males and Females
	Height-2022	Height-2022	rs1881141	0.0156979	0.0435757	0.718665	Males and Females
	Height-2022	Height-2022	rs1885738	0.0157146	0.0435707	0.718348	Males and Females
	Height-2022	Height-2022	rs1887200	0.0154774	0.0435824	0.722492	Males and Females
	Height-2022	Height-2022	rs1896826	0.0159555	0.0435626	0.714166	Males and Females
	Height-2022	Height-2022	rs1898037	0.0145339	0.0435104	0.738356	Males and Females
	Height-2022	Height-2022	rs1917939	0.0159166	0.0435686	0.71487	Males and Females
	Height-2022	Height-2022	rs1928078	0.0160849	0.0435741	0.712024	Males and Females
	Height-2022	Height-2022	rs1945107	0.0151185	0.0435691	0.728592	Males and Females
	Height-2022	Height-2022	rs1971356	0.0160971	0.0435723	0.711804	Males and Females
	Height-2022	Height-2022	rs197427	0.01623	0.0435479	0.709378	Males and Females
	Height-2022	Height-2022	rs1976944	0.0148897	0.0435708	0.73255	Males and Females
	Height-2022	Height-2022	rs1982203	0.0186062	0.0435515	0.669216	Males and Females
	Height-2022	Height-2022	rs1990077	0.0140995	0.0435791	0.746289	Males and Females
	Height-2022	Height-2022	rs199070	0.0156801	0.0435724	0.71895	Males and Females
	Height-2022	Height-2022	rs1995438	0.016906	0.043613	0.698284	Males and Females
	Height-2022	Height-2022	rs1996546	0.0153989	0.0435638	0.723728	Males and Females
	Height-2022	Height-2022	rs2000924	0.0147462	0.0436304	0.735379	Males and Females
	Height-2022	Height-2022	rs2029739	0.0161244	0.0435771	0.711368	Males and Females
	Height-2022	Height-2022	rs2031293	0.0184084	0.043412	0.671537	Males and Females
	Height-2022	Height-2022	rs2032289	0.0153851	0.0435671	0.723986	Males and Females
	Height-2022	Height-2022	rs2038760	0.0140244	0.0435563	0.747465	Males and Females
	Height-2022	Height-2022	rs2046542	0.0154549	0.0435768	0.722846	Males and Females
	Height-2022	Height-2022	rs2065554	0.0159734	0.0435787	0.713961	Males and Females
	Height-2022	Height-2022	rs2066804	0.00748707	0.0435631	0.863542	Males and Females
	Height-2022	Height-2022	rs2071639	0.0144003	0.0435762	0.741051	Males and Females
	Height-2022	Height-2022	rs2075637	0.0269375	0.0434118	0.534921	Males and Females
	Height-2022	Height-2022	rs2088829	0.0150611	0.0435571	0.729509	Males and Females
	Height-2022	Height-2022	rs2089185	0.0155863	0.0435733	0.720565	Males and Females
	Height-2022	Height-2022	rs2098824	0.0164102	0.0435459	0.706287	Males and Females
	Height-2022	Height-2022	rs2100143	0.0115732	0.0435345	0.790362	Males and Females
	Height-2022	Height-2022	rs2111530	0.0141903	0.0434939	0.744228	Males and Females
	Height-2022	Height-2022	rs2127818	0.0157992	0.0435785	0.716945	Males and Females
	Height-2022	Height-2022	rs213787	0.0144289	0.0435672	0.740503	Males and Females
	Height-2022	Height-2022	rs2148429	0.0141221	0.0435398	0.745674	Males and Females
	Height-2022	Height-2022	rs2154482	0.0146688	0.0435663	0.736342	Males and Females
	Height-2022	Height-2022	rs2158376	0.0147197	0.0435518	0.735377	Males and Females
	Height-2022	Height-2022	rs2170788	0.0134467	0.0436128	0.757839	Males and Females
	Height-2022	Height-2022	rs218655	0.0155666	0.0435684	0.720874	Males and Females
	Height-2022	Height-2022	rs2206613	0.0155285	0.0435719	0.72155	Males and Females
	Height-2022	Height-2022	rs2209458	0.0138971	0.0434889	0.749305	Males and Females
	Height-2022	Height-2022	rs2221847	0.0145515	0.0435252	0.738135	Males and Females
	Height-2022	Height-2022	rs2222760	0.015337	0.04358	0.724892	Males and Females
	Height-2022	Height-2022	rs2224391	0.0159798	0.0435711	0.713803	Males and Females
	Height-2022	Height-2022	rs223132	0.0149804	0.0435642	0.730945	Males and Females
	Height-2022	Height-2022	rs2234696	0.0151575	0.043563	0.727882	Males and Females
	Height-2022	Height-2022	rs2235015	0.0137608	0.0435964	0.752276	Males and Females
	Height-2022	Height-2022	rs2236724	0.0150591	0.0435669	0.729603	Males and Females
	Height-2022	Height-2022	rs2237881	0.015492	0.043572	0.722177	Males and Females
	Height-2022	Height-2022	rs2246072	0.0135779	0.04363	0.755645	Males and Females
	Height-2022	Height-2022	rs2253910	0.0154443	0.0436166	0.72327	Males and Females
	Height-2022	Height-2022	rs2255741	0.0168166	0.043437	0.698646	Males and Females
	Height-2022	Height-2022	rs2270541	0.0153548	0.0435741	0.72455	Males and Females
	Height-2022	Height-2022	rs2272172	0.0148745	0.043582	0.732878	Males and Females
	Height-2022	Height-2022	rs2280197	0.0155284	0.043577	0.721583	Males and Females
	Height-2022	Height-2022	rs2284227	0.0161366	0.0435631	0.71107	Males and Females
	Height-2022	Height-2022	rs2289025	0.0146176	0.0435673	0.737234	Males and Females
	Height-2022	Height-2022	rs2289560	0.0151449	0.0435728	0.728158	Males and Females
	Height-2022	Height-2022	rs2292063	0.0173093	0.043524	0.690854	Males and Females
	Height-2022	Height-2022	rs2292123	0.0150059	0.0436045	0.730743	Males and Females
	Height-2022	Height-2022	rs229353	0.0168269	0.0435512	0.699223	Males and Females
	Height-2022	Height-2022	rs2295592	0.0169711	0.0435413	0.696706	Males and Females
	Height-2022	Height-2022	rs2298475	0.0143594	0.0435962	0.741874	Males and Females
	Height-2022	Height-2022	rs2302626	0.0149175	0.0435979	0.73223	Males and Females
	Height-2022	Height-2022	rs2302757	0.0135113	0.0435628	0.756442	Males and Females
	Height-2022	Height-2022	rs2303505	0.0152844	0.0435702	0.725738	Males and Females
	Height-2022	Height-2022	rs2305535	0.019181	0.0436055	0.660028	Males and Females
	Height-2022	Height-2022	rs2309938	0.0150631	0.0435792	0.729606	Males and Females
	Height-2022	Height-2022	rs2327557	0.0164963	0.0435678	0.704958	Males and Females
	Height-2022	Height-2022	rs2340469	0.0166785	0.0435592	0.701799	Males and Females
	Height-2022	Height-2022	rs2353021	0.0159128	0.043571	0.71495	Males and Females
	Height-2022	Height-2022	rs235428	0.0131888	0.0435649	0.762089	Males and Females
	Height-2022	Height-2022	rs2358182	0.0152057	0.043584	0.727177	Males and Females
	Height-2022	Height-2022	rs2359936	0.0154142	0.0435783	0.723553	Males and Females
	Height-2022	Height-2022	rs2367735	0.0155722	0.0435988	0.720965	Males and Females
	Height-2022	Height-2022	rs2373530	0.0162481	0.0435833	0.709294	Males and Females
	Height-2022	Height-2022	rs2383096	0.0155942	0.0435724	0.720425	Males and Females
	Height-2022	Height-2022	rs2395595	0.0158448	0.0435491	0.715979	Males and Females
	Height-2022	Height-2022	rs2412721	0.0163422	0.0435951	0.707763	Males and Females
	Height-2022	Height-2022	rs241401	0.0155896	0.0435641	0.720452	Males and Females
	Height-2022	Height-2022	rs241605	0.014946	0.0435888	0.731685	Males and Females
	Height-2022	Height-2022	rs2422441	0.0142569	0.0435087	0.743155	Males and Females
	Height-2022	Height-2022	rs2423115	0.0160629	0.0435519	0.712261	Males and Females
	Height-2022	Height-2022	rs2453531	0.0150626	0.043568	0.729549	Males and Females
	Height-2022	Height-2022	rs2457278	0.0149832	0.0435736	0.730953	Males and Females
	Height-2022	Height-2022	rs2471693	0.0151115	0.0435867	0.728817	Males and Females
	Height-2022	Height-2022	rs2472508	0.0161342	0.0435663	0.711131	Males and Females
	Height-2022	Height-2022	rs2478216	0.013844	0.0436021	0.750858	Males and Females
	Height-2022	Height-2022	rs2480345	0.0157904	0.043576	0.717079	Males and Females
	Height-2022	Height-2022	rs2482824	0.0158266	0.0436487	0.716911	Males and Females
	Height-2022	Height-2022	rs2498323	0.0142217	0.0435943	0.744251	Males and Females
	Height-2022	Height-2022	rs250555	0.0148316	0.0435558	0.733466	Males and Females
	Height-2022	Height-2022	rs2509132	0.0161012	0.0436183	0.712025	Males and Females
	Height-2022	Height-2022	rs2533886	0.0181587	0.0439534	0.679507	Males and Females
	Height-2022	Height-2022	rs2569839	0.0158219	0.0435694	0.716499	Males and Females
	Height-2022	Height-2022	rs2578389	0.0157028	0.0435896	0.718666	Males and Females
	Height-2022	Height-2022	rs2580347	0.0149715	0.0435755	0.731165	Males and Females
	Height-2022	Height-2022	rs2593875	0.0149213	0.0435545	0.731907	Males and Females
	Height-2022	Height-2022	rs2612552	0.0119063	0.0434649	0.784139	Males and Females
	Height-2022	Height-2022	rs2616593	0.0150574	0.0435579	0.729578	Males and Females
	Height-2022	Height-2022	rs2620832	0.0150784	0.0435658	0.729263	Males and Females
	Height-2022	Height-2022	rs2648111	0.018329	0.0434742	0.673312	Males and Females
	Height-2022	Height-2022	rs2651499	0.0156683	0.0435616	0.719085	Males and Females
	Height-2022	Height-2022	rs2655655	0.0153067	0.0435582	0.725282	Males and Females
	Height-2022	Height-2022	rs268228	0.0167506	0.043544	0.700473	Males and Females
	Height-2022	Height-2022	rs2683541	0.0173597	0.0435694	0.690308	Males and Females
	Height-2022	Height-2022	rs2689143	0.0166241	0.0435593	0.702727	Males and Females
	Height-2022	Height-2022	rs2705017	0.0155709	0.0435716	0.720819	Males and Females
	Height-2022	Height-2022	rs2721940	0.0211987	0.04365	0.627214	Males and Females
	Height-2022	Height-2022	rs2756312	0.0163006	0.0435532	0.708204	Males and Females
	Height-2022	Height-2022	rs2764091	0.0156756	0.0435497	0.718887	Males and Females
	Height-2022	Height-2022	rs277071	0.0154864	0.0435747	0.72229	Males and Females
	Height-2022	Height-2022	rs2775107	0.0148874	0.0435386	0.732399	Males and Females
	Height-2022	Height-2022	rs2799097	0.0125986	0.043593	0.772578	Males and Females
	Height-2022	Height-2022	rs2817178	0.0165234	0.0435469	0.704362	Males and Females
	Height-2022	Height-2022	rs2829940	0.0163375	0.0436025	0.70789	Males and Females
	Height-2022	Height-2022	rs2830448	0.0157846	0.0435755	0.717177	Males and Females
	Height-2022	Height-2022	rs2831068	0.0150608	0.0435733	0.729612	Males and Females
	Height-2022	Height-2022	rs28369023	0.015279	0.043572	0.725843	Males and Females
	Height-2022	Height-2022	rs2837583	0.0150672	0.0435582	0.729411	Males and Females
	Height-2022	Height-2022	rs28381365	0.0152364	0.0435536	0.726466	Males and Females
	Height-2022	Height-2022	rs28414076	0.0164094	0.0435717	0.706466	Males and Females
	Height-2022	Height-2022	rs2863089	0.018048	0.0435585	0.678626	Males and Females
	Height-2022	Height-2022	rs2865895	0.01423	0.0435848	0.744054	Males and Females
	Height-2022	Height-2022	rs2868714	0.0173282	0.0435372	0.690624	Males and Females
	Height-2022	Height-2022	rs2874915	0.0158639	0.0435956	0.715942	Males and Females
	Height-2022	Height-2022	rs2881629	0.0165238	0.0435451	0.704343	Males and Females
	Height-2022	Height-2022	rs2891926	0.0153246	0.0435634	0.725005	Males and Females
	Height-2022	Height-2022	rs2897843	0.0135336	0.0434924	0.75567	Males and Females
	Height-2022	Height-2022	rs291533	0.0133158	0.0434609	0.759311	Males and Females
	Height-2022	Height-2022	rs2924349	0.0163282	0.043554	0.707739	Males and Females
	Height-2022	Height-2022	rs292459	0.0163907	0.0435485	0.706635	Males and Females
	Height-2022	Height-2022	rs2930073	0.0153731	0.0435739	0.724234	Males and Females
	Height-2022	Height-2022	rs2979802	0.0139442	0.0435591	0.748876	Males and Females
	Height-2022	Height-2022	rs297	0.01593	0.0435901	0.714775	Males and Females
	Height-2022	Height-2022	rs2980181	0.0162757	0.0435591	0.708668	Males and Females
	Height-2022	Height-2022	rs2984908	0.0162399	0.0435885	0.709466	Males and Females
	Height-2022	Height-2022	rs2994968	0.01622	0.0435631	0.709644	Males and Females
	Height-2022	Height-2022	rs3005907	0.0123097	0.0434999	0.777191	Males and Females
	Height-2022	Height-2022	rs3006819	0.0146361	0.0435092	0.736576	Males and Females
	Height-2022	Height-2022	rs305163	0.0159035	0.0435639	0.715066	Males and Females
	Height-2022	Height-2022	rs308006	0.015636	0.0435747	0.71972	Males and Females
	Height-2022	Height-2022	rs3087328	0.0137168	0.0434557	0.752269	Males and Females
	Height-2022	Height-2022	rs3088026	0.0157382	0.0436696	0.718554	Males and Females
	Height-2022	Height-2022	rs3094773	0.0156288	0.0435885	0.71993	Males and Females
	Height-2022	Height-2022	rs3095264	0.0149802	0.0435799	0.73104	Males and Females
	Height-2022	Height-2022	rs3098733	0.0150906	0.0435608	0.729022	Males and Females
	Height-2022	Height-2022	rs3101356	0.0152313	0.0435781	0.726701	Males and Females
	Height-2022	Height-2022	rs3108908	0.0191416	0.043528	0.660115	Males and Females
	Height-2022	Height-2022	rs3112857	0.0157929	0.0435726	0.717016	Males and Females
	Height-2022	Height-2022	rs3115360	0.0156236	0.0435713	0.719913	Males and Females
	Height-2022	Height-2022	rs3117918	0.0160897	0.0435764	0.711957	Males and Females
	Height-2022	Height-2022	rs3118545	0.0165369	0.0435553	0.704186	Males and Females
	Height-2022	Height-2022	rs3126962	0.0155413	0.0435718	0.72133	Males and Females
	Height-2022	Height-2022	rs312853	0.0160505	0.0435873	0.712696	Males and Females
	Height-2022	Height-2022	rs3213470	0.0147661	0.043562	0.734635	Males and Females
	Height-2022	Height-2022	rs3218534	0.0146369	0.0435468	0.736782	Males and Females
	Height-2022	Height-2022	rs329990	0.0164523	0.0435577	0.705644	Males and Females
	Height-2022	Height-2022	rs332675	0.0156142	0.04358	0.720127	Males and Females
	Height-2022	Height-2022	rs34057316	0.0151598	0.0435692	0.727879	Males and Females
	Height-2022	Height-2022	rs34372369	0.0143007	0.0435573	0.742671	Males and Females
	Height-2022	Height-2022	rs34383387	0.0119782	0.0436924	0.78397	Males and Females
	Height-2022	Height-2022	rs346823	0.0167719	0.0435776	0.700331	Males and Females
	Height-2022	Height-2022	rs34746110	0.016122	0.0435639	0.711325	Males and Females
	Height-2022	Height-2022	rs35155682	0.0157957	0.0435653	0.716923	Males and Females
	Height-2022	Height-2022	rs3539	0.0124863	0.0436076	0.774623	Males and Females
	Height-2022	Height-2022	rs357478	0.0153102	0.0435962	0.725452	Males and Females
	Height-2022	Height-2022	rs35915131	0.0163255	0.0435883	0.708004	Males and Females
	Height-2022	Height-2022	rs362570	0.0165624	0.0435385	0.703642	Males and Females
	Height-2022	Height-2022	rs3731494	0.0165527	0.0436119	0.704283	Males and Females
	Height-2022	Height-2022	rs3731572	0.0137383	0.0435139	0.752214	Males and Females
	Height-2022	Height-2022	rs3737686	0.0157575	0.0435721	0.71762	Males and Females
	Height-2022	Height-2022	rs3740607	0.0166718	0.0436205	0.702313	Males and Females
	Height-2022	Height-2022	rs3748379	0.0156693	0.0435792	0.719178	Males and Females
	Height-2022	Height-2022	rs3751102	0.0164283	0.0435471	0.705985	Males and Females
	Height-2022	Height-2022	rs3752237	0.0160076	0.0435609	0.713263	Males and Females
	Height-2022	Height-2022	rs3754830	0.0159591	0.0435824	0.714229	Males and Females
	Height-2022	Height-2022	rs3754944	0.0149883	0.0435651	0.730812	Males and Females
	Height-2022	Height-2022	rs3755967	0.0152221	0.0435919	0.726942	Males and Females
	Height-2022	Height-2022	rs3757	0.0133362	0.0435175	0.759258	Males and Females
	Height-2022	Height-2022	rs3760352	0.0160894	0.0435367	0.711711	Males and Females
	Height-2022	Height-2022	rs3762786	0.0154769	0.0436273	0.722774	Males and Females
	Height-2022	Height-2022	rs3768758	0.0158335	0.0435825	0.716381	Males and Females
	Height-2022	Height-2022	rs3771381	0.0117889	0.0435421	0.786586	Males and Females
	Height-2022	Height-2022	rs3781660	0.0156349	0.0435971	0.719877	Males and Females
	Height-2022	Height-2022	rs3786327	0.0193764	0.0433967	0.655239	Males and Females
	Height-2022	Height-2022	rs3787041	0.0153922	0.0435914	0.724013	Males and Females
	Height-2022	Height-2022	rs3787697	0.0158313	0.0435713	0.716349	Males and Females
	Height-2022	Height-2022	rs3791452	0.015007	0.0435596	0.730457	Males and Females
	Height-2022	Height-2022	rs3803256	0.0157073	0.0436133	0.718735	Males and Females
	Height-2022	Height-2022	rs3808814	0.0161963	0.0435704	0.710095	Males and Females
	Height-2022	Height-2022	rs3812594	0.00792206	0.0437186	0.856206	Males and Females
	Height-2022	Height-2022	rs3814477	0.0126419	0.0435557	0.771628	Males and Females
	Height-2022	Height-2022	rs3816041	0.0175452	0.0436019	0.687393	Males and Females
	Height-2022	Height-2022	rs3816257	0.014685	0.0435711	0.73609	Males and Females
	Height-2022	Height-2022	rs3823830	0.0165172	0.0435829	0.704701	Males and Females
	Height-2022	Height-2022	rs3825884	0.0154246	0.0435682	0.723313	Males and Females
	Height-2022	Height-2022	rs3825962	0.0149013	0.043561	0.732291	Males and Females
	Height-2022	Height-2022	rs3827975	0.0161651	0.0435795	0.710687	Males and Females
	Height-2022	Height-2022	rs3828002	0.016618	0.0436324	0.703304	Males and Females
	Height-2022	Height-2022	rs3828265	0.0161619	0.043566	0.710656	Males and Females
	Height-2022	Height-2022	rs3829810	0.016175	0.0435563	0.710371	Males and Females
	Height-2022	Height-2022	rs3846991	0.0130265	0.0437639	0.765966	Males and Females
	Height-2022	Height-2022	rs3860870	0.0176519	0.0435411	0.685177	Males and Females
	Height-2022	Height-2022	rs3892373	0.012081	0.0434933	0.781191	Males and Females
	Height-2022	Height-2022	rs3936180	0.0155455	0.0435709	0.721251	Males and Females
	Height-2022	Height-2022	rs3951346	0.0148302	0.0436059	0.733785	Males and Females
	Height-2022	Height-2022	rs396061	0.0156963	0.0435723	0.718671	Males and Females
	Height-2022	Height-2022	rs400445	0.0152823	0.043566	0.72575	Males and Females
	Height-2022	Height-2022	rs400721	0.0150079	0.0435656	0.730478	Males and Females
	Height-2022	Height-2022	rs4072980	0.0209053	0.0436635	0.632094	Males and Females
	Height-2022	Height-2022	rs4073778	0.015727	0.043583	0.71821	Males and Females
	Height-2022	Height-2022	rs4074770	0.0137601	0.0434626	0.751549	Males and Females
	Height-2022	Height-2022	rs4077940	0.0156975	0.0435735	0.718658	Males and Females
	Height-2022	Height-2022	rs4099470	0.0155929	0.0435666	0.720411	Males and Females
	Height-2022	Height-2022	rs4141213	0.0168218	0.0435495	0.699297	Males and Females
	Height-2022	Height-2022	rs41517049	0.0168311	0.0435787	0.699331	Males and Females
	Height-2022	Height-2022	rs4238585	0.0154076	0.0435693	0.723613	Males and Females
	Height-2022	Height-2022	rs4242343	0.0160488	0.0435905	0.712746	Males and Females
	Height-2022	Height-2022	rs4243825	0.0146608	0.0435389	0.736322	Males and Females
	Height-2022	Height-2022	rs4293518	0.015558	0.0435729	0.721049	Males and Females
	Height-2022	Height-2022	rs4297971	0.0158622	0.0435683	0.715801	Males and Females
	Height-2022	Height-2022	rs4303351	0.0138675	0.0435707	0.750275	Males and Females
	Height-2022	Height-2022	rs4303969	0.0159212	0.0435667	0.71478	Males and Females
	Height-2022	Height-2022	rs4311892	0.0168809	0.0435784	0.698484	Males and Females
	Height-2022	Height-2022	rs4328782	0.0140247	0.0435404	0.747371	Males and Females
	Height-2022	Height-2022	rs4334398	0.0159903	0.0435639	0.713578	Males and Females
	Height-2022	Height-2022	rs4353673	0.0172266	0.0435486	0.69242	Males and Females
	Height-2022	Height-2022	rs4354280	0.0154603	0.0435764	0.722751	Males and Females
	Height-2022	Height-2022	rs4379435	0.0162832	0.0435599	0.708544	Males and Females
	Height-2022	Height-2022	rs4387847	0.013724	0.0435636	0.752736	Males and Females
	Height-2022	Height-2022	rs4389335	0.0141037	0.0435264	0.745918	Males and Females
	Height-2022	Height-2022	rs4393295	0.0151242	0.043559	0.728432	Males and Females
	Height-2022	Height-2022	rs4408407	0.0157855	0.0435726	0.717142	Males and Females
	Height-2022	Height-2022	rs4426860	0.0160891	0.0435734	0.711948	Males and Females
	Height-2022	Height-2022	rs4446326	0.0158914	0.0435694	0.715306	Males and Females
	Height-2022	Height-2022	rs4450661	0.017642	0.0435149	0.685165	Males and Females
	Height-2022	Height-2022	rs4490433	0.0162324	0.0435599	0.709412	Males and Females
	Height-2022	Height-2022	rs4500123	0.0152323	0.0435639	0.726598	Males and Females
	Height-2022	Height-2022	rs4507607	0.0158487	0.0435753	0.716077	Males and Females
	Height-2022	Height-2022	rs4507986	0.0129866	0.0434005	0.764766	Males and Females
	Height-2022	Height-2022	rs4508591	0.0167798	0.0435684	0.700136	Males and Females
	Height-2022	Height-2022	rs452734	0.0156689	0.0436231	0.719454	Males and Females
	Height-2022	Height-2022	rs4551573	0.0135182	0.0434003	0.755439	Males and Females
	Height-2022	Height-2022	rs4571059	0.015893	0.0435952	0.715441	Males and Females
	Height-2022	Height-2022	rs4594196	0.0153035	0.0435721	0.725422	Males and Females
	Height-2022	Height-2022	rs460214	0.0148781	0.0435897	0.732862	Males and Females
	Height-2022	Height-2022	rs4621443	0.0151233	0.043552	0.728406	Males and Females
	Height-2022	Height-2022	rs4653044	0.0142254	0.0436253	0.744362	Males and Females
	Height-2022	Height-2022	rs4658340	0.0151144	0.0435664	0.728646	Males and Females
	Height-2022	Height-2022	rs4662457	0.0167964	0.0435347	0.699633	Males and Females
	Height-2022	Height-2022	rs4662917	0.015481	0.0435694	0.722351	Males and Females
	Height-2022	Height-2022	rs4663983	0.0163186	0.0435576	0.707925	Males and Females
	Height-2022	Height-2022	rs4675801	0.0127513	0.043758	0.770741	Males and Females
	Height-2022	Height-2022	rs4681725	0.0291953	0.0436379	0.503473	Males and Females
	Height-2022	Height-2022	rs4681862	0.0157962	0.0435676	0.716928	Males and Females
	Height-2022	Height-2022	rs4685117	0.0177096	0.0435301	0.684128	Males and Females
	Height-2022	Height-2022	rs4693712	0.0138512	0.0435329	0.75035	Males and Females
	Height-2022	Height-2022	rs4698914	0.0150981	0.0435851	0.729038	Males and Females
	Height-2022	Height-2022	rs4714034	0.0154295	0.0435834	0.723321	Males and Females
	Height-2022	Height-2022	rs4720341	0.0157528	0.0435704	0.71769	Males and Females
	Height-2022	Height-2022	rs4726088	0.0156902	0.0435797	0.718821	Males and Females
	Height-2022	Height-2022	rs4741378	0.0159889	0.0436058	0.713866	Males and Females
	Height-2022	Height-2022	rs4748175	0.0164872	0.0435386	0.704926	Males and Females
	Height-2022	Height-2022	rs4755809	0.0149227	0.0435494	0.731852	Males and Females
	Height-2022	Height-2022	rs4757695	0.0178455	0.0435893	0.682246	Males and Females
	Height-2022	Height-2022	rs4771300	0.0154354	0.0435692	0.723134	Males and Females
	Height-2022	Height-2022	rs4771561	0.0154202	0.0435721	0.723413	Males and Females
	Height-2022	Height-2022	rs4772102	0.0164567	0.043589	0.705771	Males and Females
	Height-2022	Height-2022	rs4777409	0.0156154	0.0435917	0.720179	Males and Females
	Height-2022	Height-2022	rs4799715	0.0151987	0.0435654	0.727187	Males and Females
	Height-2022	Height-2022	rs4804036	0.0169043	0.0436077	0.698279	Males and Females
	Height-2022	Height-2022	rs4807125	0.016438	0.0435576	0.705888	Males and Females
	Height-2022	Height-2022	rs4809606	0.0152896	0.0435788	0.725701	Males and Females
	Height-2022	Height-2022	rs4810755	0.0162715	0.0435757	0.708845	Males and Females
	Height-2022	Height-2022	rs4813760	0.015792	0.0435753	0.717048	Males and Females
	Height-2022	Height-2022	rs4817505	0.0163596	0.0435821	0.707383	Males and Females
	Height-2022	Height-2022	rs4820600	0.0150135	0.0435791	0.730461	Males and Females
	Height-2022	Height-2022	rs482342	0.0158944	0.0435809	0.715327	Males and Females
	Height-2022	Height-2022	rs4836688	0.0157285	0.043578	0.718154	Males and Females
	Height-2022	Height-2022	rs4858768	0.0153777	0.0435669	0.724113	Males and Females
	Height-2022	Height-2022	rs4859453	0.0145192	0.0435465	0.738818	Males and Females
	Height-2022	Height-2022	rs4880788	0.0154986	0.0435762	0.722091	Males and Females
	Height-2022	Height-2022	rs4917229	0.0164966	0.0435481	0.704826	Males and Females
	Height-2022	Height-2022	rs4937877	0.0158207	0.0435718	0.716534	Males and Females
	Height-2022	Height-2022	rs4938507	0.0155807	0.043563	0.720599	Males and Females
	Height-2022	Height-2022	rs4947921	0.0152479	0.043571	0.726372	Males and Females
	Height-2022	Height-2022	rs4950142	0.0145921	0.0435619	0.737646	Males and Females
	Height-2022	Height-2022	rs4950760	0.0151509	0.0435792	0.728092	Males and Females
	Height-2022	Height-2022	rs4965789	0.0152894	0.0435772	0.725694	Males and Females
	Height-2022	Height-2022	rs4971217	0.0149963	0.0435835	0.730785	Males and Females
	Height-2022	Height-2022	rs4982700	0.0177596	0.0434489	0.682726	Males and Females
	Height-2022	Height-2022	rs499374	0.013526	0.0435639	0.756191	Males and Females
	Height-2022	Height-2022	rs5024246	0.0207229	0.0434942	0.633752	Males and Females
	Height-2022	Height-2022	rs514536	0.0163644	0.043553	0.707114	Males and Females
	Height-2022	Height-2022	rs526447	0.0155901	0.0435761	0.720518	Males and Females
	Height-2022	Height-2022	rs539894	0.0150252	0.0435583	0.730136	Males and Females
	Height-2022	Height-2022	rs542628	0.014832	0.043586	0.733636	Males and Females
	Height-2022	Height-2022	rs553139	0.0155563	0.04357	0.72106	Males and Females
	Height-2022	Height-2022	rs554124	0.0165891	0.0435687	0.703383	Males and Females
	Height-2022	Height-2022	rs571468	0.0156507	0.0435703	0.719441	Males and Females
	Height-2022	Height-2022	rs5760831	0.0170823	0.0435593	0.694939	Males and Females
	Height-2022	Height-2022	rs6005257	0.0154935	0.0435792	0.722197	Males and Females
	Height-2022	Height-2022	rs601010	0.0174167	0.0434798	0.688737	Males and Females
	Height-2022	Height-2022	rs601350	0.0166553	0.0435511	0.702141	Males and Females
	Height-2022	Height-2022	rs6016565	0.0143711	0.0435649	0.741492	Males and Females
	Height-2022	Height-2022	rs6039393	0.0146427	0.0435141	0.73649	Males and Females
	Height-2022	Height-2022	rs6039490	0.0170641	0.0435315	0.695063	Males and Females
	Height-2022	Height-2022	rs6052517	0.0172248	0.0435549	0.692494	Males and Females
	Height-2022	Height-2022	rs607019	0.0158489	0.0435841	0.716128	Males and Females
	Height-2022	Height-2022	rs6075340	0.0157045	0.0435733	0.718537	Males and Females
	Height-2022	Height-2022	rs6076703	0.0157401	0.043571	0.717912	Males and Females
	Height-2022	Height-2022	rs6107905	0.0153873	0.0435756	0.724	Males and Females
	Height-2022	Height-2022	rs6127142	0.0165621	0.0434221	0.702891	Males and Females
	Height-2022	Height-2022	rs6139109	0.015428	0.0435707	0.723271	Males and Females
	Height-2022	Height-2022	rs625888	0.0136386	0.0434609	0.753664	Males and Females
	Height-2022	Height-2022	rs631405	0.0153415	0.043577	0.724798	Males and Females
	Height-2022	Height-2022	rs632559	0.0160074	0.0435663	0.713301	Males and Females
	Height-2022	Height-2022	rs636038	0.0141965	0.0435519	0.744449	Males and Females
	Height-2022	Height-2022	rs6431397	0.0182598	0.0435626	0.675097	Males and Females
	Height-2022	Height-2022	rs6439474	0.0150221	0.043599	0.730431	Males and Females
	Height-2022	Height-2022	rs6449275	0.0161566	0.0435634	0.710731	Males and Females
	Height-2022	Height-2022	rs6467779	0.0183901	0.0434679	0.672241	Males and Females
	Height-2022	Height-2022	rs6472471	0.0144818	0.0435719	0.739614	Males and Females
	Height-2022	Height-2022	rs648153	0.0165547	0.0435999	0.704171	Males and Females
	Height-2022	Height-2022	rs6482387	0.0160118	0.0435853	0.713345	Males and Females
	Height-2022	Height-2022	rs6497331	0.0161851	0.043545	0.710126	Males and Females
	Height-2022	Height-2022	rs6497657	0.0147878	0.0435603	0.734249	Males and Females
	Height-2022	Height-2022	rs6501422	0.0162463	0.0435452	0.709081	Males and Females
	Height-2022	Height-2022	rs6502336	0.0155177	0.0435709	0.72173	Males and Females
	Height-2022	Height-2022	rs6509200	0.0150916	0.0435615	0.72901	Males and Females
	Height-2022	Height-2022	rs652703	0.0170206	0.0435796	0.696119	Males and Females
	Height-2022	Height-2022	rs6533648	0.0146599	0.0435323	0.736299	Males and Females
	Height-2022	Height-2022	rs6534619	0.0161769	0.0435591	0.710357	Males and Females
	Height-2022	Height-2022	rs6540987	0.0153877	0.0435682	0.723948	Males and Females
	Height-2022	Height-2022	rs6546535	0.015113	0.0435788	0.728745	Males and Females
	Height-2022	Height-2022	rs6547242	0.0160974	0.0435667	0.711764	Males and Females
	Height-2022	Height-2022	rs6548062	0.0156418	0.0435665	0.71957	Males and Females
	Height-2022	Height-2022	rs6553831	0.0149588	0.0435754	0.731385	Males and Females
	Height-2022	Height-2022	rs6557361	0.0146316	0.0435441	0.736858	Males and Females
	Height-2022	Height-2022	rs6561170	0.0153249	0.0435726	0.725057	Males and Females
	Height-2022	Height-2022	rs6576457	0.0155471	0.0435759	0.721254	Males and Females
	Height-2022	Height-2022	rs6590368	0.0159912	0.043541	0.71342	Males and Females
	Height-2022	Height-2022	rs6657021	0.0154477	0.043575	0.722958	Males and Females
	Height-2022	Height-2022	rs6659366	0.0177289	0.0435563	0.683984	Males and Females
	Height-2022	Height-2022	rs6661954	0.0166694	0.0435746	0.702054	Males and Females
	Height-2022	Height-2022	rs6667670	0.0154955	0.0435741	0.72213	Males and Females
	Height-2022	Height-2022	rs6673717	0.0156596	0.0435751	0.719318	Males and Females
	Height-2022	Height-2022	rs6677770	0.0164364	0.0435566	0.705908	Males and Females
	Height-2022	Height-2022	rs6679021	0.0149227	0.0435662	0.731953	Males and Females
	Height-2022	Height-2022	rs6683133	0.0159196	0.0435685	0.714818	Males and Females
	Height-2022	Height-2022	rs6689960	0.0127451	0.0435577	0.769826	Males and Females
	Height-2022	Height-2022	rs6690378	0.0156117	0.0435647	0.720077	Males and Females
	Height-2022	Height-2022	rs6694109	0.0153383	0.0435685	0.724801	Males and Females
	Height-2022	Height-2022	rs6701583	0.0151528	0.0435659	0.72798	Males and Females
	Height-2022	Height-2022	rs6707046	0.016614	0.0435139	0.702604	Males and Females
	Height-2022	Height-2022	rs6708453	0.0160844	0.0435616	0.711953	Males and Females
	Height-2022	Height-2022	rs6717268	0.0154723	0.0435734	0.722525	Males and Females
	Height-2022	Height-2022	rs6720535	0.0162795	0.0435781	0.708724	Males and Females
	Height-2022	Height-2022	rs6727573	0.0160091	0.0435677	0.71328	Males and Females
	Height-2022	Height-2022	rs6732473	0.0156747	0.0435734	0.719048	Males and Females
	Height-2022	Height-2022	rs673323	0.016396	0.0435561	0.706594	Males and Females
	Height-2022	Height-2022	rs6738207	0.00987059	0.0435157	0.820557	Males and Females
	Height-2022	Height-2022	rs6739535	0.0153396	0.043577	0.724829	Males and Females
	Height-2022	Height-2022	rs6743852	0.0157813	0.0436048	0.717414	Males and Females
	Height-2022	Height-2022	rs6746969	0.0157045	0.0435676	0.7185	Males and Females
	Height-2022	Height-2022	rs6756913	0.0158752	0.0435807	0.715656	Males and Females
	Height-2022	Height-2022	rs6763416	0.0157392	0.0435649	0.717888	Males and Females
	Height-2022	Height-2022	rs6766571	0.016105	0.0435626	0.711607	Males and Females
	Height-2022	Height-2022	rs6767457	0.0158253	0.0435745	0.716472	Males and Females
	Height-2022	Height-2022	rs6768664	0.0150038	0.043555	0.730485	Males and Females
	Height-2022	Height-2022	rs6772740	0.0160945	0.0435972	0.712006	Males and Females
	Height-2022	Height-2022	rs6780491	0.0162534	0.0435977	0.709293	Males and Females
	Height-2022	Height-2022	rs6782005	0.0149841	0.0435594	0.730853	Males and Females
	Height-2022	Height-2022	rs6787449	0.0149325	0.0435463	0.731666	Males and Females
	Height-2022	Height-2022	rs6791246	0.0154012	0.0435617	0.723677	Males and Females
	Height-2022	Height-2022	rs680507	0.0161894	0.0435768	0.710254	Males and Females
	Height-2022	Height-2022	rs6809562	0.0167089	0.043538	0.701143	Males and Females
	Height-2022	Height-2022	rs6810470	0.016006	0.0435671	0.71333	Males and Females
	Height-2022	Height-2022	rs6816536	0.0163285	0.043585	0.707931	Males and Females
	Height-2022	Height-2022	rs6817551	0.0154708	0.0435878	0.722639	Males and Females
	Height-2022	Height-2022	rs6824751	0.0165763	0.0435396	0.703413	Males and Females
	Height-2022	Height-2022	rs6829566	0.0140483	0.0434678	0.746553	Males and Females
	Height-2022	Height-2022	rs6844234	0.0162776	0.0435597	0.708639	Males and Females
	Height-2022	Height-2022	rs6855099	0.0165922	0.0435532	0.70323	Males and Females
	Height-2022	Height-2022	rs6855108	0.0150869	0.0435637	0.729103	Males and Females
	Height-2022	Height-2022	rs6903586	0.0155031	0.0435751	0.722006	Males and Females
	Height-2022	Height-2022	rs6916070	0.0162551	0.043601	0.709287	Males and Females
	Height-2022	Height-2022	rs6918679	0.0156243	0.0435823	0.719968	Males and Females
	Height-2022	Height-2022	rs6921832	0.014724	0.0435779	0.735456	Males and Females
	Height-2022	Height-2022	rs6923486	0.0166699	0.0435102	0.701626	Males and Females
	Height-2022	Height-2022	rs6927607	0.0168834	0.0435162	0.698032	Males and Females
	Height-2022	Height-2022	rs6943608	0.014924	0.0435609	0.731898	Males and Females
	Height-2022	Height-2022	rs6951030	0.0168617	0.0434803	0.698163	Males and Females
	Height-2022	Height-2022	rs6964700	0.0143459	0.0435491	0.741839	Males and Females
	Height-2022	Height-2022	rs6973242	0.016043	0.0435784	0.712768	Males and Females
	Height-2022	Height-2022	rs698084	0.0174537	0.0434447	0.687872	Males and Females
	Height-2022	Height-2022	rs6991044	0.0154356	0.0435693	0.723132	Males and Females
	Height-2022	Height-2022	rs7012553	0.0152281	0.0435684	0.726698	Males and Females
	Height-2022	Height-2022	rs7015086	0.0148769	0.0435523	0.732662	Males and Females
	Height-2022	Height-2022	rs7020704	0.0154082	0.0435961	0.723766	Males and Females
	Height-2022	Height-2022	rs7026159	0.0168945	0.0435818	0.698275	Males and Females
	Height-2022	Height-2022	rs7027417	0.0152699	0.0435761	0.726024	Males and Females
	Height-2022	Height-2022	rs702891	0.0175655	0.0436347	0.687273	Males and Females
	Height-2022	Height-2022	rs703154	0.0157574	0.0435751	0.71764	Males and Females
	Height-2022	Height-2022	rs7036816	0.0155266	0.0435726	0.721587	Males and Females
	Height-2022	Height-2022	rs7037348	0.0163587	0.0435559	0.70723	Males and Females
	Height-2022	Height-2022	rs7046918	0.0151159	0.0435664	0.72862	Males and Females
	Height-2022	Height-2022	rs709397	0.0145585	0.0435787	0.738324	Males and Females
	Height-2022	Height-2022	rs7108037	0.0149619	0.0435396	0.731117	Males and Females
	Height-2022	Height-2022	rs7113273	0.0144813	0.0435514	0.739503	Males and Females
	Height-2022	Height-2022	rs7118395	0.0167418	0.0435631	0.700749	Males and Females
	Height-2022	Height-2022	rs7161944	0.0146988	0.0435875	0.735948	Males and Females
	Height-2022	Height-2022	rs7162389	0.0157038	0.043568	0.718516	Males and Females
	Height-2022	Height-2022	rs7162940	0.0158694	0.0435717	0.715699	Males and Females
	Height-2022	Height-2022	rs7168761	0.0139415	0.0434933	0.748557	Males and Females
	Height-2022	Height-2022	rs717183	0.0166117	0.0435689	0.702999	Males and Females
	Height-2022	Height-2022	rs7175921	0.0167097	0.0435693	0.701334	Males and Females
	Height-2022	Height-2022	rs7208990	0.0163214	0.0435454	0.7078	Males and Females
	Height-2022	Height-2022	rs7213208	0.0172439	0.0434535	0.691489	Males and Females
	Height-2022	Height-2022	rs7224610	0.0162761	0.0435674	0.708714	Males and Females
	Height-2022	Height-2022	rs7224837	0.0167005	0.0435698	0.701495	Males and Females
	Height-2022	Height-2022	rs7235757	0.0175065	0.0435712	0.687837	Males and Females
	Height-2022	Height-2022	rs7236286	0.0162537	0.0435695	0.709109	Males and Females
	Height-2022	Height-2022	rs7237237	0.0131003	0.0435089	0.763342	Males and Females
	Height-2022	Height-2022	rs7237754	0.0148872	0.0435439	0.732434	Males and Females
	Height-2022	Height-2022	rs7240858	0.0156165	0.0435714	0.720035	Males and Females
	Height-2022	Height-2022	rs7242838	0.0165954	0.0435526	0.703171	Males and Females
	Height-2022	Height-2022	rs7254601	0.0184042	0.043403	0.671544	Males and Females
	Height-2022	Height-2022	rs7262035	0.0152754	0.0435649	0.725862	Males and Females
	Height-2022	Height-2022	rs726432	0.0158949	0.0435705	0.715254	Males and Females
	Height-2022	Height-2022	rs732594	0.0191231	0.0435247	0.660399	Males and Females
	Height-2022	Height-2022	rs7326839	0.013925	0.0435925	0.749397	Males and Females
	Height-2022	Height-2022	rs7326847	0.0159266	0.0435665	0.714687	Males and Females
	Height-2022	Height-2022	rs7327169	0.0154762	0.0435913	0.722567	Males and Females
	Height-2022	Height-2022	rs7333011	0.0164144	0.0435682	0.706357	Males and Females
	Height-2022	Height-2022	rs7337857	0.0165093	0.0435353	0.704528	Males and Females
	Height-2022	Height-2022	rs736185	0.0161163	0.043562	0.711411	Males and Females
	Height-2022	Height-2022	rs743282	0.0161507	0.0435689	0.710866	Males and Females
	Height-2022	Height-2022	rs743347	0.0149901	0.043569	0.730805	Males and Females
	Height-2022	Height-2022	rs7436874	0.0150819	0.0435542	0.729132	Males and Females
	Height-2022	Height-2022	rs749170	0.0159992	0.0435722	0.713479	Males and Females
	Height-2022	Height-2022	rs749906	0.016921	0.0435395	0.697545	Males and Females
	Height-2022	Height-2022	rs7503044	0.0150269	0.0435915	0.730304	Males and Females
	Height-2022	Height-2022	rs750785	0.0160426	0.0435702	0.712724	Males and Females
	Height-2022	Height-2022	rs7518722	0.0148941	0.0435785	0.732519	Males and Females
	Height-2022	Height-2022	rs7531163	0.015625	0.044059	0.72286	Males and Females
	Height-2022	Height-2022	rs7537440	0.0149001	0.043577	0.732408	Males and Females
	Height-2022	Height-2022	rs7542242	0.0170167	0.0437236	0.697137	Males and Females
	Height-2022	Height-2022	rs7548749	0.0144663	0.0435396	0.739696	Males and Females
	Height-2022	Height-2022	rs755202	0.016278	0.043546	0.708544	Males and Females
	Height-2022	Height-2022	rs7559111	0.0176789	0.0435382	0.684703	Males and Females
	Height-2022	Height-2022	rs7559483	0.0161106	0.0435516	0.711443	Males and Females
	Height-2022	Height-2022	rs7574001	0.0160804	0.0435782	0.712127	Males and Females
	Height-2022	Height-2022	rs7585068	0.0174948	0.0435334	0.68778	Males and Females
	Height-2022	Height-2022	rs7634969	0.0151262	0.0435708	0.728468	Males and Females
	Height-2022	Height-2022	rs7641302	0.0183171	0.0434584	0.6734	Males and Females
	Height-2022	Height-2022	rs7642319	0.0169865	0.0434967	0.696149	Males and Females
	Height-2022	Height-2022	rs7646775	0.0145329	0.0435687	0.73871	Males and Females
	Height-2022	Height-2022	rs7648352	0.0172626	0.0435589	0.69188	Males and Females
	Height-2022	Height-2022	rs7648640	0.0147288	0.0435583	0.735258	Males and Females
	Height-2022	Height-2022	rs7648727	0.0156689	0.0435763	0.719165	Males and Females
	Height-2022	Height-2022	rs7668315	0.0162741	0.0435893	0.708887	Males and Females
	Height-2022	Height-2022	rs7675700	0.0154864	0.0435722	0.722276	Males and Females
	Height-2022	Height-2022	rs7677177	0.0176161	0.0434807	0.685369	Males and Females
	Height-2022	Height-2022	rs7677680	0.0151957	0.0435773	0.727309	Males and Females
	Height-2022	Height-2022	rs7681358	0.0158496	0.0435749	0.716058	Males and Females
	Height-2022	Height-2022	rs7683046	0.0162613	0.0435818	0.709058	Males and Females
	Height-2022	Height-2022	rs7691693	0.0143593	0.0435521	0.741625	Males and Females
	Height-2022	Height-2022	rs7695359	0.0155464	0.0435727	0.721248	Males and Females
	Height-2022	Height-2022	rs7697716	0.0171242	0.0435373	0.694081	Males and Females
	Height-2022	Height-2022	rs7743913	0.0157343	0.0435745	0.718032	Males and Females
	Height-2022	Height-2022	rs7744710	0.0154959	0.0435725	0.722114	Males and Females
	Height-2022	Height-2022	rs7755539	0.0152875	0.0435683	0.725674	Males and Females
	Height-2022	Height-2022	rs7762549	0.0155567	0.0435781	0.721103	Males and Females
	Height-2022	Height-2022	rs7773966	0.0153274	0.0435731	0.725016	Males and Females
	Height-2022	Height-2022	rs7775497	0.0103433	0.0436577	0.812719	Males and Females
	Height-2022	Height-2022	rs7780063	0.0169142	0.0435408	0.697671	Males and Females
	Height-2022	Height-2022	rs7782538	0.013224	0.0435213	0.761242	Males and Females
	Height-2022	Height-2022	rs7813146	0.014628	0.0435572	0.736996	Males and Females
	Height-2022	Height-2022	rs7814421	0.0158812	0.043588	0.715598	Males and Females
	Height-2022	Height-2022	rs7816624	0.0157957	0.04358	0.717013	Males and Females
	Height-2022	Height-2022	rs7816852	0.0158132	0.0435544	0.716554	Males and Females
	Height-2022	Height-2022	rs7819160	0.0144384	0.0436059	0.74056	Males and Females
	Height-2022	Height-2022	rs7824719	0.0149847	0.0435749	0.730933	Males and Females
	Height-2022	Height-2022	rs7825555	0.0114669	0.043678	0.792911	Males and Females
	Height-2022	Height-2022	rs7828331	0.0161087	0.0436049	0.711813	Males and Females
	Height-2022	Height-2022	rs7832777	0.0139835	0.0435424	0.7481	Males and Females
	Height-2022	Height-2022	rs7835981	0.0168169	0.0436028	0.699731	Males and Females
	Height-2022	Height-2022	rs7837472	0.0159713	0.0435666	0.713922	Males and Females
	Height-2022	Height-2022	rs784932	0.015921	0.0435674	0.714788	Males and Females
	Height-2022	Height-2022	rs785441	0.014087	0.0435505	0.746344	Males and Females
	Height-2022	Height-2022	rs7870046	0.0164863	0.0435469	0.704994	Males and Females
	Height-2022	Height-2022	rs7873170	0.0160571	0.0435704	0.712476	Males and Females
	Height-2022	Height-2022	rs7875186	0.0167996	0.0435319	0.69956	Males and Females
	Height-2022	Height-2022	rs7927500	0.0170103	0.0435234	0.695922	Males and Females
	Height-2022	Height-2022	rs7932891	0.0173639	0.0435468	0.690085	Males and Females
	Height-2022	Height-2022	rs794016	0.0140924	0.0436794	0.746974	Males and Females
	Height-2022	Height-2022	rs7945834	0.0161614	0.0435605	0.710629	Males and Females
	Height-2022	Height-2022	rs7946331	0.0152146	0.0436191	0.727236	Males and Females
	Height-2022	Height-2022	rs797209	0.0149635	0.0434817	0.730747	Males and Females
	Height-2022	Height-2022	rs7987982	0.0159006	0.0435674	0.715138	Males and Females
	Height-2022	Height-2022	rs7990612	0.0162035	0.04356	0.709907	Males and Females
	Height-2022	Height-2022	rs7993025	0.0149119	0.043575	0.732191	Males and Females
	Height-2022	Height-2022	rs7994573	0.0192141	0.0436963	0.660141	Males and Females
	Height-2022	Height-2022	rs8002850	0.0165896	0.0435666	0.703361	Males and Females
	Height-2022	Height-2022	rs8012907	0.0155541	0.0435792	0.721154	Males and Females
	Height-2022	Height-2022	rs8030277	0.0154718	0.0436054	0.722729	Males and Females
	Height-2022	Height-2022	rs8035111	0.014822	0.0436214	0.734016	Males and Females
	Height-2022	Height-2022	rs8035402	0.0137065	0.043536	0.752889	Males and Females
	Height-2022	Height-2022	rs8036565	0.0147798	0.0435878	0.734548	Males and Females
	Height-2022	Height-2022	rs8039483	0.0155193	0.0435613	0.721643	Males and Females
	Height-2022	Height-2022	rs8045000	0.0164139	0.0435547	0.70628	Males and Females
	Height-2022	Height-2022	rs8052665	0.0157179	0.0435702	0.718287	Males and Females
	Height-2022	Height-2022	rs8065382	0.0145724	0.0435432	0.737877	Males and Females
	Height-2022	Height-2022	rs8077585	0.0179243	0.043563	0.680738	Males and Females
	Height-2022	Height-2022	rs8078945	0.0158072	0.0435681	0.716742	Males and Females
	Height-2022	Height-2022	rs8081012	0.014653	0.0434816	0.736121	Males and Females
	Height-2022	Height-2022	rs8090363	0.0163937	0.0435865	0.706829	Males and Females
	Height-2022	Height-2022	rs8100568	0.0152516	0.043572	0.726314	Males and Females
	Height-2022	Height-2022	rs8107771	0.0142742	0.0435378	0.74302	Males and Females
	Height-2022	Height-2022	rs8115449	0.0173389	0.0435779	0.690717	Males and Females
	Height-2022	Height-2022	rs8128316	0.0137985	0.0436479	0.751903	Males and Females
	Height-2022	Height-2022	rs8131660	0.0144914	0.0435325	0.739219	Males and Females
	Height-2022	Height-2022	rs814968	0.0158513	0.0435782	0.716049	Males and Females
	Height-2022	Height-2022	rs817545	0.0166218	0.0436123	0.703109	Males and Females
	Height-2022	Height-2022	rs836624	0.0147415	0.0435504	0.734991	Males and Females
	Height-2022	Height-2022	rs846798	0.0154274	0.0435822	0.72335	Males and Females
	Height-2022	Height-2022	rs850154	0.0147103	0.0435649	0.735617	Males and Females
	Height-2022	Height-2022	rs858008	0.0153102	0.0435783	0.725344	Males and Females
	Height-2022	Height-2022	rs859	0.0157927	0.0435695	0.716999	Males and Females
	Height-2022	Height-2022	rs869958	0.0173721	0.0434691	0.68942	Males and Females
	Height-2022	Height-2022	rs872778	0.0178475	0.0435333	0.681825	Males and Females
	Height-2022	Height-2022	rs873634	0.0145425	0.0435511	0.738441	Males and Females
	Height-2022	Height-2022	rs874492	0.0145543	0.0435334	0.738134	Males and Females
	Height-2022	Height-2022	rs875588	0.0156482	0.043594	0.71963	Males and Females
	Height-2022	Height-2022	rs876540	0.0145162	0.0435203	0.738719	Males and Females
	Height-2022	Height-2022	rs878765	0.0158267	0.0435793	0.716479	Males and Females
	Height-2022	Height-2022	rs883799	0.0156267	0.0435509	0.719734	Males and Females
	Height-2022	Height-2022	rs887230	0.0160141	0.0435771	0.713255	Males and Females
	Height-2022	Height-2022	rs889162	0.0149713	0.0435956	0.731288	Males and Females
	Height-2022	Height-2022	rs904549	0.0162906	0.0435636	0.708441	Males and Females
	Height-2022	Height-2022	rs905720	0.0165286	0.0435449	0.704261	Males and Females
	Height-2022	Height-2022	rs910244	0.012001	0.0435535	0.782896	Males and Females
	Height-2022	Height-2022	rs921291	0.0160217	0.0435795	0.71314	Males and Females
	Height-2022	Height-2022	rs926241	0.0167325	0.0435917	0.701092	Males and Females
	Height-2022	Height-2022	rs926378	0.0164793	0.0435636	0.705222	Males and Females
	Height-2022	Height-2022	rs927366	0.0150594	0.0435717	0.729626	Males and Females
	Height-2022	Height-2022	rs9298506	0.0139453	0.0435677	0.748906	Males and Females
	Height-2022	Height-2022	rs9328160	0.0164736	0.0435474	0.705214	Males and Females
	Height-2022	Height-2022	rs9330454	0.0151403	0.0435792	0.728275	Males and Females
	Height-2022	Height-2022	rs9355741	0.0205612	0.0431844	0.633985	Males and Females
	Height-2022	Height-2022	rs9356754	0.0165339	0.0434708	0.703689	Males and Females
	Height-2022	Height-2022	rs9365006	0.015964	0.0435662	0.714044	Males and Females
	Height-2022	Height-2022	rs9379978	0.0189675	0.0435487	0.663166	Males and Females
	Height-2022	Height-2022	rs9388105	0.0159736	0.0435827	0.713983	Males and Females
	Height-2022	Height-2022	rs939320	0.0149593	0.0435523	0.731238	Males and Females
	Height-2022	Height-2022	rs9395436	0.0146777	0.0435618	0.736162	Males and Females
	Height-2022	Height-2022	rs942496	0.00905207	0.0435481	0.835335	Males and Females
	Height-2022	Height-2022	rs9442514	0.0151978	0.0436377	0.727635	Males and Females
	Height-2022	Height-2022	rs9476575	0.0162239	0.0435618	0.709569	Males and Females
	Height-2022	Height-2022	rs9477662	0.0149548	0.0435598	0.731361	Males and Females
	Height-2022	Height-2022	rs9494412	0.0151286	0.0435748	0.728452	Males and Females
	Height-2022	Height-2022	rs9507223	0.0156697	0.0435697	0.719112	Males and Females
	Height-2022	Height-2022	rs9515399	0.0166349	0.0435296	0.702348	Males and Females
	Height-2022	Height-2022	rs9519578	0.0168055	0.0435474	0.699562	Males and Females
	Height-2022	Height-2022	rs9520594	0.0132523	0.0434414	0.760319	Males and Females
	Height-2022	Height-2022	rs952267	0.0172798	0.0434687	0.690983	Males and Females
	Height-2022	Height-2022	rs952319	0.0151611	0.0436283	0.728211	Males and Females
	Height-2022	Height-2022	rs9523313	0.00794153	0.0437919	0.856095	Males and Females
	Height-2022	Height-2022	rs9532760	0.0157722	0.043571	0.71736	Males and Females
	Height-2022	Height-2022	rs9541921	0.0154541	0.0435814	0.722888	Males and Females
	Height-2022	Height-2022	rs9554365	0.0160782	0.0435768	0.712155	Males and Females
	Height-2022	Height-2022	rs9556403	0.0153109	0.0435737	0.725304	Males and Females
	Height-2022	Height-2022	rs9560105	0.016143	0.0435713	0.711013	Males and Females
	Height-2022	Height-2022	rs9565748	0.0162756	0.0435635	0.708696	Males and Females
	Height-2022	Height-2022	rs9567518	0.0164196	0.0435615	0.706227	Males and Females
	Height-2022	Height-2022	rs9571522	0.015816	0.0435739	0.716627	Males and Females
	Height-2022	Height-2022	rs9575543	0.0143727	0.0435254	0.741239	Males and Females
	Height-2022	Height-2022	rs958663	0.0155199	0.043574	0.72171	Males and Females
	Height-2022	Height-2022	rs9592809	0.0146902	0.0435705	0.735996	Males and Females
	Height-2022	Height-2022	rs9618617	0.0161778	0.0435475	0.710267	Males and Females
	Height-2022	Height-2022	rs9649546	0.0157209	0.0435779	0.718284	Males and Females
	Height-2022	Height-2022	rs9658081	0.0153359	0.0435036	0.724448	Males and Females
	Height-2022	Height-2022	rs965935	0.0174202	0.0435169	0.688929	Males and Females
	Height-2022	Height-2022	rs9662989	0.0155267	0.0435717	0.72158	Males and Females
	Height-2022	Height-2022	rs9675039	0.0152698	0.0435698	0.725987	Males and Females
	Height-2022	Height-2022	rs9689738	0.016967	0.0435334	0.696724	Males and Females
	Height-2022	Height-2022	rs975045	0.0166658	0.0435656	0.702057	Males and Females
	Height-2022	Height-2022	rs978266	0.0164552	0.0435626	0.705626	Males and Females
	Height-2022	Height-2022	rs9810441	0.0150892	0.0435766	0.729141	Males and Females
	Height-2022	Height-2022	rs9814412	0.0166029	0.043539	0.702956	Males and Females
	Height-2022	Height-2022	rs9839168	0.014802	0.0435545	0.733969	Males and Females
	Height-2022	Height-2022	rs9841435	0.015497	0.043636	0.722482	Males and Females
	Height-2022	Height-2022	rs9847800	0.0149017	0.0435649	0.732308	Males and Females
	Height-2022	Height-2022	rs9853329	0.0167146	0.0435196	0.700926	Males and Females
	Height-2022	Height-2022	rs9863121	0.0166453	0.0435411	0.702246	Males and Females
	Height-2022	Height-2022	rs9865965	0.0158545	0.0435661	0.71592	Males and Females
	Height-2022	Height-2022	rs9875758	0.0155135	0.0435784	0.721849	Males and Females
	Height-2022	Height-2022	rs9898140	0.0169827	0.0435047	0.696267	Males and Females
	Height-2022	Height-2022	rs9905189	0.0158245	0.0435696	0.716455	Males and Females
	Height-2022	Height-2022	rs9908991	0.0170204	0.0435462	0.695901	Males and Females
	Height-2022	Height-2022	rs9910719	0.0153993	0.0435636	0.723722	Males and Females
	Height-2022	Height-2022	rs9913009	0.0168517	0.0435184	0.698584	Males and Females
	Height-2022	Height-2022	rs9915205	0.0150649	0.0435612	0.729467	Males and Females
	Height-2022	Height-2022	rs9917256	0.016189	0.0435669	0.710198	Males and Females
	Height-2022	Height-2022	rs9920051	0.0151057	0.0435572	0.72874	Males and Females
	Height-2022	Height-2022	rs9920389	0.016456	0.0435935	0.705812	Males and Females
	Height-2022	Height-2022	rs9946888	0.0146617	0.0435834	0.736566	Males and Females
	Height-2022	Height-2022	rs9949083	0.0159327	0.0435765	0.714644	Males and Females
	Height-2022	Height-2022	rs9951431	0.0150361	0.0435622	0.72997	Males and Females
	Height-2022	Height-2022	rs9954075	0.0154651	0.0435904	0.722754	Males and Females
	Height-2022	Height-2022	rs9964798	0.0150716	0.043563	0.729363	Males and Females
	Height-2022	Height-2022	rs999758	0.0172873	0.0435232	0.691223	Males and Females
	Height-2022	Height-2022	All	0.0156117	0.0435431	0.719943	Males and Females
	IL18	Interleukin-18	All	NA	NA	NA	Males and Females
	IL6r	Interleukin-6 receptor	All	NA	NA	NA	Males and Females
	IL8	Interleukin-8	All	NA	NA	NA	Males and Females
	LOY	Loss_of_Y_chromosome	rs10048745	0.137645	0.043676	0.0016243	Males and Females
	LOY	Loss_of_Y_chromosome	rs10305667	0.139087	0.0433092	0.00132046	Males and Females
	LOY	Loss_of_Y_chromosome	rs10410423	0.142683	0.0434114	0.00101341	Males and Females
	LOY	Loss_of_Y_chromosome	rs10456506	0.138675	0.043783	0.00153852	Males and Females
	LOY	Loss_of_Y_chromosome	rs1052053	0.133456	0.0445155	0.00271788	Males and Females
	LOY	Loss_of_Y_chromosome	rs11082396	0.145658	0.0446007	0.0010915	Males and Females
	LOY	Loss_of_Y_chromosome	rs111725880	0.144921	0.0438095	0.000939718	Males and Females
	LOY	Loss_of_Y_chromosome	rs11258419	0.144347	0.0433909	0.000878902	Males and Females
	LOY	Loss_of_Y_chromosome	rs113250338	0.140694	0.0438074	0.00131975	Males and Females
	LOY	Loss_of_Y_chromosome	rs11679328	0.144274	0.0437393	0.000972076	Males and Females
	LOY	Loss_of_Y_chromosome	rs117145034	0.142377	0.0435575	0.0010804	Males and Females
	LOY	Loss_of_Y_chromosome	rs11769630	0.143807	0.0436747	0.000992396	Males and Females
	LOY	Loss_of_Y_chromosome	rs118035610	0.13766	0.0439287	0.00172611	Males and Females
	LOY	Loss_of_Y_chromosome	rs11965885	0.134544	0.0422455	0.00144842	Males and Females
	LOY	Loss_of_Y_chromosome	rs12549737	0.142585	0.0436104	0.00107732	Males and Females
	LOY	Loss_of_Y_chromosome	rs12695310	0.144594	0.0436881	0.000933954	Males and Females
	LOY	Loss_of_Y_chromosome	rs13062095	0.131177	0.0436063	0.00262779	Males and Females
	LOY	Loss_of_Y_chromosome	rs13063578	0.14676	0.0433218	0.000704897	Males and Females
	LOY	Loss_of_Y_chromosome	rs13286011	0.145833	0.0432226	0.000740863	Males and Females
	LOY	Loss_of_Y_chromosome	rs1569419	0.14309	0.0435712	0.00102328	Males and Females
	LOY	Loss_of_Y_chromosome	rs16982394	0.140599	0.0439718	0.00138638	Males and Females
	LOY	Loss_of_Y_chromosome	rs17064495	0.141593	0.0435784	0.00115746	Males and Females
	LOY	Loss_of_Y_chromosome	rs17255991	0.139417	0.0436381	0.00139903	Males and Females
	LOY	Loss_of_Y_chromosome	rs173913	0.14337	0.0435036	0.000982177	Males and Females
	LOY	Loss_of_Y_chromosome	rs17758695	0.149092	0.0440821	0.000719242	Males and Females
	LOY	Loss_of_Y_chromosome	rs1805419	0.13982	0.0435892	0.00133807	Males and Females
	LOY	Loss_of_Y_chromosome	rs200113015	0.137163	0.043036	0.00143674	Males and Females
	LOY	Loss_of_Y_chromosome	rs218264	0.141391	0.0436105	0.00118635	Males and Females
	LOY	Loss_of_Y_chromosome	rs2280548	0.120918	0.0425458	0.00448228	Males and Females
	LOY	Loss_of_Y_chromosome	rs2291119	0.138403	0.0432238	0.00136478	Males and Females
	LOY	Loss_of_Y_chromosome	rs2293661	0.142457	0.0437419	0.00112689	Males and Females
	LOY	Loss_of_Y_chromosome	rs230533	0.142553	0.0436024	0.00107781	Males and Females
	LOY	Loss_of_Y_chromosome	rs2382230	0.140084	0.0435012	0.00128083	Males and Females
	LOY	Loss_of_Y_chromosome	rs2395902	0.138921	0.0435172	0.00141132	Males and Females
	LOY	Loss_of_Y_chromosome	rs2527884	0.140346	0.0435502	0.00127024	Males and Females
	LOY	Loss_of_Y_chromosome	rs2651932	0.142588	0.0435816	0.00106887	Males and Females
	LOY	Loss_of_Y_chromosome	rs2701539	0.140572	0.0435248	0.00123919	Males and Females
	LOY	Loss_of_Y_chromosome	rs2908986	0.141224	0.0435568	0.0011857	Males and Females
	LOY	Loss_of_Y_chromosome	rs291699	0.138561	0.0434476	0.00142688	Males and Females
	LOY	Loss_of_Y_chromosome	rs2979469	0.149732	0.0432696	0.000539279	Males and Females
	LOY	Loss_of_Y_chromosome	rs34087210	0.14005	0.0435193	0.00129033	Males and Females
	LOY	Loss_of_Y_chromosome	rs34778241	0.143196	0.0437079	0.00105211	Males and Females
	LOY	Loss_of_Y_chromosome	rs34890930	0.149298	0.042598	0.000456941	Males and Females
	LOY	Loss_of_Y_chromosome	rs36084354	0.14122	0.0436116	0.00120321	Males and Females
	LOY	Loss_of_Y_chromosome	rs3811444	0.144779	0.0434884	0.000871113	Males and Females
	LOY	Loss_of_Y_chromosome	rs392020	0.143476	0.0435727	0.000992014	Males and Females
	LOY	Loss_of_Y_chromosome	rs4288784	0.132701	0.0400279	0.000915738	Males and Females
	LOY	Loss_of_Y_chromosome	rs458069	0.142702	0.04357	0.00105572	Males and Females
	LOY	Loss_of_Y_chromosome	rs4669037	0.138598	0.0433837	0.00139973	Males and Females
	LOY	Loss_of_Y_chromosome	rs4671127	0.142212	0.0436071	0.00110934	Males and Females
	LOY	Loss_of_Y_chromosome	rs4753659	0.141556	0.0434131	0.00111147	Males and Females
	LOY	Loss_of_Y_chromosome	rs478093	0.147434	0.0428802	0.000585443	Males and Females
	LOY	Loss_of_Y_chromosome	rs56795609	0.134476	0.0417636	0.00128214	Males and Females
	LOY	Loss_of_Y_chromosome	rs57026767	0.142142	0.0435913	0.00111104	Males and Females
	LOY	Loss_of_Y_chromosome	rs58222464	0.142284	0.0435848	0.00109645	Males and Females
	LOY	Loss_of_Y_chromosome	rs58355844	0.142109	0.0435684	0.00110728	Males and Females
	LOY	Loss_of_Y_chromosome	rs5914348	0.149831	0.0423569	0.000404163	Males and Females
	LOY	Loss_of_Y_chromosome	rs59633341	0.141297	0.0447063	0.00157461	Males and Females
	LOY	Loss_of_Y_chromosome	rs60781426	0.142067	0.0435922	0.00111802	Males and Females
	LOY	Loss_of_Y_chromosome	rs60808706	0.142821	0.043602	0.00105451	Males and Females
	LOY	Loss_of_Y_chromosome	rs6089050	0.133834	0.0442915	0.00251388	Males and Females
	LOY	Loss_of_Y_chromosome	rs621940	0.143315	0.0436841	0.00103545	Males and Females
	LOY	Loss_of_Y_chromosome	rs6479226	0.144803	0.0434634	0.000863455	Males and Females
	LOY	Loss_of_Y_chromosome	rs6731121	0.14384	0.0435423	0.000954983	Males and Females
	LOY	Loss_of_Y_chromosome	rs6924733	0.143933	0.0435295	0.000944473	Males and Females
	LOY	Loss_of_Y_chromosome	rs6939093	0.144024	0.0434823	0.00092551	Males and Females
	LOY	Loss_of_Y_chromosome	rs7035770	0.141403	0.0435606	0.0011699	Males and Females
	LOY	Loss_of_Y_chromosome	rs710422	0.142208	0.0436614	0.00112575	Males and Females
	LOY	Loss_of_Y_chromosome	rs7172615	0.14836	0.0430586	0.000569937	Males and Females
	LOY	Loss_of_Y_chromosome	rs7223609	0.141222	0.0435682	0.00118947	Males and Females
	LOY	Loss_of_Y_chromosome	rs7271671	0.146482	0.0447332	0.00105825	Males and Females
	LOY	Loss_of_Y_chromosome	rs72899729	0.149773	0.0431309	0.000515582	Males and Females
	LOY	Loss_of_Y_chromosome	rs73176930	0.147683	0.0434831	0.000682967	Males and Females
	LOY	Loss_of_Y_chromosome	rs73721669	0.156503	0.0430068	0.000273662	Males and Females
	LOY	Loss_of_Y_chromosome	rs739846	0.141173	0.0435881	0.00120036	Males and Females
	LOY	Loss_of_Y_chromosome	rs74845559	0.141101	0.0436823	0.00123717	Males and Females
	LOY	Loss_of_Y_chromosome	rs76428106	0.140693	0.0435705	0.00124189	Males and Females
	LOY	Loss_of_Y_chromosome	rs7781977	0.142336	0.043676	0.00111845	Males and Females
	LOY	Loss_of_Y_chromosome	rs79966604	0.145201	0.0435882	0.000864745	Males and Females
	LOY	Loss_of_Y_chromosome	rs80036149	0.142612	0.0435718	0.00106396	Males and Females
	LOY	Loss_of_Y_chromosome	rs8088824	0.140543	0.0436116	0.00127025	Males and Females
	LOY	Loss_of_Y_chromosome	rs9262570	0.146094	0.0432065	0.000721448	Males and Females
	LOY	Loss_of_Y_chromosome	rs9400267	0.15288	0.0439636	0.000506278	Males and Females
	LOY	Loss_of_Y_chromosome	rs9568304	0.143527	0.0432338	0.000900813	Males and Females
	LOY	Loss_of_Y_chromosome	rs9844706	0.141499	0.0437347	0.00121477	Males and Females
	LOY	Loss_of_Y_chromosome	rs9943081	0.138679	0.0432557	0.00134578	Males and Females
	LOY	Loss_of_Y_chromosome	All	0.142105	0.0432302	0.00101204	Males and Females
	Leisure_screen_time	Leisure_screen_time	rs10189857	-0.0325497	0.0545892	0.550997	Males and Females
	Leisure_screen_time	Leisure_screen_time	rs10889193	-0.0196587	0.0526909	0.709079	Males and Females
	Leisure_screen_time	Leisure_screen_time	rs11074658	-0.0259446	0.0539746	0.630743	Males and Females
	Leisure_screen_time	Leisure_screen_time	rs11275375	-0.0245387	0.055131	0.656249	Males and Females
	Leisure_screen_time	Leisure_screen_time	rs114590429	-0.0228136	0.0534468	0.669491	Males and Females
	Leisure_screen_time	Leisure_screen_time	rs12062845	-0.0281691	0.0542527	0.603608	Males and Females
	Leisure_screen_time	Leisure_screen_time	rs12324720	-0.0330974	0.0543467	0.542521	Males and Females
	Leisure_screen_time	Leisure_screen_time	rs12617870	-0.0313927	0.054544	0.56492	Males and Females
	Leisure_screen_time	Leisure_screen_time	rs12678836	-0.0329302	0.0544044	0.544989	Males and Females
	Leisure_screen_time	Leisure_screen_time	rs12962050	-0.0322161	0.0543824	0.553583	Males and Females
	Leisure_screen_time	Leisure_screen_time	rs12992995	-0.0416245	0.0532049	0.434013	Males and Females
	Leisure_screen_time	Leisure_screen_time	rs13235840	-0.029432	0.0543921	0.588434	Males and Females
	Leisure_screen_time	Leisure_screen_time	rs1375561	-0.0354186	0.054303	0.514246	Males and Females
	Leisure_screen_time	Leisure_screen_time	rs1391954	-0.0249181	0.0539255	0.644021	Males and Females
	Leisure_screen_time	Leisure_screen_time	rs144155998	-0.0393652	0.0544421	0.469639	Males and Females
	Leisure_screen_time	Leisure_screen_time	rs145255225	-0.0289875	0.0543684	0.593916	Males and Females
	Leisure_screen_time	Leisure_screen_time	rs148544378	-0.0325732	0.054213	0.547948	Males and Females
	Leisure_screen_time	Leisure_screen_time	rs1604558	-0.0409284	0.0541493	0.449743	Males and Females
	Leisure_screen_time	Leisure_screen_time	rs17025214	-0.0302386	0.05426	0.577328	Males and Females
	Leisure_screen_time	Leisure_screen_time	rs17621391	-0.0306253	0.0542554	0.572437	Males and Females
	Leisure_screen_time	Leisure_screen_time	rs1860337	-0.0315204	0.0544525	0.562683	Males and Females
	Leisure_screen_time	Leisure_screen_time	rs197439	-0.0287401	0.0543818	0.59716	Males and Females
	Leisure_screen_time	Leisure_screen_time	rs1999065	-0.0281154	0.0542334	0.604169	Males and Females
	Leisure_screen_time	Leisure_screen_time	rs2229383	-0.0286919	0.0544553	0.598271	Males and Females
	Leisure_screen_time	Leisure_screen_time	rs2529484	-0.0317137	0.0543397	0.559477	Males and Females
	Leisure_screen_time	Leisure_screen_time	rs2783992	-0.0305002	0.054439	0.5753	Males and Females
	Leisure_screen_time	Leisure_screen_time	rs34864022	-0.0248407	0.0538047	0.644309	Males and Females
	Leisure_screen_time	Leisure_screen_time	rs36079846	-0.0318836	0.0544501	0.558174	Males and Females
	Leisure_screen_time	Leisure_screen_time	rs3791033	-0.0128142	0.0526335	0.807648	Males and Females
	Leisure_screen_time	Leisure_screen_time	rs4303732	-0.0300854	0.0544422	0.58053	Males and Females
	Leisure_screen_time	Leisure_screen_time	rs4416502	-0.0408503	0.0537589	0.447327	Males and Females
	Leisure_screen_time	Leisure_screen_time	rs4483592	-0.0310823	0.0545812	0.569038	Males and Females
	Leisure_screen_time	Leisure_screen_time	rs4551799	-0.0281719	0.0541114	0.602626	Males and Females
	Leisure_screen_time	Leisure_screen_time	rs55751618	-0.0360047	0.054695	0.510358	Males and Females
	Leisure_screen_time	Leisure_screen_time	rs558134	-0.0331831	0.0543484	0.541489	Males and Females
	Leisure_screen_time	Leisure_screen_time	rs56151256	-0.0399466	0.0539227	0.458807	Males and Females
	Leisure_screen_time	Leisure_screen_time	rs62131183	-0.0377149	0.054037	0.48521	Males and Females
	Leisure_screen_time	Leisure_screen_time	rs62151809	-0.0366167	0.0542318	0.499556	Males and Females
	Leisure_screen_time	Leisure_screen_time	rs62244886	-0.0256668	0.0539352	0.634158	Males and Females
	Leisure_screen_time	Leisure_screen_time	rs6457816	-0.0366431	0.0541436	0.498548	Males and Females
	Leisure_screen_time	Leisure_screen_time	rs6685030	-0.0371991	0.054095	0.491666	Males and Females
	Leisure_screen_time	Leisure_screen_time	rs6857	-0.0509619	0.0518128	0.325324	Males and Females
	Leisure_screen_time	Leisure_screen_time	rs7067170	-0.0257296	0.0544805	0.636733	Males and Females
	Leisure_screen_time	Leisure_screen_time	rs71658797	-0.0367354	0.054255	0.49835	Males and Females
	Leisure_screen_time	Leisure_screen_time	rs73420302	-0.0330401	0.0543829	0.543489	Males and Females
	Leisure_screen_time	Leisure_screen_time	rs73581580	-0.0340909	0.0542555	0.529781	Males and Females
	Leisure_screen_time	Leisure_screen_time	rs7430216	-0.0266829	0.0538412	0.620187	Males and Females
	Leisure_screen_time	Leisure_screen_time	rs7432837	-0.02777	0.054017	0.607184	Males and Females
	Leisure_screen_time	Leisure_screen_time	rs743699	-0.0327263	0.0544389	0.547735	Males and Females
	Leisure_screen_time	Leisure_screen_time	rs7615206	-0.0645745	0.0499088	0.195718	Males and Females
	Leisure_screen_time	Leisure_screen_time	rs76267866	-0.0319777	0.0544776	0.557212	Males and Females
	Leisure_screen_time	Leisure_screen_time	rs7821826	-0.0222899	0.0528766	0.673357	Males and Females
	Leisure_screen_time	Leisure_screen_time	rs78394231	-0.0501858	0.050809	0.323283	Males and Females
	Leisure_screen_time	Leisure_screen_time	rs9513416	-0.0287529	0.0540958	0.59506	Males and Females
	Leisure_screen_time	Leisure_screen_time	rs9821299	-0.035625	0.0542809	0.511627	Males and Females
	Leisure_screen_time	Leisure_screen_time	rs9867121	-0.0428351	0.0534668	0.423043	Males and Females
	Leisure_screen_time	Leisure_screen_time	All	-0.0325563	0.0534929	0.542783	Males and Females
	MCP2	Monocyte Chemotactic Protein 2	All	NA	NA	NA	Males and Females
	MCSF	Macrophage Colony-Stimulating Factor 1	All	NA	NA	NA	Males and Females
	MIP1a	Macrophage Inflammatory Protein-1 alpha	All	NA	NA	NA	Males and Females
	MIP1b	Macrophage Inflammatory Protein-1 beta	All	-0.00889416	0.0428896	0.835718	Males and Females
	MMP7	Matrix Metalloproteinase-7	All	NA	NA	NA	Males and Females
	MPIF1	Myeloid Progenitor Inhibitory Factor 1	All	NA	NA	NA	Males and Females
	NrCAM	Neuronal Cell Adhesion Molecule	All	NA	NA	NA	Males and Females
	Plasma omega-6 polyunsaturated fatty acid levels (adrenic acid) PMID:24823311	Plasma omega-6 polyunsaturated fatty acid levels (adrenic acid)	All	NA	NA	NA	Males and Females
	Plasma omega-6 polyunsaturated fatty acid levels (arachidonic acid) PMID:24823311	Plasma omega-6 polyunsaturated fatty acid levels (arachidonic acid)	All	0.0880579	0.0356963	0.0136304	Males and Females
	Plasma omega-6 polyunsaturated fatty acid levels (dihomo-gamma-linolenic acid) PMID:24823311	Plasma omega-6 polyunsaturated fatty acid levels (dihomo-gamma-linolenic acid)	rs174555	0.0592519	0.0313723	0.0589363	Males and Females
	Plasma omega-6 polyunsaturated fatty acid levels (dihomo-gamma-linolenic acid) PMID:24823311	Plasma omega-6 polyunsaturated fatty acid levels (dihomo-gamma-linolenic acid)	rs2280018	0.0135503	0.0367917	0.712651	Males and Females
	Plasma omega-6 polyunsaturated fatty acid levels (dihomo-gamma-linolenic acid) PMID:24823311	Plasma omega-6 polyunsaturated fatty acid levels (dihomo-gamma-linolenic acid)	rs4985155	-0.00298041	0.0206037	0.884984	Males and Females
	Plasma omega-6 polyunsaturated fatty acid levels (dihomo-gamma-linolenic acid) PMID:24823311	Plasma omega-6 polyunsaturated fatty acid levels (dihomo-gamma-linolenic acid)	All	0.0147887	0.0246033	0.547782	Males and Females
	Plasma omega-6 polyunsaturated fatty acid levels (gamma-linolenic acid) PMID:24823311	Plasma omega-6 polyunsaturated fatty acid levels (gamma-linolenic acid)	All	NA	NA	NA	Males and Females
	Plasma omega-6 polyunsaturated fatty acid levels (linoleic acid) PMID:24823311	Plasma omega-6 polyunsaturated fatty acid levels (linoleic acid)	rs1136001	-0.000464266	0.00534066	0.930727	Males and Females
	Plasma omega-6 polyunsaturated fatty acid levels (linoleic acid) PMID:24823311	Plasma omega-6 polyunsaturated fatty acid levels (linoleic acid)	rs174550	-0.00543499	0.019145	0.776498	Males and Females
	Plasma omega-6 polyunsaturated fatty acid levels (linoleic acid) PMID:24823311	Plasma omega-6 polyunsaturated fatty acid levels (linoleic acid)	rs2280018	-0.00211953	0.00838821	0.800516	Males and Females
	Plasma omega-6 polyunsaturated fatty acid levels (linoleic acid) PMID:24823311	Plasma omega-6 polyunsaturated fatty acid levels (linoleic acid)	rs2727270	-0.0046136	0.0071069	0.516227	Males and Females
	Plasma omega-6 polyunsaturated fatty acid levels (linoleic acid) PMID:24823311	Plasma omega-6 polyunsaturated fatty acid levels (linoleic acid)	All	-0.00255345	0.00674713	0.705096	Males and Females
	RAGE	Receptor for advanced glycosylation end	All	NA	NA	NA	Males and Females
	Sedentary_behaviour_at_work	Sedentary_behaviour_at_work	rs7613360	-0.476928	0.837592	0.569082	Males and Females
	Sedentary_behaviour_at_work	Sedentary_behaviour_at_work	rs8450	-0.178389	0.311874	0.567328	Males and Females
	Sedentary_behaviour_at_work	Sedentary_behaviour_at_work	rs9482120	-1.31381	0.611931	0.0317939	Males and Females
	Sedentary_behaviour_at_work	Sedentary_behaviour_at_work	All	-0.525013	0.53261	0.324262	Males and Females
	Sortilin	Sortilin	All	NA	NA	NA	Males and Females
	TECK	Thymus-Expressed Chemokine	All	NA	NA	NA	Males and Females
	TF	Serotransferrin	All	NA	NA	NA	Males and Females
	THP	Tamm-Horsfall Urinary Glycoprotein	All	NA	NA	NA	Males and Females
	THPO	Thrombopoietin	All	NA	NA	NA	Males and Females
	TNC	Tenascin-C	All	NA	NA	NA	Males and Females
	VCAM1	Vascular Cell Adhesion Molecule-1	All	NA	NA	NA	Males and Females
	adiponectin_serum_level	Adiponectin_serum_level	rs1108842	0.0503366	0.120192	0.675361	Males and Females
	adiponectin_serum_level	Adiponectin_serum_level	rs2980879	-0.0238919	0.125368	0.84886	Males and Females
	adiponectin_serum_level	Adiponectin_serum_level	rs3001032	0.0484865	0.10691	0.650169	Males and Females
	adiponectin_serum_level	Adiponectin_serum_level	rs6810075	-0.0627146	0.176551	0.722425	Males and Females
	adiponectin_serum_level	Adiponectin_serum_level	rs731839	-0.017219	0.12905	0.893854	Males and Females
	adiponectin_serum_level	Adiponectin_serum_level	All	0.00578533	0.108872	0.957621	Males and Females
	arachidic_acid	Arachidic_acid	All	NA	NA	NA	Males and Females
	arachidonic acid (20:4n6)	Arachidonic acid (20:4n6)	All	NA	NA	NA	Males and Females
	c_reactive_protein_plasma_level	C_reactive_protein_plasma_level	rs12037222	-0.0253831	0.0661552	0.701208	Males and Females
	c_reactive_protein_plasma_level	C_reactive_protein_plasma_level	rs12239046	0.00306584	0.0728388	0.966426	Males and Females
	c_reactive_protein_plasma_level	C_reactive_protein_plasma_level	rs13233571	-0.0196434	0.070158	0.779487	Males and Females
	c_reactive_protein_plasma_level	C_reactive_protein_plasma_level	rs2794520	0.0320449	0.115937	0.782242	Males and Females
	c_reactive_protein_plasma_level	C_reactive_protein_plasma_level	rs340029	-0.0135912	0.0738922	0.854066	Males and Females
	c_reactive_protein_plasma_level	C_reactive_protein_plasma_level	rs4129267	0.0239469	0.0724462	0.740986	Males and Females
	c_reactive_protein_plasma_level	C_reactive_protein_plasma_level	rs6734238	-0.0384041	0.0587225	0.513116	Males and Females
	c_reactive_protein_plasma_level	C_reactive_protein_plasma_level	rs9987289	-0.00624109	0.0753826	0.934017	Males and Females
	c_reactive_protein_plasma_level	C_reactive_protein_plasma_level	All	-0.00901407	0.0684601	0.895246	Males and Females
	calcium measurement PMID:24068962	Calcium measurement	rs10491003	0.43052	0.330158	0.192241	Males and Females
	calcium measurement PMID:24068962	Calcium measurement	rs1550532	0.373002	0.3789	0.324903	Males and Females
	calcium measurement PMID:24068962	Calcium measurement	rs17711722	0.122128	0.327983	0.709624	Males and Females
	calcium measurement PMID:24068962	Calcium measurement	rs7336933	0.361595	0.377126	0.337652	Males and Females
	calcium measurement PMID:24068962	Calcium measurement	rs7481584	0.35276	0.383673	0.357871	Males and Females
	calcium measurement PMID:24068962	Calcium measurement	rs780094	0.0456159	0.288336	0.874296	Males and Females
	calcium measurement PMID:24068962	Calcium measurement	All	0.281959	0.319003	0.376763	Males and Females
	circulating 25-hydroxyvitamin D	Circulating 25-hydroxyvitamin D	All	NA	NA	NA	Males and Females
	coffee_consumption	Coffee_consumption	rs17685	0.0560698	0.0586475	0.339048	Males and Females
	coffee_consumption	Coffee_consumption	rs2470893	0.032422	0.0540183	0.548371	Males and Females
	coffee_consumption	Coffee_consumption	rs2472297	0.0388736	0.0627196	0.535389	Males and Females
	coffee_consumption	Coffee_consumption	rs4410790	0.101168	0.0616932	0.101035	Males and Females
	coffee_consumption	Coffee_consumption	rs6968554	0.101258	0.0587212	0.0846367	Males and Females
	coffee_consumption	Coffee_consumption	rs7800944	0.072557	0.0580495	0.21133	Males and Females
	coffee_consumption	Coffee_consumption	All	0.0663561	0.0540089	0.219216	Males and Females
	copper_blood_level	Copper_blood_level	All	0.00463671	0.0276525	0.866837	Males and Females
	dihomo-gamma-linoleic acid (20:3n6)	Dihomo-gamma-linoleic acid (20:3n6)	All	NA	NA	NA	Males and Females
	ebi-a-GCST001212	Proinsulin levels	rs10501320	0.029143	0.0681426	0.668887	NA
	ebi-a-GCST001212	Proinsulin levels	rs11558471	-0.137944	0.107567	0.199703	NA
	ebi-a-GCST001212	Proinsulin levels	rs4502156	-0.105458	0.113648	0.353443	NA
	ebi-a-GCST001212	Proinsulin levels	rs4790333	-0.122739	0.109223	0.261122	NA
	ebi-a-GCST001212	Proinsulin levels	rs6101962	-0.198397	0.101537	0.0507069	NA
	ebi-a-GCST001212	Proinsulin levels	All	-0.111517	0.0942284	0.23662	NA
	ebi-a-GCST003372	Glomerular filtration rate (creatinine)	rs10277115	-0.127818	0.321589	0.691031	NA
	ebi-a-GCST003372	Glomerular filtration rate (creatinine)	rs1044261	-0.0585988	0.319306	0.85439	NA
	ebi-a-GCST003372	Glomerular filtration rate (creatinine)	rs10774021	-0.0486232	0.31872	0.878747	NA
	ebi-a-GCST003372	Glomerular filtration rate (creatinine)	rs11655511	-0.00420697	0.309793	0.989165	NA
	ebi-a-GCST003372	Glomerular filtration rate (creatinine)	rs11657044	-0.0317504	0.321435	0.921315	NA
	ebi-a-GCST003372	Glomerular filtration rate (creatinine)	rs12460876	-0.084672	0.322575	0.792946	NA
	ebi-a-GCST003372	Glomerular filtration rate (creatinine)	rs1260326	-0.180198	0.305365	0.555119	NA
	ebi-a-GCST003372	Glomerular filtration rate (creatinine)	rs13329952	-0.0865917	0.333401	0.795078	NA
	ebi-a-GCST003372	Glomerular filtration rate (creatinine)	rs1405809	-0.086544	0.321462	0.78776	NA
	ebi-a-GCST003372	Glomerular filtration rate (creatinine)	rs163160	-0.0873821	0.321322	0.785664	NA
	ebi-a-GCST003372	Glomerular filtration rate (creatinine)	rs17319721	-0.0375849	0.328467	0.908901	NA
	ebi-a-GCST003372	Glomerular filtration rate (creatinine)	rs1800615	-0.129173	0.315892	0.682602	NA
	ebi-a-GCST003372	Glomerular filtration rate (creatinine)	rs228611	-0.0793295	0.321489	0.805097	NA
	ebi-a-GCST003372	Glomerular filtration rate (creatinine)	rs2467853	-0.0910152	0.335268	0.78603	NA
	ebi-a-GCST003372	Glomerular filtration rate (creatinine)	rs2712184	-0.101333	0.320078	0.751556	NA
	ebi-a-GCST003372	Glomerular filtration rate (creatinine)	rs2861422	-0.0520442	0.320409	0.870967	NA
	ebi-a-GCST003372	Glomerular filtration rate (creatinine)	rs316009	-0.225534	0.297537	0.44845	NA
	ebi-a-GCST003372	Glomerular filtration rate (creatinine)	rs3758086	-0.0476441	0.320697	0.881898	NA
	ebi-a-GCST003372	Glomerular filtration rate (creatinine)	rs3820716	-0.03812	0.313118	0.903102	NA
	ebi-a-GCST003372	Glomerular filtration rate (creatinine)	rs4014195	-0.172168	0.302615	0.569401	NA
	ebi-a-GCST003372	Glomerular filtration rate (creatinine)	rs4744712	-0.0841589	0.32344	0.79471	NA
	ebi-a-GCST003372	Glomerular filtration rate (creatinine)	rs491567	-0.0973931	0.323465	0.763343	NA
	ebi-a-GCST003372	Glomerular filtration rate (creatinine)	rs6503507	-0.192704	0.300533	0.521388	NA
	ebi-a-GCST003372	Glomerular filtration rate (creatinine)	rs6546838	-0.174801	0.312252	0.575612	NA
	ebi-a-GCST003372	Glomerular filtration rate (creatinine)	rs6795744	-0.0528735	0.317299	0.867656	NA
	ebi-a-GCST003372	Glomerular filtration rate (creatinine)	rs7805747	-0.00365853	0.324731	0.991011	NA
	ebi-a-GCST003372	Glomerular filtration rate (creatinine)	rs807601	-0.0878803	0.322084	0.78497	NA
	ebi-a-GCST003372	Glomerular filtration rate (creatinine)	rs848490	-0.0579485	0.320272	0.856418	NA
	ebi-a-GCST003372	Glomerular filtration rate (creatinine)	rs894680	-0.0532343	0.319041	0.867482	NA
	ebi-a-GCST003372	Glomerular filtration rate (creatinine)	rs9472135	-0.00980168	0.314526	0.975139	NA
	ebi-a-GCST003372	Glomerular filtration rate (creatinine)	rs963837	-0.0987548	0.323563	0.760206	NA
	ebi-a-GCST003372	Glomerular filtration rate (creatinine)	All	-0.0866704	0.313273	0.782041	NA
	ebi-a-GCST003375	Glomerular filtration rate (cystatin C)	rs3827143	-0.652813	0.363001	0.0721172	NA
	ebi-a-GCST003375	Glomerular filtration rate (cystatin C)	rs4293393	0.110764	0.243048	0.648584	NA
	ebi-a-GCST003375	Glomerular filtration rate (cystatin C)	rs4714704	0.134198	0.200313	0.502894	NA
	ebi-a-GCST003375	Glomerular filtration rate (cystatin C)	rs4859682	0.151359	0.161167	0.347656	NA
	ebi-a-GCST003375	Glomerular filtration rate (cystatin C)	All	0.0958363	0.195924	0.624734	NA
	ebi-a-GCST003401	Glomerular filtration rate in non diabetics (creatinine)	rs1014680	-0.0353717	0.296413	0.905012	NA
	ebi-a-GCST003401	Glomerular filtration rate in non diabetics (creatinine)	rs10277115	-0.0600357	0.296319	0.839444	NA
	ebi-a-GCST003401	Glomerular filtration rate in non diabetics (creatinine)	rs1044261	-0.000862524	0.294755	0.997665	NA
	ebi-a-GCST003401	Glomerular filtration rate in non diabetics (creatinine)	rs10513801	0.00945636	0.291929	0.974159	NA
	ebi-a-GCST003401	Glomerular filtration rate in non diabetics (creatinine)	rs10774021	0.0108261	0.294538	0.970679	NA
	ebi-a-GCST003401	Glomerular filtration rate in non diabetics (creatinine)	rs10851885	-0.0532407	0.295744	0.857134	NA
	ebi-a-GCST003401	Glomerular filtration rate in non diabetics (creatinine)	rs11227299	-0.0988243	0.28047	0.724574	NA
	ebi-a-GCST003401	Glomerular filtration rate in non diabetics (creatinine)	rs11657044	0.0299995	0.297403	0.919652	NA
	ebi-a-GCST003401	Glomerular filtration rate in non diabetics (creatinine)	rs12460876	-0.0244395	0.297686	0.934568	NA
	ebi-a-GCST003401	Glomerular filtration rate in non diabetics (creatinine)	rs1260326	-0.107715	0.282675	0.703162	NA
	ebi-a-GCST003401	Glomerular filtration rate in non diabetics (creatinine)	rs13329952	-0.0226416	0.305301	0.940882	NA
	ebi-a-GCST003401	Glomerular filtration rate in non diabetics (creatinine)	rs163160	-0.0273154	0.296887	0.926693	NA
	ebi-a-GCST003401	Glomerular filtration rate in non diabetics (creatinine)	rs2113793	-0.0334145	0.296609	0.910304	NA
	ebi-a-GCST003401	Glomerular filtration rate in non diabetics (creatinine)	rs228611	-0.0196918	0.296928	0.947124	NA
	ebi-a-GCST003401	Glomerular filtration rate in non diabetics (creatinine)	rs2467853	-0.0257676	0.308479	0.933429	NA
	ebi-a-GCST003401	Glomerular filtration rate in non diabetics (creatinine)	rs316009	-0.162773	0.27683	0.55654	NA
	ebi-a-GCST003401	Glomerular filtration rate in non diabetics (creatinine)	rs347686	0.00175147	0.296892	0.995293	NA
	ebi-a-GCST003401	Glomerular filtration rate in non diabetics (creatinine)	rs3758086	0.0124994	0.296443	0.966367	NA
	ebi-a-GCST003401	Glomerular filtration rate in non diabetics (creatinine)	rs4645989	-0.0655258	0.292114	0.822512	NA
	ebi-a-GCST003401	Glomerular filtration rate in non diabetics (creatinine)	rs4744712	-0.0235847	0.298633	0.937052	NA
	ebi-a-GCST003401	Glomerular filtration rate in non diabetics (creatinine)	rs4859682	0.0575848	0.298384	0.846967	NA
	ebi-a-GCST003401	Glomerular filtration rate in non diabetics (creatinine)	rs491567	-0.0350024	0.298007	0.9065	NA
	ebi-a-GCST003401	Glomerular filtration rate in non diabetics (creatinine)	rs6503507	-0.129736	0.279105	0.642055	NA
	ebi-a-GCST003401	Glomerular filtration rate in non diabetics (creatinine)	rs6504023	0.0459544	0.288245	0.873331	NA
	ebi-a-GCST003401	Glomerular filtration rate in non diabetics (creatinine)	rs6546838	-0.108022	0.289194	0.708755	NA
	ebi-a-GCST003401	Glomerular filtration rate in non diabetics (creatinine)	rs7793415	-0.0429547	0.29603	0.88463	NA
	ebi-a-GCST003401	Glomerular filtration rate in non diabetics (creatinine)	rs7805747	0.0589037	0.300414	0.844551	NA
	ebi-a-GCST003401	Glomerular filtration rate in non diabetics (creatinine)	rs807601	-0.0274836	0.297121	0.926301	NA
	ebi-a-GCST003401	Glomerular filtration rate in non diabetics (creatinine)	rs8091180	0.00156312	0.295663	0.995782	NA
	ebi-a-GCST003401	Glomerular filtration rate in non diabetics (creatinine)	rs848490	0.000330226	0.29567	0.999109	NA
	ebi-a-GCST003401	Glomerular filtration rate in non diabetics (creatinine)	rs894680	0.00868263	0.295307	0.976544	NA
	ebi-a-GCST003401	Glomerular filtration rate in non diabetics (creatinine)	rs910869	-0.0702342	0.291553	0.809635	NA
	ebi-a-GCST003401	Glomerular filtration rate in non diabetics (creatinine)	rs9472135	0.0436229	0.289949	0.880409	NA
	ebi-a-GCST003401	Glomerular filtration rate in non diabetics (creatinine)	rs963837	-0.0367212	0.298577	0.902117	NA
	ebi-a-GCST003401	Glomerular filtration rate in non diabetics (creatinine)	All	-0.027578	0.28997	0.92423	NA
	ebi-a-GCST003839	Sleep duration	rs1380703	-0.499821	0.20367	0.0141247	NA
	ebi-a-GCST003839	Sleep duration	rs17190618	-0.0227565	0.680912	0.973339	NA
	ebi-a-GCST003839	Sleep duration	rs62158211	0.216596	0.689073	0.753271	NA
	ebi-a-GCST003839	Sleep duration	All	-0.138377	0.436111	0.751019	NA
	ebi-a-GCST004575	Acute insulin response	All	NA	NA	NA	NA
	ebi-a-GCST004601	Red blood cell count	rs10168349	0.0450262	0.0333723	0.177271	NA
	ebi-a-GCST004601	Red blood cell count	rs10191559	0.0441926	0.0327274	0.176913	NA
	ebi-a-GCST004601	Red blood cell count	rs10224210	0.0535275	0.032987	0.104657	NA
	ebi-a-GCST004601	Red blood cell count	rs10415135	0.0476147	0.0331742	0.151204	NA
	ebi-a-GCST004601	Red blood cell count	rs1050338	0.0525469	0.0325587	0.106546	NA
	ebi-a-GCST004601	Red blood cell count	rs10626388	0.0483077	0.0330461	0.143789	NA
	ebi-a-GCST004601	Red blood cell count	rs10766533	0.0462315	0.0330876	0.16234	NA
	ebi-a-GCST004601	Red blood cell count	rs10836128	0.0476646	0.0330518	0.149268	NA
	ebi-a-GCST004601	Red blood cell count	rs10974716	0.0500635	0.0327887	0.126798	NA
	ebi-a-GCST004601	Red blood cell count	rs1106479	0.0470043	0.0331214	0.155855	NA
	ebi-a-GCST004601	Red blood cell count	rs11072506	0.0506986	0.0326167	0.120095	NA
	ebi-a-GCST004601	Red blood cell count	rs11072567	0.0468394	0.0331296	0.157414	NA
	ebi-a-GCST004601	Red blood cell count	rs112257498	0.0480221	0.0330298	0.145974	NA
	ebi-a-GCST004601	Red blood cell count	rs113125564	0.0419169	0.032262	0.193853	NA
	ebi-a-GCST004601	Red blood cell count	rs115478735	0.0499893	0.0333718	0.134146	NA
	ebi-a-GCST004601	Red blood cell count	rs115986297	0.0498539	0.032991	0.130754	NA
	ebi-a-GCST004601	Red blood cell count	rs1175550	0.0477085	0.0330717	0.149139	NA
	ebi-a-GCST004601	Red blood cell count	rs117701892	0.0487207	0.0329081	0.138738	NA
	ebi-a-GCST004601	Red blood cell count	rs11810527	0.0472016	0.0330637	0.153408	NA
	ebi-a-GCST004601	Red blood cell count	rs12001675	0.0471173	0.0330734	0.154265	NA
	ebi-a-GCST004601	Red blood cell count	rs12121202	0.0483073	0.0330104	0.143359	NA
	ebi-a-GCST004601	Red blood cell count	rs12134087	0.046462	0.0330329	0.159565	NA
	ebi-a-GCST004601	Red blood cell count	rs123698	0.0462771	0.0329894	0.16068	NA
	ebi-a-GCST004601	Red blood cell count	rs13032454	0.045915	0.0330281	0.164475	NA
	ebi-a-GCST004601	Red blood cell count	rs13103322	0.0493934	0.0329021	0.133297	NA
	ebi-a-GCST004601	Red blood cell count	rs13133899	0.0483465	0.0329974	0.142877	NA
	ebi-a-GCST004601	Red blood cell count	rs1340817	0.0477515	0.0330413	0.148399	NA
	ebi-a-GCST004601	Red blood cell count	rs13413838	0.0472049	0.0330956	0.153776	NA
	ebi-a-GCST004601	Red blood cell count	rs138308793	0.0489574	0.0331348	0.139535	NA
	ebi-a-GCST004601	Red blood cell count	rs141494605	0.0464846	0.0330203	0.159202	NA
	ebi-a-GCST004601	Red blood cell count	rs1434282	0.0497777	0.0331049	0.132675	NA
	ebi-a-GCST004601	Red blood cell count	rs143800403	0.0534872	0.032732	0.102239	NA
	ebi-a-GCST004601	Red blood cell count	rs148614081	0.0455146	0.0329829	0.167603	NA
	ebi-a-GCST004601	Red blood cell count	rs149804345	0.0521368	0.032748	0.111371	NA
	ebi-a-GCST004601	Red blood cell count	rs1569419	0.0472117	0.0330622	0.153302	NA
	ebi-a-GCST004601	Red blood cell count	rs17015169	0.0465769	0.0330519	0.158775	NA
	ebi-a-GCST004601	Red blood cell count	rs174533	0.0481256	0.0331248	0.146263	NA
	ebi-a-GCST004601	Red blood cell count	rs17699658	0.0449614	0.0329737	0.172708	NA
	ebi-a-GCST004601	Red blood cell count	rs17758695	0.0476499	0.0330476	0.149343	NA
	ebi-a-GCST004601	Red blood cell count	rs1868274	0.0466816	0.0330864	0.158275	NA
	ebi-a-GCST004601	Red blood cell count	rs1905376	0.0454452	0.0330188	0.168715	NA
	ebi-a-GCST004601	Red blood cell count	rs1966820	0.0491854	0.032973	0.135782	NA
	ebi-a-GCST004601	Red blood cell count	rs1997595	0.0497932	0.032955	0.130802	NA
	ebi-a-GCST004601	Red blood cell count	rs2037977	0.0477932	0.0330498	0.148151	NA
	ebi-a-GCST004601	Red blood cell count	rs2106786	0.0538321	0.0328242	0.101003	NA
	ebi-a-GCST004601	Red blood cell count	rs218265	0.0479816	0.0339261	0.157274	NA
	ebi-a-GCST004601	Red blood cell count	rs2227665	0.0463757	0.0330542	0.160611	NA
	ebi-a-GCST004601	Red blood cell count	rs2237336	0.0463772	0.033025	0.160228	NA
	ebi-a-GCST004601	Red blood cell count	rs2238368	0.0481071	0.0332058	0.147405	NA
	ebi-a-GCST004601	Red blood cell count	rs2269188	0.0492356	0.0328967	0.134478	NA
	ebi-a-GCST004601	Red blood cell count	rs2281841	0.0496291	0.0332	0.134953	NA
	ebi-a-GCST004601	Red blood cell count	rs2361017	0.0435175	0.0330281	0.187642	NA
	ebi-a-GCST004601	Red blood cell count	rs243068	0.0493862	0.0331451	0.136224	NA
	ebi-a-GCST004601	Red blood cell count	rs2665668	0.0462388	0.0330292	0.161532	NA
	ebi-a-GCST004601	Red blood cell count	rs2748427	0.0455109	0.0329956	0.167801	NA
	ebi-a-GCST004601	Red blood cell count	rs2834253	0.0453161	0.0328778	0.168105	NA
	ebi-a-GCST004601	Red blood cell count	rs2835349	0.0498009	0.0328462	0.129473	NA
	ebi-a-GCST004601	Red blood cell count	rs28387101	0.0478136	0.033037	0.147819	NA
	ebi-a-GCST004601	Red blood cell count	rs28434367	0.0453658	0.033023	0.169516	NA
	ebi-a-GCST004601	Red blood cell count	rs2853333	0.0456868	0.0329946	0.166152	NA
	ebi-a-GCST004601	Red blood cell count	rs28601761	0.0468185	0.0330782	0.156956	NA
	ebi-a-GCST004601	Red blood cell count	rs2923411	0.0477271	0.033063	0.148874	NA
	ebi-a-GCST004601	Red blood cell count	rs2978482	0.0414779	0.0321751	0.197352	NA
	ebi-a-GCST004601	Red blood cell count	rs34121753	0.0449118	0.0328218	0.171202	NA
	ebi-a-GCST004601	Red blood cell count	rs34812229	0.0482455	0.0330111	0.14388	NA
	ebi-a-GCST004601	Red blood cell count	rs35060063	0.0476361	0.0330509	0.149501	NA
	ebi-a-GCST004601	Red blood cell count	rs35188965	0.047461	0.0330758	0.151312	NA
	ebi-a-GCST004601	Red blood cell count	rs35558920	0.0514709	0.0327057	0.115543	NA
	ebi-a-GCST004601	Red blood cell count	rs3767844	0.0489398	0.0330233	0.138346	NA
	ebi-a-GCST004601	Red blood cell count	rs3811444	0.0462688	0.0331555	0.162862	NA
	ebi-a-GCST004601	Red blood cell count	rs4447863	0.0474002	0.0330612	0.151655	NA
	ebi-a-GCST004601	Red blood cell count	rs4669306	0.0487047	0.0329608	0.1395	NA
	ebi-a-GCST004601	Red blood cell count	rs4791641	0.0447575	0.0328782	0.173415	NA
	ebi-a-GCST004601	Red blood cell count	rs4795389	0.0445153	0.0329074	0.176137	NA
	ebi-a-GCST004601	Red blood cell count	rs4859682	0.0451106	0.0329699	0.171238	NA
	ebi-a-GCST004601	Red blood cell count	rs523395	0.048512	0.0330054	0.141611	NA
	ebi-a-GCST004601	Red blood cell count	rs551238	0.0472622	0.0335655	0.159114	NA
	ebi-a-GCST004601	Red blood cell count	rs55822955	0.0493844	0.0329227	0.133612	NA
	ebi-a-GCST004601	Red blood cell count	rs55893317	0.045672	0.033149	0.168272	NA
	ebi-a-GCST004601	Red blood cell count	rs56262900	0.050696	0.0329088	0.123438	NA
	ebi-a-GCST004601	Red blood cell count	rs56397034	0.0505163	0.0331634	0.127695	NA
	ebi-a-GCST004601	Red blood cell count	rs57908212	0.0457019	0.0330497	0.166719	NA
	ebi-a-GCST004601	Red blood cell count	rs58141407	0.0476377	0.0330836	0.149891	NA
	ebi-a-GCST004601	Red blood cell count	rs58422016	0.0465225	0.0330842	0.159669	NA
	ebi-a-GCST004601	Red blood cell count	rs592423	0.0400856	0.032842	0.222254	NA
	ebi-a-GCST004601	Red blood cell count	rs6058750	0.0485167	0.0330099	0.141626	NA
	ebi-a-GCST004601	Red blood cell count	rs6138599	0.0467734	0.0330817	0.157398	NA
	ebi-a-GCST004601	Red blood cell count	rs62435145	0.045954	0.0330532	0.164436	NA
	ebi-a-GCST004601	Red blood cell count	rs6414767	0.0494871	0.0328762	0.132258	NA
	ebi-a-GCST004601	Red blood cell count	rs6484504	0.0466034	0.0330755	0.158835	NA
	ebi-a-GCST004601	Red blood cell count	rs6592965	0.0494962	0.0332229	0.13627	NA
	ebi-a-GCST004601	Red blood cell count	rs6602913	0.046569	0.0330302	0.158572	NA
	ebi-a-GCST004601	Red blood cell count	rs6676150	0.0453171	0.0329531	0.16907	NA
	ebi-a-GCST004601	Red blood cell count	rs67145503	0.049256	0.0329337	0.134756	NA
	ebi-a-GCST004601	Red blood cell count	rs67775544	0.0451284	0.032876	0.16985	NA
	ebi-a-GCST004601	Red blood cell count	rs68137036	0.0443343	0.0329445	0.178391	NA
	ebi-a-GCST004601	Red blood cell count	rs6816963	0.0464914	0.0330775	0.159864	NA
	ebi-a-GCST004601	Red blood cell count	rs7045087	0.0465829	0.0330624	0.158853	NA
	ebi-a-GCST004601	Red blood cell count	rs707901	0.0435825	0.0328614	0.184756	NA
	ebi-a-GCST004601	Red blood cell count	rs71496605	0.0496547	0.0329996	0.1324	NA
	ebi-a-GCST004601	Red blood cell count	rs7256116	0.044553	0.0327513	0.173721	NA
	ebi-a-GCST004601	Red blood cell count	rs72980278	0.0480843	0.0330415	0.145594	NA
	ebi-a-GCST004601	Red blood cell count	rs73146904	0.0478023	0.0330741	0.148372	NA
	ebi-a-GCST004601	Red blood cell count	rs74203182	0.047058	0.033223	0.15665	NA
	ebi-a-GCST004601	Red blood cell count	rs743417	0.0474361	0.0330684	0.151434	NA
	ebi-a-GCST004601	Red blood cell count	rs7520050	0.0466764	0.0331303	0.158872	NA
	ebi-a-GCST004601	Red blood cell count	rs75757892	0.0484824	0.033036	0.142223	NA
	ebi-a-GCST004601	Red blood cell count	rs7583880	0.0481841	0.0330254	0.144565	NA
	ebi-a-GCST004601	Red blood cell count	rs7607369	0.0475609	0.0331283	0.151099	NA
	ebi-a-GCST004601	Red blood cell count	rs7610312	0.0496424	0.0328076	0.130245	NA
	ebi-a-GCST004601	Red blood cell count	rs7625643	0.0373607	0.0316662	0.238069	NA
	ebi-a-GCST004601	Red blood cell count	rs762679	0.0462915	0.0330486	0.161302	NA
	ebi-a-GCST004601	Red blood cell count	rs76335321	0.0428819	0.0320957	0.181528	NA
	ebi-a-GCST004601	Red blood cell count	rs766622	0.0471614	0.033064	0.153763	NA
	ebi-a-GCST004601	Red blood cell count	rs7772553	0.0436726	0.0328124	0.183195	NA
	ebi-a-GCST004601	Red blood cell count	rs7776054	0.044074	0.0360711	0.221758	NA
	ebi-a-GCST004601	Red blood cell count	rs78415359	0.0483214	0.0329867	0.142955	NA
	ebi-a-GCST004601	Red blood cell count	rs7874244	0.0393291	0.0328516	0.231238	NA
	ebi-a-GCST004601	Red blood cell count	rs78744187	0.049492	0.0332799	0.136977	NA
	ebi-a-GCST004601	Red blood cell count	rs7938521	0.0451796	0.0329837	0.170763	NA
	ebi-a-GCST004601	Red blood cell count	rs8093407	0.0456225	0.033129	0.168476	NA
	ebi-a-GCST004601	Red blood cell count	rs8179696	0.0476589	0.0330564	0.149374	NA
	ebi-a-GCST004601	Red blood cell count	rs833806	0.049109	0.0330257	0.137017	NA
	ebi-a-GCST004601	Red blood cell count	rs8887	0.0479336	0.0330828	0.147366	NA
	ebi-a-GCST004601	Red blood cell count	rs9272348	0.0442098	0.0330803	0.181406	NA
	ebi-a-GCST004601	Red blood cell count	rs9464759	0.0482326	0.0330545	0.144515	NA
	ebi-a-GCST004601	Red blood cell count	rs9471709	0.0449782	0.0334785	0.179111	NA
	ebi-a-GCST004601	Red blood cell count	rs9487023	0.0501541	0.0333672	0.132814	NA
	ebi-a-GCST004601	Red blood cell count	rs9521011	0.0472948	0.0330768	0.152761	NA
	ebi-a-GCST004601	Red blood cell count	rs9549260	0.0453883	0.0329423	0.168262	NA
	ebi-a-GCST004601	Red blood cell count	rs9573567	0.0519526	0.0326237	0.111277	NA
	ebi-a-GCST004601	Red blood cell count	rs9771385	0.0452957	0.0329012	0.168599	NA
	ebi-a-GCST004601	Red blood cell count	rs9895661	0.0452223	0.0329641	0.170105	NA
	ebi-a-GCST004601	Red blood cell count	rs9952412	0.0470024	0.0330581	0.155081	NA
	ebi-a-GCST004601	Red blood cell count	All	0.0472141	0.0328921	0.151166	NA
	ebi-a-GCST004608	Granulocyte percentage of myeloid white cells	rs10406080	0.0166948	0.0283748	0.556285	NA
	ebi-a-GCST004608	Granulocyte percentage of myeloid white cells	rs1058993	0.0191242	0.0280675	0.495641	NA
	ebi-a-GCST004608	Granulocyte percentage of myeloid white cells	rs10732976	0.0192459	0.0281312	0.493883	NA
	ebi-a-GCST004608	Granulocyte percentage of myeloid white cells	rs10757287	0.0149904	0.0281625	0.594531	NA
	ebi-a-GCST004608	Granulocyte percentage of myeloid white cells	rs10760497	0.0136063	0.0278271	0.62487	NA
	ebi-a-GCST004608	Granulocyte percentage of myeloid white cells	rs10780209	0.0191923	0.0283775	0.498838	NA
	ebi-a-GCST004608	Granulocyte percentage of myeloid white cells	rs10803758	0.0199464	0.028295	0.480845	NA
	ebi-a-GCST004608	Granulocyte percentage of myeloid white cells	rs10971930	0.0161303	0.0283061	0.568779	NA
	ebi-a-GCST004608	Granulocyte percentage of myeloid white cells	rs10980797	0.0116056	0.0293888	0.692916	NA
	ebi-a-GCST004608	Granulocyte percentage of myeloid white cells	rs11145986	0.0146854	0.028151	0.601905	NA
	ebi-a-GCST004608	Granulocyte percentage of myeloid white cells	rs11153046	0.0185102	0.0282699	0.512618	NA
	ebi-a-GCST004608	Granulocyte percentage of myeloid white cells	rs111677347	0.0158757	0.0282586	0.574253	NA
	ebi-a-GCST004608	Granulocyte percentage of myeloid white cells	rs112261624	0.0136832	0.0280078	0.625162	NA
	ebi-a-GCST004608	Granulocyte percentage of myeloid white cells	rs112419400	0.0190552	0.0281444	0.498373	NA
	ebi-a-GCST004608	Granulocyte percentage of myeloid white cells	rs114050631	0.016625	0.0283376	0.557422	NA
	ebi-a-GCST004608	Granulocyte percentage of myeloid white cells	rs115340020	0.0188237	0.0283488	0.506689	NA
	ebi-a-GCST004608	Granulocyte percentage of myeloid white cells	rs11710567	0.0187803	0.0281929	0.505323	NA
	ebi-a-GCST004608	Granulocyte percentage of myeloid white cells	rs11725704	0.0145417	0.0284294	0.608999	NA
	ebi-a-GCST004608	Granulocyte percentage of myeloid white cells	rs11766800	0.0170258	0.0283495	0.548128	NA
	ebi-a-GCST004608	Granulocyte percentage of myeloid white cells	rs11855465	0.0185327	0.0282416	0.511682	NA
	ebi-a-GCST004608	Granulocyte percentage of myeloid white cells	rs11881751	0.016997	0.0283617	0.548975	NA
	ebi-a-GCST004608	Granulocyte percentage of myeloid white cells	rs11963621	0.0168616	0.0283436	0.55191	NA
	ebi-a-GCST004608	Granulocyte percentage of myeloid white cells	rs12082983	0.0184288	0.0282388	0.514012	NA
	ebi-a-GCST004608	Granulocyte percentage of myeloid white cells	rs12151289	0.0208289	0.0279901	0.456786	NA
	ebi-a-GCST004608	Granulocyte percentage of myeloid white cells	rs12480732	0.0185208	0.0284547	0.515119	NA
	ebi-a-GCST004608	Granulocyte percentage of myeloid white cells	rs12602172	0.0257656	0.0287831	0.370698	NA
	ebi-a-GCST004608	Granulocyte percentage of myeloid white cells	rs1260326	0.0121513	0.0280637	0.665022	NA
	ebi-a-GCST004608	Granulocyte percentage of myeloid white cells	rs12787112	0.0193408	0.0280828	0.491008	NA
	ebi-a-GCST004608	Granulocyte percentage of myeloid white cells	rs12874404	0.0180216	0.0282841	0.524018	NA
	ebi-a-GCST004608	Granulocyte percentage of myeloid white cells	rs12936529	0.0201618	0.0282128	0.474835	NA
	ebi-a-GCST004608	Granulocyte percentage of myeloid white cells	rs138642893	0.0170511	0.0283927	0.548144	NA
	ebi-a-GCST004608	Granulocyte percentage of myeloid white cells	rs141094656	0.0193802	0.0288724	0.50207	NA
	ebi-a-GCST004608	Granulocyte percentage of myeloid white cells	rs142552223	0.0162237	0.0283011	0.566473	NA
	ebi-a-GCST004608	Granulocyte percentage of myeloid white cells	rs148913620	0.0161459	0.028249	0.567623	NA
	ebi-a-GCST004608	Granulocyte percentage of myeloid white cells	rs149007767	0.0176759	0.0285544	0.535899	NA
	ebi-a-GCST004608	Granulocyte percentage of myeloid white cells	rs149110519	0.0188643	0.0283443	0.505705	NA
	ebi-a-GCST004608	Granulocyte percentage of myeloid white cells	rs1493209	0.0139457	0.0279164	0.617391	NA
	ebi-a-GCST004608	Granulocyte percentage of myeloid white cells	rs149698681	0.0158085	0.028239	0.575609	NA
	ebi-a-GCST004608	Granulocyte percentage of myeloid white cells	rs150449635	0.0158139	0.0283555	0.577049	NA
	ebi-a-GCST004608	Granulocyte percentage of myeloid white cells	rs1555133	0.0176134	0.0283622	0.534588	NA
	ebi-a-GCST004608	Granulocyte percentage of myeloid white cells	rs1663626	0.0162897	0.0283209	0.565167	NA
	ebi-a-GCST004608	Granulocyte percentage of myeloid white cells	rs16850073	0.0131486	0.02808	0.639602	NA
	ebi-a-GCST004608	Granulocyte percentage of myeloid white cells	rs16895831	0.016559	0.0283461	0.559104	NA
	ebi-a-GCST004608	Granulocyte percentage of myeloid white cells	rs17086242	0.0163051	0.0283029	0.564552	NA
	ebi-a-GCST004608	Granulocyte percentage of myeloid white cells	rs17382303	0.0195377	0.0282775	0.489611	NA
	ebi-a-GCST004608	Granulocyte percentage of myeloid white cells	rs174556	0.0166589	0.0283812	0.557224	NA
	ebi-a-GCST004608	Granulocyte percentage of myeloid white cells	rs17613339	0.0167852	0.0283487	0.553785	NA
	ebi-a-GCST004608	Granulocyte percentage of myeloid white cells	rs17758695	0.016899	0.0283152	0.550631	NA
	ebi-a-GCST004608	Granulocyte percentage of myeloid white cells	rs1892548	0.0197186	0.0284959	0.488951	NA
	ebi-a-GCST004608	Granulocyte percentage of myeloid white cells	rs1985157	0.0182069	0.0284167	0.52171	NA
	ebi-a-GCST004608	Granulocyte percentage of myeloid white cells	rs2010054	0.00920494	0.028482	0.746556	NA
	ebi-a-GCST004608	Granulocyte percentage of myeloid white cells	rs201021043	0.0213491	0.0277583	0.44183	NA
	ebi-a-GCST004608	Granulocyte percentage of myeloid white cells	rs2055710	0.0134682	0.0278168	0.628261	NA
	ebi-a-GCST004608	Granulocyte percentage of myeloid white cells	rs2213290	0.0163241	0.0284063	0.565518	NA
	ebi-a-GCST004608	Granulocyte percentage of myeloid white cells	rs2228467	0.0175042	0.0286321	0.540968	NA
	ebi-a-GCST004608	Granulocyte percentage of myeloid white cells	rs2239630	0.0156718	0.0284752	0.582068	NA
	ebi-a-GCST004608	Granulocyte percentage of myeloid white cells	rs2275984	0.0179653	0.0283184	0.525818	NA
	ebi-a-GCST004608	Granulocyte percentage of myeloid white cells	rs2491251	0.0158772	0.0282874	0.574605	NA
	ebi-a-GCST004608	Granulocyte percentage of myeloid white cells	rs2516839	0.0158173	0.0282729	0.575856	NA
	ebi-a-GCST004608	Granulocyte percentage of myeloid white cells	rs2667978	0.0163846	0.0283164	0.562841	NA
	ebi-a-GCST004608	Granulocyte percentage of myeloid white cells	rs2738752	0.0156127	0.0282842	0.580954	NA
	ebi-a-GCST004608	Granulocyte percentage of myeloid white cells	rs2836883	0.0154154	0.0281665	0.584176	NA
	ebi-a-GCST004608	Granulocyte percentage of myeloid white cells	rs2846630	0.0161527	0.0283687	0.569096	NA
	ebi-a-GCST004608	Granulocyte percentage of myeloid white cells	rs28498283	0.018178	0.0283649	0.521613	NA
	ebi-a-GCST004608	Granulocyte percentage of myeloid white cells	rs28500514	0.0130064	0.0285203	0.648361	NA
	ebi-a-GCST004608	Granulocyte percentage of myeloid white cells	rs28574727	0.0208612	0.0279808	0.455937	NA
	ebi-a-GCST004608	Granulocyte percentage of myeloid white cells	rs2868729	0.0176034	0.0283311	0.534374	NA
	ebi-a-GCST004608	Granulocyte percentage of myeloid white cells	rs2951865	0.0173442	0.0283706	0.540972	NA
	ebi-a-GCST004608	Granulocyte percentage of myeloid white cells	rs2975785	0.0158632	0.0282495	0.574429	NA
	ebi-a-GCST004608	Granulocyte percentage of myeloid white cells	rs3011641	0.0179833	0.0283029	0.525176	NA
	ebi-a-GCST004608	Granulocyte percentage of myeloid white cells	rs3079200	0.0159078	0.0282526	0.573397	NA
	ebi-a-GCST004608	Granulocyte percentage of myeloid white cells	rs314462	0.0167254	0.0283777	0.555602	NA
	ebi-a-GCST004608	Granulocyte percentage of myeloid white cells	rs34097845	0.0126429	0.0283697	0.655852	NA
	ebi-a-GCST004608	Granulocyte percentage of myeloid white cells	rs34293785	0.0164301	0.0283698	0.562494	NA
	ebi-a-GCST004608	Granulocyte percentage of myeloid white cells	rs34502618	0.0169972	0.0283554	0.548884	NA
	ebi-a-GCST004608	Granulocyte percentage of myeloid white cells	rs34778241	0.0169649	0.0283493	0.549558	NA
	ebi-a-GCST004608	Granulocyte percentage of myeloid white cells	rs35723031	0.0198318	0.0290583	0.494933	NA
	ebi-a-GCST004608	Granulocyte percentage of myeloid white cells	rs35839762	0.0180616	0.0282879	0.523154	NA
	ebi-a-GCST004608	Granulocyte percentage of myeloid white cells	rs35992019	0.0169	0.0283413	0.550973	NA
	ebi-a-GCST004608	Granulocyte percentage of myeloid white cells	rs3784526	0.0147567	0.0282443	0.601345	NA
	ebi-a-GCST004608	Granulocyte percentage of myeloid white cells	rs3816521	0.0170137	0.0283409	0.548292	NA
	ebi-a-GCST004608	Granulocyte percentage of myeloid white cells	rs385893	0.0170045	0.0283477	0.548603	NA
	ebi-a-GCST004608	Granulocyte percentage of myeloid white cells	rs3923121	0.0173912	0.0283499	0.539579	NA
	ebi-a-GCST004608	Granulocyte percentage of myeloid white cells	rs41409548	0.0176421	0.0283455	0.533683	NA
	ebi-a-GCST004608	Granulocyte percentage of myeloid white cells	rs4142441	0.0167287	0.0283986	0.555817	NA
	ebi-a-GCST004608	Granulocyte percentage of myeloid white cells	rs4260915	0.0161144	0.0284046	0.570498	NA
	ebi-a-GCST004608	Granulocyte percentage of myeloid white cells	rs4272	0.0125393	0.0281508	0.656005	NA
	ebi-a-GCST004608	Granulocyte percentage of myeloid white cells	rs4385425	0.0153165	0.0285852	0.592084	NA
	ebi-a-GCST004608	Granulocyte percentage of myeloid white cells	rs453193	0.0179305	0.0283078	0.526466	NA
	ebi-a-GCST004608	Granulocyte percentage of myeloid white cells	rs45577137	0.0197822	0.0281006	0.481447	NA
	ebi-a-GCST004608	Granulocyte percentage of myeloid white cells	rs4626924	0.0141417	0.0281588	0.615519	NA
	ebi-a-GCST004608	Granulocyte percentage of myeloid white cells	rs4690295	0.0175621	0.0283406	0.535469	NA
	ebi-a-GCST004608	Granulocyte percentage of myeloid white cells	rs4711698	0.0194883	0.0283217	0.491387	NA
	ebi-a-GCST004608	Granulocyte percentage of myeloid white cells	rs4760	0.0173702	0.028455	0.541567	NA
	ebi-a-GCST004608	Granulocyte percentage of myeloid white cells	rs4970966	0.0169916	0.0285537	0.551794	NA
	ebi-a-GCST004608	Granulocyte percentage of myeloid white cells	rs55793580	0.0152977	0.0282937	0.588733	NA
	ebi-a-GCST004608	Granulocyte percentage of myeloid white cells	rs56388170	0.0197911	0.0284727	0.486998	NA
	ebi-a-GCST004608	Granulocyte percentage of myeloid white cells	rs57454756	0.0182616	0.0282963	0.518686	NA
	ebi-a-GCST004608	Granulocyte percentage of myeloid white cells	rs58473820	0.0166978	0.0283681	0.556121	NA
	ebi-a-GCST004608	Granulocyte percentage of myeloid white cells	rs58653258	0.0185326	0.0282332	0.511561	NA
	ebi-a-GCST004608	Granulocyte percentage of myeloid white cells	rs58966963	0.0222748	0.0283258	0.431646	NA
	ebi-a-GCST004608	Granulocyte percentage of myeloid white cells	rs60969446	0.0171903	0.0283435	0.544183	NA
	ebi-a-GCST004608	Granulocyte percentage of myeloid white cells	rs62262391	0.0171109	0.0283391	0.545984	NA
	ebi-a-GCST004608	Granulocyte percentage of myeloid white cells	rs62408211	0.0180618	0.0282822	0.523065	NA
	ebi-a-GCST004608	Granulocyte percentage of myeloid white cells	rs6469606	0.0136913	0.0281925	0.627225	NA
	ebi-a-GCST004608	Granulocyte percentage of myeloid white cells	rs6658646	0.0167941	0.0283423	0.553485	NA
	ebi-a-GCST004608	Granulocyte percentage of myeloid white cells	rs6796	0.0217646	0.0283007	0.441864	NA
	ebi-a-GCST004608	Granulocyte percentage of myeloid white cells	rs6957745	0.0145838	0.0280358	0.602934	NA
	ebi-a-GCST004608	Granulocyte percentage of myeloid white cells	rs7212590	0.0159919	0.0283492	0.572682	NA
	ebi-a-GCST004608	Granulocyte percentage of myeloid white cells	rs72834597	0.0174039	0.0283997	0.539996	NA
	ebi-a-GCST004608	Granulocyte percentage of myeloid white cells	rs72836346	0.0170655	0.0283669	0.547441	NA
	ebi-a-GCST004608	Granulocyte percentage of myeloid white cells	rs73058593	0.0157733	0.028305	0.57735	NA
	ebi-a-GCST004608	Granulocyte percentage of myeloid white cells	rs73217470	0.0180384	0.0283114	0.524032	NA
	ebi-a-GCST004608	Granulocyte percentage of myeloid white cells	rs75637630	0.0158079	0.0282701	0.576043	NA
	ebi-a-GCST004608	Granulocyte percentage of myeloid white cells	rs76428106	0.0213463	0.0287285	0.457461	NA
	ebi-a-GCST004608	Granulocyte percentage of myeloid white cells	rs7650082	0.0159254	0.028264	0.573128	NA
	ebi-a-GCST004608	Granulocyte percentage of myeloid white cells	rs77182059	0.0126735	0.0280512	0.651414	NA
	ebi-a-GCST004608	Granulocyte percentage of myeloid white cells	rs7753705	0.0162411	0.0283161	0.566263	NA
	ebi-a-GCST004608	Granulocyte percentage of myeloid white cells	rs7757696	0.0146586	0.0275152	0.594211	NA
	ebi-a-GCST004608	Granulocyte percentage of myeloid white cells	rs7785014	0.016408	0.0283257	0.562412	NA
	ebi-a-GCST004608	Granulocyte percentage of myeloid white cells	rs7846314	0.0176104	0.0284798	0.536347	NA
	ebi-a-GCST004608	Granulocyte percentage of myeloid white cells	rs79412885	0.0168511	0.0283422	0.552138	NA
	ebi-a-GCST004608	Granulocyte percentage of myeloid white cells	rs7983084	0.0182225	0.0282946	0.519557	NA
	ebi-a-GCST004608	Granulocyte percentage of myeloid white cells	rs80109907	0.016779	0.0283436	0.553861	NA
	ebi-a-GCST004608	Granulocyte percentage of myeloid white cells	rs8025803	0.0227687	0.0284239	0.423108	NA
	ebi-a-GCST004608	Granulocyte percentage of myeloid white cells	rs8176759	0.0171815	0.0283814	0.544927	NA
	ebi-a-GCST004608	Granulocyte percentage of myeloid white cells	rs828999	0.0182818	0.0282825	0.51802	NA
	ebi-a-GCST004608	Granulocyte percentage of myeloid white cells	rs907612	0.0174978	0.0283493	0.537089	NA
	ebi-a-GCST004608	Granulocyte percentage of myeloid white cells	rs915125	0.0174302	0.0284158	0.539613	NA
	ebi-a-GCST004608	Granulocyte percentage of myeloid white cells	rs9264533	0.0255657	0.0275829	0.353996	NA
	ebi-a-GCST004608	Granulocyte percentage of myeloid white cells	rs9532580	0.0153589	0.0283318	0.587745	NA
	ebi-a-GCST004608	Granulocyte percentage of myeloid white cells	rs9909465	0.0145942	0.0279894	0.602074	NA
	ebi-a-GCST004608	Granulocyte percentage of myeloid white cells	All	0.0170715	0.0281984	0.544907	NA
	ebi-a-GCST004613	Sum neutrophil eosinophil counts	rs10104003	0.0148916	0.0509293	0.769983	NA
	ebi-a-GCST004613	Sum neutrophil eosinophil counts	rs10121164	0.013483	0.0510215	0.791579	NA
	ebi-a-GCST004613	Sum neutrophil eosinophil counts	rs10206089	0.010777	0.0509759	0.832565	NA
	ebi-a-GCST004613	Sum neutrophil eosinophil counts	rs1025687	0.0137639	0.0510251	0.787355	NA
	ebi-a-GCST004613	Sum neutrophil eosinophil counts	rs10752308	0.012553	0.0510456	0.805746	NA
	ebi-a-GCST004613	Sum neutrophil eosinophil counts	rs11332131	0.0124389	0.0511261	0.807774	NA
	ebi-a-GCST004613	Sum neutrophil eosinophil counts	rs114050631	0.0118648	0.0510841	0.816336	NA
	ebi-a-GCST004613	Sum neutrophil eosinophil counts	rs1144700	0.012109	0.0510991	0.81268	NA
	ebi-a-GCST004613	Sum neutrophil eosinophil counts	rs11489942	0.008747	0.0509378	0.863658	NA
	ebi-a-GCST004613	Sum neutrophil eosinophil counts	rs115478735	0.0140088	0.0511879	0.784335	NA
	ebi-a-GCST004613	Sum neutrophil eosinophil counts	rs11654074	0.0104994	0.0511233	0.837281	NA
	ebi-a-GCST004613	Sum neutrophil eosinophil counts	rs11668719	0.0145707	0.0510218	0.775201	NA
	ebi-a-GCST004613	Sum neutrophil eosinophil counts	rs11678685	0.0122259	0.0511227	0.81099	NA
	ebi-a-GCST004613	Sum neutrophil eosinophil counts	rs11725704	0.00679641	0.0520595	0.896131	NA
	ebi-a-GCST004613	Sum neutrophil eosinophil counts	rs11734460	0.0134338	0.0510586	0.792469	NA
	ebi-a-GCST004613	Sum neutrophil eosinophil counts	rs11800162	0.0113596	0.0509812	0.823677	NA
	ebi-a-GCST004613	Sum neutrophil eosinophil counts	rs11931598	0.015381	0.0508982	0.762506	NA
	ebi-a-GCST004613	Sum neutrophil eosinophil counts	rs12239046	0.0156684	0.0510913	0.759091	NA
	ebi-a-GCST004613	Sum neutrophil eosinophil counts	rs12266014	0.0102939	0.0513353	0.841072	NA
	ebi-a-GCST004613	Sum neutrophil eosinophil counts	rs12440045	0.0137121	0.051046	0.78822	NA
	ebi-a-GCST004613	Sum neutrophil eosinophil counts	rs12550612	0.0159279	0.0509319	0.754486	NA
	ebi-a-GCST004613	Sum neutrophil eosinophil counts	rs12593998	0.0107942	0.0510271	0.832466	NA
	ebi-a-GCST004613	Sum neutrophil eosinophil counts	rs12600856	0.0321427	0.0543929	0.554563	NA
	ebi-a-GCST004613	Sum neutrophil eosinophil counts	rs1260326	0.00651404	0.0508088	0.897985	NA
	ebi-a-GCST004613	Sum neutrophil eosinophil counts	rs12752838	0.0118109	0.0510663	0.817094	NA
	ebi-a-GCST004613	Sum neutrophil eosinophil counts	rs12936529	0.017713	0.0510779	0.728754	NA
	ebi-a-GCST004613	Sum neutrophil eosinophil counts	rs13249310	0.0102302	0.0510508	0.841173	NA
	ebi-a-GCST004613	Sum neutrophil eosinophil counts	rs1334577	0.0149849	0.0509209	0.768546	NA
	ebi-a-GCST004613	Sum neutrophil eosinophil counts	rs1352846	0.012133	0.0510602	0.812175	NA
	ebi-a-GCST004613	Sum neutrophil eosinophil counts	rs143699489	0.0138069	0.0510536	0.786823	NA
	ebi-a-GCST004613	Sum neutrophil eosinophil counts	rs14408	0.00858579	0.0514178	0.867385	NA
	ebi-a-GCST004613	Sum neutrophil eosinophil counts	rs1570884	0.00990757	0.0509362	0.845777	NA
	ebi-a-GCST004613	Sum neutrophil eosinophil counts	rs16850073	0.00401579	0.0511619	0.937437	NA
	ebi-a-GCST004613	Sum neutrophil eosinophil counts	rs16895831	0.0119614	0.0510377	0.814702	NA
	ebi-a-GCST004613	Sum neutrophil eosinophil counts	rs16978075	0.0121787	0.0510719	0.811523	NA
	ebi-a-GCST004613	Sum neutrophil eosinophil counts	rs17421624	-0.00156251	0.0498888	0.975014	NA
	ebi-a-GCST004613	Sum neutrophil eosinophil counts	rs174555	0.0120528	0.051113	0.813583	NA
	ebi-a-GCST004613	Sum neutrophil eosinophil counts	rs17885289	0.00979204	0.0508869	0.847407	NA
	ebi-a-GCST004613	Sum neutrophil eosinophil counts	rs1982094	0.0174213	0.0508838	0.73207	NA
	ebi-a-GCST004613	Sum neutrophil eosinophil counts	rs1991651	0.0150854	0.0510092	0.767429	NA
	ebi-a-GCST004613	Sum neutrophil eosinophil counts	rs200147390	0.00650851	0.0513053	0.899052	NA
	ebi-a-GCST004613	Sum neutrophil eosinophil counts	rs200526320	0.0158849	0.0507827	0.754432	NA
	ebi-a-GCST004613	Sum neutrophil eosinophil counts	rs201194591	0.01557	0.050915	0.759754	NA
	ebi-a-GCST004613	Sum neutrophil eosinophil counts	rs201415059	0.00622307	0.050548	0.902018	NA
	ebi-a-GCST004613	Sum neutrophil eosinophil counts	rs2029582	0.00759971	0.0509931	0.881527	NA
	ebi-a-GCST004613	Sum neutrophil eosinophil counts	rs212409	0.0113884	0.0510692	0.823535	NA
	ebi-a-GCST004613	Sum neutrophil eosinophil counts	rs218265	0.0135359	0.0511363	0.791238	NA
	ebi-a-GCST004613	Sum neutrophil eosinophil counts	rs2208568	0.0155139	0.0512221	0.761985	NA
	ebi-a-GCST004613	Sum neutrophil eosinophil counts	rs2251188	0.0126222	0.0510369	0.804665	NA
	ebi-a-GCST004613	Sum neutrophil eosinophil counts	rs2436845	0.0142619	0.0510054	0.779773	NA
	ebi-a-GCST004613	Sum neutrophil eosinophil counts	rs2504235	0.0132037	0.051075	0.796008	NA
	ebi-a-GCST004613	Sum neutrophil eosinophil counts	rs2524079	0.0393742	0.0501884	0.43273	NA
	ebi-a-GCST004613	Sum neutrophil eosinophil counts	rs2846630	0.011573	0.0510514	0.820662	NA
	ebi-a-GCST004613	Sum neutrophil eosinophil counts	rs2979488	0.0158205	0.0509613	0.756226	NA
	ebi-a-GCST004613	Sum neutrophil eosinophil counts	rs2992836	0.0118393	0.0510331	0.816544	NA
	ebi-a-GCST004613	Sum neutrophil eosinophil counts	rs2993989	0.0100228	0.051146	0.844638	NA
	ebi-a-GCST004613	Sum neutrophil eosinophil counts	rs34599082	0.0191383	0.0509316	0.707092	NA
	ebi-a-GCST004613	Sum neutrophil eosinophil counts	rs34668726	0.0167539	0.0506369	0.740747	NA
	ebi-a-GCST004613	Sum neutrophil eosinophil counts	rs35915186	0.0107531	0.0509589	0.832876	NA
	ebi-a-GCST004613	Sum neutrophil eosinophil counts	rs3735485	0.0136625	0.0510379	0.788935	NA
	ebi-a-GCST004613	Sum neutrophil eosinophil counts	rs3749440	0.00834712	0.0506272	0.869043	NA
	ebi-a-GCST004613	Sum neutrophil eosinophil counts	rs385893	0.0125143	0.051115	0.806591	NA
	ebi-a-GCST004613	Sum neutrophil eosinophil counts	rs41313381	0.0098696	0.0508903	0.846224	NA
	ebi-a-GCST004613	Sum neutrophil eosinophil counts	rs4147915	0.0111018	0.0510255	0.827761	NA
	ebi-a-GCST004613	Sum neutrophil eosinophil counts	rs4244229	0.0113361	0.0509787	0.824026	NA
	ebi-a-GCST004613	Sum neutrophil eosinophil counts	rs445	0.0123569	0.0517848	0.811401	NA
	ebi-a-GCST004613	Sum neutrophil eosinophil counts	rs4535497	0.0133081	0.0510204	0.794217	NA
	ebi-a-GCST004613	Sum neutrophil eosinophil counts	rs4623401	0.0148004	0.0509616	0.771493	NA
	ebi-a-GCST004613	Sum neutrophil eosinophil counts	rs4760	0.0132702	0.0517063	0.797453	NA
	ebi-a-GCST004613	Sum neutrophil eosinophil counts	rs4844622	0.0128216	0.0510486	0.801687	NA
	ebi-a-GCST004613	Sum neutrophil eosinophil counts	rs4924590	0.0152997	0.0511227	0.764731	NA
	ebi-a-GCST004613	Sum neutrophil eosinophil counts	rs5013026	0.0171698	0.0506332	0.734533	NA
	ebi-a-GCST004613	Sum neutrophil eosinophil counts	rs55720021	0.0117512	0.0510931	0.818095	NA
	ebi-a-GCST004613	Sum neutrophil eosinophil counts	rs56378716	0.0115084	0.0511793	0.822084	NA
	ebi-a-GCST004613	Sum neutrophil eosinophil counts	rs56388170	0.0179384	0.0519023	0.72963	NA
	ebi-a-GCST004613	Sum neutrophil eosinophil counts	rs60379390	0.0178247	0.0511246	0.727351	NA
	ebi-a-GCST004613	Sum neutrophil eosinophil counts	rs60606273	0.0146242	0.0509988	0.774299	NA
	ebi-a-GCST004613	Sum neutrophil eosinophil counts	rs61804160	0.0112086	0.051013	0.826088	NA
	ebi-a-GCST004613	Sum neutrophil eosinophil counts	rs62334650	0.0112511	0.0509776	0.825321	NA
	ebi-a-GCST004613	Sum neutrophil eosinophil counts	rs6500550	0.012579	0.0510559	0.80539	NA
	ebi-a-GCST004613	Sum neutrophil eosinophil counts	rs6554196	0.0146306	0.0509597	0.774035	NA
	ebi-a-GCST004613	Sum neutrophil eosinophil counts	rs66538782	0.0073932	0.0505444	0.883707	NA
	ebi-a-GCST004613	Sum neutrophil eosinophil counts	rs6665290	0.0176897	0.050732	0.727323	NA
	ebi-a-GCST004613	Sum neutrophil eosinophil counts	rs6679677	0.0149495	0.0510225	0.769523	NA
	ebi-a-GCST004613	Sum neutrophil eosinophil counts	rs6740847	0.0119555	0.0510978	0.815006	NA
	ebi-a-GCST004613	Sum neutrophil eosinophil counts	rs6754214	0.0104866	0.0509837	0.837037	NA
	ebi-a-GCST004613	Sum neutrophil eosinophil counts	rs7107627	0.0138645	0.0510023	0.785745	NA
	ebi-a-GCST004613	Sum neutrophil eosinophil counts	rs71191701	0.00865896	0.0509958	0.865169	NA
	ebi-a-GCST004613	Sum neutrophil eosinophil counts	rs7168592	0.00963415	0.0509488	0.850018	NA
	ebi-a-GCST004613	Sum neutrophil eosinophil counts	rs7259539	0.0124027	0.051051	0.808047	NA
	ebi-a-GCST004613	Sum neutrophil eosinophil counts	rs73036517	0.0137575	0.0513869	0.788912	NA
	ebi-a-GCST004613	Sum neutrophil eosinophil counts	rs749780	0.00977564	0.0508787	0.847636	NA
	ebi-a-GCST004613	Sum neutrophil eosinophil counts	rs7575217	0.0129975	0.0510441	0.799007	NA
	ebi-a-GCST004613	Sum neutrophil eosinophil counts	rs7612912	0.0132915	0.0510753	0.794683	NA
	ebi-a-GCST004613	Sum neutrophil eosinophil counts	rs7646596	0.0178806	0.0510671	0.726235	NA
	ebi-a-GCST004613	Sum neutrophil eosinophil counts	rs7679673	-0.0125951	0.0379957	0.740276	NA
	ebi-a-GCST004613	Sum neutrophil eosinophil counts	rs778387	0.0141655	0.0510001	0.781201	NA
	ebi-a-GCST004613	Sum neutrophil eosinophil counts	rs7804306	0.0105707	0.0509309	0.83558	NA
	ebi-a-GCST004613	Sum neutrophil eosinophil counts	rs7846314	0.0134288	0.0514768	0.794193	NA
	ebi-a-GCST004613	Sum neutrophil eosinophil counts	rs78487399	0.0159477	0.0508845	0.753969	NA
	ebi-a-GCST004613	Sum neutrophil eosinophil counts	rs78568991	0.0140235	0.0509956	0.783321	NA
	ebi-a-GCST004613	Sum neutrophil eosinophil counts	rs8066044	0.0124599	0.051077	0.807275	NA
	ebi-a-GCST004613	Sum neutrophil eosinophil counts	rs8088489	0.0140278	0.0509973	0.783263	NA
	ebi-a-GCST004613	Sum neutrophil eosinophil counts	rs8705	0.0140831	0.0510214	0.782531	NA
	ebi-a-GCST004613	Sum neutrophil eosinophil counts	rs891389	0.0138845	0.0510512	0.785643	NA
	ebi-a-GCST004613	Sum neutrophil eosinophil counts	rs9287604	0.0108088	0.0510529	0.832327	NA
	ebi-a-GCST004613	Sum neutrophil eosinophil counts	rs9321570	0.00975353	0.0508015	0.847748	NA
	ebi-a-GCST004613	Sum neutrophil eosinophil counts	rs9344678	0.0187071	0.0507214	0.712262	NA
	ebi-a-GCST004613	Sum neutrophil eosinophil counts	rs9350353	0.0094902	0.0508762	0.852025	NA
	ebi-a-GCST004613	Sum neutrophil eosinophil counts	rs9400271	0.0124675	0.0512216	0.807693	NA
	ebi-a-GCST004613	Sum neutrophil eosinophil counts	rs9402685	0.00982737	0.051092	0.847471	NA
	ebi-a-GCST004613	Sum neutrophil eosinophil counts	rs9955853	0.0152716	0.0509078	0.764189	NA
	ebi-a-GCST004613	Sum neutrophil eosinophil counts	rs9977672	0.0101566	0.0508765	0.841768	NA
	ebi-a-GCST004613	Sum neutrophil eosinophil counts	All	0.0126466	0.0507237	0.80311	NA
	ebi-a-GCST004614	Granulocyte count	rs10104003	0.00314348	0.0503388	0.950207	NA
	ebi-a-GCST004614	Granulocyte count	rs10121164	0.00177266	0.0504278	0.971958	NA
	ebi-a-GCST004614	Granulocyte count	rs10206089	-0.000907783	0.050374	0.985622	NA
	ebi-a-GCST004614	Granulocyte count	rs1025687	0.00201989	0.0504271	0.968049	NA
	ebi-a-GCST004614	Granulocyte count	rs10409243	0.00486378	0.0501192	0.922691	NA
	ebi-a-GCST004614	Granulocyte count	rs10752308	0.000835279	0.0504459	0.986789	NA
	ebi-a-GCST004614	Granulocyte count	rs11332131	0.000684319	0.0505266	0.989194	NA
	ebi-a-GCST004614	Granulocyte count	rs113856477	0.00355063	0.0502531	0.943672	NA
	ebi-a-GCST004614	Granulocyte count	rs114050631	0.000134724	0.0504821	0.997871	NA
	ebi-a-GCST004614	Granulocyte count	rs1144700	0.000377497	0.0504941	0.994035	NA
	ebi-a-GCST004614	Granulocyte count	rs11489942	-0.00299242	0.0503394	0.952598	NA
	ebi-a-GCST004614	Granulocyte count	rs1149193	0.00104091	0.0504419	0.983536	NA
	ebi-a-GCST004614	Granulocyte count	rs115478735	0.0022098	0.050592	0.96516	NA
	ebi-a-GCST004614	Granulocyte count	rs11654074	-0.00125367	0.0505197	0.980202	NA
	ebi-a-GCST004614	Granulocyte count	rs11668719	0.00281735	0.0504287	0.955447	NA
	ebi-a-GCST004614	Granulocyte count	rs11678685	0.000472051	0.0505238	0.992545	NA
	ebi-a-GCST004614	Granulocyte count	rs11725704	-0.00529209	0.0514126	0.918016	NA
	ebi-a-GCST004614	Granulocyte count	rs11734460	0.00168093	0.0504563	0.973424	NA
	ebi-a-GCST004614	Granulocyte count	rs11800162	-0.000332902	0.0503808	0.994728	NA
	ebi-a-GCST004614	Granulocyte count	rs11931598	0.00359203	0.0503079	0.943079	NA
	ebi-a-GCST004614	Granulocyte count	rs12239046	0.00376084	0.0504852	0.940617	NA
	ebi-a-GCST004614	Granulocyte count	rs12266014	-0.00153703	0.0507248	0.975827	NA
	ebi-a-GCST004614	Granulocyte count	rs12440045	0.00194442	0.0504432	0.969252	NA
	ebi-a-GCST004614	Granulocyte count	rs12550612	0.0041319	0.0503435	0.934588	NA
	ebi-a-GCST004614	Granulocyte count	rs12593998	-0.000895848	0.0504221	0.985825	NA
	ebi-a-GCST004614	Granulocyte count	rs12600856	0.0185343	0.053793	0.730433	NA
	ebi-a-GCST004614	Granulocyte count	rs1260326	-0.00505256	0.0501999	0.919829	NA
	ebi-a-GCST004614	Granulocyte count	rs12716647	0.000813338	0.050438	0.987134	NA
	ebi-a-GCST004614	Granulocyte count	rs12752838	7.78989e-05	0.0504676	0.998768	NA
	ebi-a-GCST004614	Granulocyte count	rs12936529	0.00583716	0.0504924	0.907966	NA
	ebi-a-GCST004614	Granulocyte count	rs13125760	-0.00117364	0.0503394	0.981399	NA
	ebi-a-GCST004614	Granulocyte count	rs13139045	-0.000222479	0.0503976	0.996478	NA
	ebi-a-GCST004614	Granulocyte count	rs13249310	-0.00147716	0.0504454	0.976639	NA
	ebi-a-GCST004614	Granulocyte count	rs1331860	0.00218488	0.0503965	0.96542	NA
	ebi-a-GCST004614	Granulocyte count	rs1334577	0.00319982	0.0503281	0.949305	NA
	ebi-a-GCST004614	Granulocyte count	rs1352846	0.00040996	0.05046	0.993518	NA
	ebi-a-GCST004614	Granulocyte count	rs143699489	0.00206319	0.0504575	0.967384	NA
	ebi-a-GCST004614	Granulocyte count	rs14408	-0.0032567	0.0507981	0.948882	NA
	ebi-a-GCST004614	Granulocyte count	rs1570884	-0.00175023	0.0503327	0.972261	NA
	ebi-a-GCST004614	Granulocyte count	rs1611434	0.00142886	0.0504505	0.977405	NA
	ebi-a-GCST004614	Granulocyte count	rs16850073	-0.00771412	0.0505408	0.878689	NA
	ebi-a-GCST004614	Granulocyte count	rs16895831	0.000258279	0.0504348	0.995914	NA
	ebi-a-GCST004614	Granulocyte count	rs16978075	0.000465798	0.0504645	0.992635	NA
	ebi-a-GCST004614	Granulocyte count	rs174555	0.000310561	0.05051	0.995094	NA
	ebi-a-GCST004614	Granulocyte count	rs17885289	-0.00191336	0.0502894	0.96965	NA
	ebi-a-GCST004614	Granulocyte count	rs1968252	0.00362249	0.0503311	0.942623	NA
	ebi-a-GCST004614	Granulocyte count	rs1982094	0.00555334	0.050299	0.912087	NA
	ebi-a-GCST004614	Granulocyte count	rs1991651	0.00331454	0.0504173	0.947583	NA
	ebi-a-GCST004614	Granulocyte count	rs200526320	0.004147	0.0502013	0.934164	NA
	ebi-a-GCST004614	Granulocyte count	rs201194591	0.00379745	0.0503267	0.939852	NA
	ebi-a-GCST004614	Granulocyte count	rs2029582	-0.00410224	0.0503863	0.935111	NA
	ebi-a-GCST004614	Granulocyte count	rs212409	-0.000337727	0.0504673	0.994661	NA
	ebi-a-GCST004614	Granulocyte count	rs218265	0.00175148	0.0505324	0.97235	NA
	ebi-a-GCST004614	Granulocyte count	rs2208568	0.00351713	0.0505949	0.944579	NA
	ebi-a-GCST004614	Granulocyte count	rs2251188	0.000907591	0.0504378	0.985643	NA
	ebi-a-GCST004614	Granulocyte count	rs2436845	0.00252087	0.0504114	0.960118	NA
	ebi-a-GCST004614	Granulocyte count	rs2504235	0.00146968	0.0504797	0.976774	NA
	ebi-a-GCST004614	Granulocyte count	rs2524079	0.0269823	0.0497036	0.587224	NA
	ebi-a-GCST004614	Granulocyte count	rs2734031	0.00366375	0.0505931	0.942271	NA
	ebi-a-GCST004614	Granulocyte count	rs2807740	-0.00160626	0.0505495	0.974651	NA
	ebi-a-GCST004614	Granulocyte count	rs2846630	-0.000145007	0.05045	0.997707	NA
	ebi-a-GCST004614	Granulocyte count	rs28678167	8.88687e-05	0.050418	0.998594	NA
	ebi-a-GCST004614	Granulocyte count	rs2979488	0.00397162	0.0503667	0.937149	NA
	ebi-a-GCST004614	Granulocyte count	rs2992836	0.000138609	0.0504303	0.997807	NA
	ebi-a-GCST004614	Granulocyte count	rs34599082	0.00710384	0.0503414	0.887781	NA
	ebi-a-GCST004614	Granulocyte count	rs34668726	0.00494223	0.0500603	0.921356	NA
	ebi-a-GCST004614	Granulocyte count	rs35915186	-0.000923412	0.0503572	0.98537	NA
	ebi-a-GCST004614	Granulocyte count	rs35989257	-0.00128699	0.0505089	0.979672	NA
	ebi-a-GCST004614	Granulocyte count	rs3735485	0.00191612	0.0504389	0.969696	NA
	ebi-a-GCST004614	Granulocyte count	rs3749440	-0.00323062	0.0500323	0.948516	NA
	ebi-a-GCST004614	Granulocyte count	rs385893	0.000762899	0.0505182	0.987951	NA
	ebi-a-GCST004614	Granulocyte count	rs41313381	-0.00176972	0.0502881	0.971927	NA
	ebi-a-GCST004614	Granulocyte count	rs4244229	-0.000377676	0.0503809	0.994019	NA
	ebi-a-GCST004614	Granulocyte count	rs445	0.000300417	0.0511802	0.995317	NA
	ebi-a-GCST004614	Granulocyte count	rs4535497	0.00158205	0.0504215	0.974969	NA
	ebi-a-GCST004614	Granulocyte count	rs4623401	0.00307224	0.0503723	0.951367	NA
	ebi-a-GCST004614	Granulocyte count	rs4760	0.00123976	0.0510855	0.980639	NA
	ebi-a-GCST004614	Granulocyte count	rs4844622	0.00109924	0.0504494	0.982616	NA
	ebi-a-GCST004614	Granulocyte count	rs4924590	0.0034771	0.0505273	0.945136	NA
	ebi-a-GCST004614	Granulocyte count	rs55720021	1.32549e-05	0.0504921	0.999791	NA
	ebi-a-GCST004614	Granulocyte count	rs56378716	-0.000246626	0.0505691	0.996109	NA
	ebi-a-GCST004614	Granulocyte count	rs56388170	0.00574848	0.0513048	0.910787	NA
	ebi-a-GCST004614	Granulocyte count	rs5747327	0.00533678	0.0500619	0.915103	NA
	ebi-a-GCST004614	Granulocyte count	rs60379390	0.00585446	0.0505281	0.907759	NA
	ebi-a-GCST004614	Granulocyte count	rs60606273	0.00284678	0.0504028	0.954959	NA
	ebi-a-GCST004614	Granulocyte count	rs61804160	-0.000486324	0.0504105	0.992303	NA
	ebi-a-GCST004614	Granulocyte count	rs6500550	0.000861076	0.0504476	0.986382	NA
	ebi-a-GCST004614	Granulocyte count	rs6554196	0.00290018	0.050369	0.954084	NA
	ebi-a-GCST004614	Granulocyte count	rs6665290	0.00581282	0.0501525	0.90773	NA
	ebi-a-GCST004614	Granulocyte count	rs6679677	0.00316019	0.0504274	0.950031	NA
	ebi-a-GCST004614	Granulocyte count	rs6740847	0.000224578	0.0504935	0.996451	NA
	ebi-a-GCST004614	Granulocyte count	rs71191701	-0.00304918	0.0503913	0.951749	NA
	ebi-a-GCST004614	Granulocyte count	rs7168592	-0.00207834	0.050349	0.967074	NA
	ebi-a-GCST004614	Granulocyte count	rs72692639	-0.00581507	0.0496268	0.90672	NA
	ebi-a-GCST004614	Granulocyte count	rs72917514	-0.000617406	0.0504313	0.990232	NA
	ebi-a-GCST004614	Granulocyte count	rs73036517	0.00185693	0.0507739	0.970826	NA
	ebi-a-GCST004614	Granulocyte count	rs74253465	-0.000281218	0.0504322	0.995551	NA
	ebi-a-GCST004614	Granulocyte count	rs749780	-0.00191255	0.0502804	0.969658	NA
	ebi-a-GCST004614	Granulocyte count	rs7575217	0.00127856	0.050448	0.979781	NA
	ebi-a-GCST004614	Granulocyte count	rs7679673	-0.0240814	0.0379287	0.525486	NA
	ebi-a-GCST004614	Granulocyte count	rs778387	0.00241479	0.050404	0.961789	NA
	ebi-a-GCST004614	Granulocyte count	rs7804306	-0.00112627	0.0503322	0.982148	NA
	ebi-a-GCST004614	Granulocyte count	rs7846314	0.00149724	0.0508603	0.976515	NA
	ebi-a-GCST004614	Granulocyte count	rs78487399	0.00419038	0.0503	0.933607	NA
	ebi-a-GCST004614	Granulocyte count	rs8066044	0.000732821	0.0504725	0.988416	NA
	ebi-a-GCST004614	Granulocyte count	rs8088489	0.00227327	0.0503996	0.964024	NA
	ebi-a-GCST004614	Granulocyte count	rs8705	0.00236812	0.0504306	0.962547	NA
	ebi-a-GCST004614	Granulocyte count	rs891389	0.00212313	0.0504518	0.966433	NA
	ebi-a-GCST004614	Granulocyte count	rs9270636	-0.00456307	0.0507344	0.928335	NA
	ebi-a-GCST004614	Granulocyte count	rs9273608	-0.0154081	0.0483921	0.75018	NA
	ebi-a-GCST004614	Granulocyte count	rs9287604	-0.000924252	0.0504523	0.985384	NA
	ebi-a-GCST004614	Granulocyte count	rs9344678	0.00672916	0.0501409	0.89324	NA
	ebi-a-GCST004614	Granulocyte count	rs9400271	0.000666662	0.0506263	0.989494	NA
	ebi-a-GCST004614	Granulocyte count	rs9402685	-0.00186798	0.0504807	0.970482	NA
	ebi-a-GCST004614	Granulocyte count	rs9872440	0.00181205	0.0504764	0.971363	NA
	ebi-a-GCST004614	Granulocyte count	rs9955853	0.00346075	0.0503149	0.945163	NA
	ebi-a-GCST004614	Granulocyte count	rs9977672	-0.00152915	0.0502787	0.975737	NA
	ebi-a-GCST004614	Granulocyte count	All	0.000970502	0.0501362	0.984556	NA
	ebi-a-GCST004619	Reticulocyte fraction of red cells	rs10028187	-0.0274961	0.0310957	0.376565	NA
	ebi-a-GCST004619	Reticulocyte fraction of red cells	rs10083830	-0.0244186	0.0311675	0.433355	NA
	ebi-a-GCST004619	Reticulocyte fraction of red cells	rs10170266	-0.0271913	0.0311005	0.381951	NA
	ebi-a-GCST004619	Reticulocyte fraction of red cells	rs1036230	-0.0260092	0.0313146	0.406213	NA
	ebi-a-GCST004619	Reticulocyte fraction of red cells	rs1045530	-0.0272512	0.0311161	0.381143	NA
	ebi-a-GCST004619	Reticulocyte fraction of red cells	rs1076872	-0.0227403	0.0318894	0.475784	NA
	ebi-a-GCST004619	Reticulocyte fraction of red cells	rs10863511	-0.0257854	0.0312593	0.409435	NA
	ebi-a-GCST004619	Reticulocyte fraction of red cells	rs10954464	-0.0268	0.0312776	0.391531	NA
	ebi-a-GCST004619	Reticulocyte fraction of red cells	rs11014296	-0.0306123	0.0319989	0.338736	NA
	ebi-a-GCST004619	Reticulocyte fraction of red cells	rs111507092	-0.026412	0.0312842	0.398524	NA
	ebi-a-GCST004619	Reticulocyte fraction of red cells	rs112174035	-0.0264459	0.0312207	0.396961	NA
	ebi-a-GCST004619	Reticulocyte fraction of red cells	rs112875651	-0.0234861	0.0312139	0.451797	NA
	ebi-a-GCST004619	Reticulocyte fraction of red cells	rs113362373	-0.0313831	0.0310785	0.312591	NA
	ebi-a-GCST004619	Reticulocyte fraction of red cells	rs113416252	-0.0259547	0.0313123	0.407163	NA
	ebi-a-GCST004619	Reticulocyte fraction of red cells	rs11545157	-0.0260678	0.0312414	0.404056	NA
	ebi-a-GCST004619	Reticulocyte fraction of red cells	rs11587735	-0.0266843	0.0313542	0.394736	NA
	ebi-a-GCST004619	Reticulocyte fraction of red cells	rs11678584	-0.0260107	0.0312404	0.405072	NA
	ebi-a-GCST004619	Reticulocyte fraction of red cells	rs11678825	-0.0254433	0.0312313	0.415259	NA
	ebi-a-GCST004619	Reticulocyte fraction of red cells	rs11753985	-0.0224431	0.0311849	0.471724	NA
	ebi-a-GCST004619	Reticulocyte fraction of red cells	rs1175550	-0.0254294	0.0313456	0.417217	NA
	ebi-a-GCST004619	Reticulocyte fraction of red cells	rs11783469	-0.0253266	0.0312366	0.41748	NA
	ebi-a-GCST004619	Reticulocyte fraction of red cells	rs12050884	-0.0248759	0.0312153	0.425501	NA
	ebi-a-GCST004619	Reticulocyte fraction of red cells	rs12141197	-0.0250275	0.0312162	0.4227	NA
	ebi-a-GCST004619	Reticulocyte fraction of red cells	rs12277078	-0.0254188	0.0312621	0.416169	NA
	ebi-a-GCST004619	Reticulocyte fraction of red cells	rs12282890	-0.0253709	0.0312215	0.416443	NA
	ebi-a-GCST004619	Reticulocyte fraction of red cells	rs12442296	-0.0238376	0.0311736	0.444465	NA
	ebi-a-GCST004619	Reticulocyte fraction of red cells	rs12563740	-0.0261336	0.031229	0.402685	NA
	ebi-a-GCST004619	Reticulocyte fraction of red cells	rs1260326	-0.030626	0.0309225	0.321972	NA
	ebi-a-GCST004619	Reticulocyte fraction of red cells	rs12899671	-0.02515	0.0312281	0.420609	NA
	ebi-a-GCST004619	Reticulocyte fraction of red cells	rs13101482	-0.0261105	0.0314209	0.405978	NA
	ebi-a-GCST004619	Reticulocyte fraction of red cells	rs13306780	-0.0235206	0.0312887	0.452216	NA
	ebi-a-GCST004619	Reticulocyte fraction of red cells	rs1331860	-0.0244203	0.0312689	0.434816	NA
	ebi-a-GCST004619	Reticulocyte fraction of red cells	rs142561067	-0.0249056	0.0312086	0.424849	NA
	ebi-a-GCST004619	Reticulocyte fraction of red cells	rs1434282	-0.0274413	0.0312372	0.379684	NA
	ebi-a-GCST004619	Reticulocyte fraction of red cells	rs148311724	-0.0253264	0.031236	0.417475	NA
	ebi-a-GCST004619	Reticulocyte fraction of red cells	rs149045173	-0.0255023	0.0312133	0.413908	NA
	ebi-a-GCST004619	Reticulocyte fraction of red cells	rs1505307	-0.0237171	0.0311762	0.446811	NA
	ebi-a-GCST004619	Reticulocyte fraction of red cells	rs17272694	-0.0270139	0.03117	0.386127	NA
	ebi-a-GCST004619	Reticulocyte fraction of red cells	rs17612468	-0.0289655	0.0304579	0.341604	NA
	ebi-a-GCST004619	Reticulocyte fraction of red cells	rs1829838	-0.0223941	0.0306645	0.465212	NA
	ebi-a-GCST004619	Reticulocyte fraction of red cells	rs189371992	-0.0249774	0.0312991	0.424857	NA
	ebi-a-GCST004619	Reticulocyte fraction of red cells	rs198325	-0.0324297	0.0288022	0.260189	NA
	ebi-a-GCST004619	Reticulocyte fraction of red cells	rs2022003	-0.0156405	0.0317415	0.622192	NA
	ebi-a-GCST004619	Reticulocyte fraction of red cells	rs2145943	-0.0258816	0.0312643	0.407766	NA
	ebi-a-GCST004619	Reticulocyte fraction of red cells	rs217766	-0.0259778	0.0312207	0.405369	NA
	ebi-a-GCST004619	Reticulocyte fraction of red cells	rs218265	-0.0252549	0.0312769	0.4194	NA
	ebi-a-GCST004619	Reticulocyte fraction of red cells	rs2247856	-0.0261496	0.0313046	0.403533	NA
	ebi-a-GCST004619	Reticulocyte fraction of red cells	rs2249935	-0.0376666	0.0285248	0.186672	NA
	ebi-a-GCST004619	Reticulocyte fraction of red cells	rs225245	-0.0219462	0.0318125	0.490282	NA
	ebi-a-GCST004619	Reticulocyte fraction of red cells	rs2461639	-0.0254248	0.0312494	0.415868	NA
	ebi-a-GCST004619	Reticulocyte fraction of red cells	rs2562175	-0.0239125	0.0311072	0.442065	NA
	ebi-a-GCST004619	Reticulocyte fraction of red cells	rs2737265	-0.0300124	0.0306683	0.327771	NA
	ebi-a-GCST004619	Reticulocyte fraction of red cells	rs2745349	-0.0267793	0.0311503	0.389965	NA
	ebi-a-GCST004619	Reticulocyte fraction of red cells	rs2748424	-0.0242964	0.0312106	0.436294	NA
	ebi-a-GCST004619	Reticulocyte fraction of red cells	rs282580	-0.0261174	0.0312117	0.402714	NA
	ebi-a-GCST004619	Reticulocyte fraction of red cells	rs28513325	-0.0260093	0.0312356	0.405025	NA
	ebi-a-GCST004619	Reticulocyte fraction of red cells	rs28659908	-0.0252262	0.0312438	0.419438	NA
	ebi-a-GCST004619	Reticulocyte fraction of red cells	rs2952296	-0.0228904	0.0308267	0.457753	NA
	ebi-a-GCST004619	Reticulocyte fraction of red cells	rs3169166	-0.0272775	0.031187	0.381768	NA
	ebi-a-GCST004619	Reticulocyte fraction of red cells	rs34191159	-0.0243592	0.0311474	0.434177	NA
	ebi-a-GCST004619	Reticulocyte fraction of red cells	rs35023389	-0.0261097	0.0312288	0.403111	NA
	ebi-a-GCST004619	Reticulocyte fraction of red cells	rs35343437	-0.0253777	0.0312227	0.416335	NA
	ebi-a-GCST004619	Reticulocyte fraction of red cells	rs35434635	-0.0265304	0.0311953	0.395069	NA
	ebi-a-GCST004619	Reticulocyte fraction of red cells	rs35549624	-0.0249279	0.0312539	0.425107	NA
	ebi-a-GCST004619	Reticulocyte fraction of red cells	rs35609705	-0.0242338	0.0310987	0.435829	NA
	ebi-a-GCST004619	Reticulocyte fraction of red cells	rs35844815	-0.025166	0.0312388	0.420473	NA
	ebi-a-GCST004619	Reticulocyte fraction of red cells	rs378974	-0.0245743	0.0312867	0.432188	NA
	ebi-a-GCST004619	Reticulocyte fraction of red cells	rs3817621	-0.0303501	0.0309656	0.327025	NA
	ebi-a-GCST004619	Reticulocyte fraction of red cells	rs3870341	-0.0301561	0.0304893	0.322627	NA
	ebi-a-GCST004619	Reticulocyte fraction of red cells	rs3896594	-0.0225708	0.0314313	0.472696	NA
	ebi-a-GCST004619	Reticulocyte fraction of red cells	rs41282676	-0.0277652	0.0312667	0.374535	NA
	ebi-a-GCST004619	Reticulocyte fraction of red cells	rs41555717	-0.0263221	0.0313523	0.401156	NA
	ebi-a-GCST004619	Reticulocyte fraction of red cells	rs415895	-0.0228898	0.0310036	0.460336	NA
	ebi-a-GCST004619	Reticulocyte fraction of red cells	rs4434553	-0.0258798	0.0312579	0.407701	NA
	ebi-a-GCST004619	Reticulocyte fraction of red cells	rs4731120	-0.0252126	0.0312158	0.41927	NA
	ebi-a-GCST004619	Reticulocyte fraction of red cells	rs4737010	-0.0272844	0.0315939	0.387809	NA
	ebi-a-GCST004619	Reticulocyte fraction of red cells	rs4781072	-0.0239006	0.0310696	0.441739	NA
	ebi-a-GCST004619	Reticulocyte fraction of red cells	rs482393	-0.027483	0.0310219	0.375661	NA
	ebi-a-GCST004619	Reticulocyte fraction of red cells	rs4832312	-0.0267793	0.0311826	0.390458	NA
	ebi-a-GCST004619	Reticulocyte fraction of red cells	rs4853525	-0.0236679	0.0310278	0.445586	NA
	ebi-a-GCST004619	Reticulocyte fraction of red cells	rs4952073	-0.0249277	0.0312073	0.42442	NA
	ebi-a-GCST004619	Reticulocyte fraction of red cells	rs55931012	-0.0237401	0.0311193	0.445538	NA
	ebi-a-GCST004619	Reticulocyte fraction of red cells	rs57467915	-0.0271086	0.0312122	0.385106	NA
	ebi-a-GCST004619	Reticulocyte fraction of red cells	rs592423	-0.0126036	0.0316009	0.690013	NA
	ebi-a-GCST004619	Reticulocyte fraction of red cells	rs6084653	-0.00782046	0.0337661	0.816843	NA
	ebi-a-GCST004619	Reticulocyte fraction of red cells	rs61166126	-0.024909	0.0312278	0.425072	NA
	ebi-a-GCST004619	Reticulocyte fraction of red cells	rs61469632	-0.0262255	0.0312605	0.401506	NA
	ebi-a-GCST004619	Reticulocyte fraction of red cells	rs62466318	-0.0287653	0.030935	0.352442	NA
	ebi-a-GCST004619	Reticulocyte fraction of red cells	rs644592	-0.0250074	0.0312005	0.422838	NA
	ebi-a-GCST004619	Reticulocyte fraction of red cells	rs6712203	-0.026989	0.0311886	0.386848	NA
	ebi-a-GCST004619	Reticulocyte fraction of red cells	rs68021656	-0.0266343	0.0312106	0.393451	NA
	ebi-a-GCST004619	Reticulocyte fraction of red cells	rs6914805	-0.0266214	0.0312456	0.394211	NA
	ebi-a-GCST004619	Reticulocyte fraction of red cells	rs696281	-0.0267775	0.0313136	0.392473	NA
	ebi-a-GCST004619	Reticulocyte fraction of red cells	rs7025656	-0.028449	0.0309441	0.357902	NA
	ebi-a-GCST004619	Reticulocyte fraction of red cells	rs7194649	-0.0245654	0.0313012	0.432566	NA
	ebi-a-GCST004619	Reticulocyte fraction of red cells	rs72996113	-0.0278345	0.0311563	0.371652	NA
	ebi-a-GCST004619	Reticulocyte fraction of red cells	rs73166632	-0.0263469	0.031259	0.399308	NA
	ebi-a-GCST004619	Reticulocyte fraction of red cells	rs732526	-0.0246855	0.0312263	0.429214	NA
	ebi-a-GCST004619	Reticulocyte fraction of red cells	rs73369896	-0.0266472	0.0311374	0.392112	NA
	ebi-a-GCST004619	Reticulocyte fraction of red cells	rs73567918	-0.0272446	0.0311079	0.381133	NA
	ebi-a-GCST004619	Reticulocyte fraction of red cells	rs73652622	-0.0266396	0.0312504	0.39396	NA
	ebi-a-GCST004619	Reticulocyte fraction of red cells	rs7412	-0.0254144	0.0312851	0.416592	NA
	ebi-a-GCST004619	Reticulocyte fraction of red cells	rs74180173	-0.0263234	0.0313939	0.401756	NA
	ebi-a-GCST004619	Reticulocyte fraction of red cells	rs7432379	-0.0258071	0.0312317	0.408627	NA
	ebi-a-GCST004619	Reticulocyte fraction of red cells	rs753778	-0.0266891	0.0311765	0.391963	NA
	ebi-a-GCST004619	Reticulocyte fraction of red cells	rs754205	-0.0255136	0.0312372	0.41406	NA
	ebi-a-GCST004619	Reticulocyte fraction of red cells	rs7619708	-0.025417	0.0312535	0.416072	NA
	ebi-a-GCST004619	Reticulocyte fraction of red cells	rs7692976	-0.025774	0.0312365	0.409302	NA
	ebi-a-GCST004619	Reticulocyte fraction of red cells	rs77822621	-0.0267394	0.0311345	0.390431	NA
	ebi-a-GCST004619	Reticulocyte fraction of red cells	rs778387	-0.024196	0.0312806	0.439218	NA
	ebi-a-GCST004619	Reticulocyte fraction of red cells	rs7908745	-0.0300375	0.0308975	0.330967	NA
	ebi-a-GCST004619	Reticulocyte fraction of red cells	rs79220007	-0.0203826	0.0313932	0.516166	NA
	ebi-a-GCST004619	Reticulocyte fraction of red cells	rs8013143	-0.021765	0.0312304	0.485854	NA
	ebi-a-GCST004619	Reticulocyte fraction of red cells	rs8068544	-0.0260681	0.0312465	0.404128	NA
	ebi-a-GCST004619	Reticulocyte fraction of red cells	rs9311474	-0.0261771	0.0312215	0.401787	NA
	ebi-a-GCST004619	Reticulocyte fraction of red cells	rs9411103	-0.0248866	0.0312099	0.425222	NA
	ebi-a-GCST004619	Reticulocyte fraction of red cells	rs9463335	-0.0254482	0.0312421	0.415331	NA
	ebi-a-GCST004619	Reticulocyte fraction of red cells	rs9487051	-0.0261094	0.0312799	0.403884	NA
	ebi-a-GCST004619	Reticulocyte fraction of red cells	rs9503199	-0.026749	0.0311634	0.3907	NA
	ebi-a-GCST004619	Reticulocyte fraction of red cells	rs9535495	-0.0252291	0.0312377	0.419293	NA
	ebi-a-GCST004619	Reticulocyte fraction of red cells	rs9850274	-0.0249131	0.0312061	0.424674	NA
	ebi-a-GCST004619	Reticulocyte fraction of red cells	rs9898762	-0.024443	0.0311726	0.43297	NA
	ebi-a-GCST004619	Reticulocyte fraction of red cells	rs9920	-0.026083	0.0313071	0.40477	NA
	ebi-a-GCST004619	Reticulocyte fraction of red cells	All	-0.0256516	0.0310648	0.408949	NA
	ebi-a-GCST004621	Sum basophil neutrophil counts	rs1005504	0.0865841	0.024042	0.000316538	NA
	ebi-a-GCST004621	Sum basophil neutrophil counts	rs10815095	0.0806099	0.023477	0.000595684	NA
	ebi-a-GCST004621	Sum basophil neutrophil counts	rs10923398	0.0839263	0.0239608	0.000460653	NA
	ebi-a-GCST004621	Sum basophil neutrophil counts	rs10988207	0.0884814	0.0239278	0.000217433	NA
	ebi-a-GCST004621	Sum basophil neutrophil counts	rs11122449	0.0869138	0.0240524	0.000302067	NA
	ebi-a-GCST004621	Sum basophil neutrophil counts	rs111527163	0.0869118	0.023956	0.000285657	NA
	ebi-a-GCST004621	Sum basophil neutrophil counts	rs111557465	0.0867716	0.0239238	0.000286726	NA
	ebi-a-GCST004621	Sum basophil neutrophil counts	rs11218968	0.0847633	0.02403	0.000419669	NA
	ebi-a-GCST004621	Sum basophil neutrophil counts	rs11265038	0.0844488	0.0240983	0.000457735	NA
	ebi-a-GCST004621	Sum basophil neutrophil counts	rs11332131	0.0861527	0.0240651	0.000343613	NA
	ebi-a-GCST004621	Sum basophil neutrophil counts	rs11456863	0.0866789	0.0240063	0.000305396	NA
	ebi-a-GCST004621	Sum basophil neutrophil counts	rs114992356	0.0861676	0.0240645	0.000342672	NA
	ebi-a-GCST004621	Sum basophil neutrophil counts	rs1155998	0.0846302	0.0240768	0.000439725	NA
	ebi-a-GCST004621	Sum basophil neutrophil counts	rs115849089	0.0871189	0.024056	0.00029289	NA
	ebi-a-GCST004621	Sum basophil neutrophil counts	rs116822287	0.0857483	0.0241027	0.000374235	NA
	ebi-a-GCST004621	Sum basophil neutrophil counts	rs116831330	0.0854277	0.0240542	0.000383097	NA
	ebi-a-GCST004621	Sum basophil neutrophil counts	rs1175550	0.0857425	0.0241049	0.000375029	NA
	ebi-a-GCST004621	Sum basophil neutrophil counts	rs11758205	0.0809294	0.0239055	0.000710778	NA
	ebi-a-GCST004621	Sum basophil neutrophil counts	rs1180334	0.0839585	0.0239241	0.000449163	NA
	ebi-a-GCST004621	Sum basophil neutrophil counts	rs12050884	0.084846	0.0240758	0.000424899	NA
	ebi-a-GCST004621	Sum basophil neutrophil counts	rs12060494	0.0862823	0.0240471	0.000333161	NA
	ebi-a-GCST004621	Sum basophil neutrophil counts	rs12137465	0.087985	0.023795	0.000217622	NA
	ebi-a-GCST004621	Sum basophil neutrophil counts	rs12195738	0.0856171	0.0240831	0.000377884	NA
	ebi-a-GCST004621	Sum basophil neutrophil counts	rs12413816	0.086083	0.0240828	0.000350945	NA
	ebi-a-GCST004621	Sum basophil neutrophil counts	rs12442376	0.0871584	0.0239897	0.000279967	NA
	ebi-a-GCST004621	Sum basophil neutrophil counts	rs12505188	0.0865247	0.0240094	0.000313624	NA
	ebi-a-GCST004621	Sum basophil neutrophil counts	rs12585036	0.0865454	0.0239952	0.000310024	NA
	ebi-a-GCST004621	Sum basophil neutrophil counts	rs1260326	0.0893594	0.0234276	0.000136585	NA
	ebi-a-GCST004621	Sum basophil neutrophil counts	rs1292048	0.086466	0.0240608	0.000326091	NA
	ebi-a-GCST004621	Sum basophil neutrophil counts	rs12940626	0.0849673	0.02404	0.000408676	NA
	ebi-a-GCST004621	Sum basophil neutrophil counts	rs139974673	0.0871218	0.0238938	0.000266143	NA
	ebi-a-GCST004621	Sum basophil neutrophil counts	rs1419392	0.0857269	0.0240568	0.000365916	NA
	ebi-a-GCST004621	Sum basophil neutrophil counts	rs144204502	0.083257	0.0239504	0.000508535	NA
	ebi-a-GCST004621	Sum basophil neutrophil counts	rs144861591	0.0796348	0.0247239	0.00127758	NA
	ebi-a-GCST004621	Sum basophil neutrophil counts	rs146671954	0.0832524	0.023916	0.000499497	NA
	ebi-a-GCST004621	Sum basophil neutrophil counts	rs1476512	0.0839868	0.0240168	0.000470514	NA
	ebi-a-GCST004621	Sum basophil neutrophil counts	rs149300040	0.0817126	0.0235142	0.000510799	NA
	ebi-a-GCST004621	Sum basophil neutrophil counts	rs150425398	0.0851921	0.0240791	0.000403161	NA
	ebi-a-GCST004621	Sum basophil neutrophil counts	rs1505307	0.0839036	0.0239751	0.000465937	NA
	ebi-a-GCST004621	Sum basophil neutrophil counts	rs16856859	0.0819715	0.0238142	0.000577151	NA
	ebi-a-GCST004621	Sum basophil neutrophil counts	rs17183295	0.0837762	0.0240443	0.000493515	NA
	ebi-a-GCST004621	Sum basophil neutrophil counts	rs17462448	0.0906288	0.0239498	0.000154259	NA
	ebi-a-GCST004621	Sum basophil neutrophil counts	rs1780706	0.0854266	0.0240831	0.000389403	NA
	ebi-a-GCST004621	Sum basophil neutrophil counts	rs1798634	0.0862971	0.0240268	0.000328527	NA
	ebi-a-GCST004621	Sum basophil neutrophil counts	rs1819953	0.0868715	0.0240478	0.000303318	NA
	ebi-a-GCST004621	Sum basophil neutrophil counts	rs183034862	0.0860924	0.024047	0.000343368	NA
	ebi-a-GCST004621	Sum basophil neutrophil counts	rs1867133	0.0832816	0.0238416	0.000477399	NA
	ebi-a-GCST004621	Sum basophil neutrophil counts	rs1879154	0.0840922	0.024264	0.000528815	NA
	ebi-a-GCST004621	Sum basophil neutrophil counts	rs188344264	0.0858098	0.0240444	0.000358613	NA
	ebi-a-GCST004621	Sum basophil neutrophil counts	rs2067054	0.0857619	0.0240861	0.000369959	NA
	ebi-a-GCST004621	Sum basophil neutrophil counts	rs2068229	0.0866455	0.024015	0.000308592	NA
[truncated: 31,344 more rows]

## Sheet: Ovarian
	Trait ID	Trait	SNP	Beta	SE	P-value	Sex
	AAT	Alpha-1-Antitrypsin	All	NA	NA	NA	Males and Females
	AGT	Angiotensinogen	All	NA	NA	NA	Males and Females
	ANG2	Angiopoietin-2	All	NA	NA	NA	Males and Females
	ApoA4	Apolipoprotein A-IV	All	NA	NA	NA	Males and Females
	ApoE	Apolipoprotein E	All	NA	NA	NA	Males and Females
	ApoH	Apolipoprotein H	rs117842936	-0.00755927	0.0324319	0.815698	Males and Females
	ApoH	Apolipoprotein H	rs148521708	0.0282688	0.0257539	0.272356	Males and Females
	ApoH	Apolipoprotein H	rs2873966	-0.00237078	0.0432455	0.956281	Males and Females
	ApoH	Apolipoprotein H	All	0.00669406	0.0246596	0.786039	Males and Females
	BLC	B Lymphocyte Chemoattractant	All	NA	NA	NA	Males and Females
	CA19-9	CA19-9	All	NA	NA	NA	Males and Females
	CD40	CD 40 antigen	All	NA	NA	NA	Males and Females
	CD5L	CD5	All	NA	NA	NA	Males and Females
	CEA	Carcinoembryonic Antigen	All	-0.0293816	0.02808	0.295398	Males and Females
	CFHR1	Complement Factor H	All	NA	NA	NA	Males and Females
	CRP	C-Reactive Protein	All	NA	NA	NA	Males and Females
	CystC	Cystatin-C	All	NA	NA	NA	Males and Females
	ENA78	Epithelial-Derived Neutrophil-Activating	All	NA	NA	NA	Males and Females
	F7	Factor VII	All	-0.0285235	0.0335692	0.395495	Males and Females
	FGF4	Fibroblast Growth Factor 4	All	NA	NA	NA	Males and Females
	FetuinA	Fetuin-A	All	NA	NA	NA	Males and Females
	GROa	Growth-Regulated alpha protein	All	NA	NA	NA	Males and Females
	GSTa	Glutathione S-Transferase alpha	All	NA	NA	NA	Males and Females
	HCC4	Chemokine CC-4	All	NA	NA	NA	Males and Females
	Height-2022	Height-2022	rs1000071	-0.0133775	0.0544387	0.805887	Males and Females
	Height-2022	Height-2022	rs10006144	-0.0157443	0.0544313	0.77239	Males and Females
	Height-2022	Height-2022	rs10008078	-0.0167296	0.0544308	0.758573	Males and Females
	Height-2022	Height-2022	rs10008104	-0.0160522	0.0544319	0.768067	Males and Females
	Height-2022	Height-2022	rs1000821	-0.01781	0.0543675	0.743226	Males and Females
	Height-2022	Height-2022	rs10009842	-0.0156605	0.0544327	0.773573	Males and Females
	Height-2022	Height-2022	rs10013817	-0.0175115	0.0543641	0.747365	Males and Females
	Height-2022	Height-2022	rs10017262	-0.0164247	0.0544189	0.76279	Males and Females
	Height-2022	Height-2022	rs10020204	-0.0160888	0.0544299	0.767545	Males and Females
	Height-2022	Height-2022	rs10024507	-0.0149947	0.0544105	0.782867	Males and Females
	Height-2022	Height-2022	rs10025573	-0.0162963	0.0544242	0.764611	Males and Females
	Height-2022	Height-2022	rs1005680	-0.0168026	0.0544065	0.757448	Males and Females
	Height-2022	Height-2022	rs10057967	-0.0142115	0.0543694	0.793793	Males and Females
	Height-2022	Height-2022	rs10067227	-0.0162644	0.0544271	0.76507	Males and Females
	Height-2022	Height-2022	rs1006998	-0.0170604	0.054435	0.753971	Males and Females
	Height-2022	Height-2022	rs10089677	-0.0184261	0.0543503	0.734591	Males and Females
	Height-2022	Height-2022	rs1009592	-0.0159229	0.0544267	0.769862	Males and Females
	Height-2022	Height-2022	rs10098	-0.015144	0.054402	0.780727	Males and Females
	Height-2022	Height-2022	rs10101616	-0.0145939	0.0544137	0.788543	Males and Females
	Height-2022	Height-2022	rs1010415	-0.0164424	0.0544252	0.762568	Males and Females
	Height-2022	Height-2022	rs1010549	-0.0144693	0.0543606	0.790106	Males and Females
	Height-2022	Height-2022	rs1011076	-0.0202566	0.0543107	0.709167	Males and Females
	Height-2022	Height-2022	rs10125521	-0.0143876	0.0545629	0.79202	Males and Females
	Height-2022	Height-2022	rs10125937	-0.0143795	0.0543516	0.791345	Males and Females
	Height-2022	Height-2022	rs10131337	-0.0167657	0.0545601	0.758624	Males and Females
	Height-2022	Height-2022	rs1014222	-0.0157445	0.0544346	0.7724	Males and Females
	Height-2022	Height-2022	rs10143202	-0.0107677	0.054525	0.84345	Males and Females
	Height-2022	Height-2022	rs10166046	-0.0160124	0.0544329	0.76863	Males and Females
	Height-2022	Height-2022	rs1017020	-0.01597	0.0544228	0.769183	Males and Females
	Height-2022	Height-2022	rs10172933	-0.0153407	0.0544456	0.778126	Males and Females
	Height-2022	Height-2022	rs10188788	-0.0151319	0.0544306	0.78101	Males and Females
	Height-2022	Height-2022	rs1019061	-0.0148015	0.0544894	0.785899	Males and Females
	Height-2022	Height-2022	rs10199676	-0.0153946	0.0544205	0.777267	Males and Females
	Height-2022	Height-2022	rs10204605	-0.0162411	0.0544279	0.765401	Males and Females
	Height-2022	Height-2022	rs1020637	-0.0142397	0.0543621	0.793366	Males and Females
	Height-2022	Height-2022	rs10213832	-0.015318	0.0544385	0.778418	Males and Females
	Height-2022	Height-2022	rs10216683	-0.0166475	0.0544305	0.759719	Males and Females
	Height-2022	Height-2022	rs10258405	-0.0170968	0.0544324	0.753451	Males and Females
	Height-2022	Height-2022	rs10269854	-0.0171019	0.0544016	0.753245	Males and Females
	Height-2022	Height-2022	rs10271544	-0.01559	0.0544354	0.774577	Males and Females
	Height-2022	Height-2022	rs10281173	-0.0192282	0.054432	0.723899	Males and Females
	Height-2022	Height-2022	rs1030669	-0.0157336	0.0544343	0.772552	Males and Females
	Height-2022	Height-2022	rs10357	-0.0159656	0.0543542	0.768962	Males and Females
	Height-2022	Height-2022	rs1037550	-0.0158747	0.054426	0.770535	Males and Females
	Height-2022	Height-2022	rs1039765	-0.0171244	0.0544584	0.75318	Males and Females
	Height-2022	Height-2022	rs10400909	-0.0160943	0.0544279	0.76746	Males and Females
	Height-2022	Height-2022	rs10410487	-0.0144557	0.0544041	0.790463	Males and Females
	Height-2022	Height-2022	rs10413288	-0.0150505	0.0544398	0.782194	Males and Females
	Height-2022	Height-2022	rs10414591	-0.016955	0.0544431	0.755478	Males and Females
	Height-2022	Height-2022	rs10419301	-0.0153103	0.054419	0.778448	Males and Females
	Height-2022	Height-2022	rs10430833	-0.0144134	0.0544048	0.791064	Males and Females
	Height-2022	Height-2022	rs10437804	-0.0155677	0.0544303	0.774869	Males and Females
	Height-2022	Height-2022	rs10445266	-0.0150987	0.0544512	0.781559	Males and Females
	Height-2022	Height-2022	rs10457104	-0.015574	0.0544259	0.774762	Males and Females
	Height-2022	Height-2022	rs1046140	-0.0145462	0.0543862	0.789114	Males and Females
	Height-2022	Height-2022	rs10476553	-0.0190139	0.0545196	0.727274	Males and Females
	Height-2022	Height-2022	rs1047769	-0.01497	0.0544098	0.783213	Males and Females
	Height-2022	Height-2022	rs10479046	-0.0154151	0.0544364	0.777042	Males and Females
	Height-2022	Height-2022	rs10483049	-0.0158867	0.0544256	0.770365	Males and Females
	Height-2022	Height-2022	rs10489284	-0.0114548	0.0544197	0.833286	Males and Females
	Height-2022	Height-2022	rs10497100	-0.0156879	0.0544282	0.77317	Males and Females
	Height-2022	Height-2022	rs10497216	-0.0156536	0.0544237	0.773634	Males and Females
	Height-2022	Height-2022	rs10498083	-0.0150359	0.054412	0.782291	Males and Females
	Height-2022	Height-2022	rs10498286	-0.0159983	0.054428	0.768807	Males and Females
	Height-2022	Height-2022	rs10501140	-0.011309	0.0544375	0.83543	Males and Females
	Height-2022	Height-2022	rs10507020	-0.0152723	0.0543907	0.778872	Males and Females
	Height-2022	Height-2022	rs10507860	-0.0157145	0.0544251	0.772782	Males and Females
	Height-2022	Height-2022	rs10509741	-0.0175602	0.0543847	0.74678	Males and Females
	Height-2022	Height-2022	rs10519959	-0.0165695	0.0544162	0.76075	Males and Females
	Height-2022	Height-2022	rs1065575	-0.0168547	0.0543944	0.756666	Males and Females
	Height-2022	Height-2022	rs10733851	-0.0156058	0.0544195	0.774289	Males and Females
	Height-2022	Height-2022	rs10737768	-0.0161078	0.0544361	0.767304	Males and Females
	Height-2022	Height-2022	rs10741668	-0.0171445	0.0544339	0.752793	Males and Females
	Height-2022	Height-2022	rs10755087	-0.0158065	0.0544261	0.771494	Males and Females
	Height-2022	Height-2022	rs1076102	-0.0160675	0.0544273	0.767833	Males and Females
	Height-2022	Height-2022	rs10764749	-0.0162377	0.0544405	0.765501	Males and Females
	Height-2022	Height-2022	rs10766646	-0.015602	0.0544232	0.774358	Males and Females
	Height-2022	Height-2022	rs10770558	-0.016127	0.0544363	0.767036	Males and Females
	Height-2022	Height-2022	rs10775487	-0.0177164	0.0543833	0.744599	Males and Females
	Height-2022	Height-2022	rs10779637	-0.0166876	0.054438	0.75919	Males and Females
	Height-2022	Height-2022	rs10779982	-0.0166045	0.0544202	0.760277	Males and Females
	Height-2022	Height-2022	rs10780590	-0.0158784	0.054434	0.770516	Males and Females
	Height-2022	Height-2022	rs10787476	-0.0176718	0.0544115	0.745347	Males and Females
	Height-2022	Height-2022	rs10787526	-0.0157996	0.0544635	0.771744	Males and Females
	Height-2022	Height-2022	rs10791660	-0.0132454	0.0543882	0.807591	Males and Females
	Height-2022	Height-2022	rs1079207	-0.0165497	0.0544179	0.761035	Males and Females
	Height-2022	Height-2022	rs10793766	-0.0110322	0.054359	0.839173	Males and Females
	Height-2022	Height-2022	rs10794080	-0.0149487	0.0544319	0.7836	Males and Females
	Height-2022	Height-2022	rs10794201	-0.014437	0.0544595	0.790935	Males and Females
	Height-2022	Height-2022	rs10799867	-0.0153202	0.0544451	0.778412	Males and Females
	Height-2022	Height-2022	rs10803694	-0.0163909	0.0544204	0.76327	Males and Females
	Height-2022	Height-2022	rs10808100	-0.0158353	0.0544333	0.771118	Males and Females
	Height-2022	Height-2022	rs10810098	-0.0151309	0.0544179	0.780974	Males and Females
	Height-2022	Height-2022	rs10812596	-0.0160888	0.0544209	0.767508	Males and Females
	Height-2022	Height-2022	rs10818865	-0.0163635	0.0544282	0.763686	Males and Females
	Height-2022	Height-2022	rs10829613	-0.0169218	0.0544771	0.756087	Males and Females
	Height-2022	Height-2022	rs10850679	-0.0146731	0.0543974	0.78736	Males and Females
	Height-2022	Height-2022	rs10872027	-0.0143163	0.0544267	0.792521	Males and Females
	Height-2022	Height-2022	rs10886416	-0.0145513	0.0544921	0.789443	Males and Females
	Height-2022	Height-2022	rs10888802	-0.0178657	0.0544977	0.743044	Males and Females
	Height-2022	Height-2022	rs10893822	-0.0176682	0.0544415	0.745532	Males and Females
	Height-2022	Height-2022	rs10894360	-0.0159569	0.0544271	0.769384	Males and Females
	Height-2022	Height-2022	rs10899488	-0.0180991	0.0544309	0.739501	Males and Females
	Height-2022	Height-2022	rs10909989	-0.0157343	0.0544274	0.772514	Males and Females
	Height-2022	Height-2022	rs10925945	-0.0159017	0.05443	0.770173	Males and Females
	Height-2022	Height-2022	rs10927144	-0.0148953	0.0544283	0.78434	Males and Females
	Height-2022	Height-2022	rs10937735	-0.0157907	0.0544266	0.771719	Males and Females
	Height-2022	Height-2022	rs10948007	-0.0171514	0.0544944	0.752961	Males and Females
	Height-2022	Height-2022	rs10954312	-0.0158999	0.0544569	0.770308	Males and Females
	Height-2022	Height-2022	rs10957357	-0.0160152	0.0544443	0.768637	Males and Females
	Height-2022	Height-2022	rs10957496	-0.0148184	0.0543892	0.785275	Males and Females
	Height-2022	Height-2022	rs10965085	-0.0135165	0.0543657	0.803653	Males and Females
	Height-2022	Height-2022	rs10975258	-0.0149406	0.0544112	0.783634	Males and Females
	Height-2022	Height-2022	rs10980820	-0.0145853	0.0544332	0.788739	Males and Females
	Height-2022	Height-2022	rs10983712	-0.0154513	0.0544228	0.776478	Males and Females
	Height-2022	Height-2022	rs10989574	-0.0162286	0.0544286	0.765579	Males and Females
	Height-2022	Height-2022	rs11004085	-0.0168304	0.0544118	0.757082	Males and Females
	Height-2022	Height-2022	rs11009311	-0.015422	0.0544172	0.776867	Males and Females
	Height-2022	Height-2022	rs11014285	-0.015972	0.0545196	0.769554	Males and Females
	Height-2022	Height-2022	rs11014382	-0.0189781	0.0544386	0.727379	Males and Females
	Height-2022	Height-2022	rs11023426	-0.0133514	0.0543683	0.806013	Males and Females
	Height-2022	Height-2022	rs11029974	-0.0159188	0.0544241	0.769908	Males and Females
	Height-2022	Height-2022	rs11030009	-0.0175773	0.0544042	0.746629	Males and Females
	Height-2022	Height-2022	rs11033374	-0.0173889	0.0544158	0.749305	Males and Females
	Height-2022	Height-2022	rs11072189	-0.0185668	0.0544301	0.733019	Males and Females
	Height-2022	Height-2022	rs11073498	-0.0171527	0.054415	0.752594	Males and Females
	Height-2022	Height-2022	rs11076988	-0.0141385	0.054372	0.794838	Males and Females
	Height-2022	Height-2022	rs11077410	-0.0146774	0.0544369	0.78745	Males and Females
	Height-2022	Height-2022	rs11078176	-0.0150895	0.0544145	0.781545	Males and Females
	Height-2022	Height-2022	rs11078840	-0.0157624	0.0544268	0.772116	Males and Females
	Height-2022	Height-2022	rs11087024	-0.0163787	0.0544303	0.763482	Males and Females
	Height-2022	Height-2022	rs1109009	-0.0156407	0.0544277	0.773832	Males and Females
	Height-2022	Height-2022	rs11098373	-0.0155616	0.0544227	0.774924	Males and Females
	Height-2022	Height-2022	rs11102738	-0.0167471	0.0544107	0.758241	Males and Females
	Height-2022	Height-2022	rs11117305	-0.014859	0.0544051	0.784763	Males and Females
	Height-2022	Height-2022	rs11127228	-0.016166	0.0544266	0.766448	Males and Females
	Height-2022	Height-2022	rs11128246	-0.0160372	0.0544275	0.76826	Males and Females
	Height-2022	Height-2022	rs11129823	-0.015382	0.05442	0.777443	Males and Females
	Height-2022	Height-2022	rs11132193	-0.0161684	0.0544252	0.766409	Males and Females
	Height-2022	Height-2022	rs11139043	-0.0158554	0.0544279	0.770815	Males and Females
	Height-2022	Height-2022	rs11150327	-0.0159931	0.054427	0.768876	Males and Females
	Height-2022	Height-2022	rs11155972	-0.0161836	0.054437	0.766245	Males and Females
	Height-2022	Height-2022	rs11158667	-0.0156879	0.0544258	0.77316	Males and Females
	Height-2022	Height-2022	rs11160056	-0.015719	0.05444	0.772781	Males and Females
	Height-2022	Height-2022	rs11166383	-0.015754	0.0544415	0.772295	Males and Females
	Height-2022	Height-2022	rs11176013	-0.0137378	0.0543732	0.800533	Males and Females
	Height-2022	Height-2022	rs11185092	-0.0156638	0.054425	0.773496	Males and Females
	Height-2022	Height-2022	rs11189512	-0.0158663	0.0544351	0.770691	Males and Females
	Height-2022	Height-2022	rs11191835	-0.0211682	0.0542903	0.696605	Males and Females
	Height-2022	Height-2022	rs1119397	-0.0172004	0.0544663	0.752155	Males and Females
	Height-2022	Height-2022	rs11202112	-0.0152991	0.0544284	0.778644	Males and Females
	Height-2022	Height-2022	rs11220196	-0.0175716	0.0544046	0.746711	Males and Females
	Height-2022	Height-2022	rs11229519	-0.0184801	0.0544353	0.734243	Males and Females
	Height-2022	Height-2022	rs11240083	-0.0154883	0.0544038	0.77588	Males and Females
	Height-2022	Height-2022	rs1124016	-0.0151186	0.0544129	0.781128	Males and Females
	Height-2022	Height-2022	rs11246379	-0.0157957	0.0544321	0.771671	Males and Females
	Height-2022	Height-2022	rs11247280	-0.0154223	0.0543904	0.776757	Males and Females
	Height-2022	Height-2022	rs11257080	-0.0165766	0.0544357	0.760735	Males and Females
	Height-2022	Height-2022	rs1127853	-0.016146	0.0544244	0.766719	Males and Females
	Height-2022	Height-2022	rs1128432	-0.0154382	0.0544203	0.776651	Males and Females
	Height-2022	Height-2022	rs1133400	-0.0170149	0.054417	0.754527	Males and Females
	Height-2022	Height-2022	rs1133480	-0.0148312	0.0544115	0.78518	Males and Females
	Height-2022	Height-2022	rs1146178	-0.0155449	0.0544208	0.775152	Males and Females
	Height-2022	Height-2022	rs1147372	-0.0145747	0.0544554	0.788974	Males and Females
	Height-2022	Height-2022	rs11487522	-0.0163287	0.054424	0.764156	Males and Females
	Height-2022	Height-2022	rs1152862	-0.0166033	0.0544201	0.760294	Males and Females
	Height-2022	Height-2022	rs11540276	-0.0160375	0.0544146	0.768201	Males and Females
	Height-2022	Height-2022	rs11544832	-0.0164027	0.0544627	0.763282	Males and Females
	Height-2022	Height-2022	rs11552911	-0.015488	0.0544502	0.77607	Males and Females
	Height-2022	Height-2022	rs11574836	-0.0151038	0.0543928	0.781258	Males and Females
	Height-2022	Height-2022	rs11591089	-0.0156248	0.0544614	0.774192	Males and Females
	Height-2022	Height-2022	rs11592542	-0.0175655	0.0543605	0.746597	Males and Females
	Height-2022	Height-2022	rs11598125	-0.014997	0.05439	0.782755	Males and Females
	Height-2022	Height-2022	rs11598539	-0.0149597	0.0544145	0.783377	Males and Females
	Height-2022	Height-2022	rs11599750	-0.0145998	0.0545267	0.788887	Males and Females
	Height-2022	Height-2022	rs11600952	-0.0201641	0.0544636	0.71121	Males and Females
	Height-2022	Height-2022	rs11615756	-0.0161064	0.0544319	0.767307	Males and Females
	Height-2022	Height-2022	rs11621926	-0.0179746	0.0543786	0.740987	Males and Females
	Height-2022	Height-2022	rs11623512	-0.0166381	0.054414	0.75978	Males and Females
	Height-2022	Height-2022	rs11624011	-0.0159859	0.0544298	0.768989	Males and Females
	Height-2022	Height-2022	rs11637930	-0.0152044	0.0544109	0.77991	Males and Females
	Height-2022	Height-2022	rs11638359	-0.0167922	0.0544113	0.757614	Males and Females
	Height-2022	Height-2022	rs11641647	-0.0173884	0.0543995	0.74924	Males and Females
	Height-2022	Height-2022	rs11642721	-0.0160655	0.054431	0.767877	Males and Females
	Height-2022	Height-2022	rs11652711	-0.0149771	0.0544089	0.783109	Males and Females
	Height-2022	Height-2022	rs11707060	-0.0151129	0.0544162	0.781222	Males and Females
	Height-2022	Height-2022	rs11710965	-0.0138897	0.0543944	0.798451	Males and Females
	Height-2022	Height-2022	rs11711206	-0.018087	0.0543542	0.739314	Males and Females
	Height-2022	Height-2022	rs11728471	-0.0158957	0.0544256	0.770238	Males and Females
	Height-2022	Height-2022	rs11732574	-0.0155648	0.0544555	0.775012	Males and Females
	Height-2022	Height-2022	rs11738167	-0.0152032	0.0544084	0.779917	Males and Females
	Height-2022	Height-2022	rs11744770	-0.0171388	0.0543779	0.752626	Males and Females
	Height-2022	Height-2022	rs11747434	-0.0138507	0.0544888	0.799347	Males and Females
	Height-2022	Height-2022	rs11747964	-0.0149884	0.0544294	0.783029	Males and Females
	Height-2022	Height-2022	rs11750646	-0.0121053	0.0543489	0.823743	Males and Females
	Height-2022	Height-2022	rs11751362	-0.0167635	0.0544197	0.75805	Males and Females
	Height-2022	Height-2022	rs11754464	-0.0158009	0.0544257	0.771572	Males and Females
	Height-2022	Height-2022	rs11765797	-0.0162707	0.0544313	0.765	Males and Females
	Height-2022	Height-2022	rs11770283	-0.0177168	0.0544121	0.744723	Males and Females
	Height-2022	Height-2022	rs11777932	-0.0165421	0.0544302	0.761193	Males and Females
	Height-2022	Height-2022	rs11784988	-0.0159212	0.0544205	0.769859	Males and Females
	Height-2022	Height-2022	rs11814440	-0.0169777	0.0544407	0.755149	Males and Females
	Height-2022	Height-2022	rs11854487	-0.0158221	0.0544229	0.771262	Males and Females
	Height-2022	Height-2022	rs11858998	-0.0175522	0.0543412	0.746696	Males and Females
	Height-2022	Height-2022	rs11873286	-0.0155962	0.0544249	0.774446	Males and Females
	Height-2022	Height-2022	rs11877617	-0.0139541	0.0543671	0.797437	Males and Females
	Height-2022	Height-2022	rs11882846	-0.0154275	0.0544166	0.776787	Males and Females
	Height-2022	Height-2022	rs11893142	-0.0151183	0.054395	0.781062	Males and Females
	Height-2022	Height-2022	rs11894266	-0.017749	0.0543661	0.744067	Males and Females
	Height-2022	Height-2022	rs11898505	-0.0168801	0.0544156	0.756404	Males and Females
	Height-2022	Height-2022	rs11913308	-0.0164361	0.054433	0.762689	Males and Females
	Height-2022	Height-2022	rs11928424	-0.0168984	0.0544429	0.756266	Males and Females
	Height-2022	Height-2022	rs11946827	-0.015263	0.0544089	0.779076	Males and Females
	Height-2022	Height-2022	rs11948888	-0.0151879	0.0544229	0.780189	Males and Females
	Height-2022	Height-2022	rs11959608	-0.0177387	0.0543224	0.744013	Males and Females
	Height-2022	Height-2022	rs11973654	-0.0159843	0.0544267	0.768998	Males and Females
	Height-2022	Height-2022	rs11978840	-0.0152131	0.054405	0.779764	Males and Females
	Height-2022	Height-2022	rs11990181	-0.0171408	0.0544262	0.752809	Males and Females
	Height-2022	Height-2022	rs11997244	-0.0158822	0.0544225	0.770416	Males and Females
	Height-2022	Height-2022	rs12048201	-0.0154216	0.0544176	0.776875	Males and Females
	Height-2022	Height-2022	rs12064799	-0.0162545	0.0544346	0.76524	Males and Females
	Height-2022	Height-2022	rs12065799	-0.0155917	0.0544262	0.774515	Males and Females
	Height-2022	Height-2022	rs1207870	-0.0161979	0.0544329	0.766028	Males and Females
	Height-2022	Height-2022	rs1208517	-0.0146106	0.0544158	0.788315	Males and Females
	Height-2022	Height-2022	rs12093117	-0.0149867	0.0544031	0.782951	Males and Females
	Height-2022	Height-2022	rs12105768	-0.0157241	0.0544265	0.772654	Males and Females
	Height-2022	Height-2022	rs12117542	-0.0181714	0.0543959	0.738335	Males and Females
	Height-2022	Height-2022	rs12121447	-0.012348	0.0545385	0.820884	Males and Females
	Height-2022	Height-2022	rs12123975	-0.0156002	0.0544322	0.774419	Males and Females
	Height-2022	Height-2022	rs12124742	-0.0160696	0.0544323	0.767825	Males and Females
	Height-2022	Height-2022	rs12129752	-0.0201945	0.0543868	0.710405	Males and Females
	Height-2022	Height-2022	rs12148472	-0.0134837	0.0543586	0.804095	Males and Females
	Height-2022	Height-2022	rs12154301	-0.014664	0.0544667	0.787753	Males and Females
	Height-2022	Height-2022	rs12155533	-0.0162551	0.0544279	0.765204	Males and Females
	Height-2022	Height-2022	rs1216766	-0.0156393	0.0544555	0.773963	Males and Females
	Height-2022	Height-2022	rs12192907	-0.0146397	0.0544159	0.787904	Males and Females
	Height-2022	Height-2022	rs12233843	-0.015685	0.0544422	0.773267	Males and Females
	Height-2022	Height-2022	rs12238013	-0.0161249	0.054437	0.767068	Males and Females
	Height-2022	Height-2022	rs12239046	-0.0163516	0.0544292	0.763858	Males and Females
	Height-2022	Height-2022	rs1223954	-0.0178449	0.0543607	0.742709	Males and Females
	Height-2022	Height-2022	rs1227005	-0.0152112	0.0544398	0.779928	Males and Females
	Height-2022	Height-2022	rs12297385	-0.0130836	0.0543514	0.809771	Males and Females
	Height-2022	Height-2022	rs12333431	-0.016414	0.054422	0.762952	Males and Females
	Height-2022	Height-2022	rs12336107	-0.0148799	0.0544157	0.784508	Males and Females
	Height-2022	Height-2022	rs12352936	-0.0167573	0.0544215	0.758146	Males and Females
	Height-2022	Height-2022	rs12366826	-0.0145452	0.0543802	0.789106	Males and Females
	Height-2022	Height-2022	rs12378860	-0.014324	0.0543921	0.792284	Males and Females
	Height-2022	Height-2022	rs12408663	-0.0150442	0.0544722	0.782409	Males and Females
	Height-2022	Height-2022	rs12419557	-0.017866	0.0543658	0.742439	Males and Females
	Height-2022	Height-2022	rs12425453	-0.0156972	0.054419	0.773002	Males and Females
	Height-2022	Height-2022	rs1244422	-0.0150541	0.054415	0.782046	Males and Females
	Height-2022	Height-2022	rs12454712	-0.0167024	0.0544172	0.758895	Males and Females
	Height-2022	Height-2022	rs12467466	-0.0168929	0.0543758	0.756052	Males and Females
	Height-2022	Height-2022	rs12479127	-0.0143726	0.0544211	0.791704	Males and Females
	Height-2022	Height-2022	rs12488	-0.0160777	0.0544301	0.767702	Males and Females
	Height-2022	Height-2022	rs12489730	-0.0146033	0.0544115	0.788403	Males and Females
	Height-2022	Height-2022	rs12490036	-0.0154449	0.0544236	0.776571	Males and Females
	Height-2022	Height-2022	rs12493455	-0.0165622	0.0544284	0.760905	Males and Females
	Height-2022	Height-2022	rs12498374	-0.0153034	0.0544284	0.778584	Males and Females
	Height-2022	Height-2022	rs12499194	-0.0162891	0.0544308	0.76474	Males and Females
	Height-2022	Height-2022	rs1250258	-0.0203898	0.05446	0.708107	Males and Females
	Height-2022	Height-2022	rs12528427	-0.0157475	0.0544259	0.772322	Males and Females
	Height-2022	Height-2022	rs12528760	-0.0156871	0.0544307	0.773191	Males and Females
	Height-2022	Height-2022	rs12542320	-0.0158343	0.0544264	0.771104	Males and Females
	Height-2022	Height-2022	rs12551724	-0.0156106	0.0544272	0.774252	Males and Females
	Height-2022	Height-2022	rs1255721	-0.0168905	0.0544306	0.756323	Males and Females
	Height-2022	Height-2022	rs12563489	-0.016117	0.0544255	0.767131	Males and Females
	Height-2022	Height-2022	rs12575726	-0.0177422	0.0543696	0.744177	Males and Females
	Height-2022	Height-2022	rs12581512	-0.0176725	0.0543992	0.745281	Males and Females
	Height-2022	Height-2022	rs12585113	-0.0151033	0.0544127	0.781343	Males and Females
	Height-2022	Height-2022	rs12586978	-0.0158297	0.0544184	0.771137	Males and Females
	Height-2022	Height-2022	rs12623864	-0.0133342	0.0544131	0.806414	Males and Females
	Height-2022	Height-2022	rs12624082	-0.0137338	0.0543237	0.800412	Males and Females
	Height-2022	Height-2022	rs12638253	-0.00998135	0.0543224	0.854215	Males and Females
	Height-2022	Height-2022	rs12639116	-0.0156741	0.0544267	0.773358	Males and Females
	Height-2022	Height-2022	rs12647476	-0.0163819	0.0544277	0.763427	Males and Females
	Height-2022	Height-2022	rs12652072	-0.0166443	0.0544297	0.759762	Males and Females
	Height-2022	Height-2022	rs12663931	-0.0144439	0.0544181	0.790683	Males and Females
	Height-2022	Height-2022	rs12668436	-0.0153294	0.0544437	0.778277	Males and Females
	Height-2022	Height-2022	rs12673366	-0.0158636	0.0544196	0.770665	Males and Females
	Height-2022	Height-2022	rs12693755	-0.0161466	0.0544254	0.766715	Males and Females
	Height-2022	Height-2022	rs12729349	-0.0161628	0.0544329	0.766519	Males and Females
	Height-2022	Height-2022	rs12739902	-0.0122448	0.0543371	0.821708	Males and Females
	Height-2022	Height-2022	rs1274484	-0.0163971	0.0544297	0.763221	Males and Females
	Height-2022	Height-2022	rs12757113	-0.0188584	0.0544601	0.729133	Males and Females
	Height-2022	Height-2022	rs1276458	-0.0161081	0.0544281	0.767267	Males and Females
	Height-2022	Height-2022	rs12779641	-0.0155646	0.0544231	0.774884	Males and Females
	Height-2022	Height-2022	rs12785381	-0.0151456	0.0544178	0.780767	Males and Females
	Height-2022	Height-2022	rs12787013	-0.0162869	0.0544313	0.764773	Males and Females
	Height-2022	Height-2022	rs12831322	-0.0140936	0.0544292	0.795686	Males and Females
	Height-2022	Height-2022	rs12856169	-0.0144058	0.0544018	0.791161	Males and Females
	Height-2022	Height-2022	rs1286366	-0.0165706	0.0544047	0.760686	Males and Females
	Height-2022	Height-2022	rs12878084	-0.0198482	0.0544451	0.715444	Males and Females
	Height-2022	Height-2022	rs12878184	-0.0150812	0.0544157	0.781667	Males and Females
	Height-2022	Height-2022	rs12891613	-0.0182053	0.0544398	0.738069	Males and Females
	Height-2022	Height-2022	rs12895351	-0.0166374	0.0544137	0.75979	Males and Females
	Height-2022	Height-2022	rs12898207	-0.0165318	0.0544195	0.761293	Males and Females
	Height-2022	Height-2022	rs12902932	-0.0149589	0.054398	0.783324	Males and Females
	Height-2022	Height-2022	rs12903441	-0.0152836	0.0544135	0.778803	Males and Females
	Height-2022	Height-2022	rs1290898	-0.0179768	0.0543446	0.740801	Males and Females
	Height-2022	Height-2022	rs12912487	-0.0192626	0.0547361	0.7249	Males and Females
	Height-2022	Height-2022	rs12920967	-0.0167466	0.0543776	0.758106	Males and Females
	Height-2022	Height-2022	rs12923427	-0.0176977	0.0544058	0.744961	Males and Females
	Height-2022	Height-2022	rs1293435	-0.0165882	0.0544225	0.760515	Males and Females
	Height-2022	Height-2022	rs12938597	-0.0135581	0.0544007	0.803185	Males and Females
	Height-2022	Height-2022	rs12939024	-0.0156975	0.0544286	0.773037	Males and Females
	Height-2022	Height-2022	rs12940215	-0.0159287	0.0544339	0.76981	Males and Females
	Height-2022	Height-2022	rs12953649	-0.0161808	0.0544292	0.766252	Males and Females
	Height-2022	Height-2022	rs12956821	-0.0161176	0.0544255	0.767123	Males and Females
	Height-2022	Height-2022	rs12967353	-0.0164295	0.0544193	0.762724	Males and Females
	Height-2022	Height-2022	rs12977189	-0.0176646	0.054443	0.745589	Males and Females
	Height-2022	Height-2022	rs12984029	-0.0158676	0.0544507	0.770735	Males and Females
	Height-2022	Height-2022	rs13008689	-0.0154106	0.0544293	0.777077	Males and Females
	Height-2022	Height-2022	rs13026690	-0.0146405	0.0544175	0.787899	Males and Females
	Height-2022	Height-2022	rs13046236	-0.0140703	0.0543161	0.795601	Males and Females
	Height-2022	Height-2022	rs13106265	-0.0160883	0.0544306	0.767555	Males and Females
	Height-2022	Height-2022	rs13119012	-0.0152978	0.0544253	0.77865	Males and Females
	Height-2022	Height-2022	rs13121806	-0.0153649	0.0544243	0.777701	Males and Females
	Height-2022	Height-2022	rs13126601	-0.0153717	0.0544315	0.777633	Males and Females
	Height-2022	Height-2022	rs13150632	-0.0123431	0.0544412	0.820639	Males and Females
	Height-2022	Height-2022	rs13162223	-0.0144545	0.0544349	0.790595	Males and Females
	Height-2022	Height-2022	rs13181461	-0.0156095	0.0544229	0.774251	Males and Females
	Height-2022	Height-2022	rs1318978	-0.0162749	0.0544288	0.76493	Males and Females
	Height-2022	Height-2022	rs13227860	-0.0165987	0.0544281	0.760392	Males and Females
	Height-2022	Height-2022	rs13247236	-0.016453	0.0544292	0.762436	Males and Females
	Height-2022	Height-2022	rs13253038	-0.0165205	0.054424	0.761469	Males and Females
	Height-2022	Height-2022	rs1326104	-0.0142588	0.0543284	0.79297	Males and Females
	Height-2022	Height-2022	rs1326196	-0.01832	0.0543328	0.73598	Males and Females
	Height-2022	Height-2022	rs1327126	-0.0155598	0.0544241	0.774956	Males and Females
	Height-2022	Height-2022	rs1327827	-0.0139037	0.0544268	0.79837	Males and Females
	Height-2022	Height-2022	rs13315015	-0.0159148	0.0544298	0.769988	Males and Females
	Height-2022	Height-2022	rs13318214	-0.0157073	0.0544026	0.772793	Males and Females
	Height-2022	Height-2022	rs13327370	-0.0159727	0.054428	0.769167	Males and Females
	Height-2022	Height-2022	rs13336428	-0.0152339	0.0544606	0.779689	Males and Females
	Height-2022	Height-2022	rs13346368	-0.0163552	0.0544372	0.763841	Males and Females
	Height-2022	Height-2022	rs133503	-0.016444	0.0544154	0.762504	Males and Females
	Height-2022	Height-2022	rs13381747	-0.0166821	0.0544092	0.759144	Males and Females
	Height-2022	Height-2022	rs13387581	-0.0148408	0.054345	0.784787	Males and Females
	Height-2022	Height-2022	rs1338937	-0.0147062	0.0544259	0.787002	Males and Females
	Height-2022	Height-2022	rs13397694	-0.016052	0.054427	0.76805	Males and Females
	Height-2022	Height-2022	rs13403095	-0.0147483	0.0544214	0.78639	Males and Females
	Height-2022	Height-2022	rs1342445	-0.0168722	0.0544109	0.756494	Males and Females
	Height-2022	Height-2022	rs1342652	-0.0164308	0.054418	0.7627	Males and Females
	Height-2022	Height-2022	rs13437093	-0.0146624	0.0543963	0.787507	Males and Females
	Height-2022	Height-2022	rs1344751	-0.0146249	0.0544232	0.788141	Males and Females
	Height-2022	Height-2022	rs1347183	-0.0171234	0.0543998	0.752937	Males and Females
	Height-2022	Height-2022	rs1347653	-0.0163103	0.0544276	0.764429	Males and Females
	Height-2022	Height-2022	rs1350991	-0.0155036	0.054422	0.775739	Males and Females
	Height-2022	Height-2022	rs1359201	-0.0166895	0.0544137	0.75906	Males and Females
	Height-2022	Height-2022	rs1360380	-0.0156788	0.0544527	0.773397	Males and Females
	Height-2022	Height-2022	rs136120	-0.0148032	0.0544408	0.785689	Males and Females
	Height-2022	Height-2022	rs1361812	-0.0173348	0.0544017	0.749996	Males and Females
	Height-2022	Height-2022	rs1364320	-0.0150331	0.0544137	0.782337	Males and Females
	Height-2022	Height-2022	rs1366199	-0.0162948	0.0544268	0.764644	Males and Females
	Height-2022	Height-2022	rs1371135	-0.0160531	0.0544255	0.768028	Males and Females
	Height-2022	Height-2022	rs13718	-0.0148784	0.0544138	0.784523	Males and Females
	Height-2022	Height-2022	rs1373003	-0.0150893	0.0544293	0.781606	Males and Females
	Height-2022	Height-2022	rs1373067	-0.016863	0.0543958	0.756556	Males and Females
	Height-2022	Height-2022	rs1375973	-0.0157992	0.054439	0.771649	Males and Females
	Height-2022	Height-2022	rs1382883	-0.00971081	0.0544153	0.858364	Males and Females
	Height-2022	Height-2022	rs13960	-0.0146567	0.0543882	0.787558	Males and Females
	Height-2022	Height-2022	rs1396166	-0.0141666	0.0543567	0.794383	Males and Females
	Height-2022	Height-2022	rs139997	-0.0138427	0.0543737	0.799044	Males and Females
	Height-2022	Height-2022	rs1403227	-0.0165942	0.0544136	0.760394	Males and Females
	Height-2022	Height-2022	rs1405599	-0.0161211	0.0544252	0.767073	Males and Females
	Height-2022	Height-2022	rs1410133	-0.0159819	0.0545218	0.769423	Males and Females
	Height-2022	Height-2022	rs1415476	-0.0151414	0.054411	0.780799	Males and Females
	Height-2022	Height-2022	rs1417584	-0.0149654	0.0544	0.78324	Males and Females
	Height-2022	Height-2022	rs1420369	-0.0147546	0.05441	0.786257	Males and Females
	Height-2022	Height-2022	rs14242	-0.0154062	0.0544284	0.777135	Males and Females
	Height-2022	Height-2022	rs1425237	-0.0173459	0.0543705	0.749703	Males and Females
	Height-2022	Height-2022	rs1426260	-0.0142832	0.0544326	0.793011	Males and Females
	Height-2022	Height-2022	rs1426654	-0.0150729	0.0544326	0.78185	Males and Females
	Height-2022	Height-2022	rs1434254	-0.0159697	0.0544282	0.769211	Males and Females
	Height-2022	Height-2022	rs1439287	-0.0196294	0.0544016	0.718231	Males and Females
	Height-2022	Height-2022	rs1441093	-0.0174475	0.0544057	0.748443	Males and Females
	Height-2022	Height-2022	rs1449738	-0.0160725	0.0544262	0.767758	Males and Females
	Height-2022	Height-2022	rs1451313	-0.0167387	0.0544088	0.758351	Males and Females
	Height-2022	Height-2022	rs1456155	-0.0174554	0.0544018	0.748315	Males and Females
	Height-2022	Height-2022	rs1456671	-0.0127806	0.0543878	0.814216	Males and Females
	Height-2022	Height-2022	rs1463242	-0.0148546	0.0544246	0.7849	Males and Females
	Height-2022	Height-2022	rs1465720	-0.0164764	0.054434	0.762129	Males and Females
	Height-2022	Height-2022	rs1467462	-0.0160633	0.0544028	0.76779	Males and Females
	Height-2022	Height-2022	rs1469039	-0.0182539	0.0544222	0.737313	Males and Females
	Height-2022	Height-2022	rs1477178	-0.0143503	0.054511	0.792354	Males and Females
	Height-2022	Height-2022	rs1479552	-0.0167108	0.054415	0.758768	Males and Females
	Height-2022	Height-2022	rs1484802	-0.0173901	0.0543908	0.749176	Males and Females
	Height-2022	Height-2022	rs1492286	-0.0140477	0.0543949	0.796211	Males and Females
	Height-2022	Height-2022	rs1522585	-0.0147989	0.0543584	0.785433	Males and Females
	Height-2022	Height-2022	rs152595	-0.0142439	0.0543867	0.793398	Males and Females
	Height-2022	Height-2022	rs153227	-0.0164843	0.054401	0.761879	Males and Females
	Height-2022	Height-2022	rs1539336	-0.0152116	0.0544017	0.779772	Males and Females
	Height-2022	Height-2022	rs1541010	-0.0143088	0.0543924	0.792499	Males and Females
	Height-2022	Height-2022	rs1543661	-0.0162208	0.0544237	0.765668	Males and Females
	Height-2022	Height-2022	rs1545550	-0.0180216	0.054568	0.741203	Males and Females
	Height-2022	Height-2022	rs1548576	-0.0148316	0.054426	0.785231	Males and Females
	Height-2022	Height-2022	rs1550617	-0.0159259	0.0544293	0.769829	Males and Females
	Height-2022	Height-2022	rs155585	-0.0167598	0.0545693	0.758746	Males and Females
	Height-2022	Height-2022	rs1556144	-0.0154778	0.0544292	0.77613	Males and Females
	Height-2022	Height-2022	rs1558042	-0.0180423	0.0544229	0.740252	Males and Females
	Height-2022	Height-2022	rs1561827	-0.0168608	0.0544128	0.756661	Males and Females
	Height-2022	Height-2022	rs1567214	-0.0159362	0.0544266	0.769673	Males and Females
	Height-2022	Height-2022	rs157694	-0.0151648	0.0544322	0.780552	Males and Females
	Height-2022	Height-2022	rs1588614	-0.0165665	0.0544182	0.760801	Males and Females
	Height-2022	Height-2022	rs161039	-0.0159093	0.0544279	0.770056	Males and Females
	Height-2022	Height-2022	rs1615752	-0.0170219	0.0543806	0.75427	Males and Females
	Height-2022	Height-2022	rs1647098	-0.0135859	0.054393	0.802763	Males and Females
	Height-2022	Height-2022	rs1660964	-0.0180675	0.0543695	0.739655	Males and Females
	Height-2022	Height-2022	rs1667394	-0.0166815	0.0544365	0.75927	Males and Females
	Height-2022	Height-2022	rs16826350	-0.016657	0.0544142	0.759516	Males and Females
	Height-2022	Height-2022	rs16830101	-0.0159947	0.054449	0.768945	Males and Females
	Height-2022	Height-2022	rs16833107	-0.0144852	0.0545488	0.790589	Males and Females
	Height-2022	Height-2022	rs16853650	-0.0166541	0.0544214	0.759589	Males and Females
	Height-2022	Height-2022	rs1685495	-0.016003	0.0544327	0.76876	Males and Females
	Height-2022	Height-2022	rs16858626	-0.0155789	0.0544226	0.77468	Males and Females
	Height-2022	Height-2022	rs16865070	-0.0156463	0.0544281	0.773754	Males and Females
	Height-2022	Height-2022	rs16868879	-0.0165138	0.0544044	0.761479	Males and Females
	Height-2022	Height-2022	rs16871956	-0.0155831	0.0544278	0.774643	Males and Females
	Height-2022	Height-2022	rs16875913	-0.0202395	0.0543447	0.709574	Males and Females
	Height-2022	Height-2022	rs16888021	-0.014062	0.0543878	0.795982	Males and Females
	Height-2022	Height-2022	rs16897260	-0.015967	0.0544184	0.769207	Males and Females
	Height-2022	Height-2022	rs16898297	-0.0158567	0.0544361	0.770829	Males and Females
	Height-2022	Height-2022	rs16904118	-0.0153885	0.0544836	0.777604	Males and Females
	Height-2022	Height-2022	rs16905252	-0.0143643	0.0544289	0.79185	Males and Females
	Height-2022	Height-2022	rs16917562	-0.0160104	0.0544362	0.768671	Males and Females
	Height-2022	Height-2022	rs16930370	-0.0149616	0.0544678	0.783557	Males and Females
	Height-2022	Height-2022	rs16934284	-0.0162695	0.0544224	0.764979	Males and Females
	Height-2022	Height-2022	rs16938458	-0.0150192	0.0544131	0.782532	Males and Females
	Height-2022	Height-2022	rs16943002	-0.0154488	0.0544248	0.776521	Males and Females
	Height-2022	Height-2022	rs16944491	-0.0166367	0.0544692	0.760037	Males and Females
	Height-2022	Height-2022	rs16951523	-0.0182661	0.0543822	0.736959	Males and Females
	Height-2022	Height-2022	rs16954134	-0.0155511	0.0544427	0.775152	Males and Females
	Height-2022	Height-2022	rs16963425	-0.0218456	0.0543128	0.687524	Males and Females
	Height-2022	Height-2022	rs16971055	-0.0161889	0.0544272	0.76613	Males and Females
	Height-2022	Height-2022	rs16974674	-0.01574	0.054446	0.772509	Males and Females
	Height-2022	Height-2022	rs16975246	-0.017076	0.054404	0.753616	Males and Females
	Height-2022	Height-2022	rs16977828	-0.0162455	0.0544357	0.765371	Males and Females
	Height-2022	Height-2022	rs16979610	-0.0160581	0.0544254	0.767957	Males and Females
	Height-2022	Height-2022	rs16988490	-0.0157823	0.0544702	0.772013	Males and Females
	Height-2022	Height-2022	rs16989617	-0.0151684	0.0544318	0.780499	Males and Females
	Height-2022	Height-2022	rs16996637	-0.016791	0.0544085	0.757618	Males and Females
	Height-2022	Height-2022	rs17012763	-0.0139566	0.0545142	0.797937	Males and Females
	Height-2022	Height-2022	rs17019870	-0.0157462	0.0544229	0.772329	Males and Females
	Height-2022	Height-2022	rs1703132	-0.0160936	0.0544467	0.767547	Males and Females
	Height-2022	Height-2022	rs17051757	-0.0076111	0.0545476	0.88903	Males and Females
	Height-2022	Height-2022	rs17053724	-0.0162789	0.0544131	0.764809	Males and Females
	Height-2022	Height-2022	rs17057129	-0.0148314	0.0543947	0.785112	Males and Females
	Height-2022	Height-2022	rs17058766	-0.0164748	0.0544166	0.762079	Males and Females
	Height-2022	Height-2022	rs17071044	-0.0157292	0.0544263	0.772582	Males and Females
	Height-2022	Height-2022	rs17072904	-0.0160094	0.0544274	0.76865	Males and Females
	Height-2022	Height-2022	rs17076159	-0.0154639	0.0544748	0.776507	Males and Females
	Height-2022	Height-2022	rs17099282	-0.0142764	0.0543441	0.792779	Males and Females
	Height-2022	Height-2022	rs17104639	-0.0158397	0.0544239	0.771018	Males and Females
	Height-2022	Height-2022	rs17111584	-0.0153266	0.0544301	0.778263	Males and Females
	Height-2022	Height-2022	rs17112311	-0.0137622	0.0543485	0.800097	Males and Females
	Height-2022	Height-2022	rs17116015	-0.0150572	0.0543847	0.781884	Males and Females
	Height-2022	Height-2022	rs17122670	-0.0149132	0.0545139	0.784417	Males and Females
	Height-2022	Height-2022	rs17123861	-0.0111999	0.0544644	0.837074	Males and Females
	Height-2022	Height-2022	rs17127272	-0.0138295	0.0543325	0.799082	Males and Females
	Height-2022	Height-2022	rs17127731	-0.0144509	0.0544166	0.790578	Males and Females
	Height-2022	Height-2022	rs1713459	-0.0143828	0.054421	0.791558	Males and Females
	Height-2022	Height-2022	rs17136730	-0.0159573	0.0544296	0.76939	Males and Females
	Height-2022	Height-2022	rs17136989	-0.015975	0.0544389	0.76918	Males and Females
	Height-2022	Height-2022	rs17140133	-0.0166942	0.0544458	0.759132	Males and Females
	Height-2022	Height-2022	rs17163109	-0.01997	0.0543515	0.713303	Males and Females
	Height-2022	Height-2022	rs17163925	-0.0173183	0.0543966	0.750203	Males and Females
	Height-2022	Height-2022	rs17170284	-0.0160045	0.0544286	0.768723	Males and Females
	Height-2022	Height-2022	rs17202842	-0.0162053	0.0544285	0.765905	Males and Females
	Height-2022	Height-2022	rs17207173	-0.0175708	0.054412	0.746754	Males and Females
	Height-2022	Height-2022	rs17220604	-0.0167057	0.0544152	0.75884	Males and Females
	Height-2022	Height-2022	rs17221259	-0.014188	0.054395	0.794222	Males and Females
	Height-2022	Height-2022	rs17235722	-0.0167477	0.0544145	0.75825	Males and Females
	Height-2022	Height-2022	rs17259705	-0.0154753	0.0544231	0.776141	Males and Females
	Height-2022	Height-2022	rs17287413	-0.0169783	0.0544308	0.755098	Males and Females
	Height-2022	Height-2022	rs17318866	-0.0159906	0.0544344	0.768942	Males and Females
	Height-2022	Height-2022	rs1733448	-0.0163136	0.0544266	0.764379	Males and Females
	Height-2022	Height-2022	rs17350321	-0.0142298	0.0543285	0.793381	Males and Females
	Height-2022	Height-2022	rs17368157	-0.0160521	0.054426	0.768044	Males and Females
	Height-2022	Height-2022	rs17380127	-0.0202262	0.0544132	0.710106	Males and Females
	Height-2022	Height-2022	rs17384555	-0.0157588	0.0544272	0.772168	Males and Females
	Height-2022	Height-2022	rs17388327	-0.0180769	0.0543764	0.739557	Males and Females
	Height-2022	Height-2022	rs17388521	-0.0175134	0.0544865	0.747888	Males and Females
	Height-2022	Height-2022	rs17400878	-0.00907123	0.0544944	0.867794	Males and Females
	Height-2022	Height-2022	rs17405662	-0.015436	0.0545171	0.777069	Males and Females
	Height-2022	Height-2022	rs17411140	-0.0174349	0.0543951	0.748572	Males and Females
	Height-2022	Height-2022	rs17434355	-0.014737	0.0543911	0.786434	Males and Females
	Height-2022	Height-2022	rs17453682	-0.0175031	0.0543197	0.747284	Males and Females
	Height-2022	Height-2022	rs17464580	-0.0148866	0.0544001	0.784354	Males and Females
	Height-2022	Height-2022	rs17467944	-0.0165203	0.0544426	0.761551	Males and Females
	Height-2022	Height-2022	rs17471544	-0.0164445	0.0544232	0.762531	Males and Females
	Height-2022	Height-2022	rs1749562	-0.0176359	0.0543479	0.745559	Males and Females
	Height-2022	Height-2022	rs17531405	-0.0129441	0.0543917	0.811897	Males and Females
	Height-2022	Height-2022	rs17547501	-0.0164325	0.054424	0.762702	Males and Females
	Height-2022	Height-2022	rs17553014	-0.0165011	0.0544325	0.761777	Males and Females
	Height-2022	Height-2022	rs17584411	-0.0165535	0.0544602	0.761162	Males and Females
	Height-2022	Height-2022	rs17587352	-0.0155203	0.0544134	0.775468	Males and Females
	Height-2022	Height-2022	rs17597263	-0.0162214	0.0544252	0.765666	Males and Females
	Height-2022	Height-2022	rs17628518	-0.0140543	0.0544468	0.796307	Males and Females
	Height-2022	Height-2022	rs17646250	-0.0150036	0.054398	0.782692	Males and Females
	Height-2022	Height-2022	rs17649643	-0.0178648	0.0543716	0.742483	Males and Females
	Height-2022	Height-2022	rs1766406	-0.01518	0.0544517	0.780415	Males and Females
	Height-2022	Height-2022	rs17679895	-0.0143452	0.054423	0.792098	Males and Females
	Height-2022	Height-2022	rs17691793	-0.0187915	0.054449	0.730003	Males and Females
	Height-2022	Height-2022	rs1769309	-0.0172561	0.0544357	0.751243	Males and Females
	Height-2022	Height-2022	rs17693908	-0.0156581	0.0544237	0.773571	Males and Females
	Height-2022	Height-2022	rs17714046	-0.0161359	0.0544331	0.766898	Males and Females
	Height-2022	Height-2022	rs17731	-0.0157422	0.0544713	0.772581	Males and Females
	Height-2022	Height-2022	rs17751099	-0.0162313	0.054423	0.765518	Males and Females
	Height-2022	Height-2022	rs17800727	-0.011895	0.0546432	0.827674	Males and Females
	Height-2022	Height-2022	rs17808354	-0.0148173	0.0543832	0.785268	Males and Females
	Height-2022	Height-2022	rs17816304	-0.017472	0.0543506	0.747856	Males and Females
	Height-2022	Height-2022	rs17818634	-0.0156518	0.0544288	0.77368	Males and Females
	Height-2022	Height-2022	rs17835167	-0.0139589	0.0543953	0.797473	Males and Females
	Height-2022	Height-2022	rs1796157	-0.0161282	0.0544252	0.766973	Males and Females
	Height-2022	Height-2022	rs1800693	-0.0162194	0.0544229	0.765683	Males and Females
	Height-2022	Height-2022	rs1801222	-0.015544	0.0544315	0.775208	Males and Females
	Height-2022	Height-2022	rs1805008	-0.0202242	0.0543697	0.709911	Males and Females
	Height-2022	Height-2022	rs181889	-0.015497	0.0544245	0.77584	Males and Females
	Height-2022	Height-2022	rs181940	-0.0159936	0.0544299	0.768882	Males and Females
	Height-2022	Height-2022	rs1827700	-0.0157314	0.0544348	0.772585	Males and Females
	Height-2022	Height-2022	rs1842189	-0.0157554	0.0544255	0.772209	Males and Females
	Height-2022	Height-2022	rs184249	-0.0155607	0.0544297	0.774965	Males and Females
	Height-2022	Height-2022	rs1857434	-0.0154958	0.0544331	0.775893	Males and Females
	Height-2022	Height-2022	rs1861835	-0.0169962	0.0544335	0.75486	Males and Females
	Height-2022	Height-2022	rs1866095	-0.0157045	0.0544264	0.772929	Males and Females
	Height-2022	Height-2022	rs1869862	-0.0146359	0.0544562	0.788111	Males and Females
	Height-2022	Height-2022	rs187008	-0.0154511	0.0544429	0.776561	Males and Females
	Height-2022	Height-2022	rs1875324	-0.0165016	0.0544143	0.761693	Males and Females
	Height-2022	Height-2022	rs1877227	-0.0159863	0.0544269	0.768971	Males and Females
	Height-2022	Height-2022	rs1877303	-0.0150137	0.0543947	0.782537	Males and Females
	Height-2022	Height-2022	rs1880481	-0.0135712	0.054505	0.803368	Males and Females
	Height-2022	Height-2022	rs1881141	-0.016317	0.0544299	0.764345	Males and Females
	Height-2022	Height-2022	rs1885738	-0.016154	0.0544256	0.766613	Males and Females
	Height-2022	Height-2022	rs1887200	-0.0193465	0.0542964	0.721607	Males and Females
	Height-2022	Height-2022	rs1893119	-0.0165055	0.0544164	0.761647	Males and Females
	Height-2022	Height-2022	rs1896826	-0.0157119	0.0544237	0.772814	Males and Females
	Height-2022	Height-2022	rs1898037	-0.0164917	0.054413	0.761826	Males and Females
	Height-2022	Height-2022	rs1900010	-0.0160435	0.0544269	0.768169	Males and Females
	Height-2022	Height-2022	rs1900126	-0.0160623	0.0544266	0.767903	Males and Females
	Height-2022	Height-2022	rs1911223	-0.0147833	0.0544004	0.785814	Males and Females
	Height-2022	Height-2022	rs1917939	-0.0152154	0.0544149	0.77977	Males and Females
	Height-2022	Height-2022	rs1928078	-0.0155093	0.0544315	0.775696	Males and Females
	Height-2022	Height-2022	rs1945107	-0.0160914	0.0544304	0.767511	Males and Females
	Height-2022	Height-2022	rs1952867	-0.0156582	0.0544399	0.773635	Males and Females
	Height-2022	Height-2022	rs1956027	-0.0155601	0.0544231	0.774947	Males and Females
	Height-2022	Height-2022	rs1962131	-0.0153552	0.054423	0.777833	Males and Females
	Height-2022	Height-2022	rs1971356	-0.0147737	0.0544096	0.785985	Males and Females
	Height-2022	Height-2022	rs197427	-0.015495	0.054417	0.775838	Males and Females
	Height-2022	Height-2022	rs1976944	-0.0150089	0.0544236	0.782717	Males and Females
	Height-2022	Height-2022	rs1982203	-0.0158498	0.0544591	0.77102	Males and Females
	Height-2022	Height-2022	rs1983864	-0.0189055	0.0545046	0.728696	Males and Females
	Height-2022	Height-2022	rs1989455	-0.0194355	0.0543125	0.720458	Males and Females
	Height-2022	Height-2022	rs1990077	-0.016607	0.0544469	0.760356	Males and Females
	Height-2022	Height-2022	rs199070	-0.0156856	0.0544278	0.773201	Males and Females
	Height-2022	Height-2022	rs1995438	-0.0139205	0.0544593	0.798249	Males and Females
	Height-2022	Height-2022	rs1996546	-0.0153679	0.0544053	0.777583	Males and Females
	Height-2022	Height-2022	rs2000924	-0.0147795	0.0544837	0.786188	Males and Females
	Height-2022	Height-2022	rs2018015	-0.0168001	0.054409	0.757492	Males and Females
	Height-2022	Height-2022	rs2029739	-0.0169903	0.0544228	0.754896	Males and Females
	Height-2022	Height-2022	rs2031293	-0.0151396	0.0544217	0.780866	Males and Females
	Height-2022	Height-2022	rs2032289	-0.0170633	0.0543678	0.753636	Males and Females
	Height-2022	Height-2022	rs2038760	-0.0138336	0.0543989	0.799264	Males and Females
	Height-2022	Height-2022	rs2046542	-0.0172914	0.0544	0.750594	Males and Females
	Height-2022	Height-2022	rs2056309	-0.0175569	0.0544555	0.747143	Males and Females
	Height-2022	Height-2022	rs2065554	-0.0162779	0.0544347	0.764913	Males and Females
	Height-2022	Height-2022	rs2066804	-0.0128537	0.0545226	0.813626	Males and Females
	Height-2022	Height-2022	rs2071639	-0.0124973	0.054363	0.81818	Males and Females
	Height-2022	Height-2022	rs2075637	-0.0188888	0.0545227	0.729013	Males and Females
	Height-2022	Height-2022	rs2082529	-0.0146432	0.0543991	0.787791	Males and Females
	Height-2022	Height-2022	rs2086120	-0.0152231	0.0544023	0.779613	Males and Females
	Height-2022	Height-2022	rs2088829	-0.0169609	0.0543869	0.75515	Males and Females
	Height-2022	Height-2022	rs2089185	-0.0143098	0.054367	0.792391	Males and Females
	Height-2022	Height-2022	rs2098824	-0.0161438	0.0544258	0.766757	Males and Females
	Height-2022	Height-2022	rs2100143	-0.0203756	0.0543832	0.707909	Males and Females
	Height-2022	Height-2022	rs2111530	-0.0148987	0.0543954	0.784164	Males and Females
	Height-2022	Height-2022	rs2127818	-0.0161262	0.0544341	0.767038	Males and Females
	Height-2022	Height-2022	rs213787	-0.0156128	0.0544383	0.774266	Males and Females
	Height-2022	Height-2022	rs2148429	-0.0168342	0.0544201	0.757064	Males and Females
	Height-2022	Height-2022	rs2154482	-0.0141874	0.0543971	0.794238	Males and Females
	Height-2022	Height-2022	rs2158376	-0.0148437	0.0544038	0.784974	Males and Females
	Height-2022	Height-2022	rs2170788	-0.0147668	0.0544766	0.786339	Males and Females
	Height-2022	Height-2022	rs2180691	-0.0173142	0.0544411	0.750457	Males and Females
	Height-2022	Height-2022	rs218655	-0.0149078	0.0543692	0.783934	Males and Females
	Height-2022	Height-2022	rs2194234	-0.0159257	0.0544401	0.769877	Males and Females
	Height-2022	Height-2022	rs2206613	-0.017971	0.0543191	0.740764	Males and Females
	Height-2022	Height-2022	rs2209458	-0.0163236	0.0544255	0.764233	Males and Females
	Height-2022	Height-2022	rs2221847	-0.0156924	0.0544256	0.773096	Males and Females
	Height-2022	Height-2022	rs2222760	-0.0170406	0.0544204	0.754182	Males and Females
	Height-2022	Height-2022	rs2224391	-0.0161131	0.0544297	0.767203	Males and Females
	Height-2022	Height-2022	rs2230912	-0.0154858	0.0544064	0.775927	Males and Females
	Height-2022	Height-2022	rs223132	-0.0164956	0.0544252	0.761823	Males and Females
	Height-2022	Height-2022	rs2234696	-0.0161819	0.0544252	0.766219	Males and Females
	Height-2022	Height-2022	rs2235015	-0.0189607	0.0544301	0.727577	Males and Females
	Height-2022	Height-2022	rs2236724	-0.0175072	0.0543822	0.747507	Males and Females
	Height-2022	Height-2022	rs2237881	-0.0167333	0.0543778	0.758293	Males and Females
	Height-2022	Height-2022	rs2246072	-0.0176762	0.0544863	0.745624	Males and Females
	Height-2022	Height-2022	rs2249445	-0.0167568	0.0544688	0.758356	Males and Females
	Height-2022	Height-2022	rs2253910	-0.0170196	0.0544649	0.75467	Males and Females
	Height-2022	Height-2022	rs2255741	-0.0162209	0.054418	0.765643	Males and Females
	Height-2022	Height-2022	rs2268924	-0.0162771	0.0544337	0.764921	Males and Females
	Height-2022	Height-2022	rs2269607	-0.0148356	0.0543734	0.784971	Males and Females
	Height-2022	Height-2022	rs2270541	-0.0169705	0.054411	0.755121	Males and Females
	Height-2022	Height-2022	rs2272172	-0.0155133	0.0544424	0.775684	Males and Females
	Height-2022	Height-2022	rs2277119	-0.0156882	0.0544296	0.773172	Males and Females
	Height-2022	Height-2022	rs2280197	-0.0170518	0.0544127	0.753993	Males and Females
	Height-2022	Height-2022	rs2280372	-0.0172612	0.0543989	0.75101	Males and Females
	Height-2022	Height-2022	rs2282611	-0.0175702	0.0544726	0.747034	Males and Females
	Height-2022	Height-2022	rs2284227	-0.0157454	0.0544272	0.772357	Males and Females
	Height-2022	Height-2022	rs228606	-0.0158574	0.0544343	0.770812	Males and Females
	Height-2022	Height-2022	rs2289025	-0.0164192	0.0544344	0.762932	Males and Females
	Height-2022	Height-2022	rs2289560	-0.0173705	0.0544021	0.749501	Males and Females
	Height-2022	Height-2022	rs2292063	-0.0142248	0.0543914	0.793686	Males and Females
	Height-2022	Height-2022	rs2292123	-0.0204622	0.0543726	0.706669	Males and Females
	Height-2022	Height-2022	rs229353	-0.0172349	0.0544071	0.751413	Males and Females
	Height-2022	Height-2022	rs2295592	-0.0167886	0.0544228	0.757714	Males and Females
	Height-2022	Height-2022	rs2295655	-0.0157008	0.0544372	0.773025	Males and Females
	Height-2022	Height-2022	rs2298475	-0.0164464	0.0544588	0.762655	Males and Females
	Height-2022	Height-2022	rs2299698	-0.0150301	0.0544169	0.782392	Males and Females
	Height-2022	Height-2022	rs2302626	-0.0172504	0.0544441	0.751361	Males and Females
	Height-2022	Height-2022	rs2302757	-0.0138773	0.0544238	0.798734	Males and Females
	Height-2022	Height-2022	rs2303262	-0.0204634	0.0545337	0.707479	Males and Females
	Height-2022	Height-2022	rs2303505	-0.0168286	0.0544083	0.757091	Males and Females
	Height-2022	Height-2022	rs2305535	-0.0183111	0.0544798	0.736789	Males and Females
	Height-2022	Height-2022	rs2309938	-0.0177094	0.0544048	0.744793	Males and Females
	Height-2022	Height-2022	rs2322177	-0.0162407	0.0544394	0.765454	Males and Females
	Height-2022	Height-2022	rs2327557	-0.0166994	0.0544273	0.75898	Males and Females
	Height-2022	Height-2022	rs2340469	-0.0146972	0.0544118	0.787076	Males and Females
	Height-2022	Height-2022	rs2353021	-0.0147308	0.0543977	0.786547	Males and Females
	Height-2022	Height-2022	rs235428	-0.0180192	0.0544332	0.740619	Males and Females
	Height-2022	Height-2022	rs2356894	-0.0161864	0.0544366	0.766204	Males and Females
	Height-2022	Height-2022	rs2358182	-0.0136767	0.0543966	0.801486	Males and Females
	Height-2022	Height-2022	rs2359936	-0.0152663	0.0544301	0.779113	Males and Females
	Height-2022	Height-2022	rs2367735	-0.0120404	0.0543588	0.824705	Males and Females
	Height-2022	Height-2022	rs2373530	-0.0171951	0.0544259	0.752051	Males and Females
	Height-2022	Height-2022	rs2383096	-0.0162775	0.0544252	0.764879	Males and Females
	Height-2022	Height-2022	rs2395595	-0.0158503	0.0544201	0.770853	Males and Females
	Height-2022	Height-2022	rs2412721	-0.0164957	0.0544516	0.761934	Males and Females
	Height-2022	Height-2022	rs241401	-0.0159724	0.0544182	0.769131	Males and Females
	Height-2022	Height-2022	rs241605	-0.0148395	0.0544391	0.78517	Males and Females
	Height-2022	Height-2022	rs2420970	-0.0178412	0.0544389	0.743117	Males and Females
	Height-2022	Height-2022	rs2422441	-0.0149922	0.0544033	0.782874	Males and Females
	Height-2022	Height-2022	rs2423115	-0.0157247	0.0544223	0.772628	Males and Females
	Height-2022	Height-2022	rs2453531	-0.0148214	0.0544097	0.785312	Males and Females
	Height-2022	Height-2022	rs2457278	-0.0156455	0.0544353	0.773795	Males and Females
	Height-2022	Height-2022	rs2467120	-0.0158681	0.0544282	0.770637	Males and Females
	Height-2022	Height-2022	rs2471693	-0.0145246	0.054428	0.789577	Males and Females
	Height-2022	Height-2022	rs2472508	-0.0166088	0.0544181	0.760209	Males and Females
	Height-2022	Height-2022	rs2478216	-0.0179028	0.0544533	0.742328	Males and Females
	Height-2022	Height-2022	rs2480345	-0.0169586	0.0544144	0.755301	Males and Females
	Height-2022	Height-2022	rs2482824	-0.0147369	0.0544962	0.786836	Males and Females
	Height-2022	Height-2022	rs2498323	-0.0128385	0.054416	0.813486	Males and Females
	Height-2022	Height-2022	rs250100	-0.0177296	0.0543945	0.744466	Males and Females
	Height-2022	Height-2022	rs250555	-0.0160938	0.0544284	0.767468	Males and Females
	Height-2022	Height-2022	rs2509132	-0.0144075	0.0544682	0.791385	Males and Females
	Height-2022	Height-2022	rs251816	-0.0163236	0.054426	0.764236	Males and Females
	Height-2022	Height-2022	rs2528795	-0.0167823	0.0544369	0.757863	Males and Females
	Height-2022	Height-2022	rs2533886	-0.01396	0.0547763	0.798835	Males and Females
	Height-2022	Height-2022	rs255022	-0.0159234	0.0544422	0.769918	Males and Females
	Height-2022	Height-2022	rs2569839	-0.017202	0.054378	0.751743	Males and Females
	Height-2022	Height-2022	rs257633	-0.0152166	0.0544031	0.779706	Males and Females
	Height-2022	Height-2022	rs2578389	-0.0148831	0.0544376	0.784548	Males and Females
	Height-2022	Height-2022	rs2580347	-0.015994	0.0544377	0.768907	Males and Females
	Height-2022	Height-2022	rs2593875	-0.0150155	0.0544031	0.782545	Males and Females
	Height-2022	Height-2022	rs2612552	-0.0152854	0.0544426	0.778893	Males and Females
	Height-2022	Height-2022	rs2616593	-0.0150233	0.0544003	0.782424	Males and Females
	Height-2022	Height-2022	rs2620832	-0.014847	0.0544047	0.784931	Males and Females
	Height-2022	Height-2022	rs2641696	-0.0138988	0.0544577	0.798552	Males and Females
	Height-2022	Height-2022	rs2648111	-0.0155965	0.0544365	0.774489	Males and Females
	Height-2022	Height-2022	rs2651499	-0.0159407	0.0544211	0.769588	Males and Females
	Height-2022	Height-2022	rs2655655	-0.0163414	0.0544091	0.763915	Males and Females
	Height-2022	Height-2022	rs26565	-0.01584	0.0544289	0.771035	Males and Females
	Height-2022	Height-2022	rs2657930	-0.0167563	0.0544083	0.758103	Males and Females
	Height-2022	Height-2022	rs268228	-0.0161168	0.0544302	0.767153	Males and Females
	Height-2022	Height-2022	rs2683541	-0.0153818	0.0544476	0.777556	Males and Females
	Height-2022	Height-2022	rs2689143	-0.0153557	0.0544293	0.77785	Males and Females
	Height-2022	Height-2022	rs2705017	-0.0140575	0.0543219	0.795804	Males and Females
	Height-2022	Height-2022	rs2721940	-0.023989	0.0544498	0.659523	Males and Females
	Height-2022	Height-2022	rs273077	-0.0163974	0.0544226	0.763187	Males and Females
	Height-2022	Height-2022	rs2756312	-0.015867	0.0544275	0.77065	Males and Females
	Height-2022	Height-2022	rs2764091	-0.0157476	0.0543364	0.771957	Males and Females
	Height-2022	Height-2022	rs277071	-0.0162399	0.0544294	0.765424	Males and Females
	Height-2022	Height-2022	rs2775107	-0.0158515	0.0544252	0.770858	Males and Females
	Height-2022	Height-2022	rs277993	-0.0159804	0.0544303	0.769068	Males and Females
	Height-2022	Height-2022	rs2790614	-0.0177328	0.0543702	0.744311	Males and Females
	Height-2022	Height-2022	rs2799097	-0.0140459	0.054464	0.796489	Males and Females
	Height-2022	Height-2022	rs2817178	-0.0134489	0.0542766	0.8043	Males and Females
	Height-2022	Height-2022	rs2823639	-0.0154719	0.0544335	0.776231	Males and Females
	Height-2022	Height-2022	rs2829940	-0.0130138	0.0544166	0.810988	Males and Females
	Height-2022	Height-2022	rs2830448	-0.0159264	0.0544321	0.769834	Males and Females
	Height-2022	Height-2022	rs2831068	-0.0160975	0.0544339	0.767439	Males and Females
	Height-2022	Height-2022	rs28369023	-0.0161883	0.0544297	0.766149	Males and Females
	Height-2022	Height-2022	rs2837583	-0.0167651	0.0544033	0.757958	Males and Females
	Height-2022	Height-2022	rs28381365	-0.0159811	0.0544239	0.769032	Males and Females
	Height-2022	Height-2022	rs28414076	-0.0150468	0.054426	0.782192	Males and Females
	Height-2022	Height-2022	rs2863089	-0.0176475	0.0544368	0.745799	Males and Females
	Height-2022	Height-2022	rs2865895	-0.0169794	0.0544491	0.755162	Males and Females
	Height-2022	Height-2022	rs2868714	-0.012923	0.0543302	0.81199	Males and Females
	Height-2022	Height-2022	rs2874915	-0.0164024	0.0544492	0.76323	Males and Females
	Height-2022	Height-2022	rs2881629	-0.0172515	0.0543803	0.751063	Males and Females
	Height-2022	Height-2022	rs2891926	-0.0150933	0.0543878	0.781386	Males and Females
	Height-2022	Height-2022	rs2897843	-0.0176861	0.0543805	0.745008	Males and Females
	Height-2022	Height-2022	rs2908528	-0.0135035	0.0544627	0.804181	Males and Females
	Height-2022	Height-2022	rs291533	-0.0163727	0.054428	0.763557	Males and Females
	Height-2022	Height-2022	rs2916138	-0.015421	0.0544394	0.77697	Males and Females
	Height-2022	Height-2022	rs2924349	-0.0167268	0.054409	0.758518	Males and Females
	Height-2022	Height-2022	rs292459	-0.0161369	0.0544262	0.766855	Males and Females
	Height-2022	Height-2022	rs2930073	-0.0153862	0.0544252	0.777404	Males and Females
	Height-2022	Height-2022	rs2968426	-0.0159738	0.0544315	0.769166	Males and Females
	Height-2022	Height-2022	rs2973084	-0.0158845	0.0544216	0.77038	Males and Females
	Height-2022	Height-2022	rs2979802	-0.0145616	0.0544268	0.78905	Males and Females
	Height-2022	Height-2022	rs297	-0.0148385	0.0544364	0.785174	Males and Females
	Height-2022	Height-2022	rs2980181	-0.0173233	0.0543817	0.750067	Males and Females
	Height-2022	Height-2022	rs2983527	-0.0163597	0.0544014	0.763626	Males and Females
	Height-2022	Height-2022	rs2984270	-0.017187	0.0543712	0.751923	Males and Females
	Height-2022	Height-2022	rs2984908	-0.0153939	0.0544451	0.777375	Males and Females
	Height-2022	Height-2022	rs2994968	-0.0147541	0.0543987	0.786221	Males and Females
	Height-2022	Height-2022	rs3005907	-0.0159064	0.054449	0.770184	Males and Females
	Height-2022	Height-2022	rs3006819	-0.0157312	0.0544234	0.772541	Males and Females
	Height-2022	Height-2022	rs305163	-0.0165542	0.0544058	0.76092	Males and Females
	Height-2022	Height-2022	rs308006	-0.016718	0.0544196	0.758687	Males and Females
	Height-2022	Height-2022	rs3087328	-0.0162508	0.0544252	0.765253	Males and Females
	Height-2022	Height-2022	rs3088026	-0.0127068	0.0544876	0.815602	Males and Females
	Height-2022	Height-2022	rs3094773	-0.0148769	0.0544289	0.784601	Males and Females
	Height-2022	Height-2022	rs3095264	-0.0176049	0.0544109	0.746274	Males and Females
	Height-2022	Height-2022	rs3098733	-0.015617	0.0544249	0.774154	Males and Females
	Height-2022	Height-2022	rs3101356	-0.0152632	0.0544314	0.779162	Males and Females
	Height-2022	Height-2022	rs3108908	-0.0148634	0.0544534	0.784886	Males and Females
	Height-2022	Height-2022	rs3112633	-0.0165763	0.0544271	0.760701	Males and Females
	Height-2022	Height-2022	rs3112857	-0.0160604	0.0544292	0.767941	Males and Females
	Height-2022	Height-2022	rs3115360	-0.0161876	0.0544249	0.766138	Males and Females
	Height-2022	Height-2022	rs3117918	-0.0174618	0.0544068	0.748248	Males and Females
	Height-2022	Height-2022	rs3118545	-0.016076	0.0544313	0.767731	Males and Females
	Height-2022	Height-2022	rs3126962	-0.0155493	0.0544245	0.775105	Males and Females
	Height-2022	Height-2022	rs312853	-0.0161706	0.0544437	0.766455	Males and Females
	Height-2022	Height-2022	rs3134488	-0.0155377	0.054436	0.775315	Males and Females
	Height-2022	Height-2022	rs3213470	-0.0145729	0.0544028	0.788799	Males and Females
	Height-2022	Height-2022	rs3218534	-0.0172891	0.0543855	0.750561	Males and Females
	Height-2022	Height-2022	rs32462	-0.0158375	0.0544371	0.771103	Males and Females
	Height-2022	Height-2022	rs329990	-0.0170011	0.0544087	0.754683	Males and Females
	Height-2022	Height-2022	rs332675	-0.0172336	0.0544133	0.751459	Males and Females
	Height-2022	Height-2022	rs34057316	-0.017417	0.0543863	0.748782	Males and Females
	Height-2022	Height-2022	rs34372369	-0.0153525	0.0544337	0.777912	Males and Females
	Height-2022	Height-2022	rs34383387	-0.0169419	0.0545546	0.756143	Males and Females
	Height-2022	Height-2022	rs346823	-0.0156027	0.0544452	0.774437	Males and Females
	Height-2022	Height-2022	rs34746110	-0.0159773	0.0544294	0.769108	Males and Females
	Height-2022	Height-2022	rs35155682	-0.0161441	0.0544224	0.766737	Males and Females
	Height-2022	Height-2022	rs3539	-0.0165459	0.0544871	0.761382	Males and Females
	Height-2022	Height-2022	rs35590487	-0.0157793	0.0544485	0.771968	Males and Females
	Height-2022	Height-2022	rs357478	-0.0178422	0.0544269	0.743048	Males and Females
	Height-2022	Height-2022	rs35915131	-0.0145849	0.0544376	0.788762	Males and Females
	Height-2022	Height-2022	rs362570	-0.0156303	0.0544247	0.773965	Males and Females
	Height-2022	Height-2022	rs3731494	-0.0176319	0.0544526	0.746087	Males and Females
	Height-2022	Height-2022	rs3731572	-0.0149055	0.0544201	0.784164	Males and Females
	Height-2022	Height-2022	rs3733750	-0.0129667	0.054413	0.811648	Males and Females
	Height-2022	Height-2022	rs3734173	-0.0158367	0.0544274	0.771074	Males and Females
	Height-2022	Height-2022	rs37357	-0.0155303	0.0544184	0.775348	Males and Females
	Height-2022	Height-2022	rs3737686	-0.0164518	0.0544214	0.762421	Males and Females
	Height-2022	Height-2022	rs3740607	-0.0161988	0.0544774	0.7662	Males and Females
	Height-2022	Height-2022	rs3743544	-0.0161517	0.0544277	0.766654	Males and Females
	Height-2022	Height-2022	rs3744741	-0.0165506	0.0544322	0.761082	Males and Females
	Height-2022	Height-2022	rs3748379	-0.0145542	0.0544088	0.789086	Males and Females
	Height-2022	Height-2022	rs3751102	-0.0172707	0.0543695	0.750748	Males and Females
	Height-2022	Height-2022	rs3752237	-0.0159577	0.0544255	0.769367	Males and Females
	Height-2022	Height-2022	rs3754830	-0.014077	0.0543829	0.79575	Males and Females
	Height-2022	Height-2022	rs3754944	-0.0155072	0.0544271	0.775707	Males and Females
	Height-2022	Height-2022	rs3755967	-0.0143252	0.0544321	0.792415	Males and Females
	Height-2022	Height-2022	rs3757	-0.0180165	0.054392	0.740467	Males and Females
	Height-2022	Height-2022	rs3760352	-0.0159053	0.0544232	0.770093	Males and Females
	Height-2022	Height-2022	rs3760701	-0.0143252	0.0543735	0.792197	Males and Females
	Height-2022	Height-2022	rs3762786	-0.0155323	0.0544778	0.775557	Males and Females
	Height-2022	Height-2022	rs3768758	-0.0155113	0.0544354	0.775683	Males and Females
	Height-2022	Height-2022	rs3771381	-0.017635	0.0544457	0.746013	Males and Females
	Height-2022	Height-2022	rs3781660	-0.0142928	0.054437	0.792893	Males and Females
	Height-2022	Height-2022	rs3782800	-0.0122479	0.0543817	0.821807	Males and Females
	Height-2022	Height-2022	rs3786327	-0.0165485	0.0544336	0.761119	Males and Females
	Height-2022	Height-2022	rs3787041	-0.0184551	0.0544023	0.734433	Males and Females
	Height-2022	Height-2022	rs3787697	-0.0157259	0.054428	0.772634	Males and Females
	Height-2022	Height-2022	rs3791452	-0.0163396	0.0544238	0.764002	Males and Females
	Height-2022	Height-2022	rs3803256	-0.0189301	0.0544286	0.727992	Males and Females
	Height-2022	Height-2022	rs3808814	-0.0147427	0.0544086	0.78642	Males and Females
	Height-2022	Height-2022	rs3809128	-0.0178341	0.054452	0.743275	Males and Females
	Height-2022	Height-2022	rs3812594	-0.0171948	0.0546186	0.752902	Males and Females
	Height-2022	Height-2022	rs3812696	-0.0179366	0.0543934	0.741584	Males and Females
	Height-2022	Height-2022	rs3814477	-0.0114687	0.0543757	0.832953	Males and Females
	Height-2022	Height-2022	rs3816041	-0.0136579	0.0544087	0.801796	Males and Females
	Height-2022	Height-2022	rs3816257	-0.0176859	0.0544041	0.745118	Males and Females
	Height-2022	Height-2022	rs3823830	-0.0176754	0.054423	0.745349	Males and Females
	Height-2022	Height-2022	rs3825569	-0.0155144	0.0544601	0.775739	Males and Females
	Height-2022	Height-2022	rs3825621	-0.015275	0.0544281	0.778983	Males and Females
	Height-2022	Height-2022	rs3825884	-0.0162419	0.0544218	0.765364	Males and Females
	Height-2022	Height-2022	rs3825962	-0.016353	0.0544274	0.76383	Males and Females
	Height-2022	Height-2022	rs3827975	-0.0171662	0.0544221	0.752438	Males and Females
	Height-2022	Height-2022	rs3828002	-0.0153696	0.0544855	0.777877	Males and Females
	Height-2022	Height-2022	rs3828265	-0.0164294	0.0544241	0.762745	Males and Females
	Height-2022	Height-2022	rs3829810	-0.0175581	0.0543333	0.746578	Males and Females
	Height-2022	Height-2022	rs3846991	-0.021565	0.0545877	0.692805	Males and Females
	Height-2022	Height-2022	rs3860870	-0.0193437	0.0543361	0.72184	Males and Females
	Height-2022	Height-2022	rs3892373	-0.015007	0.0544428	0.782819	Males and Females
	Height-2022	Height-2022	rs3936180	-0.0155975	0.0544245	0.774427	Males and Females
	Height-2022	Height-2022	rs3951346	-0.0136582	0.05444	0.801903	Males and Females
	Height-2022	Height-2022	rs396061	-0.0148951	0.0544027	0.784243	Males and Females
	Height-2022	Height-2022	rs400445	-0.0148355	0.0543862	0.785022	Males and Females
	Height-2022	Height-2022	rs400721	-0.0143496	0.0543842	0.791891	Males and Females
	Height-2022	Height-2022	rs4072980	-0.0149566	0.0545576	0.783975	Males and Females
	Height-2022	Height-2022	rs4073778	-0.0137468	0.0543862	0.800451	Males and Females
	Height-2022	Height-2022	rs4074770	-0.0158586	0.0544286	0.770772	Males and Females
	Height-2022	Height-2022	rs4077940	-0.0159922	0.0544287	0.768896	Males and Females
	Height-2022	Height-2022	rs4099470	-0.0163208	0.0544075	0.764197	Males and Females
	Height-2022	Height-2022	rs41362947	-0.0153758	0.0544056	0.777473	Males and Females
	Height-2022	Height-2022	rs4141213	-0.0161333	0.0544322	0.76693	Males and Females
	Height-2022	Height-2022	rs41487147	-0.0154945	0.0544256	0.77588	Males and Females
	Height-2022	Height-2022	rs41517049	-0.0169044	0.0544112	0.756045	Males and Females
	Height-2022	Height-2022	rs4238585	-0.0162994	0.0544222	0.764559	Males and Females
	Height-2022	Height-2022	rs4239476	-0.0151232	0.054436	0.781153	Males and Females
	Height-2022	Height-2022	rs4242343	-0.0149973	0.0544413	0.78295	Males and Females
	Height-2022	Height-2022	rs4243170	-0.0163468	0.0544224	0.763896	Males and Females
	Height-2022	Height-2022	rs4243825	-0.0160857	0.0544267	0.767576	Males and Females
	Height-2022	Height-2022	rs4293518	-0.016903	0.0544055	0.756039	Males and Females
	Height-2022	Height-2022	rs4297971	-0.0163271	0.0544215	0.764167	Males and Females
	Height-2022	Height-2022	rs4303351	-0.0146991	0.0544406	0.787158	Males and Females
	Height-2022	Height-2022	rs4303969	-0.0149463	0.0543968	0.783497	Males and Females
	Height-2022	Height-2022	rs4305699	-0.0157071	0.0544338	0.772922	Males and Females
	Height-2022	Height-2022	rs4311892	-0.014477	0.0544303	0.79026	Males and Females
	Height-2022	Height-2022	rs4328782	-0.0154604	0.054432	0.776386	Males and Females
	Height-2022	Height-2022	rs4334398	-0.0151973	0.0544089	0.780003	Males and Females
	Height-2022	Height-2022	rs4341489	-0.0177177	0.0544256	0.744772	Males and Females
	Height-2022	Height-2022	rs4353673	-0.0138244	0.0543927	0.799373	Males and Females
	Height-2022	Height-2022	rs4354280	-0.0161483	0.0544318	0.766718	Males and Females
	Height-2022	Height-2022	rs4361209	-0.0201263	0.0544506	0.711662	Males and Females
	Height-2022	Height-2022	rs4379435	-0.0155174	0.0544254	0.775557	Males and Females
	Height-2022	Height-2022	rs4387847	-0.0200838	0.0543302	0.711634	Males and Females
	Height-2022	Height-2022	rs4389335	-0.015578	0.0544292	0.774719	Males and Females
	Height-2022	Height-2022	rs4393295	-0.0150783	0.0544016	0.781652	Males and Females
	Height-2022	Height-2022	rs4396487	-0.0145744	0.0543914	0.788735	Males and Females
	Height-2022	Height-2022	rs4401557	-0.0160929	0.0544256	0.76747	Males and Females
	Height-2022	Height-2022	rs4408407	-0.0159212	0.0544294	0.769896	Males and Females
	Height-2022	Height-2022	rs4426860	-0.0167954	0.0544221	0.757616	Males and Females
	Height-2022	Height-2022	rs4428484	-0.0176971	0.0544117	0.744996	Males and Females
	Height-2022	Height-2022	rs4432908	-0.0159434	0.054431	0.769591	Males and Females
	Height-2022	Height-2022	rs4439449	-0.0149748	0.0544263	0.783209	Males and Females
	Height-2022	Height-2022	rs4446326	-0.0156514	0.0544265	0.773676	Males and Females
	Height-2022	Height-2022	rs4450661	-0.014935	0.0544225	0.783756	Males and Females
	Height-2022	Height-2022	rs4490433	-0.0157204	0.0544276	0.77271	Males and Females
	Height-2022	Height-2022	rs4500123	-0.0159073	0.0544251	0.770073	Males and Females
	Height-2022	Height-2022	rs4507607	-0.0154195	0.0544276	0.776945	Males and Females
	Height-2022	Height-2022	rs4507986	-0.0181937	0.0543265	0.737704	Males and Females
	Height-2022	Height-2022	rs4508591	-0.015996	0.0544396	0.768888	Males and Females
	Height-2022	Height-2022	rs452734	-0.0128739	0.0544418	0.813067	Males and Females
	Height-2022	Height-2022	rs4527553	-0.0154292	0.0544246	0.776797	Males and Females
	Height-2022	Height-2022	rs4551573	-0.015359	0.0544172	0.777755	Males and Females
	Height-2022	Height-2022	rs4552040	-0.0165591	0.0544301	0.760956	Males and Females
	Height-2022	Height-2022	rs4571059	-0.0179001	0.0544249	0.742235	Males and Females
	Height-2022	Height-2022	rs4581708	-0.0151988	0.0544208	0.780027	Males and Females
	Height-2022	Height-2022	rs4594196	-0.0165707	0.0544218	0.760757	Males and Females
	Height-2022	Height-2022	rs460214	-0.0184382	0.0544043	0.734677	Males and Females
	Height-2022	Height-2022	rs4616890	-0.0167194	0.0544207	0.758673	Males and Females
	Height-2022	Height-2022	rs4621443	-0.0157521	0.0544232	0.772247	Males and Females
	Height-2022	Height-2022	rs4643515	-0.0155819	0.0544094	0.774585	Males and Females
	Height-2022	Height-2022	rs4653044	-0.0172634	0.0544786	0.751331	Males and Females
	Height-2022	Height-2022	rs4658340	-0.0156061	0.0544277	0.774318	Males and Females
	Height-2022	Height-2022	rs4662457	-0.0160368	0.0544294	0.768273	Males and Females
	Height-2022	Height-2022	rs4662917	-0.0162334	0.0544229	0.765487	Males and Females
	Height-2022	Height-2022	rs4663983	-0.0159489	0.0544288	0.769505	Males and Females
	Height-2022	Height-2022	rs4675801	-0.0168347	0.0546156	0.7579	Males and Females
	Height-2022	Height-2022	rs4681725	-0.0185725	0.0546473	0.733961	Males and Females
	Height-2022	Height-2022	rs4681862	-0.0163999	0.0544154	0.763122	Males and Females
	Height-2022	Height-2022	rs4685117	-0.0147163	0.0544261	0.78686	Males and Females
	Height-2022	Height-2022	rs4686823	-0.0162156	0.0544227	0.765737	Males and Females
	Height-2022	Height-2022	rs4693712	-0.0180878	0.0543774	0.739411	Males and Females
	Height-2022	Height-2022	rs4698914	-0.018457	0.0543835	0.734319	Males and Females
	Height-2022	Height-2022	rs4700179	-0.0158708	0.0544326	0.770617	Males and Females
	Height-2022	Height-2022	rs4714034	-0.0159773	0.0544402	0.769153	Males and Females
	Height-2022	Height-2022	rs4720341	-0.0159371	0.0544279	0.769667	Males and Females
	Height-2022	Height-2022	rs4726088	-0.0154598	0.0544327	0.776397	Males and Females
	Height-2022	Height-2022	rs4741378	-0.0171183	0.0544513	0.753233	Males and Females
	Height-2022	Height-2022	rs4748175	-0.015953	0.0544268	0.769438	Males and Females
	Height-2022	Height-2022	rs4750790	-0.0170049	0.0544004	0.754594	Males and Females
	Height-2022	Height-2022	rs4752351	-0.0155126	0.0544393	0.775681	Males and Females
	Height-2022	Height-2022	rs4755809	-0.0156053	0.054423	0.774311	Males and Females
	Height-2022	Height-2022	rs4757695	-0.0167239	0.0544668	0.758807	Males and Females
	Height-2022	Height-2022	rs4764198	-0.0152927	0.0544186	0.778694	Males and Females
	Height-2022	Height-2022	rs4766004	-0.0170374	0.0544594	0.754397	Males and Females
	Height-2022	Height-2022	rs4767293	-0.0134475	0.0544067	0.80478	Males and Females
	Height-2022	Height-2022	rs4771300	-0.0166065	0.05441	0.760206	Males and Females
	Height-2022	Height-2022	rs4771561	-0.0154489	0.0544244	0.776518	Males and Females
	Height-2022	Height-2022	rs4772102	-0.0164694	0.0544475	0.762285	Males and Females
	Height-2022	Height-2022	rs4777409	-0.0172248	0.0544334	0.75167	Males and Females
	Height-2022	Height-2022	rs4783146	-0.0173289	0.0544341	0.750223	Males and Females
	Height-2022	Height-2022	rs4799715	-0.0152974	0.0544159	0.778618	Males and Females
	Height-2022	Height-2022	rs4801950	-0.0150166	0.0544211	0.7826	Males and Females
	Height-2022	Height-2022	rs4804036	-0.0141025	0.0544588	0.795668	Males and Females
	Height-2022	Height-2022	rs4807125	-0.0147964	0.0544049	0.785646	Males and Females
	Height-2022	Height-2022	rs4809606	-0.015789	0.0544362	0.77178	Males and Females
	Height-2022	Height-2022	rs4809879	-0.0143596	0.0544049	0.791827	Males and Females
	Height-2022	Height-2022	rs4810755	-0.0168747	0.0544265	0.756526	Males and Females
	Height-2022	Height-2022	rs4812075	-0.0147771	0.0544048	0.785919	Males and Females
	Height-2022	Height-2022	rs4813760	-0.0153963	0.054426	0.777265	Males and Females
	Height-2022	Height-2022	rs4817505	-0.0176177	0.0544188	0.746132	Males and Females
	Height-2022	Height-2022	rs4820600	-0.0154489	0.0544373	0.776569	Males and Females
	Height-2022	Height-2022	rs4821392	-0.0171128	0.0544716	0.753399	Males and Females
	Height-2022	Height-2022	rs4823174	-0.0136535	0.054309	0.801502	Males and Females
	Height-2022	Height-2022	rs482342	-0.0148134	0.0544228	0.785474	Males and Females
	Height-2022	Height-2022	rs4836688	-0.013418	0.0543547	0.805017	Males and Females
	Height-2022	Height-2022	rs4843425	-0.0152162	0.054418	0.779772	Males and Females
	Height-2022	Height-2022	rs4858768	-0.0161828	0.0544231	0.766198	Males and Females
	Height-2022	Height-2022	rs4859453	-0.0154622	0.0544268	0.77634	Males and Females
	Height-2022	Height-2022	rs4880788	-0.0172942	0.0544007	0.750558	Males and Females
	Height-2022	Height-2022	rs4902158	-0.015747	0.0544296	0.772345	Males and Females
	Height-2022	Height-2022	rs490460	-0.0176096	0.0543628	0.745993	Males and Females
	Height-2022	Height-2022	rs4905781	-0.0167895	0.0544067	0.757632	Males and Females
	Height-2022	Height-2022	rs4906356	-0.0153962	0.0544392	0.777319	Males and Females
	Height-2022	Height-2022	rs4917229	-0.0152417	0.0544166	0.779407	Males and Females
	Height-2022	Height-2022	rs4917451	-0.0158271	0.0544323	0.771229	Males and Females
	Height-2022	Height-2022	rs4937877	-0.0171419	0.0543934	0.75265	Males and Females
	Height-2022	Height-2022	rs4938507	-0.0156615	0.0543151	0.773082	Males and Females
	Height-2022	Height-2022	rs4947921	-0.0164582	0.0544247	0.762344	Males and Females
	Height-2022	Height-2022	rs4950142	-0.0154283	0.0544324	0.776839	Males and Females
	Height-2022	Height-2022	rs4950760	-0.0186456	0.0543523	0.73156	Males and Females
	Height-2022	Height-2022	rs4958208	-0.0174049	0.0543779	0.748913	Males and Females
	Height-2022	Height-2022	rs4965789	-0.0156463	0.0544328	0.773774	Males and Females
	Height-2022	Height-2022	rs4971217	-0.0147244	0.0544304	0.786761	Males and Females
	Height-2022	Height-2022	rs4975180	-0.0161411	0.0544274	0.766801	Males and Females
	Height-2022	Height-2022	rs4975548	-0.0158156	0.0544237	0.771356	Males and Females
	Height-2022	Height-2022	rs4980022	-0.0157163	0.0544299	0.772778	Males and Females
	Height-2022	Height-2022	rs4982700	-0.0172124	0.0543916	0.751659	Males and Females
	Height-2022	Height-2022	rs499374	-0.0164764	0.0544508	0.762201	Males and Females
	Height-2022	Height-2022	rs5024246	-0.0180977	0.0544525	0.739618	Males and Females
	Height-2022	Height-2022	rs509703	-0.0164262	0.0544464	0.762884	Males and Females
	Height-2022	Height-2022	rs514536	-0.015045	0.0544075	0.782146	Males and Females
	Height-2022	Height-2022	rs526447	-0.015812	0.0544319	0.77144	Males and Females
	Height-2022	Height-2022	rs539894	-0.0167188	0.0544071	0.758622	Males and Females
	Height-2022	Height-2022	rs542628	-0.0147567	0.0544359	0.786326	Males and Females
	Height-2022	Height-2022	rs553139	-0.0155583	0.0544215	0.774966	Males and Females
	Height-2022	Height-2022	rs554124	-0.0169995	0.0544267	0.754785	Males and Females
	Height-2022	Height-2022	rs571468	-0.0155596	0.0544222	0.774951	Males and Females
	Height-2022	Height-2022	rs5750781	-0.0166746	0.0544283	0.759331	Males and Females
	Height-2022	Height-2022	rs5754137	-0.0165298	0.0544207	0.761325	Males and Females
	Height-2022	Height-2022	rs5760831	-0.0162858	0.0544387	0.764819	Males and Females
	Height-2022	Height-2022	rs597083	-0.0154867	0.0544122	0.775937	Males and Females
	Height-2022	Height-2022	rs6000082	-0.0160846	0.0544303	0.767606	Males and Females
	Height-2022	Height-2022	rs6005257	-0.0155636	0.0544348	0.774944	Males and Females
	Height-2022	Height-2022	rs601010	-0.0174432	0.0543752	0.748367	Males and Females
	Height-2022	Height-2022	rs601350	-0.0168737	0.0544141	0.756486	Males and Females
	Height-2022	Height-2022	rs6016565	-0.0144009	0.0544152	0.79128	Males and Females
	Height-2022	Height-2022	rs6023672	-0.0162062	0.0544182	0.765849	Males and Females
	Height-2022	Height-2022	rs6039393	-0.0150029	0.0543859	0.782656	Males and Females
	Height-2022	Height-2022	rs6039490	-0.0168166	0.0544179	0.757301	Males and Females
	Height-2022	Height-2022	rs6052517	-0.015456	0.0544381	0.776473	Males and Females
	Height-2022	Height-2022	rs607019	-0.01443	0.0544173	0.790876	Males and Females
	Height-2022	Height-2022	rs6075340	-0.0165096	0.0544229	0.761617	Males and Females
	Height-2022	Height-2022	rs6076703	-0.0159499	0.0544279	0.769487	Males and Females
	Height-2022	Height-2022	rs6107905	-0.0166799	0.0544236	0.759237	Males and Females
	Height-2022	Height-2022	rs6122179	-0.015896	0.0544214	0.770218	Males and Females
	Height-2022	Height-2022	rs6127142	-0.0159442	0.0544228	0.769546	Males and Females
	Height-2022	Height-2022	rs6128386	-0.0166616	0.0543596	0.759219	Males and Females
	Height-2022	Height-2022	rs6139109	-0.0151318	0.0544117	0.780937	Males and Females
	Height-2022	Height-2022	rs625888	-0.015491	0.0544254	0.775929	Males and Females
	Height-2022	Height-2022	rs631405	-0.0159445	0.0544343	0.769589	Males and Females
	Height-2022	Height-2022	rs632559	-0.0168019	0.0544061	0.757456	Males and Females
	Height-2022	Height-2022	rs636038	-0.0173194	0.054413	0.750261	Males and Females
	Height-2022	Height-2022	rs6431397	-0.0150157	0.0544556	0.782746	Males and Females
	Height-2022	Height-2022	rs6439474	-0.0144989	0.0544477	0.790016	Males and Females
	Height-2022	Height-2022	rs6449275	-0.0163447	0.054424	0.763932	Males and Females
	Height-2022	Height-2022	rs645402	-0.0173491	0.0543726	0.749668	Males and Females
	Height-2022	Height-2022	rs6467779	-0.0171788	0.0544185	0.752245	Males and Females
	Height-2022	Height-2022	rs6472471	-0.0162472	0.054441	0.765369	Males and Females
	Height-2022	Height-2022	rs648153	-0.0168824	0.0544535	0.756536	Males and Females
	Height-2022	Height-2022	rs6482387	-0.016414	0.0544401	0.763028	Males and Females
	Height-2022	Height-2022	rs6487105	-0.0113455	0.0543364	0.834604	Males and Females
	Height-2022	Height-2022	rs6497331	-0.0161348	0.0544215	0.766865	Males and Females
	Height-2022	Height-2022	rs6497657	-0.0166846	0.0544208	0.759159	Males and Females
	Height-2022	Height-2022	rs6498261	-0.017489	0.05443	0.747974	Males and Females
	Height-2022	Height-2022	rs6499662	-0.0143973	0.0543902	0.791237	Males and Females
	Height-2022	Height-2022	rs6501422	-0.0158601	0.0544252	0.770737	Males and Females
	Height-2022	Height-2022	rs6502336	-0.0142769	0.0543423	0.792765	Males and Females
	Height-2022	Height-2022	rs6509200	-0.0171739	0.0543794	0.752142	Males and Females
	Height-2022	Height-2022	rs6512309	-0.0154599	0.0544554	0.776487	Males and Females
	Height-2022	Height-2022	rs6512687	-0.0167164	0.0544241	0.758728	Males and Females
	Height-2022	Height-2022	rs652703	-0.0162826	0.0544487	0.764906	Males and Females
	Height-2022	Height-2022	rs6533648	-0.0165898	0.0544124	0.76045	Males and Females
	Height-2022	Height-2022	rs6534619	-0.0162763	0.0544233	0.764889	Males and Females
	Height-2022	Height-2022	rs6540987	-0.0154566	0.0544201	0.776392	Males and Females
	Height-2022	Height-2022	rs6546535	-0.0161095	0.0544372	0.767285	Males and Females
	Height-2022	Height-2022	rs6547242	-0.0162776	0.0544262	0.764882	Males and Females
	Height-2022	Height-2022	rs6548062	-0.0159485	0.054423	0.769487	Males and Females
	Height-2022	Height-2022	rs6553831	-0.0200581	0.0542266	0.711461	Males and Females
	Height-2022	Height-2022	rs6555832	-0.0140951	0.0544675	0.795804	Males and Females
	Height-2022	Height-2022	rs6557361	-0.0154446	0.0544232	0.776574	Males and Females
	Height-2022	Height-2022	rs6561170	-0.0143405	0.0543774	0.791994	Males and Females
	Height-2022	Height-2022	rs6576457	-0.0152481	0.0544239	0.779345	Males and Females
	Height-2022	Height-2022	rs6590368	-0.0158469	0.0544221	0.77091	Males and Females
	Height-2022	Height-2022	rs6594405	-0.0161601	0.0544341	0.766562	Males and Females
	Height-2022	Height-2022	rs6657021	-0.017291	0.0543946	0.750575	Males and Females
	Height-2022	Height-2022	rs6659366	-0.0149011	0.0544405	0.784305	Males and Females
	Height-2022	Height-2022	rs6661954	-0.0162066	0.0544417	0.765941	Males and Females
	Height-2022	Height-2022	rs6667670	-0.0146976	0.0544016	0.78703	Males and Females
	Height-2022	Height-2022	rs6673717	-0.0152382	0.0544218	0.779476	Males and Females
	Height-2022	Height-2022	rs6677770	-0.0162938	0.054427	0.764658	Males and Females
	Height-2022	Height-2022	rs6679021	-0.0171902	0.054404	0.752022	Males and Females
	Height-2022	Height-2022	rs6683133	-0.016142	0.0544269	0.766786	Males and Females
	Height-2022	Height-2022	rs6689960	-0.0168482	0.054456	0.757025	Males and Females
	Height-2022	Height-2022	rs6690378	-0.0159186	0.0544016	0.769819	Males and Females
	Height-2022	Height-2022	rs6694109	-0.0179766	0.0543029	0.740612	Males and Females
	Height-2022	Height-2022	rs6701583	-0.0146042	0.0543862	0.788294	Males and Females
	Height-2022	Height-2022	rs6706968	-0.0162365	0.0544573	0.765588	Males and Females
	Height-2022	Height-2022	rs6707046	-0.0155109	0.0544192	0.775623	Males and Females
	Height-2022	Height-2022	rs6708453	-0.0165315	0.0544162	0.761283	Males and Females
	Height-2022	Height-2022	rs6717268	-0.0155349	0.0544265	0.775315	Males and Females
	Height-2022	Height-2022	rs6720535	-0.0146676	0.05442	0.787525	Males and Females
	Height-2022	Height-2022	rs6727573	-0.016716	0.0544124	0.758684	Males and Females
	Height-2022	Height-2022	rs6732473	-0.0165673	0.0544168	0.760783	Males and Females
	Height-2022	Height-2022	rs673323	-0.0139729	0.0543436	0.797084	Males and Females
	Height-2022	Height-2022	rs6738207	-0.010678	0.0544096	0.844413	Males and Females
	Height-2022	Height-2022	rs6739535	-0.0152904	0.054428	0.778765	Males and Females
	Height-2022	Height-2022	rs6743852	-0.0158205	0.054458	0.771427	Males and Females
	Height-2022	Height-2022	rs6746969	-0.0160024	0.0544245	0.768735	Males and Females
	Height-2022	Height-2022	rs6756913	-0.0155594	0.0544352	0.775006	Males and Females
	Height-2022	Height-2022	rs6763416	-0.0157891	0.0544216	0.77172	Males and Females
	Height-2022	Height-2022	rs6766571	-0.0145133	0.0543714	0.789524	Males and Females
	Height-2022	Height-2022	rs6767457	-0.0165871	0.0544231	0.760533	Males and Females
	Height-2022	Height-2022	rs6768664	-0.0162072	0.0544239	0.765858	Males and Females
	Height-2022	Height-2022	rs6772740	-0.0155211	0.0544517	0.775611	Males and Females
	Height-2022	Height-2022	rs6780491	-0.0133493	0.0544231	0.806234	Males and Females
	Height-2022	Height-2022	rs6782005	-0.0163748	0.0544229	0.763506	Males and Females
	Height-2022	Height-2022	rs6787449	-0.0163779	0.0544176	0.76344	Males and Females
	Height-2022	Height-2022	rs6791246	-0.0148739	0.0543229	0.784235	Males and Females
	Height-2022	Height-2022	rs680507	-0.016806	0.0544276	0.757492	Males and Females
	Height-2022	Height-2022	rs6809562	-0.0166008	0.0544169	0.760315	Males and Females
	Height-2022	Height-2022	rs6810470	-0.0170098	0.0543964	0.754508	Males and Females
	Height-2022	Height-2022	rs6816536	-0.0151776	0.0544433	0.780416	Males and Females
	Height-2022	Height-2022	rs6817551	-0.0176082	0.054419	0.746266	Males and Females
	Height-2022	Height-2022	rs6824751	-0.0151803	0.0544119	0.780253	Males and Females
	Height-2022	Height-2022	rs6829566	-0.0160143	0.0544264	0.768576	Males and Females
	Height-2022	Height-2022	rs6844234	-0.015193	0.0544159	0.78009	Males and Females
	Height-2022	Height-2022	rs6855099	-0.0159353	0.0544316	0.769706	Males and Females
	Height-2022	Height-2022	rs6855108	-0.0159694	0.0544285	0.769215	Males and Females
	Height-2022	Height-2022	rs6863714	-0.0164229	0.054418	0.762811	Males and Females
	Height-2022	Height-2022	rs6866447	-0.0166728	0.0544176	0.75931	Males and Females
	Height-2022	Height-2022	rs6869637	-0.0144618	0.0544386	0.790506	Males and Females
	Height-2022	Height-2022	rs6879260	-0.0118732	0.0546526	0.828014	Males and Females
	Height-2022	Height-2022	rs6889608	-0.0159117	0.0544279	0.770024	Males and Females
	Height-2022	Height-2022	rs6903586	-0.0146397	0.0543983	0.787837	Males and Females
	Height-2022	Height-2022	rs6916070	-0.0175245	0.0544442	0.747543	Males and Females
	Height-2022	Height-2022	rs6918679	-0.0178325	0.0543977	0.743049	Males and Females
	Height-2022	Height-2022	rs6921832	-0.0168398	0.0544335	0.757044	Males and Females
	Height-2022	Height-2022	rs6923486	-0.0163076	0.054419	0.764431	Males and Females
	Height-2022	Height-2022	rs6927607	-0.0141923	0.054349	0.79399	Males and Females
	Height-2022	Height-2022	rs6940759	-0.0184758	0.0543242	0.73378	Males and Females
	Height-2022	Height-2022	rs6943608	-0.0149382	0.0544094	0.783661	Males and Females
	Height-2022	Height-2022	rs6951030	-0.0150415	0.0543919	0.782134	Males and Females
	Height-2022	Height-2022	rs695194	-0.0159495	0.0544286	0.769495	Males and Females
	Height-2022	Height-2022	rs695810	-0.0144427	0.0544183	0.790699	Males and Females
	Height-2022	Height-2022	rs6964700	-0.0144992	0.0544053	0.789852	Males and Females
	Height-2022	Height-2022	rs6973242	-0.0175523	0.0544066	0.746988	Males and Females
	Height-2022	Height-2022	rs698084	-0.0154467	0.0544212	0.776536	Males and Females
	Height-2022	Height-2022	rs6991044	-0.0145214	0.054359	0.789363	Males and Females
	Height-2022	Height-2022	rs7012553	-0.0145876	0.0543881	0.788536	Males and Females
	Height-2022	Height-2022	rs7015086	-0.0166766	0.0544112	0.759229	Males and Females
	Height-2022	Height-2022	rs7020704	-0.0174739	0.0544332	0.748199	Males and Females
	Height-2022	Height-2022	rs7026159	-0.0144061	0.0544313	0.791267	Males and Females
	Height-2022	Height-2022	rs7027417	-0.0155714	0.0544335	0.77483	Males and Females
	Height-2022	Height-2022	rs702891	-0.017897	0.0544883	0.742567	Males and Females
	Height-2022	Height-2022	rs703154	-0.0171866	0.0544039	0.752073	Males and Females
	Height-2022	Height-2022	rs7036816	-0.0152068	0.0544163	0.779897	Males and Females
	Height-2022	Height-2022	rs7037348	-0.0153419	0.0544207	0.778011	Males and Females
	Height-2022	Height-2022	rs7046918	-0.016083	0.0544291	0.767623	Males and Females
	Height-2022	Height-2022	rs7084402	-0.0127625	0.0542934	0.814158	Males and Females
	Height-2022	Height-2022	rs7085239	-0.016326	0.0544536	0.764318	Males and Females
	Height-2022	Height-2022	rs7091074	-0.0163436	0.0543755	0.763743	Males and Females
	Height-2022	Height-2022	rs709397	-0.0129095	0.0543699	0.812317	Males and Females
	Height-2022	Height-2022	rs7108037	-0.0161685	0.0544215	0.766392	Males and Females
	Height-2022	Height-2022	rs7113273	-0.0154636	0.054429	0.776329	Males and Females
	Height-2022	Height-2022	rs7118395	-0.0140381	0.0543954	0.796349	Males and Females
	Height-2022	Height-2022	rs7151032	-0.014195	0.0543841	0.794081	Males and Females
	Height-2022	Height-2022	rs7156625	-0.0132776	0.054452	0.807354	Males and Females
	Height-2022	Height-2022	rs7157322	-0.0159328	0.0544125	0.769663	Males and Females
	Height-2022	Height-2022	rs7161944	-0.016886	0.0544431	0.75644	Males and Females
	Height-2022	Height-2022	rs7162389	-0.0155797	0.0544193	0.774656	Males and Females
	Height-2022	Height-2022	rs7162940	-0.0162051	0.0544275	0.765904	Males and Females
	Height-2022	Height-2022	rs7168761	-0.0162743	0.0544267	0.76493	Males and Females
	Height-2022	Height-2022	rs717183	-0.0162919	0.0544366	0.764725	Males and Females
	Height-2022	Height-2022	rs7175921	-0.0190278	0.0543358	0.726197	Males and Females
	Height-2022	Height-2022	rs7192683	-0.0160488	0.0544262	0.768092	Males and Females
	Height-2022	Height-2022	rs7198076	-0.0168088	0.0544097	0.757374	Males and Females
	Height-2022	Height-2022	rs7205176	-0.0160679	0.0544271	0.767826	Males and Females
	Height-2022	Height-2022	rs7208990	-0.0160633	0.0544256	0.767885	Males and Females
	Height-2022	Height-2022	rs7213208	-0.0152702	0.0544119	0.778986	Males and Females
	Height-2022	Height-2022	rs722035	-0.0154196	0.0544262	0.776937	Males and Females
	Height-2022	Height-2022	rs7224610	-0.0149999	0.0544187	0.782826	Males and Females
	Height-2022	Height-2022	rs7224837	-0.0159182	0.0544385	0.769975	Males and Females
	Height-2022	Height-2022	rs7235757	-0.0198295	0.0543576	0.715263	Males and Females
	Height-2022	Height-2022	rs7236286	-0.0152466	0.0544267	0.779377	Males and Females
	Height-2022	Height-2022	rs7237237	-0.0161461	0.0544403	0.766784	Males and Females
	Height-2022	Height-2022	rs7237754	-0.0159731	0.0544263	0.769155	Males and Females
	Height-2022	Height-2022	rs7240858	-0.0158752	0.0544278	0.770536	Males and Females
	Height-2022	Height-2022	rs7242838	-0.0171024	0.0544029	0.753243	Males and Females
	Height-2022	Height-2022	rs7249714	-0.0149965	0.0544221	0.782887	Males and Females
	Height-2022	Height-2022	rs7254601	-0.016995	0.0544111	0.754778	Males and Females
	Height-2022	Height-2022	rs7262035	-0.0164946	0.0544135	0.761787	Males and Females
	Height-2022	Height-2022	rs7262524	-0.0185427	0.0545008	0.733685	Males and Females
	Height-2022	Height-2022	rs726432	-0.014944	0.0544056	0.783563	Males and Females
	Height-2022	Height-2022	rs7273197	-0.0143899	0.0544018	0.791386	Males and Females
	Height-2022	Height-2022	rs732594	-0.0170736	0.0544486	0.753846	Males and Females
	Height-2022	Height-2022	rs7326839	-0.0152321	0.054459	0.779709	Males and Females
	Height-2022	Height-2022	rs7326847	-0.0166975	0.0544085	0.758926	Males and Females
	Height-2022	Height-2022	rs7327169	-0.0098882	0.0541724	0.855165	Males and Females
	Height-2022	Height-2022	rs7333011	-0.0156357	0.0544337	0.773925	Males and Females
	Height-2022	Height-2022	rs7337857	-0.0155131	0.0544209	0.775599	Males and Females
	Height-2022	Height-2022	rs736185	-0.0153572	0.0544189	0.777787	Males and Females
	Height-2022	Height-2022	rs7404928	-0.017667	0.054246	0.744664	Males and Females
	Height-2022	Height-2022	rs741273	-0.0184404	0.0543794	0.734529	Males and Females
	Height-2022	Height-2022	rs743282	-0.0156492	0.0544309	0.773725	Males and Females
	Height-2022	Height-2022	rs743347	-0.0159564	0.0544332	0.769417	Males and Females
	Height-2022	Height-2022	rs7436874	-0.0157409	0.0544246	0.77241	Males and Females
	Height-2022	Height-2022	rs7446869	-0.0166222	0.0544247	0.760049	Males and Females
	Height-2022	Height-2022	rs7447792	-0.0157958	0.0544338	0.771675	Males and Females
	Height-2022	Height-2022	rs749170	-0.0154594	0.0544276	0.776382	Males and Females
	Height-2022	Height-2022	rs749906	-0.015672	0.0544316	0.773408	Males and Females
	Height-2022	Height-2022	rs7499892	-0.0137343	0.0544027	0.800688	Males and Females
	Height-2022	Height-2022	rs7503044	-0.0153505	0.0544463	0.777991	Males and Females
	Height-2022	Height-2022	rs750785	-0.0136511	0.0543318	0.801618	Males and Females
	Height-2022	Height-2022	rs7518722	-0.0156901	0.0544397	0.773185	Males and Females
	Height-2022	Height-2022	rs7531163	-0.0398857	0.0546124	0.465182	Males and Females
	Height-2022	Height-2022	rs7537440	-0.0174001	0.0544144	0.749142	Males and Females
	Height-2022	Height-2022	rs7542242	-0.0185707	0.0545634	0.733592	Males and Females
	Height-2022	Height-2022	rs7548749	-0.0156537	0.0544284	0.773652	Males and Females
	Height-2022	Height-2022	rs755202	-0.0155071	0.0544193	0.775678	Males and Females
	Height-2022	Height-2022	rs7559111	-0.0164645	0.0544387	0.762315	Males and Females
	Height-2022	Height-2022	rs7559483	-0.0155187	0.054417	0.775505	Males and Females
	Height-2022	Height-2022	rs7574001	-0.015062	0.0544286	0.781988	Males and Females
	Height-2022	Height-2022	rs7578578	-0.0144362	0.0544419	0.79088	Males and Females
	Height-2022	Height-2022	rs7585068	-0.0155352	0.0544364	0.775351	Males and Females
	Height-2022	Height-2022	rs762669	-0.0179007	0.0544097	0.742157	Males and Females
	Height-2022	Height-2022	rs7634969	-0.0151096	0.0544197	0.781282	Males and Females
	Height-2022	Height-2022	rs7641302	-0.0138456	0.054376	0.799011	Males and Females
	Height-2022	Height-2022	rs7642319	-0.0150168	0.0544001	0.782514	Males and Females
	Height-2022	Height-2022	rs7646775	-0.0164615	0.054437	0.762351	Males and Females
	Height-2022	Height-2022	rs7648352	-0.0154031	0.0544407	0.777227	Males and Females
	Height-2022	Height-2022	rs7648640	-0.0167315	0.0544188	0.758495	Males and Females
	Height-2022	Height-2022	rs7648727	-0.0169698	0.0544123	0.755135	Males and Females
	Height-2022	Height-2022	rs7668315	-0.0154977	0.0544468	0.77592	Males and Females
	Height-2022	Height-2022	rs7675700	-0.0163597	0.0544236	0.763719	Males and Females
	Height-2022	Height-2022	rs7677177	-0.0151825	0.0544201	0.780255	Males and Females
	Height-2022	Height-2022	rs7677680	-0.0167315	0.0544259	0.758525	Males and Females
	Height-2022	Height-2022	rs7681358	-0.0165314	0.0544261	0.761325	Males and Females
	Height-2022	Height-2022	rs7683046	-0.0165817	0.0544377	0.76067	Males and Females
	Height-2022	Height-2022	rs7691693	-0.0176121	0.0543936	0.746097	Males and Females
	Height-2022	Height-2022	rs7695359	-0.0142492	0.0543615	0.79323	Males and Females
	Height-2022	Height-2022	rs7697716	-0.0166699	0.0544249	0.759383	Males and Females
	Height-2022	Height-2022	rs7703022	-0.0164075	0.054474	0.763263	Males and Females
	Height-2022	Height-2022	rs7707023	-0.0170832	0.0544547	0.753738	Males and Females
	Height-2022	Height-2022	rs7708831	-0.0167842	0.054465	0.757957	Males and Females
	Height-2022	Height-2022	rs7712162	-0.0182326	0.0545026	0.737981	Males and Females
	Height-2022	Height-2022	rs7714980	-0.0159289	0.0544315	0.769797	Males and Females
	Height-2022	Height-2022	rs7717856	-0.0177914	0.0543869	0.743573	Males and Females
	Height-2022	Height-2022	rs7726644	-0.0152732	0.054424	0.778992	Males and Females
	Height-2022	Height-2022	rs7742310	-0.0156351	0.0544253	0.773901	Males and Females
	Height-2022	Height-2022	rs7743913	-0.0155165	0.0544274	0.775579	Males and Females
	Height-2022	Height-2022	rs7744710	-0.0168347	0.0544108	0.757018	Males and Females
	Height-2022	Height-2022	rs7755539	-0.0150936	0.0544088	0.781464	Males and Females
	Height-2022	Height-2022	rs7759295	-0.0159556	0.0544277	0.769406	Males and Females
	Height-2022	Height-2022	rs7762549	-0.0168736	0.0544199	0.756513	Males and Females
	Height-2022	Height-2022	rs7767907	-0.0166295	0.0544365	0.759997	Males and Females
	Height-2022	Height-2022	rs7773576	-0.0153437	0.0544189	0.777977	Males and Females
	Height-2022	Height-2022	rs7773966	-0.0167797	0.054416	0.757809	Males and Females
	Height-2022	Height-2022	rs7775497	-0.00852501	0.0544995	0.875699	Males and Females
	Height-2022	Height-2022	rs7780063	-0.0176464	0.0543788	0.745553	Males and Females
	Height-2022	Height-2022	rs7782538	-0.0147577	0.0544293	0.786287	Males and Females
	Height-2022	Height-2022	rs7813146	-0.0147221	0.0544047	0.786696	Males and Females
	Height-2022	Height-2022	rs7814421	-0.0131215	0.0543767	0.809316	Males and Females
	Height-2022	Height-2022	rs7816624	-0.0168947	0.0544235	0.756233	Males and Females
	Height-2022	Height-2022	rs7816852	-0.0157036	0.0544116	0.772882	Males and Females
	Height-2022	Height-2022	rs7819160	-0.0149851	0.0544621	0.783203	Males and Females
	Height-2022	Height-2022	rs7824719	-0.0151394	0.054425	0.780882	Males and Females
	Height-2022	Height-2022	rs7825555	-0.0247608	0.0544536	0.649315	Males and Females
	Height-2022	Height-2022	rs7828331	-0.0175592	0.0544463	0.74707	Males and Females
	Height-2022	Height-2022	rs7832777	-0.0159774	0.0544365	0.769136	Males and Females
	Height-2022	Height-2022	rs7835981	-0.0162001	0.0544673	0.766139	Males and Females
	Height-2022	Height-2022	rs7837472	-0.0162248	0.0544249	0.765617	Males and Females
	Height-2022	Height-2022	rs784420	-0.0137422	0.0543617	0.800429	Males and Females
	Height-2022	Height-2022	rs784932	-0.0149368	0.0543961	0.783629	Males and Females
	Height-2022	Height-2022	rs785441	-0.0160228	0.0544385	0.768506	Males and Females
	Height-2022	Height-2022	rs7870046	-0.0157602	0.0544267	0.772148	Males and Females
	Height-2022	Height-2022	rs7873170	-0.0180734	0.0543516	0.739491	Males and Females
	Height-2022	Height-2022	rs7875186	-0.0158117	0.0544292	0.771433	Males and Females
	Height-2022	Height-2022	rs7910550	-0.0159379	0.0544245	0.769641	Males and Females
	Height-2022	Height-2022	rs7920266	-0.0159483	0.0544238	0.769493	Males and Females
	Height-2022	Height-2022	rs7927500	-0.01782	0.0543535	0.743022	Males and Females
	Height-2022	Height-2022	rs7932891	-0.0140997	0.0544089	0.795525	Males and Females
	Height-2022	Height-2022	rs794016	-0.0166104	0.0545286	0.760657	Males and Females
	Height-2022	Height-2022	rs7945834	-0.0157553	0.054427	0.772217	Males and Females
	Height-2022	Height-2022	rs7946331	-0.0126675	0.0544345	0.815986	Males and Females
	Height-2022	Height-2022	rs7953619	-0.0153739	0.0545518	0.77808	Males and Females
	Height-2022	Height-2022	rs7961706	-0.0153324	0.0545045	0.778477	Males and Females
	Height-2022	Height-2022	rs797209	-0.016452	0.0543764	0.762226	Males and Females
	Height-2022	Height-2022	rs7987982	-0.0152437	0.0544118	0.77936	Males and Females
	Height-2022	Height-2022	rs7990612	-0.0176706	0.0543438	0.745057	Males and Females
	Height-2022	Height-2022	rs7993025	-0.0166888	0.0544302	0.759141	Males and Females
	Height-2022	Height-2022	rs7994573	-0.017567	0.0545566	0.747455	Males and Females
	Height-2022	Height-2022	rs8002850	-0.0144289	0.0544121	0.790873	Males and Females
	Height-2022	Height-2022	rs8004970	-0.0157247	0.0544334	0.772673	Males and Females
	Height-2022	Height-2022	rs8008544	-0.0137973	0.0543518	0.799611	Males and Females
	Height-2022	Height-2022	rs8011258	-0.0146843	0.0544233	0.787301	Males and Females
	Height-2022	Height-2022	rs8012907	-0.0153738	0.0544299	0.777598	Males and Females
	Height-2022	Height-2022	rs8016700	-0.0168773	0.0544103	0.75642	Males and Females
	Height-2022	Height-2022	rs8022536	-0.0162848	0.0544295	0.764795	Males and Females
	Height-2022	Height-2022	rs8023203	-0.0160138	0.0544312	0.768603	Males and Females
	Height-2022	Height-2022	rs8030277	-0.017626	0.0544452	0.746136	Males and Females
	Height-2022	Height-2022	rs8035111	-0.0134132	0.0544568	0.805443	Males and Females
	Height-2022	Height-2022	rs8035402	-0.0177564	0.0544024	0.744129	Males and Females
	Height-2022	Height-2022	rs8036565	-0.0132603	0.0544026	0.807429	Males and Females
	Height-2022	Height-2022	rs8039483	-0.0162753	0.0543798	0.764719	Males and Females
	Height-2022	Height-2022	rs8045000	-0.0169156	0.0544055	0.755863	Males and Females
	Height-2022	Height-2022	rs8050477	-0.0143645	0.0543521	0.791559	Males and Females
	Height-2022	Height-2022	rs8051687	-0.0148381	0.0543986	0.785033	Males and Females
	Height-2022	Height-2022	rs8052665	-0.0158009	0.0544268	0.771576	Males and Females
	Height-2022	Height-2022	rs8063863	-0.0172212	0.0543995	0.75157	Males and Females
	Height-2022	Height-2022	rs8065382	-0.0140858	0.0543547	0.795523	Males and Females
	Height-2022	Height-2022	rs8077585	-0.0181836	0.0544228	0.738292	Males and Females
	Height-2022	Height-2022	rs8078945	-0.0154766	0.0544187	0.776105	Males and Females
	Height-2022	Height-2022	rs8081012	-0.0152532	0.0543916	0.779145	Males and Females
	Height-2022	Height-2022	rs8090363	-0.015923	0.0544459	0.769939	Males and Females
	Height-2022	Height-2022	rs8097893	-0.019656	0.0544609	0.71816	Males and Females
	Height-2022	Height-2022	rs8100568	-0.0162276	0.0544296	0.765596	Males and Females
	Height-2022	Height-2022	rs8107771	-0.014741	0.054407	0.786438	Males and Females
	Height-2022	Height-2022	rs8115449	-0.0170055	0.0544368	0.754744	Males and Females
	Height-2022	Height-2022	rs8128316	-0.0139064	0.0544827	0.798534	Males and Females
	Height-2022	Height-2022	rs8131660	-0.0144398	0.0543722	0.790568	Males and Females
	Height-2022	Height-2022	rs8136272	-0.0156792	0.0544369	0.773327	Males and Females
	Height-2022	Height-2022	rs814968	-0.0168445	0.0544232	0.756934	Males and Females
	Height-2022	Height-2022	rs817545	-0.0160346	0.0544674	0.76846	Males and Females
	Height-2022	Height-2022	rs836624	-0.0163977	0.0544234	0.763187	Males and Females
	Height-2022	Height-2022	rs840461	-0.0161911	0.0544708	0.76628	Males and Females
	Height-2022	Height-2022	rs846798	-0.0152434	0.054432	0.779443	Males and Females
	Height-2022	Height-2022	rs850154	-0.0158084	0.0544347	0.771502	Males and Females
	Height-2022	Height-2022	rs858008	-0.0143453	0.0544028	0.792021	Males and Females
	Height-2022	Height-2022	rs859	-0.0172726	0.0543655	0.750703	Males and Females
	Height-2022	Height-2022	rs869958	-0.0163244	0.0544235	0.764214	Males and Females
	Height-2022	Height-2022	rs872778	-0.0175332	0.0544175	0.747303	Males and Females
	Height-2022	Height-2022	rs873634	-0.0144326	0.0543914	0.790742	Males and Females
	Height-2022	Height-2022	rs874492	-0.0153673	0.0544201	0.77765	Males and Females
	Height-2022	Height-2022	rs875588	-0.0186352	0.0543998	0.731929	Males and Females
	Height-2022	Height-2022	rs876540	-0.0158164	0.054426	0.771354	Males and Females
	Height-2022	Height-2022	rs878765	-0.0140959	0.0543934	0.795522	Males and Females
	Height-2022	Height-2022	rs881758	-0.0165827	0.0544341	0.760642	Males and Females
	Height-2022	Height-2022	rs883535	-0.0148334	0.0544025	0.785115	Males and Females
	Height-2022	Height-2022	rs883799	-0.0159141	0.0544212	0.769962	Males and Females
	Height-2022	Height-2022	rs887230	-0.0144002	0.0544074	0.791261	Males and Females
	Height-2022	Height-2022	rs889162	-0.0119575	0.0543551	0.82588	Males and Females
	Height-2022	Height-2022	rs904549	-0.0153127	0.0544236	0.778433	Males and Females
	Height-2022	Height-2022	rs905720	-0.0158898	0.0544284	0.770333	Males and Females
	Height-2022	Height-2022	rs910244	-0.0142125	0.054457	0.794104	Males and Females
	Height-2022	Height-2022	rs910415	-0.00814759	0.0542495	0.880617	Males and Females
	Height-2022	Height-2022	rs921291	-0.0156382	0.0544363	0.773902	Males and Females
	Height-2022	Height-2022	rs924218	-0.0172599	0.0544079	0.751068	Males and Females
	Height-2022	Height-2022	rs926241	-0.0167335	0.0544523	0.758611	Males and Females
	Height-2022	Height-2022	rs926378	-0.014448	0.0544	0.790557	Males and Females
	Height-2022	Height-2022	rs927366	-0.0152578	0.0544263	0.779218	Males and Females
	Height-2022	Height-2022	rs928102	-0.0142394	0.05444	0.79366	Males and Females
	Height-2022	Height-2022	rs9298506	-0.0172993	0.0544326	0.750628	Males and Females
	Height-2022	Height-2022	rs9302724	-0.0159481	0.0544291	0.769518	Males and Females
	Height-2022	Height-2022	rs9328160	-0.0157922	0.0544277	0.771702	Males and Females
	Height-2022	Height-2022	rs9330454	-0.0166087	0.0544339	0.760277	Males and Females
	Height-2022	Height-2022	rs9355741	-0.0152328	0.0544295	0.779583	Males and Females
	Height-2022	Height-2022	rs9355981	-0.0161547	0.0544262	0.766605	Males and Females
	Height-2022	Height-2022	rs9356754	-0.0152274	0.0543788	0.779458	Males and Females
	Height-2022	Height-2022	rs9364386	-0.0189283	0.0544061	0.727909	Males and Females
	Height-2022	Height-2022	rs9365006	-0.0165327	0.0544151	0.76126	Males and Females
	Height-2022	Height-2022	rs9366037	-0.0150594	0.054404	0.781928	Males and Females
	Height-2022	Height-2022	rs9379978	-0.0152354	0.0544612	0.779671	Males and Females
	Height-2022	Height-2022	rs9388105	-0.0159597	0.0544394	0.769397	Males and Females
	Height-2022	Height-2022	rs939320	-0.0153092	0.0544143	0.778446	Males and Females
	Height-2022	Height-2022	rs9395436	-0.0140246	0.0543801	0.796485	Males and Females
	Height-2022	Height-2022	rs942496	-0.0166719	0.054509	0.759715	Males and Females
	Height-2022	Height-2022	rs9442514	-0.0162668	0.0544909	0.765303	Males and Females
	Height-2022	Height-2022	rs9458118	-0.0172752	0.0543688	0.750681	Males and Females
	Height-2022	Height-2022	rs9476575	-0.0170852	0.0543973	0.753459	Males and Females
	Height-2022	Height-2022	rs9477662	-0.0159995	0.0544288	0.768794	Males and Females
	Height-2022	Height-2022	rs9484171	-0.0168846	0.0544116	0.756323	Males and Females
	Height-2022	Height-2022	rs9494412	-0.0168566	0.0544213	0.756757	Males and Females
	Height-2022	Height-2022	rs9507223	-0.0159997	0.0544258	0.768779	Males and Females
	Height-2022	Height-2022	rs9515399	-0.0156172	0.0544245	0.774149	Males and Females
	Height-2022	Height-2022	rs9519578	-0.0171322	0.0544075	0.752847	Males and Females
	Height-2022	Height-2022	rs9520594	-0.0169702	0.0544081	0.755113	Males and Females
	Height-2022	Height-2022	rs952267	-0.0156505	0.054426	0.773686	Males and Females
	Height-2022	Height-2022	rs952319	-0.0186904	0.0544508	0.731408	Males and Females
	Height-2022	Height-2022	rs9523313	-0.00695858	0.0546111	0.898607	Males and Females
	Height-2022	Height-2022	rs9532760	-0.0149636	0.0544032	0.783277	Males and Females
	Height-2022	Height-2022	rs9541921	-0.0156176	0.0544361	0.774191	Males and Females
	Height-2022	Height-2022	rs9554365	-0.0181134	0.0543775	0.739055	Males and Females
	Height-2022	Height-2022	rs9556403	-0.0157581	0.054431	0.772194	Males and Females
	Height-2022	Height-2022	rs9560105	-0.0149405	0.0544167	0.783656	Males and Females
	Height-2022	Height-2022	rs956459	-0.015731	0.054427	0.772559	Males and Females
	Height-2022	Height-2022	rs9565748	-0.0152525	0.0544213	0.779273	Males and Females
	Height-2022	Height-2022	rs9567518	-0.0157808	0.0544312	0.771876	Males and Females
	Height-2022	Height-2022	rs9571522	-0.0124366	0.0541831	0.818457	Males and Females
	Height-2022	Height-2022	rs9575543	-0.0164388	0.054422	0.762604	Males and Females
	Height-2022	Height-2022	rs958663	-0.0154851	0.0544267	0.776017	Males and Females
	Height-2022	Height-2022	rs9592809	-0.0159767	0.0544376	0.769151	Males and Females
	Height-2022	Height-2022	rs9618617	-0.0161653	0.0544217	0.766437	Males and Females
	Height-2022	Height-2022	rs9628185	-0.0168408	0.0544069	0.756916	Males and Females
	Height-2022	Height-2022	rs9646259	-0.0150884	0.0544169	0.78157	Males and Females
	Height-2022	Height-2022	rs9649546	-0.0141313	0.0543856	0.794991	Males and Females
	Height-2022	Height-2022	rs9658081	-0.0158773	0.0544208	0.770477	Males and Females
	Height-2022	Height-2022	rs965935	-0.0172098	0.0544105	0.751778	Males and Females
	Height-2022	Height-2022	rs9662989	-0.0161811	0.0544259	0.766234	Males and Females
	Height-2022	Height-2022	rs9675039	-0.0160567	0.0544288	0.767991	Males and Females
	Height-2022	Height-2022	rs9689738	-0.0150903	0.0544208	0.781558	Males and Females
	Height-2022	Height-2022	rs9738836	-0.0171402	0.0544003	0.752704	Males and Females
	Height-2022	Height-2022	rs975045	-0.0179442	0.0543872	0.74145	Males and Females
	Height-2022	Height-2022	rs978266	-0.0164894	0.0544271	0.761918	Males and Females
	Height-2022	Height-2022	rs9810441	-0.0156569	0.0544352	0.773635	Males and Females
	Height-2022	Height-2022	rs9814412	-0.0165921	0.0544153	0.76043	Males and Females
	Height-2022	Height-2022	rs9839168	-0.0153386	0.0544219	0.778061	Males and Females
	Height-2022	Height-2022	rs9841435	-0.0158213	0.0544873	0.771536	Males and Females
	Height-2022	Height-2022	rs9847800	-0.0157333	0.0544311	0.772544	Males and Females
	Height-2022	Height-2022	rs9853329	-0.0164021	0.0544189	0.763106	Males and Females
	Height-2022	Height-2022	rs9863121	-0.0163642	0.0544247	0.763661	Males and Females
	Height-2022	Height-2022	rs9865965	-0.0162553	0.0544204	0.76517	Males and Females
	Height-2022	Height-2022	rs9875758	-0.0170641	0.0544156	0.753833	Males and Females
	Height-2022	Height-2022	rs9898140	-0.0152919	0.0544164	0.778698	Males and Females
	Height-2022	Height-2022	rs9905189	-0.0161637	0.0544261	0.766479	Males and Females
	Height-2022	Height-2022	rs9908991	-0.0143581	0.054396	0.791815	Males and Females
	Height-2022	Height-2022	rs9910719	-0.0159968	0.0544212	0.768801	Males and Females
	Height-2022	Height-2022	rs9913009	-0.0158714	0.054428	0.770589	Males and Females
	Height-2022	Height-2022	rs9915205	-0.0175208	0.05434	0.747127	Males and Females
	Height-2022	Height-2022	rs9917256	-0.0151356	0.0544186	0.78091	Males and Females
	Height-2022	Height-2022	rs9920051	-0.0171791	0.0543358	0.751877	Males and Females
	Height-2022	Height-2022	rs9920389	-0.0144751	0.0544389	0.79032	Males and Females
	Height-2022	Height-2022	rs9946888	-0.0144709	0.0544322	0.790353	Males and Females
	Height-2022	Height-2022	rs9949083	-0.0152335	0.0544279	0.779566	Males and Females
	Height-2022	Height-2022	rs9951431	-0.0167285	0.0544122	0.758508	Males and Females
	Height-2022	Height-2022	rs9954075	-0.0163	0.0544456	0.764649	Males and Females
	Height-2022	Height-2022	rs9964798	-0.016193	0.0544263	0.766068	Males and Females
	Height-2022	Height-2022	rs999758	-0.0170843	0.0544115	0.753534	Males and Females
	Height-2022	Height-2022	All	-0.0159163	0.054401	0.769849	Males and Females
	IL18	Interleukin-18	All	NA	NA	NA	Males and Females
	IL6r	Interleukin-6 receptor	All	NA	NA	NA	Males and Females
	IL8	Interleukin-8	All	NA	NA	NA	Males and Females
	LOY	Loss_of_Y_chromosome	rs10048745	0.0346184	0.0491286	0.481029	Males and Females
	LOY	Loss_of_Y_chromosome	rs10305667	0.0392105	0.0491166	0.424687	Males and Females
	LOY	Loss_of_Y_chromosome	rs10410423	0.0411581	0.0488523	0.399507	Males and Females
	LOY	Loss_of_Y_chromosome	rs10456506	0.0396392	0.049379	0.422116	Males and Females
	LOY	Loss_of_Y_chromosome	rs1049612	0.0383976	0.0491017	0.434215	Males and Females
	LOY	Loss_of_Y_chromosome	rs1052053	0.0430389	0.0500059	0.389416	Males and Females
	LOY	Loss_of_Y_chromosome	rs10849448	0.0399917	0.0492919	0.417179	Males and Females
	LOY	Loss_of_Y_chromosome	rs11082396	0.0352474	0.0498928	0.479901	Males and Females
	LOY	Loss_of_Y_chromosome	rs111725880	0.0462613	0.0491483	0.346572	Males and Females
	LOY	Loss_of_Y_chromosome	rs11258419	0.0401188	0.0491342	0.414206	Males and Females
	LOY	Loss_of_Y_chromosome	rs113250338	0.041922	0.0493204	0.395329	Males and Females
	LOY	Loss_of_Y_chromosome	rs113736796	0.0425485	0.0489936	0.385148	Males and Females
	LOY	Loss_of_Y_chromosome	rs11642909	0.045061	0.0485513	0.353351	Males and Females
	LOY	Loss_of_Y_chromosome	rs11679328	0.0422074	0.0492744	0.391678	Males and Females
	LOY	Loss_of_Y_chromosome	rs117145034	0.0359007	0.0485203	0.459355	Males and Females
	LOY	Loss_of_Y_chromosome	rs11769630	0.0425408	0.0491768	0.387007	Males and Females
	LOY	Loss_of_Y_chromosome	rs118035610	0.0486788	0.0490272	0.320763	Males and Females
	LOY	Loss_of_Y_chromosome	rs11965885	0.0366754	0.0488905	0.453161	Males and Females
	LOY	Loss_of_Y_chromosome	rs12549737	0.0388608	0.049125	0.428909	Males and Females
	LOY	Loss_of_Y_chromosome	rs12695310	0.0409847	0.0492657	0.405458	Males and Females
	LOY	Loss_of_Y_chromosome	rs13062095	0.0438147	0.0495212	0.376283	Males and Females
	LOY	Loss_of_Y_chromosome	rs13063578	0.0413981	0.0491886	0.400001	Males and Females
	LOY	Loss_of_Y_chromosome	rs13141	0.0350107	0.0483005	0.468543	Males and Females
	LOY	Loss_of_Y_chromosome	rs13286011	0.0397709	0.0491505	0.41842	Males and Females
	LOY	Loss_of_Y_chromosome	rs1531842	0.0409453	0.0491426	0.404735	Males and Females
	LOY	Loss_of_Y_chromosome	rs1569419	0.0401151	0.0491457	0.414358	Males and Females
	LOY	Loss_of_Y_chromosome	rs16982394	0.0397878	0.0494419	0.420971	Males and Females
	LOY	Loss_of_Y_chromosome	rs17064495	0.0375176	0.0489698	0.443595	Males and Females
	LOY	Loss_of_Y_chromosome	rs17255991	0.0439175	0.0491007	0.371088	Males and Females
	LOY	Loss_of_Y_chromosome	rs17758695	0.0432865	0.0495774	0.382603	Males and Females
	LOY	Loss_of_Y_chromosome	rs1805419	0.044031	0.048958	0.36846	Males and Females
	LOY	Loss_of_Y_chromosome	rs1926785	0.0402987	0.0491719	0.412474	Males and Females
	LOY	Loss_of_Y_chromosome	rs200113015	0.0394535	0.0491606	0.422238	Males and Females
	LOY	Loss_of_Y_chromosome	rs218264	0.041372	0.0491432	0.399864	Males and Females
	LOY	Loss_of_Y_chromosome	rs2280548	0.0356843	0.0496339	0.472172	Males and Females
	LOY	Loss_of_Y_chromosome	rs2291119	0.0368378	0.0488688	0.450963	Males and Females
	LOY	Loss_of_Y_chromosome	rs2293661	0.039559	0.049269	0.422021	Males and Females
	LOY	Loss_of_Y_chromosome	rs230533	0.0401905	0.0491612	0.413629	Males and Females
	LOY	Loss_of_Y_chromosome	rs2382230	0.046539	0.0481904	0.334178	Males and Females
	LOY	Loss_of_Y_chromosome	rs2395902	0.0378293	0.0491338	0.441346	Males and Females
	LOY	Loss_of_Y_chromosome	rs2527884	0.0377775	0.0490533	0.441222	Males and Females
	LOY	Loss_of_Y_chromosome	rs2651932	0.0423427	0.0490118	0.387627	Males and Females
	LOY	Loss_of_Y_chromosome	rs2688887	0.0410063	0.0491563	0.404166	Males and Females
	LOY	Loss_of_Y_chromosome	rs2701539	0.0396832	0.0491448	0.419393	Males and Females
	LOY	Loss_of_Y_chromosome	rs2852780	0.0346923	0.0486131	0.475449	Males and Females
	LOY	Loss_of_Y_chromosome	rs2887399	0.0475642	0.0504046	0.34535	Males and Females
	LOY	Loss_of_Y_chromosome	rs2908986	0.0387049	0.0490874	0.43041	Males and Females
	LOY	Loss_of_Y_chromosome	rs291699	0.0392022	0.0492008	0.425578	Males and Females
	LOY	Loss_of_Y_chromosome	rs2979469	0.0400781	0.0493161	0.416403	Males and Females
	LOY	Loss_of_Y_chromosome	rs34087210	0.0400836	0.0491688	0.414943	Males and Females
	LOY	Loss_of_Y_chromosome	rs34778241	0.0362531	0.0490734	0.460058	Males and Females
	LOY	Loss_of_Y_chromosome	rs34890930	0.0441918	0.0488905	0.366051	Males and Females
	LOY	Loss_of_Y_chromosome	rs35355140	0.0323052	0.0486949	0.507061	Males and Females
	LOY	Loss_of_Y_chromosome	rs35979828	0.0324704	0.0483598	0.501944	Males and Females
	LOY	Loss_of_Y_chromosome	rs36084354	0.0385535	0.0491277	0.432594	Males and Females
	LOY	Loss_of_Y_chromosome	rs3743503	0.0202565	0.0466206	0.663928	Males and Females
	LOY	Loss_of_Y_chromosome	rs3756364	0.0417877	0.0491173	0.394895	Males and Females
	LOY	Loss_of_Y_chromosome	rs3761704	0.0333154	0.0479617	0.48729	Males and Females
	LOY	Loss_of_Y_chromosome	rs3811444	0.0404843	0.049188	0.410478	Males and Females
	LOY	Loss_of_Y_chromosome	rs381500	0.0220731	0.0492822	0.654231	Males and Females
	LOY	Loss_of_Y_chromosome	rs4288784	0.0414215	0.0490687	0.398584	Males and Females
	LOY	Loss_of_Y_chromosome	rs458069	0.0404635	0.0491406	0.410267	Males and Females
	LOY	Loss_of_Y_chromosome	rs4669037	0.0394008	0.0491826	0.423065	Males and Females
	LOY	Loss_of_Y_chromosome	rs4671127	0.0428274	0.0490019	0.382121	Males and Females
	LOY	Loss_of_Y_chromosome	rs4714550	0.042202	0.0493416	0.392383	Males and Females
	LOY	Loss_of_Y_chromosome	rs4753659	0.039276	0.0488763	0.421639	Males and Females
	LOY	Loss_of_Y_chromosome	rs478093	0.0404534	0.0491567	0.410537	Males and Females
	LOY	Loss_of_Y_chromosome	rs4981287	0.0378117	0.0491985	0.442158	Males and Females
	LOY	Loss_of_Y_chromosome	rs56116444	0.0487263	0.048953	0.319557	Males and Females
	LOY	Loss_of_Y_chromosome	rs56345976	0.0400114	0.0491323	0.415439	Males and Females
	LOY	Loss_of_Y_chromosome	rs56795609	0.040134	0.0491471	0.414151	Males and Females
	LOY	Loss_of_Y_chromosome	rs57026767	0.0360322	0.0486842	0.459227	Males and Females
	LOY	Loss_of_Y_chromosome	rs5757613	0.0467027	0.0481569	0.332144	Males and Females
	LOY	Loss_of_Y_chromosome	rs58222464	0.0379493	0.0490105	0.438748	Males and Females
	LOY	Loss_of_Y_chromosome	rs58355844	0.0388016	0.0490675	0.429073	Males and Females
	LOY	Loss_of_Y_chromosome	rs59633341	0.0506886	0.0498088	0.308838	Males and Females
	LOY	Loss_of_Y_chromosome	rs6020413	0.0415598	0.0490797	0.397117	Males and Females
	LOY	Loss_of_Y_chromosome	rs60781426	0.0383679	0.0490591	0.43417	Males and Females
	LOY	Loss_of_Y_chromosome	rs60808706	0.0397147	0.04915	0.419073	Males and Females
	LOY	Loss_of_Y_chromosome	rs6089050	0.0418934	0.0498265	0.400468	Males and Females
	LOY	Loss_of_Y_chromosome	rs621940	0.0440787	0.0490238	0.368584	Males and Females
	LOY	Loss_of_Y_chromosome	rs62618742	0.0462741	0.0490604	0.345575	Males and Females
	LOY	Loss_of_Y_chromosome	rs6479226	0.0497412	0.0472014	0.291972	Males and Females
	LOY	Loss_of_Y_chromosome	rs6731121	0.0438747	0.0488566	0.36917	Males and Females
	LOY	Loss_of_Y_chromosome	rs6924733	0.0394106	0.0491554	0.422695	Males and Females
	LOY	Loss_of_Y_chromosome	rs6939093	0.0374567	0.0489663	0.444302	Males and Females
	LOY	Loss_of_Y_chromosome	rs7035770	0.0423192	0.0489871	0.387651	Males and Females
	LOY	Loss_of_Y_chromosome	rs710422	0.0403099	0.0492082	0.412689	Males and Females
	LOY	Loss_of_Y_chromosome	rs7129527	0.0413739	0.0494583	0.40285	Males and Females
	LOY	Loss_of_Y_chromosome	rs7172615	0.0371011	0.0490678	0.449577	Males and Females
	LOY	Loss_of_Y_chromosome	rs7223609	0.0448441	0.0483486	0.353658	Males and Females
	LOY	Loss_of_Y_chromosome	rs72698720	0.022535	0.0484067	0.641549	Males and Females
	LOY	Loss_of_Y_chromosome	rs7271671	0.0368316	0.0500359	0.461668	Males and Females
	LOY	Loss_of_Y_chromosome	rs72899729	0.0415071	0.0492276	0.399135	Males and Females
	LOY	Loss_of_Y_chromosome	rs73111522	0.0393385	0.0491569	0.423558	Males and Females
	LOY	Loss_of_Y_chromosome	rs73176930	0.037691	0.0492567	0.444154	Males and Females
	LOY	Loss_of_Y_chromosome	rs73721669	0.049024	0.0491303	0.318359	Males and Females
	LOY	Loss_of_Y_chromosome	rs739846	0.0374269	0.0489784	0.444777	Males and Females
	LOY	Loss_of_Y_chromosome	rs7410534	0.0371125	0.048921	0.448079	Males and Females
	LOY	Loss_of_Y_chromosome	rs74845559	0.0412595	0.0492115	0.4018	Males and Females
	LOY	Loss_of_Y_chromosome	rs74911261	0.0457823	0.048669	0.346865	Males and Females
	LOY	Loss_of_Y_chromosome	rs76428106	0.040823	0.0491685	0.406388	Males and Females
	LOY	Loss_of_Y_chromosome	rs76428668	0.0378342	0.0490829	0.440812	Males and Females
	LOY	Loss_of_Y_chromosome	rs7781977	0.043368	0.0490807	0.37691	Males and Females
	LOY	Loss_of_Y_chromosome	rs78378222	0.0525938	0.0491317	0.28441	Males and Females
	LOY	Loss_of_Y_chromosome	rs79966604	0.038558	0.0492169	0.433374	Males and Females
	LOY	Loss_of_Y_chromosome	rs80036149	0.0389044	0.0490965	0.428124	Males and Females
	LOY	Loss_of_Y_chromosome	rs8088824	0.0427694	0.0490898	0.383618	Males and Females
	LOY	Loss_of_Y_chromosome	rs9262570	0.0398769	0.0491633	0.417302	Males and Females
	LOY	Loss_of_Y_chromosome	rs9400267	0.0383439	0.0497434	0.440806	Males and Females
	LOY	Loss_of_Y_chromosome	rs9568304	0.041109	0.048969	0.401195	Males and Females
	LOY	Loss_of_Y_chromosome	rs9844706	0.0420378	0.0492358	0.393212	Males and Females
	LOY	Loss_of_Y_chromosome	rs9939347	0.0391014	0.0491751	0.426529	Males and Females
	LOY	Loss_of_Y_chromosome	rs9943081	0.0419401	0.0490572	0.392594	Males and Females
	LOY	Loss_of_Y_chromosome	All	0.0401767	0.0488499	0.410819	Males and Females
	LPa	Apolipoprotein(a)	All	NA	NA	NA	Males and Females
	Leisure_screen_time	Leisure_screen_time	rs10189857	0.194066	0.0872893	0.0261986	Males and Females
	Leisure_screen_time	Leisure_screen_time	rs10400776	0.208687	0.0848912	0.0139604	Males and Females
	Leisure_screen_time	Leisure_screen_time	rs10889193	0.19334	0.0870853	0.0264105	Males and Females
	Leisure_screen_time	Leisure_screen_time	rs11074658	0.20391	0.0860661	0.0178253	Males and Females
	Leisure_screen_time	Leisure_screen_time	rs11275375	0.11731	0.0760647	0.123016	Males and Females
	Leisure_screen_time	Leisure_screen_time	rs114590429	0.193655	0.0870621	0.0261258	Males and Females
	Leisure_screen_time	Leisure_screen_time	rs12062845	0.196609	0.0869108	0.0236854	Males and Females
	Leisure_screen_time	Leisure_screen_time	rs12324720	0.189825	0.0869735	0.0290679	Males and Females
	Leisure_screen_time	Leisure_screen_time	rs12617870	0.181588	0.08681	0.0364574	Males and Females
	Leisure_screen_time	Leisure_screen_time	rs12678836	0.181181	0.0864548	0.0361115	Males and Females
	Leisure_screen_time	Leisure_screen_time	rs12962050	0.189147	0.0870239	0.0297424	Males and Females
	Leisure_screen_time	Leisure_screen_time	rs12992995	0.192597	0.0869719	0.0267965	Males and Females
	Leisure_screen_time	Leisure_screen_time	rs13107325	0.179456	0.0859775	0.0368661	Males and Females
	Leisure_screen_time	Leisure_screen_time	rs13235840	0.188258	0.0871142	0.0306919	Males and Females
	Leisure_screen_time	Leisure_screen_time	rs1375561	0.183703	0.0866932	0.0340905	Males and Females
	Leisure_screen_time	Leisure_screen_time	rs1391954	0.194064	0.0871183	0.0259075	Males and Females
	Leisure_screen_time	Leisure_screen_time	rs144155998	0.181377	0.0872021	0.0375287	Males and Females
	Leisure_screen_time	Leisure_screen_time	rs145255225	0.164774	0.0831628	0.0475529	Males and Females
	Leisure_screen_time	Leisure_screen_time	rs148544378	0.191812	0.0868381	0.027185	Males and Females
	Leisure_screen_time	Leisure_screen_time	rs17025214	0.187003	0.0868451	0.0312957	Males and Females
	Leisure_screen_time	Leisure_screen_time	rs17621391	0.185591	0.0867555	0.0324158	Males and Females
	Leisure_screen_time	Leisure_screen_time	rs1860337	0.193824	0.0871239	0.0261016	Males and Females
	Leisure_screen_time	Leisure_screen_time	rs1947066	0.194182	0.0870702	0.0257353	Males and Females
	Leisure_screen_time	Leisure_screen_time	rs197439	0.187104	0.0871428	0.0317858	Males and Females
	Leisure_screen_time	Leisure_screen_time	rs1999065	0.192183	0.0871036	0.0273584	Males and Females
	Leisure_screen_time	Leisure_screen_time	rs2229383	0.175396	0.0861829	0.0418353	Males and Females
	Leisure_screen_time	Leisure_screen_time	rs249960	0.208657	0.0849866	0.0140817	Males and Females
	Leisure_screen_time	Leisure_screen_time	rs2529484	0.19376	0.0869474	0.025849	Males and Females
	Leisure_screen_time	Leisure_screen_time	rs262890	0.214047	0.0857648	0.0125693	Males and Females
	Leisure_screen_time	Leisure_screen_time	rs2783992	0.188829	0.0871338	0.0302264	Males and Females
	Leisure_screen_time	Leisure_screen_time	rs2964252	0.187223	0.0868978	0.0311991	Males and Females
	Leisure_screen_time	Leisure_screen_time	rs34864022	0.182931	0.0867024	0.0348697	Males and Females
	Leisure_screen_time	Leisure_screen_time	rs36079846	0.17513	0.0856327	0.0408416	Males and Females
	Leisure_screen_time	Leisure_screen_time	rs3759344	0.193806	0.0872662	0.0263604	Males and Females
	Leisure_screen_time	Leisure_screen_time	rs3791033	0.168202	0.0857885	0.0499187	Males and Females
	Leisure_screen_time	Leisure_screen_time	rs396321	0.202613	0.0859855	0.0184549	Males and Females
	Leisure_screen_time	Leisure_screen_time	rs4303732	0.18387	0.0869747	0.0345103	Males and Females
	Leisure_screen_time	Leisure_screen_time	rs4416502	0.198986	0.0867375	0.0217836	Males and Females
	Leisure_screen_time	Leisure_screen_time	rs4483592	0.197652	0.087135	0.0233083	Males and Females
	Leisure_screen_time	Leisure_screen_time	rs4551799	0.195944	0.08683	0.0240309	Males and Females
	Leisure_screen_time	Leisure_screen_time	rs4889530	0.184424	0.0869616	0.0339425	Males and Females
	Leisure_screen_time	Leisure_screen_time	rs55751618	0.187872	0.0875363	0.0318552	Males and Females
	Leisure_screen_time	Leisure_screen_time	rs558134	0.197186	0.0866712	0.0228998	Males and Females
	Leisure_screen_time	Leisure_screen_time	rs56151256	0.192386	0.0871449	0.0272686	Males and Females
	Leisure_screen_time	Leisure_screen_time	rs566017137	0.191864	0.0871593	0.0277142	Males and Females
	Leisure_screen_time	Leisure_screen_time	rs566556664	0.196953	0.0868874	0.0234049	Males and Females
	Leisure_screen_time	Leisure_screen_time	rs58541850	0.187246	0.0869928	0.0313636	Males and Females
	Leisure_screen_time	Leisure_screen_time	rs6010651	0.195287	0.0869437	0.0246958	Males and Females
	Leisure_screen_time	Leisure_screen_time	rs62131183	0.194404	0.0869133	0.0253025	Males and Females
	Leisure_screen_time	Leisure_screen_time	rs62151809	0.200327	0.086511	0.020579	Males and Females
	Leisure_screen_time	Leisure_screen_time	rs62244886	0.209538	0.0849082	0.0135939	Males and Females
	Leisure_screen_time	Leisure_screen_time	rs6457816	0.184651	0.0867509	0.033294	Males and Females
	Leisure_screen_time	Leisure_screen_time	rs6685030	0.205979	0.08527	0.015709	Males and Females
	Leisure_screen_time	Leisure_screen_time	rs68049022	0.194918	0.0870828	0.0252012	Males and Females
	Leisure_screen_time	Leisure_screen_time	rs6857	0.203454	0.0865824	0.0187819	Males and Females
	Leisure_screen_time	Leisure_screen_time	rs71658797	0.195683	0.0869625	0.0244362	Males and Females
	Leisure_screen_time	Leisure_screen_time	rs73420302	0.183159	0.0866224	0.0344761	Males and Females
	Leisure_screen_time	Leisure_screen_time	rs73581580	0.194475	0.0867715	0.0250111	Males and Females
	Leisure_screen_time	Leisure_screen_time	rs7430216	0.197932	0.0865804	0.0222482	Males and Females
	Leisure_screen_time	Leisure_screen_time	rs7432837	0.182376	0.0863282	0.0346355	Males and Females
	Leisure_screen_time	Leisure_screen_time	rs743699	0.191394	0.0871288	0.0280437	Males and Females
	Leisure_screen_time	Leisure_screen_time	rs7615206	0.188307	0.0878053	0.0319852	Males and Females
	Leisure_screen_time	Leisure_screen_time	rs76267866	0.191265	0.0871495	0.0281868	Males and Females
	Leisure_screen_time	Leisure_screen_time	rs7821826	0.195516	0.0865686	0.0239142	Males and Females
	Leisure_screen_time	Leisure_screen_time	rs78394231	0.191859	0.0870603	0.0275417	Males and Females
	Leisure_screen_time	Leisure_screen_time	rs841020	0.199851	0.0863416	0.020632	Males and Females
	Leisure_screen_time	Leisure_screen_time	rs9513416	0.194646	0.0868372	0.0249932	Males and Females
	Leisure_screen_time	Leisure_screen_time	rs9821299	0.203141	0.0860195	0.0181977	Males and Females
	Leisure_screen_time	Leisure_screen_time	rs9867121	0.20292	0.0863407	0.0187623	Males and Females
	Leisure_screen_time	Leisure_screen_time	All	0.190922	0.0858771	0.0262024	Males and Females
	Leptin	Leptin	All	NA	NA	NA	Males and Females
	MCP2	Monocyte Chemotactic Protein 2	All	NA	NA	NA	Males and Females
	MCSF	Macrophage Colony-Stimulating Factor 1	All	NA	NA	NA	Males and Females
	MIP1a	Macrophage Inflammatory Protein-1 alpha	All	NA	NA	NA	Males and Females
	MIP1b	Macrophage Inflammatory Protein-1 beta	All	0.0249793	0.0441441	0.571491	Males and Females
	MMP7	Matrix Metalloproteinase-7	All	NA	NA	NA	Males and Females
	MPIF1	Myeloid Progenitor Inhibitory Factor 1	All	0.00710393	0.0527739	0.89292	Males and Females
	NrCAM	Neuronal Cell Adhesion Molecule	All	NA	NA	NA	Males and Females
	Plasma omega-6 polyunsaturated fatty acid levels (adrenic acid) PMID:24823311	Plasma omega-6 polyunsaturated fatty acid levels (adrenic acid)	All	NA	NA	NA	Males and Females
	Plasma omega-6 polyunsaturated fatty acid levels (arachidonic acid) PMID:24823311	Plasma omega-6 polyunsaturated fatty acid levels (arachidonic acid)	rs102275	-0.0153651	0.00823363	0.0620211	Males and Females
	Plasma omega-6 polyunsaturated fatty acid levels (arachidonic acid) PMID:24823311	Plasma omega-6 polyunsaturated fatty acid levels (arachidonic acid)	rs16829840	-0.0114032	0.00463077	0.0137978	Males and Females
	Plasma omega-6 polyunsaturated fatty acid levels (arachidonic acid) PMID:24823311	Plasma omega-6 polyunsaturated fatty acid levels (arachidonic acid)	rs1741	-0.0115856	0.00463434	0.0124212	Males and Females
	Plasma omega-6 polyunsaturated fatty acid levels (arachidonic acid) PMID:24823311	Plasma omega-6 polyunsaturated fatty acid levels (arachidonic acid)	rs174547	-0.0092043	0.00556408	0.0980795	Males and Females
	Plasma omega-6 polyunsaturated fatty acid levels (arachidonic acid) PMID:24823311	Plasma omega-6 polyunsaturated fatty acid levels (arachidonic acid)	All	-0.011374	0.00462504	0.0139236	Males and Females
	Plasma omega-6 polyunsaturated fatty acid levels (dihomo-gamma-linolenic acid) PMID:24823311	Plasma omega-6 polyunsaturated fatty acid levels (dihomo-gamma-linolenic acid)	rs174555	0.0410422	0.057613	0.476232	Males and Females
	Plasma omega-6 polyunsaturated fatty acid levels (dihomo-gamma-linolenic acid) PMID:24823311	Plasma omega-6 polyunsaturated fatty acid levels (dihomo-gamma-linolenic acid)	rs2280018	0.0803449	0.0323409	0.0129801	Males and Females
	Plasma omega-6 polyunsaturated fatty acid levels (dihomo-gamma-linolenic acid) PMID:24823311	Plasma omega-6 polyunsaturated fatty acid levels (dihomo-gamma-linolenic acid)	rs4985155	0.0610565	0.0423878	0.149747	Males and Females
	Plasma omega-6 polyunsaturated fatty acid levels (dihomo-gamma-linolenic acid) PMID:24823311	Plasma omega-6 polyunsaturated fatty acid levels (dihomo-gamma-linolenic acid)	All	0.0660691	0.0303168	0.0293099	Males and Females
	Plasma omega-6 polyunsaturated fatty acid levels (gamma-linolenic acid) PMID:24823311	Plasma omega-6 polyunsaturated fatty acid levels (gamma-linolenic acid)	All	-0.730729	1.28145	0.568519	Males and Females
	Plasma omega-6 polyunsaturated fatty acid levels (linoleic acid) PMID:24823311	Plasma omega-6 polyunsaturated fatty acid levels (linoleic acid)	rs1136001	0.0208276	0.00885553	0.0186762	Males and Females
	Plasma omega-6 polyunsaturated fatty acid levels (linoleic acid) PMID:24823311	Plasma omega-6 polyunsaturated fatty acid levels (linoleic acid)	rs174550	0.0191539	0.0207345	0.355607	Males and Females
	Plasma omega-6 polyunsaturated fatty acid levels (linoleic acid) PMID:24823311	Plasma omega-6 polyunsaturated fatty acid levels (linoleic acid)	rs2280018	0.0189147	0.00903851	0.0363775	Males and Females
	Plasma omega-6 polyunsaturated fatty acid levels (linoleic acid) PMID:24823311	Plasma omega-6 polyunsaturated fatty acid levels (linoleic acid)	rs2727270	0.0162993	0.00903364	0.0711856	Males and Females
	Plasma omega-6 polyunsaturated fatty acid levels (linoleic acid) PMID:24823311	Plasma omega-6 polyunsaturated fatty acid levels (linoleic acid)	All	0.0187376	0.0086612	0.0305106	Males and Females
	RAGE	Receptor for advanced glycosylation end	All	-0.0286195	0.0360194	0.426871	Males and Females
	Sedentary_behaviour_at_work	Sedentary_behaviour_at_work	rs4518438	-0.0201994	0.196418	0.918091	Males and Females
	Sedentary_behaviour_at_work	Sedentary_behaviour_at_work	rs7613360	0.00557275	0.202484	0.978043	Males and Females
	Sedentary_behaviour_at_work	Sedentary_behaviour_at_work	rs8450	-0.105217	0.209894	0.616169	Males and Females
	Sedentary_behaviour_at_work	Sedentary_behaviour_at_work	rs9482120	-0.30973	0.267624	0.247136	Males and Females
	Sedentary_behaviour_at_work	Sedentary_behaviour_at_work	All	-0.0821882	0.183558	0.654333	Males and Females
	Sortilin	Sortilin	All	NA	NA	NA	Males and Females
	TECK	Thymus-Expressed Chemokine	All	NA	NA	NA	Males and Females
	TF	Serotransferrin	All	NA	NA	NA	Males and Females
	THP	Tamm-Horsfall Urinary Glycoprotein	All	NA	NA	NA	Males and Females
	THPO	Thrombopoietin	All	NA	NA	NA	Males and Females
	TNC	Tenascin-C	All	NA	NA	NA	Males and Females
	VCAM1	Vascular Cell Adhesion Molecule-1	All	NA	NA	NA	Males and Females
	adiponectin_serum_level	Adiponectin_serum_level	rs1108842	0.104191	0.137517	0.448655	Males and Females
	adiponectin_serum_level	Adiponectin_serum_level	rs12922394	0.0704656	0.140713	0.616528	Males and Females
	adiponectin_serum_level	Adiponectin_serum_level	rs2925979	0.161464	0.140895	0.251802	Males and Females
	adiponectin_serum_level	Adiponectin_serum_level	rs2980879	0.143306	0.13664	0.294276	Males and Females
	adiponectin_serum_level	Adiponectin_serum_level	rs3001032	0.155908	0.133521	0.242944	Males and Females
	adiponectin_serum_level	Adiponectin_serum_level	rs601339	0.139373	0.134569	0.300342	Males and Females
	adiponectin_serum_level	Adiponectin_serum_level	rs6810075	0.225449	0.159744	0.158151	Males and Females
	adiponectin_serum_level	Adiponectin_serum_level	rs731839	0.160847	0.136762	0.239553	Males and Females
	adiponectin_serum_level	Adiponectin_serum_level	rs998584	0.0928365	0.137348	0.499091	Males and Females
	adiponectin_serum_level	Adiponectin_serum_level	All	0.137143	0.131265	0.296123	Males and Females
	adrenic acid (22:4n6)	Adrenic acid (22:4n6)	All	NA	NA	NA	Males and Females
	arachidic_acid	Arachidic_acid	All	NA	NA	NA	Males and Females
	arachidonic acid (20:4n6)	Arachidonic acid (20:4n6)	All	-0.0153392	0.00826551	0.0634815	Males and Females
	c_reactive_protein_plasma_level	C_reactive_protein_plasma_level	rs10521222	-0.134237	0.0513662	0.00896648	Males and Females
	c_reactive_protein_plasma_level	C_reactive_protein_plasma_level	rs1183910	-0.0734163	0.046873	0.117283	Males and Females
	c_reactive_protein_plasma_level	C_reactive_protein_plasma_level	rs12037222	-0.120663	0.0462313	0.00905455	Males and Females
	c_reactive_protein_plasma_level	C_reactive_protein_plasma_level	rs12239046	-0.130061	0.0522993	0.012888	Males and Females
	c_reactive_protein_plasma_level	C_reactive_protein_plasma_level	rs13233571	-0.128541	0.0518997	0.0132596	Males and Females
	c_reactive_protein_plasma_level	C_reactive_protein_plasma_level	rs1800961	-0.130097	0.0520016	0.0123569	Males and Females
	c_reactive_protein_plasma_level	C_reactive_protein_plasma_level	rs2794520	-0.140522	0.0586843	0.0166408	Males and Females
	c_reactive_protein_plasma_level	C_reactive_protein_plasma_level	rs340029	-0.123952	0.048565	0.010702	Males and Females
	c_reactive_protein_plasma_level	C_reactive_protein_plasma_level	rs4129267	-0.12896	0.0533704	0.0156783	Males and Females
	c_reactive_protein_plasma_level	C_reactive_protein_plasma_level	rs4420065	-0.141189	0.0524983	0.00715819	Males and Females
	c_reactive_protein_plasma_level	C_reactive_protein_plasma_level	rs4420638	-0.182911	0.0554746	0.000976543	Males and Females
	c_reactive_protein_plasma_level	C_reactive_protein_plasma_level	rs6734238	-0.127954	0.0522322	0.0142968	Males and Females
	c_reactive_protein_plasma_level	C_reactive_protein_plasma_level	rs9987289	-0.135391	0.0502913	0.00709966	Males and Females
	c_reactive_protein_plasma_level	C_reactive_protein_plasma_level	All	-0.129961	0.0495605	0.00873493	Males and Females
	calcium measurement PMID:24068962	Calcium measurement	rs10491003	0.153113	0.236576	0.517499	Males and Females
	calcium measurement PMID:24068962	Calcium measurement	rs1550532	0.296244	0.208195	0.154762	Males and Females
	calcium measurement PMID:24068962	Calcium measurement	rs1570669	0.199475	0.244941	0.415426	Males and Females
	calcium measurement PMID:24068962	Calcium measurement	rs17711722	0.218349	0.236611	0.356102	Males and Females
	calcium measurement PMID:24068962	Calcium measurement	rs1801725	0.0451432	0.35902	0.899938	Males and Females
	calcium measurement PMID:24068962	Calcium measurement	rs7336933	0.182621	0.244268	0.454685	Males and Females
	calcium measurement PMID:24068962	Calcium measurement	rs7481584	0.097869	0.208205	0.638311	Males and Females
	calcium measurement PMID:24068962	Calcium measurement	rs780094	0.215892	0.240657	0.36967	Males and Females
	calcium measurement PMID:24068962	Calcium measurement	All	0.185799	0.219715	0.397756	Males and Females
	carotenoid measurement PMID:19185284	Carotenoid measurement	All	NA	NA	NA	Males and Females
	circulating 25-hydroxyvitamin D	Circulating 25-hydroxyvitamin D	rs10741657	-0.258979	0.15376	0.0921224	Males and Females
	circulating 25-hydroxyvitamin D	Circulating 25-hydroxyvitamin D	rs10745742	-0.224804	0.160652	0.161715	Males and Females
	circulating 25-hydroxyvitamin D	Circulating 25-hydroxyvitamin D	rs12785878	-0.190132	0.157725	0.228022	Males and Females
	circulating 25-hydroxyvitamin D	Circulating 25-hydroxyvitamin D	rs17216707	-0.172237	0.140907	0.221577	Males and Females
	circulating 25-hydroxyvitamin D	Circulating 25-hydroxyvitamin D	rs3755967	-0.3746	0.280377	0.18153	Males and Females
	circulating 25-hydroxyvitamin D	Circulating 25-hydroxyvitamin D	All	-0.2227	0.137852	0.106203	Males and Females
	coffee_consumption	Coffee_consumption	rs17685	0.0104895	0.0525825	0.841883	Males and Females
	coffee_consumption	Coffee_consumption	rs2470893	-0.0538041	0.0746521	0.471074	Males and Females
	coffee_consumption	Coffee_consumption	rs2472297	-0.0560879	0.0777431	0.470631	Males and Females
	coffee_consumption	Coffee_consumption	rs4410790	0.00538925	0.0875383	0.95091	Males and Females
	coffee_consumption	Coffee_consumption	rs6968554	0.00447595	0.0851339	0.95807	Males and Females
	coffee_consumption	Coffee_consumption	rs7800944	-0.0214321	0.0776744	0.782608	Males and Females
	coffee_consumption	Coffee_consumption	All	-0.0182281	0.069014	0.791686	Males and Females
	copper_blood_level	Copper_blood_level	All	0.0189747	0.0910487	0.834916	Males and Females
	dihomo-gamma-linoleic acid (20:3n6)	Dihomo-gamma-linoleic acid (20:3n6)	All	0.0700015	0.0343213	0.041391	Males and Females
	ebi-a-GCST001212	Proinsulin levels	rs10501320	-0.069371	0.0773149	0.369584	NA
	ebi-a-GCST001212	Proinsulin levels	rs11558471	-0.124555	0.0702708	0.0763112	NA
	ebi-a-GCST001212	Proinsulin levels	rs11603334	-0.105999	0.0770392	0.168848	NA
	ebi-a-GCST001212	Proinsulin levels	rs4502156	-0.0990215	0.0696723	0.155245	NA
	ebi-a-GCST001212	Proinsulin levels	rs4790333	-0.126368	0.0690382	0.0671897	NA
	ebi-a-GCST001212	Proinsulin levels	rs6101962	-0.11672	0.0761003	0.125089	NA
	ebi-a-GCST001212	Proinsulin levels	rs6235	-0.102057	0.0700516	0.145148	NA
	ebi-a-GCST001212	Proinsulin levels	rs7903146	-0.0919357	0.0712186	0.19674	NA
	ebi-a-GCST001212	Proinsulin levels	All	-0.105175	0.0676904	0.120239	NA
	ebi-a-GCST003372	Glomerular filtration rate (creatinine)	rs10277115	-0.254138	0.341152	0.456308	NA
	ebi-a-GCST003372	Glomerular filtration rate (creatinine)	rs1044261	-0.221083	0.33129	0.504556	NA
	ebi-a-GCST003372	Glomerular filtration rate (creatinine)	rs10774021	-0.306837	0.338618	0.364859	NA
	ebi-a-GCST003372	Glomerular filtration rate (creatinine)	rs10994856	-0.310769	0.337631	0.357344	NA
	ebi-a-GCST003372	Glomerular filtration rate (creatinine)	rs11613352	-0.280258	0.339148	0.408601	NA
	ebi-a-GCST003372	Glomerular filtration rate (creatinine)	rs11655511	-0.199847	0.327909	0.54222	NA
	ebi-a-GCST003372	Glomerular filtration rate (creatinine)	rs11657044	-0.288509	0.342972	0.400234	NA
	ebi-a-GCST003372	Glomerular filtration rate (creatinine)	rs12209517	-0.286814	0.340868	0.400112	NA
	ebi-a-GCST003372	Glomerular filtration rate (creatinine)	rs12460876	-0.293312	0.340306	0.388738	NA
	ebi-a-GCST003372	Glomerular filtration rate (creatinine)	rs1260326	-0.259937	0.340267	0.444915	NA
	ebi-a-GCST003372	Glomerular filtration rate (creatinine)	rs13329952	-0.282143	0.34961	0.419653	NA
	ebi-a-GCST003372	Glomerular filtration rate (creatinine)	rs1394125	-0.312566	0.339301	0.356943	NA
	ebi-a-GCST003372	Glomerular filtration rate (creatinine)	rs1405809	-0.277679	0.339684	0.413664	NA
	ebi-a-GCST003372	Glomerular filtration rate (creatinine)	rs163160	-0.198016	0.319923	0.53595	NA
	ebi-a-GCST003372	Glomerular filtration rate (creatinine)	rs17216707	-0.365365	0.325829	0.262144	NA
	ebi-a-GCST003372	Glomerular filtration rate (creatinine)	rs17319721	-0.365344	0.341965	0.285355	NA
	ebi-a-GCST003372	Glomerular filtration rate (creatinine)	rs1800615	-0.264023	0.339108	0.436227	NA
	ebi-a-GCST003372	Glomerular filtration rate (creatinine)	rs228611	-0.259198	0.338775	0.44421	NA
	ebi-a-GCST003372	Glomerular filtration rate (creatinine)	rs2467853	-0.223507	0.349293	0.522248	NA
	ebi-a-GCST003372	Glomerular filtration rate (creatinine)	rs267734	-0.277907	0.340702	0.414677	NA
	ebi-a-GCST003372	Glomerular filtration rate (creatinine)	rs2712184	-0.307893	0.33641	0.360069	NA
	ebi-a-GCST003372	Glomerular filtration rate (creatinine)	rs2861422	-0.262994	0.340314	0.439643	NA
	ebi-a-GCST003372	Glomerular filtration rate (creatinine)	rs316009	-0.241729	0.340656	0.477952	NA
	ebi-a-GCST003372	Glomerular filtration rate (creatinine)	rs3758086	-0.242359	0.339192	0.474907	NA
	ebi-a-GCST003372	Glomerular filtration rate (creatinine)	rs3820716	-0.299118	0.338393	0.376731	NA
	ebi-a-GCST003372	Glomerular filtration rate (creatinine)	rs3850625	-0.288441	0.33915	0.395058	NA
	ebi-a-GCST003372	Glomerular filtration rate (creatinine)	rs4014195	-0.352668	0.327646	0.281762	NA
	ebi-a-GCST003372	Glomerular filtration rate (creatinine)	rs4744712	-0.277084	0.341272	0.41684	NA
	ebi-a-GCST003372	Glomerular filtration rate (creatinine)	rs491567	-0.266123	0.341038	0.435196	NA
	ebi-a-GCST003372	Glomerular filtration rate (creatinine)	rs6420094	-0.29692	0.343195	0.386949	NA
	ebi-a-GCST003372	Glomerular filtration rate (creatinine)	rs6503507	-0.166105	0.317675	0.60106	NA
	ebi-a-GCST003372	Glomerular filtration rate (creatinine)	rs6546838	-0.266071	0.341925	0.436477	NA
	ebi-a-GCST003372	Glomerular filtration rate (creatinine)	rs6795744	-0.280879	0.339466	0.408002	NA
	ebi-a-GCST003372	Glomerular filtration rate (creatinine)	rs715	-0.266331	0.343472	0.438098	NA
	ebi-a-GCST003372	Glomerular filtration rate (creatinine)	rs7735249	-0.23622	0.338082	0.484735	NA
	ebi-a-GCST003372	Glomerular filtration rate (creatinine)	rs7805747	-0.136852	0.3347	0.682628	NA
	ebi-a-GCST003372	Glomerular filtration rate (creatinine)	rs807601	-0.377472	0.318477	0.235922	NA
	ebi-a-GCST003372	Glomerular filtration rate (creatinine)	rs848490	-0.306543	0.338725	0.365469	NA
	ebi-a-GCST003372	Glomerular filtration rate (creatinine)	rs894680	-0.335901	0.333139	0.313315	NA
	ebi-a-GCST003372	Glomerular filtration rate (creatinine)	rs913423	-0.309256	0.336833	0.358551	NA
	ebi-a-GCST003372	Glomerular filtration rate (creatinine)	rs9472135	-0.29955	0.341073	0.379805	NA
	ebi-a-GCST003372	Glomerular filtration rate (creatinine)	rs963837	-0.366093	0.331237	0.26906	NA
	ebi-a-GCST003372	Glomerular filtration rate (creatinine)	All	-0.278949	0.333276	0.402597	NA
	ebi-a-GCST003375	Glomerular filtration rate (cystatin C)	rs3827143	0.23387	0.588919	0.69128	NA
	ebi-a-GCST003375	Glomerular filtration rate (cystatin C)	rs4293393	0.161361	0.223274	0.469862	NA
	ebi-a-GCST003375	Glomerular filtration rate (cystatin C)	rs4714704	0.116138	0.220866	0.599005	NA
	ebi-a-GCST003375	Glomerular filtration rate (cystatin C)	rs4859682	0.0765651	0.221897	0.730058	NA
	ebi-a-GCST003375	Glomerular filtration rate (cystatin C)	All	0.123085	0.216927	0.57044	NA
	ebi-a-GCST003401	Glomerular filtration rate in non diabetics (creatinine)	rs1014680	-0.286799	0.329587	0.384204	NA
	ebi-a-GCST003401	Glomerular filtration rate in non diabetics (creatinine)	rs10277115	-0.226971	0.334632	0.4976	NA
	ebi-a-GCST003401	Glomerular filtration rate in non diabetics (creatinine)	rs1044261	-0.193752	0.325704	0.55193	NA
	ebi-a-GCST003401	Glomerular filtration rate in non diabetics (creatinine)	rs10513801	-0.253131	0.333963	0.448475	NA
	ebi-a-GCST003401	Glomerular filtration rate in non diabetics (creatinine)	rs10774021	-0.278437	0.333388	0.403619	NA
	ebi-a-GCST003401	Glomerular filtration rate in non diabetics (creatinine)	rs10851885	-0.298076	0.329622	0.365837	NA
	ebi-a-GCST003401	Glomerular filtration rate in non diabetics (creatinine)	rs10994860	-0.288709	0.331719	0.384112	NA
	ebi-a-GCST003401	Glomerular filtration rate in non diabetics (creatinine)	rs11227299	-0.310414	0.324011	0.338045	NA
	ebi-a-GCST003401	Glomerular filtration rate in non diabetics (creatinine)	rs11657044	-0.259889	0.338236	0.442269	NA
	ebi-a-GCST003401	Glomerular filtration rate in non diabetics (creatinine)	rs12209517	-0.258285	0.335912	0.441948	NA
	ebi-a-GCST003401	Glomerular filtration rate in non diabetics (creatinine)	rs12460876	-0.263023	0.334584	0.431796	NA
	ebi-a-GCST003401	Glomerular filtration rate in non diabetics (creatinine)	rs1260326	-0.231726	0.334253	0.488144	NA
	ebi-a-GCST003401	Glomerular filtration rate in non diabetics (creatinine)	rs13329952	-0.249915	0.342012	0.464949	NA
	ebi-a-GCST003401	Glomerular filtration rate in non diabetics (creatinine)	rs163160	-0.169237	0.314661	0.590688	NA
	ebi-a-GCST003401	Glomerular filtration rate in non diabetics (creatinine)	rs17216707	-0.33498	0.320737	0.296298	NA
	ebi-a-GCST003401	Glomerular filtration rate in non diabetics (creatinine)	rs2113793	-0.279366	0.331374	0.399198	NA
	ebi-a-GCST003401	Glomerular filtration rate in non diabetics (creatinine)	rs228611	-0.230241	0.33322	0.489593	NA
	ebi-a-GCST003401	Glomerular filtration rate in non diabetics (creatinine)	rs2467853	-0.194375	0.343001	0.570925	NA
	ebi-a-GCST003401	Glomerular filtration rate in non diabetics (creatinine)	rs267734	-0.248442	0.33503	0.458359	NA
	ebi-a-GCST003401	Glomerular filtration rate in non diabetics (creatinine)	rs316009	-0.21086	0.335671	0.529889	NA
	ebi-a-GCST003401	Glomerular filtration rate in non diabetics (creatinine)	rs347686	-0.246588	0.33553	0.462387	NA
	ebi-a-GCST003401	Glomerular filtration rate in non diabetics (creatinine)	rs3758086	-0.211816	0.334045	0.52602	NA
	ebi-a-GCST003401	Glomerular filtration rate in non diabetics (creatinine)	rs3850625	-0.25973	0.333859	0.43659	NA
	ebi-a-GCST003401	Glomerular filtration rate in non diabetics (creatinine)	rs4645989	-0.234664	0.333422	0.481555	NA
	ebi-a-GCST003401	Glomerular filtration rate in non diabetics (creatinine)	rs4744712	-0.247595	0.335675	0.460755	NA
	ebi-a-GCST003401	Glomerular filtration rate in non diabetics (creatinine)	rs4859682	-0.338509	0.335613	0.313152	NA
	ebi-a-GCST003401	Glomerular filtration rate in non diabetics (creatinine)	rs491567	-0.237572	0.334783	0.477933	NA
	ebi-a-GCST003401	Glomerular filtration rate in non diabetics (creatinine)	rs6420094	-0.265757	0.337186	0.430603	NA
	ebi-a-GCST003401	Glomerular filtration rate in non diabetics (creatinine)	rs6503507	-0.133386	0.312712	0.669711	NA
	ebi-a-GCST003401	Glomerular filtration rate in non diabetics (creatinine)	rs6504023	-0.178054	0.326443	0.585453	NA
	ebi-a-GCST003401	Glomerular filtration rate in non diabetics (creatinine)	rs6546838	-0.236636	0.336362	0.481735	NA
	ebi-a-GCST003401	Glomerular filtration rate in non diabetics (creatinine)	rs715	-0.236846	0.337498	0.482823	NA
	ebi-a-GCST003401	Glomerular filtration rate in non diabetics (creatinine)	rs7735249	-0.208156	0.332358	0.531119	NA
	ebi-a-GCST003401	Glomerular filtration rate in non diabetics (creatinine)	rs7793415	-0.267387	0.333101	0.422137	NA
	ebi-a-GCST003401	Glomerular filtration rate in non diabetics (creatinine)	rs7805747	-0.100566	0.330278	0.760756	NA
	ebi-a-GCST003401	Glomerular filtration rate in non diabetics (creatinine)	rs807601	-0.33981	0.313366	0.278194	NA
	ebi-a-GCST003401	Glomerular filtration rate in non diabetics (creatinine)	rs8091180	-0.245683	0.334815	0.463077	NA
	ebi-a-GCST003401	Glomerular filtration rate in non diabetics (creatinine)	rs848490	-0.276555	0.333234	0.406588	NA
	ebi-a-GCST003401	Glomerular filtration rate in non diabetics (creatinine)	rs894680	-0.312959	0.328376	0.340563	NA
	ebi-a-GCST003401	Glomerular filtration rate in non diabetics (creatinine)	rs910869	-0.245778	0.334169	0.462042	NA
	ebi-a-GCST003401	Glomerular filtration rate in non diabetics (creatinine)	rs9472135	-0.268822	0.335311	0.422721	NA
	ebi-a-GCST003401	Glomerular filtration rate in non diabetics (creatinine)	rs963837	-0.332077	0.32583	0.308121	NA
	ebi-a-GCST003401	Glomerular filtration rate in non diabetics (creatinine)	All	-0.249994	0.327842	0.445735	NA
	ebi-a-GCST003839	Sleep duration	rs1380703	-0.309161	0.333808	0.35436	NA
	ebi-a-GCST003839	Sleep duration	rs17190618	-0.202489	0.334408	0.544836	NA
	ebi-a-GCST003839	Sleep duration	rs62158211	-0.588312	0.404441	0.145771	NA
	ebi-a-GCST003839	Sleep duration	All	-0.340485	0.288494	0.237915	NA
	ebi-a-GCST004575	Acute insulin response	All	0.0449114	0.0543112	0.408278	NA
	ebi-a-GCST004601	Red blood cell count	rs10168349	-0.0117642	0.0453765	0.795437	NA
	ebi-a-GCST004601	Red blood cell count	rs10191559	-0.0100954	0.0449752	0.822394	NA
	ebi-a-GCST004601	Red blood cell count	rs10224210	-0.00206678	0.0451222	0.963466	NA
	ebi-a-GCST004601	Red blood cell count	rs10415135	-0.0108295	0.0451241	0.810335	NA
	ebi-a-GCST004601	Red blood cell count	rs1050338	-0.00854882	0.0451032	0.84967	NA
	ebi-a-GCST004601	Red blood cell count	rs10626388	-0.00681784	0.045016	0.879618	NA
	ebi-a-GCST004601	Red blood cell count	rs10766533	-0.0082982	0.0450911	0.853988	NA
	ebi-a-GCST004601	Red blood cell count	rs10836128	-0.00948106	0.0450084	0.83316	NA
	ebi-a-GCST004601	Red blood cell count	rs10849020	-0.0050962	0.0452033	0.910237	NA
	ebi-a-GCST004601	Red blood cell count	rs10890839	-0.00791707	0.0450565	0.860518	NA
	ebi-a-GCST004601	Red blood cell count	rs10974716	-0.00728397	0.0450207	0.87147	NA
	ebi-a-GCST004601	Red blood cell count	rs1106479	-0.0040603	0.0448754	0.927906	NA
	ebi-a-GCST004601	Red blood cell count	rs11072506	-0.00881449	0.0450442	0.844856	NA
	ebi-a-GCST004601	Red blood cell count	rs11072567	-0.00949402	0.0451085	0.8333	NA
	ebi-a-GCST004601	Red blood cell count	rs112257498	-0.00815891	0.0450384	0.856246	NA
	ebi-a-GCST004601	Red blood cell count	rs113125564	-0.00612526	0.044967	0.89165	NA
	ebi-a-GCST004601	Red blood cell count	rs115478735	0.0169624	0.0431714	0.694387	NA
	ebi-a-GCST004601	Red blood cell count	rs115986297	-0.00685054	0.0450781	0.87921	NA
	ebi-a-GCST004601	Red blood cell count	rs11627485	-0.00942362	0.0450523	0.834315	NA
	ebi-a-GCST004601	Red blood cell count	rs116971887	-0.00899075	0.0450271	0.841735	NA
	ebi-a-GCST004601	Red blood cell count	rs1175550	-0.011703	0.0448358	0.794078	NA
	ebi-a-GCST004601	Red blood cell count	rs117701892	-0.0072174	0.0449558	0.872452	NA
	ebi-a-GCST004601	Red blood cell count	rs11810527	-0.00619242	0.0449043	0.890317	NA
	ebi-a-GCST004601	Red blood cell count	rs12001675	-0.00960498	0.0450224	0.831063	NA
	ebi-a-GCST004601	Red blood cell count	rs12121202	-0.00952782	0.045006	0.83234	NA
	ebi-a-GCST004601	Red blood cell count	rs12134087	-0.0100194	0.0449565	0.823638	NA
	ebi-a-GCST004601	Red blood cell count	rs123698	-0.00717889	0.0449576	0.873132	NA
	ebi-a-GCST004601	Red blood cell count	rs12448902	-0.00823995	0.0450537	0.854883	NA
	ebi-a-GCST004601	Red blood cell count	rs1256061	-0.0111018	0.0448617	0.804546	NA
	ebi-a-GCST004601	Red blood cell count	rs12771413	-0.0128077	0.0444206	0.773097	NA
	ebi-a-GCST004601	Red blood cell count	rs13032454	-0.0108748	0.0449434	0.808806	NA
	ebi-a-GCST004601	Red blood cell count	rs13103322	-0.00998543	0.045002	0.824401	NA
	ebi-a-GCST004601	Red blood cell count	rs13133899	-0.00883425	0.0450356	0.844484	NA
	ebi-a-GCST004601	Red blood cell count	rs1340817	-0.00885355	0.045031	0.844133	NA
	ebi-a-GCST004601	Red blood cell count	rs13413838	-0.0124249	0.0447951	0.781494	NA
	ebi-a-GCST004601	Red blood cell count	rs138308793	-0.00666309	0.0450962	0.882538	NA
	ebi-a-GCST004601	Red blood cell count	rs140522	0.00161684	0.044777	0.971196	NA
	ebi-a-GCST004601	Red blood cell count	rs141494605	-0.0101075	0.0449189	0.821967	NA
	ebi-a-GCST004601	Red blood cell count	rs1434282	-0.0121643	0.0450709	0.787242	NA
	ebi-a-GCST004601	Red blood cell count	rs143800403	-0.00561672	0.0450804	0.900845	NA
	ebi-a-GCST004601	Red blood cell count	rs148614081	-0.0109857	0.0449339	0.806854	NA
	ebi-a-GCST004601	Red blood cell count	rs149804345	-0.0100826	0.045092	0.823068	NA
	ebi-a-GCST004601	Red blood cell count	rs1542069	-0.00930712	0.0450199	0.836218	NA
	ebi-a-GCST004601	Red blood cell count	rs1569419	-0.00832287	0.0450379	0.853388	NA
	ebi-a-GCST004601	Red blood cell count	rs17015169	-0.0059604	0.0448901	0.894369	NA
	ebi-a-GCST004601	Red blood cell count	rs17115100	-0.00977608	0.0449901	0.827979	NA
	ebi-a-GCST004601	Red blood cell count	rs174533	-0.0128803	0.0449011	0.77422	NA
	ebi-a-GCST004601	Red blood cell count	rs17476364	-0.00451508	0.0451777	0.920391	NA
	ebi-a-GCST004601	Red blood cell count	rs17699658	-0.00650993	0.0450034	0.884984	NA
	ebi-a-GCST004601	Red blood cell count	rs17758695	-0.007978	0.0450254	0.85936	NA
	ebi-a-GCST004601	Red blood cell count	rs1868274	-0.00733904	0.0450603	0.870619	NA
	ebi-a-GCST004601	Red blood cell count	rs1905376	-0.00416417	0.0447591	0.925876	NA
	ebi-a-GCST004601	Red blood cell count	rs1966820	-0.0115763	0.0448657	0.796391	NA
	ebi-a-GCST004601	Red blood cell count	rs1997595	-0.00791929	0.0450837	0.860563	NA
	ebi-a-GCST004601	Red blood cell count	rs2037977	-0.00817497	0.0450469	0.855993	NA
	ebi-a-GCST004601	Red blood cell count	rs2067663	-0.00937796	0.0450597	0.835133	NA
	ebi-a-GCST004601	Red blood cell count	rs2106786	-0.0306418	0.0419292	0.464903	NA
	ebi-a-GCST004601	Red blood cell count	rs218265	-0.000890706	0.0459122	0.984522	NA
	ebi-a-GCST004601	Red blood cell count	rs2227665	-0.00723501	0.045029	0.87235	NA
	ebi-a-GCST004601	Red blood cell count	rs2237336	-0.00950488	0.0449986	0.832711	NA
	ebi-a-GCST004601	Red blood cell count	rs2238368	-0.0044257	0.0451079	0.921842	NA
	ebi-a-GCST004601	Red blood cell count	rs2269188	-0.00767743	0.0450312	0.864624	NA
	ebi-a-GCST004601	Red blood cell count	rs2281841	-0.0116149	0.0451862	0.797144	NA
	ebi-a-GCST004601	Red blood cell count	rs2361017	-0.0104945	0.0451418	0.816167	NA
	ebi-a-GCST004601	Red blood cell count	rs243068	-0.00781467	0.0451865	0.862697	NA
	ebi-a-GCST004601	Red blood cell count	rs2446066	-0.0107497	0.0449257	0.81089	NA
	ebi-a-GCST004601	Red blood cell count	rs2665668	-0.0060912	0.0449073	0.892106	NA
	ebi-a-GCST004601	Red blood cell count	rs2732480	-0.00797825	0.0450985	0.859581	NA
	ebi-a-GCST004601	Red blood cell count	rs2748427	-0.00895542	0.0450585	0.842458	NA
	ebi-a-GCST004601	Red blood cell count	rs2834253	-0.00693621	0.0449627	0.8774	NA
	ebi-a-GCST004601	Red blood cell count	rs2835349	-0.00778729	0.0450452	0.862748	NA
	ebi-a-GCST004601	Red blood cell count	rs28387101	-0.0102609	0.0449137	0.81929	NA
	ebi-a-GCST004601	Red blood cell count	rs28434367	-0.0122166	0.0448538	0.785341	NA
	ebi-a-GCST004601	Red blood cell count	rs28496879	-0.00655233	0.0448714	0.883902	NA
	ebi-a-GCST004601	Red blood cell count	rs2853333	-0.0101636	0.0449886	0.821268	NA
	ebi-a-GCST004601	Red blood cell count	rs28601761	-0.0078451	0.0450635	0.861795	NA
	ebi-a-GCST004601	Red blood cell count	rs28647874	-0.0195287	0.0436007	0.654226	NA
	ebi-a-GCST004601	Red blood cell count	rs2923411	-0.00974481	0.0450191	0.828629	NA
	ebi-a-GCST004601	Red blood cell count	rs2928167	-0.00911036	0.0450392	0.839701	NA
	ebi-a-GCST004601	Red blood cell count	rs2978482	-0.00681945	0.0450162	0.87959	NA
	ebi-a-GCST004601	Red blood cell count	rs34121753	-0.00858435	0.0450405	0.848846	NA
	ebi-a-GCST004601	Red blood cell count	rs34483750	-0.00877714	0.0450498	0.845525	NA
	ebi-a-GCST004601	Red blood cell count	rs34812229	-0.00737182	0.0450036	0.869885	NA
	ebi-a-GCST004601	Red blood cell count	rs35060063	-0.00811069	0.0450403	0.857093	NA
	ebi-a-GCST004601	Red blood cell count	rs35188965	-0.004639	0.0447605	0.917455	NA
	ebi-a-GCST004601	Red blood cell count	rs35558920	-0.00872416	0.0450861	0.846567	NA
	ebi-a-GCST004601	Red blood cell count	rs3767844	-0.00667259	0.0450419	0.882231	NA
	ebi-a-GCST004601	Red blood cell count	rs3809627	-0.00827431	0.0451632	0.854634	NA
	ebi-a-GCST004601	Red blood cell count	rs3811444	-0.00858336	0.0451673	0.849282	NA
	ebi-a-GCST004601	Red blood cell count	rs381500	-0.00394836	0.0447445	0.929684	NA
	ebi-a-GCST004601	Red blood cell count	rs41307428	-0.00844208	0.0451737	0.851755	NA
	ebi-a-GCST004601	Red blood cell count	rs4131289	-0.00904697	0.0450364	0.840791	NA
	ebi-a-GCST004601	Red blood cell count	rs4447863	-0.00690817	0.0449774	0.877931	NA
	ebi-a-GCST004601	Red blood cell count	rs4449583	-0.026421	0.0421349	0.530622	NA
	ebi-a-GCST004601	Red blood cell count	rs4669306	-0.00800653	0.0450401	0.858908	NA
	ebi-a-GCST004601	Red blood cell count	rs4791641	-0.00775337	0.0450487	0.863351	NA
	ebi-a-GCST004601	Red blood cell count	rs4795389	-0.00347554	0.0446249	0.937921	NA
	ebi-a-GCST004601	Red blood cell count	rs4859682	-0.00643379	0.0450031	0.886319	NA
	ebi-a-GCST004601	Red blood cell count	rs4889604	-0.00748953	0.045011	0.867847	NA
	ebi-a-GCST004601	Red blood cell count	rs4958754	-0.00942496	0.0450288	0.834206	NA
	ebi-a-GCST004601	Red blood cell count	rs523395	-0.00781654	0.0450383	0.862217	NA
	ebi-a-GCST004601	Red blood cell count	rs551238	-0.0126381	0.0455706	0.781526	NA
	ebi-a-GCST004601	Red blood cell count	rs55822955	-0.00135378	0.0438643	0.975379	NA
	ebi-a-GCST004601	Red blood cell count	rs55893317	-0.00823286	0.0451712	0.855379	NA
	ebi-a-GCST004601	Red blood cell count	rs56262900	-0.00784273	0.0451099	0.861977	NA
	ebi-a-GCST004601	Red blood cell count	rs56397034	-0.00691729	0.0452513	0.878506	NA
	ebi-a-GCST004601	Red blood cell count	rs57908212	-0.00673086	0.0450433	0.881214	NA
	ebi-a-GCST004601	Red blood cell count	rs58141407	-0.0112296	0.0449249	0.802615	NA
	ebi-a-GCST004601	Red blood cell count	rs58422016	-0.00972053	0.0450474	0.829156	NA
	ebi-a-GCST004601	Red blood cell count	rs592423	-0.00669793	0.0452384	0.882297	NA
	ebi-a-GCST004601	Red blood cell count	rs5998517	-0.0088044	0.0450733	0.845131	NA
	ebi-a-GCST004601	Red blood cell count	rs6058750	-0.00747788	0.0450286	0.868102	NA
	ebi-a-GCST004601	Red blood cell count	rs6138599	-0.00897525	0.0450638	0.842132	NA
	ebi-a-GCST004601	Red blood cell count	rs62435145	-0.00513354	0.0448892	0.908952	NA
	ebi-a-GCST004601	Red blood cell count	rs6414767	-0.0100871	0.0449782	0.82255	NA
	ebi-a-GCST004601	Red blood cell count	rs6484504	-0.00886751	0.0450652	0.844007	NA
	ebi-a-GCST004601	Red blood cell count	rs6512645	-0.00663072	0.0450736	0.883046	NA
	ebi-a-GCST004601	Red blood cell count	rs6592965	-0.00878402	0.0452734	0.846159	NA
	ebi-a-GCST004601	Red blood cell count	rs6602913	-0.00897594	0.0450267	0.841991	NA
	ebi-a-GCST004601	Red blood cell count	rs6676150	-0.00870123	0.0450528	0.846854	NA
	ebi-a-GCST004601	Red blood cell count	rs67145503	-0.00805689	0.045053	0.85807	NA
	ebi-a-GCST004601	Red blood cell count	rs67775544	-0.00856884	0.0450404	0.849115	NA
	ebi-a-GCST004601	Red blood cell count	rs68137036	-0.00777849	0.0450911	0.86304	NA
	ebi-a-GCST004601	Red blood cell count	rs6816963	-0.0113976	0.0449123	0.79967	NA
	ebi-a-GCST004601	Red blood cell count	rs7045087	-0.00808196	0.0450587	0.857651	NA
	ebi-a-GCST004601	Red blood cell count	rs707901	-0.011591	0.0449593	0.796553	NA
	ebi-a-GCST004601	Red blood cell count	rs71496605	-0.00658748	0.0450485	0.883739	NA
	ebi-a-GCST004601	Red blood cell count	rs71624119	-0.00841143	0.0450298	0.85182	NA
	ebi-a-GCST004601	Red blood cell count	rs7256116	-0.00825184	0.0450407	0.854634	NA
	ebi-a-GCST004601	Red blood cell count	rs72725174	-0.00585762	0.0449914	0.896413	NA
	ebi-a-GCST004601	Red blood cell count	rs72834846	-0.00747787	0.0450271	0.868098	NA
	ebi-a-GCST004601	Red blood cell count	rs72980278	-0.0113265	0.0448378	0.80057	NA
	ebi-a-GCST004601	Red blood cell count	rs73146904	-0.00860397	0.0450675	0.848594	NA
	ebi-a-GCST004601	Red blood cell count	rs737092	-0.00695085	0.0451095	0.87754	NA
	ebi-a-GCST004601	Red blood cell count	rs74035509	-0.00844082	0.0450397	0.85134	NA
	ebi-a-GCST004601	Red blood cell count	rs74203182	-0.00975739	0.0452124	0.829134	NA
	ebi-a-GCST004601	Red blood cell count	rs743417	-0.00838867	0.0450542	0.852295	NA
	ebi-a-GCST004601	Red blood cell count	rs7520050	-0.00991445	0.0450969	0.82599	NA
	ebi-a-GCST004601	Red blood cell count	rs75757892	-0.00620404	0.0449577	0.890243	NA
	ebi-a-GCST004601	Red blood cell count	rs7583880	-0.00659692	0.0449472	0.883313	NA
	ebi-a-GCST004601	Red blood cell count	rs7607369	-0.0128793	0.0448889	0.774178	NA
	ebi-a-GCST004601	Red blood cell count	rs7610312	-0.0104911	0.0449162	0.815319	NA
	ebi-a-GCST004601	Red blood cell count	rs7625643	-0.00693581	0.0451049	0.877791	NA
	ebi-a-GCST004601	Red blood cell count	rs762679	-0.0120465	0.0447522	0.787789	NA
	ebi-a-GCST004601	Red blood cell count	rs76335321	-0.00737569	0.044994	0.869789	NA
	ebi-a-GCST004601	Red blood cell count	rs766622	-0.00774068	0.0450316	0.863521	NA
	ebi-a-GCST004601	Red blood cell count	rs7772553	-0.007582	0.0450733	0.866414	NA
	ebi-a-GCST004601	Red blood cell count	rs7776054	-0.0136749	0.0484346	0.777685	NA
	ebi-a-GCST004601	Red blood cell count	rs78415359	-0.00786844	0.0450329	0.861294	NA
	ebi-a-GCST004601	Red blood cell count	rs7874244	-0.0122356	0.0452142	0.786687	NA
	ebi-a-GCST004601	Red blood cell count	rs78744187	-0.0136175	0.0452118	0.763268	NA
	ebi-a-GCST004601	Red blood cell count	rs7938521	-0.00554426	0.0449223	0.901775	NA
	ebi-a-GCST004601	Red blood cell count	rs8093407	-0.00971081	0.0451415	0.829674	NA
	ebi-a-GCST004601	Red blood cell count	rs8138197	-0.00456619	0.0450012	0.919179	NA
	ebi-a-GCST004601	Red blood cell count	rs8179696	-0.00892941	0.0450394	0.842843	NA
	ebi-a-GCST004601	Red blood cell count	rs833806	-0.00922003	0.0450868	0.837966	NA
	ebi-a-GCST004601	Red blood cell count	rs837763	-0.0120968	0.045048	0.788291	NA
	ebi-a-GCST004601	Red blood cell count	rs8887	-0.00690108	0.0450426	0.878231	NA
	ebi-a-GCST004601	Red blood cell count	rs9272348	-0.0027497	0.0449599	0.951233	NA
	ebi-a-GCST004601	Red blood cell count	rs9330787	-0.00624868	0.044924	0.889376	NA
	ebi-a-GCST004601	Red blood cell count	rs9381093	-0.00461443	0.0453078	0.918879	NA
	ebi-a-GCST004601	Red blood cell count	rs9464759	-0.00784184	0.0450576	0.861834	NA
	ebi-a-GCST004601	Red blood cell count	rs9471709	-0.00936297	0.0455509	0.837143	NA
	ebi-a-GCST004601	Red blood cell count	rs9487023	-0.00843424	0.0454436	0.85276	NA
	ebi-a-GCST004601	Red blood cell count	rs9521011	-0.0089827	0.0450543	0.841969	NA
	ebi-a-GCST004601	Red blood cell count	rs9549260	-0.0106332	0.0449127	0.812849	NA
	ebi-a-GCST004601	Red blood cell count	rs9573567	-0.0045778	0.0448738	0.918745	NA
	ebi-a-GCST004601	Red blood cell count	rs9771385	-0.00757066	0.0450145	0.866439	NA
	ebi-a-GCST004601	Red blood cell count	rs9895661	-0.00827163	0.0450665	0.854372	NA
	ebi-a-GCST004601	Red blood cell count	rs989978	-0.00958393	0.0450086	0.831377	NA
	ebi-a-GCST004601	Red blood cell count	rs9952412	-0.00790664	0.0450345	0.860633	NA
	ebi-a-GCST004601	Red blood cell count	All	-0.00841807	0.0448604	0.851151	NA
	ebi-a-GCST004608	Granulocyte percentage of myeloid white cells	rs10406080	0.0300341	0.0317217	0.343741	NA
	ebi-a-GCST004608	Granulocyte percentage of myeloid white cells	rs1058993	0.0335455	0.0317787	0.291151	NA
	ebi-a-GCST004608	Granulocyte percentage of myeloid white cells	rs10732976	0.0337	0.0317824	0.288993	NA
	ebi-a-GCST004608	Granulocyte percentage of myeloid white cells	rs10757287	0.0312642	0.0317715	0.3251	NA
	ebi-a-GCST004608	Granulocyte percentage of myeloid white cells	rs10760497	0.0314167	0.0317847	0.322945	NA
	ebi-a-GCST004608	Granulocyte percentage of myeloid white cells	rs10780209	0.0333433	0.0319181	0.296185	NA
	ebi-a-GCST004608	Granulocyte percentage of myeloid white cells	rs10803758	0.0366495	0.0316784	0.247303	NA
	ebi-a-GCST004608	Granulocyte percentage of myeloid white cells	rs10849448	0.0324418	0.0319098	0.309309	NA
	ebi-a-GCST004608	Granulocyte percentage of myeloid white cells	rs10885396	0.0324551	0.0318366	0.308	NA
	ebi-a-GCST004608	Granulocyte percentage of myeloid white cells	rs10971930	0.0334765	0.0317995	0.292462	NA
	ebi-a-GCST004608	Granulocyte percentage of myeloid white cells	rs10980797	0.0257015	0.032769	0.432851	NA
	ebi-a-GCST004608	Granulocyte percentage of myeloid white cells	rs10995477	0.0333227	0.0318291	0.295135	NA
	ebi-a-GCST004608	Granulocyte percentage of myeloid white cells	rs11145986	0.0322325	0.0318383	0.311355	NA
	ebi-a-GCST004608	Granulocyte percentage of myeloid white cells	rs11153046	0.0296645	0.0315676	0.347364	NA
	ebi-a-GCST004608	Granulocyte percentage of myeloid white cells	rs111677347	0.0326253	0.0318293	0.305359	NA
	ebi-a-GCST004608	Granulocyte percentage of myeloid white cells	rs11190141	0.0355651	0.0317044	0.26196	NA
	ebi-a-GCST004608	Granulocyte percentage of myeloid white cells	rs112261624	0.0332242	0.0318407	0.296739	NA
	ebi-a-GCST004608	Granulocyte percentage of myeloid white cells	rs112419400	0.0324135	0.0318305	0.308528	NA
	ebi-a-GCST004608	Granulocyte percentage of myeloid white cells	rs114050631	0.0318474	0.0318061	0.316682	NA
	ebi-a-GCST004608	Granulocyte percentage of myeloid white cells	rs11405616	0.0327868	0.0318315	0.303004	NA
	ebi-a-GCST004608	Granulocyte percentage of myeloid white cells	rs115340020	0.0298191	0.0317944	0.348309	NA
	ebi-a-GCST004608	Granulocyte percentage of myeloid white cells	rs11710567	0.0324689	0.0318296	0.307687	NA
	ebi-a-GCST004608	Granulocyte percentage of myeloid white cells	rs11725704	0.0360768	0.0318611	0.257502	NA
	ebi-a-GCST004608	Granulocyte percentage of myeloid white cells	rs11766800	0.0320532	0.0318258	0.313865	NA
	ebi-a-GCST004608	Granulocyte percentage of myeloid white cells	rs11855465	0.0316047	0.0317894	0.320131	NA
	ebi-a-GCST004608	Granulocyte percentage of myeloid white cells	rs11864884	0.0264481	0.0316066	0.402711	NA
	ebi-a-GCST004608	Granulocyte percentage of myeloid white cells	rs11879798	0.0323942	0.0319415	0.310499	NA
	ebi-a-GCST004608	Granulocyte percentage of myeloid white cells	rs11881751	0.0336007	0.0318182	0.290958	NA
	ebi-a-GCST004608	Granulocyte percentage of myeloid white cells	rs11963621	0.0338848	0.0317577	0.285981	NA
	ebi-a-GCST004608	Granulocyte percentage of myeloid white cells	rs12082983	0.0322429	0.0318233	0.310972	NA
	ebi-a-GCST004608	Granulocyte percentage of myeloid white cells	rs12151289	0.0325954	0.0318632	0.306319	NA
	ebi-a-GCST004608	Granulocyte percentage of myeloid white cells	rs12480732	0.0342369	0.0319211	0.283475	NA
	ebi-a-GCST004608	Granulocyte percentage of myeloid white cells	rs12602172	0.0299412	0.0323949	0.355353	NA
	ebi-a-GCST004608	Granulocyte percentage of myeloid white cells	rs1260326	0.0343073	0.0318706	0.281724	NA
	ebi-a-GCST004608	Granulocyte percentage of myeloid white cells	rs12787112	0.0333483	0.031803	0.294367	NA
	ebi-a-GCST004608	Granulocyte percentage of myeloid white cells	rs12874404	0.0341834	0.0316962	0.280825	NA
	ebi-a-GCST004608	Granulocyte percentage of myeloid white cells	rs12927351	0.0326682	0.0318486	0.305016	NA
	ebi-a-GCST004608	Granulocyte percentage of myeloid white cells	rs12936529	0.0349168	0.0317932	0.272095	NA
	ebi-a-GCST004608	Granulocyte percentage of myeloid white cells	rs13332649	0.0317839	0.0319835	0.32034	NA
	ebi-a-GCST004608	Granulocyte percentage of myeloid white cells	rs138642893	0.0302524	0.0317636	0.340884	NA
	ebi-a-GCST004608	Granulocyte percentage of myeloid white cells	rs141094656	0.0289436	0.0321755	0.368358	NA
	ebi-a-GCST004608	Granulocyte percentage of myeloid white cells	rs142552223	0.0320362	0.0318115	0.313905	NA
	ebi-a-GCST004608	Granulocyte percentage of myeloid white cells	rs148913620	0.0322041	0.0318078	0.311319	NA
	ebi-a-GCST004608	Granulocyte percentage of myeloid white cells	rs149007767	0.0350242	0.031965	0.273208	NA
	ebi-a-GCST004608	Granulocyte percentage of myeloid white cells	rs149110519	0.0333024	0.0318931	0.296398	NA
	ebi-a-GCST004608	Granulocyte percentage of myeloid white cells	rs1493209	0.0332447	0.0318165	0.296075	NA
	ebi-a-GCST004608	Granulocyte percentage of myeloid white cells	rs149698681	0.0302379	0.0315599	0.338006	NA
	ebi-a-GCST004608	Granulocyte percentage of myeloid white cells	rs150449635	0.0317187	0.0318412	0.319176	NA
	ebi-a-GCST004608	Granulocyte percentage of myeloid white cells	rs1555133	0.0330967	0.0318461	0.298679	NA
	ebi-a-GCST004608	Granulocyte percentage of myeloid white cells	rs1663626	0.0303929	0.0316533	0.336964	NA
	ebi-a-GCST004608	Granulocyte percentage of myeloid white cells	rs16850073	0.030117	0.0317767	0.343246	NA
	ebi-a-GCST004608	Granulocyte percentage of myeloid white cells	rs16895831	0.0327673	0.0318405	0.303429	NA
	ebi-a-GCST004608	Granulocyte percentage of myeloid white cells	rs17086242	0.0314498	0.0317655	0.322145	NA
	ebi-a-GCST004608	Granulocyte percentage of myeloid white cells	rs17382303	0.0337442	0.0318585	0.289514	NA
	ebi-a-GCST004608	Granulocyte percentage of myeloid white cells	rs174556	0.036851	0.0314586	0.241433	NA
	ebi-a-GCST004608	Granulocyte percentage of myeloid white cells	rs17613339	0.0323161	0.0318353	0.310057	NA
	ebi-a-GCST004608	Granulocyte percentage of myeloid white cells	rs17758695	0.0323079	0.0317966	0.309592	NA
	ebi-a-GCST004608	Granulocyte percentage of myeloid white cells	rs1800973	0.0304856	0.0318843	0.339007	NA
	ebi-a-GCST004608	Granulocyte percentage of myeloid white cells	rs1892548	0.0358284	0.0319576	0.262235	NA
	ebi-a-GCST004608	Granulocyte percentage of myeloid white cells	rs190801344	0.0332074	0.0318183	0.296644	NA
	ebi-a-GCST004608	Granulocyte percentage of myeloid white cells	rs1985157	0.0328607	0.0319181	0.30323	NA
	ebi-a-GCST004608	Granulocyte percentage of myeloid white cells	rs2010054	0.0336199	0.0322118	0.296618	NA
	ebi-a-GCST004608	Granulocyte percentage of myeloid white cells	rs201021043	0.0326026	0.0318487	0.30599	NA
	ebi-a-GCST004608	Granulocyte percentage of myeloid white cells	rs2055710	0.0327575	0.0318383	0.30354	NA
	ebi-a-GCST004608	Granulocyte percentage of myeloid white cells	rs2082382	0.0337713	0.0318721	0.289331	NA
	ebi-a-GCST004608	Granulocyte percentage of myeloid white cells	rs2158799	0.0340529	0.0318018	0.284266	NA
	ebi-a-GCST004608	Granulocyte percentage of myeloid white cells	rs2213290	0.0383519	0.0313912	0.221806	NA
	ebi-a-GCST004608	Granulocyte percentage of myeloid white cells	rs2228467	0.0331456	0.0321111	0.301972	NA
	ebi-a-GCST004608	Granulocyte percentage of myeloid white cells	rs2239630	0.0350733	0.0319181	0.271832	NA
	ebi-a-GCST004608	Granulocyte percentage of myeloid white cells	rs2275984	0.030411	0.0316808	0.337096	NA
	ebi-a-GCST004608	Granulocyte percentage of myeloid white cells	rs246395	0.0297207	0.0318627	0.350936	NA
	ebi-a-GCST004608	Granulocyte percentage of myeloid white cells	rs2491251	0.0321723	0.0318295	0.312127	NA
	ebi-a-GCST004608	Granulocyte percentage of myeloid white cells	rs2516839	0.0327923	0.031832	0.302931	NA
	ebi-a-GCST004608	Granulocyte percentage of myeloid white cells	rs2667978	0.034068	0.0317235	0.282866	NA
	ebi-a-GCST004608	Granulocyte percentage of myeloid white cells	rs2738752	0.0323113	0.0318439	0.310259	NA
	ebi-a-GCST004608	Granulocyte percentage of myeloid white cells	rs2836883	0.0323513	0.0318233	0.309348	NA
	ebi-a-GCST004608	Granulocyte percentage of myeloid white cells	rs2846630	0.0333204	0.0318485	0.295461	NA
	ebi-a-GCST004608	Granulocyte percentage of myeloid white cells	rs28498283	0.0314564	0.0318507	0.323338	NA
	ebi-a-GCST004608	Granulocyte percentage of myeloid white cells	rs28500514	0.0297253	0.0320449	0.353608	NA
	ebi-a-GCST004608	Granulocyte percentage of myeloid white cells	rs28574727	0.033327	0.0318433	0.295287	NA
	ebi-a-GCST004608	Granulocyte percentage of myeloid white cells	rs2868729	0.0327448	0.0318296	0.303595	NA
	ebi-a-GCST004608	Granulocyte percentage of myeloid white cells	rs2869981	0.0299134	0.0317821	0.346601	NA
	ebi-a-GCST004608	Granulocyte percentage of myeloid white cells	rs2951865	0.0322947	0.0318561	0.310693	NA
	ebi-a-GCST004608	Granulocyte percentage of myeloid white cells	rs2975785	0.0310067	0.0317009	0.328024	NA
[truncated: 43,120 more rows]

## Sheet: Oesophageal
	Trait ID	Trait	SNP	Beta	SE	P-value	Sex
	AAT	Alpha-1-Antitrypsin	All	NA	NA	NA	Males and Females
	AGT	Angiotensinogen	All	NA	NA	NA	Males and Females
	ANG2	Angiopoietin-2	All	NA	NA	NA	Males and Females
	ApoA4	Apolipoprotein A-IV	All	NA	NA	NA	Males and Females
	ApoH	Apolipoprotein H	rs117842936	-0.0126053	0.0429895	0.769356	Males and Females
	ApoH	Apolipoprotein H	rs148521708	-0.00410459	0.0544465	0.939906	Males and Females
	ApoH	Apolipoprotein H	rs2873966	0.0499889	0.0381188	0.189723	Males and Females
	ApoH	Apolipoprotein H	All	0.00855392	0.0350693	0.807296	Males and Females
	BLC	B Lymphocyte Chemoattractant	All	NA	NA	NA	Males and Females
	CA19-9	CA19-9	All	NA	NA	NA	Males and Females
	CD40	CD 40 antigen	All	NA	NA	NA	Males and Females
	CD5L	CD5	All	NA	NA	NA	Males and Females
	CEA	Carcinoembryonic Antigen	All	0.0652034	0.0385432	0.0907037	Males and Females
	CFHR1	Complement Factor H	All	NA	NA	NA	Males and Females
	CRP	C-Reactive Protein	All	NA	NA	NA	Males and Females
	ENA78	Epithelial-Derived Neutrophil-Activating	All	NA	NA	NA	Males and Females
	F7	Factor VII	All	0.0273639	0.0437825	0.531974	Males and Females
	FGF4	Fibroblast Growth Factor 4	All	NA	NA	NA	Males and Females
	FetuinA	Fetuin-A	All	NA	NA	NA	Males and Females
	GROa	Growth-Regulated alpha protein	All	NA	NA	NA	Males and Females
	GSTa	Glutathione S-Transferase alpha	All	NA	NA	NA	Males and Females
	HCC4	Chemokine CC-4	All	NA	NA	NA	Males and Females
	Height-2022	Height-2022	rs1000071	-0.063847	0.0802656	0.426354	Males and Females
	Height-2022	Height-2022	rs10006144	-0.0648375	0.0801289	0.418421	Males and Females
	Height-2022	Height-2022	rs10008078	-0.0688558	0.0802581	0.390932	Males and Females
	Height-2022	Height-2022	rs10013817	-0.0688009	0.0802354	0.391175	Males and Females
	Height-2022	Height-2022	rs10017262	-0.0689036	0.0802289	0.390431	Males and Females
	Height-2022	Height-2022	rs10020204	-0.0649501	0.0801142	0.417527	Males and Females
	Height-2022	Height-2022	rs10024507	-0.0690337	0.0802275	0.389528	Males and Females
	Height-2022	Height-2022	rs10025573	-0.0670178	0.0802231	0.403496	Males and Females
	Height-2022	Height-2022	rs1005680	-0.070014	0.0801744	0.382516	Males and Females
	Height-2022	Height-2022	rs10057967	-0.0690926	0.0802315	0.389147	Males and Females
	Height-2022	Height-2022	rs10067227	-0.0635407	0.0799584	0.426804	Males and Females
	Height-2022	Height-2022	rs1006998	-0.0693148	0.0802698	0.38785	Males and Females
	Height-2022	Height-2022	rs10089677	-0.0687149	0.0802534	0.391874	Males and Females
	Height-2022	Height-2022	rs1009592	-0.0665301	0.080188	0.406722	Males and Females
	Height-2022	Height-2022	rs10098	-0.0675268	0.0802401	0.400034	Males and Females
	Height-2022	Height-2022	rs10101616	-0.0642451	0.0801058	0.422552	Males and Females
	Height-2022	Height-2022	rs1010415	-0.0694733	0.0802225	0.386486	Males and Females
	Height-2022	Height-2022	rs1010549	-0.0681142	0.0802426	0.395963	Males and Females
	Height-2022	Height-2022	rs1011076	-0.068896	0.0802783	0.390774	Males and Females
	Height-2022	Height-2022	rs10125521	-0.0636702	0.080472	0.428822	Males and Females
	Height-2022	Height-2022	rs10125937	-0.0696025	0.0801888	0.385403	Males and Females
	Height-2022	Height-2022	rs10131337	-0.069788	0.0804814	0.38587	Males and Females
	Height-2022	Height-2022	rs1014222	-0.0716646	0.0801293	0.371128	Males and Females
	Height-2022	Height-2022	rs10143202	-0.0769022	0.0804055	0.338855	Males and Females
	Height-2022	Height-2022	rs10166046	-0.0690558	0.0802427	0.389465	Males and Females
	Height-2022	Height-2022	rs1017020	-0.0682341	0.0802326	0.395072	Males and Females
	Height-2022	Height-2022	rs10172933	-0.0679389	0.0802802	0.397401	Males and Females
	Height-2022	Height-2022	rs10188788	-0.0691864	0.0802504	0.388615	Males and Females
	Height-2022	Height-2022	rs1019061	-0.0752384	0.0802619	0.348547	Males and Females
	Height-2022	Height-2022	rs10199676	-0.0685487	0.0802416	0.39295	Males and Females
	Height-2022	Height-2022	rs1020637	-0.0687665	0.0802375	0.391425	Males and Females
	Height-2022	Height-2022	rs10213832	-0.0697568	0.0802591	0.384767	Males and Females
	Height-2022	Height-2022	rs10216683	-0.0658348	0.0802202	0.41183	Males and Females
	Height-2022	Height-2022	rs10258405	-0.0677364	0.0802699	0.398749	Males and Females
	Height-2022	Height-2022	rs10271544	-0.0707309	0.0802034	0.377834	Males and Females
	Height-2022	Height-2022	rs10281173	-0.0705924	0.0803001	0.379343	Males and Females
	Height-2022	Height-2022	rs1030669	-0.0637208	0.0800571	0.426066	Males and Females
	Height-2022	Height-2022	rs10357	-0.0680116	0.0802202	0.396543	Males and Females
	Height-2022	Height-2022	rs1037550	-0.0676353	0.0802362	0.399255	Males and Females
	Height-2022	Height-2022	rs1039765	-0.0757184	0.0801342	0.344713	Males and Females
	Height-2022	Height-2022	rs10400909	-0.0684835	0.0802416	0.3934	Males and Females
	Height-2022	Height-2022	rs10410487	-0.0679998	0.0802568	0.396841	Males and Females
	Height-2022	Height-2022	rs10413288	-0.0671142	0.080269	0.40309	Males and Females
	Height-2022	Height-2022	rs10414591	-0.0696663	0.0802699	0.385448	Males and Females
	Height-2022	Height-2022	rs10419301	-0.0707208	0.0801132	0.377365	Males and Females
	Height-2022	Height-2022	rs10445266	-0.0670537	0.080285	0.403608	Males and Females
	Height-2022	Height-2022	rs1046140	-0.0681057	0.0802473	0.39605	Males and Females
	Height-2022	Height-2022	rs10476553	-0.0660301	0.0804344	0.411693	Males and Females
	Height-2022	Height-2022	rs10479046	-0.0655139	0.0802195	0.414109	Males and Females
	Height-2022	Height-2022	rs10483049	-0.0689705	0.0802183	0.389908	Males and Females
	Height-2022	Height-2022	rs10489284	-0.0616104	0.0802493	0.442643	Males and Females
	Height-2022	Height-2022	rs10497100	-0.0644855	0.0800504	0.420495	Males and Females
	Height-2022	Height-2022	rs10497216	-0.0677232	0.080238	0.398653	Males and Females
	Height-2022	Height-2022	rs10498083	-0.0683838	0.0802452	0.394111	Males and Females
	Height-2022	Height-2022	rs10498286	-0.0688283	0.0802353	0.390985	Males and Females
	Height-2022	Height-2022	rs10501140	-0.0682922	0.0803567	0.395401	Males and Females
	Height-2022	Height-2022	rs10507020	-0.0677618	0.0802324	0.398352	Males and Females
	Height-2022	Height-2022	rs10509741	-0.0689904	0.0802378	0.389886	Males and Females
	Height-2022	Height-2022	rs10519959	-0.0683059	0.0802429	0.394636	Males and Females
	Height-2022	Height-2022	rs1065575	-0.0676158	0.0802354	0.399386	Males and Females
	Height-2022	Height-2022	rs10733851	-0.0690061	0.0802031	0.389573	Males and Females
	Height-2022	Height-2022	rs10737768	-0.0717165	0.0801539	0.370929	Males and Females
	Height-2022	Height-2022	rs10741668	-0.0701512	0.0802513	0.38204	Males and Females
	Height-2022	Height-2022	rs10755087	-0.0697669	0.080171	0.384177	Males and Females
	Height-2022	Height-2022	rs1076102	-0.0672102	0.0802319	0.4022	Males and Females
	Height-2022	Height-2022	rs10766646	-0.0671776	0.0802237	0.40238	Males and Females
	Height-2022	Height-2022	rs10770575	-0.0689206	0.0802173	0.390245	Males and Females
	Height-2022	Height-2022	rs10775487	-0.0700767	0.080211	0.382307	Males and Females
	Height-2022	Height-2022	rs10777150	-0.0694151	0.0802385	0.386979	Males and Females
	Height-2022	Height-2022	rs10779637	-0.0669623	0.0802637	0.404124	Males and Females
	Height-2022	Height-2022	rs10779982	-0.0672316	0.0802395	0.402095	Males and Females
	Height-2022	Height-2022	rs10780590	-0.0691917	0.0802417	0.388527	Males and Females
	Height-2022	Height-2022	rs10783487	-0.0684702	0.0802546	0.393569	Males and Females
	Height-2022	Height-2022	rs10787526	-0.0677615	0.0803081	0.398798	Males and Females
	Height-2022	Height-2022	rs1079207	-0.0676298	0.0802413	0.399324	Males and Females
	Height-2022	Height-2022	rs10793766	-0.0666976	0.0802992	0.406192	Males and Females
	Height-2022	Height-2022	rs10794080	-0.0691463	0.0802594	0.388943	Males and Females
	Height-2022	Height-2022	rs10794201	-0.0726836	0.0802224	0.364922	Males and Females
	Height-2022	Height-2022	rs10799867	-0.064677	0.0802244	0.420127	Males and Females
	Height-2022	Height-2022	rs10803694	-0.0653	0.0801146	0.415026	Males and Females
	Height-2022	Height-2022	rs10808100	-0.0672738	0.0802465	0.40184	Males and Females
	Height-2022	Height-2022	rs10810098	-0.0651678	0.080138	0.416106	Males and Females
	Height-2022	Height-2022	rs10812596	-0.0685039	0.0802228	0.393149	Males and Females
	Height-2022	Height-2022	rs10818865	-0.0706563	0.0801684	0.378129	Males and Females
	Height-2022	Height-2022	rs10829613	-0.0729204	0.0802924	0.36378	Males and Females
	Height-2022	Height-2022	rs10872027	-0.0669954	0.0802687	0.403921	Males and Females
	Height-2022	Height-2022	rs10888802	-0.0635635	0.080361	0.428958	Males and Females
	Height-2022	Height-2022	rs10894360	-0.0681828	0.0802419	0.395483	Males and Females
	Height-2022	Height-2022	rs10899488	-0.0698625	0.0802801	0.384172	Males and Females
	Height-2022	Height-2022	rs10909989	-0.0683223	0.080242	0.394518	Males and Females
	Height-2022	Height-2022	rs10925945	-0.0681147	0.0802484	0.395993	Males and Females
	Height-2022	Height-2022	rs10927144	-0.0697003	0.0802363	0.385018	Males and Females
	Height-2022	Height-2022	rs10937735	-0.06762	0.0802386	0.399376	Males and Females
	Height-2022	Height-2022	rs10948007	-0.0679546	0.0803613	0.397769	Males and Females
	Height-2022	Height-2022	rs10954312	-0.0697953	0.0802825	0.384644	Males and Females
	Height-2022	Height-2022	rs10957357	-0.0711395	0.0802225	0.375199	Males and Females
	Height-2022	Height-2022	rs10957496	-0.0690155	0.0802226	0.389624	Males and Females
	Height-2022	Height-2022	rs10975258	-0.06856	0.0802447	0.392891	Males and Females
	Height-2022	Height-2022	rs10980820	-0.0688862	0.0802723	0.390806	Males and Females
	Height-2022	Height-2022	rs10983712	-0.0681706	0.0802444	0.395582	Males and Females
	Height-2022	Height-2022	rs10989574	-0.0666108	0.0802194	0.406337	Males and Females
	Height-2022	Height-2022	rs11004085	-0.0668166	0.0802247	0.404919	Males and Females
	Height-2022	Height-2022	rs11009311	-0.0681394	0.080241	0.395779	Males and Females
	Height-2022	Height-2022	rs11014285	-0.0700109	0.0804135	0.383953	Males and Females
	Height-2022	Height-2022	rs11014382	-0.0692225	0.0803199	0.388778	Males and Females
	Height-2022	Height-2022	rs11023426	-0.0663319	0.0802399	0.408424	Males and Females
	Height-2022	Height-2022	rs11029974	-0.0689033	0.0802002	0.390262	Males and Females
	Height-2022	Height-2022	rs11030009	-0.0667047	0.0802458	0.40583	Males and Females
	Height-2022	Height-2022	rs11033374	-0.0711127	0.0801953	0.375217	Males and Females
	Height-2022	Height-2022	rs11049729	-0.0750042	0.0810318	0.354646	Males and Females
	Height-2022	Height-2022	rs11072189	-0.0714297	0.0802995	0.373713	Males and Females
	Height-2022	Height-2022	rs11073498	-0.0674313	0.0802508	0.400764	Males and Females
	Height-2022	Height-2022	rs11076988	-0.0691343	0.0802354	0.388884	Males and Females
	Height-2022	Height-2022	rs11077410	-0.066167	0.080259	0.409702	Males and Females
	Height-2022	Height-2022	rs11078176	-0.0666853	0.0802222	0.405828	Males and Females
	Height-2022	Height-2022	rs11078840	-0.0695431	0.0801854	0.385789	Males and Females
	Height-2022	Height-2022	rs11087024	-0.0687598	0.0802487	0.391537	Males and Females
	Height-2022	Height-2022	rs1109009	-0.0656324	0.0801527	0.412876	Males and Females
	Height-2022	Height-2022	rs11098373	-0.070527	0.0800987	0.378588	Males and Females
	Height-2022	Height-2022	rs11117305	-0.0707689	0.0801347	0.377169	Males and Females
	Height-2022	Height-2022	rs11127228	-0.0689885	0.0802293	0.389849	Males and Females
	Height-2022	Height-2022	rs11128246	-0.0675591	0.0802393	0.399804	Males and Females
	Height-2022	Height-2022	rs11129823	-0.070579	0.0801156	0.378337	Males and Females
	Height-2022	Height-2022	rs11132193	-0.068686	0.0802338	0.391957	Males and Females
	Height-2022	Height-2022	rs11139043	-0.0659181	0.0801618	0.410899	Males and Females
	Height-2022	Height-2022	rs11150327	-0.0667404	0.0802062	0.405347	Males and Females
	Height-2022	Height-2022	rs11160056	-0.0700643	0.0802397	0.382561	Males and Females
	Height-2022	Height-2022	rs11166383	-0.0661747	0.0802507	0.409599	Males and Females
	Height-2022	Height-2022	rs11176013	-0.067259	0.0802518	0.401974	Males and Females
	Height-2022	Height-2022	rs11189512	-0.0681982	0.0802552	0.395455	Males and Females
	Height-2022	Height-2022	rs11191835	-0.0646734	0.0802414	0.420251	Males and Females
	Height-2022	Height-2022	rs1119397	-0.0671394	0.0803196	0.40321	Males and Females
	Height-2022	Height-2022	rs11202112	-0.0696658	0.080228	0.385204	Males and Females
	Height-2022	Height-2022	rs11220196	-0.0654731	0.0802078	0.414332	Males and Females
	Height-2022	Height-2022	rs11229519	-0.0666129	0.0803016	0.406802	Males and Females
	Height-2022	Height-2022	rs11240083	-0.0681368	0.0802347	0.39576	Males and Females
	Height-2022	Height-2022	rs1124016	-0.0675813	0.0802417	0.399664	Males and Females
	Height-2022	Height-2022	rs11246379	-0.0695986	0.0802258	0.385649	Males and Females
	Height-2022	Height-2022	rs11247280	-0.0688349	0.0801759	0.39059	Males and Females
	Height-2022	Height-2022	rs11257080	-0.0664548	0.0802471	0.407599	Males and Females
	Height-2022	Height-2022	rs1127853	-0.0676801	0.0802378	0.398952	Males and Females
	Height-2022	Height-2022	rs1128432	-0.0705729	0.0801161	0.378381	Males and Females
	Height-2022	Height-2022	rs1133480	-0.067919	0.0802525	0.397376	Males and Females
	Height-2022	Height-2022	rs1146178	-0.0675519	0.0802356	0.399833	Males and Females
	Height-2022	Height-2022	rs1147372	-0.0692915	0.080299	0.388182	Males and Females
	Height-2022	Height-2022	rs11487522	-0.0674204	0.0802381	0.400766	Males and Females
	Height-2022	Height-2022	rs1152862	-0.0684217	0.0802451	0.393848	Males and Females
	Height-2022	Height-2022	rs11540276	-0.0678098	0.0802143	0.39791	Males and Females
	Height-2022	Height-2022	rs11552911	-0.0661832	0.0802755	0.409683	Males and Females
	Height-2022	Height-2022	rs11574836	-0.0686662	0.0802312	0.392079	Males and Females
	Height-2022	Height-2022	rs11591089	-0.0604778	0.0801351	0.45043	Males and Females
	Height-2022	Height-2022	rs11598125	-0.0682969	0.0802383	0.394672	Males and Females
	Height-2022	Height-2022	rs11600952	-0.0657695	0.0803676	0.413153	Males and Females
	Height-2022	Height-2022	rs11615756	-0.0676533	0.0802502	0.399212	Males and Females
	Height-2022	Height-2022	rs11621926	-0.0692925	0.0802421	0.387839	Males and Females
	Height-2022	Height-2022	rs11624011	-0.0690456	0.0802326	0.389476	Males and Females
	Height-2022	Height-2022	rs11637930	-0.0659454	0.0801465	0.410615	Males and Females
	Height-2022	Height-2022	rs11638359	-0.0681672	0.080246	0.395615	Males and Females
	Height-2022	Height-2022	rs11641647	-0.0639073	0.0800732	0.424806	Males and Females
	Height-2022	Height-2022	rs11642721	-0.0669244	0.0802338	0.404215	Males and Females
	Height-2022	Height-2022	rs11707060	-0.0658577	0.0801792	0.411429	Males and Females
	Height-2022	Height-2022	rs11711206	-0.0673691	0.0802468	0.401176	Males and Females
	Height-2022	Height-2022	rs11728471	-0.0700052	0.0801215	0.382261	Males and Females
	Height-2022	Height-2022	rs11744770	-0.0676512	0.080239	0.399161	Males and Females
	Height-2022	Height-2022	rs11747434	-0.0705635	0.08037	0.379953	Males and Females
	Height-2022	Height-2022	rs11747964	-0.0690256	0.0802567	0.389756	Males and Females
	Height-2022	Height-2022	rs11750646	-0.066117	0.0802628	0.410078	Males and Females
	Height-2022	Height-2022	rs11751362	-0.0677576	0.0802505	0.398487	Males and Females
	Height-2022	Height-2022	rs11765797	-0.0702843	0.0802015	0.380841	Males and Females
	Height-2022	Height-2022	rs11770283	-0.0689625	0.0802637	0.390231	Males and Females
	Height-2022	Height-2022	rs11777932	-0.0680297	0.0802609	0.396657	Males and Females
	Height-2022	Height-2022	rs11784988	-0.0679977	0.0801901	0.396463	Males and Females
	Height-2022	Height-2022	rs11814440	-0.0675868	0.0802826	0.399865	Males and Females
	Height-2022	Height-2022	rs11854487	-0.0672833	0.0802061	0.401536	Males and Females
	Height-2022	Height-2022	rs11858998	-0.0646733	0.0799193	0.418381	Males and Females
	Height-2022	Height-2022	rs11873286	-0.0680663	0.080244	0.396304	Males and Females
	Height-2022	Height-2022	rs11877617	-0.0664768	0.0802254	0.407316	Males and Females
	Height-2022	Height-2022	rs11894266	-0.0695889	0.0802196	0.385679	Males and Females
	Height-2022	Height-2022	rs11946827	-0.0678172	0.0802378	0.397997	Males and Females
	Height-2022	Height-2022	rs11948888	-0.0693051	0.080233	0.387699	Males and Females
	Height-2022	Height-2022	rs11959608	-0.0685548	0.0802372	0.392882	Males and Females
	Height-2022	Height-2022	rs11973654	-0.0659563	0.0801403	0.410502	Males and Females
	Height-2022	Height-2022	rs11978840	-0.0701643	0.0801011	0.381059	Males and Females
	Height-2022	Height-2022	rs11990181	-0.0672042	0.0802603	0.402408	Males and Females
	Height-2022	Height-2022	rs11997244	-0.0676483	0.0802182	0.399058	Males and Females
	Height-2022	Height-2022	rs12048201	-0.0658629	0.0801259	0.411081	Males and Females
	Height-2022	Height-2022	rs12064799	-0.0669408	0.08025	0.404195	Males and Females
	Height-2022	Height-2022	rs12065799	-0.0671771	0.0802326	0.402436	Males and Females
	Height-2022	Height-2022	rs1207870	-0.068938	0.0802465	0.390297	Males and Females
	Height-2022	Height-2022	rs1208517	-0.0652769	0.0802197	0.415802	Males and Females
	Height-2022	Height-2022	rs12093117	-0.0677736	0.0802408	0.398318	Males and Females
	Height-2022	Height-2022	rs12105768	-0.0669239	0.08022	0.404137	Males and Females
	Height-2022	Height-2022	rs12121447	-0.0637297	0.0804513	0.428272	Males and Females
	Height-2022	Height-2022	rs12123975	-0.0653396	0.0801809	0.415128	Males and Females
	Height-2022	Height-2022	rs12124742	-0.0664969	0.0802252	0.407173	Males and Females
	Height-2022	Height-2022	rs12154301	-0.067553	0.0803195	0.400318	Males and Females
	Height-2022	Height-2022	rs12155533	-0.0658199	0.0801804	0.411705	Males and Females
	Height-2022	Height-2022	rs1216766	-0.0673024	0.0802914	0.401903	Males and Females
	Height-2022	Height-2022	rs12192907	-0.0676979	0.0802586	0.39895	Males and Females
	Height-2022	Height-2022	rs12233843	-0.0699584	0.0802467	0.383322	Males and Females
	Height-2022	Height-2022	rs12238013	-0.0701835	0.0802215	0.381644	Males and Females
	Height-2022	Height-2022	rs1227005	-0.0652635	0.0802283	0.415948	Males and Females
	Height-2022	Height-2022	rs12297385	-0.0677616	0.0802608	0.39852	Males and Females
	Height-2022	Height-2022	rs12298170	-0.0667943	0.08029	0.405458	Males and Females
	Height-2022	Height-2022	rs12333431	-0.0686071	0.080239	0.392532	Males and Females
	Height-2022	Height-2022	rs12336107	-0.0698	0.0802191	0.384237	Males and Females
	Height-2022	Height-2022	rs12352936	-0.064351	0.0801004	0.421756	Males and Females
	Height-2022	Height-2022	rs12366826	-0.0678224	0.0802453	0.398006	Males and Females
	Height-2022	Height-2022	rs12378860	-0.0679809	0.080253	0.396949	Males and Females
	Height-2022	Height-2022	rs12408663	-0.0662522	0.0803263	0.409492	Males and Females
	Height-2022	Height-2022	rs1244422	-0.0677883	0.0802474	0.398255	Males and Females
	Height-2022	Height-2022	rs12467466	-0.0680275	0.0802391	0.396543	Males and Females
	Height-2022	Height-2022	rs12479127	-0.0654057	0.0802292	0.414937	Males and Females
	Height-2022	Height-2022	rs12488	-0.0673439	0.0802386	0.401304	Males and Females
	Height-2022	Height-2022	rs12489730	-0.0711426	0.0801699	0.374865	Males and Females
	Height-2022	Height-2022	rs12490036	-0.0691304	0.0802265	0.388857	Males and Females
	Height-2022	Height-2022	rs12493455	-0.0693066	0.0802385	0.387721	Males and Females
	Height-2022	Height-2022	rs12498374	-0.0672194	0.0802424	0.402197	Males and Females
	Height-2022	Height-2022	rs1250258	-0.0692894	0.0803754	0.388648	Males and Females
	Height-2022	Height-2022	rs12528427	-0.0684925	0.0802367	0.39331	Males and Females
	Height-2022	Height-2022	rs12528760	-0.0672165	0.0802413	0.40221	Males and Females
	Height-2022	Height-2022	rs12542320	-0.0690247	0.0802184	0.389535	Males and Females
	Height-2022	Height-2022	rs1255721	-0.0688049	0.0802611	0.391299	Males and Females
	Height-2022	Height-2022	rs12563489	-0.0691693	0.0802158	0.388527	Males and Females
	Height-2022	Height-2022	rs12575726	-0.0667353	0.0802275	0.405507	Males and Females
	Height-2022	Height-2022	rs12581512	-0.0673361	0.0802549	0.401453	Males and Females
	Height-2022	Height-2022	rs12585113	-0.0676965	0.0802438	0.398873	Males and Females
	Height-2022	Height-2022	rs12586978	-0.0682886	0.0802137	0.394584	Males and Females
	Height-2022	Height-2022	rs12624082	-0.0656123	0.0801569	0.413044	Males and Females
	Height-2022	Height-2022	rs12639116	-0.0641812	0.0799678	0.422213	Males and Females
	Height-2022	Height-2022	rs12647476	-0.0664459	0.0802173	0.407487	Males and Females
	Height-2022	Height-2022	rs12652072	-0.0685418	0.080257	0.393089	Males and Females
	Height-2022	Height-2022	rs12663931	-0.0715987	0.08017	0.371811	Males and Females
	Height-2022	Height-2022	rs12668436	-0.0705401	0.0802481	0.379387	Males and Females
	Height-2022	Height-2022	rs12673366	-0.0679998	0.080232	0.396694	Males and Females
	Height-2022	Height-2022	rs12693755	-0.0670825	0.0802223	0.403038	Males and Females
	Height-2022	Height-2022	rs12729349	-0.0665467	0.0802349	0.406879	Males and Females
	Height-2022	Height-2022	rs12739902	-0.0693014	0.0802651	0.387914	Males and Females
	Height-2022	Height-2022	rs12757113	-0.0652151	0.0803284	0.416874	Males and Females
	Height-2022	Height-2022	rs1276458	-0.0681936	0.0802468	0.395437	Males and Females
	Height-2022	Height-2022	rs12779641	-0.0671908	0.0802272	0.402308	Males and Females
	Height-2022	Height-2022	rs12785381	-0.0697514	0.0802088	0.384507	Males and Females
	Height-2022	Height-2022	rs12787013	-0.0648505	0.0801456	0.418424	Males and Females
	Height-2022	Height-2022	rs12831322	-0.0672256	0.0802824	0.402388	Males and Females
	Height-2022	Height-2022	rs12856169	-0.0646114	0.0801571	0.420208	Males and Females
	Height-2022	Height-2022	rs1286366	-0.0674104	0.080226	0.400765	Males and Females
	Height-2022	Height-2022	rs12878084	-0.0695334	0.080354	0.386854	Males and Females
	Height-2022	Height-2022	rs12878184	-0.0699542	0.080197	0.383056	Males and Females
	Height-2022	Height-2022	rs12895351	-0.0684107	0.0802415	0.393903	Males and Females
	Height-2022	Height-2022	rs12898207	-0.0689826	0.0802298	0.389892	Males and Females
	Height-2022	Height-2022	rs12902932	-0.0683862	0.0802402	0.394065	Males and Females
	Height-2022	Height-2022	rs12903441	-0.0681993	0.0802413	0.395365	Males and Females
	Height-2022	Height-2022	rs1290898	-0.0674438	0.0802429	0.40063	Males and Females
	Height-2022	Height-2022	rs12912487	-0.0536311	0.0807354	0.506509	Males and Females
	Height-2022	Height-2022	rs12923427	-0.0664263	0.0802361	0.407735	Males and Females
	Height-2022	Height-2022	rs1293435	-0.0691714	0.0802353	0.388629	Males and Females
	Height-2022	Height-2022	rs12938597	-0.0675786	0.0802725	0.399864	Males and Females
	Height-2022	Height-2022	rs12940215	-0.0651444	0.0801704	0.416462	Males and Females
	Height-2022	Height-2022	rs12953649	-0.069305	0.0802259	0.387657	Males and Females
	Height-2022	Height-2022	rs12956821	-0.0703378	0.0801145	0.379962	Males and Females
	Height-2022	Height-2022	rs12967353	-0.0704054	0.0801238	0.37956	Males and Females
	Height-2022	Height-2022	rs12977189	-0.0723616	0.0802347	0.367124	Males and Females
	Height-2022	Height-2022	rs12984029	-0.0715897	0.0802269	0.37221	Males and Females
	Height-2022	Height-2022	rs13026690	-0.0679427	0.0802603	0.397257	Males and Females
	Height-2022	Height-2022	rs13046236	-0.0685259	0.0802376	0.393084	Males and Females
	Height-2022	Height-2022	rs13106265	-0.0680604	0.0802492	0.396375	Males and Females
	Height-2022	Height-2022	rs13119012	-0.0677068	0.0802511	0.398844	Males and Females
	Height-2022	Height-2022	rs13121806	-0.0672735	0.0802413	0.401812	Males and Females
	Height-2022	Height-2022	rs13126601	-0.0679817	0.0802574	0.39697	Males and Females
	Height-2022	Height-2022	rs13150632	-0.0597536	0.0802094	0.45629	Males and Females
	Height-2022	Height-2022	rs13162223	-0.0694435	0.0802747	0.386999	Males and Females
	Height-2022	Height-2022	rs13181461	-0.0680243	0.0802403	0.396573	Males and Females
	Height-2022	Height-2022	rs1318978	-0.069389	0.0802316	0.387116	Males and Females
	Height-2022	Height-2022	rs13247236	-0.0691226	0.0802412	0.388998	Males and Females
	Height-2022	Height-2022	rs13253038	-0.0685862	0.0802452	0.392713	Males and Females
	Height-2022	Height-2022	rs1326104	-0.0683364	0.0802394	0.394405	Males and Females
	Height-2022	Height-2022	rs1326196	-0.0689597	0.08024	0.39011	Males and Females
	Height-2022	Height-2022	rs1327126	-0.0687394	0.0802336	0.391588	Males and Females
	Height-2022	Height-2022	rs13315015	-0.0681775	0.0802449	0.395538	Males and Females
	Height-2022	Height-2022	rs133503	-0.06694	0.0802125	0.403981	Males and Females
	Height-2022	Height-2022	rs13381747	-0.0686112	0.0802329	0.392468	Males and Females
	Height-2022	Height-2022	rs1338937	-0.0667939	0.0802529	0.405243	Males and Females
	Height-2022	Height-2022	rs13397694	-0.0689519	0.0802328	0.390121	Males and Females
	Height-2022	Height-2022	rs13403095	-0.0685048	0.0802611	0.393369	Males and Females
	Height-2022	Height-2022	rs1342445	-0.0675546	0.0802441	0.399864	Males and Females
	Height-2022	Height-2022	rs13437093	-0.0708422	0.0801292	0.376642	Males and Females
	Height-2022	Height-2022	rs1344751	-0.0699923	0.0802363	0.38303	Males and Females
	Height-2022	Height-2022	rs1347183	-0.0671083	0.0802351	0.402932	Males and Females
	Height-2022	Height-2022	rs1347653	-0.0667837	0.0802299	0.405181	Males and Females
	Height-2022	Height-2022	rs1350991	-0.0647907	0.0800277	0.418168	Males and Females
	Height-2022	Height-2022	rs1359201	-0.0671324	0.0802306	0.402737	Males and Females
	Height-2022	Height-2022	rs1360380	-0.0676148	0.0802889	0.399707	Males and Females
	Height-2022	Height-2022	rs1361812	-0.0664002	0.0802247	0.407853	Males and Females
	Height-2022	Height-2022	rs1364320	-0.068727	0.080241	0.391717	Males and Females
	Height-2022	Height-2022	rs1366199	-0.0694283	0.0802172	0.386762	Males and Females
	Height-2022	Height-2022	rs1371135	-0.0691141	0.0802126	0.388888	Males and Females
	Height-2022	Height-2022	rs13718	-0.0659787	0.0802016	0.410701	Males and Females
	Height-2022	Height-2022	rs1373003	-0.0667745	0.0802463	0.405342	Males and Females
	Height-2022	Height-2022	rs1373067	-0.066795	0.0802048	0.404954	Males and Females
	Height-2022	Height-2022	rs1375973	-0.0657643	0.0802264	0.412368	Males and Females
	Height-2022	Height-2022	rs1382883	-0.0633775	0.0803405	0.430194	Males and Females
	Height-2022	Height-2022	rs13960	-0.067824	0.0802441	0.397988	Males and Females
	Height-2022	Height-2022	rs1396166	-0.0690309	0.0802312	0.389568	Males and Females
	Height-2022	Height-2022	rs139997	-0.0657349	0.0802035	0.412443	Males and Females
	Height-2022	Height-2022	rs1403227	-0.0675953	0.0802397	0.399554	Males and Females
	Height-2022	Height-2022	rs1405599	-0.0657068	0.08011	0.412098	Males and Females
	Height-2022	Height-2022	rs1410133	-0.0725074	0.080388	0.367074	Males and Females
	Height-2022	Height-2022	rs1415476	-0.0666056	0.0802096	0.406316	Males and Females
	Height-2022	Height-2022	rs1420369	-0.0689274	0.0802439	0.390355	Males and Females
	Height-2022	Height-2022	rs14242	-0.0690428	0.0802395	0.389536	Males and Females
	Height-2022	Height-2022	rs1425237	-0.0699858	0.0801733	0.382701	Males and Females
	Height-2022	Height-2022	rs1426260	-0.0603668	0.0800171	0.450595	Males and Females
	Height-2022	Height-2022	rs1434254	-0.0677945	0.0802429	0.398185	Males and Females
	Height-2022	Height-2022	rs1439287	-0.0664184	0.0802965	0.408144	Males and Females
	Height-2022	Height-2022	rs1449738	-0.0679065	0.0802417	0.397399	Males and Females
	Height-2022	Height-2022	rs1451313	-0.0684055	0.0802412	0.393937	Males and Females
	Height-2022	Height-2022	rs1456155	-0.0702609	0.0802085	0.381042	Males and Females
	Height-2022	Height-2022	rs1456671	-0.0680274	0.0802896	0.396842	Males and Females
	Height-2022	Height-2022	rs1463242	-0.0695801	0.0802457	0.385894	Males and Females
	Height-2022	Height-2022	rs1465720	-0.0662046	0.0802329	0.409284	Males and Females
	Height-2022	Height-2022	rs1469039	-0.0653665	0.080242	0.415291	Males and Females
	Height-2022	Height-2022	rs1477178	-0.0659684	0.0803972	0.411913	Males and Females
	Height-2022	Height-2022	rs1479552	-0.0698666	0.0801981	0.383659	Males and Females
	Height-2022	Height-2022	rs1484802	-0.0692868	0.0802323	0.387819	Males and Females
	Height-2022	Height-2022	rs1492286	-0.0678126	0.0802611	0.398167	Males and Females
	Height-2022	Height-2022	rs1522585	-0.0686692	0.080225	0.392022	Males and Females
	Height-2022	Height-2022	rs152595	-0.0646199	0.0801128	0.41989	Males and Females
	Height-2022	Height-2022	rs153227	-0.068954	0.080197	0.389896	Males and Females
	Height-2022	Height-2022	rs1539336	-0.0668382	0.0801946	0.404591	Males and Females
	Height-2022	Height-2022	rs1543661	-0.0674371	0.0802352	0.400632	Males and Females
	Height-2022	Height-2022	rs1545550	-0.0806085	0.0803463	0.315733	Males and Females
	Height-2022	Height-2022	rs1548576	-0.0662192	0.0802382	0.409211	Males and Females
	Height-2022	Height-2022	rs1550617	-0.068129	0.0802461	0.395881	Males and Females
	Height-2022	Height-2022	rs155585	-0.0584213	0.0804432	0.46769	Males and Females
	Height-2022	Height-2022	rs1556144	-0.0699289	0.0802126	0.383321	Males and Females
	Height-2022	Height-2022	rs1558042	-0.0666457	0.0802786	0.406437	Males and Females
	Height-2022	Height-2022	rs1561827	-0.07105	0.0801272	0.375232	Males and Females
	Height-2022	Height-2022	rs1567214	-0.0664512	0.0801818	0.407242	Males and Females
	Height-2022	Height-2022	rs157694	-0.0650227	0.080197	0.417488	Males and Females
	Height-2022	Height-2022	rs1588614	-0.0666404	0.0802114	0.406081	Males and Females
	Height-2022	Height-2022	rs161039	-0.0702726	0.0801512	0.380622	Males and Females
	Height-2022	Height-2022	rs1647098	-0.0688627	0.0802643	0.39092	Males and Females
	Height-2022	Height-2022	rs1660964	-0.0732384	0.0799843	0.359845	Males and Females
	Height-2022	Height-2022	rs16830101	-0.0660941	0.0802678	0.41027	Males and Females
	Height-2022	Height-2022	rs16833107	-0.0681979	0.0804533	0.396622	Males and Females
	Height-2022	Height-2022	rs1685495	-0.0676416	0.0802504	0.399294	Males and Females
	Height-2022	Height-2022	rs16868879	-0.0680273	0.0802384	0.396541	Males and Females
	Height-2022	Height-2022	rs16871956	-0.0668051	0.0802284	0.405022	Males and Females
	Height-2022	Height-2022	rs16888021	-0.0693471	0.0802411	0.387459	Males and Females
	Height-2022	Height-2022	rs16897260	-0.0680352	0.0802326	0.396452	Males and Females
	Height-2022	Height-2022	rs16898297	-0.0700919	0.0802206	0.38226	Males and Females
	Height-2022	Height-2022	rs16904118	-0.0704085	0.0803337	0.380785	Males and Females
	Height-2022	Height-2022	rs16917562	-0.0701598	0.0802209	0.381801	Males and Females
	Height-2022	Height-2022	rs16930370	-0.0709422	0.0803041	0.37701	Males and Females
	Height-2022	Height-2022	rs16934284	-0.0695242	0.0801932	0.385965	Males and Females
	Height-2022	Height-2022	rs16938458	-0.0665172	0.0802159	0.406976	Males and Females
	Height-2022	Height-2022	rs16943002	-0.0689777	0.0802327	0.389943	Males and Females
	Height-2022	Height-2022	rs16944491	-0.0695926	0.0803119	0.3862	Males and Females
	Height-2022	Height-2022	rs16951523	-0.068187	0.0802634	0.395581	Males and Females
	Height-2022	Height-2022	rs16954134	-0.0664809	0.0802563	0.407468	Males and Females
	Height-2022	Height-2022	rs16963425	-0.0644025	0.0802676	0.422352	Males and Females
	Height-2022	Height-2022	rs16975246	-0.0687192	0.080242	0.391777	Males and Females
	Height-2022	Height-2022	rs16989617	-0.0670817	0.0802556	0.403239	Males and Females
	Height-2022	Height-2022	rs16996637	-0.0657382	0.0801543	0.412133	Males and Females
	Height-2022	Height-2022	rs17012763	-0.0660083	0.0804077	0.411692	Males and Females
	Height-2022	Height-2022	rs17019870	-0.068641	0.0802232	0.392205	Males and Females
	Height-2022	Height-2022	rs1703132	-0.0719385	0.0801976	0.369711	Males and Females
	Height-2022	Height-2022	rs17038814	-0.0680792	0.0801045	0.395392	Males and Females
	Height-2022	Height-2022	rs17053724	-0.0686912	0.0802137	0.391803	Males and Females
	Height-2022	Height-2022	rs17058766	-0.0695238	0.0801901	0.385949	Males and Females
	Height-2022	Height-2022	rs17071044	-0.0685254	0.0802375	0.393087	Males and Females
	Height-2022	Height-2022	rs17096380	-0.06692	0.0799463	0.402558	Males and Females
	Height-2022	Height-2022	rs17099282	-0.0695528	0.0801849	0.38572	Males and Females
	Height-2022	Height-2022	rs17104639	-0.0689035	0.080206	0.390296	Males and Females
	Height-2022	Height-2022	rs17111584	-0.0646289	0.0801569	0.420081	Males and Females
	Height-2022	Height-2022	rs17116015	-0.0684152	0.0802324	0.393819	Males and Females
	Height-2022	Height-2022	rs17122670	-0.0611997	0.0803337	0.446168	Males and Females
	Height-2022	Height-2022	rs17123861	-0.07351	0.080358	0.360306	Males and Females
	Height-2022	Height-2022	rs17127272	-0.0708362	0.0801491	0.376801	Males and Females
	Height-2022	Height-2022	rs17127731	-0.0653446	0.0802087	0.415254	Males and Females
	Height-2022	Height-2022	rs1713459	-0.0663392	0.0802397	0.408371	Males and Females
	Height-2022	Height-2022	rs17136730	-0.0694998	0.0802035	0.386193	Males and Females
	Height-2022	Height-2022	rs17136989	-0.0687492	0.080262	0.391688	Males and Females
	Height-2022	Height-2022	rs17140133	-0.0675505	0.080287	0.400145	Males and Females
	Height-2022	Height-2022	rs17163109	-0.0705407	0.0802587	0.379447	Males and Females
	Height-2022	Height-2022	rs17163925	-0.0670199	0.0802427	0.403596	Males and Females
	Height-2022	Height-2022	rs17170284	-0.0679069	0.0802453	0.397418	Males and Females
	Height-2022	Height-2022	rs17202842	-0.0694293	0.0802219	0.386783	Males and Females
	Height-2022	Height-2022	rs17220604	-0.0669196	0.0802219	0.404179	Males and Females
	Height-2022	Height-2022	rs17221259	-0.0656305	0.0802007	0.41317	Males and Females
	Height-2022	Height-2022	rs17235722	-0.0674533	0.0802418	0.400558	Males and Females
	Height-2022	Height-2022	rs17259705	-0.0683462	0.0802411	0.394348	Males and Females
	Height-2022	Height-2022	rs17287413	-0.0670088	0.0802619	0.403787	Males and Females
	Height-2022	Height-2022	rs17318866	-0.0690371	0.0802475	0.389622	Males and Females
	Height-2022	Height-2022	rs1733448	-0.0673342	0.0802403	0.401381	Males and Females
	Height-2022	Height-2022	rs17368157	-0.0692671	0.0802045	0.38779	Males and Females
	Height-2022	Height-2022	rs17384555	-0.068131	0.0802453	0.395862	Males and Females
	Height-2022	Height-2022	rs17388327	-0.0737316	0.0799705	0.356536	Males and Females
	Height-2022	Height-2022	rs17388521	-0.0656179	0.0803477	0.414114	Males and Females
	Height-2022	Height-2022	rs17400878	-0.0700624	0.0804649	0.383907	Males and Females
	Height-2022	Height-2022	rs17405662	-0.0756068	0.080334	0.346626	Males and Females
	Height-2022	Height-2022	rs17411140	-0.0664042	0.0802292	0.407851	Males and Females
	Height-2022	Height-2022	rs17434355	-0.0663817	0.0802087	0.407891	Males and Females
	Height-2022	Height-2022	rs17453682	-0.0676858	0.0802367	0.398906	Males and Females
	Height-2022	Height-2022	rs17464580	-0.067488	0.0802407	0.400309	Males and Females
	Height-2022	Height-2022	rs17467944	-0.0671843	0.0802703	0.402606	Males and Females
	Height-2022	Height-2022	rs17471544	-0.069597	0.08021	0.385567	Males and Females
	Height-2022	Height-2022	rs1749562	-0.0663936	0.0801963	0.407734	Males and Females
	Height-2022	Height-2022	rs17531405	-0.0669095	0.0802761	0.404567	Males and Females
	Height-2022	Height-2022	rs17547501	-0.0651963	0.0801302	0.415858	Males and Females
	Height-2022	Height-2022	rs17584411	-0.0681298	0.0803029	0.39621	Males and Females
	Height-2022	Height-2022	rs17587352	-0.0674245	0.0802189	0.400624	Males and Females
	Height-2022	Height-2022	rs17597263	-0.0675438	0.0802404	0.399918	Males and Females
	Height-2022	Height-2022	rs17628518	-0.0685163	0.0803051	0.393548	Males and Females
	Height-2022	Height-2022	rs17646250	-0.0698551	0.080168	0.383558	Males and Females
	Height-2022	Height-2022	rs17649643	-0.068053	0.0802526	0.396446	Males and Females
	Height-2022	Height-2022	rs1766406	-0.07053	0.0802659	0.379561	Males and Females
	Height-2022	Height-2022	rs17679895	-0.0674562	0.0802678	0.40069	Males and Females
	Height-2022	Height-2022	rs17691793	-0.0660089	0.0803143	0.411144	Males and Females
	Height-2022	Height-2022	rs1769309	-0.0670524	0.080277	0.40357	Males and Females
	Height-2022	Height-2022	rs17693908	-0.0680501	0.0802421	0.396404	Males and Females
	Height-2022	Height-2022	rs17751099	-0.069976	0.0801536	0.38265	Males and Females
	Height-2022	Height-2022	rs17800727	-0.0623725	0.0806335	0.439208	Males and Females
	Height-2022	Height-2022	rs17808354	-0.0692467	0.080207	0.387945	Males and Females
	Height-2022	Height-2022	rs17816304	-0.06714	0.0802265	0.40266	Males and Females
	Height-2022	Height-2022	rs17818634	-0.0689258	0.0802368	0.390324	Males and Females
	Height-2022	Height-2022	rs17835167	-0.0677618	0.0802626	0.398529	Males and Females
	Height-2022	Height-2022	rs1796157	-0.0692318	0.0802113	0.388073	Males and Females
	Height-2022	Height-2022	rs181889	-0.0685702	0.0802409	0.392798	Males and Females
	Height-2022	Height-2022	rs181940	-0.0684595	0.080243	0.393575	Males and Females
	Height-2022	Height-2022	rs1827700	-0.0680508	0.080256	0.396482	Males and Females
	Height-2022	Height-2022	rs1842189	-0.0684418	0.0802372	0.393663	Males and Females
	Height-2022	Height-2022	rs1857434	-0.0671204	0.0802499	0.402934	Males and Females
	Height-2022	Height-2022	rs1861835	-0.0649813	0.0802146	0.417886	Males and Females
	Height-2022	Height-2022	rs1869862	-0.0648038	0.0802765	0.419518	Males and Females
	Height-2022	Height-2022	rs187008	-0.0640522	0.0801855	0.424407	Males and Females
	Height-2022	Height-2022	rs1877227	-0.067776	0.080241	0.398303	Males and Females
	Height-2022	Height-2022	rs1877303	-0.067717	0.0802382	0.398697	Males and Females
	Height-2022	Height-2022	rs1880481	-0.0703608	0.0803901	0.381442	Males and Females
	Height-2022	Height-2022	rs1881141	-0.0675468	0.0802504	0.399956	Males and Females
	Height-2022	Height-2022	rs1882035	-0.068568	0.0802704	0.392988	Males and Females
	Height-2022	Height-2022	rs1885738	-0.0674002	0.080235	0.400889	Males and Females
	Height-2022	Height-2022	rs1887200	-0.0699756	0.0802297	0.383104	Males and Females
	Height-2022	Height-2022	rs1893119	-0.0686132	0.0802357	0.392471	Males and Females
	Height-2022	Height-2022	rs1898037	-0.0682961	0.0802396	0.394685	Males and Females
	Height-2022	Height-2022	rs1900126	-0.0674541	0.0802353	0.400514	Males and Females
	Height-2022	Height-2022	rs1911223	-0.066965	0.0802295	0.403904	Males and Females
	Height-2022	Height-2022	rs1917939	-0.0673225	0.0802375	0.401446	Males and Females
	Height-2022	Height-2022	rs1945107	-0.0680913	0.0802493	0.396161	Males and Females
	Height-2022	Height-2022	rs1952867	-0.0732258	0.0800828	0.360519	Males and Females
	Height-2022	Height-2022	rs1956027	-0.0657292	0.0801225	0.412012	Males and Females
	Height-2022	Height-2022	rs1962131	-0.0658315	0.0801707	0.411566	Males and Females
	Height-2022	Height-2022	rs1971356	-0.0667597	0.0802319	0.405361	Males and Females
	Height-2022	Height-2022	rs197427	-0.0706131	0.0800336	0.377619	Males and Females
	Height-2022	Height-2022	rs1976944	-0.0668324	0.0802417	0.404907	Males and Females
	Height-2022	Height-2022	rs1982203	-0.0727313	0.0802215	0.364602	Males and Females
	Height-2022	Height-2022	rs1989455	-0.0725942	0.0801205	0.364903	Males and Females
	Height-2022	Height-2022	rs199070	-0.066805	0.0802124	0.404929	Males and Females
	Height-2022	Height-2022	rs1995438	-0.0778227	0.0800852	0.331176	Males and Females
	Height-2022	Height-2022	rs1996546	-0.0654434	0.0799479	0.413028	Males and Females
	Height-2022	Height-2022	rs2000924	-0.0715738	0.080322	0.372883	Males and Females
	Height-2022	Height-2022	rs2018015	-0.0675706	0.0802445	0.399755	Males and Females
	Height-2022	Height-2022	rs2029739	-0.0677696	0.0802597	0.398457	Males and Females
	Height-2022	Height-2022	rs2031293	-0.0683264	0.08025	0.394536	Males and Females
	Height-2022	Height-2022	rs2032289	-0.0693094	0.0802077	0.38752	Males and Females
	Height-2022	Height-2022	rs2038760	-0.0674468	0.080265	0.400739	Males and Females
	Height-2022	Height-2022	rs2046542	-0.0659816	0.0802054	0.410703	Males and Females
	Height-2022	Height-2022	rs2056309	-0.0604509	0.0801419	0.45067	Males and Females
	Height-2022	Height-2022	rs2066804	-0.0636273	0.0804196	0.428832	Males and Females
	Height-2022	Height-2022	rs2082529	-0.0681413	0.0802494	0.395815	Males and Females
	Height-2022	Height-2022	rs2086120	-0.0690273	0.0802095	0.389465	Males and Females
	Height-2022	Height-2022	rs2088829	-0.0673719	0.0802307	0.401061	Males and Females
	Height-2022	Height-2022	rs2098824	-0.0680529	0.0802428	0.39639	Males and Females
	Height-2022	Height-2022	rs2100143	-0.0673813	0.08031	0.401461	Males and Females
	Height-2022	Height-2022	rs2111530	-0.0700281	0.0801598	0.382333	Males and Females
	Height-2022	Height-2022	rs2127818	-0.0695382	0.0802352	0.386118	Males and Females
	Height-2022	Height-2022	rs213787	-0.0706545	0.0802158	0.378423	Males and Females
	Height-2022	Height-2022	rs2148429	-0.0690934	0.0802442	0.389217	Males and Females
	Height-2022	Height-2022	rs2154482	-0.0677991	0.0802565	0.398234	Males and Females
	Height-2022	Height-2022	rs2170788	-0.0704349	0.0803262	0.380562	Males and Females
	Height-2022	Height-2022	rs218655	-0.0675104	0.0802279	0.400078	Males and Females
	Height-2022	Height-2022	rs2194234	-0.0562634	0.079332	0.478191	Males and Females
	Height-2022	Height-2022	rs2206613	-0.0658013	0.0801639	0.41174	Males and Females
	Height-2022	Height-2022	rs2209458	-0.0661935	0.0801911	0.409118	Males and Females
	Height-2022	Height-2022	rs2221847	-0.0650394	0.0800436	0.416476	Males and Females
	Height-2022	Height-2022	rs2222760	-0.0676796	0.0802589	0.39908	Males and Females
	Height-2022	Height-2022	rs223132	-0.0668313	0.0802327	0.404863	Males and Females
	Height-2022	Height-2022	rs2235015	-0.0632808	0.0802483	0.430368	Males and Females
	Height-2022	Height-2022	rs2236724	-0.0676899	0.0802486	0.398948	Males and Females
	Height-2022	Height-2022	rs2239091	-0.0670402	0.0802193	0.403317	Males and Females
	Height-2022	Height-2022	rs2246072	-0.0730296	0.0803172	0.36321	Males and Females
	Height-2022	Height-2022	rs2249445	-0.067948	0.0803159	0.397548	Males and Females
	Height-2022	Height-2022	rs2253910	-0.0700499	0.080304	0.38304	Males and Females
	Height-2022	Height-2022	rs2268924	-0.0669024	0.0802445	0.404433	Males and Females
	Height-2022	Height-2022	rs2269607	-0.0689296	0.0802159	0.390175	Males and Females
	Height-2022	Height-2022	rs2270541	-0.0673349	0.080244	0.401398	Males and Females
	Height-2022	Height-2022	rs2272172	-0.0699262	0.0802431	0.38352	Males and Females
	Height-2022	Height-2022	rs2280197	-0.0691955	0.0802394	0.388488	Males and Females
	Height-2022	Height-2022	rs2282611	-0.0697547	0.080329	0.385195	Males and Females
	Height-2022	Height-2022	rs228606	-0.0640402	0.0800916	0.42395	Males and Females
	Height-2022	Height-2022	rs2289560	-0.0668909	0.080242	0.404498	Males and Females
	Height-2022	Height-2022	rs2292063	-0.0675021	0.0802541	0.40029	Males and Females
	Height-2022	Height-2022	rs2295592	-0.0672664	0.0802515	0.401921	Males and Females
	Height-2022	Height-2022	rs2295655	-0.065604	0.0802212	0.413478	Males and Females
	Height-2022	Height-2022	rs2299698	-0.0657048	0.080185	0.412549	Males and Females
	Height-2022	Height-2022	rs2302626	-0.0719237	0.0802311	0.370009	Males and Females
	Height-2022	Height-2022	rs2309938	-0.0672244	0.0802592	0.402261	Males and Females
	Height-2022	Height-2022	rs2322177	-0.0658206	0.0802388	0.41204	Males and Females
	Height-2022	Height-2022	rs2327557	-0.0641694	0.0801273	0.423222	Males and Females
	Height-2022	Height-2022	rs2340469	-0.067154	0.0802467	0.40268	Males and Females
	Height-2022	Height-2022	rs2353021	-0.0677852	0.0802447	0.398261	Males and Females
	Height-2022	Height-2022	rs235428	-0.0678401	0.0802932	0.398164	Males and Females
	Height-2022	Height-2022	rs2356894	-0.0709276	0.080198	0.376477	Males and Females
	Height-2022	Height-2022	rs2359936	-0.0671265	0.0802533	0.402912	Males and Females
	Height-2022	Height-2022	rs2373530	-0.070242	0.0802364	0.381335	Males and Females
	Height-2022	Height-2022	rs2412721	-0.0690898	0.0802833	0.389472	Males and Females
	Height-2022	Height-2022	rs241605	-0.0739839	0.080105	0.355701	Males and Females
	Height-2022	Height-2022	rs2420970	-0.0608435	0.0801107	0.447558	Males and Females
	Height-2022	Height-2022	rs2422441	-0.0697339	0.0801884	0.384505	Males and Females
	Height-2022	Height-2022	rs2423115	-0.0682895	0.0802358	0.394708	Males and Females
	Height-2022	Height-2022	rs2467120	-0.0674628	0.0802375	0.400466	Males and Females
	Height-2022	Height-2022	rs2471693	-0.0688297	0.0802694	0.391178	Males and Females
	Height-2022	Height-2022	rs2472508	-0.068712	0.080243	0.391832	Males and Females
	Height-2022	Height-2022	rs2482824	-0.0685492	0.0803702	0.393705	Males and Females
	Height-2022	Height-2022	rs250555	-0.0679744	0.0802455	0.39695	Males and Females
	Height-2022	Height-2022	rs2509132	-0.068772	0.0803356	0.391965	Males and Females
	Height-2022	Height-2022	rs251816	-0.0691553	0.0802319	0.388719	Males and Females
	Height-2022	Height-2022	rs2528795	-0.0733722	0.0801019	0.359674	Males and Females
	Height-2022	Height-2022	rs2533886	-0.0790569	0.0808116	0.327933	Males and Females
	Height-2022	Height-2022	rs2569839	-0.0678979	0.0802435	0.39747	Males and Females
	Height-2022	Height-2022	rs257633	-0.0674406	0.0802296	0.400575	Males and Females
	Height-2022	Height-2022	rs2578389	-0.0676777	0.0802763	0.399195	Males and Females
	Height-2022	Height-2022	rs2580347	-0.0707398	0.0801991	0.377748	Males and Females
	Height-2022	Height-2022	rs2593875	-0.0682448	0.0802425	0.395057	Males and Females
	Height-2022	Height-2022	rs2596741	-0.0627467	0.0801984	0.433983	Males and Females
	Height-2022	Height-2022	rs2612552	-0.0649361	0.0802245	0.418268	Males and Females
	Height-2022	Height-2022	rs2620832	-0.0655309	0.0801557	0.413616	Males and Females
	Height-2022	Height-2022	rs2634685	-0.0647254	0.0802562	0.419963	Males and Females
	Height-2022	Height-2022	rs2648111	-0.0682979	0.0802623	0.394806	Males and Females
	Height-2022	Height-2022	rs26565	-0.0668252	0.0802205	0.404835	Males and Females
	Height-2022	Height-2022	rs2657930	-0.0679856	0.0802434	0.39686	Males and Females
	Height-2022	Height-2022	rs268228	-0.066289	0.0802081	0.408542	Males and Females
	Height-2022	Height-2022	rs2689143	-0.0690786	0.0802427	0.389309	Males and Females
	Height-2022	Height-2022	rs2705017	-0.0686766	0.0802364	0.392037	Males and Females
	Height-2022	Height-2022	rs2721940	-0.0589136	0.0803645	0.463509	Males and Females
	Height-2022	Height-2022	rs273077	-0.0690685	0.080227	0.389286	Males and Females
	Height-2022	Height-2022	rs2756312	-0.0687334	0.0802324	0.391622	Males and Females
	Height-2022	Height-2022	rs2764091	-0.0681094	0.0802224	0.395877	Males and Females
	Height-2022	Height-2022	rs277071	-0.0687043	0.0802456	0.391901	Males and Females
[truncated: 36,764 more rows]

## Sheet: Endometrial
	Trait ID	Trait	SNP	Beta	SE	P-value	Sex
[truncated: 45,600 more rows]

[truncated: 4 more sheets: RCC, CRC, Breast, Lung]
