# Supplementary material for: Phenome-wide Mendelian randomisation analysis of 378,142 cases reveals risk factors for eight common cancers
Source: Nat Commun. 2024 Mar 25;15:2637. doi: 10.1038/s41467-024-46927-z (PMC10963765; doi:10.1038/s41467-024-46927-z)
Supplement: Supplementary file 8 — Supp Data 5 [file 41467_2024_46927_MOESM8_ESM.xlsx]

## Sheet: SuppTable5_SingleSNP
Supplementary Data 5 | Single SNP analysis for fatty acid traits and their effect on colorectal cancer risk.
Wald ratio results for each fatty acid SNP reported as effect size (beta) and standard error (SE) per genetically predicted standard deviation (SD) unit increase in the risk factor. Two-sided P-value calculated.
	Trait ID	Trait	SNP	Beta	SE	P-value
	Plasma omega-6 polyunsaturated fatty acid levels (adrenic acid) PMID:24823311	Plasma omega-6 polyunsaturated fatty acid levels (adrenic acid)	rs174550	1.13844	0.165485	6.00972e-12
	Plasma omega-6 polyunsaturated fatty acid levels (arachidonic acid) PMID:24823311	Plasma omega-6 polyunsaturated fatty acid levels (arachidonic acid)	rs102275	0.0226155	0.0033038	7.63105e-12
	Plasma omega-6 polyunsaturated fatty acid levels (arachidonic acid) PMID:24823311	Plasma omega-6 polyunsaturated fatty acid levels (arachidonic acid)	rs16829840	0.0165326	0.0553243	0.76507
	Plasma omega-6 polyunsaturated fatty acid levels (arachidonic acid) PMID:24823311	Plasma omega-6 polyunsaturated fatty acid levels (arachidonic acid)	rs1741	0.104695	0.0425617	0.0138999
	Plasma omega-6 polyunsaturated fatty acid levels (arachidonic acid) PMID:24823311	Plasma omega-6 polyunsaturated fatty acid levels (arachidonic acid)	rs174547	0.0336982	0.00489615	5.87736e-12
	Plasma omega-6 polyunsaturated fatty acid levels (arachidonic acid) PMID:24823311	Plasma omega-6 polyunsaturated fatty acid levels (arachidonic acid)	All - Inverse variance weighted	0.026383	0.00415465	2.14984e-10
	Plasma omega-6 polyunsaturated fatty acid levels (arachidonic acid) PMID:24823311	Plasma omega-6 polyunsaturated fatty acid levels (arachidonic acid)	All - MR Egger	0.0172448	0.00526032	0.0817947
	Plasma omega-6 polyunsaturated fatty acid levels (dihomo-gamma-linolenic acid) PMID:24823311	Plasma omega-6 polyunsaturated fatty acid levels (dihomo-gamma-linolenic acid)	rs174555	-0.134001	0.0219698	1.06514e-09
	Plasma omega-6 polyunsaturated fatty acid levels (dihomo-gamma-linolenic acid) PMID:24823311	Plasma omega-6 polyunsaturated fatty acid levels (dihomo-gamma-linolenic acid)	rs2280018	-0.0502476	0.0493585	0.308671
	Plasma omega-6 polyunsaturated fatty acid levels (dihomo-gamma-linolenic acid) PMID:24823311	Plasma omega-6 polyunsaturated fatty acid levels (dihomo-gamma-linolenic acid)	rs4985155	0.0821032	0.0375723	0.0288739
	Plasma omega-6 polyunsaturated fatty acid levels (dihomo-gamma-linolenic acid) PMID:24823311	Plasma omega-6 polyunsaturated fatty acid levels (dihomo-gamma-linolenic acid)	All - Inverse variance weighted	-0.0752477	0.0625255	0.228794
	Plasma omega-6 polyunsaturated fatty acid levels (dihomo-gamma-linolenic acid) PMID:24823311	Plasma omega-6 polyunsaturated fatty acid levels (dihomo-gamma-linolenic acid)	All - MR Egger	-0.233325	0.179367	0.417233
	Plasma omega-6 polyunsaturated fatty acid levels (gamma-linolenic acid) PMID:24823311	Plasma omega-6 polyunsaturated fatty acid levels (gamma-linolenic acid)	rs174547	2.8475	0.413725	5.87736e-12
	Plasma omega-6 polyunsaturated fatty acid levels (gamma-linolenic acid) PMID:24823311	Plasma omega-6 polyunsaturated fatty acid levels (gamma-linolenic acid)	rs4985155	1.80627	0.826591	0.0288739
	Plasma omega-6 polyunsaturated fatty acid levels (gamma-linolenic acid) PMID:24823311	Plasma omega-6 polyunsaturated fatty acid levels (gamma-linolenic acid)	All - Inverse variance weighted	2.63891	0.416751	2.41863e-10
	Plasma omega-6 polyunsaturated fatty acid levels (linoleic acid) PMID:24823311	Plasma omega-6 polyunsaturated fatty acid levels (linoleic acid)	rs1136001	-0.0625529	0.0242475	0.00988688
	Plasma omega-6 polyunsaturated fatty acid levels (linoleic acid) PMID:24823311	Plasma omega-6 polyunsaturated fatty acid levels (linoleic acid)	rs174550	-0.0387225	0.00562875	6.00972e-12
	Plasma omega-6 polyunsaturated fatty acid levels (linoleic acid) PMID:24823311	Plasma omega-6 polyunsaturated fatty acid levels (linoleic acid)	rs2280018	0.0211569	0.0207825	0.308671
	Plasma omega-6 polyunsaturated fatty acid levels (linoleic acid) PMID:24823311	Plasma omega-6 polyunsaturated fatty acid levels (linoleic acid)	rs2727270	-0.0893707	0.0174162	2.87501e-07
	Plasma omega-6 polyunsaturated fatty acid levels (linoleic acid) PMID:24823311	Plasma omega-6 polyunsaturated fatty acid levels (linoleic acid)	All - Inverse variance weighted	-0.0404941	0.0122853	0.000980255
	Plasma omega-6 polyunsaturated fatty acid levels (linoleic acid) PMID:24823311	Plasma omega-6 polyunsaturated fatty acid levels (linoleic acid)	All - MR Egger	-0.044898	0.0268493	0.236446
	adrenic acid (22:4n6)	adrenic acid (22:4n6)	rs174547	1.18646	0.172385	5.87736e-12
	arachidic_acid	arachidic_acid	rs680379	-0.0514365	0.0814555	0.527735
	arachidonic acid (20:4n6)	arachidonic acid (20:4n6)	rs16966952	0.109604	0.0423691	0.00968454
	arachidonic acid (20:4n6)	arachidonic acid (20:4n6)	rs174547	0.0336982	0.00489615	5.87736e-12
	arachidonic acid (20:4n6)	arachidonic acid (20:4n6)	All - Inverse variance weighted	0.0346985	0.00865609	6.10884e-05
	dihomo-gamma-linoleic acid (20:3n6)	dihomo-gamma-linoleic acid (20:3n6)	rs16966952	0.0996405	0.0385174	0.00968454
	dihomo-gamma-linoleic acid (20:3n6)	dihomo-gamma-linoleic acid (20:3n6)	rs174547	-0.162714	0.0236414	5.87736e-12
	dihomo-gamma-linoleic acid (20:3n6)	dihomo-gamma-linoleic acid (20:3n6)	All - Inverse variance weighted	-0.0909229	0.116965	0.436952
	gamma-linoleic acid (18:3n6)	gamma-linoleic acid (18:3n6)	rs16966952	3.59359	1.38915	0.00968454
	gamma-linoleic acid (18:3n6)	gamma-linoleic acid (18:3n6)	rs174547	3.55938	0.517156	5.87736e-12
	gamma-linoleic acid (18:3n6)	gamma-linoleic acid (18:3n6)	All - Inverse variance weighted	3.56354	0.48466	1.94307e-13
	linoleic acid (18:2n6)	linoleic acid (18:2n6)	rs16966952	-0.0626311	0.0242109	0.00968454
	linoleic acid (18:2n6)	linoleic acid (18:2n6)	rs174547	-0.0387415	0.00562891	5.87736e-12
	linoleic acid (18:2n6)	linoleic acid (18:2n6)	All - Inverse variance weighted	-0.0399666	0.00548268	3.1086e-13
	met-c-852	22:6, docosahexaenoic acid	rs11604424	0.070412	0.11338	0.534582
	met-c-852	22:6, docosahexaenoic acid	rs143988316	-0.0842454	0.0952441	0.376415
	met-c-852	22:6, docosahexaenoic acid	rs145717049	0.228573	0.198742	0.250101
	met-c-852	22:6, docosahexaenoic acid	rs174546	0.446364	0.0648326	5.78393e-12
	met-c-852	22:6, docosahexaenoic acid	rs2281591	-0.0469885	0.0846766	0.578951
	met-c-852	22:6, docosahexaenoic acid	rs261334	-0.0189699	0.0865779	0.826566
	met-c-852	22:6, docosahexaenoic acid	All - Inverse variance weighted	0.136837	0.100664	0.17404
	met-c-852	22:6, docosahexaenoic acid	All - MR Egger	0.413519	0.587884	0.520592
	met-c-893	18:2, linoleic acid (LA)	rs10402112	0.129131	0.0710535	0.0691589
	met-c-893	18:2, linoleic acid (LA)	rs12239737	0.102615	0.0849437	0.227033
	met-c-893	18:2, linoleic acid (LA)	rs1260326	-0.39703	0.0966117	3.96452e-05
	met-c-893	18:2, linoleic acid (LA)	rs144064722	0.140357	0.115759	0.225326
	met-c-893	18:2, linoleic acid (LA)	rs144723570	-0.216089	0.0933639	0.0206415
	met-c-893	18:2, linoleic acid (LA)	rs174418	0.00643341	0.0924482	0.944521
	met-c-893	18:2, linoleic acid (LA)	rs1800588	-0.00290467	0.0729143	0.968223
	met-c-893	18:2, linoleic acid (LA)	rs4296389	-0.03429	0.107713	0.750222
	met-c-893	18:2, linoleic acid (LA)	rs7412	0.0791789	0.049657	0.11082
	met-c-893	18:2, linoleic acid (LA)	rs76366838	0.017536	0.0907093	0.846708
	met-c-893	18:2, linoleic acid (LA)	rs79225634	0.029233	0.0843299	0.728854
	met-c-893	18:2, linoleic acid (LA)	rs964184	-0.0064418	0.0578805	0.911382
	met-c-893	18:2, linoleic acid (LA)	rs99780	-0.372191	0.0554339	1.89187e-11
	met-c-893	18:2, linoleic acid (LA)	All - Inverse variance weighted	-0.0451165	0.0507788	0.374277
	met-c-893	18:2, linoleic acid (LA)	All - MR Egger	0.0379683	0.125871	0.768549
