# Supplementary material for: Phenome-wide Mendelian randomisation analysis of 378,142 cases reveals risk factors for eight common cancers
Source: Nat Commun. 2024 Mar 25;15:2637. doi: 10.1038/s41467-024-46927-z (PMC10963765; doi:10.1038/s41467-024-46927-z)
Supplement: Supplementary file 9 — Supp Data 6 [file 41467_2024_46927_MOESM9_ESM.xlsx]

## Sheet: Colocalisation
Supplementary Data 6: Results of Bayesian colocalisation between exposure and outcome.
Results for colocalisation analysis for proteomic traits which had an IV located cis (+/- 1Mb) of the gene target using coloc. This enumerates the four possible configurations of causal variants for two traits, calculating support for each model based on a Bayes factor. Prior probabilities of p1, p2 = 1e-04 and p12 = 1e-05 were used and a posterior probability ≥0.80 was considered as supporting a…
											Posterior Probablity of Hypothesis
	Trait ID	Trait	Gene	Cancer	SNP	Cancer P-value	Chr	Pos (hg19)	PMID	No. of SNPs	H0	H1	H2	H3	H4
	prot-a-2824	Kunitz-type protease inhibitor 2	SPINT2	Prostate	rs71354995	1.305e-06	19	38791841	29875488	7353	0	2.22482e-28	0	1	1.05941e-25
	prot-a-1621	KDEL motif-containing protein 2	KDELC2	RCC	rs74911261	2.10859e-08	11	108357137	29875488	5452	3.22294e-55	2.25823e-05	3.50192e-52	0.0235606	0.976417
	prot-a-3071	Tenascin-X	TNXB	Oesophageal	rs61745355	1.718e-07	6	32021414	29875488	26370	3.83086e-89	0.00284757	1.32712e-86	0.986475	0.010677
	prot-a-10	Histo-blood group ABO system transferase	ABO	Ovarian	rs687289	1.621e-07	9	136137106	29875488	8959	0	0.000114996	0	0.329188	0.670697
	prot-a-646	Copine-1	CPNE1	Breast	rs12481228	9.70206e-06	20	34218673	29875488	4619	2.01938e-134	0.0114709	2.17216e-133	0.122521	0.866008
	prot-a-1576	Immunoglobulin superfamily containing leucine-rich repeat protein 2	ISLR2	Breast	rs2959011	1.39315e-06	15	74611781	29875488	5256	4.19426e-11	0.00309714	2.54876e-09	0.187397	0.809506
	prot-a-2673	Semaphorin-3G	SEMA3G	CRC	rs2016575	1.71263e-06	3	52477080	29875488	4870	5.56092e-16	2.56676e-05	2.14476e-11	0.989946	0.0100282
