# Supplementary material for: Phenome-wide Mendelian randomisation analysis of 378,142 cases reveals risk factors for eight common cancers
Source: Nat Commun. 2024 Mar 25;15:2637. doi: 10.1038/s41467-024-46927-z (PMC10963765; doi:10.1038/s41467-024-46927-z)
Supplement: Supplementary file 10 — Supp Data 7 [file 41467_2024_46927_MOESM10_ESM.xlsx]

## Sheet: Legend
Supplementary Data 7 | Causal estimates for each Mendelian randomisation method for each binary trait and cancer risk.
Results reported as effect size (beta) and standard error (SE) per genetically predicted standard deviation (SD) unit increase in the risk factor. Two-sided P-value shown.
Wald ratio reported if only 1 SNP available for use in MR analysis.
Inverse-variance weighted random effects model only computed if ≥2 SNPs available for use in MR analysis.
SNP, single nucleotide polymorphism; N, trait sample size

## Sheet: Prostate
	Trait ID	Trait	Method	No. of SNPs	Beta	SE	P-value	N	Association	Sex
	ebi-a-GCST003116	Coronary artery disease	Inverse variance weighted	29	-0.10311	0.0270393	0.000137106	42457	Supported	NA
	ebi-a-GCST003374	Chronic kidney disease	Inverse variance weighted	3	0.0400512	0.0364878	0.272353	117165	Not supported	NA
	ebi-a-GCST005903	Major depressive disorder (ICD-10 coded)	Wald ratio	1	4.00732	2.34997	0.0881454	217584	Not supported	NA
	ebi-a-GCST006906	Stroke	Inverse variance weighted	7	-0.148451	0.0769913	0.0538365	446696	Not supported	NA
	ebi-a-GCST006908	Ischemic stroke	Inverse variance weighted	8	-0.141597	0.0636831	0.0261843	440328	Supported	NA
	ebi-a-GCST007515	Type 2 diabetes	Inverse variance weighted	42	-0.116628	0.085633	0.173213	298957	Not supported	NA
	ebi-a-GCST010681	Type 1 diabetes	Inverse variance weighted	30	-0.00748749	0.00749412	0.317739	24840	Not supported	NA
	ebi-a-GCST011365	Myocardial infarction	Inverse variance weighted	59	-0.061156	0.027861	0.028161	58825	Supported	NA
	ebi-a-GCST90000032	Myeloproliferative neoplasms	Inverse variance weighted	2	-0.0083805	0.0116741	0.472835	408241	Not supported	NA
	ebi-a-GCST90000514	Gastroesophageal reflux disease	Inverse variance weighted	61	-0.0213719	0.0523991	0.683371	602604	Not supported	NA
	ebi-a-GCST90001390	Dementia with Lewy bodies	Inverse variance weighted	5	0.00192913	0.027611	0.944298	6618	Not supported	NA
	ebi-a-GCST90013534	Rheumatoid arthritis	Inverse variance weighted	65	0.0226739	0.0101969	0.0261747	58284	Supported	NA
	ebi-a-GCST90014325	Asthma	Inverse variance weighted	59	0.00940206	0.032752	0.77406	408422	Not supported	NA
	ebi-a-GCST90018120	Idiopathic pulmonary fibrosis	Wald ratio	1	-15.4897	5.19834	0.00288503	437235	Supported	NA
	ieu-a-1025	Multiple sclerosis	Inverse variance weighted	37	-0.015989	0.0108958	0.142256	38589	Not supported	Males and Females
	ieu-a-1058	Celiac disease	Inverse variance weighted	15	-0.00646149	0.0123787	0.601681	24265	Not supported	Males and Females
	ieu-a-1085	Amyotrophic lateral sclerosis	Inverse variance weighted	6	-0.105999	0.149642	0.478727	36052	Not supported	Males and Females
	ieu-a-1097	Microalbuminuria	Wald ratio	1	-0.0485	0.058	0.403039	54116	Not supported	Males and Females
	ieu-a-12	Crohn's disease	Inverse variance weighted	79	-0.0152981	0.0115272	0.184466	51874	Not supported	Males and Females
	ieu-a-294	Inflammatory bowel disease	Inverse variance weighted	91	-0.0199414	0.0126444	0.114773	65642	Not supported	Males and Females
	ieu-a-970	Ulcerative colitis	Inverse variance weighted	64	-0.0229186	0.0127047	0.0712393	47745	Not supported	Males and Females
	ieu-a-996	Eczema	Inverse variance weighted	10	-0.00763461	0.0466904	0.870112	40530	Not supported	Males and Females
	ieu-b-41	bipolar disorder	Inverse variance weighted	12	0.0528693	0.0365581	0.148128	51710	Not supported	Males and Females
	ieu-b-42	schizophrenia	Inverse variance weighted	60	0.00498378	0.0252982	0.843826	77096	Not supported	Males and Females
	ieu-b-4967	Appendicitis	Wald ratio	1	-0.0161651	0.0416375	0.697842	486484	Not supported	Males and Females
	ieu-b-4970	Cellulitis	Wald ratio	1	-0.210507	0.105254	0.0455003	486484	Supported	Males and Females
	ieu-b-4971	Cholecystitits	Wald ratio	1	0.0243122	0.0294693	0.409372	486484	Not supported	Males and Females
	ieu-b-7	Parkinson's disease	Inverse variance weighted	17	-0.000557516	0.0279155	0.984066	482730	Not supported	Males and Females
	ukb-a-537	Diagnoses - main ICD10: I80 Phlebitis and thrombophlebitis	Inverse variance weighted	4	-1.24574	1.97794	0.528815	337199	Not supported	Males and Females
	ukb-a-538	Diagnoses - main ICD10: I83 Varicose veins of lower extremities	Inverse variance weighted	9	1.75122	0.956183	0.0670297	337199	Not supported	Males and Females
	ukb-a-540	Diagnoses - main ICD10: J22 Unspecified acute lower respiratory infection	Wald ratio	1	-3.11313	8.62491	0.718139	337199	Not supported	Males and Females
	ukb-a-541	Diagnoses - main ICD10: J33 Nasal polyp	Inverse variance weighted	6	10.3536	8.38873	0.217117	337199	Not supported	Males and Females
	ukb-a-549	Diagnoses - main ICD10: K40 Inguinal hernia	Inverse variance weighted	8	1.04769	1.77152	0.554247	337199	Not supported	Males and Females
	ukb-a-556	Diagnoses - main ICD10: K60 Fissure and fistula of anal and rectal regions	Wald ratio	1	-7.19331	9.55004	0.451316	337199	Not supported	Males and Females
	ukb-a-559	Diagnoses - main ICD10: K80 Cholelithiasis	Inverse variance weighted	10	0.926214	0.773459	0.231113	337199	Not supported	Males and Females
	ukb-a-574	Diagnoses - main ICD10: N20 Calculus of kidney and ureter	Inverse variance weighted	2	-0.154816	4.6929	0.973683	337199	Not supported	Males and Females
	ukb-b-10859	Diagnoses - main ICD10: K57.3 Diverticular disease of large intestine without perforation or abscess	Inverse variance weighted	3	3.89665	2.44975	0.111692	463010	Not supported	Males and Females
	ukb-b-11601	Diagnoses - main ICD10: N40 Hyperplasia of prostate	Inverse variance weighted	4	10.3544	7.20055	0.150432	463010	Not supported	Males and Females
	ukb-b-11874	Diagnoses - secondary ICD10: M06.99 Rheumatoid arthritis, unspecified (Site unspecified)	Inverse variance weighted	2	6.68094	3.73652	0.0737737	463010	Not supported	Males and Females
	ukb-b-12267	Diagnoses - main ICD10: I80.2 Phlebitis and thrombophlebitis of other deep vessels of lower extremities	Inverse variance weighted	5	4.58757	3.14389	0.14451	463010	Not supported	Males and Females
	ukb-b-12493	Diagnoses - secondary ICD10: I10 Essential (primary) hypertension	Inverse variance weighted	49	-0.423656	0.423343	0.316953	463010	Not supported	Males and Females
	ukb-b-12765	Diagnoses - secondary ICD10: M10.99 Gout, unspecified (Site unspecified)	Inverse variance weighted	3	12.5456	6.35101	0.0482259	463010	Supported	Males and Females
	ukb-b-13392	Diagnoses - secondary ICD10: K57.3 Diverticular disease of large intestine without perforation or abscess	Inverse variance weighted	3	4.3948	6.16881	0.476204	463010	Not supported	Males and Females
	ukb-b-16751	Diagnoses - secondary ICD10: J44.9 Chronic obstructive pulmonary disease, unspecified	Wald ratio	1	-10.1397	10.2116	0.320731	463010	Not supported	Males and Females
	ukb-b-17219	Diagnoses - secondary ICD10: J45.9 Asthma, unspecified	Inverse variance weighted	18	0.221396	1.08043	0.83764	463010	Not supported	Males and Females
	ukb-b-18372	Diagnoses - main ICD10: N20.0 Calculus of kidney	Inverse variance weighted	2	-0.421715	5.75763	0.941612	463010	Not supported	Males and Females
	ukb-b-18629	Diagnoses - main ICD10: N20.1 Calculus of ureter	Inverse variance weighted	2	-4.09748	7.39854	0.5797	463010	Not supported	Males and Females
	ukb-b-1968	Diagnoses - main ICD10: K63.5 Polyp of colon	Wald ratio	1	-1.45535	6.54905	0.824141	463010	Not supported	Males and Females
	ukb-b-19805	Diagnoses - main ICD10: K62.1 Rectal polyp	Wald ratio	1	4.77613	6.92875	0.490622	463010	Not supported	Males and Females
	ukb-b-20017	Diagnoses - secondary ICD10: K29.8 Duodenitis	Wald ratio	1	-13.8946	6.35853	0.0288753	463010	Supported	Males and Females
	ukb-b-3672	Diagnoses - secondary ICD10: K44.9 Diaphragmatic hernia without obstruction or gangrene	Inverse variance weighted	3	-3.60771	6.71882	0.591298	463010	Not supported	Males and Females
	ukb-b-4226	Diagnoses - secondary ICD10: E03.9 Hypothyroidism, unspecified	Inverse variance weighted	27	0.751275	0.818985	0.358973	463010	Not supported	Males and Females
	ukb-b-4929	Diagnoses - secondary ICD10: I73.9 Peripheral vascular disease, unspecified	Wald ratio	1	-1.65656	10.1942	0.870912	463010	Not supported	Males and Females
	ukb-b-6217	Diagnoses - secondary ICD10: I48 Atrial fibrillation and flutter	Inverse variance weighted	6	-1.60136	1.773	0.366424	463010	Not supported	Males and Females
	ukb-b-677	Diagnoses - main ICD10: K43.9 Ventral hernia without obstruction or gangrene	Wald ratio	1	-11.5857	9.26858	0.2113	463010	Not supported	Males and Females
	ukb-b-7178	Doctor diagnosed hayfever or allergic rhinitis	Inverse variance weighted	23	-0.0618332	0.222784	0.78136	112583	Not supported	Males and Females
	ukb-b-7330	Diagnoses - main ICD10: K31.7 Polyp of stomach and duodenum	Wald ratio	1	0.170873	14.6951	0.990722	463010	Not supported	Males and Females
	ukb-b-7660	Diagnoses - main ICD9: 4549 Varicose veins of lower extremity without ulcer/inflammation	Wald ratio	1	12.7366	12.1829	0.295813	463010	Not supported	Males and Females
	ukb-b-8848	Diagnoses - main ICD10: K44.9 Diaphragmatic hernia without obstruction or gangrene	Wald ratio	1	15.4376	4.91196	0.00167307	463010	Supported	Males and Females
	ukb-b-964	Diagnoses - main ICD10: I48 Atrial fibrillation and flutter	Inverse variance weighted	10	-3.74719	1.21811	0.00209636	463010	Supported	Males and Females
	ukb-d-D17	Diagnoses - main ICD10: D17 Benign lipomatous neoplasm	Inverse variance weighted	2	-2.20126	3.33527	0.509257	361194	Not supported	Males and Females
	ukb-d-D22	Diagnoses - main ICD10: D22 Melanocytic naevi	Inverse variance weighted	5	-0.0780291	3.75861	0.983437	361194	Not supported	Males and Females
	ukb-d-D50	Diagnoses - main ICD10: D50 Iron deficiency anaemia	Wald ratio	1	5.26169	5.5281	0.341195	361194	Not supported	Males and Females
	ukb-d-I26	Diagnoses - main ICD10: I26 Pulmonary embolism	Inverse variance weighted	6	-1.35902	3.42937	0.691892	361194	Not supported	Males and Females
	ukb-d-I50	Diagnoses - main ICD10: I50 Heart failure	Inverse variance weighted	2	11.2149	11.1716	0.315441	361194	Not supported	Males and Females
	ukb-d-I63	Diagnoses - main ICD10: I63 Cerebral infarction	Wald ratio	1	7.68823	7.88663	0.329638	361194	Not supported	Males and Females
	ukb-d-K42	Diagnoses - main ICD10: K42 Umbilical hernia	Wald ratio	1	-5.75395	4.60316	0.2113	361194	Not supported	Males and Females
	ukb-d-K61	Diagnoses - main ICD10: K61 Abscess of anal and rectal regions	Wald ratio	1	-23.1346	12.1166	0.0562191	361194	Not supported	Males and Females
	ukb-d-K81	Diagnoses - main ICD10: K81 Cholecystitis	Wald ratio	1	3.96175	4.80212	0.409372	361194	Not supported	Males and Females
	ukb-d-N13	Diagnoses - main ICD10: N13 Obstructive and reflux uropathy	Wald ratio	1	-1.49687	9.77956	0.87835	361194	Not supported	Males and Females
	ukb-d-N30	Diagnoses - main ICD10: N30 Cystitis	Wald ratio	1	2.86866	10.1466	0.77739	361194	Not supported	Males and Females
	ukb-d-N60	Diagnoses - main ICD10: N60 Benign mammary dysplasia	Wald ratio	1	-3.42565	13.3566	0.797583	361194	Not supported	Males and Females

## Sheet: Breast
	Trait ID	Trait	Method	No. of SNPs	Beta	SE	P-value	N	Association	Sex
	ebi-a-GCST003116	Coronary artery disease	Inverse variance weighted	33	-0.0499224	0.0255845	0.0510246	42457	Not supported	NA
	ebi-a-GCST003374	Chronic kidney disease	Inverse variance weighted	4	0.0226325	0.0252434	0.369948	117165	Not supported	NA
	ebi-a-GCST005903	Major depressive disorder (ICD-10 coded)	Wald ratio	1	1.96077	1.72412	0.255432	217584	Not supported	NA
	ebi-a-GCST006906	Stroke	Inverse variance weighted	7	-0.184657	0.0720629	0.0103939	446696	Supported	NA
	ebi-a-GCST006908	Ischemic stroke	Inverse variance weighted	8	-0.124334	0.0577048	0.0311887	440328	Supported	NA
	ebi-a-GCST007515	Type 2 diabetes	Inverse variance weighted	53	0.00673633	0.0259678	0.795318	298957	Not supported	NA
	ebi-a-GCST010681	Type 1 diabetes	Inverse variance weighted	36	-0.00334004	0.00510611	0.513031	24840	Not supported	NA
	ebi-a-GCST011365	Myocardial infarction	Inverse variance weighted	66	-0.0298123	0.0183033	0.103357	58825	Not supported	NA
	ebi-a-GCST90000032	Myeloproliferative neoplasms	Inverse variance weighted	3	0.00314815	0.0295095	0.915041	408241	Not supported	NA
	ebi-a-GCST90000514	Gastroesophageal reflux disease	Inverse variance weighted	72	-0.0159775	0.0467123	0.73232	602604	Not supported	NA
	ebi-a-GCST90001390	Dementia with Lewy bodies	Inverse variance weighted	5	0.00979746	0.0119766	0.413328	6618	Not supported	NA
	ebi-a-GCST90013534	Rheumatoid arthritis	Inverse variance weighted	80	0.0105664	0.00834154	0.205256	58284	Not supported	NA
	ebi-a-GCST90014325	Asthma	Inverse variance weighted	72	-0.0220741	0.0226617	0.330022	408422	Not supported	NA
	ebi-a-GCST90018120	Idiopathic pulmonary fibrosis	Inverse variance weighted	2	-10.7676	30.5684	0.724653	437235	Not supported	NA
	ieu-a-1025	Multiple sclerosis	Inverse variance weighted	43	-0.00623325	0.00852433	0.464638	38589	Not supported	Males and Females
	ieu-a-1058	Celiac disease	Inverse variance weighted	15	0.000857648	0.0105451	0.935178	24265	Not supported	Males and Females
	ieu-a-1085	Amyotrophic lateral sclerosis	Inverse variance weighted	7	0.0267539	0.10579	0.800349	36052	Not supported	Males and Females
	ieu-a-1097	Microalbuminuria	Wald ratio	1	0.0322024	0.0437433	0.461628	54116	Not supported	Males and Females
	ieu-a-12	Crohn's disease	Inverse variance weighted	109	0.0114606	0.00936016	0.220801	51874	Not supported	Males and Females
	ieu-a-294	Inflammatory bowel disease	Inverse variance weighted	122	0.016259	0.00962415	0.0911431	65642	Not supported	Males and Females
	ieu-a-970	Ulcerative colitis	Inverse variance weighted	80	0.0124007	0.0100328	0.21645	47745	Not supported	Males and Females
	ieu-a-996	Eczema	Inverse variance weighted	12	-0.0169863	0.0332481	0.609425	40530	Not supported	Males and Females
	ieu-b-41	bipolar disorder	Inverse variance weighted	13	0.0327423	0.0315815	0.29985	51710	Not supported	Males and Females
	ieu-b-42	schizophrenia	Inverse variance weighted	72	0.0391666	0.0151866	0.0099079	77096	Supported	Males and Females
	ieu-b-4967	Appendicitis	Wald ratio	1	-0.0289437	0.0314414	0.357281	486484	Not supported	Males and Females
	ieu-b-4970	Cellulitis	Inverse variance weighted	2	0.144424	0.130435	0.268184	486484	Not supported	Males and Females
	ieu-b-4971	Cholecystitits	Wald ratio	1	0.0203929	0.0222285	0.358921	486484	Not supported	Males and Females
	ieu-b-7	Parkinson's disease	Inverse variance weighted	20	0.036671	0.0181523	0.0433641	482730	Supported	Males and Females
	ukb-a-522	Diagnoses - main ICD10: D25 Leiomyoma of uterus	Inverse variance weighted	3	-1.17183	1.90691	0.538875	337199	Not supported	Males and Females
	ukb-a-537	Diagnoses - main ICD10: I80 Phlebitis and thrombophlebitis	Inverse variance weighted	5	-2.01243	1.46812	0.170451	337199	Not supported	Males and Females
	ukb-a-538	Diagnoses - main ICD10: I83 Varicose veins of lower extremities	Inverse variance weighted	13	2.42616	1.07134	0.0235364	337199	Supported	Males and Females
	ukb-a-540	Diagnoses - main ICD10: J22 Unspecified acute lower respiratory infection	Wald ratio	1	-2.61091	6.58059	0.691545	337199	Not supported	Males and Females
	ukb-a-541	Diagnoses - main ICD10: J33 Nasal polyp	Inverse variance weighted	7	0.21401	4.76686	0.964191	337199	Not supported	Males and Females
	ukb-a-549	Diagnoses - main ICD10: K40 Inguinal hernia	Inverse variance weighted	10	-0.252276	1.33587	0.850212	337199	Not supported	Males and Females
	ukb-a-556	Diagnoses - main ICD10: K60 Fissure and fistula of anal and rectal regions	Wald ratio	1	5.94018	7.16776	0.407254	337199	Not supported	Males and Females
	ukb-a-559	Diagnoses - main ICD10: K80 Cholelithiasis	Inverse variance weighted	10	0.571398	1.16686	0.624353	337199	Not supported	Males and Females
	ukb-a-574	Diagnoses - main ICD10: N20 Calculus of kidney and ureter	Inverse variance weighted	3	-2.95388	4.51885	0.513318	337199	Not supported	Males and Females
	ukb-b-10859	Diagnoses - main ICD10: K57.3 Diverticular disease of large intestine without perforation or abscess	Inverse variance weighted	3	-0.240885	1.59265	0.879781	463010	Not supported	Males and Females
	ukb-b-11874	Diagnoses - secondary ICD10: M06.99 Rheumatoid arthritis, unspecified (Site unspecified)	Inverse variance weighted	2	-5.09597	3.07272	0.0972256	463010	Not supported	Males and Females
	ukb-b-12267	Diagnoses - main ICD10: I80.2 Phlebitis and thrombophlebitis of other deep vessels of lower extremities	Inverse variance weighted	5	0.365369	5.37963	0.945852	463010	Not supported	Males and Females
	ukb-b-12493	Diagnoses - secondary ICD10: I10 Essential (primary) hypertension	Inverse variance weighted	63	0.158618	0.332645	0.633477	463010	Not supported	Males and Females
	ukb-b-12765	Diagnoses - secondary ICD10: M10.99 Gout, unspecified (Site unspecified)	Inverse variance weighted	3	-9.00835	6.47252	0.163988	463010	Not supported	Males and Females
	ukb-b-13392	Diagnoses - secondary ICD10: K57.3 Diverticular disease of large intestine without perforation or abscess	Inverse variance weighted	3	-4.03762	3.4352	0.239847	463010	Not supported	Males and Females
	ukb-b-16751	Diagnoses - secondary ICD10: J44.9 Chronic obstructive pulmonary disease, unspecified	Wald ratio	1	21.0863	7.95016	0.00799422	463010	Supported	Males and Females
	ukb-b-17219	Diagnoses - secondary ICD10: J45.9 Asthma, unspecified	Inverse variance weighted	21	0.156107	0.517043	0.762711	463010	Not supported	Males and Females
	ukb-b-17961	Diagnoses - main ICD10: K58.9 Irritable bowel syndrome without diarrhoea	Wald ratio	1	-2.91227	11.3216	0.797	463010	Not supported	Males and Females
	ukb-b-18372	Diagnoses - main ICD10: N20.0 Calculus of kidney	Inverse variance weighted	3	-4.34543	5.46546	0.426571	463010	Not supported	Males and Females
	ukb-b-18629	Diagnoses - main ICD10: N20.1 Calculus of ureter	Inverse variance weighted	2	-1.47326	7.72472	0.848745	463010	Not supported	Males and Females
	ukb-b-1968	Diagnoses - main ICD10: K63.5 Polyp of colon	Inverse variance weighted	2	12.288	4.71641	0.00917723	463010	Supported	Males and Females
	ukb-b-19805	Diagnoses - main ICD10: K62.1 Rectal polyp	Inverse variance weighted	2	2.04982	6.61484	0.75665	463010	Not supported	Males and Females
	ukb-b-20017	Diagnoses - secondary ICD10: K29.8 Duodenitis	Wald ratio	1	5.2312	4.73252	0.268998	463010	Not supported	Males and Females
	ukb-b-3672	Diagnoses - secondary ICD10: K44.9 Diaphragmatic hernia without obstruction or gangrene	Inverse variance weighted	4	-0.28993	2.48072	0.90696	463010	Not supported	Males and Females
	ukb-b-4226	Diagnoses - secondary ICD10: E03.9 Hypothyroidism, unspecified	Inverse variance weighted	30	0.411772	0.697562	0.554989	463010	Not supported	Males and Females
	ukb-b-4929	Diagnoses - secondary ICD10: I73.9 Peripheral vascular disease, unspecified	Wald ratio	1	-29.3616	7.63667	0.000120641	463010	Supported	Males and Females
	ukb-b-6217	Diagnoses - secondary ICD10: I48 Atrial fibrillation and flutter	Inverse variance weighted	12	0.275897	0.806269	0.732208	463010	Not supported	Males and Females
	ukb-b-677	Diagnoses - main ICD10: K43.9 Ventral hernia without obstruction or gangrene	Wald ratio	1	-15.9116	7.0585	0.0241809	463010	Supported	Males and Females
	ukb-b-7178	Doctor diagnosed hayfever or allergic rhinitis	Inverse variance weighted	28	0.0606229	0.186662	0.745352	112583	Not supported	Males and Females
	ukb-b-7330	Diagnoses - main ICD10: K31.7 Polyp of stomach and duodenum	Wald ratio	1	-3.84416	11.0667	0.728319	463010	Not supported	Males and Females
	ukb-b-7660	Diagnoses - main ICD9: 4549 Varicose veins of lower extremity without ulcer/inflammation	Wald ratio	1	34.05	9.05818	0.00017057	463010	Supported	Males and Females
	ukb-b-8549	Diagnoses - main ICD10: D24 Benign neoplasm of breast	Wald ratio	1	80.9821	8.26971	1.21109e-22	463010	Supported	Males and Females
	ukb-b-8848	Diagnoses - main ICD10: K44.9 Diaphragmatic hernia without obstruction or gangrene	Wald ratio	1	-6.1386	3.66872	0.0942823	463010	Not supported	Males and Females
	ukb-b-964	Diagnoses - main ICD10: I48 Atrial fibrillation and flutter	Inverse variance weighted	19	0.948633	0.670985	0.157423	463010	Not supported	Males and Females
	ukb-b-9873	Diagnoses - main ICD10: N39.3 Stress incontinence	Wald ratio	1	6.33803	4.58765	0.167112	463010	Not supported	Males and Females
	ukb-d-D17	Diagnoses - main ICD10: D17 Benign lipomatous neoplasm	Inverse variance weighted	3	2.20846	2.64998	0.404627	361194	Not supported	Males and Females
	ukb-d-D22	Diagnoses - main ICD10: D22 Melanocytic naevi	Inverse variance weighted	7	1.88712	3.10222	0.54298	361194	Not supported	Males and Females
	ukb-d-D50	Diagnoses - main ICD10: D50 Iron deficiency anaemia	Wald ratio	1	1.46487	4.31823	0.734436	361194	Not supported	Males and Females
	ukb-d-I26	Diagnoses - main ICD10: I26 Pulmonary embolism	Inverse variance weighted	7	-3.52954	1.50829	0.0192788	361194	Supported	Males and Females
	ukb-d-I50	Diagnoses - main ICD10: I50 Heart failure	Inverse variance weighted	2	-8.25887	5.87164	0.159555	361194	Not supported	Males and Females
	ukb-d-I63	Diagnoses - main ICD10: I63 Cerebral infarction	Wald ratio	1	-3.57357	5.92454	0.546388	361194	Not supported	Males and Females
	ukb-d-K42	Diagnoses - main ICD10: K42 Umbilical hernia	Wald ratio	1	-7.90235	3.50554	0.0241809	361194	Supported	Males and Females
	ukb-d-K61	Diagnoses - main ICD10: K61 Abscess of anal and rectal regions	Wald ratio	1	-9.3385	9.29993	0.315308	361194	Not supported	Males and Females
	ukb-d-K81	Diagnoses - main ICD10: K81 Cholecystitis	Inverse variance weighted	2	0.61745	4.42506	0.889028	361194	Not supported	Males and Females
	ukb-d-N13	Diagnoses - main ICD10: N13 Obstructive and reflux uropathy	Wald ratio	1	-7.64183	7.50179	0.308361	361194	Not supported	Males and Females
	ukb-d-N30	Diagnoses - main ICD10: N30 Cystitis	Wald ratio	1	-2.88816	7.97894	0.717373	361194	Not supported	Males and Females
	ukb-d-N60	Diagnoses - main ICD10: N60 Benign mammary dysplasia	Wald ratio	1	2.03784	9.96018	0.837886	361194	Not supported	Males and Females
	ukb-d-N80	Diagnoses - main ICD10: N80 Endometriosis	Wald ratio	1	14.0055	10.4953	0.182056	361194	Not supported	Males and Females
	ukb-d-N84	Diagnoses - main ICD10: N84 Polyp of female genital tract	Wald ratio	1	0.698915	3.2308	0.828732	361194	Not supported	Males and Females

## Sheet: CRC
	Trait ID	Trait	Method	No. of SNPs	Beta	SE	P-value	N	Association	Sex
	ebi-a-GCST003116	Coronary artery disease	Inverse variance weighted	37	-0.111514	0.0398004	0.00508131	42457	Supported	NA
	ebi-a-GCST003374	Chronic kidney disease	Inverse variance weighted	4	-0.0409765	0.0312006	0.189074	117165	Not supported	NA
	ebi-a-GCST005903	Major depressive disorder (ICD-10 coded)	Wald ratio	1	6.21241	2.2302	0.00534303	217584	Supported	NA
	ebi-a-GCST006906	Stroke	Inverse variance weighted	8	-0.246518	0.213945	0.249218	446696	Not supported	NA
	ebi-a-GCST006908	Ischemic stroke	Inverse variance weighted	8	-0.179954	0.171727	0.294681	440328	Not supported	NA
	ebi-a-GCST007515	Type 2 diabetes	Inverse variance weighted	65	0.0403053	0.0304454	0.18555	298957	Not supported	NA
	ebi-a-GCST010681	Type 1 diabetes	Inverse variance weighted	36	0.0100999	0.0107822	0.348903	24840	Not supported	NA
	ebi-a-GCST011365	Myocardial infarction	Inverse variance weighted	74	-0.0811895	0.031528	0.0100194	58825	Supported	NA
	ebi-a-GCST90000032	Myeloproliferative neoplasms	Inverse variance weighted	4	-0.0196799	0.0181101	0.277177	408241	Not supported	NA
	ebi-a-GCST90000514	Gastroesophageal reflux disease	Inverse variance weighted	76	0.108687	0.0379829	0.00421679	602604	Supported	NA
	ebi-a-GCST90001390	Dementia with Lewy bodies	Inverse variance weighted	6	0.00107996	0.0115264	0.925352	6618	Not supported	NA
	ebi-a-GCST90013534	Rheumatoid arthritis	Inverse variance weighted	74	-0.020417	0.0140451	0.146038	58284	Not supported	NA
	ebi-a-GCST90014325	Asthma	Inverse variance weighted	67	-0.0379648	0.0282717	0.17932	408422	Not supported	NA
	ebi-a-GCST90018120	Idiopathic pulmonary fibrosis	Inverse variance weighted	2	0.98398	8.64923	0.909424	437235	Not supported	NA
	ieu-a-1025	Multiple sclerosis	Inverse variance weighted	49	-0.0148691	0.0134718	0.269715	38589	Not supported	Males and Females
	ieu-a-1058	Celiac disease	Inverse variance weighted	14	-0.000926711	0.0161998	0.954382	24265	Not supported	Males and Females
	ieu-a-1085	Amyotrophic lateral sclerosis	Inverse variance weighted	6	0.116734	0.229077	0.610343	36052	Not supported	Males and Females
	ieu-a-1097	Microalbuminuria	Wald ratio	1	-0.0457948	0.053787	0.394542	54116	Not supported	Males and Females
	ieu-a-12	Crohn's disease	Inverse variance weighted	116	-0.0399311	0.0131996	0.00248482	51874	Supported	Males and Females
	ieu-a-294	Inflammatory bowel disease	Inverse variance weighted	129	-0.0385122	0.0161769	0.0172804	65642	Supported	Males and Females
	ieu-a-970	Ulcerative colitis	Inverse variance weighted	83	-0.0230957	0.0179164	0.197371	47745	Not supported	Males and Females
	ieu-a-996	Eczema	Inverse variance weighted	12	-0.0264548	0.0399819	0.508182	40530	Not supported	Males and Females
	ieu-b-41	bipolar disorder	Inverse variance weighted	14	-0.00239778	0.058043	0.967048	51710	Not supported	Males and Females
	ieu-b-42	schizophrenia	Inverse variance weighted	76	0.0134666	0.0167545	0.421534	77096	Not supported	Males and Females
	ieu-b-4967	Appendicitis	Wald ratio	1	-0.0536712	0.0394131	0.173273	486484	Not supported	Males and Females
	ieu-b-4970	Cellulitis	Inverse variance weighted	2	0.16718	0.0759585	0.0277406	486484	Supported	Males and Females
	ieu-b-4971	Cholecystitits	Wald ratio	1	-0.0544704	0.0287912	0.0585026	486484	Not supported	Males and Females
	ieu-b-7	Parkinson's disease	Inverse variance weighted	22	0.00459774	0.0207868	0.824948	482730	Not supported	Males and Females
	ukb-a-522	Diagnoses - main ICD10: D25 Leiomyoma of uterus	Inverse variance weighted	5	3.26704	3.46289	0.345455	337199	Not supported	Males and Females
	ukb-a-537	Diagnoses - main ICD10: I80 Phlebitis and thrombophlebitis	Inverse variance weighted	5	-4.77852	2.54161	0.0600921	337199	Not supported	Males and Females
	ukb-a-538	Diagnoses - main ICD10: I83 Varicose veins of lower extremities	Inverse variance weighted	14	-0.439412	1.19057	0.712069	337199	Not supported	Males and Females
	ukb-a-540	Diagnoses - main ICD10: J22 Unspecified acute lower respiratory infection	Wald ratio	1	3.36184	7.86684	0.66913	337199	Not supported	Males and Females
	ukb-a-541	Diagnoses - main ICD10: J33 Nasal polyp	Inverse variance weighted	6	-3.84198	3.1814	0.227186	337199	Not supported	Males and Females
	ukb-a-549	Diagnoses - main ICD10: K40 Inguinal hernia	Inverse variance weighted	10	0.811462	1.22711	0.508434	337199	Not supported	Males and Females
	ukb-a-556	Diagnoses - main ICD10: K60 Fissure and fistula of anal and rectal regions	Wald ratio	1	-8.70401	16.6467	0.601068	337199	Not supported	Males and Females
	ukb-a-559	Diagnoses - main ICD10: K80 Cholelithiasis	Inverse variance weighted	11	-0.604003	1.18981	0.611703	337199	Not supported	Males and Females
	ukb-a-574	Diagnoses - main ICD10: N20 Calculus of kidney and ureter	Inverse variance weighted	3	1.02282	4.53434	0.821535	337199	Not supported	Males and Females
	ukb-b-10859	Diagnoses - main ICD10: K57.3 Diverticular disease of large intestine without perforation or abscess	Inverse variance weighted	3	-6.87328	2.00725	0.000616538	463010	Supported	Males and Females
	ukb-b-11601	Diagnoses - main ICD10: N40 Hyperplasia of prostate	Inverse variance weighted	10	-2.96336	2.15139	0.168382	463010	Not supported	Males and Females
	ukb-b-11874	Diagnoses - secondary ICD10: M06.99 Rheumatoid arthritis, unspecified (Site unspecified)	Wald ratio	1	-10.21	21.5541	0.635718	463010	Not supported	Males and Females
	ukb-b-12267	Diagnoses - main ICD10: I80.2 Phlebitis and thrombophlebitis of other deep vessels of lower extremities	Inverse variance weighted	5	0.248992	2.93576	0.93241	463010	Not supported	Males and Females
	ukb-b-12493	Diagnoses - secondary ICD10: I10 Essential (primary) hypertension	Inverse variance weighted	68	-0.423173	0.387547	0.274866	463010	Not supported	Males and Females
	ukb-b-12765	Diagnoses - secondary ICD10: M10.99 Gout, unspecified (Site unspecified)	Inverse variance weighted	3	-21.3656	12.0946	0.0773046	463010	Not supported	Males and Females
	ukb-b-12944	Diagnoses - main ICD10: N84.0 Polyp of corpus uteri	Wald ratio	1	0.73399	5.14694	0.886601	463010	Not supported	Males and Females
	ukb-b-13392	Diagnoses - secondary ICD10: K57.3 Diverticular disease of large intestine without perforation or abscess	Inverse variance weighted	3	-3.76529	5.82823	0.518251	463010	Not supported	Males and Females
	ukb-b-16751	Diagnoses - secondary ICD10: J44.9 Chronic obstructive pulmonary disease, unspecified	Wald ratio	1	-14.2787	9.28274	0.123999	463010	Not supported	Males and Females
	ukb-b-17219	Diagnoses - secondary ICD10: J45.9 Asthma, unspecified	Inverse variance weighted	22	0.972631	0.994036	0.327843	463010	Not supported	Males and Females
	ukb-b-17961	Diagnoses - main ICD10: K58.9 Irritable bowel syndrome without diarrhoea	Wald ratio	1	-15.7986	14.6337	0.280319	463010	Not supported	Males and Females
	ukb-b-18372	Diagnoses - main ICD10: N20.0 Calculus of kidney	Inverse variance weighted	3	2.77569	5.40741	0.607733	463010	Not supported	Males and Females
	ukb-b-18629	Diagnoses - main ICD10: N20.1 Calculus of ureter	Inverse variance weighted	2	-8.78367	7.02362	0.211084	463010	Not supported	Males and Females
	ukb-b-1968	Diagnoses - main ICD10: K63.5 Polyp of colon	Inverse variance weighted	2	25.7933	84.4437	0.760023	463010	Not supported	Males and Females
	ukb-b-19805	Diagnoses - main ICD10: K62.1 Rectal polyp	Inverse variance weighted	2	95.5891	4.98698	6.88485e-82	463010	Supported	Males and Females
	ukb-b-20017	Diagnoses - secondary ICD10: K29.8 Duodenitis	Wald ratio	1	-5.6446	6.15286	0.358936	463010	Not supported	Males and Females
	ukb-b-3672	Diagnoses - secondary ICD10: K44.9 Diaphragmatic hernia without obstruction or gangrene	Inverse variance weighted	4	-3.39669	3.24734	0.295565	463010	Not supported	Males and Females
	ukb-b-4226	Diagnoses - secondary ICD10: E03.9 Hypothyroidism, unspecified	Inverse variance weighted	35	-0.225121	1.36848	0.869334	463010	Not supported	Males and Females
	ukb-b-4929	Diagnoses - secondary ICD10: I73.9 Peripheral vascular disease, unspecified	Wald ratio	1	-74.9956	9.91501	3.91325e-14	463010	Supported	Males and Females
	ukb-b-6217	Diagnoses - secondary ICD10: I48 Atrial fibrillation and flutter	Inverse variance weighted	14	1.01558	1.50097	0.49865	463010	Not supported	Males and Females
	ukb-b-677	Diagnoses - main ICD10: K43.9 Ventral hernia without obstruction or gangrene	Wald ratio	1	-1.2628	9.03374	0.888828	463010	Not supported	Males and Females
	ukb-b-7178	Doctor diagnosed hayfever or allergic rhinitis	Inverse variance weighted	32	-0.363173	0.25087	0.147713	112583	Not supported	Males and Females
	ukb-b-7330	Diagnoses - main ICD10: K31.7 Polyp of stomach and duodenum	Wald ratio	1	18.3894	14.0888	0.191809	463010	Not supported	Males and Females
	ukb-b-7660	Diagnoses - main ICD9: 4549 Varicose veins of lower extremity without ulcer/inflammation	Wald ratio	1	14.302	11.8867	0.2289	463010	Not supported	Males and Females
	ukb-b-8549	Diagnoses - main ICD10: D24 Benign neoplasm of breast	Wald ratio	1	-6.89091	10.7143	0.520127	463010	Not supported	Males and Females
	ukb-b-8848	Diagnoses - main ICD10: K44.9 Diaphragmatic hernia without obstruction or gangrene	Wald ratio	1	-6.42959	4.72521	0.173609	463010	Not supported	Males and Females
	ukb-b-964	Diagnoses - main ICD10: I48 Atrial fibrillation and flutter	Inverse variance weighted	19	0.138779	1.20369	0.908212	463010	Not supported	Males and Females
	ukb-b-9873	Diagnoses - main ICD10: N39.3 Stress incontinence	Wald ratio	1	4.86064	5.9316	0.41253	463010	Not supported	Males and Females
	ukb-d-D17	Diagnoses - main ICD10: D17 Benign lipomatous neoplasm	Inverse variance weighted	2	-4.30171	14.0528	0.759521	361194	Not supported	Males and Females
	ukb-d-D22	Diagnoses - main ICD10: D22 Melanocytic naevi	Inverse variance weighted	7	0.00131318	2.04976	0.999489	361194	Not supported	Males and Females
	ukb-d-D50	Diagnoses - main ICD10: D50 Iron deficiency anaemia	Wald ratio	1	23.1962	6.05775	0.000128567	361194	Supported	Males and Females
	ukb-d-I26	Diagnoses - main ICD10: I26 Pulmonary embolism	Inverse variance weighted	8	-1.15467	3.59491	0.748062	361194	Not supported	Males and Females
	ukb-d-I50	Diagnoses - main ICD10: I50 Heart failure	Inverse variance weighted	2	-3.94814	18.1958	0.828223	361194	Not supported	Males and Females
	ukb-d-I63	Diagnoses - main ICD10: I63 Cerebral infarction	Wald ratio	1	-3.06373	8.02455	0.702613	361194	Not supported	Males and Females
	ukb-d-K42	Diagnoses - main ICD10: K42 Umbilical hernia	Wald ratio	1	-0.62716	4.48653	0.888828	361194	Not supported	Males and Females
	ukb-d-K61	Diagnoses - main ICD10: K61 Abscess of anal and rectal regions	Wald ratio	1	11.4795	10.6626	0.281655	361194	Not supported	Males and Females
	ukb-d-K81	Diagnoses - main ICD10: K81 Cholecystitis	Inverse variance weighted	2	-7.90039	4.45427	0.0761187	361194	Not supported	Males and Females
	ukb-d-N13	Diagnoses - main ICD10: N13 Obstructive and reflux uropathy	Wald ratio	1	4.46269	9.98995	0.655078	361194	Not supported	Males and Females
	ukb-d-N30	Diagnoses - main ICD10: N30 Cystitis	Wald ratio	1	25.0393	10.0639	0.0128454	361194	Supported	Males and Females
	ukb-d-N60	Diagnoses - main ICD10: N60 Benign mammary dysplasia	Wald ratio	1	-11.8399	10.7234	0.26954	361194	Not supported	Males and Females
	ukb-d-N80	Diagnoses - main ICD10: N80 Endometriosis	Wald ratio	1	-1.18796	10.6499	0.911182	361194	Not supported	Males and Females
	ukb-d-N84	Diagnoses - main ICD10: N84 Polyp of female genital tract	Wald ratio	1	0.630096	4.15798	0.879551	361194	Not supported	Males and Females

## Sheet: Endometrial
	Trait ID	Trait	Method	No. of SNPs	Beta	SE	P-value	N	Association	Sex
	ebi-a-GCST003116	Coronary artery disease	Inverse variance weighted	40	-0.162722	0.0475564	0.000622385	42457	Supported	NA
	ebi-a-GCST003374	Chronic kidney disease	Inverse variance weighted	4	0.0453034	0.0797674	0.570073	117165	Not supported	NA
	ebi-a-GCST005903	Major depressive disorder (ICD-10 coded)	Wald ratio	1	8.18001	5.23007	0.11781	217584	Not supported	NA
	ebi-a-GCST006906	Stroke	Inverse variance weighted	8	-0.384842	0.238216	0.106198	446696	Not supported	NA
	ebi-a-GCST006908	Ischemic stroke	Inverse variance weighted	9	-0.215697	0.218384	0.323302	440328	Not supported	NA
	ebi-a-GCST007515	Type 2 diabetes	Inverse variance weighted	66	0.025648	0.0624753	0.681417	298957	Not supported	NA
	ebi-a-GCST010681	Type 1 diabetes	Inverse variance weighted	39	-0.0221946	0.0131739	0.092039	24840	Not supported	NA
	ebi-a-GCST011365	Myocardial infarction	Inverse variance weighted	77	-0.0997272	0.0413186	0.0157952	58825	Supported	NA
	ebi-a-GCST90000032	Myeloproliferative neoplasms	Inverse variance weighted	4	0.0419234	0.0470613	0.373023	408241	Not supported	NA
	ebi-a-GCST90000514	Gastroesophageal reflux disease	Inverse variance weighted	77	0.313942	0.0705917	8.69627e-06	602604	Supported	NA
	ebi-a-GCST90001390	Dementia with Lewy bodies	Inverse variance weighted	6	-0.0572193	0.0281985	0.0424418	6618	Supported	NA
	ebi-a-GCST90013534	Rheumatoid arthritis	Inverse variance weighted	86	-0.00159879	0.0156133	0.91844	58284	Not supported	NA
	ebi-a-GCST90014325	Asthma	Inverse variance weighted	78	0.00357151	0.0432363	0.934166	408422	Not supported	NA
	ebi-a-GCST90018120	Idiopathic pulmonary fibrosis	Inverse variance weighted	2	-21.3147	23.1264	0.356706	437235	Not supported	NA
	ieu-a-1025	Multiple sclerosis	Inverse variance weighted	46	0.0130369	0.023206	0.574257	38589	Not supported	Males and Females
	ieu-a-1058	Celiac disease	Inverse variance weighted	15	-0.0356173	0.0197362	0.0711263	24265	Not supported	Males and Females
	ieu-a-1085	Amyotrophic lateral sclerosis	Inverse variance weighted	6	-0.263506	0.371938	0.478655	36052	Not supported	Males and Females
	ieu-a-1097	Microalbuminuria	Wald ratio	1	0.00311841	0.129683	0.980816	54116	Not supported	Males and Females
	ieu-a-12	Crohn's disease	Inverse variance weighted	117	-0.0113104	0.0192842	0.557532	51874	Not supported	Males and Females
	ieu-a-294	Inflammatory bowel disease	Inverse variance weighted	131	-0.0181196	0.0215123	0.399626	65642	Not supported	Males and Females
	ieu-a-970	Ulcerative colitis	Inverse variance weighted	83	-0.00139932	0.0182548	0.938898	47745	Not supported	Males and Females
	ieu-a-996	Eczema	Inverse variance weighted	12	0.10464	0.0449947	0.0200397	40530	Supported	Males and Females
	ieu-b-41	bipolar disorder	Inverse variance weighted	14	-0.0961138	0.0775307	0.215091	51710	Not supported	Males and Females
	ieu-b-42	schizophrenia	Inverse variance weighted	78	0.0429827	0.0290088	0.138417	77096	Not supported	Males and Females
	ieu-b-4967	Appendicitis	Wald ratio	1	0.0690104	0.092542	0.455836	486484	Not supported	Males and Females
	ieu-b-4970	Cellulitis	Inverse variance weighted	2	-0.0265939	0.141463	0.850883	486484	Not supported	Males and Females
	ieu-b-4971	Cholecystitits	Wald ratio	1	0.119633	0.0657139	0.0686808	486484	Not supported	Males and Females
	ieu-b-7	Parkinson's disease	Inverse variance weighted	21	-0.00638446	0.0359995	0.859234	482730	Not supported	Males and Females
	ukb-a-522	Diagnoses - main ICD10: D25 Leiomyoma of uterus	Inverse variance weighted	5	-1.275	5.00136	0.798777	337199	Not supported	Males and Females
	ukb-a-537	Diagnoses - main ICD10: I80 Phlebitis and thrombophlebitis	Inverse variance weighted	5	3.83028	5.05202	0.448351	337199	Not supported	Males and Females
	ukb-a-538	Diagnoses - main ICD10: I83 Varicose veins of lower extremities	Inverse variance weighted	15	2.53476	1.95437	0.194641	337199	Not supported	Males and Females
	ukb-a-540	Diagnoses - main ICD10: J22 Unspecified acute lower respiratory infection	Wald ratio	1	-1.82114	18.8039	0.922846	337199	Not supported	Males and Females
	ukb-a-541	Diagnoses - main ICD10: J33 Nasal polyp	Inverse variance weighted	7	-7.99771	6.81969	0.240901	337199	Not supported	Males and Females
	ukb-a-549	Diagnoses - main ICD10: K40 Inguinal hernia	Inverse variance weighted	10	0.949289	4.66174	0.83864	337199	Not supported	Males and Females
	ukb-a-559	Diagnoses - main ICD10: K80 Cholelithiasis	Inverse variance weighted	11	1.72352	1.83653	0.348004	337199	Not supported	Males and Females
	ukb-a-574	Diagnoses - main ICD10: N20 Calculus of kidney and ureter	Inverse variance weighted	3	5.46508	8.59316	0.52479	337199	Not supported	Males and Females
	ukb-b-10859	Diagnoses - main ICD10: K57.3 Diverticular disease of large intestine without perforation or abscess	Inverse variance weighted	3	-5.94001	4.69541	0.205847	463010	Not supported	Males and Females
	ukb-b-11874	Diagnoses - secondary ICD10: M06.99 Rheumatoid arthritis, unspecified (Site unspecified)	Inverse variance weighted	2	-2.10686	8.58909	0.806228	463010	Not supported	Males and Females
	ukb-b-12267	Diagnoses - main ICD10: I80.2 Phlebitis and thrombophlebitis of other deep vessels of lower extremities	Inverse variance weighted	4	15.7897	12.6654	0.212515	463010	Not supported	Males and Females
	ukb-b-12493	Diagnoses - secondary ICD10: I10 Essential (primary) hypertension	Inverse variance weighted	67	-0.150629	0.620484	0.808191	463010	Not supported	Males and Females
	ukb-b-12765	Diagnoses - secondary ICD10: M10.99 Gout, unspecified (Site unspecified)	Inverse variance weighted	3	-19.9807	14.1798	0.158808	463010	Not supported	Males and Females
	ukb-b-12944	Diagnoses - main ICD10: N84.0 Polyp of corpus uteri	Wald ratio	1	-49.5482	12.1258	4.38545e-05	463010	Supported	Males and Females
	ukb-b-13392	Diagnoses - secondary ICD10: K57.3 Diverticular disease of large intestine without perforation or abscess	Inverse variance weighted	3	-0.683183	13.5577	0.959811	463010	Not supported	Males and Females
	ukb-b-17219	Diagnoses - secondary ICD10: J45.9 Asthma, unspecified	Inverse variance weighted	21	-1.10788	1.46947	0.450889	463010	Not supported	Males and Females
	ukb-b-17961	Diagnoses - main ICD10: K58.9 Irritable bowel syndrome without diarrhoea	Wald ratio	1	32.0729	33.0431	0.331728	463010	Not supported	Males and Females
	ukb-b-18372	Diagnoses - main ICD10: N20.0 Calculus of kidney	Inverse variance weighted	3	6.78009	10.8124	0.530616	463010	Not supported	Males and Females
	ukb-b-18629	Diagnoses - main ICD10: N20.1 Calculus of ureter	Inverse variance weighted	2	18.0599	16.2776	0.267215	463010	Not supported	Males and Females
	ukb-b-1968	Diagnoses - main ICD10: K63.5 Polyp of colon	Inverse variance weighted	2	-8.85183	10.1454	0.382939	463010	Not supported	Males and Females
	ukb-b-19805	Diagnoses - main ICD10: K62.1 Rectal polyp	Inverse variance weighted	2	-2.60886	26.5073	0.921598	463010	Not supported	Males and Females
	ukb-b-20017	Diagnoses - secondary ICD10: K29.8 Duodenitis	Wald ratio	1	-1.92844	14.1162	0.891338	463010	Not supported	Males and Females
	ukb-b-3672	Diagnoses - secondary ICD10: K44.9 Diaphragmatic hernia without obstruction or gangrene	Inverse variance weighted	4	2.41034	4.78539	0.614481	463010	Not supported	Males and Females
	ukb-b-4226	Diagnoses - secondary ICD10: E03.9 Hypothyroidism, unspecified	Inverse variance weighted	35	-3.59644	1.75854	0.0408427	463010	Supported	Males and Females
	ukb-b-4929	Diagnoses - secondary ICD10: I73.9 Peripheral vascular disease, unspecified	Wald ratio	1	-48.5799	22.6877	0.0322542	463010	Supported	Males and Females
	ukb-b-6217	Diagnoses - secondary ICD10: I48 Atrial fibrillation and flutter	Inverse variance weighted	14	-0.670568	2.91784	0.818234	463010	Not supported	Males and Females
	ukb-b-677	Diagnoses - main ICD10: K43.9 Ventral hernia without obstruction or gangrene	Wald ratio	1	-60.1714	21.0274	0.00421538	463010	Supported	Males and Females
	ukb-b-7178	Doctor diagnosed hayfever or allergic rhinitis	Inverse variance weighted	31	0.521483	0.349748	0.135956	112583	Not supported	Males and Females
	ukb-b-7330	Diagnoses - main ICD10: K31.7 Polyp of stomach and duodenum	Wald ratio	1	-9.75692	32.6856	0.765315	463010	Not supported	Males and Females
	ukb-b-7660	Diagnoses - main ICD9: 4549 Varicose veins of lower extremity without ulcer/inflammation	Wald ratio	1	27.4753	27.583	0.319204	463010	Not supported	Males and Females
	ukb-b-8549	Diagnoses - main ICD10: D24 Benign neoplasm of breast	Wald ratio	1	3.56826	24.816	0.885667	463010	Not supported	Males and Females
	ukb-b-8848	Diagnoses - main ICD10: K44.9 Diaphragmatic hernia without obstruction or gangrene	Wald ratio	1	-46.5729	11.2884	3.69564e-05	463010	Supported	Males and Females
	ukb-b-964	Diagnoses - main ICD10: I48 Atrial fibrillation and flutter	Inverse variance weighted	19	0.954193	3.21523	0.76664	463010	Not supported	Males and Females
	ukb-b-9873	Diagnoses - main ICD10: N39.3 Stress incontinence	Wald ratio	1	-10.3344	13.6778	0.449912	463010	Not supported	Males and Females
	ukb-d-D17	Diagnoses - main ICD10: D17 Benign lipomatous neoplasm	Inverse variance weighted	3	-3.29025	6.29378	0.601129	361194	Not supported	Males and Females
	ukb-d-D22	Diagnoses - main ICD10: D22 Melanocytic naevi	Inverse variance weighted	7	-2.77056	4.84705	0.567595	361194	Not supported	Males and Females
	ukb-d-D50	Diagnoses - main ICD10: D50 Iron deficiency anaemia	Wald ratio	1	-23.6139	13.1823	0.07324	361194	Not supported	Males and Females
	ukb-d-I26	Diagnoses - main ICD10: I26 Pulmonary embolism	Inverse variance weighted	7	9.79795	4.99392	0.0497653	361194	Supported	Males and Females
	ukb-d-I50	Diagnoses - main ICD10: I50 Heart failure	Inverse variance weighted	2	17.9363	16.5463	0.278362	361194	Not supported	Males and Females
	ukb-d-I63	Diagnoses - main ICD10: I63 Cerebral infarction	Wald ratio	1	26.2025	16.953	0.122202	361194	Not supported	Males and Females
	ukb-d-K42	Diagnoses - main ICD10: K42 Umbilical hernia	Wald ratio	1	-29.8836	10.4431	0.00421538	361194	Supported	Males and Females
	ukb-d-K61	Diagnoses - main ICD10: K61 Abscess of anal and rectal regions	Wald ratio	1	38.3747	26.578	0.148781	361194	Not supported	Males and Females
	ukb-d-K81	Diagnoses - main ICD10: K81 Cholecystitis	Inverse variance weighted	2	18.1181	9.14587	0.0475893	361194	Supported	Males and Females
	ukb-d-N13	Diagnoses - main ICD10: N13 Obstructive and reflux uropathy	Inverse variance weighted	2	-25.0916	16.5725	0.130012	361194	Not supported	Males and Females
	ukb-d-N30	Diagnoses - main ICD10: N30 Cystitis	Wald ratio	1	24.5276	23.8193	0.303134	361194	Not supported	Males and Females
	ukb-d-N60	Diagnoses - main ICD10: N60 Benign mammary dysplasia	Wald ratio	1	25.0434	29.3719	0.393864	361194	Not supported	Males and Females
	ukb-d-N80	Diagnoses - main ICD10: N80 Endometriosis	Wald ratio	1	-3.85759	28.3099	0.891613	361194	Not supported	Males and Females
	ukb-d-N84	Diagnoses - main ICD10: N84 Polyp of female genital tract	Wald ratio	1	-39.9007	9.8023	4.69021e-05	361194	Supported	Males and Females

## Sheet: Ovarian
	Trait ID	Trait	Method	No. of SNPs	Beta	SE	P-value	N	Association	Sex
	ebi-a-GCST003116	Coronary artery disease	Inverse variance weighted	38	-0.0757359	0.0290422	0.00911302	42457	Supported	NA
	ebi-a-GCST003374	Chronic kidney disease	Inverse variance weighted	4	0.095594	0.0542675	0.0781484	117165	Not supported	NA
	ebi-a-GCST005903	Major depressive disorder (ICD-10 coded)	Wald ratio	1	1.2299	3.79459	0.745847	217584	Not supported	NA
	ebi-a-GCST006906	Stroke	Inverse variance weighted	7	-0.0723915	0.0860584	0.400241	446696	Not supported	NA
	ebi-a-GCST006908	Ischemic stroke	Inverse variance weighted	8	-0.0632228	0.0760358	0.405699	440328	Not supported	NA
	ebi-a-GCST007515	Type 2 diabetes	Inverse variance weighted	64	-0.0263846	0.0377644	0.484762	298957	Not supported	NA
	ebi-a-GCST010681	Type 1 diabetes	Inverse variance weighted	39	-0.00130795	0.00751667	0.86186	24840	Not supported	NA
	ebi-a-GCST011365	Myocardial infarction	Inverse variance weighted	74	-0.0221077	0.0317669	0.486469	58825	Not supported	NA
	ebi-a-GCST90000032	Myeloproliferative neoplasms	Inverse variance weighted	4	0.067686	0.0427789	0.113597	408241	Not supported	NA
	ebi-a-GCST90000514	Gastroesophageal reflux disease	Inverse variance weighted	75	0.128262	0.0583714	0.0279962	602604	Supported	NA
	ebi-a-GCST90001390	Dementia with Lewy bodies	Inverse variance weighted	6	0.000274612	0.024037	0.990885	6618	Not supported	NA
	ebi-a-GCST90013534	Rheumatoid arthritis	Inverse variance weighted	83	-0.00332214	0.0107068	0.756345	58284	Not supported	NA
	ebi-a-GCST90014325	Asthma	Inverse variance weighted	76	-0.0376395	0.0292568	0.198261	408422	Not supported	NA
	ebi-a-GCST90018120	Idiopathic pulmonary fibrosis	Inverse variance weighted	2	-19.1864	39.0921	0.623568	437235	Not supported	NA
	ieu-a-1025	Multiple sclerosis	Inverse variance weighted	49	0.00793341	0.0173316	0.647138	38589	Not supported	Males and Females
	ieu-a-1058	Celiac disease	Inverse variance weighted	15	0.00999681	0.0117643	0.395461	24265	Not supported	Males and Females
	ieu-a-1085	Amyotrophic lateral sclerosis	Inverse variance weighted	7	-0.133282	0.231243	0.564363	36052	Not supported	Males and Females
	ieu-a-1097	Microalbuminuria	Wald ratio	1	0.02309	0.0949	0.807766	54116	Not supported	Males and Females
	ieu-a-12	Crohn's disease	Inverse variance weighted	119	0.0117196	0.0133707	0.380749	51874	Not supported	Males and Females
	ieu-a-294	Inflammatory bowel disease	Inverse variance weighted	132	-0.00379424	0.0153634	0.804935	65642	Not supported	Males and Females
	ieu-a-970	Ulcerative colitis	Inverse variance weighted	86	-0.0161275	0.0147867	0.275416	47745	Not supported	Males and Females
	ieu-a-996	Eczema	Inverse variance weighted	12	-0.0653902	0.0339239	0.0539109	40530	Not supported	Males and Females
	ieu-b-41	bipolar disorder	Inverse variance weighted	13	0.0280148	0.0705052	0.691114	51710	Not supported	Males and Females
	ieu-b-42	schizophrenia	Inverse variance weighted	75	0.0800237	0.0227434	0.000433932	77096	Supported	Males and Females
	ieu-b-4967	Appendicitis	Wald ratio	1	-0.047648	0.0683345	0.48563	486484	Not supported	Males and Females
	ieu-b-4970	Cellulitis	Inverse variance weighted	2	0.0755991	0.214523	0.724534	486484	Not supported	Males and Females
	ieu-b-4971	Cholecystitits	Wald ratio	1	0.0423622	0.0488823	0.386152	486484	Not supported	Males and Females
	ieu-b-7	Parkinson's disease	Inverse variance weighted	21	-0.0608119	0.0406632	0.134784	482730	Not supported	Males and Females
	ukb-a-522	Diagnoses - main ICD10: D25 Leiomyoma of uterus	Inverse variance weighted	4	-3.36976	5.64631	0.550637	337199	Not supported	Males and Females
	ukb-a-537	Diagnoses - main ICD10: I80 Phlebitis and thrombophlebitis	Inverse variance weighted	4	-0.82527	4.27859	0.84705	337199	Not supported	Males and Females
	ukb-a-538	Diagnoses - main ICD10: I83 Varicose veins of lower extremities	Inverse variance weighted	14	1.44879	1.6188	0.370798	337199	Not supported	Males and Females
	ukb-a-540	Diagnoses - main ICD10: J22 Unspecified acute lower respiratory infection	Wald ratio	1	-2.43437	14.6624	0.868134	337199	Not supported	Males and Females
	ukb-a-541	Diagnoses - main ICD10: J33 Nasal polyp	Inverse variance weighted	7	-4.57578	6.69733	0.494465	337199	Not supported	Males and Females
	ukb-a-549	Diagnoses - main ICD10: K40 Inguinal hernia	Inverse variance weighted	10	2.55104	1.4991	0.0888095	337199	Not supported	Males and Females
	ukb-a-556	Diagnoses - main ICD10: K60 Fissure and fistula of anal and rectal regions	Wald ratio	1	9.87541	14.6082	0.49903	337199	Not supported	Males and Females
	ukb-a-559	Diagnoses - main ICD10: K80 Cholelithiasis	Inverse variance weighted	11	0.737891	1.89781	0.697415	337199	Not supported	Males and Females
	ukb-a-574	Diagnoses - main ICD10: N20 Calculus of kidney and ureter	Inverse variance weighted	3	13.5749	11.9385	0.255511	337199	Not supported	Males and Females
	ukb-b-10859	Diagnoses - main ICD10: K57.3 Diverticular disease of large intestine without perforation or abscess	Inverse variance weighted	3	0.368333	3.45028	0.914984	463010	Not supported	Males and Females
	ukb-b-11874	Diagnoses - secondary ICD10: M06.99 Rheumatoid arthritis, unspecified (Site unspecified)	Inverse variance weighted	2	-4.81784	6.27742	0.442792	463010	Not supported	Males and Females
	ukb-b-12267	Diagnoses - main ICD10: I80.2 Phlebitis and thrombophlebitis of other deep vessels of lower extremities	Inverse variance weighted	5	22.2649	7.43143	0.00273501	463010	Supported	Males and Females
	ukb-b-12493	Diagnoses - secondary ICD10: I10 Essential (primary) hypertension	Inverse variance weighted	66	-0.229673	0.521426	0.659597	463010	Not supported	Males and Females
	ukb-b-12765	Diagnoses - secondary ICD10: M10.99 Gout, unspecified (Site unspecified)	Inverse variance weighted	3	-15.5062	10.394	0.13574	463010	Not supported	Males and Females
	ukb-b-12944	Diagnoses - main ICD10: N84.0 Polyp of corpus uteri	Wald ratio	1	9.83689	8.82109	0.264784	463010	Not supported	Males and Females
	ukb-b-13392	Diagnoses - secondary ICD10: K57.3 Diverticular disease of large intestine without perforation or abscess	Inverse variance weighted	3	8.19032	5.00443	0.101711	463010	Not supported	Males and Females
	ukb-b-16751	Diagnoses - secondary ICD10: J44.9 Chronic obstructive pulmonary disease, unspecified	Wald ratio	1	45.8445	17.1872	0.00764488	463010	Supported	Males and Females
	ukb-b-17219	Diagnoses - secondary ICD10: J45.9 Asthma, unspecified	Inverse variance weighted	21	0.23565	0.969224	0.807902	463010	Not supported	Males and Females
	ukb-b-17961	Diagnoses - main ICD10: K58.9 Irritable bowel syndrome without diarrhoea	Wald ratio	1	-5.82265	26.9446	0.828912	463010	Not supported	Males and Females
	ukb-b-18372	Diagnoses - main ICD10: N20.0 Calculus of kidney	Inverse variance weighted	3	12.767	17.0061	0.452814	463010	Not supported	Males and Females
	ukb-b-18629	Diagnoses - main ICD10: N20.1 Calculus of ureter	Inverse variance weighted	2	26.5617	32.0028	0.40655	463010	Not supported	Males and Females
	ukb-b-1968	Diagnoses - main ICD10: K63.5 Polyp of colon	Inverse variance weighted	2	4.68331	6.50768	0.471735	463010	Not supported	Males and Females
	ukb-b-19805	Diagnoses - main ICD10: K62.1 Rectal polyp	Inverse variance weighted	2	13.147	8.42426	0.118614	463010	Not supported	Males and Females
	ukb-b-20017	Diagnoses - secondary ICD10: K29.8 Duodenitis	Wald ratio	1	-10.0637	10.4248	0.334364	463010	Not supported	Males and Females
	ukb-b-3672	Diagnoses - secondary ICD10: K44.9 Diaphragmatic hernia without obstruction or gangrene	Inverse variance weighted	4	-1.87182	3.36403	0.577923	463010	Not supported	Males and Females
	ukb-b-4226	Diagnoses - secondary ICD10: E03.9 Hypothyroidism, unspecified	Inverse variance weighted	35	-1.26045	1.04685	0.228575	463010	Not supported	Males and Females
	ukb-b-4929	Diagnoses - secondary ICD10: I73.9 Peripheral vascular disease, unspecified	Wald ratio	1	-9.73035	16.8459	0.563528	463010	Not supported	Males and Females
	ukb-b-6217	Diagnoses - secondary ICD10: I48 Atrial fibrillation and flutter	Inverse variance weighted	13	1.57568	1.53149	0.303549	463010	Not supported	Males and Females
	ukb-b-677	Diagnoses - main ICD10: K43.9 Ventral hernia without obstruction or gangrene	Wald ratio	1	0.370638	15.4933	0.980914	463010	Not supported	Males and Females
	ukb-b-7178	Doctor diagnosed hayfever or allergic rhinitis	Inverse variance weighted	32	0.0718692	0.273332	0.792599	112583	Not supported	Males and Females
	ukb-b-7330	Diagnoses - main ICD10: K31.7 Polyp of stomach and duodenum	Wald ratio	1	8.58124	24.1785	0.722656	463010	Not supported	Males and Females
	ukb-b-7660	Diagnoses - main ICD9: 4549 Varicose veins of lower extremity without ulcer/inflammation	Wald ratio	1	9.07485	19.7279	0.645516	463010	Not supported	Males and Females
	ukb-b-8549	Diagnoses - main ICD10: D24 Benign neoplasm of breast	Wald ratio	1	-15.1217	18.2456	0.407224	463010	Not supported	Males and Females
	ukb-b-8848	Diagnoses - main ICD10: K44.9 Diaphragmatic hernia without obstruction or gangrene	Wald ratio	1	19.1859	8.06381	0.0173474	463010	Supported	Males and Females
	ukb-b-964	Diagnoses - main ICD10: I48 Atrial fibrillation and flutter	Inverse variance weighted	18	0.559261	1.70984	0.743605	463010	Not supported	Males and Females
	ukb-b-9873	Diagnoses - main ICD10: N39.3 Stress incontinence	Wald ratio	1	-6.91585	10.1006	0.493533	463010	Not supported	Males and Females
	ukb-d-D17	Diagnoses - main ICD10: D17 Benign lipomatous neoplasm	Inverse variance weighted	3	5.01994	7.14667	0.482419	361194	Not supported	Males and Females
	ukb-d-D22	Diagnoses - main ICD10: D22 Melanocytic naevi	Inverse variance weighted	7	-10.3171	13.2472	0.436092	361194	Not supported	Males and Females
	ukb-d-D50	Diagnoses - main ICD10: D50 Iron deficiency anaemia	Wald ratio	1	14.6128	9.07807	0.107467	361194	Not supported	Males and Females
	ukb-d-I26	Diagnoses - main ICD10: I26 Pulmonary embolism	Inverse variance weighted	8	10.9765	5.44946	0.0439848	361194	Supported	Males and Females
	ukb-d-I50	Diagnoses - main ICD10: I50 Heart failure	Inverse variance weighted	2	12.8755	12.7164	0.311291	361194	Not supported	Males and Females
	ukb-d-I63	Diagnoses - main ICD10: I63 Cerebral infarction	Wald ratio	1	6.54987	12.9038	0.61174	361194	Not supported	Males and Females
	ukb-d-K42	Diagnoses - main ICD10: K42 Umbilical hernia	Wald ratio	1	0.184074	7.6946	0.980914	361194	Not supported	Males and Females
	ukb-d-K61	Diagnoses - main ICD10: K61 Abscess of anal and rectal regions	Wald ratio	1	34.088	19.6903	0.0834141	361194	Not supported	Males and Females
	ukb-d-K81	Diagnoses - main ICD10: K81 Cholecystitis	Inverse variance weighted	2	3.48722	6.80774	0.608481	361194	Not supported	Males and Females
	ukb-d-N13	Diagnoses - main ICD10: N13 Obstructive and reflux uropathy	Inverse variance weighted	2	-2.50163	17.2342	0.884588	361194	Not supported	Males and Females
	ukb-d-N30	Diagnoses - main ICD10: N30 Cystitis	Wald ratio	1	9.69767	17.3421	0.576027	361194	Not supported	Males and Females
	ukb-d-N60	Diagnoses - main ICD10: N60 Benign mammary dysplasia	Wald ratio	1	-7.20425	21.2737	0.734876	361194	Not supported	Males and Females
	ukb-d-N80	Diagnoses - main ICD10: N80 Endometriosis	Wald ratio	1	16.1077	21.801	0.459999	361194	Not supported	Males and Females
	ukb-d-N84	Diagnoses - main ICD10: N84 Polyp of female genital tract	Wald ratio	1	8.31988	7.12525	0.242944	361194	Not supported	Males and Females

## Sheet: Oesophageal
	Trait ID	Trait	Method	No. of SNPs	Beta	SE	P-value	N	Association	Sex
	ebi-a-GCST003116	Coronary artery disease	Inverse variance weighted	31	-0.0996796	0.0540574	0.0651892	42457	Not supported	NA
	ebi-a-GCST003374	Chronic kidney disease	Wald ratio	1	-0.052	0.194	0.788668	117165	Not supported	NA
	ebi-a-GCST005903	Major depressive disorder (ICD-10 coded)	Wald ratio	1	0.841043	5.09573	0.868906	217584	Not supported	NA
	ebi-a-GCST006906	Stroke	Inverse variance weighted	7	-0.139894	0.220442	0.525684	446696	Not supported	NA
	ebi-a-GCST006908	Ischemic stroke	Inverse variance weighted	8	0.00793197	0.129506	0.951162	440328	Not supported	NA
	ebi-a-GCST007515	Type 2 diabetes	Inverse variance weighted	10	-0.0365551	0.179332	0.838479	298957	Not supported	NA
	ebi-a-GCST010681	Type 1 diabetes	Inverse variance weighted	29	-0.0180472	0.021624	0.403947	24840	Not supported	NA
	ebi-a-GCST011365	Myocardial infarction	Inverse variance weighted	63	-0.119592	0.0495583	0.0158152	58825	Supported	NA
	ebi-a-GCST90000032	Myeloproliferative neoplasms	Inverse variance weighted	3	-0.0280423	0.0293813	0.339868	408241	Not supported	NA
	ebi-a-GCST90000514	Gastroesophageal reflux disease	Inverse variance weighted	69	0.265284	0.0824734	0.00129717	602604	Supported	NA
	ebi-a-GCST90001390	Dementia with Lewy bodies	Inverse variance weighted	3	0.0162078	0.084249	0.847445	6618	Not supported	NA
	ebi-a-GCST90013534	Rheumatoid arthritis	Inverse variance weighted	66	-0.0176499	0.0238363	0.459019	58284	Not supported	NA
	ebi-a-GCST90014325	Asthma	Inverse variance weighted	67	-0.0138377	0.0459735	0.76342	408422	Not supported	NA
	ieu-a-1025	Multiple sclerosis	Inverse variance weighted	31	-0.00385135	0.0335395	0.90858	38589	Not supported	Males and Females
	ieu-a-1058	Celiac disease	Inverse variance weighted	10	-0.0812848	0.0398289	0.0412659	24265	Supported	Males and Females
	ieu-a-1085	Amyotrophic lateral sclerosis	Inverse variance weighted	5	0.20785	0.389783	0.593864	36052	Not supported	Males and Females
	ieu-a-12	Crohn's disease	Inverse variance weighted	81	-0.00504605	0.0201863	0.802607	51874	Not supported	Males and Females
	ieu-a-294	Inflammatory bowel disease	Inverse variance weighted	102	-0.00125115	0.0222087	0.955074	65642	Not supported	Males and Females
	ieu-a-970	Ulcerative colitis	Inverse variance weighted	66	0.00619485	0.0233729	0.790976	47745	Not supported	Males and Females
	ieu-a-996	Eczema	Inverse variance weighted	9	-0.0087881	0.0577599	0.87907	40530	Not supported	Males and Females
	ieu-b-41	bipolar disorder	Inverse variance weighted	12	0.0161806	0.0672556	0.809877	51710	Not supported	Males and Females
	ieu-b-42	schizophrenia	Inverse variance weighted	68	0.150159	0.0399811	0.000172818	77096	Supported	Males and Females
	ieu-b-4967	Appendicitis	Wald ratio	1	0.137159	0.0911126	0.132227	486484	Not supported	Males and Females
	ieu-b-4970	Cellulitis	Inverse variance weighted	2	-0.112527	0.141971	0.428006	486484	Not supported	Males and Females
	ieu-b-4971	Cholecystitits	Wald ratio	1	-0.0694372	0.0661219	0.293654	486484	Not supported	Males and Females
	ieu-b-7	Parkinson's disease	Inverse variance weighted	18	0.100756	0.0361288	0.00529035	482730	Supported	Males and Females
	ukb-a-522	Diagnoses - main ICD10: D25 Leiomyoma of uterus	Inverse variance weighted	4	-1.3467	5.12252	0.79263	337199	Not supported	Males and Females
	ukb-a-537	Diagnoses - main ICD10: I80 Phlebitis and thrombophlebitis	Inverse variance weighted	6	-7.84171	5.11617	0.125342	337199	Not supported	Males and Females
	ukb-a-538	Diagnoses - main ICD10: I83 Varicose veins of lower extremities	Inverse variance weighted	15	-1.2333	1.72939	0.475758	337199	Not supported	Males and Females
	ukb-a-540	Diagnoses - main ICD10: J22 Unspecified acute lower respiratory infection	Wald ratio	1	-12.2484	16.3822	0.454663	337199	Not supported	Males and Females
	ukb-a-541	Diagnoses - main ICD10: J33 Nasal polyp	Inverse variance weighted	5	-16.3225	6.81952	0.0166884	337199	Supported	Males and Females
	ukb-a-549	Diagnoses - main ICD10: K40 Inguinal hernia	Inverse variance weighted	9	5.63035	3.5019	0.10788	337199	Not supported	Males and Females
	ukb-a-559	Diagnoses - main ICD10: K80 Cholelithiasis	Inverse variance weighted	10	-0.93786	1.5756	0.551684	337199	Not supported	Males and Females
	ukb-a-574	Diagnoses - main ICD10: N20 Calculus of kidney and ureter	Inverse variance weighted	3	5.51545	8.33773	0.508288	337199	Not supported	Males and Females
	ukb-b-10859	Diagnoses - main ICD10: K57.3 Diverticular disease of large intestine without perforation or abscess	Inverse variance weighted	3	1.27069	4.59162	0.781979	463010	Not supported	Males and Females
	ukb-b-11601	Diagnoses - main ICD10: N40 Hyperplasia of prostate	Inverse variance weighted	9	-4.06599	10.0138	0.684714	463010	Not supported	Males and Females
	ukb-b-11874	Diagnoses - secondary ICD10: M06.99 Rheumatoid arthritis, unspecified (Site unspecified)	Wald ratio	1	-6.77931	9.0235	0.452475	463010	Not supported	Males and Females
	ukb-b-12267	Diagnoses - main ICD10: I80.2 Phlebitis and thrombophlebitis of other deep vessels of lower extremities	Inverse variance weighted	4	-14.2975	9.75168	0.142605	463010	Not supported	Males and Females
	ukb-b-12493	Diagnoses - secondary ICD10: I10 Essential (primary) hypertension	Inverse variance weighted	54	0.695769	0.714257	0.329999	463010	Not supported	Males and Females
	ukb-b-12765	Diagnoses - secondary ICD10: M10.99 Gout, unspecified (Site unspecified)	Inverse variance weighted	3	0.589316	16.1755	0.970937	463010	Not supported	Males and Females
	ukb-b-12944	Diagnoses - main ICD10: N84.0 Polyp of corpus uteri	Wald ratio	1	-12.0845	11.9677	0.312612	463010	Not supported	Males and Females
	ukb-b-13392	Diagnoses - secondary ICD10: K57.3 Diverticular disease of large intestine without perforation or abscess	Inverse variance weighted	3	-2.26381	6.6706	0.734331	463010	Not supported	Males and Females
	ukb-b-17219	Diagnoses - secondary ICD10: J45.9 Asthma, unspecified	Inverse variance weighted	13	-3.60511	1.77662	0.0424377	463010	Supported	Males and Females
	ukb-b-17961	Diagnoses - main ICD10: K58.9 Irritable bowel syndrome without diarrhoea	Wald ratio	1	43.7274	35.4068	0.216831	463010	Not supported	Males and Females
	ukb-b-18372	Diagnoses - main ICD10: N20.0 Calculus of kidney	Inverse variance weighted	3	4.86972	10.6342	0.647004	463010	Not supported	Males and Females
	ukb-b-18629	Diagnoses - main ICD10: N20.1 Calculus of ureter	Inverse variance weighted	2	17.9296	15.8477	0.257901	463010	Not supported	Males and Females
	ukb-b-1968	Diagnoses - main ICD10: K63.5 Polyp of colon	Inverse variance weighted	2	-11.2763	8.90613	0.205465	463010	Not supported	Males and Females
	ukb-b-19805	Diagnoses - main ICD10: K62.1 Rectal polyp	Inverse variance weighted	2	-13.567	11.4095	0.234403	463010	Not supported	Males and Females
	ukb-b-20017	Diagnoses - secondary ICD10: K29.8 Duodenitis	Wald ratio	1	35.7177	14.1301	0.0114787	463010	Supported	Males and Females
	ukb-b-3672	Diagnoses - secondary ICD10: K44.9 Diaphragmatic hernia without obstruction or gangrene	Inverse variance weighted	3	40.2247	5.99526	1.954e-11	463010	Supported	Males and Females
	ukb-b-4226	Diagnoses - secondary ICD10: E03.9 Hypothyroidism, unspecified	Inverse variance weighted	24	-4.08941	2.5264	0.105518	463010	Not supported	Males and Females
	ukb-b-4929	Diagnoses - secondary ICD10: I73.9 Peripheral vascular disease, unspecified	Wald ratio	1	-88.562	22.6821	9.44226e-05	463010	Supported	Males and Females
	ukb-b-6217	Diagnoses - secondary ICD10: I48 Atrial fibrillation and flutter	Inverse variance weighted	13	0.64282	3.56016	0.856713	463010	Not supported	Males and Females
	ukb-b-7178	Doctor diagnosed hayfever or allergic rhinitis	Inverse variance weighted	26	0.31899	0.346021	0.35659	112583	Not supported	Males and Females
	ukb-b-7330	Diagnoses - main ICD10: K31.7 Polyp of stomach and duodenum	Wald ratio	1	47.5027	32.1241	0.139214	463010	Not supported	Males and Females
	ukb-b-7660	Diagnoses - main ICD9: 4549 Varicose veins of lower extremity without ulcer/inflammation	Wald ratio	1	18.6896	27.6883	0.499676	463010	Not supported	Males and Females
	ukb-b-8848	Diagnoses - main ICD10: K44.9 Diaphragmatic hernia without obstruction or gangrene	Wald ratio	1	32.6295	10.935	0.00284547	463010	Supported	Males and Females
	ukb-b-964	Diagnoses - main ICD10: I48 Atrial fibrillation and flutter	Inverse variance weighted	16	-2.34495	3.14933	0.456523	463010	Not supported	Males and Females
	ukb-b-9873	Diagnoses - main ICD10: N39.3 Stress incontinence	Wald ratio	1	39.4114	13.8273	0.00436825	463010	Supported	Males and Females
	ukb-d-D17	Diagnoses - main ICD10: D17 Benign lipomatous neoplasm	Inverse variance weighted	2	-3.75423	15.3722	0.807059	361194	Not supported	Males and Females
	ukb-d-D22	Diagnoses - main ICD10: D22 Melanocytic naevi	Inverse variance weighted	5	-2.54556	5.33341	0.633159	361194	Not supported	Males and Females
	ukb-d-I26	Diagnoses - main ICD10: I26 Pulmonary embolism	Inverse variance weighted	4	-5.03329	5.65093	0.373089	361194	Not supported	Males and Females
	ukb-d-I50	Diagnoses - main ICD10: I50 Heart failure	Wald ratio	1	25.3381	20.7773	0.22265	361194	Not supported	Males and Females
	ukb-d-K61	Diagnoses - main ICD10: K61 Abscess of anal and rectal regions	Wald ratio	1	-23.7162	24.0393	0.323859	361194	Not supported	Males and Females
	ukb-d-K81	Diagnoses - main ICD10: K81 Cholecystitis	Inverse variance weighted	2	-7.29015	9.13697	0.424944	361194	Not supported	Males and Females
	ukb-d-N13	Diagnoses - main ICD10: N13 Obstructive and reflux uropathy	Inverse variance weighted	2	2.94831	15.8768	0.852681	361194	Not supported	Males and Females
	ukb-d-N60	Diagnoses - main ICD10: N60 Benign mammary dysplasia	Wald ratio	1	38.6511	24.118	0.109027	361194	Not supported	Males and Females
	ukb-d-N80	Diagnoses - main ICD10: N80 Endometriosis	Wald ratio	1	23.1996	24.5202	0.344075	361194	Not supported	Males and Females
	ukb-d-N84	Diagnoses - main ICD10: N84 Polyp of female genital tract	Wald ratio	1	-8.92427	9.67977	0.356554	361194	Not supported	Males and Females

## Sheet: RCC
	Trait ID	Trait	Method	No. of SNPs	Beta	SE	P-value	N	Association	Sex
	ebi-a-GCST003116	Coronary artery disease	Inverse variance weighted	38	-0.0990907	0.0509032	0.0515766	42457	Not supported	NA
	ebi-a-GCST003374	Chronic kidney disease	Inverse variance weighted	4	0.0767351	0.073096	0.293817	117165	Not supported	NA
	ebi-a-GCST005903	Major depressive disorder (ICD-10 coded)	Wald ratio	1	16.011	5.24473	0.00226729	217584	Supported	NA
	ebi-a-GCST006906	Stroke	Inverse variance weighted	8	-0.365415	0.153003	0.0169268	446696	Supported	NA
	ebi-a-GCST006908	Ischemic stroke	Inverse variance weighted	9	-0.311722	0.138701	0.0246123	440328	Supported	NA
	ebi-a-GCST007515	Type 2 diabetes	Inverse variance weighted	64	0.00884189	0.0512494	0.863023	298957	Not supported	NA
	ebi-a-GCST010681	Type 1 diabetes	Inverse variance weighted	33	-0.0182544	0.0181204	0.313745	24840	Not supported	NA
	ebi-a-GCST011365	Myocardial infarction	Inverse variance weighted	75	-0.0679454	0.0487451	0.16335	58825	Not supported	NA
	ebi-a-GCST90000032	Myeloproliferative neoplasms	Inverse variance weighted	4	0.00852759	0.0453185	0.850743	408241	Not supported	NA
	ebi-a-GCST90000514	Gastroesophageal reflux disease	Inverse variance weighted	77	0.24786	0.0693076	0.00034859	602604	Supported	NA
	ebi-a-GCST90001390	Dementia with Lewy bodies	Inverse variance weighted	6	0.01087	0.0275199	0.692853	6618	Not supported	NA
	ebi-a-GCST90013534	Rheumatoid arthritis	Inverse variance weighted	75	0.01725	0.0304703	0.571309	58284	Not supported	NA
	ebi-a-GCST90014325	Asthma	Inverse variance weighted	66	0.013263	0.0539023	0.805639	408422	Not supported	NA
	ebi-a-GCST90018120	Idiopathic pulmonary fibrosis	Inverse variance weighted	2	-1.26935	18.6863	0.945842	437235	Not supported	NA
	ieu-a-1025	Multiple sclerosis	Inverse variance weighted	44	0.013705	0.0245197	0.576204	38589	Not supported	Males and Females
	ieu-a-1058	Celiac disease	Inverse variance weighted	10	-0.0861865	0.036422	0.0179653	24265	Supported	Males and Females
	ieu-a-1085	Amyotrophic lateral sclerosis	Inverse variance weighted	7	-0.240066	0.311905	0.441492	36052	Not supported	Males and Females
	ieu-a-1097	Microalbuminuria	Wald ratio	1	0.125284	0.125611	0.318573	54116	Not supported	Males and Females
	ieu-a-12	Crohn's disease	Inverse variance weighted	116	0.0354907	0.0181171	0.0501174	51874	Not supported	Males and Females
	ieu-a-294	Inflammatory bowel disease	Inverse variance weighted	130	0.026867	0.0200735	0.180757	65642	Not supported	Males and Females
	ieu-a-970	Ulcerative colitis	Inverse variance weighted	81	-0.0352733	0.0228476	0.122624	47745	Not supported	Males and Females
	ieu-a-996	Eczema	Inverse variance weighted	12	0.0227525	0.0493796	0.644965	40530	Not supported	Males and Females
	ieu-b-41	bipolar disorder	Inverse variance weighted	14	0.150945	0.0827899	0.0682689	51710	Not supported	Males and Females
	ieu-b-42	schizophrenia	Inverse variance weighted	78	0.00562455	0.03451	0.870532	77096	Not supported	Males and Females
	ieu-b-4967	Appendicitis	Wald ratio	1	-0.162128	0.091757	0.0772411	486484	Not supported	Males and Females
	ieu-b-4970	Cellulitis	Inverse variance weighted	2	-0.0468549	0.148646	0.752601	486484	Not supported	Males and Females
	ieu-b-4971	Cholecystitits	Wald ratio	1	-0.113818	0.0697313	0.10263	486484	Not supported	Males and Females
	ieu-b-7	Parkinson's disease	Inverse variance weighted	21	0.0324603	0.0325896	0.319235	482730	Not supported	Males and Females
	ukb-a-522	Diagnoses - main ICD10: D25 Leiomyoma of uterus	Inverse variance weighted	5	16.2026	13.1853	0.219132	337199	Not supported	Males and Females
	ukb-a-537	Diagnoses - main ICD10: I80 Phlebitis and thrombophlebitis	Inverse variance weighted	6	-2.39869	4.07637	0.556239	337199	Not supported	Males and Females
	ukb-a-538	Diagnoses - main ICD10: I83 Varicose veins of lower extremities	Inverse variance weighted	15	-0.148508	1.77878	0.933463	337199	Not supported	Males and Females
	ukb-a-540	Diagnoses - main ICD10: J22 Unspecified acute lower respiratory infection	Wald ratio	1	5.40435	17.0451	0.751196	337199	Not supported	Males and Females
	ukb-a-541	Diagnoses - main ICD10: J33 Nasal polyp	Inverse variance weighted	6	-6.71225	7.00915	0.338244	337199	Not supported	Males and Females
	ukb-a-549	Diagnoses - main ICD10: K40 Inguinal hernia	Inverse variance weighted	10	4.84856	2.61441	0.0636597	337199	Not supported	Males and Females
	ukb-a-556	Diagnoses - main ICD10: K60 Fissure and fistula of anal and rectal regions	Wald ratio	1	12.1115	25.8651	0.639599	337199	Not supported	Males and Females
	ukb-a-559	Diagnoses - main ICD10: K80 Cholelithiasis	Inverse variance weighted	11	-3.71164	2.52214	0.141122	337199	Not supported	Males and Females
	ukb-a-574	Diagnoses - main ICD10: N20 Calculus of kidney and ureter	Inverse variance weighted	3	-1.00933	14.2683	0.943605	337199	Not supported	Males and Females
	ukb-b-10859	Diagnoses - main ICD10: K57.3 Diverticular disease of large intestine without perforation or abscess	Inverse variance weighted	3	-11.5846	5.57235	0.0376224	463010	Supported	Males and Females
	ukb-b-11601	Diagnoses - main ICD10: N40 Hyperplasia of prostate	Inverse variance weighted	10	-0.695816	4.09834	0.865183	463010	Not supported	Males and Females
	ukb-b-11874	Diagnoses - secondary ICD10: M06.99 Rheumatoid arthritis, unspecified (Site unspecified)	Wald ratio	1	12.0517	37.143	0.745584	463010	Not supported	Males and Females
	ukb-b-12267	Diagnoses - main ICD10: I80.2 Phlebitis and thrombophlebitis of other deep vessels of lower extremities	Inverse variance weighted	5	-3.84193	11.6969	0.742566	463010	Not supported	Males and Females
	ukb-b-12493	Diagnoses - secondary ICD10: I10 Essential (primary) hypertension	Inverse variance weighted	67	-0.17026	0.629731	0.786877	463010	Not supported	Males and Females
	ukb-b-12765	Diagnoses - secondary ICD10: M10.99 Gout, unspecified (Site unspecified)	Inverse variance weighted	3	-22.5656	32.2334	0.483885	463010	Not supported	Males and Females
	ukb-b-12944	Diagnoses - main ICD10: N84.0 Polyp of corpus uteri	Wald ratio	1	11.479	11.9862	0.338222	463010	Not supported	Males and Females
	ukb-b-13392	Diagnoses - secondary ICD10: K57.3 Diverticular disease of large intestine without perforation or abscess	Inverse variance weighted	3	-11.4409	11.4655	0.318351	463010	Not supported	Males and Females
	ukb-b-16751	Diagnoses - secondary ICD10: J44.9 Chronic obstructive pulmonary disease, unspecified	Wald ratio	1	-19.3959	22.5099	0.388874	463010	Not supported	Males and Females
	ukb-b-17219	Diagnoses - secondary ICD10: J45.9 Asthma, unspecified	Inverse variance weighted	21	-0.395742	1.69017	0.814874	463010	Not supported	Males and Females
	ukb-b-17961	Diagnoses - main ICD10: K58.9 Irritable bowel syndrome without diarrhoea	Wald ratio	1	-12.1811	33.075	0.712659	463010	Not supported	Males and Females
	ukb-b-18372	Diagnoses - main ICD10: N20.0 Calculus of kidney	Inverse variance weighted	3	-3.96012	17.6832	0.822798	463010	Not supported	Males and Females
	ukb-b-18629	Diagnoses - main ICD10: N20.1 Calculus of ureter	Inverse variance weighted	2	-21.8823	16.704	0.190193	463010	Not supported	Males and Females
	ukb-b-1968	Diagnoses - main ICD10: K63.5 Polyp of colon	Inverse variance weighted	2	16.1178	9.29111	0.0827847	463010	Not supported	Males and Females
	ukb-b-19805	Diagnoses - main ICD10: K62.1 Rectal polyp	Inverse variance weighted	2	-14.2092	21.5477	0.509619	463010	Not supported	Males and Females
	ukb-b-20017	Diagnoses - secondary ICD10: K29.8 Duodenitis	Wald ratio	1	-3.74957	14.2896	0.793014	463010	Not supported	Males and Females
	ukb-b-3672	Diagnoses - secondary ICD10: K44.9 Diaphragmatic hernia without obstruction or gangrene	Inverse variance weighted	4	-2.885	4.27153	0.499421	463010	Not supported	Males and Females
	ukb-b-4226	Diagnoses - secondary ICD10: E03.9 Hypothyroidism, unspecified	Inverse variance weighted	34	-1.9592	1.63512	0.230838	463010	Not supported	Males and Females
	ukb-b-4929	Diagnoses - secondary ICD10: I73.9 Peripheral vascular disease, unspecified	Wald ratio	1	-27.0424	22.9949	0.239588	463010	Not supported	Males and Females
	ukb-b-6217	Diagnoses - secondary ICD10: I48 Atrial fibrillation and flutter	Inverse variance weighted	14	-3.4405	2.0226	0.0889383	463010	Not supported	Males and Females
	ukb-b-677	Diagnoses - main ICD10: K43.9 Ventral hernia without obstruction or gangrene	Wald ratio	1	-9.17185	21.1175	0.664053	463010	Not supported	Males and Females
	ukb-b-7178	Doctor diagnosed hayfever or allergic rhinitis	Inverse variance weighted	28	0.333815	0.431242	0.438885	112583	Not supported	Males and Females
	ukb-b-7330	Diagnoses - main ICD10: K31.7 Polyp of stomach and duodenum	Wald ratio	1	29.6836	32.7335	0.364498	463010	Not supported	Males and Females
	ukb-b-7660	Diagnoses - main ICD9: 4549 Varicose veins of lower extremity without ulcer/inflammation	Wald ratio	1	4.24229	28.2735	0.880729	463010	Not supported	Males and Females
	ukb-b-8549	Diagnoses - main ICD10: D24 Benign neoplasm of breast	Wald ratio	1	8.14849	25.0955	0.745408	463010	Not supported	Males and Females
	ukb-b-8848	Diagnoses - main ICD10: K44.9 Diaphragmatic hernia without obstruction or gangrene	Wald ratio	1	7.44661	11.2568	0.508279	463010	Not supported	Males and Females
	ukb-b-964	Diagnoses - main ICD10: I48 Atrial fibrillation and flutter	Inverse variance weighted	19	-3.61233	2.09026	0.083957	463010	Not supported	Males and Females
	ukb-b-9873	Diagnoses - main ICD10: N39.3 Stress incontinence	Wald ratio	1	-7.62965	13.8113	0.580661	463010	Not supported	Males and Females
	ukb-d-D17	Diagnoses - main ICD10: D17 Benign lipomatous neoplasm	Inverse variance weighted	2	22.3121	29.7116	0.452679	361194	Not supported	Males and Females
	ukb-d-D22	Diagnoses - main ICD10: D22 Melanocytic naevi	Inverse variance weighted	7	-1.9723	4.89078	0.686751	361194	Not supported	Males and Females
	ukb-d-D50	Diagnoses - main ICD10: D50 Iron deficiency anaemia	Wald ratio	1	-19.2915	14.2903	0.177026	361194	Not supported	Males and Females
	ukb-d-I26	Diagnoses - main ICD10: I26 Pulmonary embolism	Inverse variance weighted	8	-0.497115	4.46583	0.911366	361194	Not supported	Males and Females
	ukb-d-I50	Diagnoses - main ICD10: I50 Heart failure	Inverse variance weighted	2	11.7019	14.905	0.432396	361194	Not supported	Males and Females
	ukb-d-I63	Diagnoses - main ICD10: I63 Cerebral infarction	Wald ratio	1	4.96668	17.0851	0.771279	361194	Not supported	Males and Females
	ukb-d-K42	Diagnoses - main ICD10: K42 Umbilical hernia	Wald ratio	1	-4.55512	10.4878	0.664053	361194	Not supported	Males and Females
	ukb-d-K61	Diagnoses - main ICD10: K61 Abscess of anal and rectal regions	Wald ratio	1	-36.6522	27.6661	0.185236	361194	Not supported	Males and Females
	ukb-d-K81	Diagnoses - main ICD10: K81 Cholecystitis	Inverse variance weighted	2	-10.8809	12.8471	0.397021	361194	Not supported	Males and Females
	ukb-d-N13	Diagnoses - main ICD10: N13 Obstructive and reflux uropathy	Wald ratio	1	53.4861	23.8748	0.0250731	361194	Supported	Males and Females
	ukb-d-N30	Diagnoses - main ICD10: N30 Cystitis	Wald ratio	1	-7.61387	30.9447	0.805645	361194	Not supported	Males and Females
	ukb-d-N60	Diagnoses - main ICD10: N60 Benign mammary dysplasia	Wald ratio	1	-0.768155	26.513	0.976886	361194	Not supported	Males and Females
	ukb-d-N80	Diagnoses - main ICD10: N80 Endometriosis	Wald ratio	1	9.28746	39.9264	0.816061	361194	Not supported	Males and Females
	ukb-d-N84	Diagnoses - main ICD10: N84 Polyp of female genital tract	Wald ratio	1	9.08317	9.68778	0.348455	361194	Not supported	Males and Females

## Sheet: Lung
	Trait ID	Trait	Method	No. of SNPs	Beta	SE	P-value	N	Association	Sex
	ebi-a-GCST003116	Coronary artery disease	Inverse variance weighted	37	-0.121782	0.0468942	0.00940548	42457	Supported	NA
	ebi-a-GCST003374	Chronic kidney disease	Inverse variance weighted	4	0.0516545	0.0474429	0.276255	117165	Not supported	NA
	ebi-a-GCST006906	Stroke	Inverse variance weighted	7	-0.282247	0.0857795	0.00100053	446696	Supported	NA
	ebi-a-GCST006908	Ischemic stroke	Inverse variance weighted	8	-0.186001	0.0757702	0.0140963	440328	Supported	NA
	ebi-a-GCST007515	Type 2 diabetes	Inverse variance weighted	60	0.00270093	0.0317868	0.932285	298957	Not supported	NA
	ebi-a-GCST010681	Type 1 diabetes	Inverse variance weighted	30	-0.0378098	0.0150155	0.0118004	24840	Supported	NA
	ebi-a-GCST011365	Myocardial infarction	Inverse variance weighted	67	-0.0674477	0.0280446	0.0161716	58825	Supported	NA
	ebi-a-GCST90000032	Myeloproliferative neoplasms	Inverse variance weighted	4	0.0499848	0.0648705	0.440984	408241	Not supported	NA
	ebi-a-GCST90000514	Gastroesophageal reflux disease	Inverse variance weighted	75	0.299538	0.0688617	1.36235e-05	602604	Supported	NA
	ebi-a-GCST90001390	Dementia with Lewy bodies	Inverse variance weighted	6	-0.0337881	0.0209438	0.106685	6618	Not supported	NA
	ebi-a-GCST90013534	Rheumatoid arthritis	Inverse variance weighted	67	-0.0316575	0.0184519	0.0862213	58284	Not supported	NA
	ebi-a-GCST90014325	Asthma	Inverse variance weighted	62	-0.0895308	0.035784	0.0123502	408422	Supported	NA
	ebi-a-GCST90018120	Idiopathic pulmonary fibrosis	Inverse variance weighted	2	20.6779	9.68	0.0326676	437235	Supported	NA
	ieu-a-1025	Multiple sclerosis	Inverse variance weighted	38	0.0276391	0.0182233	0.129345	38589	Not supported	Males and Females
	ieu-a-1058	Celiac disease	Inverse variance weighted	9	0.0798374	0.033665	0.017715	24265	Supported	Males and Females
	ieu-a-1085	Amyotrophic lateral sclerosis	Inverse variance weighted	5	-0.0368449	0.223738	0.869197	36052	Not supported	Males and Females
	ieu-a-1097	Microalbuminuria	Wald ratio	1	0.099475	0.08036	0.215765	54116	Not supported	Males and Females
	ieu-a-12	Crohn's disease	Inverse variance weighted	107	0.0141152	0.0144287	0.327942	51874	Not supported	Males and Females
	ieu-a-294	Inflammatory bowel disease	Inverse variance weighted	120	0.0171339	0.015507	0.269199	65642	Not supported	Males and Females
	ieu-a-970	Ulcerative colitis	Inverse variance weighted	74	0.0223836	0.0171122	0.190857	47745	Not supported	Males and Females
	ieu-a-996	Eczema	Inverse variance weighted	12	-0.0218193	0.029985	0.466815	40530	Not supported	Males and Females
	ieu-b-41	bipolar disorder	Inverse variance weighted	14	0.0737124	0.0462374	0.110888	51710	Not supported	Males and Females
	ieu-b-42	schizophrenia	Inverse variance weighted	74	0.0956588	0.0437924	0.028935	77096	Supported	Males and Females
	ieu-b-4967	Appendicitis	Wald ratio	1	0.0244926	0.0594975	0.68059	486484	Not supported	Males and Females
	ieu-b-4970	Cellulitis	Inverse variance weighted	2	0.0408159	0.0958233	0.670145	486484	Not supported	Males and Females
	ieu-b-4971	Cholecystitits	Wald ratio	1	0.0546933	0.0433384	0.206947	486484	Not supported	Males and Females
	ieu-b-7	Parkinson's disease	Inverse variance weighted	19	-0.0111736	0.0229096	0.625745	482730	Not supported	Males and Females
	ukb-a-522	Diagnoses - main ICD10: D25 Leiomyoma of uterus	Inverse variance weighted	5	-0.0634994	4.26008	0.988107	337199	Not supported	Males and Females
	ukb-a-537	Diagnoses - main ICD10: I80 Phlebitis and thrombophlebitis	Inverse variance weighted	5	-3.58034	2.80467	0.201756	337199	Not supported	Males and Females
	ukb-a-538	Diagnoses - main ICD10: I83 Varicose veins of lower extremities	Inverse variance weighted	14	0.189469	1.54943	0.902674	337199	Not supported	Males and Females
	ukb-a-540	Diagnoses - main ICD10: J22 Unspecified acute lower respiratory infection	Wald ratio	1	-25.5384	12.3826	0.0391658	337199	Supported	Males and Females
	ukb-a-541	Diagnoses - main ICD10: J33 Nasal polyp	Inverse variance weighted	5	1.86472	8.13268	0.818645	337199	Not supported	Males and Females
	ukb-a-549	Diagnoses - main ICD10: K40 Inguinal hernia	Inverse variance weighted	10	-1.75245	2.79445	0.530583	337199	Not supported	Males and Females
	ukb-a-559	Diagnoses - main ICD10: K80 Cholelithiasis	Inverse variance weighted	11	1.68463	0.98505	0.0872299	337199	Not supported	Males and Females
	ukb-a-574	Diagnoses - main ICD10: N20 Calculus of kidney and ureter	Inverse variance weighted	3	-5.94861	5.57535	0.285995	337199	Not supported	Males and Females
	ukb-b-10859	Diagnoses - main ICD10: K57.3 Diverticular disease of large intestine without perforation or abscess	Inverse variance weighted	3	-2.39703	3.92789	0.541691	463010	Not supported	Males and Females
	ukb-b-11601	Diagnoses - main ICD10: N40 Hyperplasia of prostate	Inverse variance weighted	10	12.7801	10.2415	0.212077	463010	Not supported	Males and Females
	ukb-b-11874	Diagnoses - secondary ICD10: M06.99 Rheumatoid arthritis, unspecified (Site unspecified)	Wald ratio	1	10.9184	19.5075	0.575682	463010	Not supported	Males and Females
	ukb-b-12267	Diagnoses - main ICD10: I80.2 Phlebitis and thrombophlebitis of other deep vessels of lower extremities	Inverse variance weighted	5	-7.69076	5.98503	0.198793	463010	Not supported	Males and Females
	ukb-b-12493	Diagnoses - secondary ICD10: I10 Essential (primary) hypertension	Inverse variance weighted	66	-0.24325	0.443401	0.58328	463010	Not supported	Males and Females
	ukb-b-12765	Diagnoses - secondary ICD10: M10.99 Gout, unspecified (Site unspecified)	Inverse variance weighted	3	-17.0728	9.18664	0.0631064	463010	Not supported	Males and Females
	ukb-b-12944	Diagnoses - main ICD10: N84.0 Polyp of corpus uteri	Wald ratio	1	-1.10629	7.7475	0.886454	463010	Not supported	Males and Females
	ukb-b-13392	Diagnoses - secondary ICD10: K57.3 Diverticular disease of large intestine without perforation or abscess	Inverse variance weighted	3	-8.79215	4.3484	0.0431839	463010	Supported	Males and Females
	ukb-b-16751	Diagnoses - secondary ICD10: J44.9 Chronic obstructive pulmonary disease, unspecified	Wald ratio	1	48.9087	15.6339	0.00175772	463010	Supported	Males and Females
	ukb-b-17219	Diagnoses - secondary ICD10: J45.9 Asthma, unspecified	Inverse variance weighted	19	0.843072	1.16804	0.470429	463010	Not supported	Males and Females
	ukb-b-17961	Diagnoses - main ICD10: K58.9 Irritable bowel syndrome without diarrhoea	Wald ratio	1	2.92814	21.8832	0.893554	463010	Not supported	Males and Females
	ukb-b-18372	Diagnoses - main ICD10: N20.0 Calculus of kidney	Inverse variance weighted	3	-7.60319	7.01029	0.27811	463010	Not supported	Males and Females
	ukb-b-18629	Diagnoses - main ICD10: N20.1 Calculus of ureter	Inverse variance weighted	2	-5.45783	10.7172	0.610572	463010	Not supported	Males and Females
	ukb-b-1968	Diagnoses - main ICD10: K63.5 Polyp of colon	Inverse variance weighted	2	-2.44276	7.81676	0.754658	463010	Not supported	Males and Females
	ukb-b-19805	Diagnoses - main ICD10: K62.1 Rectal polyp	Inverse variance weighted	2	-8.55642	11.7988	0.468333	463010	Not supported	Males and Females
	ukb-b-20017	Diagnoses - secondary ICD10: K29.8 Duodenitis	Wald ratio	1	3.22479	9.24184	0.727139	463010	Not supported	Males and Females
	ukb-b-3672	Diagnoses - secondary ICD10: K44.9 Diaphragmatic hernia without obstruction or gangrene	Inverse variance weighted	4	-2.72421	2.79773	0.330195	463010	Not supported	Males and Females
	ukb-b-4226	Diagnoses - secondary ICD10: E03.9 Hypothyroidism, unspecified	Inverse variance weighted	29	-1.74814	1.65414	0.290591	463010	Not supported	Males and Females
	ukb-b-4929	Diagnoses - secondary ICD10: I73.9 Peripheral vascular disease, unspecified	Wald ratio	1	-53.2532	14.9205	0.000358162	463010	Supported	Males and Females
	ukb-b-6217	Diagnoses - secondary ICD10: I48 Atrial fibrillation and flutter	Inverse variance weighted	10	2.81814	2.49628	0.258924	463010	Not supported	Males and Females
	ukb-b-677	Diagnoses - main ICD10: K43.9 Ventral hernia without obstruction or gangrene	Wald ratio	1	-15.4922	13.6185	0.255293	463010	Not supported	Males and Females
	ukb-b-7178	Doctor diagnosed hayfever or allergic rhinitis	Inverse variance weighted	24	-0.246955	0.285162	0.38648	112583	Not supported	Males and Females
	ukb-b-7330	Diagnoses - main ICD10: K31.7 Polyp of stomach and duodenum	Wald ratio	1	-50.7664	21.2617	0.0169547	463010	Supported	Males and Females
	ukb-b-7660	Diagnoses - main ICD9: 4549 Varicose veins of lower extremity without ulcer/inflammation	Wald ratio	1	-19.3278	17.805	0.277687	463010	Not supported	Males and Females
	ukb-b-8549	Diagnoses - main ICD10: D24 Benign neoplasm of breast	Wald ratio	1	-0.402233	16.2303	0.980228	463010	Not supported	Males and Females
	ukb-b-8848	Diagnoses - main ICD10: K44.9 Diaphragmatic hernia without obstruction or gangrene	Wald ratio	1	10.4087	7.19018	0.147722	463010	Not supported	Males and Females
	ukb-b-964	Diagnoses - main ICD10: I48 Atrial fibrillation and flutter	Inverse variance weighted	13	0.199741	2.45163	0.935066	463010	Not supported	Males and Females
	ukb-b-9873	Diagnoses - main ICD10: N39.3 Stress incontinence	Wald ratio	1	8.30671	8.95223	0.353463	463010	Not supported	Males and Females
	ukb-d-D17	Diagnoses - main ICD10: D17 Benign lipomatous neoplasm	Inverse variance weighted	2	7.20659	18.485	0.696639	361194	Not supported	Males and Females
	ukb-d-D22	Diagnoses - main ICD10: D22 Melanocytic naevi	Inverse variance weighted	7	-7.84237	3.12317	0.012038	361194	Supported	Males and Females
	ukb-d-D50	Diagnoses - main ICD10: D50 Iron deficiency anaemia	Wald ratio	1	35.5683	8.6971	4.31975e-05	361194	Supported	Males and Females
	ukb-d-I26	Diagnoses - main ICD10: I26 Pulmonary embolism	Inverse variance weighted	8	-3.86354	2.91851	0.185567	361194	Not supported	Males and Females
	ukb-d-I50	Diagnoses - main ICD10: I50 Heart failure	Inverse variance weighted	2	-2.05533	13.0689	0.875033	361194	Not supported	Males and Females
	ukb-d-I63	Diagnoses - main ICD10: I63 Cerebral infarction	Wald ratio	1	2.32358	11.0839	0.833953	361194	Not supported	Males and Females
	ukb-d-K42	Diagnoses - main ICD10: K42 Umbilical hernia	Wald ratio	1	-7.69408	6.76351	0.255293	361194	Not supported	Males and Females
	ukb-d-K61	Diagnoses - main ICD10: K61 Abscess of anal and rectal regions	Wald ratio	1	-1.37871	17.1413	0.935894	361194	Not supported	Males and Females
	ukb-d-K81	Diagnoses - main ICD10: K81 Cholecystitis	Inverse variance weighted	2	6.74064	6.07284	0.267014	361194	Not supported	Males and Females
	ukb-d-N13	Diagnoses - main ICD10: N13 Obstructive and reflux uropathy	Wald ratio	1	-1.79179	15.4247	0.907523	361194	Not supported	Males and Females
	ukb-d-N60	Diagnoses - main ICD10: N60 Benign mammary dysplasia	Wald ratio	1	11.0918	18.3092	0.544644	361194	Not supported	Males and Females
	ukb-d-N80	Diagnoses - main ICD10: N80 Endometriosis	Wald ratio	1	19.8001	21.0859	0.347718	361194	Not supported	Males and Females
	ukb-d-N84	Diagnoses - main ICD10: N84 Polyp of female genital tract	Wald ratio	1	-0.487294	6.2503	0.937857	361194	Not supported	Males and Females
