# Supplementary material for: Phenome-wide Mendelian randomisation analysis of 378,142 cases reveals risk factors for eight common cancers
Source: Nat Commun. 2024 Mar 25;15:2637. doi: 10.1038/s41467-024-46927-z (PMC10963765; doi:10.1038/s41467-024-46927-z)
Supplement: Supplementary file 11 — Supp Data 8 [file 41467_2024_46927_MOESM11_ESM.xlsx]

## Sheet: SuppTable 8_MVMR
Supplementary Data 8 | Results of the multivariable Mendelian randomisation (MVMR) analysis.
We used the mv_multiple function in the TwoSampleMR package to perform multivariable MR (MVMR), which was applied to investigate which biologically related traits had independent pleiotropic effects on a specific cancer. We restricted our MVMR analyses to traits which had ≥2 IVs and for which we had access to full summary statistics required for the analysis. Statistical analyses were performed u…
	Cancer	Trait ID	Trait	No. of SNPs	ORMR	PMR	ORMVMR	PMVMR	95% CI
	Breast	ukb-d-30760_irnt	HDL cholesterol	163	1.08	0.000628	1.06	0.03	0.58	-	1.35
		ukb-d-30780_irnt	LDL direct	94	1.04	0.1	1.04	0.14	0.21	-	1.95
		ukb-d-30870_irnt	Triglycerides	132	0.96	0.15	1	0.9	0.72	-	1.14
	Breast	ieu-a-89	Height	142	1.04	0.12	1.04	0.23*	0.98	-	1.1
		ukb-d-30770_irnt	IGF-1	125	1.07	0.00621	1.06	0.049	1	-	1.13
	CRC	ieu-a-89	Height	226	1.06	0.03	1.06	0.045*	1	-	1.12
		ukb-d-30770_irnt	IGF-1	139	1.06	0.03	1.06	0.16	0.98	-	1.14
	CRC	ukb-d-30760_irnt	HDL cholesterol	180	1	0.92	1.01	0.7	0.28	-	0.85
		ukb-d-30780_irnt	LDL direct	96	1.1	0.02	1.09	0.04	0.03	-	0.68
		ukb-d-30870_irnt	Triglycerides	144	1.03	0.31	1.02	0.68	0.53	-	0.94
	Endometrial	ebi-a-GCST90002238	Fasting insulin	14	1.76	0.04	1.65	0.08	0.94	-	2.88
		ebi-a-GCST90012104	Bioavailable testosterone levels	42	1.48	0.00532	0.95	0.83	0.58	-	1.55
		ebi-a-GCST90012111	Sex hormone-binding globulin levels	212	0.59	7.4e-07	0.61	0.02	0.41	-	0.91
		ieu-a-974	Body mass index	15	1.76	5.9e-08	1.65	6.37e-05	1.29	-	2.11
* these are using the largest height dataset for which we don't have full data available
Breast Height 2022 ORMR= 1.1, PMR=3.86x10-3
CRC Height 2022 ORMR= 1.03, PMR=0.44
