# Supplementary material for: Phenome-wide Mendelian randomisation analysis of 378,142 cases reveals risk factors for eight common cancers
Source: Nat Commun. 2024 Mar 25;15:2637. doi: 10.1038/s41467-024-46927-z (PMC10963765; doi:10.1038/s41467-024-46927-z)
Supplement: Supplementary file 12 — Supp Data 9 [file 41467_2024_46927_MOESM12_ESM.xlsx]

## Sheet: Literature triples
Supplementary Data 9 | Literature triples identified across eight different cancer types and Mendelian randomisation defined risk factors using SemMedDB.
	Cancer	No. of triples		Trait ID	Trait	No. of triples
	Breast	18848		prot-a-943	Endoglin	523
	Prostate	8537		prot-a-779	Probable ATP-dependent RNA helicase DDX58	540
	Colorectal	3349		ukb-b-8369	Saturated fat	19647
	Lung	10511		ukb-b-12379	Fat	12549
	Endometrial	4030		prot-a-2908	Switch-associated protein 70	2
	Oesophageal	4899		prot-a-675	Gamma-crystallin D	5
	Renal	661		met-a-500	3-dehydrocarnitine*	3
	Ovarian	4270		ukb-b-16576	Dried fruit intake	5
				prot-a-3069	Tensin-2	4
				prot-a-854	Dedicator of cytokinesis protein 9	4
				prot-a-2793	Sorting nexin-1	7
				prot-a-3277	Zinc finger protein 843	2
				prot-a-237	Bcl-2-related protein A1	1
				prot-a-2882	Erythrocyte band 7 integral membrane protein	14
				prot-a-67	Alcohol dehydrogenase [NADP(+)]	1752
				prot-a-187	Agouti-signaling protein	321
				prot-a-366	Calpastatin	241
				prot-a-2585	Ribose-5-phosphate isomerase	1
				prot-a-1719	Leukocyte cell-derived chemotaxin 1	6
				ukb-d-30760_irnt	HDL cholesterol	7808
				prot-a-231	Basal Cell Adhesion Molecule	420
				ieu-a-974	Body mass index	11319
				prot-a-2440	Tyrosine-protein phosphatase non-receptor type 4	556
				prot-a-2629	Diamine acetyltransferase 2	50
				prot-a-766	Discoidin, CUB and LCCL domain-containing protein 2	1
				prot-a-2359	Peroxiredoxin-1	520
				met-a-702	2-tetradecenoyl carnitine	1597
				ukb-b-589	Particulate matter air pollution (pm10); 2007	1
				ieu-a-51	Hip circumference	487
				ieu-a-63	Waist circumference	2151
				ukb-b-8727	Age at last live birth	6
				prot-a-2966	Transforming growth factor-beta-induced protein ig-h3	1
				met-a-653	Stearoylcarnitine	4
				met-a-681	Oleoylcarnitine	3
				prot-a-1422	Interferon alpha-5	4707
				prot-a-2645	Secretogranin-3	12
				prot-a-1280	Gastrin-releasing peptide	441
				prot-a-442	Platelet glycoprotein 4	2214
				prot-a-2986	Tolloid-like protein 1	18
				prot-a-2893	Bile salt sulfotransferase	2
				prot-b-20	KIT ligand	7479
				ukb-b-4711	Usual walking pace	5
				prot-a-2978	Tyrosine-protein kinase receptor Tie-1, soluble	1
				prot-b-10	coagulation factor III, tissue factor	2899
				prot-a-18	Low molecular weight phosphotyrosine protein phosphatase	47
				ukb-b-17422	Age at menopause (last menstrual period)	954
				met-c-855	Omega-3 fatty acids	1114
				prot-a-485	Cadherin-5	224
				ukb-b-3666	Family relationship satisfaction	16
				ukb-b-8778	Pulse wave peak to peak time	22
				ukb-b-11971	Pulse wave Arterial Stiffness index	182
				ukb-d-30840_irnt	Total bilirubin	2297
				ukb-d-30770_irnt	IGF-1	9095
				ukb-b-9942	Nitrogen dioxide air pollution; 2010	8
				prot-a-550	Carbohydrate sulfotransferase 11	7
				ieu-b-40	body mass index	11319
				prot-a-1474	Interleukin-12 receptor subunit beta-2	36
				prot-a-587	CXADR-like membrane protein	28
				prot-a-2308	Plexin-B2	4
				prot-a-305	Complement C1q tumor necrosis factor-related protein 5	5
				ukb-d-30630_irnt	Apoliprotein A	6
				ukb-b-19921	Impedance of whole body	19
				met-a-421	3-methyl-2-oxobutyrate	36
				prot-a-1874	Mediator of RNA polymerase II transcription subunit 1	71
				prot-a-1009	Coagulation Factor VIII	1784
				prot-a-371	Cerebellin-1	1
				ukb-b-3881	Fresh fruit intake	6
				prot-a-2352	Pancreatic hormone	25010
				prot-a-2354	Basic salivary proline-rich protein 4	1
				prot-a-415	Cyclin-C	20
				prot-a-465	SLAM family member 5	19
				prot-a-2259	Membrane-associated progesterone receptor component 1	1
				prot-a-2428	Prostaglandin reductase 1	3316
				prot-a-256	Bone morphogenetic protein 6	174
				prot-a-1238	Golgi membrane protein 1	769
				ukb-d-30090_irnt	Platelet crit	82
				prot-a-2209	Procollagen C-endopeptidase enhancer 1	13
				prot-a-488	Cadherin-related family member 3	1
				ieu-b-24	Age Of Smoking Initiation	68
				prot-a-703	Cystatin-M	22
				prot-a-1248	Glypican-6	1
				prot-a-146	Arfaptin-2	7
				ukb-b-16139	Dark chocolate intake	4
				prot-a-956	Ephrin type-A receptor 1	105
				met-a-541	X-11787	1
				prot-a-963	Ephrin type-B receptor 3	3
				ukb-d-30690_irnt	Cholesterol	20115
				prot-a-137	Apolipoprotein M	118
				prot-a-842	DnaJ homolog subfamily B member 9	7
				prot-a-518	Complement factor B	179
				prot-a-1103	Fibroblast growth factor receptor 3	162
				prot-a-1411	Alpha-L-iduronidase	28
				prot-a-2619	Protein S100-A5	11141
				prot-a-2083	NAD(P)H dehydrogenase [quinone] 1	606
				ukb-b-8006	Poultry intake	101
				prot-a-1863	Mannose-binding protein C	326
				prot-a-784	Beta-defensin 106	2
				prot-a-767	Deoxycytidine kinase	328
				prot-a-19	Lysosomal acid phosphatase	135
				prot-a-2710	Secreted frizzled-related protein 2	41
				met-c-838	Acetoacetate	234
				ukb-b-9405	Waist circumference	2151
				prot-a-604	Ciliary neurotrophic factor	518
				prot-a-1982	Myelin regulatory factor	68
				ukb-b-6134	Age completed full time education	4
				ieu-a-1239	Years of schooling	1995
				prot-a-1841	Dual specificity mitogen-activated protein kinase kinase 3	233
				prot-b-67	matrix metallopeptidase 12	1460
				prot-a-2865	Signal-transducing adaptor protein 1	21658
				prot-a-2248	Pescadillo homolog	1
				prot-a-2166	Platelet-activating factor acetylhydrolase IB subunit beta	2
				prot-a-1974	Matrix-remodeling-associated protein 7	7520
				prot-a-1515	Interleukin-25	2928
				prot-a-844	DnaJ homolog subfamily C member 15	6
				met-b-146	CD27 on IgG+B	1
				met-b-147	CD161 on CD4mem	77
				met-b-148	PD1 on CD4mem	167
				prot-a-580	C-type lectin domain family 6 member A	6
				ukb-b-1572	Difficulty not smoking for 1 day	916
				prot-a-222	Transcription regulator protein BACH1	11
				prot-a-2678	Semaphorin-6A	3
				prot-b-51	cathepsin D	966
				ukb-b-20044	Trunk fat mass	129
				ukb-b-14351	Grapefruit juice intake	7
				prot-a-315	Complement C4	1002
				prot-a-2522	Replication initiator 1	23
				met-a-652	Isovalerylcarnitine	8
				prot-a-2265	Elafin	112
				prot-a-2096	Pro-neuregulin-2, membrane-bound isoform	155
				prot-a-2773	Stromal membrane-associated protein 1	14
				prot-a-944	Gamma-enolase	422
				ukb-d-30670_irnt	Urea	8851
				prot-b-80	natriuretic peptide B	1462
				prot-a-2562	E3 ubiquitin-protein ligase RNF128	4
				prot-a-1255	Transmembrane glycoprotein NMB	5
				ukb-b-2221	Cherry intake	4
				prot-a-3091	Tryptase gamma	15
				prot-a-710	Cardiotrophin-1	136
				prot-a-2800	Extracellular superoxide dismutase [Cu-Zn]	118
				prot-a-2391	Brain-specific serine protease 4	1
				ieu-b-25	Cigarettes per Day	118
				ukb-b-6591	Age first had sexual intercourse	24
				ukb-b-10831	Pack years of smoking	133
				ukb-b-12405	Age at first live birth	40
				prot-a-1078	Ficolin-2	23
				prot-a-725	Cathepsin H	122
				prot-a-2470	Sulfhydryl oxidase 2	9
				prot-a-1124	Leucine-rich repeat transmembrane protein FLRT3	2
				ukb-b-15590	Hip circumference	487
				ukb-b-8909	Body fat percentage	584
				ukb-d-12336_irnt	Ventricular rate	3940
				prot-a-2892	Estrogen sulfotransferase	61
				ukb-b-2862	Beef intake	42
				ukb-b-16446	Basal metabolic rate	16526
				ukb-b-5359	Alcohol	16147
				prot-a-1519	Interleukin-2 receptor subunit beta	289
				met-c-917	Other polyunsaturated fatty acids than 18:2	92
				ukb-b-11842	Weight	12152
				prot-b-21	interleukin 18	1402
				prot-a-1443	Insulin-like growth factor I	7978
				prot-a-1302	Granzyme M	623
				prot-a-3039	Tumor necrosis factor receptor superfamily member 11B	2
				met-a-319	Arachidonate (20:4n6)	1152
				ukb-b-15926	Cereal intake	46
				prot-a-552	Carbohydrate sulfotransferase 15	3
				ukb-b-11361	ECG, heart rate	1359
				met-a-463	Acetylcarnitine	138
				ebi-a-GCST006696	Parental longevity (mother's attained age)	2
				prot-a-2215	Programmed cell death 1 ligand 2	1469
				prot-a-1690	Neural cell adhesion molecule L1	147
				ukb-b-223	Current tobacco smoking	189
				prot-a-179	Neutral ceramidase	15
				ebi-a-GCST004619	Reticulocyte fraction of red cells	27
				ukb-b-5238	Fluid intelligence score	3
				prot-a-1693	Lymphocyte activation gene 3 protein	1016
				prot-a-294	C1GALT1-specific chaperone 1	5462
				ukb-b-4522	Time spent using computer	7
				ukb-d-30020_irnt	Haemoglobin concentration	2058
				prot-a-2404	Pregnancy-specific beta-1-glycoprotein 5	3
				prot-a-2671	Semaphorin-3C	2
				ukb-b-143	Shellfish intake	5
				prot-a-2665	E-selectin	1885
				prot-a-823	Dickkopf-related protein 4	8
				prot-a-1882	Hepatocyte growth factor receptor	1611
				prot-a-1453	Insulin growth factor-like family member 3	1
				prot-a-1728	Galectin-4	15
				ebi-a-GCST006572	Cognitive performance	969
				prot-a-205	Aurora kinase B	112
				prot-a-467	T-cell surface glycoprotein CD8 beta chain	116
				ebi-a-GCST006699	Parental longevity (mother's age at death)	2
				prot-a-1792	Leucine-rich repeat neuronal protein 1	50
				prot-a-2242	PDZK1-interacting protein 1	1
				prot-a-2983	Tight junction protein ZO-1	370
				prot-a-1283	Glutathione S-transferase A1	60
				prot-a-576	C-type lectin domain family 4 member D	3
				ukb-d-30110_irnt	Platelet distribution width	46
				prot-a-2744	SLAM family member 7	1
				ukb-b-12236	Avocado intake	1
				prot-a-2120	Netrin-G1	3
				prot-a-2904	Histone-lysine N-methyltransferase SUV420H2	3
				prot-a-132	Apolipoprotein E (isoform E2)	4649
				prot-a-1178	Guanylate-binding protein 6	8
				prot-a-1117	Filamin-A	181
				ukb-b-16407	Trunk fat percentage	15
				prot-a-2757	Solute carrier family 41 member 2	10
				prot-a-2264	Peptidase inhibitor 15	1340
				prot-a-2087	Oxysterols receptor LXR-beta	758
				prot-a-2279	Phosphatidylinositol transfer protein beta isoform	17
				prot-a-2350	Calcineurin subunit B type 1	5
				prot-a-1516	Interleukin-27	159
				prot-a-2538	Regulator of G-protein signaling 8	94
				ukb-d-30030_irnt	Haematocrit percentage	45
				prot-a-1526	Interleukin-36 alpha	1
				prot-a-2588	Dolichyl-diphosphooligosaccharide--protein glycosyltransferase subunit 1	1
				prot-a-637	Cytochrome c oxidase subunit 4 isoform 2, mitochondrial	5
				prot-a-1221	Glycosyltransferase 8 domain-containing protein 1	2
				prot-a-2458	Nectin-3	118
				met-a-349	Heptanoate (7:0)	3
				prot-a-1703	Layilin	2
				prot-a-586	Dual specificity protein kinase CLK2	9
				prot-a-2778	Small integral membrane protein 9	2120
				prot-a-2110	Neuron-specific protein family member 1	8
				ukb-d-30250_irnt	Reticulocyte count	284
				prot-a-1865	Mast cell-expressed membrane protein 1	6
				prot-a-663	Cysteine-rich secretory protein LCCL domain-containing 2	2
				prot-a-17	ATP-citrate synthase	134
				prot-a-2380	Activated Protein C	1790
				ukb-b-13932	Duration of vigorous activity	2
				prot-a-1823	Cation-dependent mannose-6-phosphate receptor	19
				ukb-b-13354	Whole body fat-free mass	20
				ukb-b-2002	Job involves heavy manual or physical work	1207
				prot-a-1154	Alpha-(1,6)-fucosyltransferase	18
				prot-a-1665	Kallikrein-6	11
				prot-a-2025	NADH dehydrogenase [ubiquinone] iron-sulfur protein 4, mitochondrial	32
				prot-a-530	Thyroid Stimulating Hormone	5667
				prot-a-1618	Small conductance calcium-activated potassium channel protein 1	99
				prot-a-2698	Pigment epithelium-derived factor	282
				prot-a-1999	Nucleosome assembly protein 1-like 2	1
				met-a-354	Cortisone	1366
				prot-a-1834	Endoplasmic reticulum mannosyl-oligosaccharide 1,2-alpha-mannosidase	9
				prot-a-2485	DNA repair protein RAD51 homolog 1	8
				prot-a-3098	Triggering receptor expressed on myeloid cells 1	62
				prot-a-2155	Oncostatin-M	857
				prot-a-3031	Tumor necrosis factor-inducible gene 6 protein	6
				prot-a-905	Ephrin-B2	57
				prot-a-471	CD97 antigen	20
				prot-a-1297	Granzyme A	651
				prot-a-875	Dual specificity protein phosphatase 16	22
				ukb-b-9433	Age started oral contraceptive pill	9
				ukb-b-6066	Tea intake	107
				prot-a-116	Amyloid beta A4 precursor protein-binding family B member 2	1
				prot-a-1320	Histone deacetylase 8	730
				prot-a-2866	Steroidogenic acute regulatory protein, mitochondrial	131
				prot-a-1398	Intercellular adhesion molecule 2	8607
				prot-a-1235	N-acetylglucosamine-6-sulfatase	1
				prot-a-426	CD209 antigen	94
				prot-a-2675	Semaphorin-4D	76
				ukb-b-14540	Whole body water mass	13
				ukb-b-1061	Age high blood pressure diagnosed	6068
				met-a-316	Uridine	1924
				prot-a-1821	Lysozyme C	246
				ukb-b-5779	Alcohol intake frequency.	784
				ukb-b-9487	Age started hormone-replacement therapy (HRT)	14
				ukb-b-3768	Age when periods started (menarche)	25
				prot-b-24	TNF superfamily member 14	48
				prot-a-2292	Urokinase-type plasminogen activator	3181
				ukb-b-17409	Trunk fat-free mass	3
				ukb-d-30650_irnt	Aspartate aminotransferase	3005
				ukb-d-30890_irnt	Vitamin D	7433
				ukb-d-30610_irnt	Alkaline phosphatase	5901
				prot-a-1369	Haptoglobin	856
				prot-a-1530	Interleukin-3 receptor subunit alpha	51
				prot-a-607	Contactin-2	13
				ukb-b-12417	Nitrogen oxides air pollution; 2010	6
				met-a-332	Oleate (18:1n9)	1031
				prot-a-1241	Aspartate aminotransferase, cytoplasmic	27
				prot-a-867	Desmocollin-3	13
				ukb-d-30860_irnt	Total protein	19032
				prot-a-2017	Natural cytotoxicity triggering receptor 3 ligand 1	1
				prot-a-2938	Transcobalamin-1	93
				prot-a-2731	Sialic acid-binding Ig-like lectin 9	43
				prot-b-55	growth differentiation factor 15	265
				prot-a-618	Collagen alpha-1(I) chain	435
				met-a-402	Eicosapentaenoate (EPA; 20:5n3)	4
				prot-a-2481	Rac GTPase-activating protein 1	141
				ukb-a-333	Creatinine (enzymatic) in urine	7
				prot-a-1564	Insulin receptor	15671
				prot-a-2825	Kunitz-type protease inhibitor 3	49
				prot-a-2042	beta-nerve growth factor	6821
				prot-a-1745	Leukocyte immunoglobulin-like receptor subfamily B member 3	1
				prot-a-540	Chitinase-3-like protein 1	77
				prot-a-1311	Hepatitis A virus cellular receptor 2	193
				prot-a-334	Carbonic anhydrase 9	139
				prot-a-1550	Inosine-5'-monophosphate dehydrogenase 2	74
				prot-a-549	Chordin-like protein 2	2
				prot-a-2673	Semaphorin-3G	2
				prot-a-1648	Killer cell immunoglobulin-like receptor 3DS1	30
				prot-a-2954	Trefoil factor 3	83
				met-a-432	Aspartylphenylalanine	4
				prot-a-1713	Lactase-phlorizin hydrolase	21
				prot-a-3004	Transmembrane protein 190	598
				met-c-920	Pyruvate	3756
				prot-a-2050	Nidogen-2	4
				met-c-873	Isoleucine	1716
				prot-b-78	follistatin	633
				prot-a-1234	Progonadoliberin-2	3
				ukb-b-748	Filtered coffee intake	1
				prot-a-1697	Laminin subunit gamma-2	1
				prot-a-2119	Netrin-4	1
				prot-a-727	Cathepsin S	244
				ebi-a-GCST004601	Red blood cell count	937
				prot-a-2286	Phospholipase A2, membrane associated	132
				ieu-b-33	eosinophil cell count	642
				prot-a-522	Complement factor H-related protein 5	20
				prot-a-1512	Interleukin-2	8941
				prot-a-2103	Neurexin-1	1
				prot-a-3046	Tumor necrosis factor receptor superfamily member 1A	1047
				prot-a-539	Secretogranin-1	63
				ebi-a-GCST001212	Proinsulin levels	8834
				prot-a-1160	Protein G6b	1
				ebi-a-GCST004623	Neutrophil percentage of granulocytes	122
				prot-a-2346	Protein phosphatase 1L	29
				prot-a-1493	Interleukin-19	19
				prot-a-2372	Glucosidase 2 subunit beta	2
				met-c-846	3-hydroxybutyrate	271
				ukb-b-3304	Friendships satisfaction	3
				prot-a-2272	Paired immunoglobulin-like type 2 receptor alpha	3
				ukb-b-2148	Facial ageing	62
				prot-a-1898	MHC class I polypeptide-related sequence B	3
				ieu-b-30	white blood cell count	4857
				prot-a-2959	Transferrin receptor protein 1	783
				prot-b-56	C-X-C motif chemokine ligand 6	123
				met-a-431	Homocitrulline	19
				ukb-b-5522	Tofu intake	64
				prot-a-1544	Interleukin-7 receptor subunit alpha	114
				prot-a-1975	Matrix-remodeling-associated protein 8	8543
				prot-a-2396	Myeloblastin	403
				prot-a-3156	UDP-glucuronosyltransferase 1-6	16
				prot-a-1449	Insulin-like growth factor-binding protein 3	1105
				ieu-b-31	monocyte cell count	400
				ukb-b-1209	Number of live births	598
				prot-b-68	spondin 1	27
				prot-b-23	interleukin 6 receptor	3923
				prot-a-1381	17-beta-hydroxysteroid dehydrogenase 14	14
				prot-a-2229	Platelet-derived growth factor receptor alpha	702
				prot-a-181	Activating signal cointegrator 1 complex subunit 1	2
				prot-a-2709	Secreted frizzled-related protein 1	28
				prot-b-57	C-X-C motif chemokine ligand 16	44
				prot-a-2151	Origin recognition complex subunit 6	11
				ieu-b-38	systolic blood pressure	22304
				prot-a-1541	Interleukin-6 receptor subunit alpha	200
				prot-a-954	Ectonucleoside triphosphate diphosphohydrolase 6	8
				prot-a-992	Persulfide dioxygenase ETHE1, mitochondrial	1
				prot-a-2799	Superoxide dismutase [Mn], mitochondrial	973
				prot-a-318	Complement component C6	45
				ukb-b-13378	Birth weight	2248
				prot-a-2829	Spondin-1	16
				ukb-d-30800_irnt	Oestradiol	17166
				met-c-858	Free cholesterol	2101
				ukb-d-30880_irnt	Urate	2540
				prot-a-3199	Vascular endothelial growth factor C	275
				ukb-d-30080_irnt	Platelet count	2629
				prot-a-2408	Pregnancy-specific beta-1-glycoprotein 9	5
				prot-a-2450	6-pyruvoyl tetrahydrobiopterin synthase	18
				prot-a-2795	Sorting nexin-7	1994
				prot-a-1181	Glucagon	6809
				prot-a-2039	Neurofascin	20
				prot-a-1504	Interleukin-1 receptor antagonist protein	1109
				prot-a-2735	Signal-regulatory protein gamma	1
				prot-a-994	Protein C-ets-2	47
				prot-a-25	Disintegrin and metalloproteinase domain-containing protein 11	1
				prot-a-2980	Metalloproteinase inhibitor 4	2548
				prot-a-1858	Matrilin-3	117
				met-a-338	Pantothenate	65
				prot-a-1220	Glutaredoxin-2, mitochondrial	13
				ukb-d-30830_irnt	SHBG	1669
				ebi-a-GCST006702	Parental longevity (combined parental age at death)	2
				prot-a-1288	Glutathione S-transferase omega-1	6
				prot-a-374	Carbonyl reductase [NADPH] 3	46
				prot-a-456	CD63 antigen	88
				prot-a-3239	Glycoprotein Xg	9
				prot-a-3127	Non-receptor tyrosine-protein kinase TYK2	343
				prot-a-2930	Tubulin-specific chaperone A	2
				prot-a-1879	Protein MENT	18
				prot-a-622	Collagen alpha-1(VI) chain	6
				prot-a-123	Amyloid-like protein 2	25
				prot-a-246	Osteocalcin	2399
				prot-a-971	Endoplasmic reticulum aminopeptidase 1	20
				prot-a-2302	Plasmin	3251
				prot-a-1477	Interleukin-15 receptor subunit alpha	55
				ieu-a-1012	Plasma cortisol	3057
				met-a-329	Palmitate (16:0)	908
				met-a-576	Palmitoleate (16:1n7)	33
				ukb-b-12558	Decaffeinated coffee	19
				prot-b-6	galectin 3	515
				prot-a-1456	Immunoglobulin E	4074
				prot-a-3200	Selenoprotein S	290
				prot-a-1168	Polypeptide N-acetylgalactosaminyltransferase 11	2
				prot-a-2453	Transcriptional activator protein Pur-alpha	2
				prot-a-2601	Ribonucleoside-diphosphate reductase large subunit	1
				prot-a-967	Erythropoietin	4092
				prot-a-1451	Insulin-like growth factor-binding protein 7	57
				prot-a-481	Cadherin-15	14
				prot-a-68	Aldose reductase	824
				prot-a-257	Bone morphogenetic protein 7	320
				ukb-b-2909	Variation in diet	251
				ebi-a-GCST006701	Parental longevity (father's attained age)	2
				prot-a-953	Ectonucleoside triphosphate diphosphohydrolase 5	13
				prot-a-1202	GDNF family receptor alpha-2	211
				prot-a-217	Beta-1,4-galactosyltransferase 2	17
				prot-a-1598	Tyrosine-protein kinase JAK2	2627
				prot-a-1884	Microfibrillar-associated protein 1	2
				prot-a-1855	Mannan-binding lectin serine protease 1	119
				prot-a-1341	Histone H1.2	15
				prot-a-328	Carbonic anhydrase 1	727
				ieu-a-73	Waist-to-hip ratio	1099
				prot-a-1600	Junctional adhesion molecule B	2
				prot-a-69	Aldo-keto reductase family 1 member C1	3
				prot-a-2885	Syntaxin-1A	166
				prot-a-3102	Thyrotropin-releasing hormone	2320
				prot-a-1905	Histone-lysine N-methyltransferase 2D	1
				prot-a-2136	2'-5'-oligoadenylate synthase 1	2
				ebi-a-GCST006697	Parental longevity (combined parental attained age, Martingale residuals)	2
				ukb-a-335	Sodium in urine	2211
				prot-a-1407	DNA-binding protein inhibitor ID-1	27
				ukb-b-16927	Age of primiparous women at birth of child	7
				prot-a-1318	Hydroxycarboxylic acid receptor 2	8
				prot-a-2073	Pro-FMRFamide-related neuropeptide FF	71
				prot-a-2214	Programmed cell death protein 1	365
				ukb-d-30100_irnt	Mean platelet (thrombocyte) volume	69
				prot-a-2708	14-3-3 protein sigma	34
				prot-a-2018	Kinetochore protein NDC80 homolog	2
				prot-a-1211	Growth hormone receptor	6432
				prot-a-997	Protein EVI2B	1
				prot-a-718	Cathepsin B	1311
				prot-a-2432	Parathyroid hormone-related protein	1015
				prot-a-1765	Lactoperoxidase	269
				ukb-b-16998	Duration of walks	3
				prot-a-857	Dipeptidase 2	1360
				prot-a-764	Drebrin-like protein	8
				prot-a-892	Endothelin-2	35
				prot-a-2846	Somatostatin-28	113
				prot-a-826	Disks large homolog 3	112
				prot-a-1537	Interleukin-5 receptor subunit alpha	24
				prot-a-105	Acidic leucine-rich nuclear phosphoprotein 32 family member B	2
				prot-a-1396	Bone sialoprotein 2	180
				met-a-381	N-acetylornithine	4
				prot-a-82	Ameloblastin	14
				prot-a-120	Serum amyloid P-component	458
				prot-a-1729	Galectin-7	7
				prot-a-1968	Mucin-4	90
				prot-a-729	Cathepsin Z	12
				prot-a-2515	Regenerating islet-derived protein 4	3
				prot-a-2996	Transmembrane protein 119	760
				ukb-b-18436	Age asthma diagnosed by doctor	62
				prot-a-1204	GDNF family receptor alpha-like	3
				prot-a-821	Dickkopf-related protein 1	19
				ukb-b-6811	Time spent outdoors in winter	1
				met-a-460	Androsterone sulfate	4
				prot-a-3048	Tumor necrosis factor receptor superfamily member 1B	1
				prot-a-714	Chymotrypsinogen B	20
				ukb-b-3460	Alcohol intake versus 10 years previously	1
				prot-a-170	Arrestin domain-containing protein 3	2
				prot-a-1696	Laminin subunit alpha-4	4
				prot-a-2697	Glia-derived nexin	11
				prot-a-2325	Beta-endorphin	1680
				ukb-b-1285	Nitrogen dioxide air pollution; 2007	4
				ukb-b-8793	Squash intake	2
				prot-a-609	Contactin-5	1
				prot-b-61	CD40 molecule	3006
				prot-a-1059	Tumor necrosis factor ligand superfamily member 6, soluble form	32
				prot-a-2820	Serine protease inhibitor Kazal-type 6	12
				prot-a-1502	Interleukin-1 receptor-like 1	168
				ukb-b-4424	Sleep duration	674
				met-a-446	Indoleacetate	186
				ukb-d-30850_irnt	Testosterone	11273
				ukb-b-8089	Cooked vegetable intake	3
				prot-a-1920	Neutrophil collagenase	294
				ukb-d-30680_irnt	Calcium	18160
				prot-a-2260	Membrane-associated progesterone receptor component 2	1
				prot-a-2311	Protein TMEPAI	7
				prot-a-2320	Protein O-glucosyltransferase 1	7
				prot-a-3109	Thiosulfate sulfurtransferase	86
				prot-b-70	C-X3-C motif chemokine ligand 1	12
				ukb-d-30040_irnt	Mean corpuscular volume	509
				prot-a-1346	HLA class II histocompatibility antigen, DP beta 1 chain	9
				prot-a-2524	Resistin	1445
				prot-a-1245	Glypican-1	100
				prot-a-247	Biglycan	364
				ukb-b-14713	Forced vital capacity (FVC), Best measure	1
				prot-a-28	Disintegrin and metalloproteinase domain-containing protein 23	1
				prot-a-173	Arylsulfatase K	18
				prot-a-1273	Gremlin-1	23
				prot-a-2008	Neural cell adhesion molecule 2	387
				prot-a-960	Ephrin type-B receptor 2	4
				met-a-326	Lysine	8492
				prot-a-592	Colipase	60
				prot-a-2012	Nuclear receptor coactivator 2	132
				prot-a-1854	MAP kinase-activated protein kinase 5	64
				prot-a-1374	Ribonuclease UK114	1
				prot-a-2581	Tyrosine-protein kinase transmembrane receptor ROR1	2
				prot-a-1979	Myc target protein 1	739
				prot-a-547	Chordin	72
				prot-a-745	C-X-C motif chemokine 16	52
				ukb-d-30050_irnt	Mean corpuscular haemoglobin	374
				prot-a-717	Lysosomal protective protein	111
				prot-a-570	C-type lectin domain family 12 member A	9
				ukb-b-11563	Satsuma intake	1
				prot-b-11	C-X-C motif chemokine ligand 8	85
				ukb-b-4206	Age when last used oral contraceptive pill	19
				ieu-b-29	basophil cell count	36
				prot-a-757	Cytochrome P450 3A4	3658
				prot-a-1695	Laminin	2693
				prot-a-1290	Glutathione S-transferase P	5727
				met-c-860	Glutamine	4234
				prot-a-3092	Protein-tyrosine sulfotransferase 1	7
				prot-a-1782	alpha-2-macroglobulin receptor-associated protein	21
				prot-a-3111	Tetratricopeptide repeat protein 17	9
				prot-a-2875	Stromal interaction molecule 1	182
				prot-a-423	Cell surface glycoprotein CD200 receptor 1	11
				ieu-a-1283	Alcohol consumption	3169
				prot-a-80	Arachidonate 15-lipoxygenase B	22
				prot-a-776	Discoidin domain-containing receptor 2	12
				prot-a-1397	Intercellular adhesion molecule 1	4506
				prot-a-381	Coiled-coil domain-containing protein 134	1
				prot-a-1432	Interferon gamma receptor 2	182
				prot-a-936	ER membrane protein complex subunit 4	7
				ieu-a-785	Body mass index	11319
				met-a-449	N-acetylglycine	1
				prot-a-887	Tumor necrosis factor receptor superfamily member 27	33
				prot-a-754	Cytochrome c	4793
				prot-a-2824	Kunitz-type protease inhibitor 2	120
				prot-a-2523	Proto-oncogene tyrosine-protein kinase receptor Ret	298
				prot-a-1991	N-acetylated-alpha-linked acidic dipeptidase 2	56
				prot-a-569	Stem Cell Growth Factor-beta	759
				prot-a-2623	Serum amyloid A-1 protein	8
				prot-a-908	Epidermal growth factor	15714
				prot-a-1471	Interleukin-23	1708
				prot-a-693	Casein kinase I isoform delta	26
				prot-a-2721	Sialate O-acetylesterase	2
				prot-a-1282	GSK3-beta interaction protein	8
				prot-a-1513	Interleukin-23 receptor	510
				met-a-476	Butyrylcarnitine	5
				prot-a-2789	Alpha-synuclein	1378
				prot-a-2547	Protein ripply1	2
				prot-a-970	Epiphycan	1
				prot-a-1971	Muscle, skeletal receptor tyrosine-protein kinase	741
				ukb-d-30620_irnt	Alanine aminotransferase	4107
				prot-a-2898	SUN domain-containing protein 3	105
				prot-a-2957	Tissue factor pathway inhibitor	672
				prot-a-2979	Fructose-2,6-bisphosphatase TIGAR	7
				prot-a-2578	Roundabout homolog 2	30
				ebi-a-GCST006353	Anti-rubella virus IgG levels	1
