# Supplementary material for: Phenome-wide Mendelian randomisation analysis of 378,142 cases reveals risk factors for eight common cancers
Source: Nat Commun. 2024 Mar 25;15:2637. doi: 10.1038/s41467-024-46927-z (PMC10963765; doi:10.1038/s41467-024-46927-z)
Supplement: Supplementary file 13 — Supp Data 10 [file 41467_2024_46927_MOESM13_ESM.xlsx]

## Sheet: Trait triples
Supplementary Data 10 | Stratification of literature space size by trait category.
		Breast			Prostate			Colorectal			Lung			Endometrial			Oesophageal			Renal			Ovarian
	Class	Number of traits	<= 50 triples	> 50 triples	Number of traits	<= 50 triples	> 50 triples	Number of traits	<= 50 triples	> 50 triples	Number of traits	<= 50 triples	> 50 triples	Number of traits	<= 50 triples	> 50 triples	Number of traits	<= 50 triples	> 50 triples	Number of traits	<= 50 triples	> 50 triples	Number of traits	<= 50 triples	> 50 triples
	Anthropometrics	12	5	7	9	3	6	15	7	8	14	7	7	21	10	11	10	3	7	16	8	8	16	8	8
	Immune, blood and inflammatory factors	78	67	11	71	63	8	111	92	19	79	69	10	49	42	7	53	49	4	62	56	6	50	40	10
	Reproductive and hormonal factors	4	4	0	1	1	0	4	2	2	1	1	0	10	7	3	3	2	1	6	3	3	4	3	1
	Dietary and micronutrients	7	6	1	5	5	0	11	9	2	12	11	1	8	7	1	7	7	0	8	7	1	3	3	0
	Fatty acid and lipoprotein metabolism	12	6	6	18	14	4	21	13	8	24	19	5	23	20	3	1	1	1	2	2	0	12	8	4
	Lifestyle, reproduction, education and behaviour	16	12	4	11	10	1	20	15	5	39	31	8	21	18	3	23	19	4	9	6	3	12	9	3
	Miscellaneous	9	8	1	2	2	0	3	2	1	6	4	2	1	0	1	2	1	1	6	5	1	2	1	1
	Other metabolomic and proteomic factors	189	150	39	133	101	32	150	126	24	141	107	34	166	133	33	113	93	20	74	54	20	78	58	20
