# Supplementary material for: Phenome-wide Mendelian randomisation analysis of 378,142 cases reveals risk factors for eight common cancers
Source: Nat Commun. 2024 Mar 25;15:2637. doi: 10.1038/s41467-024-46927-z (PMC10963765; doi:10.1038/s41467-024-46927-z)
Supplement: Supplementary file 15 — Supp Data 12 [file 41467_2024_46927_MOESM15_ESM.xlsx]

## Sheet: Legend
Supplementary Data 12 | Effect allele, effect allele frequency and effect sizes for association of SNPs used as instrumental variables.
Harmonised summary data for instrumental variables used in MR analysis. The effect estimates (betas), standard errors (SE) and effect allele frequencies are from the publications indicated in the Pubmed ID column or in the Data Availability section. Beta values represent the per-allele effect of a SNP on a trait in standard deviation units of the trait.
SNP, single nucleotide polymorphism; PMID, Pubmed ID; EA, effect allele; OA, other allele; EAF, effect allele frequency; SE, standard error; MR Mendelian randomisation

## Sheet: Prostate
	Trait ID	Trait	Sex	Category	PMID	SNP	Trait EA	Trait OA	Outcome EA	Outcome OA	Trait beta	Outcome beta	Trait EAF	Outcome EAF	Remove	Palindromic	Ambiguous	Outcome SE	Outcome P-value	Outcome MR keep	Trait P-value	Trait SE	Trait sample size	Trait MR keep	MR Keep
	AGT	Angiotensinogen	Males and Females	Continuous	NA	rs35837081	G	A	G	A	0.89	-0.0003	0.874	0.8756	FALSE	FALSE	FALSE	0.0125	0.9783	TRUE	4.45e-34	0.0731262	818	TRUE	TRUE
	ApoA4	Apolipoprotein A-IV	Males and Females	Continuous	NA	rs1263167	A	G	A	G	-0.919	-0.0137	0.803	0.8119	FALSE	FALSE	FALSE	0.0107	0.1993	TRUE	2.64e-54	0.0592233	818	TRUE	TRUE
	ApoH	Apolipoprotein H	Males and Females	Continuous	NA	rs117842936	C	T	C	T	-0.727	0.05	0.945	0.9455	FALSE	FALSE	FALSE	0.018	0.005578	TRUE	1.03e-10	0.112495	818	TRUE	TRUE
	ApoH	Apolipoprotein H	Males and Females	Continuous	NA	rs148521708	G	A	G	A	-0.742	0.0144	0.949	0.9465	FALSE	FALSE	FALSE	0.0186	0.4388	TRUE	2.64e-10	0.117432	818	TRUE	TRUE
	ApoH	Apolipoprotein H	Males and Females	Continuous	NA	rs2873966	G	A	G	A	0.428	0.0002	0.936	0.7042	FALSE	FALSE	FALSE	0.0088	0.9848	TRUE	3.37e-15	0.0543397	818	TRUE	TRUE
	BLC	B Lymphocyte Chemoattractant	Males and Females	Continuous	NA	rs7541151	C	T	C	T	-0.72	-0.0335	0.972	0.9779	FALSE	FALSE	FALSE	0.029	0.2482	TRUE	6.44e-09	0.124033	818	TRUE	TRUE
	CA19-9	CA19-9	Males and Females	Continuous	NA	rs485073	G	A	G	A	-0.509	0.0094	0.515	0.486	FALSE	FALSE	FALSE	0.0081	0.249	TRUE	2.12e-23	0.0510672	818	TRUE	TRUE
	CD40	CD 40 antigen	Males and Females	Continuous	NA	rs6032660	A	G	A	G	-0.463	-0.0003	0.752	0.7431	FALSE	FALSE	FALSE	0.0093	0.9731	TRUE	9.81e-21	0.0495819	818	TRUE	TRUE
	CD5L	CD5	Males and Females	Continuous	NA	rs2765501	G	A	G	A	0.309	-0.0092	0.605	0.5758	FALSE	FALSE	FALSE	0.0081	0.2558	TRUE	9.97e-10	0.0505737	818	TRUE	TRUE
	CEA	Carcinoembryonic Antigen	Males and Females	Continuous	NA	rs12468845	A	C	A	C	-0.834	0.0089	0.964	0.9523	FALSE	FALSE	FALSE	0.021	0.6731	TRUE	3.88e-08	0.15174	818	TRUE	TRUE
	CEA	Carcinoembryonic Antigen	Males and Females	Continuous	NA	rs570794	C	T	C	T	-0.424	0.0093	0.515	0.4848	FALSE	FALSE	FALSE	0.0081	0.2516	TRUE	2.84e-17	0.0501599	818	TRUE	TRUE
	CFHR1	Complement Factor H	Males and Females	Continuous	NA	rs12144939	G	T	G	T	-1.108	0.0087	0.643	0.8055	FALSE	FALSE	FALSE	0.0101	0.3908	TRUE	8.99e-143	0.0435526	818	TRUE	TRUE
	CRP	C-Reactive Protein	Males and Females	Continuous	NA	rs12972156	C	G	C	G	-0.383	0.0321	0.772	0.8494	FALSE	TRUE	FALSE	0.0119	0.006881	TRUE	9.93e-11	0.0592145	818	TRUE	TRUE
	CystC	Cystatin-C	Males and Females	Continuous	NA	rs13039144	A	G	A	G	-0.347	-0.0179	0.853	0.8284	FALSE	FALSE	FALSE	0.0114	0.1178	TRUE	1.23e-08	0.0609251	818	TRUE	TRUE
	ENA78	Epithelial-Derived Neutrophil-Activating	Males and Females	Continuous	NA	rs409336	A	C	A	C	0.405	-0.0086	0.857	0.879	FALSE	FALSE	FALSE	0.0124	0.4887	TRUE	1.11e-08	0.0708909	818	TRUE	TRUE
	F7	Factor VII	Males and Females	Continuous	NA	rs10665	A	G	A	G	-0.598	-0.005	0.893	0.8802	FALSE	FALSE	FALSE	0.0127	0.6918	TRUE	1.44e-26	0.0560566	818	TRUE	TRUE
	FGF4	Fibroblast Growth Factor 4	Males and Females	Continuous	NA	rs13117858	G	T	G	T	0.41	-0.03	0.859	0.8585	FALSE	FALSE	FALSE	0.012	0.01228	TRUE	3.12e-10	0.0651549	818	TRUE	TRUE
	FetuinA	Fetuin-A	Males and Females	Continuous	NA	rs2070633	C	T	C	T	-0.629	0.0081	0.676	0.5271	FALSE	FALSE	FALSE	0.0081	0.313	TRUE	2.88e-44	0.0450693	818	TRUE	TRUE
	GROa	Growth-Regulated alpha protein	Males and Females	Continuous	NA	rs1263549	G	A	G	A	0.685	-0.0061	0.961	0.9616	FALSE	FALSE	FALSE	0.0217	0.7799	TRUE	2.16e-08	0.12235	818	TRUE	TRUE
	GSTa	Glutathione S-Transferase alpha	Males and Females	Continuous	NA	rs9395826	A	G	A	G	-0.396	0.0029	0.511	0.521	FALSE	FALSE	FALSE	0.0082	0.7279	TRUE	8.19e-11	0.0609506	818	TRUE	TRUE
	HCC4	Chemokine CC-4	Males and Females	Continuous	NA	rs80329614	T	C	T	C	-0.958	0.0075	0.926	0.9295	FALSE	FALSE	FALSE	0.0166	0.6512	TRUE	1.16e-27	0.0878946	818	TRUE	TRUE
	Height-2022	Height-2022	Males and Females	Continuous	36224396	rs1000071	A	C	A	C	-0.0171617	-0.0021	0.119835	0.1091	FALSE	FALSE	FALSE	0.0135	0.8745	TRUE	6.6893e-58	0.00106992	4080687	TRUE	TRUE
	Height-2022	Height-2022	Males and Females	Continuous	36224396	rs10006144	T	C	T	C	0.00577726	0.007	0.304649	0.2951	FALSE	FALSE	FALSE	0.009	0.4374	TRUE	5.49442e-14	0.000768293	4080687	TRUE	TRUE
	Height-2022	Height-2022	Males and Females	Continuous	36224396	rs10008078	A	G	A	G	-0.00840114	-0.0016	0.197441	0.2145	FALSE	FALSE	FALSE	0.0103	0.8788	TRUE	2.17389e-22	0.000863132	4080687	TRUE	TRUE
	Height-2022	Height-2022	Males and Females	Continuous	36224396	rs10008104	A	G	A	G	-0.00556219	0.0118	0.352694	0.337	FALSE	FALSE	FALSE	0.0087	0.1722	TRUE	1.06424e-14	0.000719434	4080687	TRUE	TRUE
	Height-2022	Height-2022	Males and Females	Continuous	36224396	rs1000821	T	C	T	C	0.00539098	0.0002	0.454355	0.4519	FALSE	FALSE	FALSE	0.0087	0.9837	TRUE	4.25285e-14	0.000713751	4080687	TRUE	TRUE
	Height-2022	Height-2022	Males and Females	Continuous	36224396	rs10009842	C	T	C	T	0.00820362	0.0016	0.213711	0.2116	FALSE	FALSE	FALSE	0.0118	0.8943	TRUE	2.01139e-21	0.000863136	4080687	TRUE	TRUE
	Height-2022	Height-2022	Males and Females	Continuous	36224396	rs10013817	A	G	A	G	-0.00440055	-0.0065	0.447292	0.4443	FALSE	FALSE	FALSE	0.0082	0.4314	TRUE	4.32963e-10	0.00070503	4080687	TRUE	TRUE
	Height-2022	Height-2022	Males and Females	Continuous	36224396	rs10017262	G	T	G	T	0.00420413	-0.0023	0.399283	0.3823	FALSE	FALSE	FALSE	0.0089	0.7979	TRUE	3.01845e-09	0.00070889	4080687	TRUE	TRUE
	Height-2022	Height-2022	Males and Females	Continuous	36224396	rs10020204	A	G	A	G	0.00551404	-0.0113	0.272706	0.2684	FALSE	FALSE	FALSE	0.0093	0.226	TRUE	1.00105e-12	0.000773318	4080687	TRUE	TRUE
	Height-2022	Height-2022	Males and Females	Continuous	36224396	rs10024507	T	C	T	C	0.00815778	-0.0207	0.0956676	0.1014	FALSE	FALSE	FALSE	0.0148	0.1614	TRUE	4.84518e-12	0.00118057	4080687	TRUE	TRUE
	Height-2022	Height-2022	Males and Females	Continuous	36224396	rs10025573	C	T	C	T	-0.00445927	0.0155	0.322033	0.316	FALSE	FALSE	FALSE	0.0086	0.07347	TRUE	1.48522e-09	0.000737561	4080687	TRUE	TRUE
	Height-2022	Height-2022	Males and Females	Continuous	36224396	rs10067227	A	G	A	G	-0.0108284	-0.0244	0.0487211	0.0463	FALSE	FALSE	FALSE	0.0195	0.2112	TRUE	2.13703e-11	0.00161706	4080687	TRUE	TRUE
	Height-2022	Height-2022	Males and Females	Continuous	36224396	rs1006998	G	A	G	A	0.00899044	0.0083	0.290003	0.279	FALSE	FALSE	FALSE	0.0097	0.3924	TRUE	1.66259e-32	0.000757306	4080687	TRUE	TRUE
	Height-2022	Height-2022	Males and Females	Continuous	36224396	rs10089677	G	A	G	A	0.00614148	-0.0144	0.501803	0.4993	FALSE	FALSE	FALSE	0.0083	0.08098	TRUE	6.61448e-19	0.000691515	4080687	TRUE	TRUE
	Height-2022	Height-2022	Males and Females	Continuous	36224396	rs1009592	G	C	G	C	0.00389115	-0.0086	0.365325	0.3593	FALSE	TRUE	FALSE	0.0086	0.3185	TRUE	5.75092e-08	0.00071708	4080687	TRUE	TRUE
	Height-2022	Height-2022	Males and Females	Continuous	36224396	rs10098	A	G	A	G	0.00437126	-0.0007	0.562887	0.5769	FALSE	FALSE	FALSE	0.0088	0.937	TRUE	1.50281e-09	0.000723232	4080687	TRUE	TRUE
	Height-2022	Height-2022	Males and Females	Continuous	36224396	rs1010415	A	G	A	G	0.00556128	0.0028	0.296319	0.3003	FALSE	FALSE	FALSE	0.0093	0.7606	TRUE	1.973e-12	0.000790362	4080687	TRUE	TRUE
	Height-2022	Height-2022	Males and Females	Continuous	36224396	rs1011076	T	C	T	C	-0.0198596	-0.0152	0.0520679	0.0474	FALSE	FALSE	FALSE	0.0203	0.4542	TRUE	5.29579e-38	0.001541	4080687	TRUE	TRUE
	Height-2022	Height-2022	Males and Females	Continuous	36224396	rs10125521	C	G	C	G	-0.0223901	-0.0083	0.248543	0.2586	FALSE	TRUE	FALSE	0.0092	0.3668	TRUE	3.3675e-165	0.00081738	4080687	TRUE	TRUE
	Height-2022	Height-2022	Males and Females	Continuous	36224396	rs10125937	T	C	T	C	0.00420935	-0.0008	0.306641	0.3112	FALSE	FALSE	FALSE	0.0088	0.924	TRUE	2.16329e-08	0.000751883	4080687	TRUE	TRUE
	Height-2022	Height-2022	Males and Females	Continuous	36224396	rs1014222	A	G	A	G	0.00597261	-0.0163	0.40282	0.401	FALSE	FALSE	FALSE	0.0083	0.04975	TRUE	1.91146e-17	0.000702738	4080687	TRUE	TRUE
	Height-2022	Height-2022	Males and Females	Continuous	36224396	rs10166046	G	A	G	A	-0.00687418	0.0104	0.211889	0.2202	FALSE	FALSE	FALSE	0.0102	0.3053	TRUE	7.81639e-16	0.00085319	4080687	TRUE	TRUE
	Height-2022	Height-2022	Males and Females	Continuous	36224396	rs1017020	C	A	C	A	0.00378122	0.0207	0.115939	0.1215	FALSE	FALSE	FALSE	0.0146	0.1566	TRUE	0.00120061	0.0011675	4080687	TRUE	TRUE
	Height-2022	Height-2022	Males and Females	Continuous	36224396	rs10172933	A	C	A	C	-0.00856146	-0.0046	0.389743	0.3984	FALSE	FALSE	FALSE	0.0083	0.5831	TRUE	1.29443e-33	0.000708538	4080687	TRUE	TRUE
	Height-2022	Height-2022	Males and Females	Continuous	36224396	rs10188788	C	A	C	A	-0.00944303	-0.027	0.136698	0.1378	FALSE	FALSE	FALSE	0.0116	0.01992	TRUE	3.39825e-21	0.000999295	4080687	TRUE	TRUE
	Height-2022	Height-2022	Males and Females	Continuous	36224396	rs1019061	A	C	A	C	-0.016357	0.0059	0.222409	0.2164	FALSE	FALSE	FALSE	0.0098	0.5458	TRUE	4.31901e-86	0.000831793	4080687	TRUE	TRUE
	Height-2022	Height-2022	Males and Females	Continuous	36224396	rs10199676	T	G	T	G	0.00701482	-0.0334	0.119441	0.115	FALSE	FALSE	FALSE	0.014	0.01719	TRUE	5.30572e-11	0.00106899	4080687	TRUE	TRUE
	Height-2022	Height-2022	Males and Females	Continuous	36224396	rs10204605	C	T	C	T	-0.00597493	0.0114	0.191606	0.1987	FALSE	FALSE	FALSE	0.0099	0.2505	TRUE	8.2718e-12	0.000874326	4080687	TRUE	TRUE
	Height-2022	Height-2022	Males and Females	Continuous	36224396	rs1020637	G	T	G	T	0.00533828	0.0022	0.234206	0.2219	FALSE	FALSE	FALSE	0.0097	0.8177	TRUE	6.32332e-11	0.000816764	4080687	TRUE	TRUE
	Height-2022	Height-2022	Males and Females	Continuous	36224396	rs10216683	C	T	C	T	-0.00657698	-0.002	0.379236	0.3812	FALSE	FALSE	FALSE	0.0085	0.8166	TRUE	3.94611e-20	0.000715705	4080687	TRUE	TRUE
	Height-2022	Height-2022	Males and Females	Continuous	36224396	rs10258405	G	T	G	T	-0.00801182	-0.0059	0.335114	0.3303	FALSE	FALSE	FALSE	0.0085	0.4914	TRUE	1.31934e-27	0.00073586	4080687	TRUE	TRUE
	Height-2022	Height-2022	Males and Females	Continuous	36224396	rs10269854	C	G	C	G	-0.00563529	0.0193	0.272435	0.2598	FALSE	TRUE	FALSE	0.0094	0.04026	TRUE	1.95291e-12	0.000800717	4080687	TRUE	TRUE
	Height-2022	Height-2022	Males and Females	Continuous	36224396	rs10271544	G	A	G	A	-0.00654034	-0.0041	0.420592	0.4117	FALSE	FALSE	FALSE	0.0086	0.6389	TRUE	8.15608e-21	0.000698933	4080687	TRUE	TRUE
	Height-2022	Height-2022	Males and Females	Continuous	36224396	rs10281173	T	C	T	C	0.0161115	-0.0028	0.143918	0.1398	FALSE	FALSE	FALSE	0.0115	0.8077	TRUE	2.97367e-60	0.000984019	4080687	TRUE	TRUE
	Height-2022	Height-2022	Males and Females	Continuous	36224396	rs1037550	T	C	T	C	-0.00369163	-0.0001	0.663186	0.6539	FALSE	FALSE	FALSE	0.0086	0.9904	TRUE	3.95835e-07	0.000727995	4080687	TRUE	TRUE
	Height-2022	Height-2022	Males and Females	Continuous	36224396	rs1039765	A	T	A	T	0.0114795	-0.001	0.3036	0.303	FALSE	TRUE	FALSE	0.0088	0.9122	TRUE	2.53721e-53	0.000746801	4080687	TRUE	TRUE
	Height-2022	Height-2022	Males and Females	Continuous	36224396	rs10400909	G	A	G	A	-0.00433893	-0.0101	0.504809	0.5206	FALSE	FALSE	FALSE	0.008	0.2094	TRUE	3.95827e-10	0.0006936	4080687	TRUE	TRUE
	Height-2022	Height-2022	Males and Females	Continuous	36224396	rs10410487	C	T	C	T	-0.00605523	0.0007	0.542022	0.5589	FALSE	FALSE	FALSE	0.0084	0.9337	TRUE	4.07819e-18	0.000697881	4080687	TRUE	TRUE
	Height-2022	Height-2022	Males and Females	Continuous	36224396	rs10414591	A	G	A	G	0.00857078	-0.0082	0.458638	0.4604	FALSE	FALSE	FALSE	0.008	0.307	TRUE	3.98586e-34	0.000703692	4080687	TRUE	TRUE
	Height-2022	Height-2022	Males and Females	Continuous	36224396	rs10419301	C	T	C	T	-0.00687247	0.0049	0.113299	0.1126	FALSE	FALSE	FALSE	0.0129	0.7035	TRUE	3.30476e-10	0.00109369	4080687	TRUE	TRUE
	Height-2022	Height-2022	Males and Females	Continuous	36224396	rs10430833	A	G	A	G	-0.00852195	0.0056	0.158641	0.1552	FALSE	FALSE	FALSE	0.0123	0.6472	TRUE	1.46647e-19	0.000941941	4080687	TRUE	TRUE
	Height-2022	Height-2022	Males and Females	Continuous	36224396	rs10445266	A	G	A	G	-0.00924904	0.002	0.520508	0.5314	FALSE	FALSE	FALSE	0.0081	0.8086	TRUE	1.72967e-40	0.00069428	4080687	TRUE	TRUE
	Height-2022	Height-2022	Males and Females	Continuous	36224396	rs10457104	C	T	C	T	-0.00438471	0.0119	0.451409	0.4558	FALSE	FALSE	FALSE	0.0081	0.1436	TRUE	2.20421e-10	0.000690897	4080687	TRUE	TRUE
	Height-2022	Height-2022	Males and Females	Continuous	36224396	rs1046140	T	C	T	C	0.00543087	0.0122	0.255288	0.2465	FALSE	FALSE	FALSE	0.0097	0.2055	TRUE	1.18996e-11	0.000800845	4080687	TRUE	TRUE
	Height-2022	Height-2022	Males and Females	Continuous	36224396	rs1047769	G	A	G	A	-0.0128907	0.026	0.0379747	0.0334	FALSE	FALSE	FALSE	0.0242	0.282	TRUE	8.05288e-13	0.00180031	4080687	TRUE	TRUE
	Height-2022	Height-2022	Males and Females	Continuous	36224396	rs10483049	G	A	G	A	0.00429976	-0.0066	0.248531	0.2397	FALSE	FALSE	FALSE	0.0108	0.5409	TRUE	3.86529e-07	0.000847163	4080687	TRUE	TRUE
	Height-2022	Height-2022	Males and Females	Continuous	36224396	rs10489284	G	A	G	A	-0.0171817	-0.0047	0.154633	0.1528	FALSE	FALSE	FALSE	0.0113	0.68	TRUE	1.74508e-73	0.000947528	4080687	TRUE	TRUE
	Height-2022	Height-2022	Males and Females	Continuous	36224396	rs10497100	A	T	A	T	-0.0086969	-0.0101	0.0750087	0.0725	FALSE	TRUE	FALSE	0.0158	0.5236	TRUE	2.66948e-11	0.00130511	4080687	TRUE	TRUE
	Height-2022	Height-2022	Males and Females	Continuous	36224396	rs10497216	T	A	T	A	-0.0055324	-0.0131	0.117545	0.112	FALSE	TRUE	FALSE	0.0127	0.3039	TRUE	1.92404e-07	0.00106259	4080687	TRUE	TRUE
	Height-2022	Height-2022	Males and Females	Continuous	36224396	rs10498083	T	C	T	C	-0.00478942	-0.0086	0.612811	0.6184	FALSE	FALSE	FALSE	0.0086	0.3146	TRUE	1.60175e-11	0.000710769	4080687	TRUE	TRUE
	Height-2022	Height-2022	Males and Females	Continuous	36224396	rs10501140	T	C	T	C	-0.0147034	0.0181	0.307677	0.309	FALSE	FALSE	FALSE	0.0088	0.03989	TRUE	7.16263e-87	0.000744259	4080687	TRUE	TRUE
	Height-2022	Height-2022	Males and Females	Continuous	36224396	rs10507860	A	G	A	G	-0.0063796	-0.0315	0.103231	0.0957	FALSE	FALSE	FALSE	0.0148	0.03341	TRUE	1.90174e-08	0.00113502	4080687	TRUE	TRUE
	Height-2022	Height-2022	Males and Females	Continuous	36224396	rs10519959	T	C	T	C	0.00431054	0.0029	0.374031	0.3772	FALSE	FALSE	FALSE	0.0085	0.7335	TRUE	1.56816e-09	0.000713997	4080687	TRUE	TRUE
	Height-2022	Height-2022	Males and Females	Continuous	36224396	rs1065575	C	G	C	G	-0.00805677	-0.0126	0.0600443	0.0581	FALSE	TRUE	FALSE	0.0188	0.5028	TRUE	2.66285e-08	0.00144847	4080687	TRUE	TRUE
	Height-2022	Height-2022	Males and Females	Continuous	36224396	rs10737768	A	G	A	G	-0.00658518	-0.0097	0.430529	0.4315	FALSE	FALSE	FALSE	0.0088	0.2714	TRUE	4.7394e-21	0.000699449	4080687	TRUE	TRUE
	Height-2022	Height-2022	Males and Females	Continuous	36224396	rs10741668	G	A	G	A	-0.00839492	0.0066	0.325152	0.3241	FALSE	FALSE	FALSE	0.0088	0.4549	TRUE	1.90042e-30	0.000732002	4080687	TRUE	TRUE
	Height-2022	Height-2022	Males and Females	Continuous	36224396	rs10755087	T	G	T	G	0.00405383	0.0135	0.30681	0.297	FALSE	FALSE	FALSE	0.0093	0.147	TRUE	5.51896e-08	0.000746049	4080687	TRUE	TRUE
	Height-2022	Height-2022	Males and Females	Continuous	36224396	rs1076102	G	A	G	A	0.00423373	0.016	0.482394	0.4722	FALSE	FALSE	FALSE	0.0085	0.05995	TRUE	6.82334e-10	0.000686165	4080687	TRUE	TRUE
	Height-2022	Height-2022	Males and Females	Continuous	36224396	rs10766646	G	A	G	A	-0.00384302	-0.0152	0.36673	0.366	FALSE	FALSE	FALSE	0.0086	0.07776	TRUE	7.13101e-08	0.000713277	4080687	TRUE	TRUE
	Height-2022	Height-2022	Males and Females	Continuous	36224396	rs10775487	G	T	G	T	-0.00619274	0.0083	0.317961	0.3088	FALSE	FALSE	FALSE	0.0093	0.3715	TRUE	3.39248e-16	0.000759054	4080687	TRUE	TRUE
	Height-2022	Height-2022	Males and Females	Continuous	36224396	rs10779637	T	C	T	C	-0.0106714	-0.0128	0.151097	0.1489	FALSE	FALSE	FALSE	0.0115	0.266	TRUE	1.20688e-28	0.000961086	4080687	TRUE	TRUE
	Height-2022	Height-2022	Males and Females	Continuous	36224396	rs10779982	A	G	A	G	0.00504427	-0.0109	0.370658	0.3667	FALSE	FALSE	FALSE	0.0088	0.2128	TRUE	1.2668e-12	0.000710673	4080687	TRUE	TRUE
	Height-2022	Height-2022	Males and Females	Continuous	36224396	rs10780590	T	C	T	C	0.00591982	-0.0187	0.512363	0.5118	FALSE	FALSE	FALSE	0.0084	0.02589	TRUE	4.3209e-17	0.000704418	4080687	TRUE	TRUE
	Height-2022	Height-2022	Males and Females	Continuous	36224396	rs10791660	A	C	A	C	-0.0100727	0.0116	0.184509	0.1818	FALSE	FALSE	FALSE	0.0105	0.2708	TRUE	1.12577e-29	0.000890328	4080687	TRUE	TRUE
	Height-2022	Height-2022	Males and Females	Continuous	36224396	rs1079207	T	C	T	C	0.00595759	0.0126	0.152525	0.1525	FALSE	FALSE	FALSE	0.0116	0.2798	TRUE	3.90798e-10	0.000952048	4080687	TRUE	TRUE
	Height-2022	Height-2022	Males and Females	Continuous	36224396	rs10793766	T	C	T	C	0.0112234	0.0755	0.686276	0.6938	FALSE	FALSE	FALSE	0.0087	3.553e-18	TRUE	6.037e-51	0.000747579	4080687	TRUE	TRUE
	Height-2022	Height-2022	Males and Females	Continuous	36224396	rs10799867	A	G	A	G	0.0143723	-0.0065	0.0915181	0.0884	FALSE	FALSE	FALSE	0.0141	0.6462	TRUE	1.01221e-32	0.00120643	4080687	TRUE	TRUE
	Height-2022	Height-2022	Males and Females	Continuous	36224396	rs10803694	C	A	C	A	-0.00549466	-0.0058	0.290858	0.2805	FALSE	FALSE	FALSE	0.0114	0.6139	TRUE	2.9022e-12	0.000786933	4080687	TRUE	TRUE
	Height-2022	Height-2022	Males and Females	Continuous	36224396	rs10808100	C	T	C	T	-0.00582769	0.0054	0.342119	0.3289	FALSE	FALSE	FALSE	0.0085	0.5235	TRUE	7.99937e-16	0.000723558	4080687	TRUE	TRUE
	Height-2022	Height-2022	Males and Females	Continuous	36224396	rs10810098	C	T	C	T	0.00560384	0.0195	0.720778	0.7236	FALSE	FALSE	FALSE	0.0095	0.03902	TRUE	3.64827e-13	0.000771029	4080687	TRUE	TRUE
	Height-2022	Height-2022	Males and Females	Continuous	36224396	rs10812596	G	A	G	A	-0.00255044	0.0118	0.299779	0.2909	FALSE	FALSE	FALSE	0.0088	0.1802	TRUE	0.000667693	0.000749575	4080687	TRUE	TRUE
	Height-2022	Height-2022	Males and Females	Continuous	36224396	rs10818865	G	A	G	A	0.00627416	-0.0192	0.213579	0.2328	FALSE	FALSE	FALSE	0.0095	0.04387	TRUE	9.53792e-14	0.000842492	4080687	TRUE	TRUE
	Height-2022	Height-2022	Males and Females	Continuous	36224396	rs10888802	T	C	T	C	0.0175582	0.0287	0.255007	0.2491	FALSE	FALSE	FALSE	0.0097	0.003201	TRUE	2.9955e-109	0.000790693	4080687	TRUE	TRUE
	Height-2022	Height-2022	Males and Females	Continuous	36224396	rs10893822	C	A	C	A	-0.0203584	-0.0044	0.0633408	0.0698	FALSE	FALSE	FALSE	0.0172	0.7964	TRUE	1.64902e-47	0.00140608	4080687	TRUE	TRUE
	Height-2022	Height-2022	Males and Females	Continuous	36224396	rs10894360	T	C	T	C	0.00390521	-0.0047	0.394932	0.3936	FALSE	FALSE	FALSE	0.0081	0.5612	TRUE	3.23552e-08	0.000706418	4080687	TRUE	TRUE
	Height-2022	Height-2022	Males and Females	Continuous	36224396	rs10899488	G	A	G	A	0.012555	-0.0046	0.171102	0.1712	FALSE	FALSE	FALSE	0.0106	0.6659	TRUE	4.77985e-42	0.000924045	4080687	TRUE	TRUE
	Height-2022	Height-2022	Males and Females	Continuous	36224396	rs10909989	A	G	A	G	0.00540441	0.0051	0.219326	0.2146	FALSE	FALSE	FALSE	0.011	0.6395	TRUE	1.15455e-10	0.000838519	4080687	TRUE	TRUE
	Height-2022	Height-2022	Males and Females	Continuous	36224396	rs10925945	C	T	C	T	-0.00990193	0.0012	0.059444	0.0599	FALSE	FALSE	FALSE	0.0169	0.9425	TRUE	6.94671e-12	0.00144369	4080687	TRUE	TRUE
	Height-2022	Height-2022	Males and Females	Continuous	36224396	rs10927144	T	C	T	C	-0.00696661	-0.0024	0.431926	0.4374	FALSE	FALSE	FALSE	0.0085	0.7783	TRUE	1.04603e-15	0.000868511	4080687	TRUE	TRUE
	Height-2022	Height-2022	Males and Females	Continuous	36224396	rs10937735	G	A	G	A	-0.00394376	0.0042	0.604778	0.5998	FALSE	FALSE	FALSE	0.0083	0.61	TRUE	2.13765e-08	0.000704183	4080687	TRUE	TRUE
	Height-2022	Height-2022	Males and Females	Continuous	36224396	rs10957357	A	C	A	C	-0.00802272	-0.0006	0.387013	0.3906	FALSE	FALSE	FALSE	0.0086	0.9407	TRUE	1.50303e-29	0.000710726	4080687	TRUE	TRUE
	Height-2022	Height-2022	Males and Females	Continuous	36224396	rs10957496	C	A	C	A	-0.00518289	0.0182	0.179262	0.192	FALSE	FALSE	FALSE	0.0107	0.0876	TRUE	7.84157e-09	0.000897963	4080687	TRUE	TRUE
	Height-2022	Height-2022	Males and Females	Continuous	36224396	rs10965085	T	C	T	C	-0.00624788	0.0086	0.488538	0.488	FALSE	FALSE	FALSE	0.0081	0.29	TRUE	8.06537e-20	0.000685653	4080687	TRUE	TRUE
	Height-2022	Height-2022	Males and Females	Continuous	36224396	rs10975258	A	C	A	C	0.00497644	-0.0026	0.393032	0.4049	FALSE	FALSE	FALSE	0.0083	0.7574	TRUE	1.80083e-12	0.000705968	4080687	TRUE	TRUE
	Height-2022	Height-2022	Males and Females	Continuous	36224396	rs10980820	T	C	T	C	-0.00857796	0.0093	0.319555	0.3121	FALSE	FALSE	FALSE	0.0087	0.2867	TRUE	3.61047e-31	0.000738759	4080687	TRUE	TRUE
	Height-2022	Height-2022	Males and Females	Continuous	36224396	rs10983712	C	T	C	T	-0.00444755	-0.0035	0.358001	0.364	FALSE	FALSE	FALSE	0.0084	0.674	TRUE	5.53316e-10	0.000716979	4080687	TRUE	TRUE
	Height-2022	Height-2022	Males and Females	Continuous	36224396	rs10989574	C	T	C	T	-0.00483472	-0.0039	0.473144	0.4751	FALSE	FALSE	FALSE	0.008	0.6251	TRUE	2.90047e-12	0.000692409	4080687	TRUE	TRUE
	Height-2022	Height-2022	Males and Females	Continuous	36224396	rs11009311	A	C	A	C	0.00489283	0.0086	0.164783	0.1593	FALSE	FALSE	FALSE	0.0111	0.4378	TRUE	1.47592e-07	0.000930985	4080687	TRUE	TRUE
	Height-2022	Height-2022	Males and Females	Continuous	36224396	rs11014285	A	G	A	G	0.0226868	-0.0159	0.156483	0.1502	FALSE	FALSE	FALSE	0.0115	0.1697	TRUE	2.0879e-122	0.000964228	4080687	TRUE	TRUE
	Height-2022	Height-2022	Males and Females	Continuous	36224396	rs11014382	T	C	T	C	0.0121239	-0.0068	0.359178	0.3634	FALSE	FALSE	FALSE	0.0085	0.4211	TRUE	2.01756e-61	0.00073318	4080687	TRUE	TRUE
	Height-2022	Height-2022	Males and Females	Continuous	36224396	rs11023426	T	C	T	C	0.0101577	-0.018	0.133203	0.1272	FALSE	FALSE	FALSE	0.0125	0.1491	TRUE	1.53253e-18	0.00115596	4080687	TRUE	TRUE
	Height-2022	Height-2022	Males and Females	Continuous	36224396	rs11029974	G	C	G	C	-0.00274205	0.0057	0.350123	0.3445	FALSE	TRUE	FALSE	0.0085	0.5057	TRUE	0.000146363	0.000722131	4080687	TRUE	TRUE
	Height-2022	Height-2022	Males and Females	Continuous	36224396	rs11030009	G	A	G	A	-0.00639505	0.0051	0.519441	0.5071	FALSE	FALSE	FALSE	0.0082	0.5331	TRUE	2.32503e-20	0.000691637	4080687	TRUE	TRUE
	Height-2022	Height-2022	Males and Females	Continuous	36224396	rs11033374	C	A	C	A	0.00692692	-0.006	0.393835	0.3981	FALSE	FALSE	FALSE	0.0081	0.4624	TRUE	1.06797e-22	0.000706445	4080687	TRUE	TRUE
	Height-2022	Height-2022	Males and Females	Continuous	36224396	rs11072189	G	A	G	A	-0.0138884	-0.0043	0.234074	0.2251	FALSE	FALSE	FALSE	0.0109	0.6962	TRUE	3.21301e-62	0.000834318	4080687	TRUE	TRUE
	Height-2022	Height-2022	Males and Females	Continuous	36224396	rs11073498	C	T	C	T	-0.00710988	0.0093	0.271259	0.2571	FALSE	FALSE	FALSE	0.0099	0.3477	TRUE	4.27856e-18	0.000819949	4080687	TRUE	TRUE
	Height-2022	Height-2022	Males and Females	Continuous	36224396	rs11076988	C	T	C	T	-0.00566541	0.0034	0.297782	0.3043	FALSE	FALSE	FALSE	0.0092	0.7134	TRUE	6.03664e-14	0.000754655	4080687	TRUE	TRUE
	Height-2022	Height-2022	Males and Females	Continuous	36224396	rs11077410	C	T	C	T	-0.0107	-0.0092	0.177205	0.1817	FALSE	FALSE	FALSE	0.0103	0.3722	TRUE	3.25172e-32	0.000905602	4080687	TRUE	TRUE
	Height-2022	Height-2022	Males and Females	Continuous	36224396	rs11078176	C	T	C	T	0.00537208	0.0047	0.278633	0.278	FALSE	FALSE	FALSE	0.0097	0.6276	TRUE	3.99656e-12	0.000774376	4080687	TRUE	TRUE
	Height-2022	Height-2022	Males and Females	Continuous	36224396	rs11078840	G	A	G	A	-0.00730169	-0.0057	0.087462	0.094	FALSE	FALSE	FALSE	0.0153	0.7088	TRUE	3.95054e-09	0.00124047	4080687	TRUE	TRUE
	Height-2022	Height-2022	Males and Females	Continuous	36224396	rs11087024	T	C	T	C	-0.00602951	0.0033	0.324435	0.3186	FALSE	FALSE	FALSE	0.0086	0.6981	TRUE	2.83539e-16	0.000737092	4080687	TRUE	TRUE
	Height-2022	Height-2022	Males and Females	Continuous	36224396	rs1109009	G	T	G	T	0.0052445	-0.0038	0.253233	0.2675	FALSE	FALSE	FALSE	0.0091	0.6769	TRUE	5.63814e-11	0.000800317	4080687	TRUE	TRUE
	Height-2022	Height-2022	Males and Females	Continuous	36224396	rs11098373	C	T	C	T	-0.00380846	-0.002	0.44537	0.4504	FALSE	FALSE	FALSE	0.0082	0.8068	TRUE	4.57868e-08	0.000696634	4080687	TRUE	TRUE
	Height-2022	Height-2022	Males and Females	Continuous	36224396	rs11102738	C	T	C	T	0.00603474	0.0065	0.171225	0.1732	FALSE	FALSE	FALSE	0.0116	0.5733	TRUE	3.67235e-11	0.000912043	4080687	TRUE	TRUE
	Height-2022	Height-2022	Males and Females	Continuous	36224396	rs11127228	C	T	C	T	0.00440835	-0.004	0.514981	0.513	FALSE	FALSE	FALSE	0.0084	0.63	TRUE	1.48557e-09	0.000729144	4080687	TRUE	TRUE
	Height-2022	Height-2022	Males and Females	Continuous	36224396	rs11128246	A	G	A	G	0.00531633	-0.0049	0.185032	0.1912	FALSE	FALSE	FALSE	0.0106	0.647	TRUE	1.95557e-09	0.00088584	4080687	TRUE	TRUE
	Height-2022	Height-2022	Males and Females	Continuous	36224396	rs11129823	T	C	T	C	-0.00441163	-0.0048	0.321214	0.3199	FALSE	FALSE	FALSE	0.0087	0.5809	TRUE	4.01444e-09	0.000749818	4080687	TRUE	TRUE
	Height-2022	Height-2022	Males and Females	Continuous	36224396	rs11132193	G	A	G	A	0.00403356	-0.0076	0.416976	0.4208	FALSE	FALSE	FALSE	0.0087	0.378	TRUE	1.0351e-08	0.000704567	4080687	TRUE	TRUE
	Height-2022	Height-2022	Males and Females	Continuous	36224396	rs11139043	T	G	T	G	-0.00758511	0.0213	0.0872651	0.0813	FALSE	FALSE	FALSE	0.0149	0.1542	TRUE	5.12588e-10	0.00122041	4080687	TRUE	TRUE
	Height-2022	Height-2022	Males and Females	Continuous	36224396	rs11155972	G	A	G	A	-0.00667164	0.001	0.519824	0.5352	FALSE	FALSE	FALSE	0.0084	0.906	TRUE	4.00173e-22	0.000689855	4080687	TRUE	TRUE
	Height-2022	Height-2022	Males and Females	Continuous	36224396	rs11166383	G	A	G	A	-0.0179265	0.0307	0.0445538	0.0408	FALSE	FALSE	FALSE	0.0206	0.1371	TRUE	2.27289e-27	0.00165403	4080687	TRUE	TRUE
	Height-2022	Height-2022	Males and Females	Continuous	36224396	rs11185092	G	A	G	A	0.0056705	0.0083	0.224408	0.2146	FALSE	FALSE	FALSE	0.0111	0.4549	TRUE	2.24438e-11	0.000847714	4080687	TRUE	TRUE
	Height-2022	Height-2022	Males and Females	Continuous	36224396	rs1119397	T	C	T	C	0.0141945	0.0148	0.200389	0.1991	FALSE	FALSE	FALSE	0.01	0.1414	TRUE	3.11762e-61	0.000859758	4080687	TRUE	TRUE
	Height-2022	Height-2022	Males and Females	Continuous	36224396	rs11220196	C	A	C	A	-0.00823886	0.0032	0.183286	0.1829	FALSE	FALSE	FALSE	0.0102	0.7515	TRUE	2.12683e-20	0.000890131	4080687	TRUE	TRUE
	Height-2022	Height-2022	Males and Females	Continuous	36224396	rs11229519	T	C	T	C	0.0123319	-0.003	0.231696	0.2428	FALSE	FALSE	FALSE	0.0092	0.7494	TRUE	5.7216e-51	0.000821219	4080687	TRUE	TRUE
	Height-2022	Height-2022	Males and Females	Continuous	36224396	rs11240083	A	G	A	G	-0.00249788	-0.0181	0.244959	0.2402	FALSE	FALSE	FALSE	0.0098	0.06416	TRUE	0.00199854	0.000808257	4080687	TRUE	TRUE
	Height-2022	Height-2022	Males and Females	Continuous	36224396	rs1124016	A	C	A	C	0.00438817	-0.0364	0.482668	0.4842	FALSE	FALSE	FALSE	0.0081	6.223e-06	TRUE	1.51329e-10	0.00068522	4080687	TRUE	TRUE
	Height-2022	Height-2022	Males and Females	Continuous	36224396	rs11246379	T	C	T	C	-0.0100831	0.0186	0.0803803	0.0773	FALSE	FALSE	FALSE	0.0159	0.2423	TRUE	1.03578e-14	0.0013036	4080687	TRUE	TRUE
	Height-2022	Height-2022	Males and Females	Continuous	36224396	rs11247280	G	T	G	T	-0.0025704	0.0056	0.167016	0.1726	FALSE	FALSE	FALSE	0.0107	0.5991	TRUE	0.00554405	0.000926741	4080687	TRUE	TRUE
	Height-2022	Height-2022	Males and Females	Continuous	36224396	rs11257080	A	G	A	G	0.00869683	0.0092	0.262324	0.2713	FALSE	FALSE	FALSE	0.0097	0.3409	TRUE	1.90136e-26	0.000817222	4080687	TRUE	TRUE
	Height-2022	Height-2022	Males and Females	Continuous	36224396	rs1127853	G	A	G	A	-0.00439525	-0.0155	0.207716	0.2022	FALSE	FALSE	FALSE	0.01	0.1196	TRUE	1.9403e-07	0.000844434	4080687	TRUE	TRUE
	Height-2022	Height-2022	Males and Females	Continuous	36224396	rs1133480	C	A	C	A	-0.00557894	-0.0015	0.584151	0.554	FALSE	FALSE	FALSE	0.009	0.8648	TRUE	1.84795e-15	0.000701652	4080687	TRUE	TRUE
	Height-2022	Height-2022	Males and Females	Continuous	36224396	rs1146178	A	G	A	G	-0.00605798	-0.0124	0.104225	0.1072	FALSE	FALSE	FALSE	0.0139	0.3731	TRUE	6.08881e-08	0.0011185	4080687	TRUE	TRUE
	Height-2022	Height-2022	Males and Females	Continuous	36224396	rs1147372	T	C	T	C	0.0104083	0.0085	0.484424	0.4764	FALSE	FALSE	FALSE	0.0081	0.2934	TRUE	2.28616e-49	0.000704688	4080687	TRUE	TRUE
	Height-2022	Height-2022	Males and Females	Continuous	36224396	rs11487522	A	G	A	G	0.00589229	0.0055	0.155468	0.1583	FALSE	FALSE	FALSE	0.0111	0.6213	TRUE	5.32151e-10	0.000948943	4080687	TRUE	TRUE
	Height-2022	Height-2022	Males and Females	Continuous	36224396	rs1152862	T	C	T	C	0.00562765	0.0005	0.765536	0.7637	FALSE	FALSE	FALSE	0.0095	0.9575	TRUE	4.41695e-12	0.000812873	4080687	TRUE	TRUE
	Height-2022	Height-2022	Males and Females	Continuous	36224396	rs11540276	A	G	A	G	0.0033893	0.0442	0.0264338	0.0281	FALSE	FALSE	FALSE	0.0272	0.1048	TRUE	0.12491	0.00220876	4080687	TRUE	TRUE
	Height-2022	Height-2022	Males and Females	Continuous	36224396	rs11544832	A	G	A	G	0.0252249	-0.0324	0.0468317	0.0537	FALSE	FALSE	FALSE	0.0188	0.08561	TRUE	1.23183e-53	0.00163603	4080687	TRUE	TRUE
	Height-2022	Height-2022	Males and Females	Continuous	36224396	rs11552911	A	C	A	C	0.0177885	-0.014	0.075016	0.077	FALSE	FALSE	FALSE	0.0163	0.3933	TRUE	4.02363e-38	0.00137803	4080687	TRUE	TRUE
	Height-2022	Height-2022	Males and Females	Continuous	36224396	rs11574836	G	A	G	A	-0.0118582	-0.013	0.0233979	0.0213	FALSE	FALSE	FALSE	0.0295	0.6583	TRUE	2.82671e-07	0.00230945	4080687	TRUE	TRUE
	Height-2022	Height-2022	Males and Females	Continuous	36224396	rs11591089	T	C	T	C	0.011435	-0.0079	0.302909	0.3043	FALSE	FALSE	FALSE	0.0092	0.3947	TRUE	1.12872e-52	0.000748627	4080687	TRUE	TRUE
	Height-2022	Height-2022	Males and Females	Continuous	36224396	rs11592542	C	A	C	A	-0.00597534	-0.0008	0.170083	0.1598	FALSE	FALSE	FALSE	0.0113	0.942	TRUE	5.49385e-11	0.000911306	4080687	TRUE	TRUE
	Height-2022	Height-2022	Males and Females	Continuous	36224396	rs11600952	A	G	A	G	-0.0187942	0.0264	0.181592	0.1757	FALSE	FALSE	FALSE	0.0105	0.01204	TRUE	1.15687e-94	0.000910493	4080687	TRUE	TRUE
	Height-2022	Height-2022	Males and Females	Continuous	36224396	rs11637930	C	T	C	T	0.00391143	-0.0104	0.52096	0.5253	FALSE	FALSE	FALSE	0.0082	0.2083	TRUE	1.397e-08	0.00068939	4080687	TRUE	TRUE
	Height-2022	Height-2022	Males and Females	Continuous	36224396	rs11638359	G	A	G	A	-0.00793818	-0.0262	0.0888569	0.0851	FALSE	FALSE	FALSE	0.0142	0.06561	TRUE	1.32325e-10	0.00123561	4080687	TRUE	TRUE
	Height-2022	Height-2022	Males and Females	Continuous	36224396	rs11641647	A	G	A	G	-0.00648696	-0.0046	0.240629	0.2372	FALSE	FALSE	FALSE	0.0095	0.6292	TRUE	1.58655e-15	0.000813921	4080687	TRUE	TRUE
	Height-2022	Height-2022	Males and Females	Continuous	36224396	rs11652711	C	T	C	T	0.00615542	-0.0063	0.216331	0.2327	FALSE	FALSE	FALSE	0.0108	0.5618	TRUE	1.80254e-12	0.000873237	4080687	TRUE	TRUE
	Height-2022	Height-2022	Males and Females	Continuous	36224396	rs11707060	T	C	T	C	0.00490009	0.002	0.573184	0.5628	FALSE	FALSE	FALSE	0.0085	0.8176	TRUE	2.39803e-12	0.000699101	4080687	TRUE	TRUE
	Height-2022	Height-2022	Males and Females	Continuous	36224396	rs11711206	G	A	G	A	-0.00898302	-0.0373	0.102361	0.1026	FALSE	FALSE	FALSE	0.0136	0.006225	TRUE	2.21526e-15	0.00113298	4080687	TRUE	TRUE
	Height-2022	Height-2022	Males and Females	Continuous	36224396	rs11728471	T	C	T	C	-0.00544301	0.0032	0.100766	0.105	FALSE	FALSE	FALSE	0.0133	0.8081	TRUE	2.17435e-06	0.00114916	4080687	TRUE	TRUE
	Height-2022	Height-2022	Males and Females	Continuous	36224396	rs11732574	C	T	C	T	-0.0120371	-0.0018	0.231382	0.2367	FALSE	FALSE	FALSE	0.0106	0.864	TRUE	3.64687e-47	0.00083451	4080687	TRUE	TRUE
	Height-2022	Height-2022	Males and Females	Continuous	36224396	rs11751362	G	A	G	A	-0.00605553	-0.0166	0.259775	0.2575	FALSE	FALSE	FALSE	0.0094	0.07791	TRUE	1.06328e-14	0.000783233	4080687	TRUE	TRUE
	Height-2022	Height-2022	Males and Females	Continuous	36224396	rs11754464	T	C	T	C	0.024995	-0.0126	0.00572265	0.0044	FALSE	FALSE	FALSE	0.0635	0.8427	TRUE	1.214e-07	0.00472372	4080687	TRUE	TRUE
	Height-2022	Height-2022	Males and Females	Continuous	36224396	rs11765797	C	T	C	T	0.00843066	-0.0057	0.123609	0.1269	FALSE	FALSE	FALSE	0.0124	0.6446	TRUE	6.991e-16	0.0010446	4080687	TRUE	TRUE
	Height-2022	Height-2022	Males and Females	Continuous	36224396	rs11770283	T	G	T	G	0.0092179	0.0309	0.196909	0.2007	FALSE	FALSE	FALSE	0.0104	0.003033	TRUE	1.22833e-26	0.000862892	4080687	TRUE	TRUE
	Height-2022	Height-2022	Males and Females	Continuous	36224396	rs11777932	A	C	A	C	-0.0123483	0.0168	0.0902834	0.0943	FALSE	FALSE	FALSE	0.0152	0.2695	TRUE	3.21256e-24	0.00121621	4080687	TRUE	TRUE
	Height-2022	Height-2022	Males and Females	Continuous	36224396	rs11784988	C	T	C	T	-0.000256919	0.0177	0.0526989	0.0489	FALSE	FALSE	FALSE	0.0187	0.344	TRUE	0.867178	0.00153619	4080687	TRUE	TRUE
	Height-2022	Height-2022	Males and Females	Continuous	36224396	rs11854487	T	C	T	C	-0.00603348	0.0318	0.04443	0.0439	FALSE	FALSE	FALSE	0.0209	0.1278	TRUE	0.000304566	0.00167068	4080687	TRUE	TRUE
	Height-2022	Height-2022	Males and Females	Continuous	36224396	rs11873286	A	G	A	G	-0.00764864	-0.0097	0.083441	0.0858	FALSE	FALSE	FALSE	0.0157	0.538	TRUE	2.03038e-09	0.00127576	4080687	TRUE	TRUE
	Height-2022	Height-2022	Males and Females	Continuous	36224396	rs11877617	A	C	A	C	0.00560569	-0.0014	0.406009	0.4071	FALSE	FALSE	FALSE	0.0087	0.8689	TRUE	7.14386e-15	0.000720349	4080687	TRUE	TRUE
	Height-2022	Height-2022	Males and Females	Continuous	36224396	rs11882846	T	C	T	C	0.00392737	-0.0066	0.305263	0.3114	FALSE	FALSE	FALSE	0.0095	0.4888	TRUE	1.49288e-07	0.00074758	4080687	TRUE	TRUE
	Height-2022	Height-2022	Males and Females	Continuous	36224396	rs11893142	T	G	T	G	-0.00961094	0.0022	0.0397267	0.0497	FALSE	FALSE	FALSE	0.0205	0.9155	TRUE	6.98965e-08	0.00178263	4080687	TRUE	TRUE
	Height-2022	Height-2022	Males and Females	Continuous	36224396	rs11894266	T	C	T	C	-0.0051073	0.0128	0.540887	0.5376	FALSE	FALSE	FALSE	0.0083	0.1243	TRUE	1.39781e-13	0.000690499	4080687	TRUE	TRUE
	Height-2022	Height-2022	Males and Females	Continuous	36224396	rs11898505	A	G	A	G	-0.00575017	0.0087	0.353442	0.3476	FALSE	FALSE	FALSE	0.0087	0.3174	TRUE	1.78354e-15	0.000722788	4080687	TRUE	TRUE
	Height-2022	Height-2022	Males and Females	Continuous	36224396	rs11913308	T	G	T	G	-0.00789572	-0.0225	0.193582	0.1883	FALSE	FALSE	FALSE	0.0104	0.03063	TRUE	1.73529e-17	0.000927788	4080687	TRUE	TRUE
	Height-2022	Height-2022	Males and Females	Continuous	36224396	rs11928424	T	G	T	G	-0.0135504	0.0045	0.124984	0.122	FALSE	FALSE	FALSE	0.0127	0.724	TRUE	1.99041e-38	0.00104534	4080687	TRUE	TRUE
	Height-2022	Height-2022	Males and Females	Continuous	36224396	rs11946827	A	C	A	C	0.00402752	0.0015	0.251021	0.2562	FALSE	FALSE	FALSE	0.0093	0.875	TRUE	5.85843e-07	0.000806177	4080687	TRUE	TRUE
	Height-2022	Height-2022	Males and Females	Continuous	36224396	rs11973654	C	T	C	T	0.00403826	0.0062	0.668208	0.6653	FALSE	FALSE	FALSE	0.009	0.4934	TRUE	2.8592e-08	0.000727635	4080687	TRUE	TRUE
	Height-2022	Height-2022	Males and Females	Continuous	36224396	rs11978840	G	A	G	A	-0.00454739	-0.0272	0.163788	0.1688	FALSE	FALSE	FALSE	0.0111	0.0141	TRUE	9.65254e-07	0.000928304	4080687	TRUE	TRUE
	Height-2022	Height-2022	Males and Females	Continuous	36224396	rs11990181	C	T	C	T	-0.00824761	0.0207	0.234738	0.2362	FALSE	FALSE	FALSE	0.0094	0.02706	TRUE	1.48905e-23	0.000824572	4080687	TRUE	TRUE
	Height-2022	Height-2022	Males and Females	Continuous	36224396	rs11997244	C	T	C	T	-0.00178267	0.0034	0.552435	0.542	FALSE	FALSE	FALSE	0.0081	0.6747	TRUE	0.0100754	0.000692775	4080687	TRUE	TRUE
	Height-2022	Height-2022	Males and Females	Continuous	36224396	rs12048201	G	T	G	T	-0.00523995	0.0012	0.146806	0.1601	FALSE	FALSE	FALSE	0.0113	0.9154	TRUE	1.25434e-07	0.000991402	4080687	TRUE	TRUE
	Height-2022	Height-2022	Males and Females	Continuous	36224396	rs12064799	A	G	A	G	-0.00696337	-0.0072	0.302989	0.3245	FALSE	FALSE	FALSE	0.0094	0.4393	TRUE	1.41012e-20	0.000748784	4080687	TRUE	TRUE
	Height-2022	Height-2022	Males and Females	Continuous	36224396	rs12065799	G	T	G	T	-0.00465189	0.0057	0.326501	0.3284	FALSE	FALSE	FALSE	0.0086	0.5101	TRUE	2.93084e-10	0.000738115	4080687	TRUE	TRUE
	Height-2022	Height-2022	Males and Females	Continuous	36224396	rs1207870	T	C	T	C	0.00620173	0.0062	0.306831	0.3078	FALSE	FALSE	FALSE	0.0088	0.4813	TRUE	9.52205e-17	0.000746243	4080687	TRUE	TRUE
	Height-2022	Height-2022	Males and Females	Continuous	36224396	rs1208517	T	C	T	C	-0.0102813	0.0105	0.148823	0.1288	FALSE	FALSE	FALSE	0.0128	0.4108	TRUE	2.29378e-24	0.00100937	4080687	TRUE	TRUE
	Height-2022	Height-2022	Males and Females	Continuous	36224396	rs12093117	A	G	A	G	-0.00935087	-0.0172	0.0549077	0.0565	FALSE	FALSE	FALSE	0.0191	0.3657	TRUE	2.20205e-09	0.00156313	4080687	TRUE	TRUE
	Height-2022	Height-2022	Males and Females	Continuous	36224396	rs12105768	A	G	A	G	-0.00767205	-0.0243	0.0790758	0.0798	FALSE	FALSE	FALSE	0.0167	0.1443	TRUE	3.34105e-09	0.00129729	4080687	TRUE	TRUE
	Height-2022	Height-2022	Males and Females	Continuous	36224396	rs12117542	G	A	G	A	-0.0171556	0.0039	0.048882	0.0487	FALSE	FALSE	FALSE	0.0191	0.8394	TRUE	3.31214e-27	0.00158796	4080687	TRUE	TRUE
	Height-2022	Height-2022	Males and Females	Continuous	36224396	rs12121447	T	C	T	C	-0.0268407	0.0049	0.139927	0.136	FALSE	FALSE	FALSE	0.0118	0.6778	TRUE	2.8642e-160	0.000995001	4080687	TRUE	TRUE
	Height-2022	Height-2022	Males and Females	Continuous	36224396	rs12123975	G	A	G	A	-0.00688234	-0.0004	0.222083	0.2346	FALSE	FALSE	FALSE	0.01	0.9679	TRUE	1.02086e-16	0.000828964	4080687	TRUE	TRUE
	Height-2022	Height-2022	Males and Females	Continuous	36224396	rs12124742	T	C	T	C	0.00591474	0.0012	0.291809	0.2874	FALSE	FALSE	FALSE	0.009	0.8929	TRUE	7.05652e-15	0.00075991	4080687	TRUE	TRUE
	Height-2022	Height-2022	Males and Females	Continuous	36224396	rs12129752	T	G	T	G	0.0194044	0.0018	0.100061	0.0892	FALSE	FALSE	FALSE	0.015	0.9046	TRUE	3.99316e-61	0.00117639	4080687	TRUE	TRUE
	Height-2022	Height-2022	Males and Females	Continuous	36224396	rs12148472	C	T	C	T	0.00923796	0.0018	0.125278	0.1315	FALSE	FALSE	FALSE	0.0124	0.8821	TRUE	7.51304e-19	0.00104183	4080687	TRUE	TRUE
	Height-2022	Height-2022	Males and Females	Continuous	36224396	rs12154301	A	G	A	G	-0.0158498	-0.009	0.151292	0.1592	FALSE	FALSE	FALSE	0.011	0.4161	TRUE	3.49534e-60	0.000968617	4080687	TRUE	TRUE
	Height-2022	Height-2022	Males and Females	Continuous	36224396	rs12155533	A	G	A	G	-0.00489343	0.0115	0.466549	0.45	FALSE	FALSE	FALSE	0.0083	0.1667	TRUE	1.57639e-12	0.000692375	4080687	TRUE	TRUE
	Height-2022	Height-2022	Males and Females	Continuous	36224396	rs1216766	G	A	G	A	0.0101448	-0.0007	0.67592	0.6676	FALSE	FALSE	FALSE	0.0086	0.9346	TRUE	1.69605e-42	0.000742518	4080687	TRUE	TRUE
	Height-2022	Height-2022	Males and Females	Continuous	36224396	rs12192907	G	T	G	T	-0.00840465	-0.0162	0.162715	0.1658	FALSE	FALSE	FALSE	0.0111	0.1446	TRUE	4.79438e-19	0.000942551	4080687	TRUE	TRUE
	Height-2022	Height-2022	Males and Females	Continuous	36224396	rs12233843	G	A	G	A	0.00744035	-0.0171	0.540376	0.5445	FALSE	FALSE	FALSE	0.0081	0.03506	TRUE	1.51783e-26	0.000697779	4080687	TRUE	TRUE
	Height-2022	Height-2022	Males and Females	Continuous	36224396	rs12238013	G	A	G	A	-0.00927409	-0.001	0.136051	0.15	FALSE	FALSE	FALSE	0.0112	0.9275	TRUE	2.08628e-20	0.00100176	4080687	TRUE	TRUE
	Height-2022	Height-2022	Males and Females	Continuous	36224396	rs12239046	T	C	T	C	0.00554228	0.0107	0.379735	0.3794	FALSE	FALSE	FALSE	0.0085	0.2092	TRUE	3.48436e-15	0.000704031	4080687	TRUE	TRUE
	Height-2022	Height-2022	Males and Females	Continuous	36224396	rs1223954	C	T	C	T	0.00595143	-0.0168	0.445147	0.4534	FALSE	FALSE	FALSE	0.0094	0.07365	TRUE	1.49283e-14	0.000774104	4080687	TRUE	TRUE
	Height-2022	Height-2022	Males and Females	Continuous	36224396	rs1227005	G	A	G	A	-0.00823742	-0.011	0.313486	0.3127	FALSE	FALSE	FALSE	0.0089	0.2153	TRUE	5.93487e-29	0.000737678	4080687	TRUE	TRUE
	Height-2022	Height-2022	Males and Females	Continuous	36224396	rs12333431	A	G	A	G	-0.00449472	-0.0246	0.36501	0.3735	FALSE	FALSE	FALSE	0.0085	0.003878	TRUE	4.81727e-10	0.000722049	4080687	TRUE	TRUE
	Height-2022	Height-2022	Males and Females	Continuous	36224396	rs12336107	A	G	A	G	-0.00615773	-0.0065	0.275078	0.2778	FALSE	FALSE	FALSE	0.009	0.4725	TRUE	1.41021e-15	0.000771205	4080687	TRUE	TRUE
	Height-2022	Height-2022	Males and Females	Continuous	36224396	rs12352936	A	G	A	G	-0.00906074	-0.0094	0.101557	0.0993	FALSE	FALSE	FALSE	0.0134	0.4831	TRUE	4.03959e-14	0.00119856	4080687	TRUE	TRUE
	Height-2022	Height-2022	Males and Females	Continuous	36224396	rs12378860	A	C	A	C	0.00553137	0.0153	0.526535	0.5257	FALSE	FALSE	FALSE	0.0083	0.06368	TRUE	1.20972e-15	0.000691122	4080687	TRUE	TRUE
	Height-2022	Height-2022	Males and Females	Continuous	36224396	rs12408663	C	T	C	T	0.0144172	0.002	0.239818	0.2363	FALSE	FALSE	FALSE	0.0102	0.8458	TRUE	8.84207e-70	0.000816473	4080687	TRUE	TRUE
	Height-2022	Height-2022	Males and Females	Continuous	36224396	rs12419557	A	G	A	G	0.00927508	-0.0057	0.0910744	0.098	FALSE	FALSE	FALSE	0.0138	0.6816	TRUE	3.86707e-14	0.00122599	4080687	TRUE	TRUE
	Height-2022	Height-2022	Males and Females	Continuous	36224396	rs1244422	T	C	T	C	0.00485539	-0.0161	0.426984	0.4227	FALSE	FALSE	FALSE	0.0081	0.04731	TRUE	2.84414e-12	0.000695095	4080687	TRUE	TRUE
	Height-2022	Height-2022	Males and Females	Continuous	36224396	rs12467466	T	C	T	C	-0.0036778	-0.0028	0.249625	0.2527	FALSE	FALSE	FALSE	0.0096	0.7692	TRUE	0.000283807	0.00101327	4080687	TRUE	TRUE
	Height-2022	Height-2022	Males and Females	Continuous	36224396	rs12479127	A	G	A	G	-0.0076391	0.0089	0.6154	0.6203	FALSE	FALSE	FALSE	0.0086	0.3011	TRUE	1.85694e-27	0.000703642	4080687	TRUE	TRUE
	Height-2022	Height-2022	Males and Females	Continuous	36224396	rs12488	T	C	T	C	-0.00583027	-0.0051	0.234302	0.2245	FALSE	FALSE	FALSE	0.0098	0.6024	TRUE	2.33952e-12	0.0008314	4080687	TRUE	TRUE
	Height-2022	Height-2022	Males and Females	Continuous	36224396	rs12489730	G	T	G	T	0.00723979	0.0064	0.213609	0.2117	FALSE	FALSE	FALSE	0.0098	0.5132	TRUE	6.76925e-18	0.000840006	4080687	TRUE	TRUE
	Height-2022	Height-2022	Males and Females	Continuous	36224396	rs12490036	T	C	T	C	-0.00448761	0.0017	0.489682	0.5037	FALSE	FALSE	FALSE	0.0084	0.836	TRUE	5.54844e-11	0.000684565	4080687	TRUE	TRUE
	Height-2022	Height-2022	Males and Females	Continuous	36224396	rs12493455	G	A	G	A	0.00663304	-0.0041	0.250422	0.244	FALSE	FALSE	FALSE	0.0094	0.6588	TRUE	1.31521e-16	0.000801848	4080687	TRUE	TRUE
	Height-2022	Height-2022	Males and Females	Continuous	36224396	rs12498374	T	C	T	C	0.00718703	-0.0011	0.20129	0.2027	FALSE	FALSE	FALSE	0.0103	0.9187	TRUE	1.375e-16	0.000869375	4080687	TRUE	TRUE
	Height-2022	Height-2022	Males and Females	Continuous	36224396	rs12499194	T	C	T	C	0.00883656	0.0217	0.145138	0.1416	FALSE	FALSE	FALSE	0.0129	0.09106	TRUE	2.12814e-16	0.00107571	4080687	TRUE	TRUE
	Height-2022	Height-2022	Males and Females	Continuous	36224396	rs1250258	C	T	C	T	0.0166337	-0.0051	0.260521	0.2547	FALSE	FALSE	FALSE	0.0092	0.578	TRUE	4.54713e-95	0.000804069	4080687	TRUE	TRUE
	Height-2022	Height-2022	Males and Females	Continuous	36224396	rs12528427	T	A	T	A	0.00764346	0.0047	0.0657703	0.0631	FALSE	TRUE	FALSE	0.0168	0.7803	TRUE	3.51976e-08	0.00138634	4080687	TRUE	TRUE
	Height-2022	Height-2022	Males and Females	Continuous	36224396	rs12528760	T	C	T	C	0.00524992	0	0.374746	0.3782	FALSE	FALSE	FALSE	0.0082	0.9987	TRUE	1.55528e-13	0.000711145	4080687	TRUE	TRUE
	Height-2022	Height-2022	Males and Females	Continuous	36224396	rs12542320	C	T	C	T	0.00411036	0.0068	0.291258	0.2913	FALSE	FALSE	FALSE	0.0093	0.466	TRUE	6.55522e-08	0.000760762	4080687	TRUE	TRUE
	Height-2022	Height-2022	Males and Females	Continuous	36224396	rs12551724	G	A	G	A	0.00548621	0.0019	0.219669	0.2339	FALSE	FALSE	FALSE	0.0097	0.8427	TRUE	3.65527e-11	0.000829055	4080687	TRUE	TRUE
	Height-2022	Height-2022	Males and Females	Continuous	36224396	rs12563489	C	A	C	A	0.00547763	-0.0192	0.163609	0.1695	FALSE	FALSE	FALSE	0.0117	0.1023	TRUE	1.46784e-08	0.000966878	4080687	TRUE	TRUE
	Height-2022	Height-2022	Males and Females	Continuous	36224396	rs12575726	G	C	G	C	0.0125942	-0.0062	0.0437617	0.0412	FALSE	TRUE	FALSE	0.0207	0.7638	TRUE	7.47673e-13	0.00175641	4080687	TRUE	TRUE
	Height-2022	Height-2022	Males and Females	Continuous	36224396	rs12585113	T	C	T	C	-0.00502702	0.0048	0.727652	0.7188	FALSE	FALSE	FALSE	0.0092	0.6047	TRUE	9.53612e-11	0.000776479	4080687	TRUE	TRUE
	Height-2022	Height-2022	Males and Females	Continuous	36224396	rs12623864	A	G	A	G	0.00918606	0.0098	0.545849	0.5311	FALSE	FALSE	FALSE	0.0083	0.2387	TRUE	7.21038e-41	0.000686196	4080687	TRUE	TRUE
	Height-2022	Height-2022	Males and Females	Continuous	36224396	rs12624082	C	T	C	T	0.00502247	-0.001	0.304631	0.3043	FALSE	FALSE	FALSE	0.0087	0.9131	TRUE	1.59082e-11	0.000745244	4080687	TRUE	TRUE
	Height-2022	Height-2022	Males and Females	Continuous	36224396	rs12639116	T	C	T	C	0.00710395	-0.001	0.102188	0.1108	FALSE	FALSE	FALSE	0.0134	0.9414	TRUE	7.81639e-10	0.00115537	4080687	TRUE	TRUE
	Height-2022	Height-2022	Males and Females	Continuous	36224396	rs12647476	G	T	G	T	-0.00513606	0.0047	0.437661	0.437	FALSE	FALSE	FALSE	0.008	0.5585	TRUE	1.45593e-13	0.000694895	4080687	TRUE	TRUE
	Height-2022	Height-2022	Males and Females	Continuous	36224396	rs12663931	C	T	C	T	0.0202347	0.0319	0.0311867	0.0312	FALSE	FALSE	FALSE	0.0231	0.1662	TRUE	2.57097e-24	0.00198872	4080687	TRUE	TRUE
	Height-2022	Height-2022	Males and Females	Continuous	36224396	rs12668436	C	T	C	T	0.00962376	0.0137	0.246703	0.2512	FALSE	FALSE	FALSE	0.01	0.1722	TRUE	4.39308e-33	0.000803156	4080687	TRUE	TRUE
	Height-2022	Height-2022	Males and Females	Continuous	36224396	rs12673366	A	G	A	G	-0.00144578	-0.0081	0.0869681	0.0994	FALSE	FALSE	FALSE	0.0139	0.5602	TRUE	0.250804	0.00125895	4080687	TRUE	TRUE
	Height-2022	Height-2022	Males and Females	Continuous	36224396	rs12693755	A	G	A	G	0.00478044	0.011	0.200735	0.1926	FALSE	FALSE	FALSE	0.0103	0.2874	TRUE	4.67205e-08	0.000875001	4080687	TRUE	TRUE
	Height-2022	Height-2022	Males and Females	Continuous	36224396	rs12729349	A	G	A	G	-0.010711	0.0201	0.0805368	0.0779	FALSE	FALSE	FALSE	0.016	0.2098	TRUE	1.57696e-17	0.00125696	4080687	TRUE	TRUE
	Height-2022	Height-2022	Males and Females	Continuous	36224396	rs12739902	C	T	C	T	0.00813934	0.0074	0.351608	0.3526	FALSE	FALSE	FALSE	0.0086	0.3925	TRUE	2.20478e-28	0.000736626	4080687	TRUE	TRUE
	Height-2022	Height-2022	Males and Females	Continuous	36224396	rs1274484	G	A	G	A	-0.00558153	-0.0038	0.421386	0.4179	FALSE	FALSE	FALSE	0.008	0.6327	TRUE	1.5357e-15	0.000699962	4080687	TRUE	TRUE
	Height-2022	Height-2022	Males and Females	Continuous	36224396	rs12757113	A	G	A	G	0.0134596	-0.0054	0.651282	0.629	FALSE	FALSE	FALSE	0.0086	0.5296	TRUE	2.7135e-77	0.000723284	4080687	TRUE	TRUE
	Height-2022	Height-2022	Males and Females	Continuous	36224396	rs12779641	G	A	G	A	0.00531748	-0.0106	0.159011	0.1595	FALSE	FALSE	FALSE	0.0114	0.3504	TRUE	1.92162e-08	0.000946354	4080687	TRUE	TRUE
	Height-2022	Height-2022	Males and Females	Continuous	36224396	rs12785381	T	C	T	C	-0.00855335	-0.011	0.0892881	0.091	FALSE	FALSE	FALSE	0.0145	0.4484	TRUE	1.16845e-12	0.00120316	4080687	TRUE	TRUE
	Height-2022	Height-2022	Males and Females	Continuous	36224396	rs12787013	G	A	G	A	-0.00829176	0.0075	0.133725	0.1334	FALSE	FALSE	FALSE	0.012	0.5309	TRUE	2.82527e-16	0.00101359	4080687	TRUE	TRUE
	Height-2022	Height-2022	Males and Females	Continuous	36224396	rs12856169	A	G	A	G	0.00717571	-0.0082	0.251694	0.2516	FALSE	FALSE	FALSE	0.0103	0.4279	TRUE	2.36051e-19	0.000797737	4080687	TRUE	TRUE
	Height-2022	Height-2022	Males and Females	Continuous	36224396	rs1286366	T	C	T	C	-0.00360026	0.0095	0.258104	0.2554	FALSE	FALSE	FALSE	0.0092	0.3002	TRUE	5.03991e-06	0.000788991	4080687	TRUE	TRUE
	Height-2022	Height-2022	Males and Females	Continuous	36224396	rs12878084	T	C	T	C	-0.019579	0.0199	0.140147	0.1418	FALSE	FALSE	FALSE	0.0122	0.1034	TRUE	2.07103e-86	0.000993755	4080687	TRUE	TRUE
	Height-2022	Height-2022	Males and Females	Continuous	36224396	rs12898207	T	C	T	C	-0.00592897	-0.0059	0.161861	0.1684	FALSE	FALSE	FALSE	0.0108	0.5847	TRUE	2.96279e-10	0.000941001	4080687	TRUE	TRUE
	Height-2022	Height-2022	Males and Females	Continuous	36224396	rs12902932	T	C	T	C	-0.00401845	-0.005	0.592523	0.5864	FALSE	FALSE	FALSE	0.0085	0.5559	TRUE	1.93013e-08	0.000715262	4080687	TRUE	TRUE
	Height-2022	Height-2022	Males and Females	Continuous	36224396	rs12903441	A	G	A	G	-0.00394532	0.0054	0.355652	0.3556	FALSE	FALSE	FALSE	0.0084	0.5158	TRUE	4.80035e-08	0.000722777	4080687	TRUE	TRUE
	Height-2022	Height-2022	Males and Females	Continuous	36224396	rs12912487	A	G	A	G	-0.0485601	-0.0032	0.0943708	0.0915	FALSE	FALSE	FALSE	0.0139	0.821	TRUE	1e-200	0.00117624	4080687	TRUE	TRUE
	Height-2022	Height-2022	Males and Females	Continuous	36224396	rs12923427	T	C	T	C	-0.00835375	0.0325	0.208952	0.1903	FALSE	FALSE	FALSE	0.0103	0.001617	TRUE	5.42945e-23	0.000846086	4080687	TRUE	TRUE
	Height-2022	Height-2022	Males and Females	Continuous	36224396	rs12938597	T	C	T	C	0.0100941	0.0008	0.183525	0.1813	FALSE	FALSE	FALSE	0.0103	0.9413	TRUE	6.31161e-30	0.000888242	4080687	TRUE	TRUE
	Height-2022	Height-2022	Males and Females	Continuous	36224396	rs12939024	A	G	A	G	0.00737983	0.0049	0.121001	0.1188	FALSE	FALSE	FALSE	0.0128	0.7031	TRUE	1.21405e-11	0.00108871	4080687	TRUE	TRUE
	Height-2022	Height-2022	Males and Females	Continuous	36224396	rs12940215	G	A	G	A	-0.00877199	-0.0079	0.119014	0.1387	FALSE	FALSE	FALSE	0.0121	0.5138	TRUE	6.46542e-16	0.00108561	4080687	TRUE	TRUE
	Height-2022	Height-2022	Males and Females	Continuous	36224396	rs12953649	C	T	C	T	-0.00537576	0.0149	0.289035	0.2907	FALSE	FALSE	FALSE	0.0087	0.08796	TRUE	1.64942e-12	0.000761297	4080687	TRUE	TRUE
	Height-2022	Height-2022	Males and Females	Continuous	36224396	rs12956821	G	T	G	T	-0.00402713	-0.0072	0.307125	0.3136	FALSE	FALSE	FALSE	0.0086	0.402	TRUE	8.15847e-08	0.000750828	4080687	TRUE	TRUE
	Height-2022	Height-2022	Males and Females	Continuous	36224396	rs12967353	A	T	A	T	0.00435002	0.0112	0.292696	0.3004	FALSE	TRUE	FALSE	0.009	0.2111	TRUE	1.10625e-08	0.000761348	4080687	TRUE	TRUE
	Height-2022	Height-2022	Males and Females	Continuous	36224396	rs12977189	T	C	T	C	0.0194257	-0.004	0.069191	0.0703	FALSE	FALSE	FALSE	0.0158	0.8017	TRUE	3.92192e-46	0.00136231	4080687	TRUE	TRUE
	Height-2022	Height-2022	Males and Females	Continuous	36224396	rs13008689	A	G	A	G	0.00569922	-0.0082	0.38371	0.397	FALSE	FALSE	FALSE	0.0082	0.3207	TRUE	4.96091e-16	0.000702528	4080687	TRUE	TRUE
	Height-2022	Height-2022	Males and Females	Continuous	36224396	rs13026690	G	T	G	T	-0.00971049	0.0013	0.12514	0.1312	FALSE	FALSE	FALSE	0.012	0.9157	TRUE	6.58102e-21	0.0010352	4080687	TRUE	TRUE
	Height-2022	Height-2022	Males and Females	Continuous	36224396	rs13046236	A	G	A	G	-0.00461902	0.0012	0.231529	0.2364	FALSE	FALSE	FALSE	0.0098	0.9014	TRUE	2.02403e-08	0.000823364	4080687	TRUE	TRUE
	Height-2022	Height-2022	Males and Females	Continuous	36224396	rs13106265	A	G	A	G	-0.00594684	-0.01	0.229938	0.2249	FALSE	FALSE	FALSE	0.0095	0.2957	TRUE	4.57623e-13	0.00082169	4080687	TRUE	TRUE
	Height-2022	Height-2022	Males and Females	Continuous	36224396	rs13119012	C	T	C	T	-0.00543933	0.0128	0.436257	0.4255	FALSE	FALSE	FALSE	0.0086	0.1343	TRUE	9.46688e-15	0.000702192	4080687	TRUE	TRUE
	Height-2022	Height-2022	Males and Females	Continuous	36224396	rs13121806	T	C	T	C	-0.00549905	0.0123	0.288115	0.2795	FALSE	FALSE	FALSE	0.0095	0.1963	TRUE	4.55216e-13	0.000759743	4080687	TRUE	TRUE
	Height-2022	Height-2022	Males and Females	Continuous	36224396	rs13126601	C	T	C	T	0.00626698	-0.0012	0.397188	0.3952	FALSE	FALSE	FALSE	0.0084	0.8887	TRUE	6.62015e-19	0.000705653	4080687	TRUE	TRUE
	Height-2022	Height-2022	Males and Females	Continuous	36224396	rs13150632	G	A	G	A	-0.0153713	-0.0197	0.225752	0.2174	FALSE	FALSE	FALSE	0.0104	0.05841	TRUE	1.09481e-77	0.000823862	4080687	TRUE	TRUE
	Height-2022	Height-2022	Males and Females	Continuous	36224396	rs1318978	G	A	G	A	0.0118103	0.0166	0.0551968	0.0525	FALSE	FALSE	FALSE	0.0187	0.3744	TRUE	3.92364e-15	0.0015031	4080687	TRUE	TRUE
	Height-2022	Height-2022	Males and Females	Continuous	36224396	rs13227860	A	G	A	G	-0.00846661	0.007	0.297239	0.2957	FALSE	FALSE	FALSE	0.0113	0.5359	TRUE	9.10666e-28	0.00077523	4080687	TRUE	TRUE
	Height-2022	Height-2022	Males and Females	Continuous	36224396	rs13247236	T	C	T	C	-0.00568663	-0.0007	0.470047	0.4652	FALSE	FALSE	FALSE	0.0082	0.9296	TRUE	5.70667e-16	0.00070245	4080687	TRUE	TRUE
	Height-2022	Height-2022	Males and Females	Continuous	36224396	rs13253038	C	T	C	T	-0.00558136	0.008	0.27544	0.2656	FALSE	FALSE	FALSE	0.009	0.3719	TRUE	4.6118e-13	0.000771303	4080687	TRUE	TRUE
	Height-2022	Height-2022	Males and Females	Continuous	36224396	rs1326104	T	G	T	G	0.00632417	0.0151	0.0954392	0.0926	FALSE	FALSE	FALSE	0.014	0.2796	TRUE	6.91622e-08	0.00117259	4080687	TRUE	TRUE
	Height-2022	Height-2022	Males and Females	Continuous	36224396	rs1327126	T	C	T	C	-0.00420429	0.0043	0.41654	0.4185	FALSE	FALSE	FALSE	0.0085	0.6121	TRUE	2.40304e-09	0.000704481	4080687	TRUE	TRUE
	Height-2022	Height-2022	Males and Females	Continuous	36224396	rs1327827	T	C	T	C	0.0211831	-0.0057	0.0551637	0.0487	FALSE	FALSE	FALSE	0.0205	0.7822	TRUE	5.11722e-42	0.00155964	4080687	TRUE	TRUE
	Height-2022	Height-2022	Males and Females	Continuous	36224396	rs13315015	C	T	C	T	0.00548819	0.0071	0.266114	0.2732	FALSE	FALSE	FALSE	0.01	0.4796	TRUE	2.21456e-12	0.000781764	4080687	TRUE	TRUE
	Height-2022	Height-2022	Males and Females	Continuous	36224396	rs13318214	T	C	T	C	-0.003182	-0.0041	0.0302324	0.0333	FALSE	FALSE	FALSE	0.0246	0.8686	TRUE	0.116411	0.00202673	4080687	TRUE	TRUE
	Height-2022	Height-2022	Males and Females	Continuous	36224396	rs13327370	G	A	G	A	-0.00485422	-0.0037	0.231937	0.2366	FALSE	FALSE	FALSE	0.0093	0.6899	TRUE	2.16393e-09	0.000811065	4080687	TRUE	TRUE
	Height-2022	Height-2022	Males and Females	Continuous	36224396	rs13336428	G	A	G	A	0.0104084	0.0138	0.589087	0.5896	FALSE	FALSE	FALSE	0.008	0.08591	TRUE	1.1214e-49	0.000702419	4080687	TRUE	TRUE
	Height-2022	Height-2022	Males and Females	Continuous	36224396	rs13346368	G	A	G	A	0.00761916	0.0048	0.265133	0.2635	FALSE	FALSE	FALSE	0.0091	0.5952	TRUE	1.44956e-22	0.000779498	4080687	TRUE	TRUE
	Height-2022	Height-2022	Males and Females	Continuous	36224396	rs13381747	C	T	C	T	0.0076589	-0.0043	0.0784708	0.0745	FALSE	FALSE	FALSE	0.0162	0.792	TRUE	2.62929e-09	0.00128652	4080687	TRUE	TRUE
	Height-2022	Height-2022	Males and Females	Continuous	36224396	rs13387581	C	A	C	A	-0.0387785	-0.1107	0.00158511	0.0026	FALSE	FALSE	FALSE	0.1114	0.3203	TRUE	4.3618e-05	0.00948725	4080687	TRUE	TRUE
	Height-2022	Height-2022	Males and Females	Continuous	36224396	rs133890	C	G	C	G	0.00545079	-0.0164	0.553802	0.5607	FALSE	TRUE	TRUE	0.0086	0.05592	TRUE	3.03789e-15	0.000690905	4080687	TRUE	FALSE
	Height-2022	Height-2022	Males and Females	Continuous	36224396	rs1338937	A	G	A	G	0.00909779	-0.0161	0.172859	0.1829	FALSE	FALSE	FALSE	0.0105	0.1231	TRUE	3.73587e-23	0.000917966	4080687	TRUE	TRUE
	Height-2022	Height-2022	Males and Females	Continuous	36224396	rs13397694	C	G	C	G	-0.0102952	-0.0122	0.0534406	0.0505	FALSE	TRUE	FALSE	0.0211	0.5642	TRUE	6.20963e-11	0.00157453	4080687	TRUE	TRUE
	Height-2022	Height-2022	Males and Females	Continuous	36224396	rs13403095	G	A	G	A	0.00877182	0.0116	0.177213	0.1699	FALSE	FALSE	FALSE	0.0113	0.3026	TRUE	2.40404e-22	0.000902165	4080687	TRUE	TRUE
	Height-2022	Height-2022	Males and Females	Continuous	36224396	rs1342445	T	C	T	C	0.00519529	0.0055	0.299134	0.2922	FALSE	FALSE	FALSE	0.0089	0.5347	TRUE	5.07891e-12	0.000752575	4080687	TRUE	TRUE
	Height-2022	Height-2022	Males and Females	Continuous	36224396	rs1342652	A	T	A	T	-0.0047842	-0.0057	0.190889	0.1885	FALSE	TRUE	FALSE	0.0103	0.5792	TRUE	6.19955e-08	0.000883843	4080687	TRUE	TRUE
	Height-2022	Height-2022	Males and Females	Continuous	36224396	rs13437093	A	G	A	G	-0.00504268	0.005	0.318328	0.3172	FALSE	FALSE	FALSE	0.0087	0.5678	TRUE	1.07376e-11	0.00074198	4080687	TRUE	TRUE
	Height-2022	Height-2022	Males and Females	Continuous	36224396	rs1347183	T	C	T	C	-0.00478153	0.0039	0.467324	0.4658	FALSE	FALSE	FALSE	0.0079	0.6204	TRUE	7.8258e-12	0.00069888	4080687	TRUE	TRUE
	Height-2022	Height-2022	Males and Females	Continuous	36224396	rs1350991	C	T	C	T	0.00421297	-0.0036	0.355784	0.3556	FALSE	FALSE	FALSE	0.009	0.6936	TRUE	4.86203e-09	0.00071994	4080687	TRUE	TRUE
	Height-2022	Height-2022	Males and Females	Continuous	36224396	rs1359201	A	C	A	C	0.00508495	0.0064	0.239412	0.2327	FALSE	FALSE	FALSE	0.0095	0.5035	TRUE	3.707e-10	0.000811528	4080687	TRUE	TRUE
	Height-2022	Height-2022	Males and Females	Continuous	36224396	rs1360380	T	G	T	G	0.00931025	0.0015	0.570007	0.5758	FALSE	FALSE	FALSE	0.0085	0.8618	TRUE	6.54391e-40	0.000704145	4080687	TRUE	TRUE
	Height-2022	Height-2022	Males and Females	Continuous	36224396	rs1361812	T	G	T	G	0.00562486	-0.0029	0.395625	0.3985	FALSE	FALSE	FALSE	0.0081	0.7207	TRUE	9.52189e-16	0.00070023	4080687	TRUE	TRUE
	Height-2022	Height-2022	Males and Females	Continuous	36224396	rs1371135	T	C	T	C	-0.00407933	0.0277	0.278754	0.2752	FALSE	FALSE	FALSE	0.0097	0.00429	TRUE	1.16571e-07	0.00076986	4080687	TRUE	TRUE
	Height-2022	Height-2022	Males and Females	Continuous	36224396	rs1373067	C	T	C	T	0.00407958	-0.0203	0.31808	0.3252	FALSE	FALSE	FALSE	0.009	0.02429	TRUE	4.47806e-08	0.000745689	4080687	TRUE	TRUE
	Height-2022	Height-2022	Males and Females	Continuous	36224396	rs1375973	A	G	A	G	-0.00685952	-0.0082	0.453147	0.4506	FALSE	FALSE	FALSE	0.0083	0.3257	TRUE	5.31667e-23	0.0006946	4080687	TRUE	TRUE
	Height-2022	Height-2022	Males and Females	Continuous	36224396	rs13960	C	T	C	T	-0.0045098	0.0012	0.375865	0.3812	FALSE	FALSE	FALSE	0.0086	0.889	TRUE	2.474e-10	0.000712607	4080687	TRUE	TRUE
	Height-2022	Height-2022	Males and Females	Continuous	36224396	rs1403227	A	G	A	G	-0.00406131	0.0035	0.505693	0.5027	FALSE	FALSE	FALSE	0.0082	0.6748	TRUE	3.48058e-09	0.000687523	4080687	TRUE	TRUE
	Height-2022	Height-2022	Males and Females	Continuous	36224396	rs1405599	C	T	C	T	-0.00372415	-0.0044	0.44371	0.4542	FALSE	FALSE	FALSE	0.0082	0.5917	TRUE	8.10059e-08	0.000694173	4080687	TRUE	TRUE
	Height-2022	Height-2022	Males and Females	Continuous	36224396	rs1410133	G	A	G	A	-0.0162495	-0.0048	0.458104	0.4641	FALSE	FALSE	FALSE	0.0082	0.557	TRUE	1.3771e-121	0.000692993	4080687	TRUE	TRUE
	Height-2022	Height-2022	Males and Females	Continuous	36224396	rs1415476	C	T	C	T	0.00895257	0.0161	0.0681257	0.064	FALSE	FALSE	FALSE	0.0172	0.3483	TRUE	7.70037e-11	0.00137598	4080687	TRUE	TRUE
	Height-2022	Height-2022	Males and Females	Continuous	36224396	rs1417584	T	C	T	C	0.00420619	0.0061	0.578082	0.5604	FALSE	FALSE	FALSE	0.0084	0.4698	TRUE	4.9756e-09	0.000719255	4080687	TRUE	TRUE
	Height-2022	Height-2022	Males and Females	Continuous	36224396	rs1420369	A	G	A	G	-0.00545845	-0.0146	0.526304	0.5143	FALSE	FALSE	FALSE	0.0083	0.07751	TRUE	3.13379e-15	0.000692217	4080687	TRUE	TRUE
	Height-2022	Height-2022	Males and Females	Continuous	36224396	rs1425237	C	T	C	T	0.00451396	0.0089	0.331274	0.3315	FALSE	FALSE	FALSE	0.0089	0.3136	TRUE	1.92626e-09	0.000751837	4080687	TRUE	TRUE
	Height-2022	Height-2022	Males and Females	Continuous	36224396	rs1426260	T	C	T	C	0.00858387	-0.0048	0.497869	0.5036	FALSE	FALSE	FALSE	0.008	0.5476	TRUE	6.95034e-36	0.000686398	4080687	TRUE	TRUE
	Height-2022	Height-2022	Males and Females	Continuous	36224396	rs1426654	A	G	A	G	0.0475919	0.06	0.992876	0.9373	FALSE	FALSE	FALSE	0.0319	0.06038	TRUE	7.8249e-14	0.00636832	4080687	TRUE	TRUE
	Height-2022	Height-2022	Males and Females	Continuous	36224396	rs1434254	C	T	C	T	0.00418016	-0.0005	0.478444	0.4724	FALSE	FALSE	FALSE	0.008	0.9463	TRUE	2.13761e-09	0.000698208	4080687	TRUE	TRUE
	Height-2022	Height-2022	Males and Females	Continuous	36224396	rs1439287	A	G	A	G	0.0103527	-0.0193	0.475553	0.4782	FALSE	FALSE	FALSE	0.008	0.01541	TRUE	8.24516e-51	0.000690532	4080687	TRUE	TRUE
	Height-2022	Height-2022	Males and Females	Continuous	36224396	rs1441093	A	G	A	G	-0.00716613	-0.0067	0.248539	0.245	FALSE	FALSE	FALSE	0.0095	0.4827	TRUE	1.76931e-19	0.000793882	4080687	TRUE	TRUE
	Height-2022	Height-2022	Males and Females	Continuous	36224396	rs1449738	T	C	T	C	-0.0040739	-0.0073	0.318669	0.3121	FALSE	FALSE	FALSE	0.0086	0.4013	TRUE	3.01737e-08	0.000735305	4080687	TRUE	TRUE
	Height-2022	Height-2022	Males and Females	Continuous	36224396	rs1451313	T	C	T	C	-0.00559633	-0.0038	0.159861	0.1573	FALSE	FALSE	FALSE	0.0109	0.7287	TRUE	3.11927e-09	0.000944497	4080687	TRUE	TRUE
	Height-2022	Height-2022	Males and Females	Continuous	36224396	rs1456155	G	A	G	A	0.00597568	0.0137	0.572408	0.5732	FALSE	FALSE	FALSE	0.0082	0.09362	TRUE	6.04532e-18	0.000692296	4080687	TRUE	TRUE
	Height-2022	Height-2022	Males and Females	Continuous	36224396	rs1456671	T	C	T	C	-0.011828	-0.0008	0.181153	0.1751	FALSE	FALSE	FALSE	0.0115	0.9438	TRUE	1.93818e-40	0.000888435	4080687	TRUE	TRUE
	Height-2022	Height-2022	Males and Females	Continuous	36224396	rs1463242	C	T	C	T	0.00675718	-0.001	0.439788	0.4211	FALSE	FALSE	FALSE	0.0086	0.9049	TRUE	2.52974e-22	0.000695334	4080687	TRUE	TRUE
	Height-2022	Height-2022	Males and Females	Continuous	36224396	rs1465720	G	T	G	T	0.00772185	-0.002	0.224562	0.2262	FALSE	FALSE	FALSE	0.0095	0.8361	TRUE	1.38007e-20	0.000830141	4080687	TRUE	TRUE
	Height-2022	Height-2022	Males and Females	Continuous	36224396	rs1467462	G	A	G	A	0.00481103	0.0601	0.0101301	0.0091	FALSE	FALSE	FALSE	0.0563	0.286	TRUE	0.189678	0.00366825	4080687	TRUE	TRUE
	Height-2022	Height-2022	Males and Females	Continuous	36224396	rs1469039	A	G	A	G	0.0120373	0.0037	0.169515	0.1818	FALSE	FALSE	FALSE	0.0103	0.7169	TRUE	3.99099e-39	0.000919905	4080687	TRUE	TRUE
	Height-2022	Height-2022	Males and Females	Continuous	36224396	rs1477178	A	G	A	G	0.0165854	0.0235	0.364556	0.3689	FALSE	FALSE	FALSE	0.0088	0.007865	TRUE	3.7163e-119	0.000714619	4080687	TRUE	TRUE
	Height-2022	Height-2022	Males and Females	Continuous	36224396	rs1479552	G	A	G	A	-0.00483743	-0.0011	0.439125	0.4484	FALSE	FALSE	FALSE	0.0086	0.8939	TRUE	1.02707e-11	0.000711109	4080687	TRUE	TRUE
	Height-2022	Height-2022	Males and Females	Continuous	36224396	rs1492286	G	A	G	A	-0.0073811	-0.0035	0.269528	0.2881	FALSE	FALSE	FALSE	0.0096	0.7149	TRUE	2.48816e-21	0.000778411	4080687	TRUE	TRUE
	Height-2022	Height-2022	Males and Females	Continuous	36224396	rs1522585	T	G	T	G	-0.00324225	0.0051	0.357212	0.3579	FALSE	FALSE	FALSE	0.009	0.5678	TRUE	6.14836e-06	0.000717119	4080687	TRUE	TRUE
	Height-2022	Height-2022	Males and Females	Continuous	36224396	rs1539336	T	C	T	C	0.00648714	-0.0098	0.0700499	0.0724	FALSE	FALSE	FALSE	0.0164	0.5498	TRUE	1.72113e-06	0.0013561	4080687	TRUE	TRUE
	Height-2022	Height-2022	Males and Females	Continuous	36224396	rs1541010	T	C	T	C	-0.0062021	-0.0001	0.281523	0.2826	FALSE	FALSE	FALSE	0.009	0.9889	TRUE	8.86424e-16	0.000771248	4080687	TRUE	TRUE
	Height-2022	Height-2022	Males and Females	Continuous	36224396	rs1543661	C	T	C	T	0.00433245	0.0074	0.2893	0.2891	FALSE	FALSE	FALSE	0.0095	0.4335	TRUE	2.20891e-08	0.000774373	4080687	TRUE	TRUE
	Height-2022	Height-2022	Males and Females	Continuous	36224396	rs1545550	G	A	G	A	0.0305461	0.0166	0.116847	0.116	FALSE	FALSE	FALSE	0.0125	0.1854	TRUE	6.5649e-172	0.00109288	4080687	TRUE	TRUE
	Height-2022	Height-2022	Males and Females	Continuous	36224396	rs1548576	G	A	G	A	0.017983	0.0418	0.0367396	0.0367	FALSE	FALSE	FALSE	0.0217	0.05376	TRUE	3.62334e-23	0.00181393	4080687	TRUE	TRUE
	Height-2022	Height-2022	Males and Females	Continuous	36224396	rs1550617	T	C	T	C	0.00465591	0.0011	0.374173	0.3734	FALSE	FALSE	FALSE	0.0083	0.8967	TRUE	1.05643e-10	0.000720881	4080687	TRUE	TRUE
	Height-2022	Height-2022	Males and Females	Continuous	36224396	rs1556144	T	C	T	C	-0.00654437	0.0142	0.230631	0.2261	FALSE	FALSE	FALSE	0.0102	0.1636	TRUE	2.08162e-15	0.000824603	4080687	TRUE	TRUE
	Height-2022	Height-2022	Males and Females	Continuous	36224396	rs1558042	A	G	A	G	-0.0111261	0.0001	0.779386	0.7551	FALSE	FALSE	FALSE	0.0103	0.9917	TRUE	6.18213e-38	0.000864125	4080687	TRUE	TRUE
	Height-2022	Height-2022	Males and Females	Continuous	36224396	rs1561827	C	T	C	T	0.00502397	-0.001	0.44162	0.4464	FALSE	FALSE	FALSE	0.0084	0.9009	TRUE	6.02126e-13	0.000697773	4080687	TRUE	TRUE
	Height-2022	Height-2022	Males and Females	Continuous	36224396	rs1567214	C	G	C	G	-0.00379532	0.0092	0.407916	0.4048	FALSE	TRUE	FALSE	0.0086	0.2833	TRUE	8.42829e-08	0.000708384	4080687	TRUE	TRUE
	Height-2022	Height-2022	Males and Females	Continuous	36224396	rs157694	T	C	T	C	0.00731352	-0.0043	0.307518	0.3151	FALSE	FALSE	FALSE	0.0091	0.6366	TRUE	8.15823e-23	0.000743812	4080687	TRUE	TRUE
	Height-2022	Height-2022	Males and Females	Continuous	36224396	rs1588614	C	T	C	T	-0.00527652	-0.0081	0.222528	0.221	FALSE	FALSE	FALSE	0.0097	0.4048	TRUE	2.15383e-10	0.000830954	4080687	TRUE	TRUE
	Height-2022	Height-2022	Males and Females	Continuous	36224396	rs1615752	C	T	C	T	-0.0041229	0.0015	0.728743	0.7225	FALSE	FALSE	FALSE	0.0096	0.8776	TRUE	1.26251e-07	0.000780231	4080687	TRUE	TRUE
	Height-2022	Height-2022	Males and Females	Continuous	36224396	rs1660964	A	T	A	T	0.00702504	-0.0005	0.764166	0.7742	FALSE	TRUE	FALSE	0.0097	0.956	TRUE	7.10771e-17	0.000841803	4080687	TRUE	TRUE
	Height-2022	Height-2022	Males and Females	Continuous	36224396	rs1667394	T	C	T	C	0.0102414	0.0282	0.853381	0.8389	FALSE	FALSE	FALSE	0.0118	0.01718	TRUE	2.40002e-10	0.00161708	4080687	TRUE	TRUE
	Height-2022	Height-2022	Males and Females	Continuous	36224396	rs16826350	A	G	A	G	-0.0367527	0.0703	0.00377254	0.005	FALSE	FALSE	FALSE	0.0702	0.3168	TRUE	4.64078e-09	0.00627226	4080687	TRUE	TRUE
	Height-2022	Height-2022	Males and Females	Continuous	36224396	rs16830101	G	C	G	C	-0.0146536	-0.0194	0.0949968	0.095	FALSE	TRUE	FALSE	0.0143	0.1771	TRUE	7.05854e-36	0.00117187	4080687	TRUE	TRUE
	Height-2022	Height-2022	Males and Females	Continuous	36224396	rs16833107	T	C	T	C	-0.0280548	-0.0107	0.120792	0.1186	FALSE	FALSE	FALSE	0.0127	0.399	TRUE	8.3529e-154	0.00106193	4080687	TRUE	TRUE
	Height-2022	Height-2022	Males and Females	Continuous	36224396	rs16853650	T	C	T	C	0.0465564	-0.0295	0.00346062	0.004	FALSE	FALSE	FALSE	0.0783	0.7067	TRUE	1.16954e-14	0.00603116	4080687	TRUE	TRUE
	Height-2022	Height-2022	Males and Females	Continuous	36224396	rs1685495	A	C	A	C	-0.00539051	-0.002	0.514805	0.5095	FALSE	FALSE	FALSE	0.008	0.7981	TRUE	5.72377e-15	0.000690216	4080687	TRUE	TRUE
	Height-2022	Height-2022	Males and Females	Continuous	36224396	rs16858626	C	T	C	T	-0.00657014	-0.0148	0.092856	0.0911	FALSE	FALSE	FALSE	0.0147	0.3122	TRUE	3.03881e-08	0.00118612	4080687	TRUE	TRUE
	Height-2022	Height-2022	Males and Females	Continuous	36224396	rs16865070	T	G	T	G	0.0103123	0.0046	0.0553502	0.0502	FALSE	FALSE	FALSE	0.0187	0.8058	TRUE	4.66151e-12	0.00149119	4080687	TRUE	TRUE
	Height-2022	Height-2022	Males and Females	Continuous	36224396	rs16868879	A	G	A	G	-0.00899424	-0.0305	0.0288456	0.0301	FALSE	FALSE	FALSE	0.0248	0.2187	TRUE	1.35962e-05	0.00206751	4080687	TRUE	TRUE
	Height-2022	Height-2022	Males and Females	Continuous	36224396	rs16897260	A	C	A	C	0.00112716	0.0228	0.0876086	0.0845	FALSE	FALSE	FALSE	0.0144	0.1125	TRUE	0.360517	0.0012327	4080687	TRUE	TRUE
	Height-2022	Height-2022	Males and Females	Continuous	36224396	rs16898297	A	T	A	T	-0.00852642	0.0065	0.155924	0.147	FALSE	TRUE	FALSE	0.0116	0.5783	TRUE	2.08184e-19	0.000946447	4080687	TRUE	TRUE
	Height-2022	Height-2022	Males and Females	Continuous	36224396	rs16904118	T	G	T	G	-0.0212751	0.0204	0.10401	0.0988	FALSE	FALSE	FALSE	0.0141	0.1491	TRUE	9.33812e-79	0.00113233	4080687	TRUE	TRUE
	Height-2022	Height-2022	Males and Females	Continuous	36224396	rs16905252	G	A	G	A	-0.0124534	-0.0096	0.134809	0.1347	FALSE	FALSE	FALSE	0.0121	0.4292	TRUE	8.83812e-35	0.00101231	4080687	TRUE	TRUE
	Height-2022	Height-2022	Males and Females	Continuous	36224396	rs16917562	T	A	T	A	0.00983578	0.005	0.115054	0.1201	FALSE	TRUE	FALSE	0.0127	0.6938	TRUE	3.42174e-19	0.00109845	4080687	TRUE	TRUE
	Height-2022	Height-2022	Males and Females	Continuous	36224396	rs16934284	C	T	C	T	0.00595692	0.0217	0.116725	0.1176	FALSE	FALSE	FALSE	0.0131	0.09828	TRUE	2.94604e-08	0.00107436	4080687	TRUE	TRUE
	Height-2022	Height-2022	Males and Females	Continuous	36224396	rs16938458	G	C	G	C	0.00660282	0.008	0.167826	0.1686	FALSE	TRUE	FALSE	0.0112	0.4751	TRUE	1.40555e-12	0.00093214	4080687	TRUE	TRUE
	Height-2022	Height-2022	Males and Females	Continuous	36224396	rs16943002	T	C	T	C	0.00620105	-0.0136	0.168183	0.1684	FALSE	FALSE	FALSE	0.0106	0.199	TRUE	1.76875e-11	0.000922234	4080687	TRUE	TRUE
	Height-2022	Height-2022	Males and Females	Continuous	36224396	rs16944491	T	C	T	C	-0.0179572	-0.0132	0.109735	0.1094	FALSE	FALSE	FALSE	0.0128	0.303	TRUE	1.31573e-56	0.00113265	4080687	TRUE	TRUE
	Height-2022	Height-2022	Males and Females	Continuous	36224396	rs16951523	C	G	C	G	-0.0122195	0.0211	0.0886877	0.0947	FALSE	TRUE	FALSE	0.0146	0.1471	TRUE	1.83467e-23	0.0012242	4080687	TRUE	TRUE
	Height-2022	Height-2022	Males and Females	Continuous	36224396	rs16963425	A	G	A	G	0.0118412	0.0137	0.266495	0.2772	FALSE	FALSE	FALSE	0.009	0.1271	TRUE	5.27564e-52	0.000780375	4080687	TRUE	TRUE
	Height-2022	Height-2022	Males and Females	Continuous	36224396	rs16971055	A	G	A	G	-0.00855204	0.0137	0.0885904	0.0892	FALSE	FALSE	FALSE	0.0161	0.394	TRUE	5.24766e-11	0.00130292	4080687	TRUE	TRUE
	Height-2022	Height-2022	Males and Females	Continuous	36224396	rs16974674	T	C	T	C	-0.0199765	-0.0111	0.044352	0.0463	FALSE	FALSE	FALSE	0.0203	0.5857	TRUE	6.58457e-32	0.00169927	4080687	TRUE	TRUE
	Height-2022	Height-2022	Males and Females	Continuous	36224396	rs16975246	G	A	G	A	0.00584228	-0.0007	0.224019	0.2228	FALSE	FALSE	FALSE	0.0096	0.9443	TRUE	1.79405e-12	0.000828737	4080687	TRUE	TRUE
	Height-2022	Height-2022	Males and Females	Continuous	36224396	rs16977828	G	A	G	A	-0.0581179	0.0252	0.00353808	0.0054	FALSE	FALSE	FALSE	0.065	0.6981	TRUE	2.07249e-19	0.00645083	4080687	TRUE	TRUE
	Height-2022	Height-2022	Males and Females	Continuous	36224396	rs16979610	G	A	G	A	-0.040588	0.1177	0.00296411	0.0031	FALSE	FALSE	FALSE	0.0916	0.1989	TRUE	5.30097e-08	0.00745979	4080687	TRUE	TRUE
	Height-2022	Height-2022	Males and Females	Continuous	36224396	rs16988490	C	T	C	T	0.0136673	0.0228	0.212147	0.2048	FALSE	FALSE	FALSE	0.0099	0.02121	TRUE	2.48204e-59	0.0008414	4080687	TRUE	TRUE
	Height-2022	Height-2022	Males and Females	Continuous	36224396	rs17012763	A	G	A	G	-0.0360442	-0.015	0.0511283	0.0497	FALSE	FALSE	FALSE	0.0185	0.4169	TRUE	2.6049e-120	0.00154545	4080687	TRUE	TRUE
	Height-2022	Height-2022	Males and Females	Continuous	36224396	rs17019870	C	T	C	T	0.00362593	0.0048	0.196931	0.1919	FALSE	FALSE	FALSE	0.0105	0.6475	TRUE	2.66827e-05	0.000863301	4080687	TRUE	TRUE
	Height-2022	Height-2022	Males and Females	Continuous	36224396	rs1703132	C	T	C	T	0.00859915	0.0051	0.328267	0.326	FALSE	FALSE	FALSE	0.0087	0.5595	TRUE	3.91773e-32	0.000728761	4080687	TRUE	TRUE
	Height-2022	Height-2022	Males and Females	Continuous	36224396	rs17051757	G	A	G	A	-0.0334143	0	0.137042	0.1393	FALSE	FALSE	FALSE	0.0119	0.997	TRUE	1e-200	0.00101023	4080687	TRUE	TRUE
	Height-2022	Height-2022	Males and Females	Continuous	36224396	rs17053724	A	G	A	G	0.00412004	0.0065	0.102603	0.1113	FALSE	FALSE	FALSE	0.0136	0.6338	TRUE	0.000283111	0.00113491	4080687	TRUE	TRUE
	Height-2022	Height-2022	Males and Females	Continuous	36224396	rs17057129	C	A	C	A	-0.00607612	0.0097	0.196954	0.2077	FALSE	FALSE	FALSE	0.0115	0.4008	TRUE	1.96563e-10	0.000954763	4080687	TRUE	TRUE
	Height-2022	Height-2022	Males and Females	Continuous	36224396	rs17071044	G	C	G	C	-0.00439669	0.0039	0.261414	0.2653	FALSE	TRUE	FALSE	0.0091	0.6654	TRUE	2.33298e-08	0.00078719	4080687	TRUE	TRUE
	Height-2022	Height-2022	Males and Females	Continuous	36224396	rs17072904	G	A	G	A	-0.00471884	-0.0122	0.303976	0.317	FALSE	FALSE	FALSE	0.0096	0.2049	TRUE	4.96227e-10	0.00075862	4080687	TRUE	TRUE
	Height-2022	Height-2022	Males and Females	Continuous	36224396	rs17111584	C	T	C	T	0.0151482	-0.0277	0.0434855	0.0421	FALSE	FALSE	FALSE	0.022	0.2082	TRUE	1.75297e-19	0.00167797	4080687	TRUE	TRUE
	Height-2022	Height-2022	Males and Females	Continuous	36224396	rs17116015	A	C	A	C	-0.0052549	0.0219	0.0865496	0.0853	FALSE	FALSE	FALSE	0.0142	0.1238	TRUE	1.93148e-05	0.00122989	4080687	TRUE	TRUE
	Height-2022	Height-2022	Males and Females	Continuous	36224396	rs17123861	C	T	C	T	-0.0212035	0.0099	0.163292	0.1671	FALSE	FALSE	FALSE	0.0114	0.3865	TRUE	3.0654e-115	0.000929259	4080687	TRUE	TRUE
	Height-2022	Height-2022	Males and Females	Continuous	36224396	rs17127272	G	C	G	C	0.0185073	0.011	0.0182865	0.0152	FALSE	TRUE	FALSE	0.0353	0.7555	TRUE	5.66413e-13	0.00256749	4080687	TRUE	TRUE
	Height-2022	Height-2022	Males and Females	Continuous	36224396	rs17127731	G	T	G	T	-0.00689937	0.0011	0.388165	0.3727	FALSE	FALSE	FALSE	0.0083	0.8934	TRUE	1.52642e-22	0.000706237	4080687	TRUE	TRUE
	Height-2022	Height-2022	Males and Females	Continuous	36224396	rs17136730	C	T	C	T	-0.00663135	0.0097	0.134276	0.1357	FALSE	FALSE	FALSE	0.0118	0.4105	TRUE	6.50188e-10	0.00107342	4080687	TRUE	TRUE
	Height-2022	Height-2022	Males and Females	Continuous	36224396	rs17136989	A	G	A	G	-0.0171224	0.0531	0.0451641	0.0435	FALSE	FALSE	FALSE	0.0212	0.01221	TRUE	3.57715e-24	0.00168818	4080687	TRUE	TRUE
	Height-2022	Height-2022	Males and Females	Continuous	36224396	rs17140133	A	G	A	G	0.0302221	0.03	0.0261347	0.0259	FALSE	FALSE	FALSE	0.0281	0.2863	TRUE	1.39588e-43	0.00218315	4080687	TRUE	TRUE
	Height-2022	Height-2022	Males and Females	Continuous	36224396	rs17163109	A	T	A	T	-0.00916545	0.007	0.36336	0.3508	FALSE	TRUE	FALSE	0.0084	0.4071	TRUE	2.36863e-37	0.000717654	4080687	TRUE	TRUE
	Height-2022	Height-2022	Males and Females	Continuous	36224396	rs17163925	G	A	G	A	0.0101759	0.003	0.0796047	0.0762	FALSE	FALSE	FALSE	0.0159	0.8516	TRUE	2.53311e-15	0.00128613	4080687	TRUE	TRUE
	Height-2022	Height-2022	Males and Females	Continuous	36224396	rs17170284	C	G	C	G	-0.00470316	-0.0165	0.333369	0.3288	FALSE	TRUE	FALSE	0.0088	0.06007	TRUE	3.01949e-10	0.000746796	4080687	TRUE	TRUE
	Height-2022	Height-2022	Males and Females	Continuous	36224396	rs17220604	C	T	C	T	0.0059862	-0.0189	0.198935	0.1994	FALSE	FALSE	FALSE	0.0105	0.07212	TRUE	2.80614e-11	0.000899315	4080687	TRUE	TRUE
	Height-2022	Height-2022	Males and Females	Continuous	36224396	rs17235722	T	C	T	C	-0.00479542	0.0365	0.378879	0.3827	FALSE	FALSE	FALSE	0.0083	1.217e-05	TRUE	1.59067e-11	0.000711553	4080687	TRUE	TRUE
	Height-2022	Height-2022	Males and Females	Continuous	36224396	rs17318866	A	G	A	G	0.006343	0.0036	0.333349	0.3268	FALSE	FALSE	FALSE	0.0087	0.6825	TRUE	3.56936e-18	0.000729773	4080687	TRUE	TRUE
	Height-2022	Height-2022	Males and Females	Continuous	36224396	rs1733448	T	C	T	C	0.00515485	-0.0096	0.290966	0.2937	FALSE	FALSE	FALSE	0.0087	0.273	TRUE	1.06598e-11	0.000758367	4080687	TRUE	TRUE
	Height-2022	Height-2022	Males and Females	Continuous	36224396	rs17368157	T	A	T	A	0.0102591	0.0301	0.03572	0.0334	FALSE	TRUE	FALSE	0.0233	0.1977	TRUE	3.05648e-08	0.00185244	4080687	TRUE	TRUE
	Height-2022	Height-2022	Males and Females	Continuous	36224396	rs17380127	C	A	C	A	-0.0134835	0.0207	0.290292	0.2767	FALSE	FALSE	FALSE	0.0095	0.02953	TRUE	1.40236e-71	0.000753677	4080687	TRUE	TRUE
	Height-2022	Height-2022	Males and Females	Continuous	36224396	rs17384555	T	G	T	G	0.00557954	0.0118	0.24568	0.2335	FALSE	FALSE	FALSE	0.0109	0.2781	TRUE	6.76995e-12	0.000813056	4080687	TRUE	TRUE
	Height-2022	Height-2022	Males and Females	Continuous	36224396	rs17388521	A	G	A	G	-0.0169255	0.0135	0.201598	0.2019	FALSE	FALSE	FALSE	0.01	0.1779	TRUE	6.52216e-87	0.000856537	4080687	TRUE	TRUE
	Height-2022	Height-2022	Males and Females	Continuous	36224396	rs17400878	G	A	G	A	0.027663	0.0122	0.130839	0.1296	FALSE	FALSE	FALSE	0.0118	0.3022	TRUE	5.5407e-163	0.0010168	4080687	TRUE	TRUE
	Height-2022	Height-2022	Males and Females	Continuous	36224396	rs17411140	A	G	A	G	0.0119569	-0.0119	0.0617722	0.0669	FALSE	FALSE	FALSE	0.0173	0.4913	TRUE	2.84195e-16	0.00146175	4080687	TRUE	TRUE
	Height-2022	Height-2022	Males and Females	Continuous	36224396	rs17434355	T	C	T	C	0.00759388	-0.0047	0.119107	0.1187	FALSE	FALSE	FALSE	0.0143	0.7426	TRUE	7.62395e-12	0.00110933	4080687	TRUE	TRUE
	Height-2022	Height-2022	Males and Females	Continuous	36224396	rs17453682	C	T	C	T	-0.00781095	-0.0123	0.0499331	0.0484	FALSE	FALSE	FALSE	0.0189	0.5142	TRUE	8.0612e-07	0.00158313	4080687	TRUE	TRUE
	Height-2022	Height-2022	Males and Females	Continuous	36224396	rs17464580	G	T	G	T	-0.00936002	0.0024	0.0624121	0.0577	FALSE	FALSE	FALSE	0.0182	0.8971	TRUE	5.77491e-11	0.00142913	4080687	TRUE	TRUE
	Height-2022	Height-2022	Males and Females	Continuous	36224396	rs17467944	T	G	T	G	0.0204232	0.0005	0.0372751	0.0364	FALSE	FALSE	FALSE	0.0214	0.9796	TRUE	2.43778e-29	0.00181613	4080687	TRUE	TRUE
	Height-2022	Height-2022	Males and Females	Continuous	36224396	rs17471544	A	T	A	T	-0.00570573	-0.0027	0.211403	0.2036	FALSE	TRUE	FALSE	0.0102	0.7941	TRUE	1.0818e-11	0.000839673	4080687	TRUE	TRUE
	Height-2022	Height-2022	Males and Females	Continuous	36224396	rs1749562	C	G	C	G	0.00497285	0.0021	0.251338	0.2717	FALSE	TRUE	FALSE	0.0096	0.8301	TRUE	3.62644e-10	0.000793205	4080687	TRUE	TRUE
	Height-2022	Height-2022	Males and Females	Continuous	36224396	rs17547501	A	G	A	G	0.00523221	0.0238	0.294316	0.2871	FALSE	FALSE	FALSE	0.0092	0.009494	TRUE	4.95396e-12	0.000757535	4080687	TRUE	TRUE
	Height-2022	Height-2022	Males and Females	Continuous	36224396	rs17553014	A	G	A	G	0.0116412	-0.0185	0.0824861	0.081	FALSE	FALSE	FALSE	0.0154	0.2298	TRUE	1.70671e-20	0.00125454	4080687	TRUE	TRUE
	Height-2022	Height-2022	Males and Females	Continuous	36224396	rs17584411	C	G	C	G	-0.0183293	0.0109	0.0844288	0.0864	FALSE	TRUE	FALSE	0.0142	0.4446	TRUE	5.52984e-49	0.00124601	4080687	TRUE	TRUE
	Height-2022	Height-2022	Males and Females	Continuous	36224396	rs17587352	C	T	C	T	-0.00504233	0.0143	0.0737937	0.0844	FALSE	FALSE	FALSE	0.0146	0.3251	TRUE	0.000125687	0.0013149	4080687	TRUE	TRUE
	Height-2022	Height-2022	Males and Females	Continuous	36224396	rs17597263	A	G	A	G	0.00603719	-0.0236	0.146902	0.1428	FALSE	FALSE	FALSE	0.0122	0.05259	TRUE	6.79553e-10	0.000978352	4080687	TRUE	TRUE
	Height-2022	Height-2022	Males and Females	Continuous	36224396	rs17628518	A	G	A	G	-0.0108918	0.0092	0.342993	0.3489	FALSE	FALSE	FALSE	0.0084	0.2738	TRUE	5.74556e-50	0.00073282	4080687	TRUE	TRUE
	Height-2022	Height-2022	Males and Females	Continuous	36224396	rs17649643	G	A	G	A	0.00998983	-0.0149	0.0815035	0.0772	FALSE	FALSE	FALSE	0.0153	0.3279	TRUE	2.36203e-15	0.00126123	4080687	TRUE	TRUE
	Height-2022	Height-2022	Males and Females	Continuous	36224396	rs1766406	T	C	T	C	0.00946434	0.0077	0.607746	0.5999	FALSE	FALSE	FALSE	0.0082	0.3502	TRUE	4.36785e-41	0.000705026	4080687	TRUE	TRUE
	Height-2022	Height-2022	Males and Females	Continuous	36224396	rs1769309	A	G	A	G	0.00881921	-0.007	0.371276	0.3687	FALSE	FALSE	FALSE	0.0086	0.4169	TRUE	2.08143e-33	0.000732239	4080687	TRUE	TRUE
	Height-2022	Height-2022	Males and Females	Continuous	36224396	rs17693908	G	T	G	T	-0.00466225	0.0149	0.213087	0.2004	FALSE	FALSE	FALSE	0.0107	0.1615	TRUE	1.10534e-07	0.000878262	4080687	TRUE	TRUE
	Height-2022	Height-2022	Males and Females	Continuous	36224396	rs17731	A	G	A	G	0.0122944	0.0048	0.374229	0.3534	FALSE	FALSE	FALSE	0.0091	0.5985	TRUE	4.32472e-59	0.000758474	4080687	TRUE	TRUE
	Height-2022	Height-2022	Males and Females	Continuous	36224396	rs17751099	G	A	G	A	0.00483183	-0.0056	0.192917	0.2018	FALSE	FALSE	FALSE	0.0105	0.5976	TRUE	6.34696e-08	0.000893337	4080687	TRUE	TRUE
	Height-2022	Height-2022	Males and Females	Continuous	36224396	rs17808354	A	C	A	C	-0.00408363	-0.0019	0.309409	0.3026	FALSE	FALSE	FALSE	0.0091	0.8301	TRUE	1.08713e-07	0.000768825	4080687	TRUE	TRUE
	Height-2022	Height-2022	Males and Females	Continuous	36224396	rs1801222	A	G	A	G	-0.00590236	-0.0089	0.344659	0.3475	FALSE	FALSE	FALSE	0.0085	0.2958	TRUE	4.27901e-16	0.000725963	4080687	TRUE	TRUE
	Height-2022	Height-2022	Males and Females	Continuous	36224396	rs1827700	G	A	G	A	0.00627429	-0.0011	0.329781	0.3255	FALSE	FALSE	FALSE	0.0086	0.9007	TRUE	3.16032e-17	0.000743357	4080687	TRUE	TRUE
	Height-2022	Height-2022	Males and Females	Continuous	36224396	rs184249	G	A	G	A	0.00528268	0.0128	0.464054	0.4623	FALSE	FALSE	FALSE	0.0081	0.1119	TRUE	2.92584e-14	0.000694947	4080687	TRUE	TRUE
	Height-2022	Height-2022	Males and Females	Continuous	36224396	rs1857434	C	T	C	T	0.0080071	-0.0227	0.184818	0.1915	FALSE	FALSE	FALSE	0.011	0.04032	TRUE	2.12312e-19	0.000889014	4080687	TRUE	TRUE
	Height-2022	Height-2022	Males and Females	Continuous	36224396	rs1866095	C	T	C	T	-0.00684724	0.0126	0.105052	0.11	FALSE	FALSE	FALSE	0.0142	0.3769	TRUE	1.6884e-09	0.00113642	4080687	TRUE	TRUE
	Height-2022	Height-2022	Males and Females	Continuous	36224396	rs1869862	A	C	A	C	0.0107534	-0.0031	0.597123	0.5888	FALSE	FALSE	FALSE	0.0083	0.7101	TRUE	1.91069e-52	0.00070559	4080687	TRUE	TRUE
	Height-2022	Height-2022	Males and Females	Continuous	36224396	rs1875324	T	G	T	G	-0.00479237	0.0109	0.189881	0.1946	FALSE	FALSE	FALSE	0.0104	0.298	TRUE	5.0188e-08	0.000879231	4080687	TRUE	TRUE
	Height-2022	Height-2022	Males and Females	Continuous	36224396	rs1877227	C	A	C	A	-0.00408429	-0.004	0.343612	0.3489	FALSE	FALSE	FALSE	0.0089	0.6492	TRUE	1.95115e-08	0.000727224	4080687	TRUE	TRUE
	Height-2022	Height-2022	Males and Females	Continuous	36224396	rs1880481	A	C	A	C	0.015535	0.0183	0.461006	0.4592	FALSE	FALSE	FALSE	0.0081	0.02476	TRUE	6.6164e-112	0.000691082	4080687	TRUE	TRUE
	Height-2022	Height-2022	Males and Females	Continuous	36224396	rs1881141	C	T	C	T	0.00656313	-0.001	0.241799	0.2385	FALSE	FALSE	FALSE	0.0103	0.9205	TRUE	3.61496e-16	0.000805212	4080687	TRUE	TRUE
	Height-2022	Height-2022	Males and Females	Continuous	36224396	rs1885738	T	C	T	C	-0.00476531	0.0016	0.245024	0.2443	FALSE	FALSE	FALSE	0.0099	0.8728	TRUE	8.40561e-09	0.000827293	4080687	TRUE	TRUE
	Height-2022	Height-2022	Males and Females	Continuous	36224396	rs1887200	C	A	C	A	0.00782255	0.0014	0.209274	0.2195	FALSE	FALSE	FALSE	0.0097	0.8828	TRUE	3.47595e-20	0.000849986	4080687	TRUE	TRUE
	Height-2022	Height-2022	Males and Females	Continuous	36224396	rs1896826	G	A	G	A	-0.00353936	0.0059	0.354108	0.3557	FALSE	FALSE	FALSE	0.0088	0.4986	TRUE	1.04307e-06	0.000724784	4080687	TRUE	TRUE
	Height-2022	Height-2022	Males and Females	Continuous	36224396	rs1898037	C	T	C	T	0.00404534	0.0195	0.278078	0.2692	FALSE	FALSE	FALSE	0.0096	0.04296	TRUE	1.97673e-07	0.000777723	4080687	TRUE	TRUE
	Height-2022	Height-2022	Males and Females	Continuous	36224396	rs1917939	T	C	T	C	-0.00515038	0.0047	0.255338	0.2592	FALSE	FALSE	FALSE	0.0101	0.6399	TRUE	1.23235e-10	0.000800333	4080687	TRUE	TRUE
	Height-2022	Height-2022	Males and Females	Continuous	36224396	rs1928078	T	C	T	C	-0.00602796	0.0045	0.33405	0.3362	FALSE	FALSE	FALSE	0.0086	0.6041	TRUE	1.79284e-16	0.000731977	4080687	TRUE	TRUE
	Height-2022	Height-2022	Males and Females	Continuous	36224396	rs1945107	A	C	A	C	0.00538221	0.0057	0.313142	0.3083	FALSE	FALSE	FALSE	0.0088	0.5171	TRUE	1.71506e-12	0.000762798	4080687	TRUE	TRUE
	Height-2022	Height-2022	Males and Females	Continuous	36224396	rs1971356	C	T	C	T	0.0062868	-0.0053	0.226033	0.2305	FALSE	FALSE	FALSE	0.0094	0.5735	TRUE	2.41025e-14	0.000824325	4080687	TRUE	TRUE
	Height-2022	Height-2022	Males and Females	Continuous	36224396	rs197427	C	T	C	T	0.00330673	-0.0099	0.459879	0.4587	FALSE	FALSE	FALSE	0.0082	0.2284	TRUE	2.63473e-06	0.000703946	4080687	TRUE	TRUE
	Height-2022	Height-2022	Males and Females	Continuous	36224396	rs1976944	A	G	A	G	-0.0069755	-0.0075	0.233685	0.23	FALSE	FALSE	FALSE	0.0095	0.431	TRUE	2.60089e-17	0.000824213	4080687	TRUE	TRUE
	Height-2022	Height-2022	Males and Females	Continuous	36224396	rs1982203	T	C	T	C	0.0105029	-0.0165	0.328639	0.3388	FALSE	FALSE	FALSE	0.0086	0.05577	TRUE	3.9925e-46	0.000736625	4080687	TRUE	TRUE
	Height-2022	Height-2022	Males and Females	Continuous	36224396	rs1990077	T	C	T	C	-0.00961411	-0.01	0.600071	0.5837	FALSE	FALSE	FALSE	0.0089	0.2608	TRUE	1.25739e-39	0.000729842	4080687	TRUE	TRUE
	Height-2022	Height-2022	Males and Females	Continuous	36224396	rs199070	C	A	C	A	-0.0051893	0.0009	0.252347	0.2614	FALSE	FALSE	FALSE	0.0097	0.9269	TRUE	9.41489e-11	0.000801306	4080687	TRUE	TRUE
	Height-2022	Height-2022	Males and Females	Continuous	36224396	rs1995438	T	C	T	C	-0.0126554	0.0062	0.304647	0.2992	FALSE	FALSE	FALSE	0.0089	0.4867	TRUE	3.37409e-64	0.000748091	4080687	TRUE	TRUE
	Height-2022	Height-2022	Males and Females	Continuous	36224396	rs1996546	T	G	T	G	-0.00395272	-0.0063	0.144313	0.1378	FALSE	FALSE	FALSE	0.0121	0.5999	TRUE	5.7858e-05	0.000982926	4080687	TRUE	TRUE
	Height-2022	Height-2022	Males and Females	Continuous	36224396	rs2000924	T	C	T	C	0.0151194	0.0044	0.255765	0.2494	FALSE	FALSE	FALSE	0.0096	0.6464	TRUE	3.16753e-80	0.000797124	4080687	TRUE	TRUE
	Height-2022	Height-2022	Males and Females	Continuous	36224396	rs2029739	A	G	A	G	-0.0114218	0.0076	0.0843151	0.0894	FALSE	FALSE	FALSE	0.0148	0.6069	TRUE	4.19845e-20	0.00124382	4080687	TRUE	TRUE
	Height-2022	Height-2022	Males and Females	Continuous	36224396	rs2031293	A	G	A	G	-0.00524933	0.0269	0.457649	0.4461	FALSE	FALSE	FALSE	0.008	0.0008141	TRUE	5.72844e-14	0.000698593	4080687	TRUE	TRUE
	Height-2022	Height-2022	Males and Females	Continuous	36224396	rs2032289	G	A	G	A	0.00483094	0.0049	0.288663	0.2637	FALSE	FALSE	FALSE	0.0114	0.6682	TRUE	9.16637e-10	0.000788945	4080687	TRUE	TRUE
	Height-2022	Height-2022	Males and Females	Continuous	36224396	rs2038760	T	C	T	C	-0.00947697	-0.0156	0.173021	0.1714	FALSE	FALSE	FALSE	0.0108	0.148	TRUE	2.64638e-25	0.000911792	4080687	TRUE	TRUE
	Height-2022	Height-2022	Males and Females	Continuous	36224396	rs2046542	T	C	T	C	0.0114927	0.0033	0.0657721	0.0662	FALSE	FALSE	FALSE	0.017	0.8476	TRUE	7.06816e-16	0.00142424	4080687	TRUE	TRUE
	Height-2022	Height-2022	Males and Females	Continuous	36224396	rs2065554	C	T	C	T	-0.00670521	0.0032	0.368661	0.3608	FALSE	FALSE	FALSE	0.0088	0.7192	TRUE	1.87158e-20	0.000723369	4080687	TRUE	TRUE
	Height-2022	Height-2022	Males and Females	Continuous	36224396	rs2066804	A	G	A	G	0.020192	0.0283	0.249161	0.2441	FALSE	FALSE	FALSE	0.0094	0.002663	TRUE	2.7011e-140	0.000800774	4080687	TRUE	TRUE
	Height-2022	Height-2022	Males and Females	Continuous	36224396	rs2071639	A	C	A	C	-0.0132274	-0.0138	0.122293	0.1207	FALSE	FALSE	FALSE	0.0137	0.3129	TRUE	2.71327e-36	0.00105145	4080687	TRUE	TRUE
	Height-2022	Height-2022	Males and Females	Continuous	36224396	rs2075637	C	T	C	T	-0.0177902	0.0368	0.558018	0.5633	FALSE	FALSE	FALSE	0.0086	1.862e-05	TRUE	2.409e-142	0.000700353	4080687	TRUE	TRUE
	Height-2022	Height-2022	Males and Females	Continuous	36224396	rs2088829	C	T	C	T	0.00421894	0.009	0.251039	0.2587	FALSE	FALSE	FALSE	0.0093	0.3369	TRUE	9.86997e-08	0.00079168	4080687	TRUE	TRUE
	Height-2022	Height-2022	Males and Females	Continuous	36224396	rs2089185	G	C	G	C	-0.0113215	-0.0009	0.0503636	0.0579	FALSE	TRUE	FALSE	0.0202	0.9651	TRUE	1.24839e-11	0.0016712	4080687	TRUE	TRUE
	Height-2022	Height-2022	Males and Females	Continuous	36224396	rs2098824	T	C	T	C	-0.00703593	0.0193	0.0862292	0.081	FALSE	FALSE	FALSE	0.0147	0.1897	TRUE	1.30378e-08	0.00123751	4080687	TRUE	TRUE
	Height-2022	Height-2022	Males and Females	Continuous	36224396	rs2100143	A	G	A	G	0.0106846	0.0188	0.514987	0.5135	FALSE	FALSE	FALSE	0.0079	0.0173	TRUE	9.40781e-55	0.000685633	4080687	TRUE	TRUE
	Height-2022	Height-2022	Males and Females	Continuous	36224396	rs2111530	G	A	G	A	0.00408418	0.0195	0.408942	0.4029	FALSE	FALSE	FALSE	0.0084	0.01981	TRUE	1.2634e-08	0.000717663	4080687	TRUE	TRUE
	Height-2022	Height-2022	Males and Females	Continuous	36224396	rs2127818	C	A	C	A	-0.00673415	0.0018	0.259402	0.2512	FALSE	FALSE	FALSE	0.0093	0.8498	TRUE	1.28355e-17	0.000788066	4080687	TRUE	TRUE
	Height-2022	Height-2022	Males and Females	Continuous	36224396	rs213787	T	C	T	C	-0.00911036	-0.0119	0.166702	0.1845	FALSE	FALSE	FALSE	0.0107	0.2669	TRUE	4.10256e-22	0.00094227	4080687	TRUE	TRUE
	Height-2022	Height-2022	Males and Females	Continuous	36224396	rs2148429	T	G	T	G	0.00874364	0.0202	0.120178	0.1357	FALSE	FALSE	FALSE	0.0122	0.0971	TRUE	4.53031e-16	0.00107634	4080687	TRUE	TRUE
	Height-2022	Height-2022	Males and Females	Continuous	36224396	rs2154482	G	T	G	T	0.00611442	0.0081	0.560631	0.564	FALSE	FALSE	FALSE	0.0081	0.3182	TRUE	1.20915e-18	0.000693728	4080687	TRUE	TRUE
	Height-2022	Height-2022	Males and Females	Continuous	36224396	rs2158376	G	T	G	T	-0.00498319	-0.0108	0.543678	0.5378	FALSE	FALSE	FALSE	0.0087	0.2136	TRUE	3.56607e-12	0.000716656	4080687	TRUE	TRUE
	Height-2022	Height-2022	Males and Females	Continuous	36224396	rs2164010	A	T	A	T	-0.00580922	-0.0022	0.431709	0.4237	FALSE	TRUE	TRUE	0.0089	0.8004	TRUE	7.72966e-17	0.000696941	4080687	TRUE	FALSE
	Height-2022	Height-2022	Males and Females	Continuous	36224396	rs2170788	T	C	T	C	0.0142113	0.0104	0.259423	0.2607	FALSE	FALSE	FALSE	0.0092	0.2602	TRUE	1.56251e-73	0.000783458	4080687	TRUE	TRUE
	Height-2022	Height-2022	Males and Females	Continuous	36224396	rs218655	C	A	C	A	-0.00295602	-0.0008	0.530976	0.5329	FALSE	FALSE	FALSE	0.0079	0.9226	TRUE	3.1242e-05	0.000709862	4080687	TRUE	TRUE
	Height-2022	Height-2022	Males and Females	Continuous	36224396	rs2206613	C	T	C	T	-0.00462315	-0.0012	0.561124	0.5775	FALSE	FALSE	FALSE	0.0089	0.895	TRUE	3.76818e-11	0.000699109	4080687	TRUE	TRUE
	Height-2022	Height-2022	Males and Females	Continuous	36224396	rs2209458	A	G	A	G	0.00460158	0.0199	0.434627	0.4331	FALSE	FALSE	FALSE	0.0082	0.01519	TRUE	3.8659e-11	0.000696246	4080687	TRUE	TRUE
	Height-2022	Height-2022	Males and Females	Continuous	36224396	rs2221847	C	T	C	T	0.00396372	0.015	0.428127	0.4218	FALSE	FALSE	FALSE	0.0084	0.07266	TRUE	1.18529e-08	0.000695166	4080687	TRUE	TRUE
	Height-2022	Height-2022	Males and Females	Continuous	36224396	rs2222760	A	G	A	G	0.00710319	0.0027	0.282185	0.2763	FALSE	FALSE	FALSE	0.0092	0.7713	TRUE	6.7879e-20	0.000777922	4080687	TRUE	TRUE
	Height-2022	Height-2022	Males and Females	Continuous	36224396	rs2224391	C	A	C	A	-0.00549722	0.0044	0.255313	0.2514	FALSE	FALSE	FALSE	0.0092	0.6346	TRUE	2.36309e-12	0.000784064	4080687	TRUE	TRUE
	Height-2022	Height-2022	Males and Females	Continuous	36224396	rs2224693	T	A	T	A	0.00748595	0.0021	0.500562	0.517	FALSE	TRUE	TRUE	0.0082	0.7963	TRUE	2.23309e-27	0.000690608	4080687	TRUE	FALSE
	Height-2022	Height-2022	Males and Females	Continuous	36224396	rs223132	A	G	A	G	-0.00594248	-0.0085	0.270514	0.2698	FALSE	FALSE	FALSE	0.01	0.3989	TRUE	2.9296e-13	0.000814307	4080687	TRUE	TRUE
	Height-2022	Height-2022	Males and Females	Continuous	36224396	rs2234696	G	T	G	T	0.00729529	0.0115	0.0792976	0.0768	FALSE	FALSE	FALSE	0.0152	0.4468	TRUE	7.8637e-09	0.00126405	4080687	TRUE	TRUE
	Height-2022	Height-2022	Males and Females	Continuous	36224396	rs2235015	A	C	A	C	0.013745	0.0115	0.193457	0.1875	FALSE	FALSE	FALSE	0.0103	0.2639	TRUE	2.42994e-56	0.000869082	4080687	TRUE	TRUE
	Height-2022	Height-2022	Males and Females	Continuous	36224396	rs2236724	A	G	A	G	-0.0128387	-0.0158	0.0425893	0.0454	FALSE	FALSE	FALSE	0.0214	0.4586	TRUE	1.77589e-13	0.00174328	4080687	TRUE	TRUE
	Height-2022	Height-2022	Males and Females	Continuous	36224396	rs2237881	C	T	C	T	0.0238897	0.0084	0.00251521	0.0138	FALSE	FALSE	FALSE	0.045	0.8514	TRUE	0.0013177	0.00743741	4080687	TRUE	TRUE
	Height-2022	Height-2022	Males and Females	Continuous	36224396	rs2246072	T	C	T	C	-0.0153417	-0.0089	0.301869	0.312	FALSE	FALSE	FALSE	0.0091	0.3252	TRUE	1.42312e-88	0.000768909	4080687	TRUE	TRUE
	Height-2022	Height-2022	Males and Females	Continuous	36224396	rs2253910	T	C	T	C	0.0116817	0.001	0.354196	0.3605	FALSE	FALSE	FALSE	0.0085	0.9074	TRUE	3.56009e-58	0.000726501	4080687	TRUE	TRUE
	Height-2022	Height-2022	Males and Females	Continuous	36224396	rs2255741	A	G	A	G	0.00793558	-0.075	0.0300961	0.0272	FALSE	FALSE	FALSE	0.025	0.002688	TRUE	9.23213e-05	0.00202959	4080687	TRUE	TRUE
	Height-2022	Height-2022	Males and Females	Continuous	36224396	rs2270541	T	G	T	G	0.00546664	0.0029	0.344736	0.351	FALSE	FALSE	FALSE	0.0087	0.7378	TRUE	5.25513e-14	0.000726423	4080687	TRUE	TRUE
	Height-2022	Height-2022	Males and Females	Continuous	36224396	rs2272172	T	C	T	C	-0.0285856	-0.0203	0.0219528	0.02	FALSE	FALSE	FALSE	0.0312	0.5161	TRUE	1.27365e-32	0.00240339	4080687	TRUE	TRUE
	Height-2022	Height-2022	Males and Females	Continuous	36224396	rs2280197	A	G	A	G	0.00558386	0.0009	0.433659	0.4319	FALSE	FALSE	FALSE	0.0083	0.9086	TRUE	9.71165e-16	0.000695335	4080687	TRUE	TRUE
	Height-2022	Height-2022	Males and Females	Continuous	36224396	rs2284227	C	A	C	A	0.00710828	-0.0107	0.155252	0.1586	FALSE	FALSE	FALSE	0.0136	0.4297	TRUE	3.44227e-09	0.00120296	4080687	TRUE	TRUE
	Height-2022	Height-2022	Males and Females	Continuous	36224396	rs2289025	G	A	G	A	0.00668811	0.0086	0.382222	0.3858	FALSE	FALSE	FALSE	0.0085	0.3096	TRUE	2.27486e-21	0.000704634	4080687	TRUE	TRUE
	Height-2022	Height-2022	Males and Females	Continuous	36224396	rs2289560	G	A	G	A	0.00626107	0.0052	0.315606	0.3215	FALSE	FALSE	FALSE	0.0093	0.5771	TRUE	2.45808e-16	0.000763795	4080687	TRUE	TRUE
	Height-2022	Height-2022	Males and Females	Continuous	36224396	rs2292063	C	A	C	A	-0.00632062	0.0175	0.339712	0.3396	FALSE	FALSE	FALSE	0.0091	0.05484	TRUE	5.38408e-18	0.000731136	4080687	TRUE	TRUE
	Height-2022	Height-2022	Males and Females	Continuous	36224396	rs2292123	T	C	T	C	-0.107624	-0.0355	0.00222891	0.0035	FALSE	FALSE	FALSE	0.0872	0.6835	TRUE	1.26352e-13	0.0145242	4080687	TRUE	TRUE
	Height-2022	Height-2022	Males and Females	Continuous	36224396	rs229353	A	G	A	G	-0.0066729	0.0129	0.226938	0.2278	FALSE	FALSE	FALSE	0.0095	0.1772	TRUE	1.04279e-12	0.000936582	4080687	TRUE	TRUE
	Height-2022	Height-2022	Males and Females	Continuous	36224396	rs2295592	G	A	G	A	0.00904298	-0.0209	0.123498	0.1207	FALSE	FALSE	FALSE	0.0133	0.1149	TRUE	2.32641e-17	0.00106687	4080687	TRUE	TRUE
	Height-2022	Height-2022	Males and Females	Continuous	36224396	rs2298475	C	T	C	T	-0.0193982	-0.0132	0.0770813	0.0804	FALSE	FALSE	FALSE	0.0159	0.4089	TRUE	3.79152e-51	0.00128945	4080687	TRUE	TRUE
	Height-2022	Height-2022	Males and Females	Continuous	36224396	rs2302626	G	A	G	A	0.0107062	0.0046	0.239427	0.2442	FALSE	FALSE	FALSE	0.0093	0.6166	TRUE	4.7537e-40	0.000808253	4080687	TRUE	TRUE
	Height-2022	Height-2022	Males and Females	Continuous	36224396	rs2302757	G	A	G	A	0.0101599	0.0146	0.230451	0.2373	FALSE	FALSE	FALSE	0.0094	0.1208	TRUE	1.03768e-34	0.000826746	4080687	TRUE	TRUE
	Height-2022	Height-2022	Males and Females	Continuous	36224396	rs2303505	T	G	T	G	-0.0253025	-0.0214	0.00894988	0.0108	FALSE	FALSE	FALSE	0.0453	0.6371	TRUE	8.33189e-12	0.00370313	4080687	TRUE	TRUE
	Height-2022	Height-2022	Males and Females	Continuous	36224396	rs2305535	A	G	A	G	0.0158666	-0.0151	0.237959	0.2536	FALSE	FALSE	FALSE	0.0093	0.103	TRUE	1.64847e-85	0.000809653	4080687	TRUE	TRUE
	Height-2022	Height-2022	Males and Females	Continuous	36224396	rs2309938	A	C	A	C	0.00680403	0.0045	0.521924	0.5209	FALSE	FALSE	FALSE	0.0083	0.5847	TRUE	6.55529e-23	0.00069045	4080687	TRUE	TRUE
	Height-2022	Height-2022	Males and Females	Continuous	36224396	rs2327557	G	T	G	T	-0.00744291	0.0091	0.221391	0.2206	FALSE	FALSE	FALSE	0.0099	0.3566	TRUE	4.59067e-19	0.000834245	4080687	TRUE	TRUE
	Height-2022	Height-2022	Males and Females	Continuous	36224396	rs2340469	C	T	C	T	0.00763656	-0.0123	0.170188	0.1741	FALSE	FALSE	FALSE	0.0106	0.2469	TRUE	7.59287e-16	0.000947394	4080687	TRUE	TRUE
	Height-2022	Height-2022	Males and Females	Continuous	36224396	rs2353021	G	A	G	A	-0.00808694	0.0059	0.0864925	0.0868	FALSE	FALSE	FALSE	0.0143	0.6807	TRUE	4.02768e-10	0.0012933	4080687	TRUE	TRUE
	Height-2022	Height-2022	Males and Females	Continuous	36224396	rs235428	A	G	A	G	0.0095536	0.0133	0.421374	0.4223	FALSE	FALSE	FALSE	0.0081	0.1011	TRUE	1.74429e-42	0.000699352	4080687	TRUE	TRUE
	Height-2022	Height-2022	Males and Females	Continuous	36224396	rs2358182	T	C	T	C	0.0076409	0.0033	0.59368	0.6035	FALSE	FALSE	FALSE	0.0087	0.7021	TRUE	3.19395e-27	0.000707041	4080687	TRUE	TRUE
	Height-2022	Height-2022	Males and Females	Continuous	36224396	rs2359936	T	C	T	C	-0.00662258	-0.0021	0.366818	0.3493	FALSE	FALSE	FALSE	0.0092	0.8172	TRUE	5.94154e-20	0.000724145	4080687	TRUE	TRUE
	Height-2022	Height-2022	Males and Females	Continuous	36224396	rs2367735	T	G	T	G	-0.00979083	-0.0004	0.53883	0.5427	FALSE	FALSE	FALSE	0.0088	0.9666	TRUE	5.94837e-43	0.000712643	4080687	TRUE	TRUE
	Height-2022	Height-2022	Males and Females	Continuous	36224396	rs2373530	T	C	T	C	0.0138011	-0.0081	0.0744034	0.0756	FALSE	FALSE	FALSE	0.0151	0.5899	TRUE	8.78879e-26	0.00131459	4080687	TRUE	TRUE
	Height-2022	Height-2022	Males and Females	Continuous	36224396	rs2383096	G	A	G	A	-0.00460288	-0.0003	0.566585	0.5545	FALSE	FALSE	FALSE	0.0087	0.9764	TRUE	1.06644e-10	0.000712826	4080687	TRUE	TRUE
	Height-2022	Height-2022	Males and Females	Continuous	36224396	rs2395595	A	G	A	G	-0.006028	0.0372	0.00873869	0.0148	FALSE	FALSE	FALSE	0.0349	0.2859	TRUE	0.117489	0.00385077	4080687	TRUE	TRUE
	Height-2022	Height-2022	Males and Females	Continuous	36224396	rs2412721	C	A	C	A	-0.00982053	0.0044	0.30242	0.2999	FALSE	FALSE	FALSE	0.0088	0.6129	TRUE	1.72603e-39	0.000746869	4080687	TRUE	TRUE
	Height-2022	Height-2022	Males and Females	Continuous	36224396	rs241401	T	C	T	C	0.00447611	0.0131	0.00559979	0.0051	FALSE	FALSE	FALSE	0.0578	0.8204	TRUE	0.343559	0.00472584	4080687	TRUE	TRUE
	Height-2022	Height-2022	Males and Females	Continuous	36224396	rs241605	T	C	T	C	-0.00938057	-0.005	0.266367	0.2584	FALSE	FALSE	FALSE	0.0093	0.5915	TRUE	1.74236e-33	0.0007779	4080687	TRUE	TRUE
	Height-2022	Height-2022	Males and Females	Continuous	36224396	rs2422441	A	G	A	G	0.00455953	0.0187	0.295343	0.293	FALSE	FALSE	FALSE	0.0089	0.03644	TRUE	1.62721e-09	0.000755988	4080687	TRUE	TRUE
	Height-2022	Height-2022	Males and Females	Continuous	36224396	rs2423115	C	T	C	T	0.00295576	-0.0091	0.452606	0.4466	FALSE	FALSE	FALSE	0.0087	0.2919	TRUE	2.42964e-05	0.00070021	4080687	TRUE	TRUE
	Height-2022	Height-2022	Males and Females	Continuous	36224396	rs2453531	G	A	G	A	0.00561162	0.0065	0.305123	0.3038	FALSE	FALSE	FALSE	0.0091	0.4725	TRUE	6.2368e-14	0.000747915	4080687	TRUE	TRUE
	Height-2022	Height-2022	Males and Females	Continuous	36224396	rs2457278	A	G	A	G	-0.00649105	-0.0059	0.376476	0.3785	FALSE	FALSE	FALSE	0.0087	0.5007	TRUE	1.57842e-19	0.000718101	4080687	TRUE	TRUE
	Height-2022	Height-2022	Males and Females	Continuous	36224396	rs2471693	G	T	G	T	-0.00783581	-0.0036	0.399374	0.3927	FALSE	FALSE	FALSE	0.0083	0.6599	TRUE	9.69874e-29	0.000704471	4080687	TRUE	TRUE
	Height-2022	Height-2022	Males and Females	Continuous	36224396	rs2472508	A	G	A	G	0.00615213	-0.0076	0.203804	0.2073	FALSE	FALSE	FALSE	0.0107	0.4771	TRUE	1.44515e-12	0.000868987	4080687	TRUE	TRUE
	Height-2022	Height-2022	Males and Females	Continuous	36224396	rs2478216	C	A	C	A	0.0115637	0.0087	0.34397	0.3412	FALSE	FALSE	FALSE	0.0084	0.297	TRUE	9.61759e-57	0.000728478	4080687	TRUE	TRUE
	Height-2022	Height-2022	Males and Females	Continuous	36224396	rs2480345	G	C	G	C	-0.00612875	0.0019	0.729233	0.7221	FALSE	TRUE	FALSE	0.0093	0.8396	TRUE	2.50675e-15	0.000774488	4080687	TRUE	TRUE
	Height-2022	Height-2022	Males and Females	Continuous	36224396	rs2482824	C	T	C	T	0.0150208	-0.0006	0.649932	0.6435	FALSE	FALSE	FALSE	0.0086	0.945	TRUE	1.45117e-94	0.000728075	4080687	TRUE	TRUE
	Height-2022	Height-2022	Males and Females	Continuous	36224396	rs2498323	A	G	A	G	-0.0177332	-0.0133	0.0972164	0.0941	FALSE	FALSE	FALSE	0.0145	0.3587	TRUE	4.34474e-52	0.00116769	4080687	TRUE	TRUE
	Height-2022	Height-2022	Males and Females	Continuous	36224396	rs250555	C	T	C	T	0.00604889	0.012	0.158998	0.1666	FALSE	FALSE	FALSE	0.0108	0.2681	TRUE	3.02156e-10	0.000960496	4080687	TRUE	TRUE
	Height-2022	Height-2022	Males and Females	Continuous	36224396	rs2509132	A	G	A	G	0.01451	-0.0026	0.235165	0.2427	FALSE	FALSE	FALSE	0.0103	0.8046	TRUE	7.82155e-71	0.000815427	4080687	TRUE	TRUE
	Height-2022	Height-2022	Males and Females	Continuous	36224396	rs2533886	T	C	T	C	-0.0304012	0.0038	0.548343	0.5434	FALSE	FALSE	FALSE	0.0081	0.637	TRUE	1e-200	0.000693458	4080687	TRUE	TRUE
	Height-2022	Height-2022	Males and Females	Continuous	36224396	rs2569839	T	C	T	C	-0.00429587	0.003	0.401439	0.385	FALSE	FALSE	FALSE	0.0089	0.7326	TRUE	3.13201e-09	0.000725099	4080687	TRUE	TRUE
	Height-2022	Height-2022	Males and Females	Continuous	36224396	rs2578389	G	A	G	A	0.0109445	-0.0007	0.166543	0.1636	FALSE	FALSE	FALSE	0.0115	0.9518	TRUE	4.74308e-32	0.000928789	4080687	TRUE	TRUE
	Height-2022	Height-2022	Males and Females	Continuous	36224396	rs2580347	A	G	A	G	0.00735436	0.0062	0.258389	0.2443	FALSE	FALSE	FALSE	0.0094	0.5071	TRUE	6.16925e-21	0.000783456	4080687	TRUE	TRUE
	Height-2022	Height-2022	Males and Females	Continuous	36224396	rs2593875	T	C	T	C	0.00411177	0.009	0.391732	0.3836	FALSE	FALSE	FALSE	0.0082	0.269	TRUE	5.1376e-09	0.00070375	4080687	TRUE	TRUE
	Height-2022	Height-2022	Males and Females	Continuous	36224396	rs2612552	A	G	A	G	-0.00801845	-0.0241	0.429896	0.4377	FALSE	FALSE	FALSE	0.0081	0.003136	TRUE	2.45108e-30	0.000700522	4080687	TRUE	TRUE
	Height-2022	Height-2022	Males and Females	Continuous	36224396	rs2616593	G	C	G	C	-0.00447741	-0.0091	0.374329	0.3838	FALSE	TRUE	FALSE	0.0096	0.3427	TRUE	8.37479e-08	0.000835515	4080687	TRUE	TRUE
	Height-2022	Height-2022	Males and Females	Continuous	36224396	rs2620832	A	G	A	G	-0.00542948	-0.0071	0.279933	0.2687	FALSE	FALSE	FALSE	0.0095	0.4507	TRUE	6.46614e-12	0.000790435	4080687	TRUE	TRUE
	Height-2022	Height-2022	Males and Females	Continuous	36224396	rs2648111	A	G	A	G	-0.00693401	0.0239	0.367551	0.3693	FALSE	FALSE	FALSE	0.0088	0.006749	TRUE	6.42633e-22	0.000720606	4080687	TRUE	TRUE
	Height-2022	Height-2022	Males and Females	Continuous	36224396	rs2651499	C	T	C	T	-0.000931584	0.0048	0.241941	0.2318	FALSE	FALSE	FALSE	0.01	0.6324	TRUE	0.256754	0.000821432	4080687	TRUE	TRUE
	Height-2022	Height-2022	Males and Females	Continuous	36224396	rs2655655	A	G	A	G	0.00301341	0.0079	0.212883	0.2085	FALSE	FALSE	FALSE	0.0099	0.4266	TRUE	0.000313077	0.000836076	4080687	TRUE	TRUE
	Height-2022	Height-2022	Males and Females	Continuous	36224396	rs268228	G	A	G	A	-0.00645203	0.0153	0.184933	0.1806	FALSE	FALSE	FALSE	0.0105	0.1448	TRUE	4.13493e-13	0.000889805	4080687	TRUE	TRUE
	Height-2022	Height-2022	Males and Females	Continuous	36224396	rs2683541	G	A	G	A	0.0108559	-0.0136	0.186375	0.1874	FALSE	FALSE	FALSE	0.0104	0.1899	TRUE	7.08872e-35	0.000881178	4080687	TRUE	TRUE
	Height-2022	Height-2022	Males and Females	Continuous	36224396	rs2689143	T	C	T	C	0.00630034	-0.0102	0.278589	0.2708	FALSE	FALSE	FALSE	0.009	0.2597	TRUE	1.68531e-16	0.000764365	4080687	TRUE	TRUE
	Height-2022	Height-2022	Males and Females	Continuous	36224396	rs2705017	C	T	C	T	-0.00486361	-0.0007	0.241671	0.2409	FALSE	FALSE	FALSE	0.0097	0.9439	TRUE	2.54943e-09	0.00081628	4080687	TRUE	TRUE
	Height-2022	Height-2022	Males and Females	Continuous	36224396	rs2721940	A	C	A	C	0.0182676	-0.0155	0.390027	0.3831	FALSE	FALSE	FALSE	0.0081	0.05651	TRUE	2.0437e-147	0.000706492	4080687	TRUE	TRUE
	Height-2022	Height-2022	Males and Females	Continuous	36224396	rs2756312	G	A	G	A	-0.00400178	0.0091	0.438087	0.4307	FALSE	FALSE	FALSE	0.0082	0.264	TRUE	9.11958e-09	0.000696406	4080687	TRUE	TRUE
	Height-2022	Height-2022	Males and Females	Continuous	36224396	rs2764091	G	A	G	A	-0.000470292	0.0097	0.242527	0.2489	FALSE	FALSE	FALSE	0.0095	0.3072	TRUE	0.560223	0.000807355	4080687	TRUE	TRUE
	Height-2022	Height-2022	Males and Females	Continuous	36224396	rs277071	G	A	G	A	-0.00680846	-0.0019	0.175724	0.1656	FALSE	FALSE	FALSE	0.0111	0.8666	TRUE	6.46579e-14	0.000908002	4080687	TRUE	TRUE
	Height-2022	Height-2022	Males and Females	Continuous	36224396	rs2775107	A	G	A	G	0.0032012	0.0118	0.439124	0.441	FALSE	FALSE	FALSE	0.0081	0.1476	TRUE	4.1688e-06	0.000695492	4080687	TRUE	TRUE
	Height-2022	Height-2022	Males and Females	Continuous	36224396	rs2799097	A	G	A	G	-0.0180926	-0.0189	0.151236	0.1592	FALSE	FALSE	FALSE	0.0119	0.1122	TRUE	3.80126e-73	0.00100013	4080687	TRUE	TRUE
	Height-2022	Height-2022	Males and Females	Continuous	36224396	rs2817178	T	C	T	C	0.00442315	-0.0109	0.579197	0.5849	FALSE	FALSE	FALSE	0.0082	0.1808	TRUE	3.11574e-10	0.000702879	4080687	TRUE	TRUE
	Height-2022	Height-2022	Males and Females	Continuous	36224396	rs2829940	G	T	G	T	-0.0100013	0.0037	0.404495	0.3953	FALSE	FALSE	FALSE	0.0082	0.651	TRUE	1.11863e-45	0.00070501	4080687	TRUE	TRUE
	Height-2022	Height-2022	Males and Females	Continuous	36224396	rs2830448	G	T	G	T	-0.00540884	0.0017	0.487143	0.4913	FALSE	FALSE	FALSE	0.0084	0.8435	TRUE	9.11009e-15	0.000697816	4080687	TRUE	TRUE
	Height-2022	Height-2022	Males and Females	Continuous	36224396	rs2831068	C	T	C	T	-0.00585214	-0.0051	0.391524	0.3888	FALSE	FALSE	FALSE	0.0082	0.5359	TRUE	1.06471e-16	0.000705304	4080687	TRUE	TRUE
	Height-2022	Height-2022	Males and Females	Continuous	36224396	rs2833084	G	C	G	C	-0.00485168	0.0251	0.577932	0.5747	FALSE	TRUE	TRUE	0.0085	0.003093	TRUE	1.35043e-11	0.000717372	4080687	TRUE	FALSE
	Height-2022	Height-2022	Males and Females	Continuous	36224396	rs28369023	A	G	A	G	-0.018082	-0.0133	0.0205745	0.0195	FALSE	FALSE	FALSE	0.0299	0.6555	TRUE	1.11986e-13	0.00243497	4080687	TRUE	TRUE
	Height-2022	Height-2022	Males and Females	Continuous	36224396	rs2837583	T	C	T	C	0.00723998	0.0146	0.077725	0.0755	FALSE	FALSE	FALSE	0.0156	0.35	TRUE	1.66088e-08	0.00128276	4080687	TRUE	TRUE
	Height-2022	Height-2022	Males and Females	Continuous	36224396	rs28381365	C	T	C	T	0.0301389	0.0967	0.00194843	0.0018	FALSE	FALSE	FALSE	0.0988	0.328	TRUE	0.000225156	0.00816998	4080687	TRUE	TRUE
	Height-2022	Height-2022	Males and Females	Continuous	36224396	rs28414076	G	A	G	A	0.00860685	-0.0089	0.148175	0.1498	FALSE	FALSE	FALSE	0.0111	0.4207	TRUE	1.88309e-18	0.000982059	4080687	TRUE	TRUE
	Height-2022	Height-2022	Males and Females	Continuous	36224396	rs2863089	C	T	C	T	0.00919331	-0.0136	0.433579	0.4434	FALSE	FALSE	FALSE	0.0081	0.09265	TRUE	7.58134e-40	0.000695883	4080687	TRUE	TRUE
	Height-2022	Height-2022	Males and Females	Continuous	36224396	rs2865895	G	C	G	C	-0.0126713	-0.0114	0.182649	0.1783	FALSE	TRUE	FALSE	0.0114	0.3184	TRUE	1.45582e-45	0.000894392	4080687	TRUE	TRUE
	Height-2022	Height-2022	Males and Females	Continuous	36224396	rs2868714	G	A	G	A	-0.00645152	0.0144	0.490891	0.4869	FALSE	FALSE	FALSE	0.0083	0.08469	TRUE	3.16063e-20	0.000700235	4080687	TRUE	TRUE
	Height-2022	Height-2022	Males and Females	Continuous	36224396	rs2874915	A	G	A	G	-0.0100286	0.0016	0.264757	0.2681	FALSE	FALSE	FALSE	0.0094	0.8668	TRUE	2.03537e-37	0.000784513	4080687	TRUE	TRUE
	Height-2022	Height-2022	Males and Females	Continuous	36224396	rs2881629	A	G	A	G	-0.00446944	0.0116	0.426435	0.42	FALSE	FALSE	FALSE	0.0085	0.1721	TRUE	2.88999e-10	0.000708921	4080687	TRUE	TRUE
	Height-2022	Height-2022	Males and Females	Continuous	36224396	rs2891926	C	T	C	T	0.00404201	0.0065	0.165911	0.1743	FALSE	FALSE	FALSE	0.0107	0.5452	TRUE	1.22538e-05	0.000924305	4080687	TRUE	TRUE
	Height-2022	Height-2022	Males and Females	Continuous	36224396	rs2897843	G	C	G	C	0.00684844	0.0246	0.191685	0.1934	FALSE	TRUE	FALSE	0.0101	0.01481	TRUE	5.40434e-15	0.000876082	4080687	TRUE	TRUE
	Height-2022	Height-2022	Males and Females	Continuous	36224396	rs291533	T	C	T	C	-0.00540543	-0.0238	0.350751	0.3477	FALSE	FALSE	FALSE	0.0084	0.00471	TRUE	6.06951e-14	0.000720093	4080687	TRUE	TRUE
	Height-2022	Height-2022	Males and Females	Continuous	36224396	rs2924349	A	G	A	G	0.011837	-0.0256	0.0303114	0.0355	FALSE	FALSE	FALSE	0.0232	0.2702	TRUE	3.51875e-09	0.00200445	4080687	TRUE	TRUE
	Height-2022	Height-2022	Males and Females	Continuous	36224396	rs292459	C	T	C	T	0.00529504	-0.0135	0.180066	0.1918	FALSE	FALSE	FALSE	0.0108	0.2087	TRUE	3.96304e-09	0.00089964	4080687	TRUE	TRUE
	Height-2022	Height-2022	Males and Females	Continuous	36224396	rs2930073	C	T	C	T	-0.00551009	-0.0028	0.280462	0.2759	FALSE	FALSE	FALSE	0.0089	0.7566	TRUE	1.169e-12	0.000775088	4080687	TRUE	TRUE
	Height-2022	Height-2022	Males and Females	Continuous	36224396	rs2979802	G	T	G	T	0.00889679	0.0138	0.235371	0.2353	FALSE	FALSE	FALSE	0.0096	0.1516	TRUE	3.98034e-27	0.000824796	4080687	TRUE	TRUE
	Height-2022	Height-2022	Males and Females	Continuous	36224396	rs297	C	T	C	T	0.009292	-0.0023	0.238327	0.2389	FALSE	FALSE	FALSE	0.0095	0.8092	TRUE	1.12281e-30	0.000807024	4080687	TRUE	TRUE
	Height-2022	Height-2022	Males and Females	Continuous	36224396	rs2980181	C	T	C	T	0.00464209	-0.0083	0.545554	0.5355	FALSE	FALSE	FALSE	0.0086	0.338	TRUE	1.57904e-11	0.000688692	4080687	TRUE	TRUE
	Height-2022	Height-2022	Males and Females	Continuous	36224396	rs2984908	T	C	T	C	0.00867289	-0.0042	0.331048	0.325	FALSE	FALSE	FALSE	0.0087	0.6285	TRUE	1.58627e-32	0.000730316	4080687	TRUE	TRUE
	Height-2022	Height-2022	Males and Females	Continuous	36224396	rs2994968	G	A	G	A	0.00537464	-0.008	0.276036	0.2655	FALSE	FALSE	FALSE	0.0095	0.3995	TRUE	3.19093e-12	0.000771216	4080687	TRUE	TRUE
	Height-2022	Height-2022	Males and Females	Continuous	36224396	rs3005907	T	A	T	A	-0.00912747	-0.0228	0.307442	0.3039	FALSE	TRUE	FALSE	0.0089	0.009895	TRUE	3.39668e-34	0.000748597	4080687	TRUE	TRUE
	Height-2022	Height-2022	Males and Females	Continuous	36224396	rs3006819	A	G	A	G	-0.0031573	-0.0169	0.388692	0.3774	FALSE	FALSE	FALSE	0.0083	0.04119	TRUE	7.41062e-06	0.000704513	4080687	TRUE	TRUE
	Height-2022	Height-2022	Males and Females	Continuous	36224396	rs305163	G	A	G	A	0.00367215	-0.0055	0.737455	0.7197	FALSE	FALSE	FALSE	0.0094	0.558	TRUE	3.154e-06	0.000787926	4080687	TRUE	TRUE
	Height-2022	Height-2022	Males and Females	Continuous	36224396	rs308006	A	G	A	G	0.00537383	-0.0002	0.471189	0.4386	FALSE	FALSE	FALSE	0.0089	0.9789	TRUE	2.30085e-14	0.000704064	4080687	TRUE	TRUE
	Height-2022	Height-2022	Males and Females	Continuous	36224396	rs3087328	G	A	G	A	-0.00422208	-0.0228	0.424434	0.4309	FALSE	FALSE	FALSE	0.008	0.004611	TRUE	5.12403e-09	0.000722576	4080687	TRUE	TRUE
	Height-2022	Height-2022	Males and Females	Continuous	36224396	rs3088026	T	C	T	C	0.028268	-0.0003	0.0848905	0.0853	FALSE	FALSE	FALSE	0.0145	0.984	TRUE	2.9112e-111	0.00126121	4080687	TRUE	TRUE
	Height-2022	Height-2022	Males and Females	Continuous	36224396	rs3094773	A	C	A	C	-0.0289211	0	0.0134705	0.0316	FALSE	FALSE	FALSE	0.0311	0.9989	TRUE	1.85873e-20	0.0031198	4080687	TRUE	TRUE
	Height-2022	Height-2022	Males and Females	Continuous	36224396	rs3095264	A	G	A	G	0.00743653	0.0052	0.3014	0.3087	FALSE	FALSE	FALSE	0.0087	0.551	TRUE	5.90096e-23	0.000753826	4080687	TRUE	TRUE
	Height-2022	Height-2022	Males and Females	Continuous	36224396	rs3098733	T	C	T	C	-0.00407809	-0.0072	0.472091	0.4642	FALSE	FALSE	FALSE	0.0084	0.3889	TRUE	4.97132e-09	0.000697332	4080687	TRUE	TRUE
	Height-2022	Height-2022	Males and Females	Continuous	36224396	rs3101356	C	G	C	G	0.00717035	0.0039	0.295748	0.295	FALSE	TRUE	FALSE	0.0095	0.6797	TRUE	3.56825e-21	0.000759203	4080687	TRUE	TRUE
	Height-2022	Height-2022	Males and Females	Continuous	36224396	rs3108908	T	C	T	C	-0.0105235	0.0199	0.340321	0.3503	FALSE	FALSE	FALSE	0.0087	0.02259	TRUE	1.33848e-47	0.000726102	4080687	TRUE	TRUE
	Height-2022	Height-2022	Males and Females	Continuous	36224396	rs3112857	C	G	C	G	0.00509464	-0.0022	0.322528	0.3303	FALSE	TRUE	FALSE	0.009	0.8029	TRUE	7.76984e-12	0.000744533	4080687	TRUE	TRUE
	Height-2022	Height-2022	Males and Females	Continuous	36224396	rs3115360	G	A	G	A	0.00419904	-0.0001	0.542528	0.537	FALSE	FALSE	FALSE	0.0086	0.9886	TRUE	2.84782e-09	0.000706892	4080687	TRUE	TRUE
	Height-2022	Height-2022	Males and Females	Continuous	36224396	rs3117918	C	A	C	A	0.00724239	-0.0048	0.700879	0.6868	FALSE	FALSE	FALSE	0.0097	0.6244	TRUE	1.43697e-20	0.000778956	4080687	TRUE	TRUE
	Height-2022	Height-2022	Males and Females	Continuous	36224396	rs3118545	T	G	T	G	-0.00590403	0.0111	0.700046	0.6916	FALSE	FALSE	FALSE	0.0095	0.2426	TRUE	3.25605e-14	0.000778104	4080687	TRUE	TRUE
	Height-2022	Height-2022	Males and Females	Continuous	36224396	rs3126962	G	C	G	C	-0.00442711	-0.001	0.399696	0.3865	FALSE	TRUE	FALSE	0.0086	0.907	TRUE	1.38109e-09	0.000730827	4080687	TRUE	TRUE
	Height-2022	Height-2022	Males and Females	Continuous	36224396	rs312853	G	T	G	T	-0.0080223	0.003	0.40442	0.41	FALSE	FALSE	FALSE	0.0085	0.7237	TRUE	3.79549e-30	0.000703191	4080687	TRUE	TRUE
	Height-2022	Height-2022	Males and Females	Continuous	36224396	rs3213470	A	G	A	G	0.00635712	0.0098	0.238577	0.2408	FALSE	FALSE	FALSE	0.0096	0.3082	TRUE	4.2975e-15	0.000810244	4080687	TRUE	TRUE
	Height-2022	Height-2022	Males and Females	Continuous	36224396	rs3218534	A	G	A	G	0.00458976	0.0111	0.463616	0.47	FALSE	FALSE	FALSE	0.0081	0.1717	TRUE	5.49033e-11	0.00069998	4080687	TRUE	TRUE
	Height-2022	Height-2022	Males and Females	Continuous	36224396	rs329990	T	G	T	G	-0.00876541	0.0156	0.0930662	0.0911	FALSE	FALSE	FALSE	0.0144	0.279	TRUE	3.56968e-13	0.00120554	4080687	TRUE	TRUE
	Height-2022	Height-2022	Males and Females	Continuous	36224396	rs332675	T	C	T	C	0.00834432	0.0001	0.162992	0.1611	FALSE	FALSE	FALSE	0.0112	0.994	TRUE	3.69776e-19	0.00093278	4080687	TRUE	TRUE
	Height-2022	Height-2022	Males and Females	Continuous	36224396	rs34057316	C	G	C	G	-0.00641689	-0.0066	0.214349	0.2129	FALSE	TRUE	FALSE	0.0108	0.543	TRUE	3.63204e-14	0.000847278	4080687	TRUE	TRUE
	Height-2022	Height-2022	Males and Females	Continuous	36224396	rs34372369	A	G	A	G	-0.0145871	-0.0243	0.0533338	0.0586	FALSE	FALSE	FALSE	0.0184	0.1869	TRUE	4.05326e-21	0.00154668	4080687	TRUE	TRUE
	Height-2022	Height-2022	Males and Females	Continuous	36224396	rs34383387	A	G	A	G	-0.0202407	-0.011	0.299624	0.3036	FALSE	FALSE	FALSE	0.0087	0.2061	TRUE	9.6014e-157	0.000758837	4080687	TRUE	TRUE
	Height-2022	Height-2022	Males and Females	Continuous	36224396	rs346823	A	C	A	C	0.0198642	-0.0191	0.0457301	0.0478	FALSE	FALSE	FALSE	0.0205	0.3506	TRUE	2.33803e-31	0.00170531	4080687	TRUE	TRUE
	Height-2022	Height-2022	Males and Females	Continuous	36224396	rs34746110	T	G	T	G	0.049976	-0.0717	0.00217376	0.0021	FALSE	FALSE	FALSE	0.0947	0.4491	TRUE	4.02629e-11	0.00756856	4080687	TRUE	TRUE
	Height-2022	Height-2022	Males and Females	Continuous	36224396	rs35155682	T	C	T	C	0.0137531	-0.0169	0.0119843	0.0159	FALSE	FALSE	FALSE	0.0402	0.673	TRUE	2.15783e-05	0.00323761	4080687	TRUE	TRUE
	Height-2022	Height-2022	Males and Females	Continuous	36224396	rs3539	T	G	T	G	-0.0130465	-0.012	0.544697	0.5435	FALSE	FALSE	FALSE	0.0079	0.1297	TRUE	9.17206e-78	0.000698905	4080687	TRUE	TRUE
	Height-2022	Height-2022	Males and Females	Continuous	36224396	rs357478	C	T	C	T	0.00864304	0.0019	0.542959	0.5489	FALSE	FALSE	FALSE	0.008	0.8109	TRUE	2.06939e-35	0.000695971	4080687	TRUE	TRUE
	Height-2022	Height-2022	Males and Females	Continuous	36224396	rs35915131	G	A	G	A	0.0117149	-0.0063	0.158604	0.1482	FALSE	FALSE	FALSE	0.0116	0.5845	TRUE	1.82334e-35	0.000942561	4080687	TRUE	TRUE
	Height-2022	Height-2022	Males and Females	Continuous	36224396	rs362570	T	C	T	C	0.00532366	-0.0161	0.17419	0.1831	FALSE	FALSE	FALSE	0.0107	0.1304	TRUE	1.46631e-08	0.000939669	4080687	TRUE	TRUE
	Height-2022	Height-2022	Males and Females	Continuous	36224396	rs3731494	A	G	A	G	0.0455085	-0.0174	0.0164326	0.0165	FALSE	FALSE	FALSE	0.0333	0.6002	TRUE	4.97548e-54	0.00294043	4080687	TRUE	TRUE
	Height-2022	Height-2022	Males and Females	Continuous	36224396	rs3731572	G	A	G	A	-0.0109551	-0.0331	0.0739112	0.0727	FALSE	FALSE	FALSE	0.0156	0.03417	TRUE	1.63335e-16	0.00132849	4080687	TRUE	TRUE
	Height-2022	Height-2022	Males and Females	Continuous	36224396	rs3737686	T	C	T	C	0.00449068	-0.0017	0.538837	0.5283	FALSE	FALSE	FALSE	0.0083	0.8379	TRUE	7.37788e-11	0.00068952	4080687	TRUE	TRUE
	Height-2022	Height-2022	Males and Females	Continuous	36224396	rs3740607	C	T	C	T	0.0122895	-0.0045	0.503721	0.4991	FALSE	FALSE	FALSE	0.0083	0.5852	TRUE	4.7388e-70	0.000694594	4080687	TRUE	TRUE
	Height-2022	Height-2022	Males and Females	Continuous	36224396	rs3748379	T	C	T	C	-0.0170136	0.0012	0.0333872	0.0317	FALSE	FALSE	FALSE	0.0234	0.96	TRUE	9.03992e-19	0.00192323	4080687	TRUE	TRUE
	Height-2022	Height-2022	Males and Females	Continuous	36224396	rs3751102	T	C	T	C	0.00456975	-0.0119	0.248093	0.2558	FALSE	FALSE	FALSE	0.0092	0.198	TRUE	1.06762e-08	0.00079896	4080687	TRUE	TRUE
	Height-2022	Height-2022	Males and Females	Continuous	36224396	rs3752237	A	G	A	G	0.00356403	-0.0066	0.38717	0.373	FALSE	FALSE	FALSE	0.0087	0.4479	TRUE	1.30283e-06	0.000736473	4080687	TRUE	TRUE
	Height-2022	Height-2022	Males and Females	Continuous	36224396	rs3754830	C	T	C	T	-0.0684406	0.0258	0.00141921	0.013	FALSE	FALSE	FALSE	0.0818	0.7522	TRUE	5.91867e-12	0.00994546	4080687	TRUE	TRUE
	Height-2022	Height-2022	Males and Females	Continuous	36224396	rs3754944	A	C	A	C	-0.00488631	-0.0067	0.583774	0.5835	FALSE	FALSE	FALSE	0.0081	0.4107	TRUE	2.2001e-12	0.000695939	4080687	TRUE	TRUE
	Height-2022	Height-2022	Males and Females	Continuous	36224396	rs3755967	T	C	T	C	-0.00925756	-0.0029	0.283941	0.2769	FALSE	FALSE	FALSE	0.0091	0.7523	TRUE	3.32758e-34	0.000759162	4080687	TRUE	TRUE
	Height-2022	Height-2022	Males and Females	Continuous	36224396	rs3757	A	G	A	G	-0.00788279	-0.0203	0.235825	0.2349	FALSE	FALSE	FALSE	0.0094	0.03173	TRUE	2.44856e-22	0.000810885	4080687	TRUE	TRUE
	Height-2022	Height-2022	Males and Females	Continuous	36224396	rs3760352	G	A	G	A	0.00265296	-0.0145	0.288069	0.284	FALSE	FALSE	FALSE	0.0101	0.1506	TRUE	0.000570484	0.000770028	4080687	TRUE	TRUE
	Height-2022	Height-2022	Males and Females	Continuous	36224396	rs3762786	G	A	G	A	-0.0128102	-0.0008	0.37857	0.3801	FALSE	FALSE	FALSE	0.0085	0.9213	TRUE	1.90159e-70	0.000721928	4080687	TRUE	TRUE
	Height-2022	Height-2022	Males and Females	Continuous	36224396	rs3768758	C	G	C	G	-0.0101482	0.0025	0.112093	0.1211	FALSE	TRUE	FALSE	0.0124	0.8392	TRUE	1.17961e-20	0.00108903	4080687	TRUE	TRUE
	Height-2022	Height-2022	Males and Females	Continuous	36224396	rs3771381	T	A	T	A	0.0299247	0.0502	0.0290585	0.0349	FALSE	TRUE	FALSE	0.0222	0.02376	TRUE	5.50447e-47	0.00207872	4080687	TRUE	TRUE
	Height-2022	Height-2022	Males and Females	Continuous	36224396	rs3781660	T	C	T	C	0.0101867	0	0.271941	0.2535	FALSE	FALSE	FALSE	0.0094	0.9985	TRUE	8.4728e-40	0.000771562	4080687	TRUE	TRUE
	Height-2022	Height-2022	Males and Females	Continuous	36224396	rs3786327	T	G	T	G	-0.0122636	0.053	0.0781797	0.0793	FALSE	FALSE	FALSE	0.0148	0.0003321	TRUE	1.10595e-21	0.00128193	4080687	TRUE	TRUE
	Height-2022	Height-2022	Males and Females	Continuous	36224396	rs3787041	T	C	T	C	0.0125001	0.0024	0.126542	0.1229	FALSE	FALSE	FALSE	0.0126	0.847	TRUE	1.23405e-30	0.00108643	4080687	TRUE	TRUE
	Height-2022	Height-2022	Males and Females	Continuous	36224396	rs3787697	A	C	A	C	-0.00448411	0.0026	0.373404	0.3733	FALSE	FALSE	FALSE	0.0083	0.7577	TRUE	3.051e-10	0.000712197	4080687	TRUE	TRUE
	Height-2022	Height-2022	Males and Females	Continuous	36224396	rs3791452	G	T	G	T	-0.00489487	-0.0089	0.268993	0.266	FALSE	FALSE	FALSE	0.0095	0.3465	TRUE	3.01749e-10	0.000777225	4080687	TRUE	TRUE
	Height-2022	Height-2022	Males and Females	Continuous	36224396	rs3803256	T	C	T	C	-0.0110208	0.0003	0.439944	0.4419	FALSE	FALSE	FALSE	0.0083	0.9751	TRUE	1.72226e-56	0.000695878	4080687	TRUE	TRUE
	Height-2022	Height-2022	Males and Females	Continuous	36224396	rs3808814	A	G	A	G	0.00936322	-0.0094	0.0892013	0.0929	FALSE	FALSE	FALSE	0.0139	0.5007	TRUE	1.30847e-14	0.00121521	4080687	TRUE	TRUE
	Height-2022	Height-2022	Males and Females	Continuous	36224396	rs3812594	A	G	A	G	0.0251155	0.0194	0.269082	0.2726	FALSE	FALSE	FALSE	0.0089	0.02868	TRUE	1e-200	0.000790546	4080687	TRUE	TRUE
	Height-2022	Height-2022	Males and Females	Continuous	36224396	rs3814477	C	T	C	T	0.010692	0.0164	0.472873	0.4643	FALSE	FALSE	FALSE	0.0086	0.05793	TRUE	3.63811e-54	0.000689943	4080687	TRUE	TRUE
	Height-2022	Height-2022	Males and Females	Continuous	36224396	rs3816041	G	A	G	A	-0.0620616	0.0471	0.00366731	0.0153	FALSE	FALSE	FALSE	0.0442	0.2859	TRUE	7.80579e-21	0.00662892	4080687	TRUE	TRUE
	Height-2022	Height-2022	Males and Females	Continuous	36224396	rs3816257	C	A	C	A	-0.0067383	-0.0076	0.384923	0.3873	FALSE	FALSE	FALSE	0.0083	0.3615	TRUE	4.42376e-21	0.000715163	4080687	TRUE	TRUE
	Height-2022	Height-2022	Males and Females	Continuous	36224396	rs3823830	G	C	G	C	0.0101132	-0.0075	0.212659	0.203	FALSE	TRUE	FALSE	0.0104	0.4682	TRUE	8.16462e-32	0.000861601	4080687	TRUE	TRUE
	Height-2022	Height-2022	Males and Females	Continuous	36224396	rs3825884	A	G	A	G	0.0035871	0.0029	0.389029	0.3883	FALSE	FALSE	FALSE	0.0083	0.7308	TRUE	4.65649e-07	0.000711732	4080687	TRUE	TRUE
	Height-2022	Height-2022	Males and Females	Continuous	36224396	rs3825962	G	C	G	C	-0.0404029	-0.0663	0.00473429	0.0057	FALSE	TRUE	FALSE	0.0687	0.3345	TRUE	1.1101e-12	0.00567766	4080687	TRUE	TRUE
	Height-2022	Height-2022	Males and Females	Continuous	36224396	rs3827975	G	A	G	A	0.00735455	-0.0046	0.696643	0.7009	FALSE	FALSE	FALSE	0.0089	0.6077	TRUE	1.04771e-22	0.000749909	4080687	TRUE	TRUE
	Height-2022	Height-2022	Males and Females	Continuous	36224396	rs3828002	A	G	A	G	0.0130156	-0.0038	0.543532	0.5225	FALSE	FALSE	FALSE	0.0081	0.6373	TRUE	4.9475e-76	0.000705342	4080687	TRUE	TRUE
	Height-2022	Height-2022	Males and Females	Continuous	36224396	rs3828265	T	G	T	G	0.00466599	-0.0059	0.539573	0.5328	FALSE	FALSE	FALSE	0.008	0.4637	TRUE	1.50812e-11	0.000691553	4080687	TRUE	TRUE
	Height-2022	Height-2022	Males and Females	Continuous	36224396	rs3829810	A	G	A	G	0.00433987	-0.0094	0.244201	0.2349	FALSE	FALSE	FALSE	0.0096	0.3232	TRUE	5.37088e-08	0.00079798	4080687	TRUE	TRUE
	Height-2022	Height-2022	Males and Females	Continuous	36224396	rs3846991	C	G	C	G	0.0240645	0.0069	0.32802	0.316	FALSE	TRUE	FALSE	0.0088	0.4328	TRUE	1e-200	0.000733752	4080687	TRUE	TRUE
	Height-2022	Height-2022	Males and Females	Continuous	36224396	rs3860870	G	T	G	T	0.0102997	-0.0202	0.156856	0.1628	FALSE	FALSE	FALSE	0.0114	0.07782	TRUE	1.15729e-26	0.000963657	4080687	TRUE	TRUE
	Height-2022	Height-2022	Males and Females	Continuous	36224396	rs3892373	C	A	C	A	0.00957168	0.0243	0.253391	0.2581	FALSE	FALSE	FALSE	0.0091	0.00755	TRUE	2.78084e-33	0.000796296	4080687	TRUE	TRUE
	Height-2022	Height-2022	Males and Females	Continuous	36224396	rs3936180	C	T	C	T	-0.00575717	-0.0014	0.148868	0.1404	FALSE	FALSE	FALSE	0.012	0.9075	TRUE	2.97722e-09	0.00097039	4080687	TRUE	TRUE
	Height-2022	Height-2022	Males and Females	Continuous	36224396	rs3951346	C	T	C	T	-0.0125996	-0.005	0.21543	0.214	FALSE	FALSE	FALSE	0.0099	0.6148	TRUE	1.38657e-50	0.000842344	4080687	TRUE	TRUE
	Height-2022	Height-2022	Males and Females	Continuous	36224396	rs396061	T	G	T	G	-0.00501996	0.0011	0.71263	0.6772	FALSE	FALSE	FALSE	0.0094	0.9055	TRUE	7.09955e-11	0.000770105	4080687	TRUE	TRUE
	Height-2022	Height-2022	Males and Females	Continuous	36224396	rs400068	C	G	C	G	0.00518363	-0.0013	0.493688	0.4924	FALSE	TRUE	TRUE	0.008	0.8727	TRUE	4.9772e-14	0.000688167	4080687	TRUE	FALSE
	Height-2022	Height-2022	Males and Females	Continuous	36224396	rs400445	A	G	A	G	0.00463301	0.0057	0.204226	0.2148	FALSE	FALSE	FALSE	0.01	0.5704	TRUE	6.72909e-08	0.000858243	4080687	TRUE	TRUE
	Height-2022	Height-2022	Males and Females	Continuous	36224396	rs400721	C	T	C	T	-0.00548447	-0.0073	0.31775	0.3182	FALSE	FALSE	FALSE	0.0091	0.4246	TRUE	1.06142e-13	0.000737852	4080687	TRUE	TRUE
	Height-2022	Height-2022	Males and Females	Continuous	36224396	rs4072980	G	A	G	A	-0.0202554	0.0156	0.587357	0.5865	FALSE	FALSE	FALSE	0.0088	0.07633	TRUE	5.1348e-185	0.000698257	4080687	TRUE	TRUE
	Height-2022	Height-2022	Males and Females	Continuous	36224396	rs4073778	A	C	A	C	0.0066256	-0.0008	0.571467	0.5729	FALSE	FALSE	FALSE	0.0081	0.9227	TRUE	1.78239e-21	0.000696185	4080687	TRUE	TRUE
	Height-2022	Height-2022	Males and Females	Continuous	36224396	rs4074770	G	A	G	A	0.00499518	0.026	0.238883	0.2279	FALSE	FALSE	FALSE	0.0094	0.005669	TRUE	5.9676e-10	0.000806808	4080687	TRUE	TRUE
	Height-2022	Height-2022	Males and Females	Continuous	36224396	rs4077940	T	G	T	G	-0.0109108	0.0021	0.0401118	0.0489	FALSE	FALSE	FALSE	0.0191	0.9105	TRUE	4.06779e-10	0.00174534	4080687	TRUE	TRUE
	Height-2022	Height-2022	Males and Females	Continuous	36224396	rs4099470	T	C	T	C	0.00491654	0.0011	0.05497	0.0539	FALSE	FALSE	FALSE	0.0184	0.9546	TRUE	0.00127763	0.00152642	4080687	TRUE	TRUE
	Height-2022	Height-2022	Males and Females	Continuous	36224396	rs4141213	G	T	G	T	-0.00870782	0.0176	0.120164	0.134	FALSE	FALSE	FALSE	0.0127	0.1675	TRUE	8.33309e-16	0.00108182	4080687	TRUE	TRUE
	Height-2022	Height-2022	Males and Females	Continuous	36224396	rs41517049	G	C	G	C	-0.0498366	0.0474	0.00237139	0.0101	FALSE	TRUE	FALSE	0.0499	0.3425	TRUE	3.01733e-10	0.00791323	4080687	TRUE	TRUE
	Height-2022	Height-2022	Males and Females	Continuous	36224396	rs4238585	C	T	C	T	-0.00560646	-0.0041	0.133752	0.1411	FALSE	FALSE	FALSE	0.0118	0.7251	TRUE	3.56736e-08	0.00101732	4080687	TRUE	TRUE
	Height-2022	Height-2022	Males and Females	Continuous	36224396	rs4242343	G	A	G	A	0.0102972	-0.0034	0.193236	0.1877	FALSE	FALSE	FALSE	0.0103	0.7393	TRUE	6.51748e-32	0.00087585	4080687	TRUE	TRUE
	Height-2022	Height-2022	Males and Females	Continuous	36224396	rs4243825	T	C	T	C	-0.00410244	-0.0124	0.386641	0.3836	FALSE	FALSE	FALSE	0.0082	0.1324	TRUE	6.4576e-09	0.000706774	4080687	TRUE	TRUE
	Height-2022	Height-2022	Males and Females	Continuous	36224396	rs4293518	C	T	C	T	-0.00509825	-0.0008	0.274437	0.2698	FALSE	FALSE	FALSE	0.0093	0.9317	TRUE	9.21024e-11	0.000786843	4080687	TRUE	TRUE
	Height-2022	Height-2022	Males and Females	Continuous	36224396	rs4297971	T	C	T	C	-0.00409578	0.0036	0.32499	0.3205	FALSE	FALSE	FALSE	0.0087	0.6821	TRUE	3.60159e-08	0.000743422	4080687	TRUE	TRUE
	Height-2022	Height-2022	Males and Females	Continuous	36224396	rs4303351	A	C	A	C	-0.0104472	-0.0131	0.230118	0.2358	FALSE	FALSE	FALSE	0.0099	0.1841	TRUE	1.354e-36	0.000826848	4080687	TRUE	TRUE
	Height-2022	Height-2022	Males and Females	Continuous	36224396	rs4303969	C	T	C	T	-0.00493489	0.0055	0.223355	0.2106	FALSE	FALSE	FALSE	0.0106	0.6034	TRUE	4.10744e-09	0.000839295	4080687	TRUE	TRUE
	Height-2022	Height-2022	Males and Females	Continuous	36224396	rs4311892	G	A	G	A	-0.00958485	0.0093	0.261265	0.2641	FALSE	FALSE	FALSE	0.0095	0.3304	TRUE	1.13886e-32	0.000805232	4080687	TRUE	TRUE
	Height-2022	Height-2022	Males and Females	Continuous	36224396	rs4328782	A	G	A	G	-0.0107131	-0.0238	0.0851281	0.0924	FALSE	FALSE	FALSE	0.0142	0.09298	TRUE	5.33467e-18	0.00123909	4080687	TRUE	TRUE
	Height-2022	Height-2022	Males and Females	Continuous	36224396	rs4334398	T	C	T	C	-0.00409299	0.006	0.332658	0.33	FALSE	FALSE	FALSE	0.0091	0.5106	TRUE	2.2862e-08	0.000732353	4080687	TRUE	TRUE
	Height-2022	Height-2022	Males and Females	Continuous	36224396	rs4353673	C	T	C	T	-0.00732506	0.0137	0.300289	0.2852	FALSE	FALSE	FALSE	0.0089	0.126	TRUE	1.00083e-22	0.00074655	4080687	TRUE	TRUE
	Height-2022	Height-2022	Males and Females	Continuous	36224396	rs4354280	T	C	T	C	0.00558932	0.0016	0.603686	0.6063	FALSE	FALSE	FALSE	0.0084	0.8505	TRUE	1.91112e-15	0.000703326	4080687	TRUE	TRUE
	Height-2022	Height-2022	Males and Females	Continuous	36224396	rs4379435	T	C	T	C	-0.00454025	0.0078	0.57486	0.573	FALSE	FALSE	FALSE	0.0082	0.341	TRUE	8.95881e-11	0.000700273	4080687	TRUE	TRUE
	Height-2022	Height-2022	Males and Females	Continuous	36224396	rs4387847	G	A	G	A	-0.00865726	-0.0123	0.572834	0.5718	FALSE	FALSE	FALSE	0.0084	0.1456	TRUE	1.23672e-34	0.000705286	4080687	TRUE	TRUE
	Height-2022	Height-2022	Males and Females	Continuous	36224396	rs4389335	A	C	A	C	0.0057249	0.0166	0.262835	0.2659	FALSE	FALSE	FALSE	0.0089	0.06431	TRUE	3.02869e-13	0.000784973	4080687	TRUE	TRUE
	Height-2022	Height-2022	Males and Females	Continuous	36224396	rs4393295	G	A	G	A	-0.00414036	-0.0083	0.280584	0.2771	FALSE	FALSE	FALSE	0.0094	0.3782	TRUE	6.25933e-08	0.000765143	4080687	TRUE	TRUE
	Height-2022	Height-2022	Males and Females	Continuous	36224396	rs4408407	G	A	G	A	0.00553665	-0.0023	0.228462	0.232	FALSE	FALSE	FALSE	0.0098	0.8181	TRUE	2.24446e-11	0.000827704	4080687	TRUE	TRUE
	Height-2022	Height-2022	Males and Females	Continuous	36224396	rs4426860	C	T	C	T	-0.00640591	0.005	0.258708	0.2432	FALSE	FALSE	FALSE	0.0093	0.589	TRUE	3.96447e-16	0.000787001	4080687	TRUE	TRUE
	Height-2022	Height-2022	Males and Females	Continuous	36224396	rs4446326	T	G	T	G	-0.00427627	0.0035	0.449646	0.4408	FALSE	FALSE	FALSE	0.0083	0.6693	TRUE	6.3024e-10	0.000691654	4080687	TRUE	TRUE
	Height-2022	Height-2022	Males and Females	Continuous	36224396	rs4450661	G	A	G	A	-0.006412	0.018	0.321559	0.3154	FALSE	FALSE	FALSE	0.0085	0.03519	TRUE	4.08027e-18	0.000739005	4080687	TRUE	TRUE
	Height-2022	Height-2022	Males and Females	Continuous	36224396	rs4490433	A	G	A	G	0.00475199	-0.0083	0.628159	0.6341	FALSE	FALSE	FALSE	0.009	0.3523	TRUE	3.03312e-11	0.000715127	4080687	TRUE	TRUE
	Height-2022	Height-2022	Males and Females	Continuous	36224396	rs4500123	G	A	G	A	-0.00812598	-0.0121	0.0833502	0.0786	FALSE	FALSE	FALSE	0.018	0.5009	TRUE	3.51785e-09	0.00137602	4080687	TRUE	TRUE
	Height-2022	Height-2022	Males and Females	Continuous	36224396	rs4507607	A	G	A	G	-0.00877511	0.0037	0.137149	0.1317	FALSE	FALSE	FALSE	0.0134	0.7801	TRUE	2.25423e-15	0.00110706	4080687	TRUE	TRUE
	Height-2022	Height-2022	Males and Females	Continuous	36224396	rs4507986	G	A	G	A	0.00562857	0.0327	0.277255	0.269	FALSE	FALSE	FALSE	0.0094	0.0005217	TRUE	3.08271e-13	0.000772017	4080687	TRUE	TRUE
	Height-2022	Height-2022	Males and Females	Continuous	36224396	rs4508591	T	C	T	C	0.0071428	-0.0088	0.353061	0.3572	FALSE	FALSE	FALSE	0.0083	0.286	TRUE	3.35462e-23	0.000719927	4080687	TRUE	TRUE
	Height-2022	Height-2022	Males and Females	Continuous	36224396	rs452734	C	T	C	T	0.0174649	-0.0001	0.128729	0.1267	FALSE	FALSE	FALSE	0.012	0.9905	TRUE	2.92719e-63	0.00104025	4080687	TRUE	TRUE
	Height-2022	Height-2022	Males and Females	Continuous	36224396	rs4551573	G	A	G	A	0.00433916	0.031	0.706628	0.6933	FALSE	FALSE	FALSE	0.009	0.0006065	TRUE	1.18791e-08	0.000761062	4080687	TRUE	TRUE
	Height-2022	Height-2022	Males and Females	Continuous	36224396	rs4571059	T	C	T	C	0.00881664	-0.0016	0.610572	0.6119	FALSE	FALSE	FALSE	0.0083	0.8455	TRUE	2.14299e-35	0.00071011	4080687	TRUE	TRUE
	Height-2022	Height-2022	Males and Females	Continuous	36224396	rs4594196	C	T	C	T	-0.00687378	-0.0048	0.171294	0.1678	FALSE	FALSE	FALSE	0.0115	0.6802	TRUE	4.55246e-13	0.000949675	4080687	TRUE	TRUE
	Height-2022	Height-2022	Males and Females	Continuous	36224396	rs460214	C	T	C	T	0.00953096	0.0053	0.262496	0.2735	FALSE	FALSE	FALSE	0.0092	0.5668	TRUE	3.74508e-34	0.000782199	4080687	TRUE	TRUE
	Height-2022	Height-2022	Males and Females	Continuous	36224396	rs4621443	C	T	C	T	-0.00308591	-0.0091	0.334004	0.3321	FALSE	FALSE	FALSE	0.0085	0.2866	TRUE	2.29441e-05	0.000728818	4080687	TRUE	TRUE
	Height-2022	Height-2022	Males and Females	Continuous	36224396	rs4653044	C	A	C	A	0.0130027	0.006	0.457027	0.4589	FALSE	FALSE	FALSE	0.0083	0.4706	TRUE	3.02237e-77	0.000698947	4080687	TRUE	TRUE
	Height-2022	Height-2022	Males and Females	Continuous	36224396	rs4658340	T	G	T	G	0.00501071	0.0063	0.316334	0.3087	FALSE	FALSE	FALSE	0.0089	0.4819	TRUE	1.61244e-11	0.000743715	4080687	TRUE	TRUE
	Height-2022	Height-2022	Males and Females	Continuous	36224396	rs4662457	G	A	G	A	-0.00467911	0.0134	0.444012	0.4368	FALSE	FALSE	FALSE	0.0082	0.1033	TRUE	3.38211e-11	0.000705865	4080687	TRUE	TRUE
	Height-2022	Height-2022	Males and Females	Continuous	36224396	rs4662917	C	T	C	T	0.00392904	0.0021	0.667827	0.6618	FALSE	FALSE	FALSE	0.0088	0.8095	TRUE	1.35563e-07	0.000745384	4080687	TRUE	TRUE
	Height-2022	Height-2022	Males and Females	Continuous	36224396	rs4663983	A	G	A	G	0.00555082	-0.0104	0.807846	0.8096	FALSE	FALSE	FALSE	0.0102	0.3079	TRUE	1.71564e-10	0.000869374	4080687	TRUE	TRUE
	Height-2022	Height-2022	Males and Females	Continuous	36224396	rs4675801	C	T	C	T	0.0230247	0.0074	0.537247	0.5337	FALSE	FALSE	FALSE	0.0085	0.3865	TRUE	1e-200	0.000703238	4080687	TRUE	TRUE
	Height-2022	Height-2022	Males and Females	Continuous	36224396	rs4681725	T	G	T	G	0.024829	-0.0284	0.593818	0.5966	FALSE	FALSE	FALSE	0.0082	0.0005429	TRUE	1e-200	0.000701559	4080687	TRUE	TRUE
	Height-2022	Height-2022	Males and Females	Continuous	36224396	rs4681862	A	G	A	G	-0.00702271	0.0059	0.0680953	0.0648	FALSE	FALSE	FALSE	0.017	0.7301	TRUE	3.62982e-07	0.00138041	4080687	TRUE	TRUE
	Height-2022	Height-2022	Males and Females	Continuous	36224396	rs4685117	T	C	T	C	-0.00742538	0.0168	0.478153	0.4716	FALSE	FALSE	FALSE	0.0087	0.0534	TRUE	2.05997e-26	0.000698237	4080687	TRUE	TRUE
	Height-2022	Height-2022	Males and Females	Continuous	36224396	rs4693712	G	A	G	A	-0.00642346	-0.0154	0.637012	0.637	FALSE	FALSE	FALSE	0.0084	0.06637	TRUE	5.59767e-19	0.000721757	4080687	TRUE	TRUE
	Height-2022	Height-2022	Males and Females	Continuous	36224396	rs4698914	A	G	A	G	0.00743564	0.0037	0.415963	0.4107	FALSE	FALSE	FALSE	0.0081	0.6524	TRUE	2.60581e-26	0.000700647	4080687	TRUE	TRUE
	Height-2022	Height-2022	Males and Females	Continuous	36224396	rs4714034	C	T	C	T	-0.00716159	-0.0016	0.542968	0.5246	FALSE	FALSE	FALSE	0.0086	0.8557	TRUE	3.99018e-25	0.000691636	4080687	TRUE	TRUE
	Height-2022	Height-2022	Males and Females	Continuous	36224396	rs4720341	T	C	T	C	0.0043738	-0.002	0.356376	0.3463	FALSE	FALSE	FALSE	0.009	0.8192	TRUE	1.28939e-09	0.000720712	4080687	TRUE	TRUE
	Height-2022	Height-2022	Males and Females	Continuous	36224396	rs4726088	A	G	A	G	0.00614935	-0.0006	0.403366	0.4145	FALSE	FALSE	FALSE	0.0083	0.9465	TRUE	1.29987e-17	0.000719753	4080687	TRUE	TRUE
	Height-2022	Height-2022	Males and Females	Continuous	36224396	rs4741378	A	G	A	G	0.00999754	-0.0018	0.404232	0.4112	FALSE	FALSE	FALSE	0.0081	0.8245	TRUE	5.32727e-46	0.000702176	4080687	TRUE	TRUE
	Height-2022	Height-2022	Males and Females	Continuous	36224396	rs4748175	T	C	T	C	0.00404608	-0.0129	0.682475	0.6718	FALSE	FALSE	FALSE	0.0087	0.1379	TRUE	4.73442e-08	0.000740904	4080687	TRUE	TRUE
	Height-2022	Height-2022	Males and Females	Continuous	36224396	rs4755809	C	T	C	T	0.00361917	0.0097	0.512575	0.5088	FALSE	FALSE	FALSE	0.008	0.2285	TRUE	1.59798e-07	0.000690563	4080687	TRUE	TRUE
	Height-2022	Height-2022	Males and Females	Continuous	36224396	rs4757695	T	C	T	C	-0.0114052	0.011	0.465946	0.4654	FALSE	FALSE	FALSE	0.0085	0.1944	TRUE	1.62678e-61	0.000689177	4080687	TRUE	TRUE
	Height-2022	Height-2022	Males and Females	Continuous	36224396	rs4771300	G	A	G	A	0.00533816	0.0036	0.148718	0.146	FALSE	FALSE	FALSE	0.0116	0.7562	TRUE	5.18385e-08	0.000980398	4080687	TRUE	TRUE
	Height-2022	Height-2022	Males and Females	Continuous	36224396	rs4771561	C	T	C	T	0.00470661	0.0024	0.403767	0.4042	FALSE	FALSE	FALSE	0.0085	0.7742	TRUE	1.76363e-11	0.000699934	4080687	TRUE	TRUE
	Height-2022	Height-2022	Males and Females	Continuous	36224396	rs4772102	A	G	A	G	0.00858247	-0.0051	0.445474	0.4406	FALSE	FALSE	FALSE	0.0082	0.5365	TRUE	3.87657e-34	0.00070452	4080687	TRUE	TRUE
	Height-2022	Height-2022	Males and Females	Continuous	36224396	rs4777409	G	T	G	T	-0.00792519	-0.0001	0.492504	0.4881	FALSE	FALSE	FALSE	0.008	0.9899	TRUE	1.17068e-30	0.000688531	4080687	TRUE	TRUE
	Height-2022	Height-2022	Males and Females	Continuous	36224396	rs4799715	T	C	T	C	0.0039947	0.0053	0.564757	0.5553	FALSE	FALSE	FALSE	0.008	0.5064	TRUE	1.1287e-08	0.000699577	4080687	TRUE	TRUE
	Height-2022	Height-2022	Males and Females	Continuous	36224396	rs4804036	A	G	A	G	0.0125321	-0.0067	0.317113	0.328	FALSE	FALSE	FALSE	0.0092	0.4642	TRUE	8.50482e-64	0.000743198	4080687	TRUE	TRUE
	Height-2022	Height-2022	Males and Females	Continuous	36224396	rs4807125	T	C	T	C	0.00704264	-0.0126	0.145372	0.1449	FALSE	FALSE	FALSE	0.0117	0.2835	TRUE	5.30381e-11	0.00107322	4080687	TRUE	TRUE
	Height-2022	Height-2022	Males and Females	Continuous	36224396	rs4809606	A	G	A	G	-0.00650248	-0.003	0.43866	0.4463	FALSE	FALSE	FALSE	0.0086	0.7261	TRUE	1.79034e-20	0.00070114	4080687	TRUE	TRUE
	Height-2022	Height-2022	Males and Females	Continuous	36224396	rs4810755	T	C	T	C	-0.00672812	0.0055	0.655985	0.6522	FALSE	FALSE	FALSE	0.0085	0.5156	TRUE	4.511e-20	0.000733301	4080687	TRUE	TRUE
	Height-2022	Height-2022	Males and Females	Continuous	36224396	rs4813760	A	G	A	G	0.00691002	-0.0023	0.199979	0.1938	FALSE	FALSE	FALSE	0.0108	0.8304	TRUE	5.73486e-15	0.000884806	4080687	TRUE	TRUE
	Height-2022	Height-2022	Males and Females	Continuous	36224396	rs4817505	C	T	C	T	0.00791985	-0.0054	0.37844	0.3776	FALSE	FALSE	FALSE	0.0086	0.5325	TRUE	9.67884e-27	0.000739851	4080687	TRUE	TRUE
	Height-2022	Height-2022	Males and Females	Continuous	36224396	rs4820600	A	G	A	G	-0.0071591	-0.005	0.363237	0.3633	FALSE	FALSE	FALSE	0.0086	0.5598	TRUE	1.54285e-22	0.000732904	4080687	TRUE	TRUE
	Height-2022	Height-2022	Males and Females	Continuous	36224396	rs482342	G	T	G	T	0.00705835	-0.0024	0.34076	0.3433	FALSE	FALSE	FALSE	0.0089	0.7885	TRUE	3.1404e-21	0.000746288	4080687	TRUE	TRUE
	Height-2022	Height-2022	Males and Females	Continuous	36224396	rs4836688	G	A	G	A	-0.0242959	0.0042	0.0155984	0.0141	FALSE	FALSE	FALSE	0.0347	0.9029	TRUE	5.33655e-18	0.00281009	4080687	TRUE	TRUE
	Height-2022	Height-2022	Males and Females	Continuous	36224396	rs4858768	G	A	G	A	0.00480164	0.005	0.150078	0.149	FALSE	FALSE	FALSE	0.0113	0.6559	TRUE	5.85447e-07	0.000961104	4080687	TRUE	TRUE
	Height-2022	Height-2022	Males and Females	Continuous	36224396	rs4859453	A	G	A	G	-0.00589834	-0.0136	0.223417	0.2305	FALSE	FALSE	FALSE	0.0096	0.1586	TRUE	9.04731e-13	0.000825604	4080687	TRUE	TRUE
	Height-2022	Height-2022	Males and Females	Continuous	36224396	rs4880788	T	C	T	C	-0.0061995	-0.0014	0.257378	0.2542	FALSE	FALSE	FALSE	0.0095	0.8829	TRUE	4.60596e-15	0.000791032	4080687	TRUE	TRUE
	Height-2022	Height-2022	Males and Females	Continuous	36224396	rs490481	T	C	T	C	0.00402257	0.0242	0.538619	0.5451	FALSE	FALSE	TRUE	0.0084	0.003835	TRUE	1.03363e-08	0.000702619	4080687	FALSE	FALSE
	Height-2022	Height-2022	Males and Females	Continuous	36224396	rs4917229	C	T	C	T	-0.00488349	0.0118	0.47292	0.4878	FALSE	FALSE	FALSE	0.0091	0.1959	TRUE	2.26745e-10	0.000770019	4080687	TRUE	TRUE
	Height-2022	Height-2022	Males and Females	Continuous	36224396	rs4937545	T	A	T	A	-0.00398759	-0.0047	0.42959	0.413	FALSE	TRUE	TRUE	0.0084	0.5776	TRUE	1.01322e-08	0.000696097	4080687	TRUE	FALSE
	Height-2022	Height-2022	Males and Females	Continuous	36224396	rs4937877	G	A	G	A	0.004753	-0.0025	0.332173	0.3411	FALSE	FALSE	FALSE	0.0086	0.7662	TRUE	1.3058e-10	0.000739595	4080687	TRUE	TRUE
	Height-2022	Height-2022	Males and Females	Continuous	36224396	rs4938507	G	A	G	A	-0.000833212	-0.0044	0.135472	0.1411	FALSE	FALSE	FALSE	0.0122	0.7207	TRUE	0.424293	0.00104282	4080687	TRUE	TRUE
	Height-2022	Height-2022	Males and Females	Continuous	36224396	rs4947921	T	C	T	C	0.0146707	0.0122	0.0328226	0.0296	FALSE	FALSE	FALSE	0.0247	0.6203	TRUE	1.18688e-13	0.00197766	4080687	TRUE	TRUE
	Height-2022	Height-2022	Males and Females	Continuous	36224396	rs4950142	T	C	T	C	-0.00710119	-0.0108	0.244443	0.2427	FALSE	FALSE	FALSE	0.0097	0.2658	TRUE	5.33866e-18	0.000821337	4080687	TRUE	TRUE
	Height-2022	Height-2022	Males and Females	Continuous	36224396	rs4950760	T	C	T	C	-0.00661373	-0.0039	0.468921	0.4723	FALSE	FALSE	FALSE	0.0083	0.6422	TRUE	1.47456e-21	0.000693503	4080687	TRUE	TRUE
	Height-2022	Height-2022	Males and Females	Continuous	36224396	rs4965789	T	C	T	C	-0.0133835	-0.0068	0.0507841	0.0595	FALSE	FALSE	FALSE	0.0186	0.7129	TRUE	4.95392e-16	0.00164971	4080687	TRUE	TRUE
	Height-2022	Height-2022	Males and Females	Continuous	36224396	rs4971217	T	C	T	C	-0.0169488	-0.0102	0.0573693	0.061	FALSE	FALSE	FALSE	0.0186	0.5823	TRUE	3.88937e-29	0.00151272	4080687	TRUE	TRUE
	Height-2022	Height-2022	Males and Females	Continuous	36224396	rs4982700	G	T	G	T	-0.00508646	0.0258	0.317985	0.3182	FALSE	FALSE	FALSE	0.0088	0.003473	TRUE	9.47208e-12	0.000746438	4080687	TRUE	TRUE
	Height-2022	Height-2022	Males and Females	Continuous	36224396	rs499374	A	G	A	G	0.00934185	0.0132	0.402493	0.3989	FALSE	FALSE	FALSE	0.0086	0.1232	TRUE	1.19457e-40	0.000699797	4080687	TRUE	TRUE
	Height-2022	Height-2022	Males and Females	Continuous	36224396	rs5024246	A	G	A	G	0.011902	-0.0249	0.35526	0.351	FALSE	FALSE	FALSE	0.0086	0.003817	TRUE	8.86529e-62	0.00071761	4080687	TRUE	TRUE
	Height-2022	Height-2022	Males and Females	Continuous	36224396	rs514536	G	C	G	C	-0.00440623	0.0097	0.33779	0.3394	FALSE	TRUE	FALSE	0.0085	0.2499	TRUE	1.42515e-09	0.000727988	4080687	TRUE	TRUE
	Height-2022	Height-2022	Males and Females	Continuous	36224396	rs526447	G	A	G	A	-0.00528513	-0.0003	0.452116	0.4507	FALSE	FALSE	FALSE	0.0082	0.9726	TRUE	2.75599e-14	0.000694562	4080687	TRUE	TRUE
	Height-2022	Height-2022	Males and Females	Continuous	36224396	rs539894	T	C	T	C	0.00440721	0.0086	0.274725	0.2752	FALSE	FALSE	FALSE	0.009	0.3369	TRUE	1.2056e-08	0.00077334	4080687	TRUE	TRUE
	Height-2022	Height-2022	Males and Females	Continuous	36224396	rs542628	C	T	C	T	-0.0084962	-0.0055	0.325038	0.3228	FALSE	FALSE	FALSE	0.0086	0.5226	TRUE	1.15239e-30	0.000738052	4080687	TRUE	TRUE
	Height-2022	Height-2022	Males and Females	Continuous	36224396	rs553139	A	C	A	C	0.00677637	0.0016	0.0777309	0.0795	FALSE	FALSE	FALSE	0.0152	0.9182	TRUE	1.72385e-07	0.00129644	4080687	TRUE	TRUE
	Height-2022	Height-2022	Males and Females	Continuous	36224396	rs554124	C	T	C	T	0.00917666	-0.011	0.173695	0.1767	FALSE	FALSE	FALSE	0.0115	0.3384	TRUE	2.12659e-23	0.000920709	4080687	TRUE	TRUE
	Height-2022	Height-2022	Males and Females	Continuous	36224396	rs571468	C	A	C	A	0.00372214	-0.0005	0.477514	0.4823	FALSE	FALSE	FALSE	0.0082	0.956	TRUE	6.46619e-08	0.000688596	4080687	TRUE	TRUE
	Height-2022	Height-2022	Males and Females	Continuous	36224396	rs5760831	C	T	C	T	-0.00788057	0.0121	0.259614	0.2611	FALSE	FALSE	FALSE	0.0091	0.1828	TRUE	1.39868e-23	0.000787388	4080687	TRUE	TRUE
	Height-2022	Height-2022	Males and Females	Continuous	36224396	rs6005257	A	G	A	G	0.00892155	0.0017	0.157611	0.1539	FALSE	FALSE	FALSE	0.0122	0.8891	TRUE	3.54862e-21	0.000944563	4080687	TRUE	TRUE
	Height-2022	Height-2022	Males and Females	Continuous	36224396	rs601010	C	T	C	T	0.00460204	-0.0208	0.466699	0.455	FALSE	FALSE	FALSE	0.0082	0.01112	TRUE	2.54398e-11	0.000689877	4080687	TRUE	TRUE
	Height-2022	Height-2022	Males and Females	Continuous	36224396	rs601350	C	G	C	G	-0.00619815	0.0127	0.215212	0.2124	FALSE	TRUE	FALSE	0.0098	0.1983	TRUE	1.56291e-13	0.000839665	4080687	TRUE	TRUE
	Height-2022	Height-2022	Males and Females	Continuous	36224396	rs6016565	G	A	G	A	0.00777796	0.0108	0.248201	0.2433	FALSE	FALSE	FALSE	0.0092	0.2439	TRUE	2.11132e-22	0.000798864	4080687	TRUE	TRUE
	Height-2022	Height-2022	Males and Females	Continuous	36224396	rs6039393	C	T	C	T	-0.00357972	-0.0178	0.285306	0.2943	FALSE	FALSE	FALSE	0.0091	0.05047	TRUE	2.95375e-06	0.000765879	4080687	TRUE	TRUE
	Height-2022	Height-2022	Males and Females	Continuous	36224396	rs6039490	A	G	A	G	0.00580194	-0.0156	0.706296	0.7105	FALSE	FALSE	FALSE	0.0089	0.07749	TRUE	2.33947e-14	0.000760368	4080687	TRUE	TRUE
	Height-2022	Height-2022	Males and Females	Continuous	36224396	rs6052517	G	A	G	A	0.00742478	-0.0123	0.314667	0.3186	FALSE	FALSE	FALSE	0.0085	0.1486	TRUE	1.53732e-23	0.000742542	4080687	TRUE	TRUE
	Height-2022	Height-2022	Males and Females	Continuous	36224396	rs607019	T	C	T	C	-0.00785064	0.0019	0.264798	0.2547	FALSE	FALSE	FALSE	0.0092	0.833	TRUE	9.36464e-24	0.000781305	4080687	TRUE	TRUE
	Height-2022	Height-2022	Males and Females	Continuous	36224396	rs6075340	A	G	A	G	0.00514989	-0.0011	0.374811	0.3763	FALSE	FALSE	FALSE	0.0091	0.9033	TRUE	7.08086e-09	0.000889599	4080687	TRUE	TRUE
	Height-2022	Height-2022	Males and Females	Continuous	36224396	rs6076703	A	C	A	C	0.00434948	-0.0017	0.673958	0.6791	FALSE	FALSE	FALSE	0.0087	0.8458	TRUE	2.65962e-09	0.000730842	4080687	TRUE	TRUE
	Height-2022	Height-2022	Males and Females	Continuous	36224396	rs6107905	G	A	G	A	-0.00703423	-0.003	0.19862	0.1927	FALSE	FALSE	FALSE	0.0107	0.7763	TRUE	6.55278e-16	0.000870726	4080687	TRUE	TRUE
	Height-2022	Height-2022	Males and Females	Continuous	36224396	rs6127142	G	A	G	A	0.002763	-0.0366	0.157052	0.1619	FALSE	FALSE	FALSE	0.0116	0.001591	TRUE	0.00399385	0.000959825	4080687	TRUE	TRUE
	Height-2022	Height-2022	Males and Females	Continuous	36224396	rs6139109	C	T	C	T	0.0064135	0.0037	0.129748	0.1288	FALSE	FALSE	FALSE	0.0126	0.7703	TRUE	6.89135e-10	0.00103971	4080687	TRUE	TRUE
	Height-2022	Height-2022	Males and Females	Continuous	36224396	rs625888	A	T	A	T	0.00582232	0.0291	0.197795	0.1894	FALSE	TRUE	FALSE	0.0104	0.005194	TRUE	1.58221e-11	0.000863827	4080687	TRUE	TRUE
	Height-2022	Height-2022	Males and Females	Continuous	36224396	rs631405	A	G	A	G	-0.00626768	-0.0028	0.335401	0.3343	FALSE	FALSE	FALSE	0.0089	0.7514	TRUE	1.2624e-17	0.000733312	4080687	TRUE	TRUE
	Height-2022	Height-2022	Males and Females	Continuous	36224396	rs632559	G	A	G	A	0.00441549	-0.0053	0.337568	0.338	FALSE	FALSE	FALSE	0.0087	0.5411	TRUE	1.68398e-09	0.000732779	4080687	TRUE	TRUE
	Height-2022	Height-2022	Males and Females	Continuous	36224396	rs636038	A	G	A	G	-0.00633193	-0.0117	0.422468	0.432	FALSE	FALSE	FALSE	0.0081	0.1471	TRUE	1.25598e-19	0.00069857	4080687	TRUE	TRUE
	Height-2022	Height-2022	Males and Females	Continuous	36224396	rs6431397	G	A	G	A	-0.0126468	0.0177	0.195414	0.1942	FALSE	FALSE	FALSE	0.0104	0.08741	TRUE	1.84806e-48	0.000864529	4080687	TRUE	TRUE
	Height-2022	Height-2022	Males and Females	Continuous	36224396	rs6439474	A	G	A	G	0.0155631	0.0057	0.11855	0.1111	FALSE	FALSE	FALSE	0.0135	0.6699	TRUE	1.04734e-47	0.00107258	4080687	TRUE	TRUE
	Height-2022	Height-2022	Males and Females	Continuous	36224396	rs6449275	C	T	C	T	-0.00441433	0.0065	0.387593	0.3874	FALSE	FALSE	FALSE	0.0082	0.4288	TRUE	3.54227e-10	0.000703707	4080687	TRUE	TRUE
	Height-2022	Height-2022	Males and Females	Continuous	36224396	rs6467779	A	G	A	G	-0.00642591	0.0229	0.473236	0.4546	FALSE	FALSE	FALSE	0.0082	0.005194	TRUE	9.58961e-21	0.000687964	4080687	TRUE	TRUE
	Height-2022	Height-2022	Males and Females	Continuous	36224396	rs6472471	C	A	C	A	0.0091546	0.0105	0.27467	0.2438	FALSE	FALSE	FALSE	0.0103	0.3065	TRUE	1.93219e-31	0.000784816	4080687	TRUE	TRUE
	Height-2022	Height-2022	Males and Females	Continuous	36224396	rs648153	A	G	A	G	-0.0128801	0.0063	0.17205	0.1697	FALSE	FALSE	FALSE	0.0106	0.553	TRUE	8.00391e-45	0.000916909	4080687	TRUE	TRUE
	Height-2022	Height-2022	Males and Females	Continuous	36224396	rs6482387	G	A	G	A	0.00747436	-0.0028	0.611841	0.6187	FALSE	FALSE	FALSE	0.0083	0.7337	TRUE	3.07469e-26	0.000705324	4080687	TRUE	TRUE
	Height-2022	Height-2022	Males and Females	Continuous	36224396	rs6497331	G	A	G	A	0.0042232	-0.0149	0.326881	0.3271	FALSE	FALSE	FALSE	0.0118	0.2054	TRUE	3.53699e-08	0.000766108	4080687	TRUE	TRUE
	Height-2022	Height-2022	Males and Females	Continuous	36224396	rs6497657	C	T	C	T	-0.00606608	-0.01	0.238788	0.2392	FALSE	FALSE	FALSE	0.0096	0.295	TRUE	1.23548e-13	0.000818312	4080687	TRUE	TRUE
	Height-2022	Height-2022	Males and Females	Continuous	36224396	rs6501422	C	T	C	T	0.00752282	-0.0245	0.0467763	0.0497	FALSE	FALSE	FALSE	0.0192	0.202	TRUE	3.74628e-06	0.00162656	4080687	TRUE	TRUE
	Height-2022	Height-2022	Males and Females	Continuous	36224396	rs6502336	C	T	C	T	0.00394171	0.0013	0.482943	0.4841	FALSE	FALSE	FALSE	0.0081	0.8674	TRUE	1.67246e-08	0.000698531	4080687	TRUE	TRUE
	Height-2022	Height-2022	Males and Females	Continuous	36224396	rs6509200	A	T	A	T	-0.00614328	-0.0104	0.12363	0.1349	FALSE	TRUE	FALSE	0.0124	0.4005	TRUE	2.01976e-08	0.001095	4080687	TRUE	TRUE
	Height-2022	Height-2022	Males and Females	Continuous	36224396	rs652703	C	G	C	G	0.00900187	-0.0088	0.331182	0.3208	FALSE	TRUE	FALSE	0.0085	0.2977	TRUE	2.38845e-34	0.000736564	4080687	TRUE	TRUE
	Height-2022	Height-2022	Males and Females	Continuous	36224396	rs6533648	A	G	A	G	0.00393337	0.0139	0.506559	0.4908	FALSE	FALSE	FALSE	0.0085	0.0993	TRUE	1.0011e-08	0.000686388	4080687	TRUE	TRUE
	Height-2022	Height-2022	Males and Females	Continuous	36224396	rs6534619	G	A	G	A	-0.0446407	0.0832	0.0021856	0.0059	FALSE	FALSE	FALSE	0.0915	0.3627	TRUE	1.62708e-08	0.00790438	4080687	TRUE	TRUE
	Height-2022	Height-2022	Males and Females	Continuous	36224396	rs6540987	A	G	A	G	0.00557308	0.0049	0.143145	0.1432	FALSE	FALSE	FALSE	0.0123	0.6925	TRUE	1.20623e-08	0.000977931	4080687	TRUE	TRUE
	Height-2022	Height-2022	Males and Females	Continuous	36224396	rs6546535	G	T	G	T	0.00728273	0.0046	0.729107	0.7178	FALSE	FALSE	FALSE	0.0091	0.6144	TRUE	3.29848e-21	0.00077043	4080687	TRUE	TRUE
	Height-2022	Height-2022	Males and Females	Continuous	36224396	rs6547242	G	A	G	A	0.00483824	-0.0058	0.308306	0.3059	FALSE	FALSE	FALSE	0.0086	0.5018	TRUE	8.29323e-11	0.000744897	4080687	TRUE	TRUE
	Height-2022	Height-2022	Males and Females	Continuous	36224396	rs6548062	A	G	A	G	-0.00575304	0.0019	0.0352545	0.0447	FALSE	FALSE	FALSE	0.0219	0.9302	TRUE	0.00198415	0.00186026	4080687	TRUE	TRUE
	Height-2022	Height-2022	Males and Females	Continuous	36224396	rs6553831	C	T	C	T	0.00785344	0.0067	0.195406	0.1968	FALSE	FALSE	FALSE	0.01	0.5013	TRUE	2.38114e-19	0.000873174	4080687	TRUE	TRUE
	Height-2022	Height-2022	Males and Females	Continuous	36224396	rs6557361	A	G	A	G	0.00712918	0.0185	0.118549	0.1163	FALSE	FALSE	FALSE	0.013	0.1556	TRUE	1.9884e-11	0.00106297	4080687	TRUE	TRUE
	Height-2022	Height-2022	Males and Females	Continuous	36224396	rs6561170	G	A	G	A	-0.0048025	-0.0031	0.41088	0.4186	FALSE	FALSE	FALSE	0.008	0.6996	TRUE	7.55845e-12	0.000701436	4080687	TRUE	TRUE
	Height-2022	Height-2022	Males and Females	Continuous	36224396	rs6576457	A	G	A	G	-0.00568968	-0.0008	0.312474	0.3215	FALSE	FALSE	FALSE	0.0089	0.9319	TRUE	1.042e-13	0.000765208	4080687	TRUE	TRUE
	Height-2022	Height-2022	Males and Females	Continuous	36224396	rs6590368	C	T	C	T	0.00223052	-0.0129	0.219097	0.219	FALSE	FALSE	FALSE	0.0098	0.187	TRUE	0.00754006	0.000834776	4080687	TRUE	TRUE
	Height-2022	Height-2022	Males and Females	Continuous	36224396	rs6657021	G	A	G	A	-0.00554158	-0.0019	0.677683	0.6669	FALSE	FALSE	FALSE	0.0088	0.8294	TRUE	1.22125e-13	0.000747402	4080687	TRUE	TRUE
	Height-2022	Height-2022	Males and Females	Continuous	36224396	rs6659366	A	G	A	G	0.018722	-0.029	0.0497423	0.0532	FALSE	FALSE	FALSE	0.0181	0.1086	TRUE	2.486e-32	0.00158153	4080687	TRUE	TRUE
	Height-2022	Height-2022	Males and Females	Continuous	36224396	rs6661954	T	C	T	C	0.00946192	-0.0096	0.19711	0.2074	FALSE	FALSE	FALSE	0.0105	0.3621	TRUE	9.81909e-28	0.000866907	4080687	TRUE	TRUE
	Height-2022	Height-2022	Males and Females	Continuous	36224396	rs6667670	A	G	A	G	-0.00690252	-0.0019	0.180911	0.1688	FALSE	FALSE	FALSE	0.0116	0.8723	TRUE	4.01304e-14	0.000912962	4080687	TRUE	TRUE
	Height-2022	Height-2022	Males and Females	Continuous	36224396	rs6673717	G	A	G	A	-0.0142275	0.0012	0.0362343	0.0364	FALSE	FALSE	FALSE	0.0231	0.9579	TRUE	3.79892e-14	0.00188002	4080687	TRUE	TRUE
	Height-2022	Height-2022	Males and Females	Continuous	36224396	rs6677770	C	T	C	T	-0.00607653	0.0113	0.190202	0.1914	FALSE	FALSE	FALSE	0.0103	0.27	TRUE	4.03353e-12	0.000876086	4080687	TRUE	TRUE
	Height-2022	Height-2022	Males and Females	Continuous	36224396	rs6679021	C	G	C	G	-0.00559098	-0.0073	0.34309	0.3599	FALSE	TRUE	FALSE	0.0086	0.3942	TRUE	2.64778e-14	0.000734257	4080687	TRUE	TRUE
	Height-2022	Height-2022	Males and Females	Continuous	36224396	rs6683133	A	G	A	G	0.00432909	-0.004	0.55099	0.558	FALSE	FALSE	FALSE	0.0085	0.6365	TRUE	3.31704e-10	0.000688995	4080687	TRUE	TRUE
	Height-2022	Height-2022	Males and Females	Continuous	36224396	rs6689960	A	G	A	G	0.0103532	0.0156	0.393265	0.3974	FALSE	FALSE	FALSE	0.0084	0.06225	TRUE	4.9129e-49	0.00070342	4080687	TRUE	TRUE
	Height-2022	Height-2022	Males and Females	Continuous	36224396	rs6690378	C	A	C	A	1.73133e-05	0	0.131029	0.1255	FALSE	FALSE	FALSE	0.0125	0.9968	TRUE	0.987245	0.00108295	4080687	TRUE	TRUE
	Height-2022	Height-2022	Males and Females	Continuous	36224396	rs6694109	C	A	C	A	0.00435955	0.004	0.327774	0.3213	FALSE	FALSE	FALSE	0.0089	0.6498	TRUE	2.15414e-09	0.000728324	4080687	TRUE	TRUE
	Height-2022	Height-2022	Males and Females	Continuous	36224396	rs6701583	G	C	G	C	0.00513328	0.0066	0.306578	0.2993	FALSE	TRUE	FALSE	0.0096	0.4889	TRUE	8.32843e-11	0.000790398	4080687	TRUE	TRUE
	Height-2022	Height-2022	Males and Females	Continuous	36224396	rs6707046	C	T	C	T	0.0106625	-0.0513	0.0296659	0.0456	FALSE	FALSE	FALSE	0.0263	0.05111	TRUE	3.28212e-07	0.00208804	4080687	TRUE	TRUE
	Height-2022	Height-2022	Males and Females	Continuous	36224396	rs6708453	C	T	C	T	0.00512177	-0.0086	0.204461	0.1982	FALSE	FALSE	FALSE	0.0109	0.4287	TRUE	1.6622e-09	0.000849694	4080687	TRUE	TRUE
	Height-2022	Height-2022	Males and Females	Continuous	36224396	rs6717268	C	T	C	T	0.00519883	0.0018	0.306374	0.3132	FALSE	FALSE	FALSE	0.009	0.8386	TRUE	2.43285e-12	0.000741935	4080687	TRUE	TRUE
	Height-2022	Height-2022	Males and Females	Continuous	36224396	rs6720535	G	A	G	A	0.0118548	-0.0088	0.10227	0.107	FALSE	FALSE	FALSE	0.0142	0.5327	TRUE	1.57981e-23	0.0011859	4080687	TRUE	TRUE
	Height-2022	Height-2022	Males and Females	Continuous	36224396	rs6727573	T	C	T	C	-0.00444995	0.0048	0.38269	0.3791	FALSE	FALSE	FALSE	0.0083	0.5652	TRUE	2.82276e-10	0.000705422	4080687	TRUE	TRUE
	Height-2022	Height-2022	Males and Females	Continuous	36224396	rs6732473	A	G	A	G	-0.00853102	0.0012	0.06676	0.0813	FALSE	FALSE	FALSE	0.0151	0.9379	TRUE	5.8912e-10	0.00137746	4080687	TRUE	TRUE
	Height-2022	Height-2022	Males and Females	Continuous	36224396	rs673323	C	T	C	T	0.00639206	-0.0123	0.165716	0.171	FALSE	FALSE	FALSE	0.0113	0.2786	TRUE	6.77267e-12	0.000931465	4080687	TRUE	TRUE
	Height-2022	Height-2022	Males and Females	Continuous	36224396	rs6738207	G	A	G	A	-0.0133256	-0.0242	0.603206	0.6177	FALSE	FALSE	FALSE	0.0084	0.004013	TRUE	2.01557e-79	0.00070618	4080687	TRUE	TRUE
	Height-2022	Height-2022	Males and Females	Continuous	36224396	rs6739535	T	C	T	C	0.00576651	0.0026	0.533925	0.5325	FALSE	FALSE	FALSE	0.0082	0.7484	TRUE	1.50438e-16	0.00069845	4080687	TRUE	TRUE
	Height-2022	Height-2022	Males and Females	Continuous	36224396	rs6743852	T	C	T	C	0.010523	-0.0008	0.66202	0.6405	FALSE	FALSE	FALSE	0.0087	0.9253	TRUE	2.96456e-47	0.000728817	4080687	TRUE	TRUE
	Height-2022	Height-2022	Males and Females	Continuous	36224396	rs6746969	C	T	C	T	-0.0120149	0.0068	0.0158123	0.016	FALSE	FALSE	FALSE	0.0338	0.8395	TRUE	1.24563e-05	0.00274975	4080687	TRUE	TRUE
	Height-2022	Height-2022	Males and Females	Continuous	36224396	rs6756913	G	C	G	C	0.00747557	-0.0024	0.233211	0.2396	FALSE	TRUE	FALSE	0.0095	0.7975	TRUE	1.03474e-19	0.000822826	4080687	TRUE	TRUE
	Height-2022	Height-2022	Males and Females	Continuous	36224396	rs6763416	C	T	C	T	0.0031626	-0.0041	0.136081	0.1419	FALSE	FALSE	FALSE	0.0114	0.7194	TRUE	0.00158896	0.00100148	4080687	TRUE	TRUE
	Height-2022	Height-2022	Males and Females	Continuous	36224396	rs6766571	T	C	T	C	0.00516245	-0.0081	0.217424	0.2272	FALSE	FALSE	FALSE	0.0104	0.4384	TRUE	1.25069e-09	0.00084998	4080687	TRUE	TRUE
	Height-2022	Height-2022	Males and Females	Continuous	36224396	rs6767457	A	G	A	G	-0.00652426	0.0027	0.202885	0.2156	FALSE	FALSE	FALSE	0.0104	0.798	TRUE	2.8341e-14	0.000857815	4080687	TRUE	TRUE
	Height-2022	Height-2022	Males and Females	Continuous	36224396	rs6768664	C	A	C	A	-0.00393309	-0.0089	0.477034	0.4844	FALSE	FALSE	FALSE	0.0085	0.295	TRUE	1.08913e-08	0.000688057	4080687	TRUE	TRUE
	Height-2022	Height-2022	Males and Females	Continuous	36224396	rs6772740	G	C	G	C	-0.00924384	0.0027	0.627574	0.6302	FALSE	TRUE	FALSE	0.0083	0.741	TRUE	6.33916e-39	0.00070833	4080687	TRUE	TRUE
	Height-2022	Height-2022	Males and Females	Continuous	36224396	rs6780491	A	G	A	G	-0.0109461	0.0041	0.326489	0.3265	FALSE	FALSE	FALSE	0.0096	0.6671	TRUE	2.13751e-49	0.000740873	4080687	TRUE	TRUE
	Height-2022	Height-2022	Males and Females	Continuous	36224396	rs6782005	A	G	A	G	-0.011598	-0.0211	0.0346559	0.0364	FALSE	FALSE	FALSE	0.0221	0.3402	TRUE	9.3041e-10	0.00189481	4080687	TRUE	TRUE
	Height-2022	Height-2022	Males and Females	Continuous	36224396	rs6787449	A	G	A	G	0.00591775	0.0179	0.103139	0.1074	FALSE	FALSE	FALSE	0.014	0.2021	TRUE	2.94568e-07	0.00115426	4080687	TRUE	TRUE
	Height-2022	Height-2022	Males and Females	Continuous	36224396	rs6791246	T	C	T	C	0.00273274	0.0059	0.755158	0.7501	FALSE	FALSE	FALSE	0.0098	0.547	TRUE	0.000677141	0.00080406	4080687	TRUE	TRUE
	Height-2022	Height-2022	Males and Females	Continuous	36224396	rs680507	G	C	G	C	0.00675325	-0.0049	0.333796	0.3214	FALSE	TRUE	FALSE	0.0086	0.5671	TRUE	2.37189e-20	0.000730546	4080687	TRUE	TRUE
	Height-2022	Height-2022	Males and Females	Continuous	36224396	rs6809562	A	G	A	G	0.00772416	-0.0216	0.0879823	0.0947	FALSE	FALSE	FALSE	0.0139	0.122	TRUE	2.29412e-10	0.00121828	4080687	TRUE	TRUE
	Height-2022	Height-2022	Males and Females	Continuous	36224396	rs6810470	A	G	A	G	-0.00686054	0.0077	0.109393	0.1206	FALSE	FALSE	FALSE	0.0131	0.5589	TRUE	5.69016e-10	0.00110676	4080687	TRUE	TRUE
	Height-2022	Height-2022	Males and Females	Continuous	36224396	rs6816536	A	G	A	G	-0.0296367	0.0178	0.0224085	0.0218	FALSE	FALSE	FALSE	0.0309	0.5642	TRUE	8.47341e-33	0.00248466	4080687	TRUE	TRUE
	Height-2022	Height-2022	Males and Females	Continuous	36224396	rs6817551	A	G	A	G	-0.00883758	-0.0013	0.242696	0.2328	FALSE	FALSE	FALSE	0.0096	0.8906	TRUE	3.33905e-28	0.000802529	4080687	TRUE	TRUE
	Height-2022	Height-2022	Males and Females	Continuous	36224396	rs6824751	T	G	T	G	-0.00428648	0.0125	0.667258	0.6653	FALSE	FALSE	FALSE	0.0084	0.1377	TRUE	5.1509e-09	0.000733707	4080687	TRUE	TRUE
	Height-2022	Height-2022	Males and Females	Continuous	36224396	rs6829566	G	A	G	A	0.00514767	0.0297	0.176138	0.1678	FALSE	FALSE	FALSE	0.0111	0.007333	TRUE	2.14051e-08	0.000919188	4080687	TRUE	TRUE
	Height-2022	Height-2022	Males and Females	Continuous	36224396	rs6844234	C	T	C	T	-0.00460672	0.008	0.425081	0.421	FALSE	FALSE	FALSE	0.0084	0.3439	TRUE	4.59672e-11	0.000699743	4080687	TRUE	TRUE
	Height-2022	Height-2022	Males and Females	Continuous	36224396	rs6855099	G	A	G	A	0.00537115	-0.0106	0.422671	0.4185	FALSE	FALSE	FALSE	0.0086	0.2179	TRUE	4.26917e-14	0.000711174	4080687	TRUE	TRUE
	Height-2022	Height-2022	Males and Females	Continuous	36224396	rs6855108	C	T	C	T	-0.00452644	-0.0067	0.362147	0.3626	FALSE	FALSE	FALSE	0.0085	0.4324	TRUE	3.96321e-10	0.000723597	4080687	TRUE	TRUE
	Height-2022	Height-2022	Males and Females	Continuous	36224396	rs6903586	T	C	T	C	-0.00715403	-0.0017	0.144645	0.1478	FALSE	FALSE	FALSE	0.0115	0.882	TRUE	3.88619e-13	0.000985476	4080687	TRUE	TRUE
	Height-2022	Height-2022	Males and Females	Continuous	36224396	rs6916070	C	T	C	T	0.0104631	-0.0036	0.296676	0.2887	FALSE	FALSE	FALSE	0.0088	0.6873	TRUE	1.35606e-43	0.000755711	4080687	TRUE	TRUE
	Height-2022	Height-2022	Males and Females	Continuous	36224396	rs6918679	T	C	T	C	-0.012232	0	0.0831009	0.091	FALSE	FALSE	FALSE	0.0153	0.9997	TRUE	1.0514e-22	0.00124728	4080687	TRUE	TRUE
	Height-2022	Height-2022	Males and Females	Continuous	36224396	rs6921832	G	A	G	A	0.00841966	0.0075	0.240744	0.2379	FALSE	FALSE	FALSE	0.0094	0.4287	TRUE	9.58614e-26	0.000802624	4080687	TRUE	TRUE
	Height-2022	Height-2022	Males and Females	Continuous	36224396	rs6923486	A	G	A	G	-0.00438401	0.0214	0.173448	0.1731	FALSE	FALSE	FALSE	0.0106	0.04328	TRUE	1.33872e-06	0.000906927	4080687	TRUE	TRUE
	Height-2022	Height-2022	Males and Females	Continuous	36224396	rs6927607	C	T	C	T	-0.00471348	0.018	0.677607	0.6835	FALSE	FALSE	FALSE	0.0092	0.04943	TRUE	1.25302e-10	0.000732731	4080687	TRUE	TRUE
	Height-2022	Height-2022	Males and Females	Continuous	36224396	rs6928	G	C	G	C	0.00998716	0.0035	0.518291	0.5029	FALSE	TRUE	TRUE	0.008	0.6594	TRUE	3.58323e-47	0.000692333	4080687	TRUE	FALSE
	Height-2022	Height-2022	Males and Females	Continuous	36224396	rs6943608	A	G	A	G	0.00522914	0.0087	0.283633	0.2732	FALSE	FALSE	FALSE	0.0091	0.3375	TRUE	7.72578e-12	0.000764099	4080687	TRUE	TRUE
	Height-2022	Height-2022	Males and Females	Continuous	36224396	rs6951030	G	T	G	T	-0.00446962	0.0277	0.176369	0.1766	FALSE	FALSE	FALSE	0.0112	0.01348	TRUE	9.2059e-07	0.0009107	4080687	TRUE	TRUE
	Height-2022	Height-2022	Males and Females	Continuous	36224396	rs6964700	G	A	G	A	-0.00808943	-0.0165	0.15749	0.16	FALSE	FALSE	FALSE	0.0115	0.149	TRUE	9.44792e-18	0.000942772	4080687	TRUE	TRUE
	Height-2022	Height-2022	Males and Females	Continuous	36224396	rs6973242	T	C	T	C	0.00704651	-0.0039	0.356724	0.3613	FALSE	FALSE	FALSE	0.0091	0.6672	TRUE	1.10474e-22	0.000718891	4080687	TRUE	TRUE
	Height-2022	Height-2022	Males and Females	Continuous	36224396	rs698084	T	C	T	C	0.00522007	-0.0313	0.179808	0.1847	FALSE	FALSE	FALSE	0.0106	0.003169	TRUE	6.20813e-09	0.0008983	4080687	TRUE	TRUE
	Height-2022	Height-2022	Males and Females	Continuous	36224396	rs6991044	G	A	G	A	0.00422201	0.0028	0.268068	0.2764	FALSE	FALSE	FALSE	0.0091	0.7604	TRUE	6.58393e-08	0.00078154	4080687	TRUE	TRUE
	Height-2022	Height-2022	Males and Females	Continuous	36224396	rs7012553	T	C	T	C	0.00489557	0.0051	0.3453	0.3284	FALSE	FALSE	FALSE	0.009	0.5703	TRUE	1.73897e-11	0.000727813	4080687	TRUE	TRUE
	Height-2022	Height-2022	Males and Females	Continuous	36224396	rs7015086	A	G	A	G	0.00451696	0.0105	0.276753	0.2792	FALSE	FALSE	FALSE	0.009	0.2428	TRUE	5.32217e-09	0.000773879	4080687	TRUE	TRUE
	Height-2022	Height-2022	Males and Females	Continuous	36224396	rs7020704	C	A	C	A	0.00901516	0.0014	0.335152	0.3389	FALSE	FALSE	FALSE	0.0084	0.8691	TRUE	3.23151e-34	0.000739139	4080687	TRUE	TRUE
	Height-2022	Height-2022	Males and Females	Continuous	36224396	rs7026159	T	A	T	A	-0.0138964	0.0125	0.0955936	0.1053	FALSE	TRUE	FALSE	0.0132	0.3437	TRUE	2.8973e-31	0.00119486	4080687	TRUE	TRUE
	Height-2022	Height-2022	Males and Females	Continuous	36224396	rs7027417	G	A	G	A	-0.00883111	-0.005	0.142008	0.1376	FALSE	FALSE	FALSE	0.0126	0.6888	TRUE	2.30907e-19	0.000981507	4080687	TRUE	TRUE
	Height-2022	Height-2022	Males and Females	Continuous	36224396	rs702891	G	C	G	C	0.0144499	-0.0073	0.355975	0.3574	FALSE	TRUE	FALSE	0.0084	0.3827	TRUE	8.55931e-91	0.000715107	4080687	TRUE	TRUE
	Height-2022	Height-2022	Males and Females	Continuous	36224396	rs703154	T	C	T	C	0.00760862	-0.0021	0.135297	0.1306	FALSE	FALSE	FALSE	0.0121	0.8625	TRUE	5.46363e-14	0.00101174	4080687	TRUE	TRUE
	Height-2022	Height-2022	Males and Females	Continuous	36224396	rs7036816	G	A	G	A	-0.00531544	-0.0013	0.227299	0.2255	FALSE	FALSE	FALSE	0.0098	0.898	TRUE	1.78043e-07	0.00101811	4080687	TRUE	TRUE
	Height-2022	Height-2022	Males and Females	Continuous	36224396	rs7037348	G	A	G	A	0.00572294	-0.0113	0.176468	0.184	FALSE	FALSE	FALSE	0.0105	0.2797	TRUE	3.39786e-10	0.000911377	4080687	TRUE	TRUE
	Height-2022	Height-2022	Males and Females	Continuous	36224396	rs7046918	G	A	G	A	-0.00613076	-0.0077	0.167841	0.1628	FALSE	FALSE	FALSE	0.0109	0.4777	TRUE	1.99149e-11	0.000914132	4080687	TRUE	TRUE
	Height-2022	Height-2022	Males and Females	Continuous	36224396	rs709397	C	T	C	T	0.00771916	0.0072	0.466011	0.4555	FALSE	FALSE	FALSE	0.0081	0.3785	TRUE	3.50603e-29	0.000688389	4080687	TRUE	TRUE
	Height-2022	Height-2022	Males and Females	Continuous	36224396	rs7108037	A	G	A	G	0.00306211	0.0119	0.508787	0.495	FALSE	FALSE	FALSE	0.0084	0.1573	TRUE	8.96437e-06	0.000689548	4080687	TRUE	TRUE
	Height-2022	Height-2022	Males and Females	Continuous	36224396	rs7113273	C	T	C	T	0.00603449	0.0121	0.271425	0.2673	FALSE	FALSE	FALSE	0.009	0.1794	TRUE	5.83645e-15	0.000772917	4080687	TRUE	TRUE
	Height-2022	Height-2022	Males and Females	Continuous	36224396	rs7118395	G	A	G	A	0.00637595	-0.0091	0.510537	0.5106	FALSE	FALSE	FALSE	0.0081	0.2597	TRUE	2.20025e-20	0.000689131	4080687	TRUE	TRUE
	Height-2022	Height-2022	Males and Females	Continuous	36224396	rs7161944	T	C	T	C	0.0118516	0.0081	0.1499	0.1482	FALSE	FALSE	FALSE	0.0114	0.4739	TRUE	1.62959e-32	0.000998173	4080687	TRUE	TRUE
	Height-2022	Height-2022	Males and Females	Continuous	36224396	rs7162389	G	A	G	A	0.00354607	-0.0018	0.270314	0.2774	FALSE	FALSE	FALSE	0.0095	0.8488	TRUE	5.10281e-06	0.000777559	4080687	TRUE	TRUE
	Height-2022	Height-2022	Males and Females	Continuous	36224396	rs7162940	A	C	A	C	0.00454616	-0.0028	0.498563	0.4898	FALSE	FALSE	FALSE	0.008	0.7239	TRUE	4.33952e-11	0.000689648	4080687	TRUE	TRUE
	Height-2022	Height-2022	Males and Females	Continuous	36224396	rs7168761	G	A	G	A	-0.00740957	-0.0312	0.10814	0.1089	FALSE	FALSE	FALSE	0.0132	0.01791	TRUE	5.41137e-11	0.00112965	4080687	TRUE	TRUE
	Height-2022	Height-2022	Males and Females	Continuous	36224396	rs717183	A	G	A	G	-0.00719264	0.0086	0.314175	0.3325	FALSE	FALSE	FALSE	0.0089	0.3363	TRUE	2.11879e-21	0.000757198	4080687	TRUE	TRUE
	Height-2022	Height-2022	Males and Females	Continuous	36224396	rs7175921	C	T	C	T	0.00685977	-0.0082	0.393934	0.3896	FALSE	FALSE	FALSE	0.0081	0.3137	TRUE	1.69021e-20	0.000739176	4080687	TRUE	TRUE
	Height-2022	Height-2022	Males and Females	Continuous	36224396	rs7208990	G	C	G	C	0.0076451	-0.0229	0.0621291	0.0642	FALSE	TRUE	FALSE	0.0177	0.1961	TRUE	1.1417e-07	0.00144177	4080687	TRUE	TRUE
	Height-2022	Height-2022	Males and Females	Continuous	36224396	rs7212075	G	C	G	C	0.0103227	0.0013	0.460989	0.4513	FALSE	TRUE	TRUE	0.0082	0.8746	TRUE	1.25913e-49	0.000696997	4080687	TRUE	FALSE
	Height-2022	Height-2022	Males and Females	Continuous	36224396	rs7213208	A	G	A	G	-0.00390624	0.0244	0.656731	0.6512	FALSE	FALSE	FALSE	0.0086	0.004424	TRUE	8.19512e-08	0.000728399	4080687	TRUE	TRUE
	Height-2022	Height-2022	Males and Females	Continuous	36224396	rs7224610	C	A	C	A	-0.00559641	0.0067	0.410221	0.4069	FALSE	FALSE	FALSE	0.0085	0.429	TRUE	2.33664e-15	0.000706437	4080687	TRUE	TRUE
	Height-2022	Height-2022	Males and Females	Continuous	36224396	rs7224837	G	A	G	A	-0.0121542	0.0143	0.105596	0.0989	FALSE	FALSE	FALSE	0.0143	0.3192	TRUE	5.76779e-27	0.00113036	4080687	TRUE	TRUE
	Height-2022	Height-2022	Males and Females	Continuous	36224396	rs7235757	G	A	G	A	-0.00956826	0.0117	0.688569	0.695	FALSE	FALSE	FALSE	0.0087	0.1786	TRUE	1.33573e-37	0.000746593	4080687	TRUE	TRUE
	Height-2022	Height-2022	Males and Females	Continuous	36224396	rs7236286	A	G	A	G	-0.00641258	0.0069	0.2852	0.2752	FALSE	FALSE	FALSE	0.0094	0.4603	TRUE	3.12549e-16	0.000785048	4080687	TRUE	TRUE
	Height-2022	Height-2022	Males and Females	Continuous	36224396	rs7237237	T	C	T	C	-0.00942066	-0.0252	0.16541	0.1605	FALSE	FALSE	FALSE	0.0109	0.02108	TRUE	2.76993e-24	0.000926548	4080687	TRUE	TRUE
	Height-2022	Height-2022	Males and Females	Continuous	36224396	rs7237754	A	G	A	G	0.00385819	0.0121	0.368282	0.3605	FALSE	FALSE	FALSE	0.009	0.1758	TRUE	8.25439e-08	0.000719613	4080687	TRUE	TRUE
	Height-2022	Height-2022	Males and Females	Continuous	36224396	rs7240858	A	C	A	C	-0.00448326	0	0.306805	0.3028	FALSE	FALSE	FALSE	0.0091	0.999	TRUE	2.27481e-09	0.000750102	4080687	TRUE	TRUE
	Height-2022	Height-2022	Males and Females	Continuous	36224396	rs7242838	A	G	A	G	0.0053393	-0.0107	0.446696	0.4476	FALSE	FALSE	FALSE	0.0086	0.212	TRUE	1.98407e-14	0.000697797	4080687	TRUE	TRUE
	Height-2022	Height-2022	Males and Females	Continuous	36224396	rs7254601	G	A	G	A	0.00613492	-0.0331	0.24687	0.2412	FALSE	FALSE	FALSE	0.0096	0.0005483	TRUE	9.43513e-14	0.000823637	4080687	TRUE	TRUE
	Height-2022	Height-2022	Males and Females	Continuous	36224396	rs7262035	G	A	G	A	0.00531121	0.0073	0.145773	0.1406	FALSE	FALSE	FALSE	0.012	0.542	TRUE	7.59083e-08	0.00098784	4080687	TRUE	TRUE
	Height-2022	Height-2022	Males and Females	Continuous	36224396	rs726432	C	T	C	T	-0.00447254	0.0033	0.415313	0.4124	FALSE	FALSE	FALSE	0.0082	0.6846	TRUE	1.62323e-10	0.000699565	4080687	TRUE	TRUE
	Height-2022	Height-2022	Males and Females	Continuous	36224396	rs732594	A	C	A	C	0.00938922	-0.0183	0.459419	0.4649	FALSE	FALSE	FALSE	0.0079	0.02129	TRUE	3.06462e-38	0.000726181	4080687	TRUE	TRUE
	Height-2022	Height-2022	Males and Females	Continuous	36224396	rs7326839	C	T	C	T	-0.0101034	-0.0086	0.454334	0.4524	FALSE	FALSE	FALSE	0.008	0.2878	TRUE	4.82926e-48	0.000693774	4080687	TRUE	TRUE
	Height-2022	Height-2022	Males and Females	Continuous	36224396	rs7326847	T	C	T	C	0.00414314	-0.0047	0.560143	0.5723	FALSE	FALSE	FALSE	0.0089	0.5973	TRUE	2.7289e-09	0.000696662	4080687	TRUE	TRUE
	Height-2022	Height-2022	Males and Females	Continuous	36224396	rs7327169	C	T	C	T	0.0127221	0.0016	0.112468	0.1086	FALSE	FALSE	FALSE	0.0129	0.9031	TRUE	2.74206e-31	0.00109345	4080687	TRUE	TRUE
	Height-2022	Height-2022	Males and Females	Continuous	36224396	rs7333011	C	T	C	T	0.00638797	-0.0076	0.319215	0.3268	FALSE	FALSE	FALSE	0.0088	0.3847	TRUE	1.60197e-16	0.000774426	4080687	TRUE	TRUE
	Height-2022	Height-2022	Males and Females	Continuous	36224396	rs7337857	A	G	A	G	0.00478348	-0.0163	0.190224	0.2003	FALSE	FALSE	FALSE	0.0105	0.12	TRUE	7.98205e-08	0.000891188	4080687	TRUE	TRUE
	Height-2022	Height-2022	Males and Females	Continuous	36224396	rs736185	A	G	A	G	0.00597079	-0.0097	0.137467	0.136	FALSE	FALSE	FALSE	0.0121	0.4204	TRUE	2.11868e-09	0.000997053	4080687	TRUE	TRUE
	Height-2022	Height-2022	Males and Females	Continuous	36224396	rs743282	C	T	C	T	-0.0070312	0.0075	0.192171	0.1871	FALSE	FALSE	FALSE	0.0112	0.5025	TRUE	1.23079e-15	0.000878754	4080687	TRUE	TRUE
	Height-2022	Height-2022	Males and Females	Continuous	36224396	rs743347	A	G	A	G	-0.00664999	-0.0075	0.218312	0.2037	FALSE	FALSE	FALSE	0.01	0.4529	TRUE	2.55981e-15	0.000840635	4080687	TRUE	TRUE
	Height-2022	Height-2022	Males and Females	Continuous	36224396	rs7436874	T	C	T	C	0.0040545	0.0102	0.610144	0.5691	FALSE	FALSE	FALSE	0.0099	0.301	TRUE	5.32446e-08	0.000745296	4080687	TRUE	TRUE
	Height-2022	Height-2022	Males and Females	Continuous	36224396	rs749170	T	C	T	C	-0.00541971	0.0041	0.329952	0.3353	FALSE	FALSE	FALSE	0.0086	0.6356	TRUE	1.27281e-13	0.000731506	4080687	TRUE	TRUE
	Height-2022	Height-2022	Males and Females	Continuous	36224396	rs749906	T	C	T	C	-0.00785052	0.0192	0.157416	0.149	FALSE	FALSE	FALSE	0.0121	0.1105	TRUE	1.99827e-16	0.000954798	4080687	TRUE	TRUE
	Height-2022	Height-2022	Males and Females	Continuous	36224396	rs7503044	T	C	T	C	-0.0150365	-0.0067	0.090693	0.0905	FALSE	FALSE	FALSE	0.0145	0.6417	TRUE	3.32218e-33	0.00125246	4080687	TRUE	TRUE
	Height-2022	Height-2022	Males and Females	Continuous	36224396	rs750785	T	C	T	C	0.00556404	-0.0051	0.301957	0.3092	FALSE	FALSE	FALSE	0.0092	0.5808	TRUE	1.28617e-13	0.000751127	4080687	TRUE	TRUE
	Height-2022	Height-2022	Males and Females	Continuous	36224396	rs7518722	A	G	A	G	0.00794941	0.0063	0.282809	0.2853	FALSE	FALSE	FALSE	0.0093	0.4988	TRUE	1.08663e-25	0.000758653	4080687	TRUE	TRUE
	Height-2022	Height-2022	Males and Females	Continuous	36224396	rs7531163	A	G	A	G	-0.0399284	-0.0006	0.235079	0.2449	FALSE	FALSE	FALSE	0.0095	0.9473	TRUE	1e-200	0.000819994	4080687	TRUE	TRUE
	Height-2022	Height-2022	Males and Females	Continuous	36224396	rs7537440	T	G	T	G	0.00672135	0.0056	0.588888	0.5803	FALSE	FALSE	FALSE	0.0081	0.4879	TRUE	4.77731e-21	0.000713976	4080687	TRUE	TRUE
	Height-2022	Height-2022	Males and Females	Continuous	36224396	rs7542242	T	C	T	C	-0.0208076	0.0036	0.330069	0.3241	FALSE	FALSE	FALSE	0.0086	0.6752	TRUE	8.6703e-170	0.000749144	4080687	TRUE	TRUE
	Height-2022	Height-2022	Males and Females	Continuous	36224396	rs7548749	A	G	A	G	0.00474807	0.0126	0.395806	0.3998	FALSE	FALSE	FALSE	0.0081	0.1202	TRUE	3.10719e-11	0.00071492	4080687	TRUE	TRUE
	Height-2022	Height-2022	Males and Females	Continuous	36224396	rs755202	G	A	G	A	0.0122608	-0.0375	0.0237609	0.0228	FALSE	FALSE	FALSE	0.0296	0.2047	TRUE	5.45652e-08	0.00225558	4080687	TRUE	TRUE
	Height-2022	Height-2022	Males and Females	Continuous	36224396	rs7559111	C	T	C	T	-0.00830383	0.0169	0.24711	0.2533	FALSE	FALSE	FALSE	0.0093	0.06822	TRUE	1.72233e-25	0.000795793	4080687	TRUE	TRUE
	Height-2022	Height-2022	Males and Females	Continuous	36224396	rs7559483	A	C	A	C	0.00442404	-0.013	0.147962	0.1497	FALSE	FALSE	FALSE	0.0121	0.2821	TRUE	5.96782e-06	0.000977143	4080687	TRUE	TRUE
	Height-2022	Height-2022	Males and Females	Continuous	36224396	rs7574001	C	T	C	T	-0.0106075	0.0063	0.106798	0.105	FALSE	FALSE	FALSE	0.0136	0.643	TRUE	4.62704e-20	0.00115646	4080687	TRUE	TRUE
	Height-2022	Height-2022	Males and Females	Continuous	36224396	rs7585068	A	G	A	G	0.0067788	-0.0154	0.585275	0.5817	FALSE	FALSE	FALSE	0.0084	0.06577	TRUE	6.25559e-21	0.000722255	4080687	TRUE	TRUE
	Height-2022	Height-2022	Males and Females	Continuous	36224396	rs7634969	G	A	G	A	0.00640265	0.0061	0.203974	0.21	FALSE	FALSE	FALSE	0.01	0.5454	TRUE	6.33188e-14	0.000853569	4080687	TRUE	TRUE
	Height-2022	Height-2022	Males and Females	Continuous	36224396	rs7641302	T	C	T	C	-0.00709333	0.0277	0.236081	0.2354	FALSE	FALSE	FALSE	0.0096	0.003787	TRUE	4.84543e-18	0.000819379	4080687	TRUE	TRUE
	Height-2022	Height-2022	Males and Females	Continuous	36224396	rs7642319	T	C	T	C	-0.0042206	0.0199	0.286275	0.2918	FALSE	FALSE	FALSE	0.0088	0.02427	TRUE	2.87577e-08	0.000760628	4080687	TRUE	TRUE
	Height-2022	Height-2022	Males and Females	Continuous	36224396	rs7646775	A	G	A	G	-0.00900053	-0.0112	0.198666	0.2022	FALSE	FALSE	FALSE	0.0108	0.298	TRUE	1.67982e-25	0.000862365	4080687	TRUE	TRUE
	Height-2022	Height-2022	Males and Females	Continuous	36224396	rs7648352	A	G	A	G	0.00772866	-0.0118	0.62152	0.6125	FALSE	FALSE	FALSE	0.0084	0.1575	TRUE	9.72922e-28	0.00070805	4080687	TRUE	TRUE
	Height-2022	Height-2022	Males and Females	Continuous	36224396	rs7648640	C	T	C	T	0.00806393	0.0141	0.887533	0.8709	FALSE	FALSE	FALSE	0.0127	0.2685	TRUE	9.36029e-14	0.00108246	4080687	TRUE	TRUE
	Height-2022	Height-2022	Males and Females	Continuous	36224396	rs7648727	T	C	T	C	0.00546044	-0.0005	0.66417	0.6542	FALSE	FALSE	FALSE	0.0084	0.9523	TRUE	5.85456e-14	0.000726964	4080687	TRUE	TRUE
	Height-2022	Height-2022	Males and Females	Continuous	36224396	rs7668315	G	A	G	A	0.00934159	-0.0046	0.274199	0.2781	FALSE	FALSE	FALSE	0.0092	0.6159	TRUE	2.52303e-33	0.000776634	4080687	TRUE	TRUE
	Height-2022	Height-2022	Males and Females	Continuous	36224396	rs7675700	A	G	A	G	0.00446434	0.0016	0.444998	0.4409	FALSE	FALSE	FALSE	0.0083	0.8465	TRUE	1.39891e-10	0.000695812	4080687	TRUE	TRUE
	Height-2022	Height-2022	Males and Females	Continuous	36224396	rs7677177	A	G	A	G	-0.00576671	0.0237	0.242496	0.2458	FALSE	FALSE	FALSE	0.0093	0.01105	TRUE	1.19207e-12	0.000811493	4080687	TRUE	TRUE
	Height-2022	Height-2022	Males and Females	Continuous	36224396	rs7677680	G	A	G	A	0.00627288	0.0038	0.326702	0.3357	FALSE	FALSE	FALSE	0.0084	0.6535	TRUE	1.87221e-17	0.000737859	4080687	TRUE	TRUE
	Height-2022	Height-2022	Males and Females	Continuous	36224396	rs7681358	A	G	A	G	0.010498	-0.0046	0.074239	0.082	FALSE	FALSE	FALSE	0.0163	0.7796	TRUE	1.0387e-15	0.00130862	4080687	TRUE	TRUE
	Height-2022	Height-2022	Males and Females	Continuous	36224396	rs7683046	A	G	A	G	-0.00855704	0.0054	0.227503	0.2286	FALSE	FALSE	FALSE	0.0096	0.5769	TRUE	4.36085e-25	0.000827082	4080687	TRUE	TRUE
	Height-2022	Height-2022	Males and Females	Continuous	36224396	rs7691693	C	T	C	T	-0.00688341	-0.0131	0.336454	0.3559	FALSE	FALSE	FALSE	0.0095	0.1646	TRUE	3.17647e-20	0.000747155	4080687	TRUE	TRUE
	Height-2022	Height-2022	Males and Females	Continuous	36224396	rs7695359	C	T	C	T	0.0047362	0.0009	0.376676	0.3926	FALSE	FALSE	FALSE	0.0087	0.9138	TRUE	1.06444e-10	0.000733441	4080687	TRUE	TRUE
	Height-2022	Height-2022	Males and Females	Continuous	36224396	rs7697716	G	A	G	A	-0.00594972	0.0141	0.321496	0.3236	FALSE	FALSE	FALSE	0.0084	0.09477	TRUE	7.31183e-16	0.000737704	4080687	TRUE	TRUE
	Height-2022	Height-2022	Males and Females	Continuous	36224396	rs7743913	C	A	C	A	0.00486749	-0.0012	0.457952	0.4578	FALSE	FALSE	FALSE	0.008	0.8769	TRUE	1.46763e-12	0.000687739	4080687	TRUE	TRUE
	Height-2022	Height-2022	Males and Females	Continuous	36224396	rs7744710	T	C	T	C	0.0055662	0.0018	0.248946	0.2404	FALSE	FALSE	FALSE	0.0102	0.8577	TRUE	2.39852e-12	0.000794139	4080687	TRUE	TRUE
	Height-2022	Height-2022	Males and Females	Continuous	36224396	rs7755539	G	T	G	T	0.00532026	0.0053	0.180736	0.1805	FALSE	FALSE	FALSE	0.0104	0.6132	TRUE	2.60516e-09	0.000893452	4080687	TRUE	TRUE
	Height-2022	Height-2022	Males and Females	Continuous	36224396	rs7762549	A	G	A	G	-0.00573105	-0.0006	0.398148	0.395	FALSE	FALSE	FALSE	0.0082	0.941	TRUE	7.11439e-16	0.000710296	4080687	TRUE	TRUE
	Height-2022	Height-2022	Males and Females	Continuous	36224396	rs7773966	T	A	T	A	-0.00648355	-0.004	0.176073	0.1756	FALSE	TRUE	FALSE	0.0106	0.7072	TRUE	9.44083e-13	0.00090826	4080687	TRUE	TRUE
	Height-2022	Height-2022	Males and Females	Continuous	36224396	rs7775497	T	C	T	C	0.1447	0.1192	0.00445558	0.0042	FALSE	FALSE	FALSE	0.0639	0.0621	TRUE	1.1579e-158	0.00539156	4080687	TRUE	TRUE
	Height-2022	Height-2022	Males and Females	Continuous	36224396	rs7780063	A	G	A	G	-0.00629115	0.015	0.220481	0.229	FALSE	FALSE	FALSE	0.0096	0.117	TRUE	4.65614e-14	0.000834236	4080687	TRUE	TRUE
	Height-2022	Height-2022	Males and Females	Continuous	36224396	rs7782538	T	C	T	C	-0.00907202	-0.0218	0.191178	0.1887	FALSE	FALSE	FALSE	0.0102	0.03325	TRUE	3.36479e-25	0.00087476	4080687	TRUE	TRUE
	Height-2022	Height-2022	Males and Females	Continuous	36224396	rs7813146	C	T	C	T	0.0107908	0.0191	0.0752647	0.0801	FALSE	FALSE	FALSE	0.0162	0.2394	TRUE	2.24402e-12	0.00153749	4080687	TRUE	TRUE
	Height-2022	Height-2022	Males and Females	Continuous	36224396	rs7814421	A	G	A	G	-0.00831816	0.0019	0.702938	0.7001	FALSE	FALSE	FALSE	0.0089	0.8289	TRUE	7.15395e-28	0.000760114	4080687	TRUE	TRUE
	Height-2022	Height-2022	Males and Females	Continuous	36224396	rs7816624	G	A	G	A	0.00758958	-0.0018	0.207415	0.2031	FALSE	FALSE	FALSE	0.01	0.8572	TRUE	3.97361e-19	0.000849165	4080687	TRUE	TRUE
	Height-2022	Height-2022	Males and Females	Continuous	36224396	rs7816852	T	C	T	C	0.00177607	-0.0086	0.205582	0.2143	FALSE	FALSE	FALSE	0.0098	0.3781	TRUE	0.0410822	0.000869473	4080687	TRUE	TRUE
	Height-2022	Height-2022	Males and Females	Continuous	36224396	rs7819160	G	A	G	A	0.0113828	0.0062	0.5661	0.5748	FALSE	FALSE	FALSE	0.0086	0.4753	TRUE	1.7271e-59	0.000699803	4080687	TRUE	TRUE
	Height-2022	Height-2022	Males and Females	Continuous	36224396	rs7824719	G	A	G	A	-0.0856104	-0.0735	0.00187324	0.0061	FALSE	FALSE	FALSE	0.1116	0.5103	TRUE	1.83889e-15	0.0107662	4080687	TRUE	TRUE
	Height-2022	Height-2022	Males and Females	Continuous	36224396	rs7825555	T	A	T	A	0.0213921	0.0138	0.254789	0.2424	FALSE	TRUE	FALSE	0.0094	0.1424	TRUE	1.1535e-160	0.000792033	4080687	TRUE	TRUE
	Height-2022	Height-2022	Males and Females	Continuous	36224396	rs7828331	G	A	G	A	0.0110723	-0.0027	0.289381	0.2935	FALSE	FALSE	FALSE	0.009	0.7674	TRUE	1.98529e-47	0.000765399	4080687	TRUE	TRUE
	Height-2022	Height-2022	Males and Females	Continuous	36224396	rs7832777	C	T	C	T	-0.0064159	-0.0136	0.513688	0.525	FALSE	FALSE	FALSE	0.0082	0.09795	TRUE	4.46735e-19	0.000718889	4080687	TRUE	TRUE
	Height-2022	Height-2022	Males and Females	Continuous	36224396	rs7835981	G	A	G	A	-0.0406634	0.0226	0.0166804	0.0182	FALSE	FALSE	FALSE	0.0315	0.474	TRUE	9.69056e-51	0.00271423	4080687	TRUE	TRUE
	Height-2022	Height-2022	Males and Females	Continuous	36224396	rs7837472	C	T	C	T	-0.0050367	0.0058	0.197154	0.1934	FALSE	FALSE	FALSE	0.0102	0.5707	TRUE	5.47292e-09	0.000863615	4080687	TRUE	TRUE
	Height-2022	Height-2022	Males and Females	Continuous	36224396	rs784932	A	G	A	G	0.00414814	-0.0043	0.640269	0.6374	FALSE	FALSE	FALSE	0.0086	0.6158	TRUE	1.37941e-08	0.000730831	4080687	TRUE	TRUE
	Height-2022	Height-2022	Males and Females	Continuous	36224396	rs785441	G	A	G	A	-0.00735224	-0.0137	0.304278	0.3117	FALSE	FALSE	FALSE	0.0091	0.1298	TRUE	2.15472e-22	0.000755298	4080687	TRUE	TRUE
	Height-2022	Height-2022	Males and Females	Continuous	36224396	rs7870046	G	T	G	T	0.00627	-0.0158	0.154037	0.1552	FALSE	FALSE	FALSE	0.012	0.189	TRUE	5.79639e-11	0.000957413	4080687	TRUE	TRUE
	Height-2022	Height-2022	Males and Females	Continuous	36224396	rs7873170	T	C	T	C	0.0205657	-0.0188	0.0165133	0.0164	FALSE	FALSE	FALSE	0.0334	0.5749	TRUE	2.71747e-14	0.00270206	4080687	TRUE	TRUE
	Height-2022	Height-2022	Males and Females	Continuous	36224396	rs7875186	C	T	C	T	0.00472569	-0.0143	0.375713	0.3749	FALSE	FALSE	FALSE	0.0085	0.09354	TRUE	3.60942e-11	0.000713928	4080687	TRUE	TRUE
	Height-2022	Height-2022	Males and Females	Continuous	36224396	rs7927500	G	A	G	A	0.00672026	-0.0213	0.15896	0.156	FALSE	FALSE	FALSE	0.0114	0.06102	TRUE	1.0448e-12	0.000943264	4080687	TRUE	TRUE
	Height-2022	Height-2022	Males and Females	Continuous	36224396	rs7932891	A	G	A	G	0.00829055	-0.0156	0.293367	0.3025	FALSE	FALSE	FALSE	0.0097	0.1098	TRUE	8.78158e-27	0.000773829	4080687	TRUE	TRUE
	Height-2022	Height-2022	Males and Females	Continuous	36224396	rs794016	C	T	C	T	-0.0270366	-0.0079	0.10738	0.1086	FALSE	FALSE	FALSE	0.013	0.5404	TRUE	2.1026e-129	0.00111711	4080687	TRUE	TRUE
	Height-2022	Height-2022	Males and Females	Continuous	36224396	rs7945834	C	T	C	T	0.00408397	-0.0071	0.476759	0.4729	FALSE	FALSE	FALSE	0.0082	0.3905	TRUE	4.30688e-09	0.000695504	4080687	TRUE	TRUE
	Height-2022	Height-2022	Males and Females	Continuous	36224396	rs7946331	A	G	A	G	0.0115935	0.002	0.549441	0.562	FALSE	FALSE	FALSE	0.0082	0.8039	TRUE	1.08364e-61	0.000699518	4080687	TRUE	TRUE
	Height-2022	Height-2022	Males and Females	Continuous	36224396	rs797209	A	G	A	G	-0.0020825	-0.0237	0.228853	0.2269	FALSE	FALSE	FALSE	0.0098	0.01533	TRUE	0.0113987	0.000823046	4080687	TRUE	TRUE
	Height-2022	Height-2022	Males and Females	Continuous	36224396	rs7987982	C	T	C	T	-0.0054147	0.0055	0.144409	0.1426	FALSE	FALSE	FALSE	0.0115	0.633	TRUE	2.96221e-08	0.000976739	4080687	TRUE	TRUE
	Height-2022	Height-2022	Males and Females	Continuous	36224396	rs7990612	G	A	G	A	0.00421843	-0.0074	0.508908	0.5002	FALSE	FALSE	FALSE	0.0082	0.3713	TRUE	1.10275e-09	0.000692251	4080687	TRUE	TRUE
	Height-2022	Height-2022	Males and Females	Continuous	36224396	rs7993025	A	G	A	G	0.00657883	0.0059	0.412724	0.424	FALSE	FALSE	FALSE	0.0083	0.4805	TRUE	8.52931e-21	0.000703401	4080687	TRUE	TRUE
	Height-2022	Height-2022	Males and Females	Continuous	36224396	rs7994573	C	T	C	T	-0.0223267	0.0111	0.23331	0.2302	FALSE	FALSE	FALSE	0.0095	0.2424	TRUE	2.7035e-165	0.000814826	4080687	TRUE	TRUE
	Height-2022	Height-2022	Males and Females	Continuous	36224396	rs8002850	A	G	A	G	0.00749144	-0.0096	0.330767	0.3267	FALSE	FALSE	FALSE	0.0097	0.3215	TRUE	2.99657e-23	0.000754211	4080687	TRUE	TRUE
	Height-2022	Height-2022	Males and Females	Continuous	36224396	rs8012907	G	A	G	A	0.00587806	0.0006	0.381185	0.3833	FALSE	FALSE	FALSE	0.0081	0.9385	TRUE	8.96452e-17	0.000706688	4080687	TRUE	TRUE
	Height-2022	Height-2022	Males and Females	Continuous	36224396	rs8030277	T	A	T	A	-0.0110702	-0.001	0.30256	0.307	FALSE	TRUE	FALSE	0.0091	0.9115	TRUE	3.24569e-49	0.000750704	4080687	TRUE	TRUE
	Height-2022	Height-2022	Males and Females	Continuous	36224396	rs8035111	G	A	G	A	-0.0225845	-0.0069	0.0781045	0.0739	FALSE	FALSE	FALSE	0.0154	0.6521	TRUE	1.76991e-69	0.00128185	4080687	TRUE	TRUE
	Height-2022	Height-2022	Males and Females	Continuous	36224396	rs8035402	C	T	C	T	-0.0155949	-0.0344	0.0484424	0.0495	FALSE	FALSE	FALSE	0.0188	0.06713	TRUE	4.54776e-22	0.00161471	4080687	TRUE	TRUE
	Height-2022	Height-2022	Males and Females	Continuous	36224396	rs8036565	A	G	A	G	-0.0107724	-0.0069	0.740563	0.7403	FALSE	FALSE	FALSE	0.0105	0.5083	TRUE	1.91922e-41	0.00079885	4080687	TRUE	TRUE
	Height-2022	Height-2022	Males and Females	Continuous	36224396	rs8039483	T	C	T	C	-0.012715	-0.0474	0.00335949	0.0041	FALSE	FALSE	FALSE	0.0906	0.6005	TRUE	0.0697649	0.00701156	4080687	TRUE	TRUE
	Height-2022	Height-2022	Males and Females	Continuous	36224396	rs8045000	T	C	T	C	0.00525165	-0.0106	0.722776	0.7199	FALSE	FALSE	FALSE	0.0094	0.2596	TRUE	3.99787e-11	0.000795203	4080687	TRUE	TRUE
	Height-2022	Height-2022	Males and Females	Continuous	36224396	rs8052665	T	C	T	C	-0.00669426	0.0025	0.0983732	0.0996	FALSE	FALSE	FALSE	0.0144	0.8621	TRUE	7.14517e-09	0.00115668	4080687	TRUE	TRUE
	Height-2022	Height-2022	Males and Females	Continuous	36224396	rs8065382	A	G	A	G	-0.00482168	-0.0124	0.360937	0.3702	FALSE	FALSE	FALSE	0.0085	0.1415	TRUE	2.13043e-11	0.000719998	4080687	TRUE	TRUE
	Height-2022	Height-2022	Males and Females	Continuous	36224396	rs8077585	A	G	A	G	0.0127396	-0.0178	0.144513	0.1526	FALSE	FALSE	FALSE	0.0112	0.1121	TRUE	4.47243e-38	0.000987531	4080687	TRUE	TRUE
	Height-2022	Height-2022	Males and Females	Continuous	36224396	rs8078945	T	C	T	C	0.00360601	-0.0029	0.488819	0.4907	FALSE	FALSE	FALSE	0.0083	0.7241	TRUE	6.08202e-07	0.000722851	4080687	TRUE	TRUE
	Height-2022	Height-2022	Males and Females	Continuous	36224396	rs8081012	G	C	G	C	-0.00379804	-0.0298	0.140996	0.1564	FALSE	TRUE	FALSE	0.0122	0.01495	TRUE	0.000186033	0.00101626	4080687	TRUE	TRUE
	Height-2022	Height-2022	Males and Females	Continuous	36224396	rs8090363	A	G	A	G	0.00807196	-0.0049	0.390329	0.3889	FALSE	FALSE	FALSE	0.0081	0.5443	TRUE	2.8947e-30	0.000706087	4080687	TRUE	TRUE
	Height-2022	Height-2022	Males and Females	Continuous	36224396	rs8100568	C	T	C	T	0.00699904	0.0054	0.159726	0.1517	FALSE	FALSE	FALSE	0.0114	0.6371	TRUE	1.16344e-13	0.000943155	4080687	TRUE	TRUE
	Height-2022	Height-2022	Males and Females	Continuous	36224396	rs8107771	A	G	A	G	0.00525357	0.0133	0.523049	0.5162	FALSE	FALSE	FALSE	0.0081	0.1032	TRUE	3.55405e-14	0.000693417	4080687	TRUE	TRUE
	Height-2022	Height-2022	Males and Females	Continuous	36224396	rs8115449	G	A	G	A	0.062237	-0.0666	0.0047995	0.0082	FALSE	FALSE	FALSE	0.0555	0.2305	TRUE	4.32258e-22	0.00644064	4080687	TRUE	TRUE
	Height-2022	Height-2022	Males and Females	Continuous	36224396	rs8128316	C	T	C	T	-0.0164401	-0.0073	0.520844	0.5199	FALSE	FALSE	FALSE	0.009	0.4195	TRUE	2.5976e-115	0.00072027	4080687	TRUE	TRUE
	Height-2022	Height-2022	Males and Females	Continuous	36224396	rs8131660	A	G	A	G	-0.00569929	-0.0179	0.175833	0.1872	FALSE	FALSE	FALSE	0.0107	0.09357	TRUE	3.15677e-10	0.000905962	4080687	TRUE	TRUE
	Height-2022	Height-2022	Males and Females	Continuous	36224396	rs814968	A	C	A	C	-0.00609409	0.0021	0.547866	0.5397	FALSE	FALSE	FALSE	0.0084	0.8059	TRUE	1.87993e-18	0.000695333	4080687	TRUE	TRUE
	Height-2022	Height-2022	Males and Females	Continuous	36224396	rs817545	T	C	T	C	0.0108952	-0.0044	0.498452	0.5053	FALSE	FALSE	FALSE	0.0079	0.5832	TRUE	4.89914e-56	0.00069082	4080687	TRUE	TRUE
	Height-2022	Height-2022	Males and Females	Continuous	36224396	rs836624	A	G	A	G	-0.00758912	-0.0174	0.0913047	0.0918	FALSE	FALSE	FALSE	0.0138	0.2085	TRUE	5.19013e-10	0.00122144	4080687	TRUE	TRUE
	Height-2022	Height-2022	Males and Females	Continuous	36224396	rs846798	G	C	G	C	-0.00710394	-0.0017	0.280605	0.2816	FALSE	TRUE	FALSE	0.0088	0.8501	TRUE	3.11664e-20	0.000770921	4080687	TRUE	TRUE
	Height-2022	Height-2022	Males and Females	Continuous	36224396	rs850154	A	G	A	G	-0.00642012	-0.0089	0.297631	0.3027	FALSE	FALSE	FALSE	0.0089	0.3182	TRUE	1.19046e-17	0.000750553	4080687	TRUE	TRUE
	Height-2022	Height-2022	Males and Females	Continuous	36224396	rs858008	A	G	A	G	-0.00600543	-0.0027	0.483897	0.4797	FALSE	FALSE	FALSE	0.0081	0.739	TRUE	3.64636e-18	0.000691128	4080687	TRUE	TRUE
	Height-2022	Height-2022	Males and Females	Continuous	36224396	rs859	G	A	G	A	-0.00428826	0.0027	0.269674	0.2724	FALSE	FALSE	FALSE	0.0091	0.769	TRUE	6.3904e-08	0.000793017	4080687	TRUE	TRUE
	Height-2022	Height-2022	Males and Females	Continuous	36224396	rs869958	C	T	C	T	-0.00495494	0.0253	0.234215	0.2398	FALSE	FALSE	FALSE	0.0095	0.007975	TRUE	1.71256e-09	0.000822676	4080687	TRUE	TRUE
	Height-2022	Height-2022	Males and Females	Continuous	36224396	rs872778	C	T	C	T	-0.00966799	0.0204	0.165331	0.1679	FALSE	FALSE	FALSE	0.0106	0.05314	TRUE	1.71457e-25	0.000926489	4080687	TRUE	TRUE
	Height-2022	Height-2022	Males and Females	Continuous	36224396	rs873634	C	A	C	A	0.00610644	0.0126	0.245879	0.25	FALSE	FALSE	FALSE	0.0095	0.1871	TRUE	3.95998e-13	0.000841464	4080687	TRUE	TRUE
	Height-2022	Height-2022	Males and Females	Continuous	36224396	rs874492	T	A	T	A	-0.004714	-0.0151	0.328635	0.3208	FALSE	TRUE	FALSE	0.0092	0.1011	TRUE	4.10001e-10	0.00075422	4080687	TRUE	TRUE
	Height-2022	Height-2022	Males and Females	Continuous	36224396	rs875588	C	T	C	T	0.00866358	-0.0001	0.487446	0.4964	FALSE	FALSE	FALSE	0.0084	0.9867	TRUE	2.41189e-36	0.000688159	4080687	TRUE	TRUE
	Height-2022	Height-2022	Males and Females	Continuous	36224396	rs876540	T	A	T	A	-0.0107273	-0.0433	0.0282356	0.0424	FALSE	TRUE	FALSE	0.0231	0.06101	TRUE	3.74707e-07	0.0021111	4080687	TRUE	TRUE
	Height-2022	Height-2022	Males and Females	Continuous	36224396	rs878765	G	A	G	A	-0.00657688	0.0019	0.314776	0.3049	FALSE	FALSE	FALSE	0.0088	0.8294	TRUE	9.14892e-19	0.000743566	4080687	TRUE	TRUE
	Height-2022	Height-2022	Males and Females	Continuous	36224396	rs883799	T	C	T	C	0.000108035	-0.0087	0.364984	0.3617	FALSE	FALSE	FALSE	0.0089	0.3316	TRUE	0.880399	0.00071801	4080687	TRUE	TRUE
	Height-2022	Height-2022	Males and Females	Continuous	36224396	rs887230	C	T	C	T	-0.00865526	0.0049	0.152865	0.159	FALSE	FALSE	FALSE	0.0117	0.6747	TRUE	6.27145e-18	0.00100322	4080687	TRUE	TRUE
	Height-2022	Height-2022	Males and Females	Continuous	36224396	rs889162	T	C	T	C	-0.0105385	-0.0045	0.220355	0.228	FALSE	FALSE	FALSE	0.0095	0.6347	TRUE	5.57431e-37	0.000829502	4080687	TRUE	TRUE
	Height-2022	Height-2022	Males and Females	Continuous	36224396	rs904549	A	G	A	G	0.00626537	-0.009	0.284606	0.2822	FALSE	FALSE	FALSE	0.0103	0.382	TRUE	2.19099e-15	0.000790082	4080687	TRUE	TRUE
	Height-2022	Height-2022	Males and Females	Continuous	36224396	rs905720	T	C	T	C	-0.00484569	0.0126	0.273678	0.275	FALSE	FALSE	FALSE	0.0092	0.1728	TRUE	6.55232e-10	0.000784533	4080687	TRUE	TRUE
	Height-2022	Height-2022	Males and Females	Continuous	36224396	rs910244	C	A	C	A	0.0117731	0.0181	0.676898	0.6787	FALSE	FALSE	FALSE	0.0086	0.03571	TRUE	6.96517e-58	0.000734088	4080687	TRUE	TRUE
	Height-2022	Height-2022	Males and Females	Continuous	36224396	rs921291	A	C	A	C	0.00932021	-0.0047	0.152589	0.1493	FALSE	FALSE	FALSE	0.0118	0.6921	TRUE	1.04292e-21	0.000973638	4080687	TRUE	TRUE
	Height-2022	Height-2022	Males and Females	Continuous	36224396	rs926241	G	A	G	A	0.0113906	-0.0076	0.223684	0.2137	FALSE	FALSE	FALSE	0.01	0.4423	TRUE	4.70891e-42	0.000838273	4080687	TRUE	TRUE
	Height-2022	Height-2022	Males and Females	Continuous	36224396	rs926378	A	G	A	G	-0.00842234	0.012	0.126265	0.131	FALSE	FALSE	FALSE	0.0122	0.3247	TRUE	4.33501e-16	0.00103611	4080687	TRUE	TRUE
	Height-2022	Height-2022	Males and Females	Continuous	36224396	rs926585	A	T	A	T	0.00821311	-0.0151	0.451702	0.4497	FALSE	TRUE	TRUE	0.0086	0.08001	TRUE	1.86291e-32	0.000692384	4080687	TRUE	FALSE
	Height-2022	Height-2022	Males and Females	Continuous	36224396	rs927366	T	C	T	C	-0.00643661	-0.0061	0.235323	0.2354	FALSE	FALSE	FALSE	0.0094	0.5183	TRUE	1.335e-15	0.000805451	4080687	TRUE	TRUE
	Height-2022	Height-2022	Males and Females	Continuous	36224396	rs9298506	G	A	G	A	0.0101513	0.0134	0.195652	0.1982	FALSE	FALSE	FALSE	0.0101	0.1843	TRUE	6.53855e-32	0.000863462	4080687	TRUE	TRUE
	Height-2022	Height-2022	Males and Females	Continuous	36224396	rs9328160	C	T	C	T	0.00567224	-0.0142	0.18173	0.1763	FALSE	FALSE	FALSE	0.0109	0.1897	TRUE	3.98556e-10	0.000906892	4080687	TRUE	TRUE
	Height-2022	Height-2022	Males and Females	Continuous	36224396	rs9330454	A	G	A	G	-0.00736553	-0.0044	0.426529	0.4246	FALSE	FALSE	FALSE	0.0092	0.6291	TRUE	1.52825e-24	0.000720328	4080687	TRUE	TRUE
	Height-2022	Height-2022	Males and Females	Continuous	36224396	rs9355741	A	G	A	G	0.0063723	-0.0443	0.327035	0.3346	FALSE	FALSE	FALSE	0.0085	2.111e-07	TRUE	2.52367e-18	0.000729845	4080687	TRUE	TRUE
	Height-2022	Height-2022	Males and Females	Continuous	36224396	rs9356754	T	G	T	G	0.0022643	-0.0206	0.541923	0.5528	FALSE	FALSE	FALSE	0.008	0.01037	TRUE	0.00100899	0.000688655	4080687	TRUE	TRUE
	Height-2022	Height-2022	Males and Females	Continuous	36224396	rs9365006	T	C	T	C	0.00427472	-0.0051	0.290431	0.2862	FALSE	FALSE	FALSE	0.0089	0.5664	TRUE	1.54761e-08	0.000755758	4080687	TRUE	TRUE
	Height-2022	Height-2022	Males and Females	Continuous	36224396	rs9379978	A	G	A	G	-0.0122142	0.0194	0.235937	0.2335	FALSE	FALSE	FALSE	0.0095	0.04021	TRUE	1.49348e-50	0.000816848	4080687	TRUE	TRUE
	Height-2022	Height-2022	Males and Females	Continuous	36224396	rs9388105	G	A	G	A	0.00751502	-0.0029	0.715287	0.7241	FALSE	FALSE	FALSE	0.0089	0.747	TRUE	8.63025e-23	0.000764746	4080687	TRUE	TRUE
	Height-2022	Height-2022	Males and Females	Continuous	36224396	rs939320	G	T	G	T	-0.00385978	-0.0095	0.426363	0.4357	FALSE	FALSE	FALSE	0.0084	0.2568	TRUE	9.84159e-08	0.000724211	4080687	TRUE	TRUE
	Height-2022	Height-2022	Males and Females	Continuous	36224396	rs9395436	A	G	A	G	0.00577871	0.0089	0.395562	0.4041	FALSE	FALSE	FALSE	0.0083	0.2813	TRUE	1.88383e-16	0.000702215	4080687	TRUE	TRUE
	Height-2022	Height-2022	Males and Females	Continuous	36224396	rs942496	A	G	A	G	-0.0193534	-0.0292	0.188234	0.1794	FALSE	FALSE	FALSE	0.0104	0.005175	TRUE	1.2364e-106	0.000882355	4080687	TRUE	TRUE
	Height-2022	Height-2022	Males and Females	Continuous	36224396	rs9442514	T	G	T	G	0.0166561	0.0023	0.263159	0.267	FALSE	FALSE	FALSE	0.0102	0.8207	TRUE	1.01413e-87	0.000838924	4080687	TRUE	TRUE
	Height-2022	Height-2022	Males and Females	Continuous	36224396	rs9476575	T	G	T	G	0.00473163	-0.0075	0.406797	0.4111	FALSE	FALSE	FALSE	0.0086	0.3864	TRUE	1.67419e-11	0.000702863	4080687	TRUE	TRUE
	Height-2022	Height-2022	Males and Females	Continuous	36224396	rs9477662	C	T	C	T	-0.0306283	-0.0539	0.00558947	0.0106	FALSE	FALSE	FALSE	0.0561	0.336	TRUE	6.14925e-11	0.00468319	4080687	TRUE	TRUE
	Height-2022	Height-2022	Males and Females	Continuous	36224396	rs9494412	A	G	A	G	-0.00818143	-0.0062	0.148805	0.154	FALSE	FALSE	FALSE	0.0114	0.5829	TRUE	8.1828e-16	0.00101614	4080687	TRUE	TRUE
	Height-2022	Height-2022	Males and Females	Continuous	36224396	rs9507223	T	G	T	G	-0.00395188	0.0009	0.545853	0.5315	FALSE	FALSE	FALSE	0.0091	0.9199	TRUE	2.42682e-08	0.000708419	4080687	TRUE	TRUE
	Height-2022	Height-2022	Males and Females	Continuous	36224396	rs9515399	A	G	A	G	0.00396774	-0.014	0.393507	0.3892	FALSE	FALSE	FALSE	0.0083	0.09133	TRUE	1.90499e-08	0.000705952	4080687	TRUE	TRUE
	Height-2022	Height-2022	Males and Females	Continuous	36224396	rs9519578	A	G	A	G	-0.00714924	0.0153	0.169843	0.1674	FALSE	FALSE	FALSE	0.0108	0.1545	TRUE	2.26501e-14	0.000936425	4080687	TRUE	TRUE
	Height-2022	Height-2022	Males and Females	Continuous	36224396	rs9520594	A	G	A	G	0.00485042	0.0241	0.526574	0.5124	FALSE	FALSE	FALSE	0.0079	0.002402	TRUE	6.65502e-12	0.000706556	4080687	TRUE	TRUE
	Height-2022	Height-2022	Males and Females	Continuous	36224396	rs952267	A	G	A	G	-0.00435661	0.0234	0.41017	0.4018	FALSE	FALSE	FALSE	0.0088	0.00764	TRUE	5.96546e-10	0.000703661	4080687	TRUE	TRUE
	Height-2022	Height-2022	Males and Females	Continuous	36224396	rs952319	T	C	T	C	0.017266	0.0029	0.133956	0.1425	FALSE	FALSE	FALSE	0.0113	0.7947	TRUE	2.34422e-65	0.00101128	4080687	TRUE	TRUE
	Height-2022	Height-2022	Males and Females	Continuous	36224396	rs9523313	G	A	G	A	0.0260194	0.0159	0.382366	0.3917	FALSE	FALSE	FALSE	0.0082	0.05194	TRUE	1e-200	0.000710041	4080687	TRUE	TRUE
	Height-2022	Height-2022	Males and Females	Continuous	36224396	rs9532760	T	C	T	C	-0.00571334	0.0027	0.167446	0.1682	FALSE	FALSE	FALSE	0.0112	0.8073	TRUE	6.77561e-10	0.000925801	4080687	TRUE	TRUE
	Height-2022	Height-2022	Males and Females	Continuous	36224396	rs9541921	A	C	A	C	0.00645393	0.0014	0.405497	0.4124	FALSE	FALSE	FALSE	0.0082	0.8655	TRUE	4.7662e-20	0.000703872	4080687	TRUE	TRUE
	Height-2022	Height-2022	Males and Females	Continuous	36224396	rs9554365	A	G	A	G	0.0073622	-0.0047	0.265078	0.2568	FALSE	FALSE	FALSE	0.0098	0.6331	TRUE	5.40358e-21	0.000783128	4080687	TRUE	TRUE
	Height-2022	Height-2022	Males and Females	Continuous	36224396	rs9556403	G	A	G	A	0.00525982	0.0032	0.36071	0.3646	FALSE	FALSE	FALSE	0.0083	0.6983	TRUE	2.30796e-13	0.000717611	4080687	TRUE	TRUE
	Height-2022	Height-2022	Males and Females	Continuous	36224396	rs9560105	A	T	A	T	0.00595406	-0.0055	0.285394	0.2819	FALSE	TRUE	FALSE	0.0089	0.5406	TRUE	7.86545e-15	0.000766315	4080687	TRUE	TRUE
	Height-2022	Height-2022	Males and Females	Continuous	36224396	rs9565748	G	T	G	T	-0.00497376	0.0072	0.377143	0.3701	FALSE	FALSE	FALSE	0.0083	0.3849	TRUE	5.13784e-12	0.000720655	4080687	TRUE	TRUE
	Height-2022	Height-2022	Males and Females	Continuous	36224396	rs9567518	T	C	T	C	-0.00613999	0.0095	0.778513	0.7782	FALSE	FALSE	FALSE	0.0096	0.3247	TRUE	3.87085e-13	0.000845729	4080687	TRUE	TRUE
	Height-2022	Height-2022	Males and Females	Continuous	36224396	rs9571522	C	A	C	A	-0.00499182	0.0021	0.374959	0.3848	FALSE	FALSE	FALSE	0.0082	0.796	TRUE	3.82561e-12	0.000718922	4080687	TRUE	TRUE
	Height-2022	Height-2022	Males and Females	Continuous	36224396	rs9575543	G	A	G	A	-0.00449477	-0.0151	0.471246	0.4857	FALSE	FALSE	FALSE	0.0083	0.07091	TRUE	1.20266e-10	0.000698054	4080687	TRUE	TRUE
	Height-2022	Height-2022	Males and Females	Continuous	36224396	rs958663	T	C	T	C	0.00488738	0.0011	0.423713	0.4305	FALSE	FALSE	FALSE	0.0083	0.8908	TRUE	2.34847e-12	0.000696997	4080687	TRUE	TRUE
	Height-2022	Height-2022	Males and Females	Continuous	36224396	rs9592809	T	C	T	C	-0.00713852	-0.0082	0.293861	0.2954	FALSE	FALSE	FALSE	0.0089	0.3553	TRUE	4.40089e-21	0.000757597	4080687	TRUE	TRUE
	Height-2022	Height-2022	Males and Females	Continuous	36224396	rs9618617	G	A	G	A	-0.00423042	0.0137	0.159779	0.1558	FALSE	FALSE	FALSE	0.0114	0.2266	TRUE	8.19743e-06	0.000948533	4080687	TRUE	TRUE
	Height-2022	Height-2022	Males and Females	Continuous	36224396	rs9649546	C	T	C	T	0.0099286	-0.0016	0.0901948	0.0895	FALSE	FALSE	FALSE	0.0142	0.9109	TRUE	1.39633e-16	0.00120128	4080687	TRUE	TRUE
	Height-2022	Height-2022	Males and Females	Continuous	36224396	rs9658081	T	C	T	C	-0.00382272	-0.0745	0.0119566	0.0135	FALSE	FALSE	FALSE	0.0361	0.03883	TRUE	0.441118	0.0049626	4080687	TRUE	TRUE
	Height-2022	Height-2022	Males and Females	Continuous	36224396	rs965935	A	C	A	C	0.00598157	-0.0176	0.446834	0.418	FALSE	FALSE	FALSE	0.0086	0.04127	TRUE	1.99748e-17	0.000704216	4080687	TRUE	TRUE
	Height-2022	Height-2022	Males and Females	Continuous	36224396	rs9662989	C	T	C	T	-0.00625183	-0.0017	0.141937	0.1605	FALSE	FALSE	FALSE	0.0122	0.8894	TRUE	3.74679e-10	0.000998021	4080687	TRUE	TRUE
	Height-2022	Height-2022	Males and Females	Continuous	36224396	rs9675039	A	G	A	G	-0.00495766	-0.0044	0.357092	0.3588	FALSE	FALSE	FALSE	0.0089	0.6249	TRUE	6.33983e-11	0.000758574	4080687	TRUE	TRUE
	Height-2022	Height-2022	Males and Females	Continuous	36224396	rs9689738	C	T	C	T	0.0133643	-0.0362	0.0468155	0.0427	FALSE	FALSE	FALSE	0.0213	0.09005	TRUE	1.5126e-16	0.00161883	4080687	TRUE	TRUE
	Height-2022	Height-2022	Males and Females	Continuous	36224396	rs975045	C	A	C	A	-0.0066913	0.0089	0.329239	0.3284	FALSE	FALSE	FALSE	0.0085	0.2931	TRUE	9.32869e-20	0.00073559	4080687	TRUE	TRUE
	Height-2022	Height-2022	Males and Females	Continuous	36224396	rs978266	A	G	A	G	0.0053508	-0.0079	0.517195	0.5172	FALSE	FALSE	FALSE	0.008	0.3261	TRUE	2.11305e-14	0.000700041	4080687	TRUE	TRUE
	Height-2022	Height-2022	Males and Females	Continuous	36224396	rs9810441	C	T	C	T	0.00666236	0.0048	0.310224	0.3127	FALSE	FALSE	FALSE	0.0087	0.583	TRUE	4.56056e-19	0.000746695	4080687	TRUE	TRUE
	Height-2022	Height-2022	Males and Females	Continuous	36224396	rs9814412	T	C	T	C	0.00471664	-0.0137	0.255162	0.2572	FALSE	FALSE	FALSE	0.0091	0.1328	TRUE	1.7861e-09	0.000783997	4080687	TRUE	TRUE
	Height-2022	Height-2022	Males and Females	Continuous	36224396	rs9839168	C	A	C	A	0.0074018	0.0152	0.109431	0.1106	FALSE	FALSE	FALSE	0.0132	0.2492	TRUE	2.07198e-11	0.0011046	4080687	TRUE	TRUE
	Height-2022	Height-2022	Males and Females	Continuous	36224396	rs9841435	G	A	G	A	0.0138267	0.0007	0.318282	0.3167	FALSE	FALSE	FALSE	0.0086	0.9333	TRUE	8.26953e-79	0.000735649	4080687	TRUE	TRUE
	Height-2022	Height-2022	Males and Females	Continuous	36224396	rs9847800	C	A	C	A	-0.00512224	-0.0071	0.509627	0.5024	FALSE	FALSE	FALSE	0.008	0.3776	TRUE	1.02603e-13	0.000688703	4080687	TRUE	TRUE
	Height-2022	Height-2022	Males and Females	Continuous	36224396	rs9853329	T	G	T	G	0.00440904	-0.0178	0.24007	0.2455	FALSE	FALSE	FALSE	0.0095	0.05943	TRUE	3.94035e-08	0.000802592	4080687	TRUE	TRUE
	Height-2022	Height-2022	Males and Females	Continuous	36224396	rs9863121	T	C	T	C	-0.00517019	0.0139	0.267074	0.2515	FALSE	FALSE	FALSE	0.0094	0.1389	TRUE	7.47185e-11	0.000794086	4080687	TRUE	TRUE
	Height-2022	Height-2022	Males and Females	Continuous	36224396	rs9865965	T	C	T	C	-0.00342964	0.0039	0.349221	0.3691	FALSE	FALSE	FALSE	0.0084	0.64	TRUE	2.23509e-06	0.000724941	4080687	TRUE	TRUE
	Height-2022	Height-2022	Males and Females	Continuous	36224396	rs9875758	G	A	G	A	-0.00589825	-0.001	0.503648	0.5155	FALSE	FALSE	FALSE	0.0083	0.9076	TRUE	1.37535e-17	0.00069089	4080687	TRUE	TRUE
	Height-2022	Height-2022	Males and Females	Continuous	36224396	rs9898140	A	G	A	G	-0.00519018	0.0221	0.190619	0.1958	FALSE	FALSE	FALSE	0.0103	0.03072	TRUE	3.50103e-09	0.00087877	4080687	TRUE	TRUE
	Height-2022	Height-2022	Males and Females	Continuous	36224396	rs9905189	T	C	T	C	0.00805303	-0.0055	0.0734114	0.0742	FALSE	FALSE	FALSE	0.0164	0.7367	TRUE	9.25699e-10	0.00131548	4080687	TRUE	TRUE
	Height-2022	Height-2022	Males and Females	Continuous	36224396	rs9908991	A	C	A	C	0.00909568	-0.0187	0.129212	0.1347	FALSE	FALSE	FALSE	0.0124	0.1336	TRUE	3.60203e-17	0.00107958	4080687	TRUE	TRUE
	Height-2022	Height-2022	Males and Females	Continuous	36224396	rs9910719	C	T	C	T	0.0224886	0.0371	0.00284275	0.0047	FALSE	FALSE	FALSE	0.0701	0.5971	TRUE	0.00125589	0.00697131	4080687	TRUE	TRUE
	Height-2022	Height-2022	Males and Females	Continuous	36224396	rs9913009	C	T	C	T	0.00484676	-0.0182	0.251874	0.2562	FALSE	FALSE	FALSE	0.0095	0.05499	TRUE	2.46999e-09	0.000812747	4080687	TRUE	TRUE
	Height-2022	Height-2022	Males and Females	Continuous	36224396	rs9915205	A	G	A	G	0.00818707	0.014	0.0823887	0.0823	FALSE	FALSE	FALSE	0.0162	0.3878	TRUE	1.1618e-10	0.00127045	4080687	TRUE	TRUE
	Height-2022	Height-2022	Males and Females	Continuous	36224396	rs9917256	A	G	A	G	0.00769971	-0.0093	0.123588	0.1265	FALSE	FALSE	FALSE	0.0126	0.459	TRUE	1.33776e-13	0.00104017	4080687	TRUE	TRUE
	Height-2022	Height-2022	Males and Females	Continuous	36224396	rs9920051	C	T	C	T	-0.0366308	-0.0805	0.00492144	0.0032	FALSE	FALSE	FALSE	0.0855	0.3461	TRUE	2.36265e-11	0.00548229	4080687	TRUE	TRUE
	Height-2022	Height-2022	Males and Females	Continuous	36224396	rs9920389	A	G	A	G	0.00933329	-0.0049	0.339655	0.3489	FALSE	FALSE	FALSE	0.0084	0.5573	TRUE	1.66711e-37	0.000729237	4080687	TRUE	TRUE
	Height-2022	Height-2022	Males and Females	Continuous	36224396	rs9946888	T	C	T	C	0.00832128	0.0065	0.529067	0.5172	FALSE	FALSE	FALSE	0.0084	0.4408	TRUE	2.24551e-33	0.000691256	4080687	TRUE	TRUE
	Height-2022	Height-2022	Males and Females	Continuous	36224396	rs9949083	C	T	C	T	-0.00747763	0.0037	0.197669	0.1927	FALSE	FALSE	FALSE	0.0106	0.7301	TRUE	2.33196e-17	0.000882219	4080687	TRUE	TRUE
	Height-2022	Height-2022	Males and Females	Continuous	36224396	rs9951431	T	C	T	C	0.00455281	0.0073	0.359076	0.3587	FALSE	FALSE	FALSE	0.0085	0.3919	TRUE	3.54362e-10	0.000725789	4080687	TRUE	TRUE
	Height-2022	Height-2022	Males and Females	Continuous	36224396	rs9954075	T	C	T	C	0.0201892	0.0028	0.0432333	0.0423	FALSE	FALSE	FALSE	0.0208	0.8911	TRUE	1.63458e-32	0.00170043	4080687	TRUE	TRUE
	Height-2022	Height-2022	Males and Females	Continuous	36224396	rs9964798	T	C	T	C	-0.00491394	-0.0076	0.757299	0.7536	FALSE	FALSE	FALSE	0.0093	0.4131	TRUE	1.07218e-09	0.000805792	4080687	TRUE	TRUE
	Height-2022	Height-2022	Males and Females	Continuous	36224396	rs999758	G	A	G	A	0.0164691	-0.0465	0.0309013	0.0306	FALSE	FALSE	FALSE	0.0241	0.05379	TRUE	1.7728e-16	0.00199952	4080687	TRUE	TRUE
	IL18	Interleukin-18	Males and Females	Continuous	NA	rs146245376	C	G	C	G	-0.559	-0.0138	0.938	0.9416	FALSE	TRUE	FALSE	0.0177	0.4336	TRUE	3.06e-08	0.10094	818	TRUE	TRUE
	IL6r	Interleukin-6 receptor	Males and Females	Continuous	NA	rs12126142	G	A	G	A	0.85	-0.0154	0.608	0.6102	FALSE	FALSE	FALSE	0.0084	0.06576	TRUE	1.81e-106	0.0387836	818	TRUE	TRUE
	IL8	Interleukin-8	Males and Females	Continuous	NA	rs11889675	C	T	C	T	0.364	-0.0007	0.848	0.846	FALSE	FALSE	FALSE	0.0114	0.9494	TRUE	4.6e-08	0.0665921	818	TRUE	TRUE
	LOY	Loss_of_Y_chromosome	Males and Females	Continuous	31748747	rs10048745	A	G	A	G	0.0413927	0.0171	0.256782	0.2458	FALSE	FALSE	FALSE	0.0097	0.0773	TRUE	4.4e-31	0.0102041	205011	TRUE	TRUE
	LOY	Loss_of_Y_chromosome	Males and Females	Continuous	31748747	rs10305667	C	T	C	T	0.0211893	0.0171	0.761595	0.7506	FALSE	FALSE	FALSE	0.0094	0.06858	TRUE	1.7e-10	0.00765306	205011	TRUE	TRUE
	LOY	Loss_of_Y_chromosome	Males and Females	Continuous	31748747	rs10410423	G	A	G	A	-0.0279007	0.0266	0.921	0.9837	FALSE	FALSE	FALSE	0.0362	0.4623	TRUE	5e-08	0.00500706	205011	TRUE	TRUE
	LOY	Loss_of_Y_chromosome	Males and Females	Continuous	31748747	rs10456506	T	C	T	C	0.0569049	0.019	0.8716	0.8867	FALSE	FALSE	FALSE	0.0128	0.1359	TRUE	6.6e-36	0.0127551	205011	TRUE	TRUE
	LOY	Loss_of_Y_chromosome	Males and Females	Continuous	31748747	rs1052053	G	A	G	A	0.064458	0.019	0.378628	0.3721	FALSE	FALSE	FALSE	0.0083	0.02199	TRUE	3.6e-91	0.0102041	205011	TRUE	TRUE
	LOY	Loss_of_Y_chromosome	Males and Females	Continuous	31748747	rs11082396	C	T	C	T	0.0899051	0.0068	0.128707	0.1317	FALSE	FALSE	FALSE	0.0119	0.5695	TRUE	1.6e-81	0.0127551	205011	TRUE	TRUE
	LOY	Loss_of_Y_chromosome	Males and Females	Continuous	31748747	rs111725880	C	T	C	T	0.0606978	-0.001	0.885613	0.884	FALSE	FALSE	FALSE	0.0137	0.9392	TRUE	6.5e-35	0.0127551	205011	TRUE	TRUE
	LOY	Loss_of_Y_chromosome	Males and Females	Continuous	31748747	rs11258419	G	A	G	A	0.0170333	-0.0075	0.602295	0.5599	FALSE	FALSE	FALSE	0.0082	0.3637	TRUE	7.6e-09	0.00765306	205011	TRUE	TRUE
	LOY	Loss_of_Y_chromosome	Males and Females	Continuous	31748747	rs113250338	A	AT	A	AT	0.0374265	0.0087	0.612452	0.6147	FALSE	FALSE	FALSE	0.009	0.3342	TRUE	3.3e-31	0.00765306	205011	TRUE	TRUE
	LOY	Loss_of_Y_chromosome	Males and Females	Continuous	31748747	rs11679328	T	C	T	C	0.0606978	-0.0009	0.063599	0.0833	FALSE	FALSE	FALSE	0.0155	0.9547	TRUE	4.8e-20	0.0178571	205011	TRUE	TRUE
	LOY	Loss_of_Y_chromosome	Males and Females	Continuous	31748747	rs117145034	A	G	A	G	0.09691	0.006	0.017399	0.0114	FALSE	FALSE	FALSE	0.0497	0.9044	TRUE	1.6e-12	0.0382653	205011	TRUE	TRUE
	LOY	Loss_of_Y_chromosome	Males and Females	Continuous	31748747	rs11769630	A	T	A	T	0.0569049	-0.0012	0.074807	0.0777	FALSE	TRUE	FALSE	0.0167	0.9428	TRUE	3.9e-21	0.0153061	205011	TRUE	TRUE
	LOY	Loss_of_Y_chromosome	Males and Females	Continuous	31748747	rs118035610	C	T	C	T	0.100371	0.0318	0.956067	0.9506	FALSE	FALSE	FALSE	0.019	0.09475	TRUE	5.5e-39	0.0204082	205011	TRUE	TRUE
	LOY	Loss_of_Y_chromosome	Males and Females	Continuous	31748747	rs11965885	G	T	G	T	0.0211893	0.0305	0.417162	0.4217	FALSE	FALSE	FALSE	0.0083	0.0002163	TRUE	5.3e-10	0.00765306	205011	TRUE	TRUE
	LOY	Loss_of_Y_chromosome	Males and Females	Continuous	31748747	rs12549737	T	C	T	C	0.0293838	0.0018	0.849037	0.8565	FALSE	FALSE	FALSE	0.0114	0.872	TRUE	7.1e-12	0.0102041	205011	TRUE	TRUE
	LOY	Loss_of_Y_chromosome	Males and Females	Continuous	31748747	rs12695310	G	T	G	T	0.0293838	-0.0017	0.470131	0.4936	FALSE	FALSE	FALSE	0.0079	0.8294	TRUE	3.4e-24	0.00765306	205011	TRUE	TRUE
	LOY	Loss_of_Y_chromosome	Males and Females	Continuous	31748747	rs13062095	C	T	C	T	0.049218	0.0245	0.336823	0.3371	FALSE	FALSE	FALSE	0.0085	0.003729	TRUE	1.3e-47	0.00765306	205011	TRUE	TRUE
	LOY	Loss_of_Y_chromosome	Males and Females	Continuous	31748747	rs13063578	A	T	A	T	0.0253059	-0.0102	0.400526	0.3992	FALSE	TRUE	FALSE	0.0082	0.2139	TRUE	2.1e-17	0.00765306	205011	TRUE	TRUE
	LOY	Loss_of_Y_chromosome	Males and Females	Continuous	31748747	rs13286011	C	T	C	T	0.0530784	-0.0312	0.967376	0.9661	FALSE	FALSE	FALSE	0.0222	0.1598	TRUE	2.9e-08	0.0229592	205011	TRUE	TRUE
	LOY	Loss_of_Y_chromosome	Males and Females	Continuous	31748747	rs1569419	T	C	T	C	0.0253059	-0.0013	0.233529	0.2323	FALSE	FALSE	FALSE	0.0106	0.9027	TRUE	1.1e-12	0.00765306	205011	TRUE	TRUE
	LOY	Loss_of_Y_chromosome	Males and Females	Continuous	31748747	rs16982394	A	C	A	C	0.045323	0.0094	0.266197	0.2637	FALSE	FALSE	FALSE	0.009	0.2985	TRUE	5.9e-40	0.00765306	205011	TRUE	TRUE
	LOY	Loss_of_Y_chromosome	Males and Females	Continuous	31748747	rs17064495	C	A	C	A	0.0606978	0.0154	0.0287	0.0244	FALSE	FALSE	FALSE	0.0268	0.565	TRUE	2.4e-10	0.0255102	205011	TRUE	TRUE
	LOY	Loss_of_Y_chromosome	Males and Females	Continuous	31748747	rs17255991	C	T	C	T	0.049218	0.0189	0.894355	0.9041	FALSE	FALSE	FALSE	0.014	0.1769	TRUE	2.2e-21	0.0153061	205011	TRUE	TRUE
	LOY	Loss_of_Y_chromosome	Males and Females	Continuous	31748747	rs173913	C	T	C	T	0.0128372	-0.0027	0.377149	0.3764	FALSE	FALSE	FALSE	0.0064	0.6747	TRUE	8.8e-09	0.00510204	205011	TRUE	TRUE
	LOY	Loss_of_Y_chromosome	Males and Females	Continuous	31748747	rs17758695	C	T	C	T	0.243038	-0.0122	0.970914	0.9789	FALSE	FALSE	FALSE	0.0387	0.7526	TRUE	5.2e-149	0.0382653	205011	TRUE	TRUE
	LOY	Loss_of_Y_chromosome	Males and Females	Continuous	31748747	rs1805419	G	A	G	A	0.0293838	0.012	0.716177	0.7145	FALSE	FALSE	FALSE	0.0095	0.2075	TRUE	2.3e-16	0.0102041	205011	TRUE	TRUE
	LOY	Loss_of_Y_chromosome	Males and Females	Continuous	31748747	rs200113015	C	T	C	T	0.0253059	0.025	0.226312	0.2228	FALSE	FALSE	FALSE	0.0099	0.01132	TRUE	4.8e-10	0.00765306	205011	TRUE	TRUE
	LOY	Loss_of_Y_chromosome	Males and Females	Continuous	31748747	rs218264	A	T	A	T	0.0253059	0.0065	0.750223	0.7345	FALSE	TRUE	FALSE	0.0096	0.4987	TRUE	6.2e-11	0.00765306	205011	TRUE	TRUE
	LOY	Loss_of_Y_chromosome	Males and Females	Continuous	31748747	rs2280548	T	G	T	G	0.0530784	0.0381	0.395835	0.3646	FALSE	FALSE	FALSE	0.0084	5.219e-06	TRUE	1.5e-57	0.00765306	205011	TRUE	TRUE
	LOY	Loss_of_Y_chromosome	Males and Females	Continuous	31748747	rs2291119	C	T	C	T	0.0211893	0.0185	0.708162	0.6942	FALSE	FALSE	FALSE	0.0089	0.03733	TRUE	1e-09	0.0102041	205011	TRUE	TRUE
	LOY	Loss_of_Y_chromosome	Males and Females	Continuous	31748747	rs2293661	G	A	G	A	0.0293838	0.0033	0.450607	0.4522	FALSE	FALSE	FALSE	0.0081	0.6808	TRUE	2.3e-21	0.00765306	205011	TRUE	TRUE
	LOY	Loss_of_Y_chromosome	Males and Females	Continuous	31748747	rs230533	G	A	G	A	0.0211893	0.0013	0.65059	0.6682	FALSE	FALSE	FALSE	0.0085	0.8778	TRUE	1.9e-11	0.00765306	205011	TRUE	TRUE
	LOY	Loss_of_Y_chromosome	Males and Females	Continuous	31748747	rs2382230	T	A	T	A	0.0211893	0.0109	0.66877	0.6696	FALSE	TRUE	FALSE	0.0086	0.2016	TRUE	1.1e-09	0.00765306	205011	TRUE	TRUE
	LOY	Loss_of_Y_chromosome	Males and Females	Continuous	31748747	rs2395902	G	T	G	T	0.0253059	0.0128	0.571736	0.5676	FALSE	FALSE	FALSE	0.0081	0.1145	TRUE	4.1e-13	0.00765306	205011	TRUE	TRUE
	LOY	Loss_of_Y_chromosome	Males and Females	Continuous	31748747	rs2527884	G	A	G	A	0.0211893	0.0091	0.510766	0.5068	FALSE	FALSE	FALSE	0.0081	0.2575	TRUE	2.5e-10	0.00765306	205011	TRUE	TRUE
	LOY	Loss_of_Y_chromosome	Males and Females	Continuous	31748747	rs2651932	G	A	G	A	0.0334238	0.0013	0.089204	0.1041	FALSE	FALSE	FALSE	0.0146	0.9302	TRUE	1.9e-08	0.0153061	205011	TRUE	TRUE
	LOY	Loss_of_Y_chromosome	Males and Females	Continuous	31748747	rs2701539	G	T	G	T	0.0374265	0.0172	0.063802	0.0656	FALSE	FALSE	FALSE	0.0161	0.284	TRUE	3.5e-09	0.0178571	205011	TRUE	TRUE
	LOY	Loss_of_Y_chromosome	Males and Females	Continuous	31748747	rs2908986	A	G	A	G	0.0211893	0.0073	0.291531	0.2766	FALSE	FALSE	FALSE	0.0096	0.4495	TRUE	4.3e-09	0.00765306	205011	TRUE	TRUE
	LOY	Loss_of_Y_chromosome	Males and Females	Continuous	31748747	rs291699	T	C	T	C	0.049218	0.0286	0.0898481	0.0625	FALSE	FALSE	FALSE	0.0164	0.0812	TRUE	2.9e-18	0.0127551	205011	TRUE	TRUE
	LOY	Loss_of_Y_chromosome	Males and Females	Continuous	31748747	rs2979469	C	G	C	G	0.0374265	-0.0138	0.741059	0.7444	FALSE	TRUE	FALSE	0.0092	0.1348	TRUE	2.8e-30	0.00765306	205011	TRUE	TRUE
	LOY	Loss_of_Y_chromosome	Males and Females	Continuous	31748747	rs34087210	G	C	G	C	0.0211893	0.0103	0.582564	0.6046	FALSE	TRUE	FALSE	0.0082	0.2082	TRUE	1.4e-10	0.00765306	205011	TRUE	TRUE
	LOY	Loss_of_Y_chromosome	Males and Females	Continuous	31748747	rs34778241	TG	T	TG	T	0.0334238	0.0014	0.619998	0.6115	FALSE	FALSE	FALSE	0.0096	0.8803	TRUE	1.2e-24	0.00765306	205011	TRUE	TRUE
	LOY	Loss_of_Y_chromosome	Males and Females	Continuous	31748747	rs34890930	T	C	T	C	0.0253059	-0.0227	0.727877	0.7243	FALSE	FALSE	FALSE	0.0091	0.01228	TRUE	3.3e-12	0.00765306	205011	TRUE	TRUE
	LOY	Loss_of_Y_chromosome	Males and Females	Continuous	31748747	rs36084354	A	G	A	G	0.045323	0.0126	0.09221	0.0737	FALSE	FALSE	FALSE	0.0168	0.4526	TRUE	1.7e-17	0.0153061	205011	TRUE	TRUE
	LOY	Loss_of_Y_chromosome	Males and Females	Continuous	31748747	rs3811444	C	T	C	T	0.0253059	-0.0064	0.666113	0.6581	FALSE	FALSE	FALSE	0.0092	0.4866	TRUE	2.9e-16	0.0102041	205011	TRUE	TRUE
	LOY	Loss_of_Y_chromosome	Males and Females	Continuous	31748747	rs392020	T	C	T	C	0.0170333	-0.0015	0.250622	0.2503	FALSE	FALSE	FALSE	0.0066	0.8206	TRUE	1.2e-11	0.00510204	205011	TRUE	TRUE
	LOY	Loss_of_Y_chromosome	Males and Females	Continuous	31748747	rs4288784	G	C	G	C	0.0374265	0.1038	0.076166	0.0536	FALSE	TRUE	FALSE	0.0187	2.746e-08	TRUE	8.5e-09	0.0153061	205011	TRUE	TRUE
	LOY	Loss_of_Y_chromosome	Males and Females	Continuous	31748747	rs458069	G	C	G	C	0.0211893	0.0001	0.701328	0.686	FALSE	TRUE	FALSE	0.0096	0.9916	TRUE	6.8e-09	0.00765306	205011	TRUE	TRUE
	LOY	Loss_of_Y_chromosome	Males and Females	Continuous	31748747	rs4669037	T	C	T	C	0.0253059	0.0167	0.321768	0.3409	FALSE	FALSE	FALSE	0.0092	0.06869	TRUE	5.5e-16	0.00765306	205011	TRUE	TRUE
	LOY	Loss_of_Y_chromosome	Males and Females	Continuous	31748747	rs4671127	C	G	C	G	0.0211893	0.0026	0.663347	0.6553	FALSE	TRUE	FALSE	0.0085	0.7617	TRUE	1.7e-09	0.00765306	205011	TRUE	TRUE
	LOY	Loss_of_Y_chromosome	Males and Females	Continuous	31748747	rs4753659	T	C	T	C	-0.00704458	-0.0089	0.688	0.6764	FALSE	FALSE	FALSE	0.0095	0.3492	TRUE	5e-08	0.00128162	205011	TRUE	TRUE
	LOY	Loss_of_Y_chromosome	Males and Females	Continuous	31748747	rs478093	G	A	G	A	0.0211893	-0.0178	0.682967	0.6861	FALSE	FALSE	FALSE	0.0086	0.03802	TRUE	1.2e-08	0.00765306	205011	TRUE	TRUE
	LOY	Loss_of_Y_chromosome	Males and Females	Continuous	31748747	rs56795609	A	T	A	T	0.0253059	0.0467	0.824774	0.8339	FALSE	TRUE	FALSE	0.0113	3.461e-05	TRUE	8.8e-11	0.0102041	205011	TRUE	TRUE
	LOY	Loss_of_Y_chromosome	Males and Females	Continuous	31748747	rs57026767	C	T	C	T	0.0253059	0.0034	0.160054	0.1628	FALSE	FALSE	FALSE	0.0109	0.7583	TRUE	2.5e-09	0.0102041	205011	TRUE	TRUE
	LOY	Loss_of_Y_chromosome	Males and Females	Continuous	31748747	rs58222464	GA	G	GA	G	0.0253059	0.0026	0.151523	0.1553	FALSE	FALSE	FALSE	0.0112	0.8136	TRUE	3.6e-08	0.0102041	205011	TRUE	TRUE
	LOY	Loss_of_Y_chromosome	Males and Females	Continuous	31748747	rs58355844	A	AT	A	AT	0.0170333	0.0024	0.415593	0.4022	FALSE	FALSE	FALSE	0.0083	0.7707	TRUE	2.6e-08	0.00765306	205011	TRUE	TRUE
	LOY	Loss_of_Y_chromosome	Males and Females	Continuous	31748747	rs5914348	T	G	T	G	0.0170333	-0.0177	0.740794	0.7295	FALSE	FALSE	FALSE	0.0063	0.005155	TRUE	3.9e-10	0.00765306	205011	TRUE	TRUE
	LOY	Loss_of_Y_chromosome	Males and Females	Continuous	31748747	rs59633341	A	AT	A	AT	0.0934217	0.0146	0.162838	0.1587	FALSE	FALSE	FALSE	0.012	0.2211	TRUE	6.6e-112	0.0127551	205011	TRUE	TRUE
	LOY	Loss_of_Y_chromosome	Males and Females	Continuous	31748747	rs60781426	A	G	A	G	0.0293838	0.0044	0.116814	0.1162	FALSE	FALSE	FALSE	0.0126	0.7279	TRUE	3.5e-09	0.0127551	205011	TRUE	TRUE
	LOY	Loss_of_Y_chromosome	Males and Females	Continuous	31748747	rs60808706	G	A	G	A	0.045323	0.0009	0.94987	0.9404	FALSE	FALSE	FALSE	0.0177	0.958	TRUE	3.7e-10	0.0204082	205011	TRUE	TRUE
	LOY	Loss_of_Y_chromosome	Males and Females	Continuous	31748747	rs6089050	C	T	C	T	0.0681859	0.0217	0.787411	0.7705	FALSE	FALSE	FALSE	0.0096	0.02365	TRUE	6.2e-76	0.0127551	205011	TRUE	TRUE
	LOY	Loss_of_Y_chromosome	Males and Females	Continuous	31748747	rs621940	C	G	C	G	0.0374265	0.0008	0.841647	0.8486	FALSE	TRUE	FALSE	0.0112	0.9465	TRUE	8.3e-17	0.0127551	205011	TRUE	TRUE
	LOY	Loss_of_Y_chromosome	Males and Females	Continuous	31748747	rs6479226	T	G	T	G	0.0211893	-0.0061	0.455328	0.4467	FALSE	FALSE	FALSE	0.008	0.4433	TRUE	2.5e-12	0.00765306	205011	TRUE	TRUE
	LOY	Loss_of_Y_chromosome	Males and Females	Continuous	31748747	rs670180	A	T	A	T	0.0211893	-0.0034	0.5743	0.5686	FALSE	TRUE	TRUE	0.0083	0.6876	TRUE	1.5e-14	0.00765306	205011	TRUE	FALSE
	LOY	Loss_of_Y_chromosome	Males and Females	Continuous	31748747	rs6731121	G	T	G	T	0.0211893	-0.0033	0.386295	0.3959	FALSE	FALSE	FALSE	0.0083	0.6949	TRUE	1.4e-11	0.00765306	205011	TRUE	TRUE
	LOY	Loss_of_Y_chromosome	Males and Females	Continuous	31748747	rs6924733	G	T	G	T	0.0211893	-0.0038	0.484813	0.4918	FALSE	FALSE	FALSE	0.0084	0.6534	TRUE	2.3e-11	0.00765306	205011	TRUE	TRUE
	LOY	Loss_of_Y_chromosome	Males and Females	Continuous	31748747	rs6939093	A	G	A	G	0.049218	-0.013	0.036441	0.0445	FALSE	FALSE	FALSE	0.0214	0.5435	TRUE	4.9e-09	0.0204082	205011	TRUE	TRUE
	LOY	Loss_of_Y_chromosome	Males and Females	Continuous	31748747	rs7035770	A	C	A	C	0.0170333	0.0053	0.457223	0.4651	FALSE	FALSE	FALSE	0.0079	0.5052	TRUE	2e-09	0.00765306	205011	TRUE	TRUE
	LOY	Loss_of_Y_chromosome	Males and Females	Continuous	31748747	rs710422	G	A	G	A	0.0293838	0.0038	0.22173	0.2373	FALSE	FALSE	FALSE	0.0098	0.7003	TRUE	3e-15	0.0102041	205011	TRUE	TRUE
	LOY	Loss_of_Y_chromosome	Males and Females	Continuous	31748747	rs7172615	G	T	G	T	0.0293838	-0.0168	0.760604	0.7629	FALSE	FALSE	FALSE	0.0094	0.0731	TRUE	2e-14	0.00765306	205011	TRUE	TRUE
	LOY	Loss_of_Y_chromosome	Males and Females	Continuous	31748747	rs7223609	T	C	T	C	0.0293838	0.0096	0.184593	0.1726	FALSE	FALSE	FALSE	0.0127	0.4491	TRUE	6.9e-11	0.0127551	205011	TRUE	TRUE
	LOY	Loss_of_Y_chromosome	Males and Females	Continuous	31748747	rs7271671	C	A	C	A	0.0863598	0.006	0.926933	0.8325	FALSE	FALSE	FALSE	0.0108	0.5772	TRUE	1.1e-31	0.0204082	205011	TRUE	TRUE
	LOY	Loss_of_Y_chromosome	Males and Females	Continuous	31748747	rs72899729	G	T	G	T	0.161368	-0.0733	0.013576	0.0114	FALSE	FALSE	FALSE	0.0427	0.08649	TRUE	1.2e-31	0.0484694	205011	TRUE	TRUE
	LOY	Loss_of_Y_chromosome	Males and Females	Continuous	31748747	rs72955755	G	C	G	C	0.0253059	0.0057	0.458912	0.4529	FALSE	TRUE	TRUE	0.0083	0.4879	TRUE	6.7e-15	0.00765306	205011	TRUE	FALSE
	LOY	Loss_of_Y_chromosome	Males and Females	Continuous	31748747	rs73176930	A	C	A	C	0.0413927	-0.0106	0.79832	0.8185	FALSE	FALSE	FALSE	0.0105	0.3121	TRUE	1.3e-26	0.0102041	205011	TRUE	TRUE
	LOY	Loss_of_Y_chromosome	Males and Females	Continuous	31748747	rs73721669	C	G	C	G	0.064458	-0.0249	0.87468	0.8617	FALSE	TRUE	FALSE	0.0118	0.0342	TRUE	9.7e-44	0.0127551	205011	TRUE	TRUE
	LOY	Loss_of_Y_chromosome	Males and Females	Continuous	31748747	rs739846	A	G	A	G	0.0374265	0.0115	0.076161	0.0797	FALSE	FALSE	FALSE	0.0149	0.4398	TRUE	1.9e-11	0.0153061	205011	TRUE	TRUE
	LOY	Loss_of_Y_chromosome	Males and Females	Continuous	31748747	rs74845559	C	G	C	G	0.0374265	0.0092	0.854863	0.8514	FALSE	TRUE	FALSE	0.0114	0.4195	TRUE	4.3e-16	0.0127551	205011	TRUE	TRUE
	LOY	Loss_of_Y_chromosome	Males and Females	Continuous	31748747	rs76428106	C	T	C	T	0.10721	0.0406	0.013184	0.0135	FALSE	FALSE	FALSE	0.0415	0.3288	TRUE	1.6e-13	0.0433673	205011	TRUE	TRUE
	LOY	Loss_of_Y_chromosome	Males and Females	Continuous	31748747	rs7781977	C	T	C	T	0.0293838	0.0034	0.690721	0.7009	FALSE	FALSE	FALSE	0.0094	0.718	TRUE	2.5e-17	0.00765306	205011	TRUE	TRUE
	LOY	Loss_of_Y_chromosome	Males and Females	Continuous	31748747	rs79966604	G	GGT	G	GGT	0.0293838	-0.0045	0.662751	0.6656	FALSE	FALSE	FALSE	0.0086	0.6005	TRUE	2.8e-19	0.0102041	205011	TRUE	TRUE
	LOY	Loss_of_Y_chromosome	Males and Females	Continuous	31748747	rs80036149	A	C	A	C	0.0293838	0.0007	0.886789	0.8936	FALSE	FALSE	FALSE	0.0134	0.9577	TRUE	1.4e-08	0.0127551	205011	TRUE	TRUE
	LOY	Loss_of_Y_chromosome	Males and Females	Continuous	31748747	rs8088824	C	T	C	T	-0.0279305	-0.0096	0.277	0.2305	FALSE	FALSE	FALSE	0.0095	0.3111	TRUE	5e-08	0.00139173	205011	TRUE	TRUE
	LOY	Loss_of_Y_chromosome	Males and Females	Continuous	31748747	rs9262570	T	C	T	C	0.071882	-0.042	0.024811	0.0191	FALSE	FALSE	FALSE	0.029	0.1473	TRUE	5e-12	0.0280612	205011	TRUE	TRUE
	LOY	Loss_of_Y_chromosome	Males and Females	Continuous	31748747	rs9400267	T	C	T	C	0.0530784	-0.0065	0.483957	0.4744	FALSE	FALSE	FALSE	0.008	0.4182	TRUE	3.9e-67	0.00765306	205011	TRUE	TRUE
	LOY	Loss_of_Y_chromosome	Males and Females	Continuous	31748747	rs9568304	G	A	G	A	-0.00948853	0.012	0.369	0.2703	FALSE	FALSE	FALSE	0.0089	0.1787	TRUE	5e-08	0.00134123	205011	TRUE	TRUE
	LOY	Loss_of_Y_chromosome	Males and Females	Continuous	31748747	rs9844706	G	A	G	A	0.045323	0.0088	0.112512	0.1184	FALSE	FALSE	FALSE	0.0126	0.4851	TRUE	1.6e-19	0.0127551	205011	TRUE	TRUE
	LOY	Loss_of_Y_chromosome	Males and Females	Continuous	31748747	rs9943081	C	A	C	A	0.0253059	0.0216	0.852307	0.8329	FALSE	FALSE	FALSE	0.0109	0.04619	TRUE	9.6e-09	0.0102041	205011	TRUE	TRUE
	Leisure_screen_time	Leisure_screen_time	Males and Females	Continuous	36071172	rs10189857	A	G	A	G	-0.0274	0.0009	0.5653	0.5642	FALSE	FALSE	FALSE	0.0082	0.9095	TRUE	7.8e-15	0.0035	526725	TRUE	TRUE
	Leisure_screen_time	Leisure_screen_time	Males and Females	Continuous	36071172	rs10889193	C	A	C	A	-0.0243	0.0195	0.4453	0.4258	FALSE	FALSE	FALSE	0.0084	0.01977	TRUE	4.94e-10	0.0039	526725	TRUE	TRUE
	Leisure_screen_time	Leisure_screen_time	Males and Females	Continuous	36071172	rs11074658	T	C	T	C	-0.0239	0.0103	0.5913	0.598	FALSE	FALSE	FALSE	0.0083	0.2188	TRUE	9.21e-10	0.0039	526725	TRUE	TRUE
	Leisure_screen_time	Leisure_screen_time	Males and Females	Continuous	36071172	rs11275375	T	TAATTAAAAATTATGTGAAAAC	T	TAATTAAAAATTATGTGAAAAC	-0.0418	0.0079	0.6775	0.6663	FALSE	FALSE	FALSE	0.0084	0.3487	TRUE	2.59e-22	0.0043	526725	TRUE	TRUE
	Leisure_screen_time	Leisure_screen_time	Males and Females	Continuous	36071172	rs114590429	C	A	C	A	-0.0376	0.0231	0.8843	0.8824	FALSE	FALSE	FALSE	0.013	0.07417	TRUE	3.03e-10	0.006	526725	TRUE	TRUE
	Leisure_screen_time	Leisure_screen_time	Males and Females	Continuous	36071172	rs12062845	C	A	C	A	-0.0281	0.0081	0.7842	0.7725	FALSE	FALSE	FALSE	0.0096	0.4025	TRUE	2.41e-11	0.0042	526725	TRUE	TRUE
	Leisure_screen_time	Leisure_screen_time	Males and Females	Continuous	36071172	rs12324720	A	G	A	G	-0.0271	-0.0002	0.1756	0.1842	FALSE	FALSE	FALSE	0.0104	0.9821	TRUE	3.53e-09	0.0046	526725	TRUE	TRUE
	Leisure_screen_time	Leisure_screen_time	Males and Females	Continuous	36071172	rs12617870	G	T	G	T	-0.0263	0.0023	0.4623	0.461	FALSE	FALSE	FALSE	0.0081	0.7752	TRUE	6.62e-14	0.0035	526725	TRUE	TRUE
	Leisure_screen_time	Leisure_screen_time	Males and Females	Continuous	36071172	rs12678836	C	A	C	A	-0.0232	0.0002	0.576	0.5728	FALSE	FALSE	FALSE	0.0083	0.9809	TRUE	5.37e-11	0.0035	526725	TRUE	TRUE
	Leisure_screen_time	Leisure_screen_time	Males and Females	Continuous	36071172	rs12962050	A	G	A	G	-0.0234	0.0013	0.647	0.6537	FALSE	FALSE	FALSE	0.0086	0.8803	TRUE	1.18e-10	0.0036	526725	TRUE	TRUE
	Leisure_screen_time	Leisure_screen_time	Males and Females	Continuous	36071172	rs12992995	A	C	A	C	-0.0258	-0.0175	0.2755	0.2687	FALSE	FALSE	FALSE	0.0102	0.08635	TRUE	2.1e-09	0.0043	526725	TRUE	TRUE
	Leisure_screen_time	Leisure_screen_time	Males and Females	Continuous	36071172	rs13235840	A	T	A	T	-0.0313	0.0063	0.8186	0.8108	FALSE	TRUE	FALSE	0.0103	0.5426	TRUE	3.48e-10	0.005	526725	TRUE	TRUE
	Leisure_screen_time	Leisure_screen_time	Males and Females	Continuous	36071172	rs1375561	C	T	C	T	-0.0232	-0.0036	0.3466	0.3547	FALSE	FALSE	FALSE	0.0084	0.6641	TRUE	2.55e-10	0.0037	526725	TRUE	TRUE
	Leisure_screen_time	Leisure_screen_time	Males and Females	Continuous	36071172	rs1391954	G	T	G	T	-0.0245	0.011	0.5561	0.567	FALSE	FALSE	FALSE	0.0081	0.1751	TRUE	1.51e-09	0.004	526725	TRUE	TRUE
	Leisure_screen_time	Leisure_screen_time	Males and Females	Continuous	36071172	rs144155998	TA	T	TA	T	-0.0434	-0.0092	0.8501	0.8375	FALSE	FALSE	FALSE	0.0117	0.4314	TRUE	1.3e-14	0.0056	526725	TRUE	TRUE
	Leisure_screen_time	Leisure_screen_time	Males and Females	Continuous	36071172	rs145255225	CAT	C	CAT	C	-0.025	0.0056	0.5752	0.5826	FALSE	FALSE	FALSE	0.0082	0.4978	TRUE	1.28e-09	0.0041	526725	TRUE	TRUE
	Leisure_screen_time	Leisure_screen_time	Males and Females	Continuous	36071172	rs148544378	T	C	T	C	-0.0884	0.0027	0.0206	0.0124	FALSE	FALSE	FALSE	0.0429	0.9497	TRUE	6.55e-11	0.0135	526725	TRUE	TRUE
	Leisure_screen_time	Leisure_screen_time	Males and Females	Continuous	36071172	rs1604558	A	G	A	G	-0.0234	-0.0072	0.7401	0.7369	FALSE	FALSE	FALSE	0.0067	0.286	TRUE	1.36e-09	0.0039	526725	TRUE	TRUE
	Leisure_screen_time	Leisure_screen_time	Males and Females	Continuous	36071172	rs17025214	T	C	T	C	-0.0221	0.0047	0.3099	0.2943	FALSE	FALSE	FALSE	0.0087	0.5921	TRUE	4.31e-09	0.0038	526725	TRUE	TRUE
	Leisure_screen_time	Leisure_screen_time	Males and Females	Continuous	36071172	rs17621391	C	T	C	T	-0.0243	0.0047	0.2649	0.2659	FALSE	FALSE	FALSE	0.0099	0.6338	TRUE	2.11e-09	0.0041	526725	TRUE	TRUE
	Leisure_screen_time	Leisure_screen_time	Males and Females	Continuous	36071172	rs1860337	T	C	T	C	-0.0253	0.0023	0.5953	0.5955	FALSE	FALSE	FALSE	0.0085	0.788	TRUE	9.08e-11	0.0039	526725	TRUE	TRUE
	Leisure_screen_time	Leisure_screen_time	Males and Females	Continuous	36071172	rs197439	A	G	A	G	-0.0259	0.0059	0.6007	0.5875	FALSE	FALSE	FALSE	0.0083	0.4787	TRUE	3.29e-11	0.0039	526725	TRUE	TRUE
	Leisure_screen_time	Leisure_screen_time	Males and Females	Continuous	36071172	rs1999065	C	T	C	T	-0.0249	0.0074	0.6623	0.6571	FALSE	FALSE	FALSE	0.0086	0.392	TRUE	1.24e-11	0.0037	526725	TRUE	TRUE
	Leisure_screen_time	Leisure_screen_time	Males and Females	Continuous	36071172	rs2229383	T	G	T	G	-0.0287	0.006	0.6347	0.6467	FALSE	FALSE	FALSE	0.0087	0.4905	TRUE	6.4e-13	0.004	526725	TRUE	TRUE
	Leisure_screen_time	Leisure_screen_time	Males and Females	Continuous	36071172	rs2529484	G	C	G	C	-0.0221	0.0021	0.6485	0.6585	FALSE	TRUE	FALSE	0.0085	0.8089	TRUE	1.39e-09	0.0036	526725	TRUE	TRUE
	Leisure_screen_time	Leisure_screen_time	Males and Females	Continuous	36071172	rs2783992	T	C	T	C	-0.0242	0.0035	0.5385	0.5572	FALSE	FALSE	FALSE	0.008	0.6643	TRUE	3.36e-10	0.0038	526725	TRUE	TRUE
	Leisure_screen_time	Leisure_screen_time	Males and Females	Continuous	36071172	rs34864022	A	G	A	G	-0.0483	0.0241	0.9341	0.9397	FALSE	FALSE	FALSE	0.0168	0.1511	TRUE	4.71e-10	0.0078	526725	TRUE	TRUE
	Leisure_screen_time	Leisure_screen_time	Males and Females	Continuous	36071172	rs36079846	T	C	T	C	-0.0239	0.0017	0.5205	0.5304	FALSE	FALSE	FALSE	0.0081	0.8328	TRUE	4.52e-10	0.0038	526725	TRUE	TRUE
	Leisure_screen_time	Leisure_screen_time	Males and Females	Continuous	36071172	rs3791033	C	T	C	T	-0.0331	0.0218	0.331	0.3305	FALSE	FALSE	FALSE	0.0084	0.009019	TRUE	3.66e-16	0.0041	526725	TRUE	TRUE
	Leisure_screen_time	Leisure_screen_time	Males and Females	Continuous	36071172	rs4303732	C	T	C	T	-0.0265	0.0043	0.402	0.3894	FALSE	FALSE	FALSE	0.0086	0.6202	TRUE	5.37e-14	0.0035	526725	TRUE	TRUE
	Leisure_screen_time	Leisure_screen_time	Males and Females	Continuous	36071172	rs4416502	G	A	G	A	-0.0291	-0.013	0.8004	0.7799	FALSE	FALSE	FALSE	0.0099	0.1924	TRUE	1.38e-09	0.0048	526725	TRUE	TRUE
	Leisure_screen_time	Leisure_screen_time	Males and Females	Continuous	36071172	rs4483592	C	T	C	T	-0.036	0.0035	0.8367	0.8291	FALSE	FALSE	FALSE	0.0107	0.7407	TRUE	3.97e-12	0.0052	526725	TRUE	TRUE
	Leisure_screen_time	Leisure_screen_time	Males and Females	Continuous	36071172	rs4551799	A	G	A	G	-0.0241	0.0085	0.3436	0.3351	FALSE	FALSE	FALSE	0.0092	0.354	TRUE	6.91e-10	0.0039	526725	TRUE	TRUE
	Leisure_screen_time	Leisure_screen_time	Males and Females	Continuous	36071172	rs55751618	CA	C	CA	C	-0.0326	-0.0028	0.6306	0.6392	FALSE	FALSE	FALSE	0.0086	0.7484	TRUE	8.3e-15	0.0042	526725	TRUE	TRUE
	Leisure_screen_time	Leisure_screen_time	Males and Females	Continuous	36071172	rs558134	T	C	T	C	-0.0225	-0.0003	0.3835	0.3892	FALSE	FALSE	FALSE	0.0086	0.9736	TRUE	5.05e-10	0.0036	526725	TRUE	TRUE
	Leisure_screen_time	Leisure_screen_time	Males and Females	Continuous	36071172	rs56151256	C	A	C	A	-0.0285	-0.011	0.2502	0.2392	FALSE	FALSE	FALSE	0.0096	0.2492	TRUE	1.17e-10	0.0044	526725	TRUE	TRUE
	Leisure_screen_time	Leisure_screen_time	Males and Females	Continuous	36071172	rs62131183	A	G	A	G	-0.0539	-0.018	0.0469	0.0478	FALSE	FALSE	FALSE	0.0203	0.3747	TRUE	3.31e-09	0.0091	526725	TRUE	TRUE
	Leisure_screen_time	Leisure_screen_time	Males and Females	Continuous	36071172	rs62151809	C	T	C	T	-0.0228	-0.0051	0.5474	0.5526	FALSE	FALSE	FALSE	0.0081	0.5262	TRUE	3.9e-09	0.0039	526725	TRUE	TRUE
	Leisure_screen_time	Leisure_screen_time	Males and Females	Continuous	36071172	rs62244886	G	C	G	C	-0.0239	0.0107	0.3962	0.3862	FALSE	TRUE	FALSE	0.0083	0.1963	TRUE	1.24e-09	0.0039	526725	TRUE	TRUE
	Leisure_screen_time	Leisure_screen_time	Males and Females	Continuous	36071172	rs6457816	T	C	T	C	-0.0414	-0.011	0.9343	0.931	FALSE	FALSE	FALSE	0.0158	0.486	TRUE	3.97e-09	0.007	526725	TRUE	TRUE
	Leisure_screen_time	Leisure_screen_time	Males and Females	Continuous	36071172	rs6685030	A	G	A	G	-0.0217	-0.0065	0.48	0.4722	FALSE	FALSE	FALSE	0.0082	0.4299	TRUE	5.27e-10	0.0035	526725	TRUE	TRUE
	Leisure_screen_time	Leisure_screen_time	Males and Females	Continuous	36071172	rs6857	T	C	T	C	-0.0369	-0.0299	0.1689	0.1707	FALSE	FALSE	FALSE	0.0112	0.007435	TRUE	5.8e-15	0.0047	526725	TRUE	TRUE
	Leisure_screen_time	Leisure_screen_time	Males and Females	Continuous	36071172	rs7067170	G	A	G	A	-0.0257	0.0069	0.7623	0.7637	FALSE	FALSE	FALSE	0.0068	0.3094	TRUE	8.66e-11	0.004	526725	TRUE	TRUE
	Leisure_screen_time	Leisure_screen_time	Males and Females	Continuous	36071172	rs71658797	T	A	T	A	-0.0373	-0.0081	0.8777	0.8906	FALSE	TRUE	FALSE	0.0129	0.5276	TRUE	1.81e-10	0.0058	526725	TRUE	TRUE
	Leisure_screen_time	Leisure_screen_time	Males and Females	Continuous	36071172	rs73420302	C	G	C	G	-0.03	0	0.1785	0.177	FALSE	TRUE	FALSE	0.011	0.9965	TRUE	3.04e-09	0.0051	526725	TRUE	TRUE
	Leisure_screen_time	Leisure_screen_time	Males and Females	Continuous	36071172	rs73581580	G	A	G	A	-0.037	-0.0038	0.8761	0.8865	FALSE	FALSE	FALSE	0.0155	0.8048	TRUE	1.94e-10	0.0058	526725	TRUE	TRUE
	Leisure_screen_time	Leisure_screen_time	Males and Females	Continuous	36071172	rs7430216	C	T	C	T	-0.025	0.0126	0.7773	0.7731	FALSE	FALSE	FALSE	0.01	0.2092	TRUE	2.5e-09	0.0042	526725	TRUE	TRUE
	Leisure_screen_time	Leisure_screen_time	Males and Females	Continuous	36071172	rs7432837	T	C	T	C	-0.0235	0.0096	0.7415	0.7524	FALSE	FALSE	FALSE	0.0093	0.302	TRUE	3.24e-09	0.004	526725	TRUE	TRUE
	Leisure_screen_time	Leisure_screen_time	Males and Females	Continuous	36071172	rs743699	A	G	A	G	-0.0267	0.0006	0.7433	0.7359	FALSE	FALSE	FALSE	0.0092	0.9523	TRUE	1.18e-09	0.0044	526725	TRUE	TRUE
	Leisure_screen_time	Leisure_screen_time	Males and Females	Continuous	36071172	rs7615206	T	C	T	C	-0.0345	-0.0287	0.5703	0.5909	FALSE	FALSE	FALSE	0.0081	0.0003815	TRUE	1.5e-22	0.0035	526725	TRUE	TRUE
	Leisure_screen_time	Leisure_screen_time	Males and Females	Continuous	36071172	rs76267866	A	T	A	T	-0.0297	0.0019	0.7923	0.7905	FALSE	TRUE	FALSE	0.0098	0.8484	TRUE	3.53e-10	0.0047	526725	TRUE	TRUE
	Leisure_screen_time	Leisure_screen_time	Males and Females	Continuous	36071172	rs7821826	C	T	C	T	-0.0207	0.0174	0.5075	0.5188	FALSE	FALSE	FALSE	0.0082	0.03411	TRUE	3.25e-09	0.0035	526725	TRUE	TRUE
	Leisure_screen_time	Leisure_screen_time	Males and Females	Continuous	36071172	rs78394231	T	C	T	C	-0.0381	-0.0422	0.9015	0.8992	FALSE	FALSE	FALSE	0.0137	0.002027	TRUE	3.53e-09	0.0065	526725	TRUE	TRUE
	Leisure_screen_time	Leisure_screen_time	Males and Females	Continuous	36071172	rs9513416	G	A	G	A	-0.0281	0.0099	0.1589	0.1465	FALSE	FALSE	FALSE	0.0115	0.3885	TRUE	4.1e-09	0.0048	526725	TRUE	TRUE
	Leisure_screen_time	Leisure_screen_time	Males and Females	Continuous	36071172	rs9821299	G	A	G	A	-0.0285	-0.0049	0.8146	0.8144	FALSE	FALSE	FALSE	0.0104	0.6394	TRUE	3.63e-09	0.0048	526725	TRUE	TRUE
	Leisure_screen_time	Leisure_screen_time	Males and Females	Continuous	36071172	rs9867121	A	C	A	C	-0.0317	-0.0168	0.1829	0.1847	FALSE	FALSE	FALSE	0.0105	0.1111	TRUE	2.02e-10	0.005	526725	TRUE	TRUE
	MCP2	Monocyte Chemotactic Protein 2	Males and Females	Continuous	NA	rs1133763	A	C	A	C	-0.419	0.0019	0.853	0.8431	FALSE	FALSE	FALSE	0.0112	0.8662	TRUE	3.54e-13	0.0576176	818	TRUE	TRUE
	MCSF	Macrophage Colony-Stimulating Factor 1	Males and Females	Continuous	NA	rs111494896	G	C	G	C	-0.695	-0.0153	0.959	0.9535	FALSE	TRUE	FALSE	0.0193	0.4286	TRUE	2.77e-08	0.125104	818	TRUE	TRUE
	MIP1a	Macrophage Inflammatory Protein-1 alpha	Males and Females	Continuous	NA	rs2015086	A	G	A	G	0.49	0.0244	0.848	0.8541	FALSE	FALSE	FALSE	0.0127	0.05553	TRUE	2.56e-15	0.0619416	818	TRUE	TRUE
	MIP1b	Macrophage Inflammatory Protein-1 beta	Males and Females	Continuous	NA	rs145617407	T	C	T	C	0.348	0.0085	0.867	0.8612	FALSE	FALSE	FALSE	0.0119	0.474	TRUE	2.58e-10	0.0550448	818	TRUE	TRUE
	MIP1b	Macrophage Inflammatory Protein-1 beta	Males and Females	Continuous	NA	rs4796217	T	C	T	C	-0.234	0.015	0.676	0.6467	FALSE	FALSE	FALSE	0.0103	0.1448	TRUE	1.19e-08	0.0410443	818	TRUE	TRUE
	MMP7	Matrix Metalloproteinase-7	Males and Females	Continuous	NA	rs9753755	C	T	C	T	0.913	-0.0231	0.966	0.9719	FALSE	FALSE	FALSE	0.0243	0.3421	TRUE	8.87e-11	0.140785	818	TRUE	TRUE
	MPIF1	Myeloid Progenitor Inhibitory Factor 1	Males and Females	Continuous	NA	rs861273	A	G	A	G	-0.455	-0.0013	0.771	0.8015	FALSE	FALSE	FALSE	0.0109	0.9033	TRUE	6.37e-14	0.0606647	818	TRUE	TRUE
	NrCAM	Neuronal Cell Adhesion Molecule	Males and Females	Continuous	NA	rs10487851	T	C	T	C	0.242	0.0184	0.69	0.6907	FALSE	FALSE	FALSE	0.0087	0.03505	TRUE	3.01e-10	0.0384233	818	TRUE	TRUE
	Plasma omega-6 polyunsaturated fatty acid levels (adrenic acid) PMID:24823311	Plasma omega-6 polyunsaturated fatty acid levels (adrenic acid)	Males and Females	Continuous	24823311	rs174550	T	C	T	C	0.05	0.0028	0.674	0.6586	FALSE	FALSE	FALSE	0.0085	0.7452	TRUE	4e-140	0.00198412	8631	TRUE	TRUE
	Plasma omega-6 polyunsaturated fatty acid levels (arachidonic acid) PMID:24823311	Plasma omega-6 polyunsaturated fatty acid levels (arachidonic acid)	Males and Females	Continuous	24823311	rs16829840	T	C	T	C	0.46	0.0418	0.014	0.0229	FALSE	FALSE	FALSE	0.0275	0.129	TRUE	3e-08	0.083011	8631	TRUE	TRUE
	Plasma omega-6 polyunsaturated fatty acid levels (arachidonic acid) PMID:24823311	Plasma omega-6 polyunsaturated fatty acid levels (arachidonic acid)	Males and Females	Continuous	24823311	rs1741	C	G	C	G	-0.2	-0.0173	0.308	0.3037	FALSE	TRUE	FALSE	0.0089	0.05043	TRUE	2e-10	0.0314399	8631	TRUE	TRUE
	Plasma omega-6 polyunsaturated fatty acid levels (dihomo-gamma-linolenic acid) PMID:24823311	Plasma omega-6 polyunsaturated fatty acid levels (dihomo-gamma-linolenic acid)	Males and Females	Continuous	24823311	rs174555	T	C	T	C	-0.39	0.003	0.71	0.6944	FALSE	FALSE	FALSE	0.0087	0.7287	TRUE	5e-168	0.0141156	8631	TRUE	TRUE
	Plasma omega-6 polyunsaturated fatty acid levels (dihomo-gamma-linolenic acid) PMID:24823311	Plasma omega-6 polyunsaturated fatty acid levels (dihomo-gamma-linolenic acid)	Males and Females	Continuous	24823311	rs2280018	A	C	A	C	-0.16	-0.0039	0.39	0.4041	FALSE	FALSE	FALSE	0.0086	0.6501	TRUE	5e-25	0.0204082	8631	TRUE	TRUE
	Plasma omega-6 polyunsaturated fatty acid levels (dihomo-gamma-linolenic acid) PMID:24823311	Plasma omega-6 polyunsaturated fatty acid levels (dihomo-gamma-linolenic acid)	Males and Females	Continuous	24823311	rs4985155	A	G	A	G	0.22	0.017	0.648	0.6571	FALSE	FALSE	FALSE	0.0085	0.04574	TRUE	2e-67	0.0126807	8631	TRUE	TRUE
	Plasma omega-6 polyunsaturated fatty acid levels (gamma-linolenic acid) PMID:24823311	Plasma omega-6 polyunsaturated fatty acid levels (gamma-linolenic acid)	Males and Females	Continuous	24823311	rs4985155	A	G	A	G	0.01	0.017	0.647	0.6571	FALSE	FALSE	FALSE	0.0085	0.04574	TRUE	2e-12	0.00142157	8631	TRUE	TRUE
	Plasma omega-6 polyunsaturated fatty acid levels (linoleic acid) PMID:24823311	Plasma omega-6 polyunsaturated fatty acid levels (linoleic acid)	Males and Females	Continuous	24823311	rs1136001	T	G	T	G	0.35	-0.0171	0.309	0.3059	FALSE	FALSE	FALSE	0.0088	0.05356	TRUE	1e-15	0.0436036	8631	TRUE	TRUE
	Plasma omega-6 polyunsaturated fatty acid levels (linoleic acid) PMID:24823311	Plasma omega-6 polyunsaturated fatty acid levels (linoleic acid)	Males and Females	Continuous	24823311	rs174550	T	C	T	C	-1.47	0.0028	0.676	0.6586	FALSE	FALSE	FALSE	0.0085	0.7452	TRUE	1e-200	0.0415536	8631	TRUE	TRUE
	Plasma omega-6 polyunsaturated fatty acid levels (linoleic acid) PMID:24823311	Plasma omega-6 polyunsaturated fatty acid levels (linoleic acid)	Males and Females	Continuous	24823311	rs2280018	A	C	A	C	0.38	-0.0039	0.38	0.4041	FALSE	FALSE	FALSE	0.0086	0.6501	TRUE	4e-14	0.0510204	8631	TRUE	TRUE
	Plasma omega-6 polyunsaturated fatty acid levels (linoleic acid) PMID:24823311	Plasma omega-6 polyunsaturated fatty acid levels (linoleic acid)	Males and Females	Continuous	24823311	rs2727270	T	C	T	C	0.69	0.0131	0.44	0.1348	FALSE	FALSE	FALSE	0.0122	0.2847	TRUE	3e-21	0.0714286	8631	TRUE	TRUE
	RAGE	Receptor for advanced glycosylation end	Males and Females	Continuous	NA	rs4953649	T	C	T	C	0.288	0.0033	0.653	0.6741	FALSE	FALSE	FALSE	0.0086	0.7041	TRUE	1.66e-08	0.0510263	818	TRUE	TRUE
	Sedentary_behaviour_at_work	Sedentary_behaviour_at_work	Males and Females	Continuous	36071172	rs7613360	C	T	C	T	0.0313	-0.0223	0.605	0.6274	FALSE	FALSE	FALSE	0.0083	0.007244	TRUE	3.33e-08	0.0057	370957	TRUE	TRUE
	Sedentary_behaviour_at_work	Sedentary_behaviour_at_work	Males and Females	Continuous	36071172	rs8450	A	G	A	G	-0.0315	0.061	0.3048	0.3153	FALSE	FALSE	FALSE	0.0085	5.267e-13	TRUE	2.47e-10	0.005	370957	TRUE	TRUE
	Sedentary_behaviour_at_work	Sedentary_behaviour_at_work	Males and Females	Continuous	36071172	rs9482120	A	C	A	C	-0.0536	-0.0002	0.6029	0.6134	FALSE	FALSE	FALSE	0.0083	0.9791	TRUE	3.44e-21	0.0057	370957	TRUE	TRUE
	Sortilin	Sortilin	Males and Females	Continuous	NA	rs646776	A	G	A	G	0.331	0.0089	0.769	0.7778	FALSE	FALSE	FALSE	0.0097	0.3604	TRUE	2.2e-09	0.0553298	818	TRUE	TRUE
	TECK	Thymus-Expressed Chemokine	Males and Females	Continuous	NA	rs72927542	C	T	C	T	0.679	-0.0082	0.962	0.9528	FALSE	FALSE	FALSE	0.0195	0.6748	TRUE	2.26e-08	0.121449	818	TRUE	TRUE
	TF	Serotransferrin	Males and Females	Continuous	NA	rs6762415	G	T	G	T	-0.39	0.0099	0.536	0.5233	FALSE	FALSE	FALSE	0.0082	0.2241	TRUE	1.17e-14	0.0505229	818	TRUE	TRUE
	THP	Tamm-Horsfall Urinary Glycoprotein	Males and Females	Continuous	NA	rs12934455	C	T	C	T	-0.871	0.0079	0.842	0.8333	FALSE	FALSE	FALSE	0.0113	0.4848	TRUE	2.8e-42	0.0639213	818	TRUE	TRUE
	THPO	Thrombopoietin	Males and Females	Continuous	NA	rs2279191	A	G	A	G	0.239	-0.0043	0.758	0.7478	FALSE	FALSE	FALSE	0.0092	0.6442	TRUE	3.83e-08	0.0434663	818	TRUE	TRUE
	TNC	Tenascin-C	Males and Females	Continuous	NA	rs2685421	G	A	G	A	0.358	-0.0071	0.717	0.6908	FALSE	FALSE	FALSE	0.0087	0.4111	TRUE	5.27e-11	0.0545474	818	TRUE	TRUE
	VCAM1	Vascular Cell Adhesion Molecule-1	Males and Females	Continuous	NA	rs13027473	C	T	C	T	-0.345	-0.0004	0.851	0.8348	FALSE	FALSE	FALSE	0.0112	0.97	TRUE	4.53e-08	0.0630847	818	TRUE	TRUE
	adiponectin_serum_level	Adiponectin_serum_level	Males and Females	Continuous	22479202	rs1108842	C	A	C	A	0.03	-0.0071	0.5	0.5095	FALSE	FALSE	FALSE	0.0079	0.3705	TRUE	1.39e-13	0.004	35962	TRUE	TRUE
	adiponectin_serum_level	Adiponectin_serum_level	Males and Females	Continuous	22479202	rs2980879	T	A	T	A	0.03	0.0064	0.7	0.692	FALSE	TRUE	FALSE	0.0088	0.4641	TRUE	7.13e-09	0.005	30708	TRUE	TRUE
	adiponectin_serum_level	Adiponectin_serum_level	Males and Females	Continuous	22479202	rs3001032	T	C	T	C	-0.02	0.0137	0.7	0.688	FALSE	FALSE	FALSE	0.0086	0.1123	TRUE	3.6e-08	0.004	35930	TRUE	TRUE
	adiponectin_serum_level	Adiponectin_serum_level	Males and Females	Continuous	22479202	rs6810075	T	C	T	C	0.06	0.0039	0.6	0.6365	FALSE	FALSE	FALSE	0.0085	0.6463	TRUE	1.19e-43	0.004	35749	TRUE	TRUE
	adiponectin_serum_level	Adiponectin_serum_level	Males and Females	Continuous	22479202	rs731839	G	A	G	A	-0.03	-0.005	0.35	0.3396	FALSE	FALSE	FALSE	0.0088	0.5714	TRUE	7.97e-12	0.004	35771	TRUE	TRUE
	arachidic_acid	Arachidic_acid	Males and Females	Continuous	25378659	rs680379	A	G	A	G	0.098	0.0003	0.292	0.367	FALSE	FALSE	FALSE	0.0087	0.9691	TRUE	5.81e-13	0.014	10129	TRUE	TRUE
	arachidonic acid (20:4n6)	Arachidonic acid (20:4n6)	Males and Females	Continuous	24823311	rs16966952	A	G	A	G	-0.2	-0.0186	0.308	0.3052	FALSE	FALSE	FALSE	0.0088	0.03536	TRUE	2.4e-10	0.03	8631	TRUE	TRUE
	c_reactive_protein_plasma_level	C_reactive_protein_plasma_level	Males and Females	Continuous	21300955	rs12037222	A	G	A	G	0.045	0.0201	0.24	0.2177	FALSE	FALSE	FALSE	0.01	0.04516	TRUE	6.4e-11	0.007	82725	TRUE	TRUE
	c_reactive_protein_plasma_level	C_reactive_protein_plasma_level	Males and Females	Continuous	21300955	rs12239046	C	T	C	T	0.047	-0.0107	0.61	0.6206	FALSE	FALSE	FALSE	0.0085	0.2092	TRUE	1.2e-15	0.006	82725	TRUE	TRUE
	c_reactive_protein_plasma_level	C_reactive_protein_plasma_level	Males and Females	Continuous	21300955	rs13233571	C	T	C	T	0.054	0.0202	0.86	0.8854	FALSE	FALSE	FALSE	0.0136	0.1373	TRUE	3.6e-09	0.009	82725	TRUE	TRUE
	c_reactive_protein_plasma_level	C_reactive_protein_plasma_level	Males and Females	Continuous	21300955	rs2794520	C	T	C	T	0.16	-0.0057	0.66	0.6627	FALSE	FALSE	FALSE	0.0085	0.4977	TRUE	2e-186	0.006	82725	TRUE	TRUE
	c_reactive_protein_plasma_level	C_reactive_protein_plasma_level	Males and Females	Continuous	21300955	rs340029	T	C	T	C	0.032	0.0056	0.62	0.629	FALSE	FALSE	FALSE	0.0085	0.5097	TRUE	4.1e-09	0.006	82725	TRUE	TRUE
	c_reactive_protein_plasma_level	C_reactive_protein_plasma_level	Males and Females	Continuous	21300955	rs4129267	C	T	C	T	0.079	-0.0153	0.6	0.6102	FALSE	FALSE	FALSE	0.0084	0.06772	TRUE	2.1e-48	0.005	82725	TRUE	TRUE
	c_reactive_protein_plasma_level	C_reactive_protein_plasma_level	Males and Females	Continuous	21300955	rs6734238	G	A	G	A	0.05	0.0223	0.42	0.3899	FALSE	FALSE	FALSE	0.0084	0.008408	TRUE	1.8e-17	0.006	82725	TRUE	TRUE
	c_reactive_protein_plasma_level	C_reactive_protein_plasma_level	Males and Females	Continuous	21300955	rs9987289	G	A	G	A	0.069	-0.0049	0.9	0.9056	FALSE	FALSE	FALSE	0.0138	0.7239	TRUE	3.4e-13	0.011	82725	TRUE	TRUE
	calcium measurement PMID:24068962	Calcium measurement	Males and Females	Continuous	24068962	rs10491003	T	C	T	C	0.027	-0.0168	0.09	0.0933	FALSE	FALSE	FALSE	0.0149	0.2597	TRUE	5e-09	0.00510204	61079	TRUE	TRUE
	calcium measurement PMID:24068962	Calcium measurement	Males and Females	Continuous	24068962	rs1550532	C	G	C	G	0.018	-0.0024	0.31	0.3106	FALSE	TRUE	FALSE	0.0088	0.7841	TRUE	8e-11	0.00306122	61079	TRUE	TRUE
	calcium measurement PMID:24068962	Calcium measurement	Males and Females	Continuous	24068962	rs17711722	T	C	T	C	0.015	0.0177	0.47	0.4384	FALSE	FALSE	FALSE	0.008	0.02711	TRUE	8e-09	0.0030102	61079	TRUE	TRUE
	calcium measurement PMID:24068962	Calcium measurement	Males and Females	Continuous	24068962	rs7336933	A	G	A	G	-0.022	0.0028	0.15	0.1525	FALSE	FALSE	FALSE	0.0113	0.8043	TRUE	9e-10	0.00408163	61079	TRUE	TRUE
	calcium measurement PMID:24068962	Calcium measurement	Males and Females	Continuous	24068962	rs7481584	A	G	A	G	-0.018	0.0009	0.3	0.2869	FALSE	FALSE	FALSE	0.0089	0.9189	TRUE	1e-10	0.00306122	61079	TRUE	TRUE
	calcium measurement PMID:24068962	Calcium measurement	Males and Females	Continuous	24068962	rs780094	T	C	T	C	0.017	0.022	0.42	0.3884	FALSE	FALSE	FALSE	0.0081	0.006587	TRUE	1e-10	0.000510204	61079	TRUE	TRUE
	circulating 25-hydroxyvitamin D	Circulating 25-hydroxyvitamin D	Males and Females	Continuous	29343764	rs3755967	C	T	C	T	0.0893	0.0029	0.2037	0.7231	FALSE	FALSE	FALSE	0.0091	0.7523	TRUE	1e-200	0.0023	79366	TRUE	TRUE
	coffee_consumption	Coffee_consumption	Males and Females	Continuous	25288136	rs17685	A	G	A	G	0.07	0.0159	0.29	0.2873	FALSE	FALSE	FALSE	0.0088	0.06966	TRUE	9.06e-14	0.01	91462	TRUE	TRUE
	coffee_consumption	Coffee_consumption	Males and Females	Continuous	25288136	rs2470893	T	C	T	C	0.12	0.0259	0.31	0.3084	FALSE	FALSE	FALSE	0.0086	0.002522	TRUE	6.89e-44	0.01	91462	TRUE	TRUE
	coffee_consumption	Coffee_consumption	Males and Females	Continuous	25288136	rs2472297	T	C	T	C	0.15	0.0236	0.24	0.245	FALSE	FALSE	FALSE	0.0096	0.01417	TRUE	6.45e-47	0.01	91462	TRUE	TRUE
	coffee_consumption	Coffee_consumption	Males and Females	Continuous	25288136	rs4410790	T	C	T	C	-0.14	0.0043	0.37	0.3703	FALSE	FALSE	FALSE	0.0084	0.6082	TRUE	1.48e-57	0.01	91462	TRUE	TRUE
	coffee_consumption	Coffee_consumption	Males and Females	Continuous	25288136	rs6968554	A	G	A	G	-0.13	0.0063	0.39	0.3681	FALSE	FALSE	FALSE	0.0083	0.4466	TRUE	2.54e-57	0.01	91462	TRUE	TRUE
	coffee_consumption	Coffee_consumption	Males and Females	Continuous	25288136	rs7800944	T	C	T	C	-0.05	0.0084	0.72	0.7298	FALSE	FALSE	FALSE	0.0096	0.381	TRUE	7.82e-09	0.01	91462	TRUE	TRUE
	copper_blood_level	Copper_blood_level	Males and Females	Continuous	23720494	rs1175550	A	G	A	G	-0.198	0.0025	0.2522	0.7632	FALSE	FALSE	FALSE	0.0101	0.8068	TRUE	5.03e-10	0.032	2603	TRUE	TRUE
	copper_blood_level	Copper_blood_level	Males and Females	Continuous	23720494	rs2769264	G	T	G	T	0.313	0.0037	0.2674	0.1819	FALSE	FALSE	FALSE	0.0103	0.7175	TRUE	2.63e-20	0.034	2603	TRUE	TRUE
	dihomo-gamma-linoleic acid (20:3n6)	Dihomo-gamma-linoleic acid (20:3n6)	Males and Females	Continuous	24823311	rs16966952	A	G	A	G	-0.22	-0.0186	0.311	0.3052	FALSE	FALSE	FALSE	0.0088	0.03536	TRUE	7.6e-65	0.02	8631	TRUE	TRUE
	ebi-a-GCST001212	Proinsulin levels	NA	Continuous	21873549	rs10501320	C	G	C	G	-0.11	0.0366	0.292	0.2443	FALSE	TRUE	FALSE	0.0094	0.0001067	TRUE	2.054e-45	0.008	10701	TRUE	TRUE
	ebi-a-GCST001212	Proinsulin levels	NA	Continuous	21873549	rs11558471	G	A	G	A	-0.057	-0.0045	0.748	0.3191	FALSE	FALSE	FALSE	0.0087	0.6074	TRUE	4.21308e-13	0.0079	10701	TRUE	TRUE
	ebi-a-GCST001212	Proinsulin levels	NA	Continuous	21873549	rs4502156	C	T	C	T	-0.048	0.0082	0.58	0.4498	FALSE	FALSE	FALSE	0.0084	0.3262	TRUE	3.8054e-11	0.0072	10701	TRUE	TRUE
	ebi-a-GCST001212	Proinsulin levels	NA	Continuous	21873549	rs4790333	T	C	T	C	0.04	0.0024	0.398	0.4628	FALSE	FALSE	FALSE	0.0086	0.7816	TRUE	2.15601e-08	0.0071	10701	TRUE	TRUE
	ebi-a-GCST001212	Proinsulin levels	NA	Continuous	21873549	rs6101962	G	A	G	A	-0.15	-0.0091	0.893	0.095	FALSE	FALSE	FALSE	0.0138	0.5122	TRUE	9.89464e-12	0.022	10701	TRUE	TRUE
	ebi-a-GCST003372	Glomerular filtration rate (creatinine)	NA	Continuous	26831199	rs10277115	T	A	T	A	-0.0095	-0.0102	0.785	0.7348	FALSE	TRUE	FALSE	0.0102	0.314	TRUE	1.09999e-10	0.0014	133413	TRUE	TRUE
	ebi-a-GCST003372	Glomerular filtration rate (creatinine)	NA	Continuous	26831199	rs1044261	T	C	T	C	-0.011	0.0174	0.084	0.0686	FALSE	FALSE	FALSE	0.0161	0.2811	TRUE	1.20005e-11	0.0016	133413	TRUE	TRUE
	ebi-a-GCST003372	Glomerular filtration rate (creatinine)	NA	Continuous	26831199	rs10774021	T	C	T	C	-0.0063	0.0111	0.695	0.6505	FALSE	FALSE	FALSE	0.0084	0.1874	TRUE	4.79954e-12	0.00092	133413	TRUE	TRUE
	ebi-a-GCST003372	Glomerular filtration rate (creatinine)	NA	Continuous	26831199	rs11655511	T	C	T	C	-0.0083	0.0247	0.779	0.756	FALSE	FALSE	FALSE	0.0099	0.01282	TRUE	1e-13	0.0011	133413	TRUE	TRUE
	ebi-a-GCST003372	Glomerular filtration rate (creatinine)	NA	Continuous	26831199	rs11657044	C	T	C	T	0.011	-0.0151	0.82	0.825	FALSE	FALSE	FALSE	0.0108	0.1629	TRUE	7.89951e-22	0.0012	133413	TRUE	TRUE
	ebi-a-GCST003372	Glomerular filtration rate (creatinine)	NA	Continuous	26831199	rs12460876	C	T	C	T	0.0066	-0.0011	0.423	0.3787	FALSE	FALSE	FALSE	0.0084	0.8939	TRUE	1.9002e-13	0.00092	133413	TRUE	TRUE
	ebi-a-GCST003372	Glomerular filtration rate (creatinine)	NA	Continuous	26831199	rs1260326	C	T	C	T	-0.0068	-0.0222	0.58	0.6056	FALSE	FALSE	FALSE	0.0082	0.00657	TRUE	3.40017e-14	0.00092	133413	TRUE	TRUE
	ebi-a-GCST003372	Glomerular filtration rate (creatinine)	NA	Continuous	26831199	rs12975033	T	A	T	A	0.0052	-0.0072	0.433	0.4436	FALSE	TRUE	TRUE	0.0081	0.3773	TRUE	4.70002e-09	0.00092	133413	TRUE	FALSE
	ebi-a-GCST003372	Glomerular filtration rate (creatinine)	NA	Continuous	26831199	rs13329952	C	T	C	T	0.016	-0.0014	0.217	0.1938	FALSE	FALSE	FALSE	0.0108	0.8966	TRUE	9.49948e-43	0.0011	133413	TRUE	TRUE
	ebi-a-GCST003372	Glomerular filtration rate (creatinine)	NA	Continuous	26831199	rs1405809	A	G	A	G	0.0064	-0.0006	0.235	0.2557	FALSE	FALSE	FALSE	0.0096	0.9461	TRUE	8.30004e-10	0.001	133413	TRUE	TRUE
	ebi-a-GCST003372	Glomerular filtration rate (creatinine)	NA	Continuous	26831199	rs163160	G	A	G	A	-0.0067	0.0003	0.143	0.1932	FALSE	FALSE	FALSE	0.0103	0.977	TRUE	9.69996e-09	0.0011	133413	TRUE	TRUE
	ebi-a-GCST003372	Glomerular filtration rate (creatinine)	NA	Continuous	26831199	rs17319721	A	G	A	G	-0.011	0.0082	0.42	0.4341	FALSE	FALSE	FALSE	0.0083	0.3207	TRUE	1.29987e-37	0.00092	133413	TRUE	TRUE
	ebi-a-GCST003372	Glomerular filtration rate (creatinine)	NA	Continuous	26831199	rs1800615	T	C	T	C	-0.0058	-0.0133	0.231	0.313	FALSE	FALSE	FALSE	0.0087	0.1258	TRUE	1.89998e-09	0.00092	133413	TRUE	TRUE
	ebi-a-GCST003372	Glomerular filtration rate (creatinine)	NA	Continuous	26831199	rs228611	A	G	A	G	-0.0055	0.0026	0.447	0.4782	FALSE	FALSE	FALSE	0.008	0.7436	TRUE	4.70002e-10	0.00092	133413	TRUE	TRUE
	ebi-a-GCST003372	Glomerular filtration rate (creatinine)	NA	Continuous	26831199	rs2467853	G	T	G	T	-0.013	0.0006	0.328	0.3894	FALSE	FALSE	FALSE	0.0083	0.941	TRUE	1e-42	0.00092	133413	TRUE	TRUE
	ebi-a-GCST003372	Glomerular filtration rate (creatinine)	NA	Continuous	26831199	rs2712184	A	C	A	C	-0.0049	-0.0046	0.541	0.5828	FALSE	FALSE	FALSE	0.0082	0.5795	TRUE	2.69998e-08	0.00092	133413	TRUE	TRUE
	ebi-a-GCST003372	Glomerular filtration rate (creatinine)	NA	Continuous	26831199	rs2861422	T	C	T	C	0.0074	-0.0102	0.248	0.2697	FALSE	FALSE	FALSE	0.0091	0.2607	TRUE	9.09913e-14	0.001	133413	TRUE	TRUE
	ebi-a-GCST003372	Glomerular filtration rate (creatinine)	NA	Continuous	26831199	rs316009	C	T	C	T	-0.013	-0.0435	0.903	0.8997	FALSE	FALSE	FALSE	0.0131	0.0008642	TRUE	4.40048e-19	0.0014	133413	TRUE	TRUE
	ebi-a-GCST003372	Glomerular filtration rate (creatinine)	NA	Continuous	26831199	rs3758086	A	G	A	G	-0.0071	0.0097	0.446	0.4209	FALSE	FALSE	FALSE	0.0082	0.2382	TRUE	1.69981e-15	0.00092	133413	TRUE	TRUE
	ebi-a-GCST003372	Glomerular filtration rate (creatinine)	NA	Continuous	26831199	rs3820716	A	G	A	G	-0.0052	0.0161	0.5	0.5111	FALSE	FALSE	FALSE	0.0082	0.04845	TRUE	2.69998e-09	0.00092	133413	TRUE	TRUE
	ebi-a-GCST003372	Glomerular filtration rate (creatinine)	NA	Continuous	26831199	rs4014195	G	C	G	C	-0.0061	-0.024	0.327	0.3634	FALSE	TRUE	FALSE	0.0084	0.004376	TRUE	2.19989e-11	0.00092	133413	TRUE	TRUE
	ebi-a-GCST003372	Glomerular filtration rate (creatinine)	NA	Continuous	26831199	rs4744712	C	A	C	A	0.0071	-0.0012	0.617	0.6088	FALSE	FALSE	FALSE	0.0082	0.8874	TRUE	4.30031e-15	0.00092	133413	TRUE	TRUE
	ebi-a-GCST003372	Glomerular filtration rate (creatinine)	NA	Continuous	26831199	rs491567	C	A	C	A	0.0084	0.0021	0.208	0.2301	FALSE	FALSE	FALSE	0.0095	0.8283	TRUE	2.90001e-15	0.001	133413	TRUE	TRUE
	ebi-a-GCST003372	Glomerular filtration rate (creatinine)	NA	Continuous	26831199	rs6088580	C	G	C	G	-0.0055	0.0151	0.51	0.522	FALSE	TRUE	TRUE	0.008	0.0609	TRUE	7.19996e-10	0.00092	133413	TRUE	FALSE
	ebi-a-GCST003372	Glomerular filtration rate (creatinine)	NA	Continuous	26831199	rs6503507	T	C	T	C	0.0076	0.0278	0.27	0.2488	FALSE	FALSE	FALSE	0.0091	0.002254	TRUE	1.50003e-14	0.001	133413	TRUE	TRUE
	ebi-a-GCST003372	Glomerular filtration rate (creatinine)	NA	Continuous	26831199	rs6546838	G	A	G	A	0.0093	0.0219	0.252	0.223	FALSE	FALSE	FALSE	0.0099	0.02739	TRUE	7.70016e-20	0.001	133413	TRUE	TRUE
	ebi-a-GCST003372	Glomerular filtration rate (creatinine)	NA	Continuous	26831199	rs6795744	A	G	A	G	0.0071	-0.0155	0.133	0.1519	FALSE	FALSE	FALSE	0.0112	0.1668	TRUE	9.59997e-09	0.0012	133413	TRUE	TRUE
	ebi-a-GCST003372	Glomerular filtration rate (creatinine)	NA	Continuous	26831199	rs7805747	A	G	A	G	-0.013	0.0159	0.296	0.26	FALSE	FALSE	FALSE	0.0099	0.1097	TRUE	8.00018e-29	0.0011	133413	TRUE	TRUE
	ebi-a-GCST003372	Glomerular filtration rate (creatinine)	NA	Continuous	26831199	rs807601	T	G	T	G	0.0064	-0.0002	0.319	0.3426	FALSE	FALSE	FALSE	0.0087	0.9854	TRUE	6.59933e-12	0.00092	133413	TRUE	TRUE
	ebi-a-GCST003372	Glomerular filtration rate (creatinine)	NA	Continuous	26831199	rs848490	C	G	C	G	0.0073	-0.0098	0.727	0.7376	FALSE	TRUE	FALSE	0.0097	0.311	TRUE	7.8001e-13	0.001	133413	TRUE	TRUE
	ebi-a-GCST003372	Glomerular filtration rate (creatinine)	NA	Continuous	26831199	rs894680	A	G	A	G	-0.0065	0.0109	0.42	0.3743	FALSE	FALSE	FALSE	0.009	0.2275	TRUE	1e-11	0.00092	133413	TRUE	TRUE
	ebi-a-GCST003372	Glomerular filtration rate (creatinine)	NA	Continuous	26831199	rs9472135	C	T	C	T	0.008	-0.0185	0.266	0.301	FALSE	FALSE	FALSE	0.0087	0.03337	TRUE	3.29989e-15	0.001	133413	TRUE	TRUE
	ebi-a-GCST003372	Glomerular filtration rate (creatinine)	NA	Continuous	26831199	rs963837	C	T	C	T	0.0078	0.0022	0.456	0.4446	FALSE	FALSE	FALSE	0.0087	0.7983	TRUE	5.70033e-18	0.00092	133413	TRUE	TRUE
	ebi-a-GCST003375	Glomerular filtration rate (cystatin C)	NA	Continuous	26831199	rs3827143	G	A	G	A	0.072	0.0156	0.208	0.2133	FALSE	FALSE	FALSE	0.0105	0.135	TRUE	1e-200	0.0023	32834	TRUE	TRUE
	ebi-a-GCST003375	Glomerular filtration rate (cystatin C)	NA	Continuous	26831199	rs4293393	G	A	G	A	0.019	-0.0029	0.177	0.1853	FALSE	FALSE	FALSE	0.0108	0.7869	TRUE	3.19963e-15	0.0023	32834	TRUE	TRUE
	ebi-a-GCST003375	Glomerular filtration rate (cystatin C)	NA	Continuous	26831199	rs4714704	A	G	A	G	0.013	-0.0116	0.241	0.2932	FALSE	FALSE	FALSE	0.0091	0.2042	TRUE	1.29999e-08	0.0023	32834	TRUE	TRUE
	ebi-a-GCST003375	Glomerular filtration rate (cystatin C)	NA	Continuous	26831199	rs4859682	A	C	A	C	-0.013	0.0141	0.442	0.4526	FALSE	FALSE	FALSE	0.0083	0.0913	TRUE	4.90004e-12	0.0018	32834	TRUE	TRUE
	ebi-a-GCST003401	Glomerular filtration rate in non diabetics (creatinine)	NA	Continuous	26831199	rs1014680	A	G	A	G	-0.0052	-0.0026	0.527	0.5799	FALSE	FALSE	FALSE	0.0082	0.7538	TRUE	1.7e-08	0.00092	118448	TRUE	TRUE
	ebi-a-GCST003401	Glomerular filtration rate in non diabetics (creatinine)	NA	Continuous	26831199	rs10277115	T	A	T	A	-0.0087	-0.0102	0.785	0.7348	FALSE	TRUE	FALSE	0.0102	0.314	TRUE	6.69993e-09	0.0015	118448	TRUE	TRUE
	ebi-a-GCST003401	Glomerular filtration rate in non diabetics (creatinine)	NA	Continuous	26831199	rs1044261	T	C	T	C	-0.011	0.0174	0.084	0.0686	FALSE	FALSE	FALSE	0.0161	0.2811	TRUE	2.60016e-11	0.0017	118448	TRUE	TRUE
	ebi-a-GCST003401	Glomerular filtration rate in non diabetics (creatinine)	NA	Continuous	26831199	rs10513801	G	T	G	T	-0.0079	0.0192	0.102	0.1252	FALSE	FALSE	FALSE	0.0122	0.1165	TRUE	3.79997e-09	0.0013	118448	TRUE	TRUE
	ebi-a-GCST003401	Glomerular filtration rate in non diabetics (creatinine)	NA	Continuous	26831199	rs10774021	T	C	T	C	-0.0067	0.0111	0.695	0.6505	FALSE	FALSE	FALSE	0.0084	0.1874	TRUE	1.50003e-12	0.00092	118448	TRUE	TRUE
	ebi-a-GCST003401	Glomerular filtration rate in non diabetics (creatinine)	NA	Continuous	26831199	rs10851885	G	A	G	A	-0.0076	-0.0093	0.243	0.2305	FALSE	FALSE	FALSE	0.0102	0.3659	TRUE	4.60045e-13	0.001	118448	TRUE	TRUE
	ebi-a-GCST003401	Glomerular filtration rate in non diabetics (creatinine)	NA	Continuous	26831199	rs11227299	G	C	G	C	-0.0057	-0.0238	0.3	0.3624	FALSE	TRUE	FALSE	0.0084	0.004654	TRUE	1.7e-09	0.00092	118448	TRUE	TRUE
	ebi-a-GCST003401	Glomerular filtration rate in non diabetics (creatinine)	NA	Continuous	26831199	rs11657044	C	T	C	T	0.012	-0.0151	0.82	0.825	FALSE	FALSE	FALSE	0.0108	0.1629	TRUE	1.59993e-22	0.0012	118448	TRUE	TRUE
	ebi-a-GCST003401	Glomerular filtration rate in non diabetics (creatinine)	NA	Continuous	26831199	rs12460876	C	T	C	T	0.0065	-0.0011	0.423	0.3787	FALSE	FALSE	FALSE	0.0084	0.8939	TRUE	2.90001e-12	0.00092	118448	TRUE	TRUE
	ebi-a-GCST003401	Glomerular filtration rate in non diabetics (creatinine)	NA	Continuous	26831199	rs1260326	C	T	C	T	-0.0065	-0.0222	0.58	0.6056	FALSE	FALSE	FALSE	0.0082	0.00657	TRUE	1.9002e-12	0.00092	118448	TRUE	TRUE
	ebi-a-GCST003401	Glomerular filtration rate in non diabetics (creatinine)	NA	Continuous	26831199	rs12975033	T	A	T	A	0.0051	-0.0072	0.433	0.4436	FALSE	TRUE	TRUE	0.0081	0.3773	TRUE	2.59998e-08	0.00092	118448	TRUE	FALSE
	ebi-a-GCST003401	Glomerular filtration rate in non diabetics (creatinine)	NA	Continuous	26831199	rs13329952	C	T	C	T	0.015	-0.0014	0.217	0.1938	FALSE	FALSE	FALSE	0.0108	0.8966	TRUE	3.80014e-37	0.0012	118448	TRUE	TRUE
	ebi-a-GCST003401	Glomerular filtration rate in non diabetics (creatinine)	NA	Continuous	26831199	rs163160	G	A	G	A	-0.0069	0.0003	0.143	0.1932	FALSE	FALSE	FALSE	0.0103	0.977	TRUE	8.99995e-09	0.0012	118448	TRUE	TRUE
	ebi-a-GCST003401	Glomerular filtration rate in non diabetics (creatinine)	NA	Continuous	26831199	rs2113793	G	T	G	T	-0.0057	-0.002	0.315	0.311	FALSE	FALSE	FALSE	0.0088	0.8195	TRUE	1.2e-08	0.001	118448	TRUE	TRUE
	ebi-a-GCST003401	Glomerular filtration rate in non diabetics (creatinine)	NA	Continuous	26831199	rs228611	A	G	A	G	-0.0056	0.0026	0.447	0.4782	FALSE	FALSE	FALSE	0.008	0.7436	TRUE	5.39995e-10	0.00092	118448	TRUE	TRUE
	ebi-a-GCST003401	Glomerular filtration rate in non diabetics (creatinine)	NA	Continuous	26831199	rs2467853	G	T	G	T	-0.013	0.0006	0.328	0.3894	FALSE	FALSE	FALSE	0.0083	0.941	TRUE	1.20005e-41	0.00092	118448	TRUE	TRUE
	ebi-a-GCST003401	Glomerular filtration rate in non diabetics (creatinine)	NA	Continuous	26831199	rs316009	C	T	C	T	-0.014	-0.0435	0.903	0.8997	FALSE	FALSE	FALSE	0.0131	0.0008642	TRUE	2.09991e-20	0.0015	118448	TRUE	TRUE
	ebi-a-GCST003401	Glomerular filtration rate in non diabetics (creatinine)	NA	Continuous	26831199	rs347686	A	C	A	C	-0.0078	0.0084	0.754	0.7264	FALSE	FALSE	FALSE	0.009	0.353	TRUE	1.39991e-14	0.001	118448	TRUE	TRUE
	ebi-a-GCST003401	Glomerular filtration rate in non diabetics (creatinine)	NA	Continuous	26831199	rs3758086	A	G	A	G	-0.0076	0.0097	0.446	0.4209	FALSE	FALSE	FALSE	0.0082	0.2382	TRUE	2.80027e-16	0.00092	118448	TRUE	TRUE
	ebi-a-GCST003401	Glomerular filtration rate in non diabetics (creatinine)	NA	Continuous	26831199	rs4645989	G	A	G	A	-0.0058	-0.0133	0.239	0.313	FALSE	FALSE	FALSE	0.0087	0.1251	TRUE	3.69999e-09	0.001	118448	TRUE	TRUE
	ebi-a-GCST003401	Glomerular filtration rate in non diabetics (creatinine)	NA	Continuous	26831199	rs4744712	C	A	C	A	0.0072	-0.0012	0.617	0.6088	FALSE	FALSE	FALSE	0.0082	0.8874	TRUE	7.50067e-15	0.00092	118448	TRUE	TRUE
	ebi-a-GCST003401	Glomerular filtration rate in non diabetics (creatinine)	NA	Continuous	26831199	rs4859682	A	C	A	C	-0.011	0.0141	0.442	0.4526	FALSE	FALSE	FALSE	0.0083	0.0913	TRUE	3.80014e-36	0.00092	118448	TRUE	TRUE
	ebi-a-GCST003401	Glomerular filtration rate in non diabetics (creatinine)	NA	Continuous	26831199	rs491567	C	A	C	A	0.0078	0.0021	0.208	0.2301	FALSE	FALSE	FALSE	0.0095	0.8283	TRUE	1.50003e-12	0.0011	118448	TRUE	TRUE
	ebi-a-GCST003401	Glomerular filtration rate in non diabetics (creatinine)	NA	Continuous	26831199	rs6503507	T	C	T	C	0.0081	0.0278	0.27	0.2488	FALSE	FALSE	FALSE	0.0091	0.002254	TRUE	3.59998e-15	0.001	118448	TRUE	TRUE
	ebi-a-GCST003401	Glomerular filtration rate in non diabetics (creatinine)	NA	Continuous	26831199	rs6504023	T	C	T	C	-0.0084	0.0219	0.8	0.7662	FALSE	FALSE	FALSE	0.0096	0.02218	TRUE	1.20005e-14	0.0011	118448	TRUE	TRUE
	ebi-a-GCST003401	Glomerular filtration rate in non diabetics (creatinine)	NA	Continuous	26831199	rs6546838	G	A	G	A	0.0095	0.0219	0.252	0.223	FALSE	FALSE	FALSE	0.0099	0.02739	TRUE	3.59998e-19	0.001	118448	TRUE	TRUE
	ebi-a-GCST003401	Glomerular filtration rate in non diabetics (creatinine)	NA	Continuous	26831199	rs7793415	T	C	T	C	0.0072	0.0067	0.158	0.1817	FALSE	FALSE	FALSE	0.0109	0.5414	TRUE	2.39999e-09	0.0012	118448	TRUE	TRUE
	ebi-a-GCST003401	Glomerular filtration rate in non diabetics (creatinine)	NA	Continuous	26831199	rs7805747	A	G	A	G	-0.014	0.0159	0.296	0.26	FALSE	FALSE	FALSE	0.0099	0.1097	TRUE	1.50003e-29	0.0012	118448	TRUE	TRUE
	ebi-a-GCST003401	Glomerular filtration rate in non diabetics (creatinine)	NA	Continuous	26831199	rs807601	T	G	T	G	0.0061	-0.0002	0.319	0.3426	FALSE	FALSE	FALSE	0.0087	0.9854	TRUE	2.80001e-10	0.00092	118448	TRUE	TRUE
	ebi-a-GCST003401	Glomerular filtration rate in non diabetics (creatinine)	NA	Continuous	26831199	rs8091180	A	G	A	G	-0.0062	0.0083	0.598	0.5599	FALSE	FALSE	FALSE	0.008	0.3027	TRUE	1.40001e-08	0.0011	118448	TRUE	TRUE
	ebi-a-GCST003401	Glomerular filtration rate in non diabetics (creatinine)	NA	Continuous	26831199	rs848490	C	G	C	G	0.0074	-0.0098	0.727	0.7376	FALSE	TRUE	FALSE	0.0097	0.311	TRUE	1.29987e-12	0.001	118448	TRUE	TRUE
	ebi-a-GCST003401	Glomerular filtration rate in non diabetics (creatinine)	NA	Continuous	26831199	rs894680	A	G	A	G	-0.0074	0.0109	0.42	0.3743	FALSE	FALSE	FALSE	0.009	0.2275	TRUE	1.10002e-13	0.001	118448	TRUE	TRUE
	ebi-a-GCST003401	Glomerular filtration rate in non diabetics (creatinine)	NA	Continuous	26831199	rs910869	T	C	T	C	-0.0057	-0.0135	0.425	0.4051	FALSE	FALSE	FALSE	0.0082	0.09861	TRUE	7.00003e-10	0.00092	118448	TRUE	TRUE
	ebi-a-GCST003401	Glomerular filtration rate in non diabetics (creatinine)	NA	Continuous	26831199	rs9472135	C	T	C	T	0.0079	-0.0185	0.266	0.301	FALSE	FALSE	FALSE	0.0087	0.03337	TRUE	3.29989e-14	0.001	118448	TRUE	TRUE
	ebi-a-GCST003401	Glomerular filtration rate in non diabetics (creatinine)	NA	Continuous	26831199	rs963837	C	T	C	T	0.0077	0.0022	0.456	0.4446	FALSE	FALSE	FALSE	0.0087	0.7983	TRUE	1.39991e-16	0.00092	118448	TRUE	TRUE
	ebi-a-GCST003839	Sleep duration	NA	Continuous	27494321	rs1380703	G	A	G	A	-0.0247612	-0.0226	0.381669	0.3833	FALSE	FALSE	FALSE	0.0086	0.008664	TRUE	7.59994e-09	0.00428596	127573	TRUE	TRUE
	ebi-a-GCST003839	Sleep duration	NA	Continuous	27494321	rs17190618	T	A	T	A	0.0328679	-0.0153	0.159737	0.1497	FALSE	TRUE	FALSE	0.0113	0.1771	TRUE	1.2e-09	0.00540232	127573	TRUE	TRUE
	ebi-a-GCST003839	Sleep duration	NA	Continuous	27494321	rs62158211	T	G	T	G	0.0391606	-0.0203	0.213374	0.22	FALSE	FALSE	FALSE	0.0099	0.04097	TRUE	5.70033e-16	0.00483774	127573	TRUE	TRUE
	ebi-a-GCST004575	Acute insulin response	NA	Continuous	28490609	rs9348441	A	T	A	T	-0.1692	-0.009	0.276	0.2747	FALSE	TRUE	FALSE	0.0089	0.311	TRUE	1.30888e-12	0.0239	2087	TRUE	TRUE
	ebi-a-GCST004601	Red blood cell count	NA	Continuous	27863252	rs10168349	C	G	C	G	-0.064196	-0.0091	0.3309	0.3257	FALSE	TRUE	FALSE	0.0088	0.3023	TRUE	3.87525e-66	0.00373709	172952	TRUE	TRUE
	ebi-a-GCST004601	Red blood cell count	NA	Continuous	27863252	rs10191559	A	G	A	G	0.0242673	0.0248	0.6988	0.7149	FALSE	FALSE	FALSE	0.009	0.005924	TRUE	4.39997e-10	0.00388952	172952	TRUE	TRUE
	ebi-a-GCST004601	Red blood cell count	NA	Continuous	27863252	rs10224210	C	T	C	T	-0.0594779	0.0208	0.2822	0.2663	FALSE	FALSE	FALSE	0.0098	0.03456	TRUE	5.09448e-51	0.0039588	172952	TRUE	TRUE
	ebi-a-GCST004601	Red blood cell count	NA	Continuous	27863252	rs10415135	T	C	T	C	0.0508548	0.0003	0.1907	0.1904	FALSE	FALSE	FALSE	0.0107	0.9771	TRUE	5.65588e-29	0.00455241	172952	TRUE	TRUE
	ebi-a-GCST004601	Red blood cell count	NA	Continuous	27863252	rs1050338	A	G	A	G	-0.0305591	0.026	0.456	0.4664	FALSE	FALSE	FALSE	0.0082	0.001551	TRUE	1.46589e-17	0.00358264	172952	TRUE	TRUE
	ebi-a-GCST004601	Red blood cell count	NA	Continuous	27863252	rs10626388	GAT	G	GAT	G	-0.0315383	0.0073	0.2011	0.1924	FALSE	FALSE	FALSE	0.0104	0.4832	TRUE	1.59514e-12	0.00446341	172952	TRUE	TRUE
	ebi-a-GCST004601	Red blood cell count	NA	Continuous	27863252	rs10766533	A	T	A	T	0.0320159	0.0072	0.7204	0.6981	FALSE	TRUE	FALSE	0.0089	0.422	TRUE	7.91225e-16	0.00397439	172952	TRUE	TRUE
	ebi-a-GCST004601	Red blood cell count	NA	Continuous	27863252	rs10836128	G	T	G	T	-0.0230174	0.0028	0.6297	0.6359	FALSE	FALSE	FALSE	0.0092	0.7619	TRUE	5.01303e-10	0.00370134	172952	TRUE	TRUE
	ebi-a-GCST004601	Red blood cell count	NA	Continuous	27863252	rs10974716	G	C	G	C	-0.029561	0.024	0.2583	0.2325	FALSE	TRUE	FALSE	0.0106	0.02346	TRUE	5.20715e-12	0.00428431	172952	TRUE	TRUE
	ebi-a-GCST004601	Red blood cell count	NA	Continuous	27863252	rs1106479	T	C	T	C	0.0487875	0.0039	0.1369	0.1476	FALSE	FALSE	FALSE	0.0126	0.7596	TRUE	6.51628e-20	0.00534048	172952	TRUE	TRUE
	ebi-a-GCST004601	Red blood cell count	NA	Continuous	27863252	rs11072506	G	A	G	A	-0.0235105	0.0252	0.7126	0.696	FALSE	FALSE	FALSE	0.0087	0.003682	TRUE	2.35099e-09	0.00393712	172952	TRUE	TRUE
	ebi-a-GCST004601	Red blood cell count	NA	Continuous	27863252	rs11072567	G	A	G	A	-0.032769	-0.0033	0.5129	0.4948	FALSE	FALSE	FALSE	0.0081	0.6802	TRUE	4.55512e-20	0.00357191	172952	TRUE	TRUE
	ebi-a-GCST004601	Red blood cell count	NA	Continuous	27863252	rs112257498	T	C	T	C	0.0213889	-0.0057	0.6135	0.6069	FALSE	FALSE	FALSE	0.0087	0.515	TRUE	5.84306e-09	0.00367433	172952	TRUE	TRUE
	ebi-a-GCST004601	Red blood cell count	NA	Continuous	27863252	rs113125564	C	T	C	T	0.0632348	0.0871	0.0446	0.0396	FALSE	FALSE	FALSE	0.0207	2.662e-05	TRUE	2.07109e-13	0.00861024	172952	TRUE	TRUE
	ebi-a-GCST004601	Red blood cell count	NA	Continuous	27863252	rs115478735	T	A	T	A	-0.0756358	0.0052	0.1816	0.1982	FALSE	TRUE	FALSE	0.0102	0.6137	TRUE	8.41977e-61	0.00459798	172952	TRUE	TRUE
	ebi-a-GCST004601	Red blood cell count	NA	Continuous	27863252	rs115986297	G	A	G	A	-0.0317345	0.0119	0.5428	0.5448	FALSE	FALSE	FALSE	0.0083	0.1499	TRUE	6.27047e-19	0.00357084	172952	TRUE	TRUE
	ebi-a-GCST004601	Red blood cell count	NA	Continuous	27863252	rs1175550	G	A	G	A	0.0301332	-0.0025	0.2321	0.2368	FALSE	FALSE	FALSE	0.0101	0.8068	TRUE	8.931e-13	0.00421678	172952	TRUE	TRUE
	ebi-a-GCST004601	Red blood cell count	NA	Continuous	27863252	rs117701892	A	G	A	G	0.0686065	-0.0519	0.0344	0.0279	FALSE	FALSE	FALSE	0.0327	0.1122	TRUE	1.02799e-09	0.0112378	172952	TRUE	TRUE
	ebi-a-GCST004601	Red blood cell count	NA	Continuous	27863252	rs11810527	T	G	T	G	-0.0445737	-0.0023	0.0887	0.0835	FALSE	FALSE	FALSE	0.0172	0.8922	TRUE	5.38195e-10	0.00718057	172952	TRUE	TRUE
	ebi-a-GCST004601	Red blood cell count	NA	Continuous	27863252	rs12001675	A	G	A	G	0.0279492	0.0021	0.2205	0.2111	FALSE	FALSE	FALSE	0.0098	0.8294	TRUE	9.44496e-11	0.00431608	172952	TRUE	TRUE
	ebi-a-GCST004601	Red blood cell count	NA	Continuous	27863252	rs12121202	T	C	T	C	0.0322685	-0.0115	0.1486	0.134	FALSE	FALSE	FALSE	0.0128	0.367	TRUE	3.76704e-10	0.00515193	172952	TRUE	TRUE
	ebi-a-GCST004601	Red blood cell count	NA	Continuous	27863252	rs12134087	T	C	T	C	-0.0195538	-0.0067	0.5503	0.545	FALSE	FALSE	FALSE	0.008	0.4058	TRUE	3.99604e-08	0.00356104	172952	TRUE	TRUE
	ebi-a-GCST004601	Red blood cell count	NA	Continuous	27863252	rs123698	C	G	C	G	0.0202652	0.0116	0.6049	0.642	FALSE	TRUE	FALSE	0.0099	0.2375	TRUE	2.66397e-08	0.00364339	172952	TRUE	TRUE
	ebi-a-GCST004601	Red blood cell count	NA	Continuous	27863252	rs13032454	C	T	C	T	-0.0259714	-0.0101	0.36	0.3548	FALSE	FALSE	FALSE	0.0087	0.2447	TRUE	2.04786e-12	0.00369376	172952	TRUE	TRUE
	ebi-a-GCST004601	Red blood cell count	NA	Continuous	27863252	rs13103322	G	A	G	A	-0.0314965	0.0196	0.1997	0.1933	FALSE	FALSE	FALSE	0.0114	0.08588	TRUE	5.75043e-12	0.0045742	172952	TRUE	TRUE
	ebi-a-GCST004601	Red blood cell count	NA	Continuous	27863252	rs13133899	G	A	G	A	-0.0267055	0.011	0.1813	0.1882	FALSE	FALSE	FALSE	0.0111	0.3207	TRUE	8.67401e-09	0.00464056	172952	TRUE	TRUE
	ebi-a-GCST004601	Red blood cell count	NA	Continuous	27863252	rs1340817	G	A	G	A	-0.0204606	0.0037	0.3535	0.3591	FALSE	FALSE	FALSE	0.0087	0.6691	TRUE	4.31698e-08	0.00373549	172952	TRUE	TRUE
	ebi-a-GCST004601	Red blood cell count	NA	Continuous	27863252	rs13413838	C	G	C	G	-0.0284887	-0.0014	0.3383	0.3311	FALSE	TRUE	FALSE	0.0085	0.8695	TRUE	3.64167e-14	0.0037618	172952	TRUE	TRUE
	ebi-a-GCST004601	Red blood cell count	NA	Continuous	27863252	rs138308793	A	G	A	G	-0.0647183	0.0089	0.1311	0.1313	FALSE	FALSE	FALSE	0.0138	0.52	TRUE	7.34852e-33	0.00542043	172952	TRUE	TRUE
	ebi-a-GCST004601	Red blood cell count	NA	Continuous	27863252	rs141494605	C	T	C	T	0.158402	0.064	0.0068	0.0057	FALSE	FALSE	FALSE	0.0723	0.3762	TRUE	1.17193e-11	0.0233507	172952	TRUE	TRUE
	ebi-a-GCST004601	Red blood cell count	NA	Continuous	27863252	rs1434282	T	C	T	C	-0.0448446	0.0094	0.7265	0.717	FALSE	FALSE	FALSE	0.0093	0.3116	TRUE	6.62064e-29	0.00401942	172952	TRUE	TRUE
	ebi-a-GCST004601	Red blood cell count	NA	Continuous	27863252	rs143800403	T	C	T	C	-0.0704155	0.0403	0.1749	0.1635	FALSE	FALSE	FALSE	0.0145	0.005463	TRUE	4.37421e-37	0.00553425	172952	TRUE	TRUE
	ebi-a-GCST004601	Red blood cell count	NA	Continuous	27863252	rs148614081	A	G	A	G	-0.0907405	-0.0473	0.0216	0.0215	FALSE	FALSE	FALSE	0.0313	0.1309	TRUE	4.95336e-12	0.0131376	172952	TRUE	TRUE
	ebi-a-GCST004601	Red blood cell count	NA	Continuous	27863252	rs149804345	AAAAAAC	A	AAAAAAC	A	-0.0361832	0.0229	0.3097	0.2956	FALSE	FALSE	FALSE	0.0088	0.009342	TRUE	1.38612e-20	0.00389009	172952	TRUE	TRUE
	ebi-a-GCST004601	Red blood cell count	NA	Continuous	27863252	rs1569419	C	T	C	T	0.0270296	0.0013	0.7653	0.7677	FALSE	FALSE	FALSE	0.0106	0.9027	TRUE	1.86102e-10	0.00424169	172952	TRUE	TRUE
	ebi-a-GCST004601	Red blood cell count	NA	Continuous	27863252	rs17015169	T	C	T	C	0.0262977	0.0067	0.228	0.2349	FALSE	FALSE	FALSE	0.0098	0.4932	TRUE	8.00793e-10	0.00427969	172952	TRUE	TRUE
	ebi-a-GCST004601	Red blood cell count	NA	Continuous	27863252	rs174533	A	G	A	G	0.0352434	-0.0027	0.3459	0.3424	FALSE	FALSE	FALSE	0.0085	0.7471	TRUE	3.72735e-21	0.0037334	172952	TRUE	TRUE
	ebi-a-GCST004601	Red blood cell count	NA	Continuous	27863252	rs17534202	C	G	C	G	0.0249336	-0.0144	0.5347	0.5256	FALSE	TRUE	TRUE	0.0087	0.09582	TRUE	3.13979e-12	0.00357659	172952	TRUE	FALSE
	ebi-a-GCST004601	Red blood cell count	NA	Continuous	27863252	rs17699658	T	C	T	C	0.0325114	0.0168	0.223	0.2237	FALSE	FALSE	FALSE	0.0097	0.08394	TRUE	7.37564e-14	0.00434586	172952	TRUE	TRUE
	ebi-a-GCST004601	Red blood cell count	NA	Continuous	27863252	rs17758695	T	C	T	C	-0.0924676	0.0122	0.03	0.0211	FALSE	FALSE	FALSE	0.0387	0.7526	TRUE	1.32709e-18	0.0105036	172952	TRUE	TRUE
	ebi-a-GCST004601	Red blood cell count	NA	Continuous	27863252	rs1868274	G	C	G	C	-0.0297513	-0.0048	0.3507	0.3477	FALSE	TRUE	FALSE	0.009	0.5939	TRUE	3.11674e-15	0.00377261	172952	TRUE	TRUE
	ebi-a-GCST004601	Red blood cell count	NA	Continuous	27863252	rs1905376	G	A	G	A	0.0266662	0.0112	0.5473	0.5631	FALSE	FALSE	FALSE	0.008	0.1596	TRUE	1e-13	0.00358374	172952	TRUE	TRUE
	ebi-a-GCST004601	Red blood cell count	NA	Continuous	27863252	rs1936807	G	C	G	C	0.0233901	0.0057	0.5182	0.5235	FALSE	TRUE	TRUE	0.0081	0.4857	TRUE	4.76541e-11	0.00355575	172952	TRUE	FALSE
	ebi-a-GCST004601	Red blood cell count	NA	Continuous	27863252	rs1966820	G	C	G	C	-0.0262004	0.0115	0.3458	0.3298	FALSE	TRUE	FALSE	0.0085	0.1759	TRUE	2.31526e-12	0.00373541	172952	TRUE	TRUE
	ebi-a-GCST004601	Red blood cell count	NA	Continuous	27863252	rs1997595	C	A	C	A	-0.0296666	0.0133	0.3405	0.3439	FALSE	FALSE	FALSE	0.0085	0.1154	TRUE	6.87385e-15	0.00380986	172952	TRUE	TRUE
	ebi-a-GCST004601	Red blood cell count	NA	Continuous	27863252	rs2037977	A	G	A	G	-0.0255692	0.004	0.2836	0.2879	FALSE	FALSE	FALSE	0.0099	0.6892	TRUE	2.157e-10	0.00402683	172952	TRUE	TRUE
	ebi-a-GCST004601	Red blood cell count	NA	Continuous	27863252	rs2106786	G	A	G	A	0.0537452	-0.0255	0.2242	0.2034	FALSE	FALSE	FALSE	0.0099	0.01036	TRUE	2.71581e-36	0.00427223	172952	TRUE	TRUE
	ebi-a-GCST004601	Red blood cell count	NA	Continuous	27863252	rs218265	C	T	C	T	-0.128384	-0.0043	0.1571	0.1688	FALSE	FALSE	FALSE	0.0115	0.7107	TRUE	3.04089e-148	0.00495114	172952	TRUE	TRUE
	ebi-a-GCST004601	Red blood cell count	NA	Continuous	27863252	rs2227665	G	A	G	A	-0.0788139	-0.0219	0.0255	0.0253	FALSE	FALSE	FALSE	0.027	0.4163	TRUE	2.47913e-11	0.0118081	172952	TRUE	TRUE
	ebi-a-GCST004601	Red blood cell count	NA	Continuous	27863252	rs2237336	T	C	T	C	0.0200348	0.0077	0.4069	0.4154	FALSE	FALSE	FALSE	0.0083	0.3538	TRUE	3.211e-08	0.00362322	172952	TRUE	TRUE
	ebi-a-GCST004601	Red blood cell count	NA	Continuous	27863252	rs2238368	T	C	T	C	0.0437787	-0.0012	0.4608	0.4432	FALSE	FALSE	FALSE	0.0083	0.8814	TRUE	1.05803e-34	0.00356288	172952	TRUE	TRUE
	ebi-a-GCST004601	Red blood cell count	NA	Continuous	27863252	rs2269188	C	G	C	G	-0.0275598	0.0184	0.2783	0.2821	FALSE	TRUE	FALSE	0.0107	0.08585	TRUE	2.13895e-11	0.00411574	172952	TRUE	TRUE
	ebi-a-GCST004601	Red blood cell count	NA	Continuous	27863252	rs2281841	C	T	C	T	-0.0474227	0.0059	0.5803	0.568	FALSE	FALSE	FALSE	0.0083	0.4798	TRUE	7.54223e-38	0.00368756	172952	TRUE	TRUE
	ebi-a-GCST004601	Red blood cell count	NA	Continuous	27863252	rs2361017	T	A	T	A	-0.0437675	-0.018	0.6756	0.6797	FALSE	TRUE	FALSE	0.009	0.04557	TRUE	2.77588e-29	0.00389598	172952	TRUE	TRUE
	ebi-a-GCST004601	Red blood cell count	NA	Continuous	27863252	rs243068	T	G	T	G	-0.0412208	0.0063	0.4055	0.3958	FALSE	FALSE	FALSE	0.0082	0.4452	TRUE	5.84252e-30	0.00362514	172952	TRUE	TRUE
	ebi-a-GCST004601	Red blood cell count	NA	Continuous	27863252	rs2665668	A	G	A	G	0.0243584	0.0091	0.6372	0.6413	FALSE	FALSE	FALSE	0.0092	0.3228	TRUE	9.72523e-11	0.00376416	172952	TRUE	TRUE
	ebi-a-GCST004601	Red blood cell count	NA	Continuous	27863252	rs2748427	G	A	G	A	0.0354168	0.0171	0.2187	0.2173	FALSE	FALSE	FALSE	0.0117	0.1458	TRUE	1.55597e-16	0.00429182	172952	TRUE	TRUE
	ebi-a-GCST004601	Red blood cell count	NA	Continuous	27863252	rs2834253	C	T	C	T	0.0203906	0.0175	0.3774	0.3518	FALSE	FALSE	FALSE	0.0087	0.04404	TRUE	2.82397e-08	0.00367264	172952	TRUE	TRUE
	ebi-a-GCST004601	Red blood cell count	NA	Continuous	27863252	rs2835349	C	T	C	T	-0.022895	0.0163	0.5448	0.5422	FALSE	FALSE	FALSE	0.0081	0.04551	TRUE	1.76799e-10	0.00358842	172952	TRUE	TRUE
	ebi-a-GCST004601	Red blood cell count	NA	Continuous	27863252	rs28387101	A	G	A	G	-0.0487713	0.0103	0.0447	0.0442	FALSE	FALSE	FALSE	0.0209	0.624	TRUE	4.06996e-08	0.00888721	172952	TRUE	TRUE
	ebi-a-GCST004601	Red blood cell count	NA	Continuous	27863252	rs28434367	G	T	G	T	-0.0289878	-0.0119	0.3629	0.3542	FALSE	FALSE	FALSE	0.0084	0.1559	TRUE	6.31684e-15	0.0037176	172952	TRUE	TRUE
	ebi-a-GCST004601	Red blood cell count	NA	Continuous	27863252	rs2853333	T	C	T	C	-0.0235189	-0.0116	0.5432	0.538	FALSE	FALSE	FALSE	0.0083	0.1585	TRUE	4.62168e-11	0.00357287	172952	TRUE	TRUE
	ebi-a-GCST004601	Red blood cell count	NA	Continuous	27863252	rs28601761	G	C	G	C	0.0260775	0.0038	0.4184	0.4159	FALSE	TRUE	FALSE	0.0085	0.6527	TRUE	7.2144e-13	0.00363434	172952	TRUE	TRUE
	ebi-a-GCST004601	Red blood cell count	NA	Continuous	27863252	rs2923411	C	T	C	T	0.0247246	-0.0026	0.5932	0.6003	FALSE	FALSE	FALSE	0.0088	0.7709	TRUE	8.48008e-12	0.0036199	172952	TRUE	TRUE
	ebi-a-GCST004601	Red blood cell count	NA	Continuous	27863252	rs2978482	A	G	A	G	-0.0257561	-0.0363	0.4023	0.3918	FALSE	FALSE	FALSE	0.0082	9.72e-06	TRUE	2.84774e-12	0.00368733	172952	TRUE	TRUE
	ebi-a-GCST004601	Red blood cell count	NA	Continuous	27863252	rs3173804	A	T	A	T	-0.0246676	-0.0165	0.4345	0.447	FALSE	TRUE	TRUE	0.0088	0.06079	TRUE	6.22157e-12	0.00358829	172952	TRUE	FALSE
	ebi-a-GCST004601	Red blood cell count	NA	Continuous	27863252	rs34121753	G	A	G	A	-0.0204096	-0.0192	0.5768	0.546	FALSE	FALSE	FALSE	0.0083	0.01998	TRUE	1.492e-08	0.00360438	172952	TRUE	TRUE
	ebi-a-GCST004601	Red blood cell count	NA	Continuous	27863252	rs34812229	T	G	T	G	0.0228094	-0.0081	0.2498	0.2665	FALSE	FALSE	FALSE	0.0093	0.3835	TRUE	3.01203e-08	0.00411667	172952	TRUE	TRUE
	ebi-a-GCST004601	Red blood cell count	NA	Continuous	27863252	rs35060063	A	G	A	G	-0.0213617	0.0025	0.5023	0.485	FALSE	FALSE	FALSE	0.0087	0.7755	TRUE	1.869e-09	0.00355507	172952	TRUE	TRUE
	ebi-a-GCST004601	Red blood cell count	NA	Continuous	27863252	rs35188965	T	C	T	C	-0.0259618	0.0005	0.5794	0.5784	FALSE	FALSE	FALSE	0.0088	0.9516	TRUE	5.21195e-13	0.00359599	172952	TRUE	TRUE
	ebi-a-GCST004601	Red blood cell count	NA	Continuous	27863252	rs35558920	CT	C	CT	C	0.0330195	-0.0251	0.2466	0.2527	FALSE	FALSE	FALSE	0.0094	0.007434	TRUE	1.2939e-15	0.00412994	172952	TRUE	TRUE
	ebi-a-GCST004601	Red blood cell count	NA	Continuous	27863252	rs3767844	G	A	G	A	0.0327574	-0.0103	0.2877	0.2821	FALSE	FALSE	FALSE	0.0098	0.2923	TRUE	1.32312e-16	0.00396026	172952	TRUE	TRUE
	ebi-a-GCST004601	Red blood cell count	NA	Continuous	27863252	rs3811444	T	C	T	C	0.0424294	0.0064	0.336	0.3419	FALSE	FALSE	FALSE	0.0092	0.4866	TRUE	1.39701e-29	0.00375664	172952	TRUE	TRUE
	ebi-a-GCST004601	Red blood cell count	NA	Continuous	27863252	rs4447863	C	T	C	T	-0.0207529	0.0004	0.4922	0.4882	FALSE	FALSE	FALSE	0.0081	0.9561	TRUE	5.35698e-09	0.00355621	172952	TRUE	TRUE
	ebi-a-GCST004601	Red blood cell count	NA	Continuous	27863252	rs4669306	A	G	A	G	-0.022947	0.0121	0.6376	0.648	FALSE	FALSE	FALSE	0.0093	0.1936	TRUE	5.10799e-10	0.00369175	172952	TRUE	TRUE
	ebi-a-GCST004601	Red blood cell count	NA	Continuous	27863252	rs4791641	T	C	T	C	-0.0233272	-0.0173	0.502	0.5152	FALSE	FALSE	FALSE	0.0081	0.03164	TRUE	5.11211e-11	0.00355184	172952	TRUE	TRUE
	ebi-a-GCST004601	Red blood cell count	NA	Continuous	27863252	rs4795389	C	A	C	A	-0.0294038	-0.0188	0.7348	0.7316	FALSE	FALSE	FALSE	0.009	0.03573	TRUE	4.39137e-13	0.00405967	172952	TRUE	TRUE
	ebi-a-GCST004601	Red blood cell count	NA	Continuous	27863252	rs4859682	A	C	A	C	0.0264117	0.0141	0.4549	0.4526	FALSE	FALSE	FALSE	0.0083	0.0913	TRUE	1.16708e-13	0.00355928	172952	TRUE	TRUE
	ebi-a-GCST004601	Red blood cell count	NA	Continuous	27863252	rs4955647	T	A	T	A	0.0237425	0.0111	0.5421	0.5366	FALSE	TRUE	TRUE	0.0087	0.1999	TRUE	2.69277e-11	0.00356364	172952	TRUE	FALSE
	ebi-a-GCST004601	Red blood cell count	NA	Continuous	27863252	rs523395	C	T	C	T	0.0218683	-0.0081	0.5339	0.5452	FALSE	FALSE	FALSE	0.0081	0.3175	TRUE	1.837e-09	0.0036377	172952	TRUE	TRUE
	ebi-a-GCST004601	Red blood cell count	NA	Continuous	27863252	rs551238	T	G	T	G	-0.0742666	-0.0034	0.5983	0.5954	FALSE	FALSE	FALSE	0.0085	0.6914	TRUE	1.9002e-92	0.00364163	172952	TRUE	TRUE
	ebi-a-GCST004601	Red blood cell count	NA	Continuous	27863252	rs55822955	G	A	G	A	-0.0231084	0.013	0.4154	0.4101	FALSE	FALSE	FALSE	0.008	0.1074	TRUE	1.75902e-10	0.00362141	172952	TRUE	TRUE
	ebi-a-GCST004601	Red blood cell count	NA	Continuous	27863252	rs55893317	G	A	G	A	-0.0448178	-0.0092	0.2444	0.2497	FALSE	FALSE	FALSE	0.0094	0.3272	TRUE	2.7359e-27	0.00414173	172952	TRUE	TRUE
	ebi-a-GCST004601	Red blood cell count	NA	Continuous	27863252	rs56262900	A	G	A	G	0.0557843	-0.0272	0.1027	0.0948	FALSE	FALSE	FALSE	0.0143	0.05633	TRUE	2.47685e-21	0.00588273	172952	TRUE	TRUE
	ebi-a-GCST004601	Red blood cell count	NA	Continuous	27863252	rs56397034	C	G	C	G	-0.0495254	0.0091	0.3891	0.3674	FALSE	TRUE	FALSE	0.0086	0.2884	TRUE	4.00221e-42	0.00364156	172952	TRUE	TRUE
	ebi-a-GCST004601	Red blood cell count	NA	Continuous	27863252	rs57908212	C	T	C	T	0.0280639	0.0096	0.4747	0.4764	FALSE	FALSE	FALSE	0.0081	0.2353	TRUE	5.86273e-15	0.00359478	172952	TRUE	TRUE
	ebi-a-GCST004601	Red blood cell count	NA	Continuous	27863252	rs58141407	T	C	T	C	-0.0380205	0.0019	0.1599	0.1454	FALSE	FALSE	FALSE	0.0119	0.8734	TRUE	6.14045e-15	0.00487378	172952	TRUE	TRUE
	ebi-a-GCST004601	Red blood cell count	NA	Continuous	27863252	rs58422016	A	G	A	G	0.0308431	0.0059	0.2858	0.2629	FALSE	FALSE	FALSE	0.0092	0.5202	TRUE	1.41808e-14	0.00400832	172952	TRUE	TRUE
	ebi-a-GCST004601	Red blood cell count	NA	Continuous	27863252	rs592423	C	A	C	A	0.0467735	0.0254	0.5539	0.5379	FALSE	FALSE	FALSE	0.0081	0.001658	TRUE	3.1369e-39	0.0035695	172952	TRUE	TRUE
	ebi-a-GCST004601	Red blood cell count	NA	Continuous	27863252	rs6058750	C	T	C	T	0.0240002	-0.0085	0.3136	0.3362	FALSE	FALSE	FALSE	0.0087	0.3283	TRUE	5.34601e-10	0.00386564	172952	TRUE	TRUE
	ebi-a-GCST004601	Red blood cell count	NA	Continuous	27863252	rs6138599	G	T	G	T	-0.0325825	-0.0049	0.1802	0.1792	FALSE	FALSE	FALSE	0.0103	0.6348	TRUE	1.69083e-12	0.00461652	172952	TRUE	TRUE
	ebi-a-GCST004601	Red blood cell count	NA	Continuous	27863252	rs62435145	T	G	T	G	-0.0315917	-0.0101	0.6916	0.668	FALSE	FALSE	FALSE	0.0096	0.2961	TRUE	6.28492e-16	0.00390809	172952	TRUE	TRUE
	ebi-a-GCST004601	Red blood cell count	NA	Continuous	27863252	rs6414767	G	A	G	A	0.0229484	-0.0157	0.6629	0.6565	FALSE	FALSE	FALSE	0.0085	0.06461	TRUE	9.08511e-10	0.00374686	172952	TRUE	TRUE
	ebi-a-GCST004601	Red blood cell count	NA	Continuous	27863252	rs6484504	C	T	C	T	0.0285327	0.0055	0.725	0.7239	FALSE	FALSE	FALSE	0.0091	0.546	TRUE	8.64172e-13	0.00399026	172952	TRUE	TRUE
	ebi-a-GCST004601	Red blood cell count	NA	Continuous	27863252	rs6592965	A	G	A	G	-0.0495158	0.0052	0.4547	0.4455	FALSE	FALSE	FALSE	0.0084	0.5357	TRUE	1.20698e-43	0.00357417	172952	TRUE	TRUE
	ebi-a-GCST004601	Red blood cell count	NA	Continuous	27863252	rs6602913	C	A	C	A	0.020307	0.007	0.3658	0.387	FALSE	FALSE	FALSE	0.009	0.4368	TRUE	4.68598e-08	0.00371729	172952	TRUE	TRUE
	ebi-a-GCST004601	Red blood cell count	NA	Continuous	27863252	rs6676150	C	G	C	G	-0.0235956	-0.0141	0.3937	0.3887	FALSE	TRUE	FALSE	0.0083	0.0906	TRUE	9.70957e-11	0.00364614	172952	TRUE	TRUE
	ebi-a-GCST004601	Red blood cell count	NA	Continuous	27863252	rs67145503	A	T	A	T	0.0360759	-0.0197	0.1169	0.1228	FALSE	TRUE	FALSE	0.0127	0.1213	TRUE	1.33101e-10	0.00561619	172952	TRUE	TRUE
	ebi-a-GCST004601	Red blood cell count	NA	Continuous	27863252	rs67775544	A	G	A	G	-0.020664	-0.0169	0.3958	0.3885	FALSE	FALSE	FALSE	0.0082	0.03834	TRUE	1.49001e-08	0.00364916	172952	TRUE	TRUE
	ebi-a-GCST004601	Red blood cell count	NA	Continuous	27863252	rs68137036	G	A	G	A	-0.032985	-0.0181	0.2869	0.2808	FALSE	FALSE	FALSE	0.009	0.04291	TRUE	4.46786e-17	0.00392683	172952	TRUE	TRUE
	ebi-a-GCST004601	Red blood cell count	NA	Continuous	27863252	rs6816963	C	A	C	A	-0.0429025	-0.0089	0.1028	0.104	FALSE	FALSE	FALSE	0.0132	0.5014	TRUE	2.48428e-13	0.00586118	172952	TRUE	TRUE
	ebi-a-GCST004601	Red blood cell count	NA	Continuous	27863252	rs7045087	C	T	C	T	-0.0263066	-0.0059	0.298	0.2978	FALSE	FALSE	FALSE	0.0091	0.5151	TRUE	1.38197e-11	0.00389162	172952	TRUE	TRUE
	ebi-a-GCST004601	Red blood cell count	NA	Continuous	27863252	rs707901	T	C	T	C	0.0404501	0.0264	0.1595	0.1624	FALSE	FALSE	FALSE	0.0108	0.01485	TRUE	6.07435e-17	0.00483635	172952	TRUE	TRUE
	ebi-a-GCST004601	Red blood cell count	NA	Continuous	27863252	rs71496605	T	C	T	C	-0.0593733	0.0215	0.0677	0.0661	FALSE	FALSE	FALSE	0.0159	0.1772	TRUE	1.12694e-16	0.0071615	172952	TRUE	TRUE
	ebi-a-GCST004601	Red blood cell count	NA	Continuous	27863252	rs7256116	C	A	C	A	0.0363836	0.0383	0.0837	0.1008	FALSE	FALSE	FALSE	0.0146	0.008572	TRUE	2.69401e-08	0.0065435	172952	TRUE	TRUE
	ebi-a-GCST004601	Red blood cell count	NA	Continuous	27863252	rs72980278	T	G	T	G	0.0608638	-0.0138	0.0538	0.0486	FALSE	FALSE	FALSE	0.0223	0.5362	TRUE	3.87525e-14	0.00804532	172952	TRUE	TRUE
	ebi-a-GCST004601	Red blood cell count	NA	Continuous	27863252	rs73146904	A	G	A	G	0.0485713	-0.0047	0.0737	0.0737	FALSE	FALSE	FALSE	0.0157	0.7631	TRUE	1.20088e-12	0.006836	172952	TRUE	TRUE
	ebi-a-GCST004601	Red blood cell count	NA	Continuous	27863252	rs74203182	T	A	T	A	-0.0486195	-0.0029	0.6959	0.6767	FALSE	TRUE	FALSE	0.009	0.7458	TRUE	2.91877e-35	0.00392373	172952	TRUE	TRUE
	ebi-a-GCST004601	Red blood cell count	NA	Continuous	27863252	rs743417	T	C	T	C	-0.0237451	0.0005	0.5762	0.5784	FALSE	FALSE	FALSE	0.0086	0.953	TRUE	4.84507e-11	0.00361108	172952	TRUE	TRUE
	ebi-a-GCST004601	Red blood cell count	NA	Continuous	27863252	rs7520050	C	A	C	A	-0.0344195	-0.0042	0.4138	0.3954	FALSE	FALSE	FALSE	0.0084	0.6189	TRUE	7.88678e-21	0.00367683	172952	TRUE	TRUE
	ebi-a-GCST004601	Red blood cell count	NA	Continuous	27863252	rs75757892	T	C	T	C	0.03182	-0.0086	0.1826	0.1852	FALSE	FALSE	FALSE	0.0104	0.4074	TRUE	5.57314e-12	0.00461817	172952	TRUE	TRUE
	ebi-a-GCST004601	Red blood cell count	NA	Continuous	27863252	rs7583880	A	G	A	G	-0.02248	0.0066	0.6915	0.686	FALSE	FALSE	FALSE	0.0087	0.452	TRUE	6.38999e-09	0.00387171	172952	TRUE	TRUE
	ebi-a-GCST004601	Red blood cell count	NA	Continuous	27863252	rs7607369	G	A	G	A	0.0333428	-0.0001	0.5673	0.5694	FALSE	FALSE	FALSE	0.0083	0.9881	TRUE	1.16896e-20	0.00357776	172952	TRUE	TRUE
	ebi-a-GCST004601	Red blood cell count	NA	Continuous	27863252	rs7610312	G	A	G	A	-0.0215885	0.0185	0.3704	0.3493	FALSE	FALSE	FALSE	0.0086	0.03168	TRUE	4.68101e-09	0.00368521	172952	TRUE	TRUE
	ebi-a-GCST004601	Red blood cell count	NA	Continuous	27863252	rs7625643	G	A	G	A	0.0340054	0.0449	0.4457	0.4445	FALSE	FALSE	FALSE	0.008	2.104e-08	TRUE	7.58054e-21	0.00363098	172952	TRUE	TRUE
	ebi-a-GCST004601	Red blood cell count	NA	Continuous	27863252	rs762679	A	T	A	T	-0.0319492	-0.0097	0.8533	0.8449	FALSE	TRUE	FALSE	0.011	0.3778	TRUE	2.02899e-10	0.00502418	172952	TRUE	TRUE
	ebi-a-GCST004601	Red blood cell count	NA	Continuous	27863252	rs76335321	C	T	C	T	0.0414302	0.0806	0.0829	0.0591	FALSE	FALSE	FALSE	0.0179	6.621e-06	TRUE	2.04998e-10	0.0065167	172952	TRUE	TRUE
	ebi-a-GCST004601	Red blood cell count	NA	Continuous	27863252	rs766622	T	C	T	C	-0.0229097	-0.0015	0.7019	0.6885	FALSE	FALSE	FALSE	0.0088	0.8666	TRUE	4.346e-09	0.00390253	172952	TRUE	TRUE
	ebi-a-GCST004601	Red blood cell count	NA	Continuous	27863252	rs7772553	A	C	A	C	0.0412315	0.0309	0.1169	0.1237	FALSE	FALSE	FALSE	0.012	0.01002	TRUE	7.41822e-14	0.00551205	172952	TRUE	TRUE
	ebi-a-GCST004601	Red blood cell count	NA	Continuous	27863252	rs7776054	G	A	G	A	-0.1877	-0.0119	0.2603	0.2661	FALSE	FALSE	FALSE	0.0096	0.2127	TRUE	1e-200	0.00404565	172952	TRUE	TRUE
	ebi-a-GCST004601	Red blood cell count	NA	Continuous	27863252	rs78415359	A	G	A	G	-0.0641239	0.0299	0.0324	0.0251	FALSE	FALSE	FALSE	0.0285	0.2935	TRUE	1.81798e-10	0.0100572	172952	TRUE	TRUE
	ebi-a-GCST004601	Red blood cell count	NA	Continuous	27863252	rs7874244	C	T	C	T	0.0619076	0.0324	0.2097	0.2	FALSE	FALSE	FALSE	0.01	0.001259	TRUE	1.22405e-45	0.00436594	172952	TRUE	TRUE
	ebi-a-GCST004601	Red blood cell count	NA	Continuous	27863252	rs78744187	T	C	T	C	0.0975404	-0.0077	0.0818	0.09	FALSE	FALSE	FALSE	0.0151	0.6098	TRUE	4.63874e-51	0.00648952	172952	TRUE	TRUE
	ebi-a-GCST004601	Red blood cell count	NA	Continuous	27863252	rs7938521	A	G	A	G	0.0258945	0.013	0.5009	0.5202	FALSE	FALSE	FALSE	0.008	0.1064	TRUE	3.26287e-13	0.00355544	172952	TRUE	TRUE
	ebi-a-GCST004601	Red blood cell count	NA	Continuous	27863252	rs8093407	G	A	G	A	0.0426754	0.0097	0.7491	0.7523	FALSE	FALSE	FALSE	0.0094	0.299	TRUE	4.65586e-25	0.0041273	172952	TRUE	TRUE
	ebi-a-GCST004601	Red blood cell count	NA	Continuous	27863252	rs8179696	A	G	A	G	-0.0263281	0.0028	0.2155	0.2213	FALSE	FALSE	FALSE	0.0101	0.783	TRUE	1.47798e-09	0.00435409	172952	TRUE	TRUE
	ebi-a-GCST004601	Red blood cell count	NA	Continuous	27863252	rs833806	G	T	G	T	0.0528096	-0.0164	0.8828	0.8943	FALSE	FALSE	FALSE	0.015	0.2748	TRUE	8.25658e-19	0.0059628	172952	TRUE	TRUE
	ebi-a-GCST004601	Red blood cell count	NA	Continuous	27863252	rs8887	C	T	C	T	-0.0270948	0.0028	0.5712	0.5577	FALSE	FALSE	FALSE	0.0081	0.7319	TRUE	1.15691e-13	0.00365077	172952	TRUE	TRUE
	ebi-a-GCST004601	Red blood cell count	NA	Continuous	27863252	rs9272348	T	C	T	C	-0.0471079	-0.0162	0.2437	0.2487	FALSE	FALSE	FALSE	0.0097	0.09573	TRUE	3.82032e-30	0.00412943	172952	TRUE	TRUE
	ebi-a-GCST004601	Red blood cell count	NA	Continuous	27863252	rs9464759	C	T	C	T	0.0479276	-0.0097	0.0773	0.0767	FALSE	FALSE	FALSE	0.0155	0.5305	TRUE	7.37395e-13	0.00668232	172952	TRUE	TRUE
	ebi-a-GCST004601	Red blood cell count	NA	Continuous	27863252	rs9471709	C	T	C	T	0.0786921	0.0097	0.2717	0.2462	FALSE	FALSE	FALSE	0.0096	0.311	TRUE	3.09172e-85	0.00402215	172952	TRUE	TRUE
	ebi-a-GCST004601	Red blood cell count	NA	Continuous	27863252	rs9487023	G	A	G	A	-0.0608007	0.0046	0.4456	0.4463	FALSE	FALSE	FALSE	0.0082	0.5746	TRUE	5.12153e-65	0.0035707	172952	TRUE	TRUE
	ebi-a-GCST004601	Red blood cell count	NA	Continuous	27863252	rs9521011	G	A	G	A	0.0237626	0.0006	0.5272	0.5291	FALSE	FALSE	FALSE	0.0081	0.9435	TRUE	2.61999e-11	0.00356449	172952	TRUE	TRUE
	ebi-a-GCST004601	Red blood cell count	NA	Continuous	27863252	rs9549260	A	C	A	C	0.0260455	0.0167	0.2153	0.2272	FALSE	FALSE	FALSE	0.0097	0.08708	TRUE	2.10102e-09	0.00434829	172952	TRUE	TRUE
	ebi-a-GCST004601	Red blood cell count	NA	Continuous	27863252	rs9573567	A	G	A	G	0.0511885	-0.0425	0.0992	0.0862	FALSE	FALSE	FALSE	0.0144	0.003094	TRUE	1.40088e-17	0.00599742	172952	TRUE	TRUE
	ebi-a-GCST004601	Red blood cell count	NA	Continuous	27863252	rs9771385	A	G	A	G	0.024742	0.019	0.6042	0.6193	FALSE	FALSE	FALSE	0.0099	0.05581	TRUE	1.3671e-11	0.00365932	172952	TRUE	TRUE
	ebi-a-GCST004601	Red blood cell count	NA	Continuous	27863252	rs9895661	T	C	T	C	-0.0326869	-0.0182	0.8295	0.8147	FALSE	FALSE	FALSE	0.0108	0.09282	TRUE	5.07925e-12	0.00473493	172952	TRUE	TRUE
	ebi-a-GCST004601	Red blood cell count	NA	Continuous	27863252	rs9952412	C	A	C	A	-0.0204194	-0.0026	0.5181	0.5201	FALSE	FALSE	FALSE	0.0082	0.7481	TRUE	1.187e-08	0.00358134	172952	TRUE	TRUE
	ebi-a-GCST004608	Granulocyte percentage of myeloid white cells	NA	Continuous	27863252	rs10406080	G	C	G	C	-0.0307464	-0.0028	0.6151	0.6317	FALSE	TRUE	FALSE	0.0085	0.7398	TRUE	9.81296e-17	0.00370126	169545	TRUE	TRUE
	ebi-a-GCST004608	Granulocyte percentage of myeloid white cells	NA	Continuous	27863252	rs1058993	T	A	T	A	0.0549334	-0.0518	0.0466	0.0374	FALSE	TRUE	FALSE	0.0234	0.02678	TRUE	2.14299e-10	0.00864998	169545	TRUE	TRUE
	ebi-a-GCST004608	Granulocyte percentage of myeloid white cells	NA	Continuous	27863252	rs10732976	A	G	A	G	-0.024341	0.0174	0.6934	0.699	FALSE	FALSE	FALSE	0.0088	0.0479	TRUE	4.80596e-10	0.00391	169545	TRUE	TRUE
	ebi-a-GCST004608	Granulocyte percentage of myeloid white cells	NA	Continuous	27863252	rs10757287	T	A	T	A	0.030128	0.0205	0.1642	0.1672	FALSE	TRUE	FALSE	0.0106	0.05445	TRUE	4.45995e-10	0.00483051	169545	TRUE	TRUE
	ebi-a-GCST004608	Granulocyte percentage of myeloid white cells	NA	Continuous	27863252	rs10760497	T	C	T	C	0.0233437	0.0261	0.5736	0.5571	FALSE	FALSE	FALSE	0.0082	0.001409	TRUE	9.25763e-11	0.00360319	169545	TRUE	TRUE
	ebi-a-GCST004608	Granulocyte percentage of myeloid white cells	NA	Continuous	27863252	rs10780209	A	G	A	G	-0.0410717	0.0084	0.476	0.4971	FALSE	FALSE	FALSE	0.0083	0.315	TRUE	1.19289e-30	0.00356877	169545	TRUE	TRUE
	ebi-a-GCST004608	Granulocyte percentage of myeloid white cells	NA	Continuous	27863252	rs10803758	C	T	C	T	0.0388304	-0.0124	0.3763	0.3794	FALSE	FALSE	FALSE	0.0083	0.1354	TRUE	6.65733e-26	0.00368951	169545	TRUE	TRUE
	ebi-a-GCST004608	Granulocyte percentage of myeloid white cells	NA	Continuous	27863252	rs10971930	C	T	C	T	-0.0328113	-0.0112	0.128	0.1306	FALSE	FALSE	FALSE	0.012	0.3486	TRUE	8.26304e-10	0.00534405	169545	TRUE	TRUE
	ebi-a-GCST004608	Granulocyte percentage of myeloid white cells	NA	Continuous	27863252	rs10980797	G	A	G	A	0.113149	0.0095	0.4898	0.4834	FALSE	FALSE	FALSE	0.0081	0.239	TRUE	1e-200	0.00357706	169545	TRUE	TRUE
	ebi-a-GCST004608	Granulocyte percentage of myeloid white cells	NA	Continuous	27863252	rs11145986	G	A	G	A	0.0272759	0.0179	0.2909	0.2851	FALSE	FALSE	FALSE	0.0088	0.04357	TRUE	3.61327e-12	0.00392372	169545	TRUE	TRUE
	ebi-a-GCST004608	Granulocyte percentage of myeloid white cells	NA	Continuous	27863252	rs11153046	G	A	G	A	-0.027909	0.0115	0.6814	0.6785	FALSE	FALSE	FALSE	0.0095	0.2284	TRUE	4.60151e-13	0.00385665	169545	TRUE	TRUE
	ebi-a-GCST004608	Granulocyte percentage of myeloid white cells	NA	Continuous	27863252	rs111677347	T	C	T	C	-0.046842	-0.0243	0.0577	0.0536	FALSE	FALSE	FALSE	0.0189	0.1991	TRUE	1.388e-09	0.00773367	169545	TRUE	TRUE
	ebi-a-GCST004608	Granulocyte percentage of myeloid white cells	NA	Continuous	27863252	rs112261624	ATTG	A	ATTG	A	0.0402025	0.0319	0.1282	0.1245	FALSE	FALSE	FALSE	0.012	0.007717	TRUE	6.13338e-14	0.00535662	169545	TRUE	TRUE
	ebi-a-GCST004608	Granulocyte percentage of myeloid white cells	NA	Continuous	27863252	rs112419400	CAT	C	CAT	C	0.0362868	-0.0262	0.1167	0.1082	FALSE	FALSE	FALSE	0.0138	0.05756	TRUE	2.72301e-10	0.00574725	169545	TRUE	TRUE
	ebi-a-GCST004608	Granulocyte percentage of myeloid white cells	NA	Continuous	27863252	rs114050631	T	C	T	C	-0.14497	-0.0251	0.0106	0.0097	FALSE	FALSE	FALSE	0.0534	0.6383	TRUE	7.0081e-14	0.019361	169545	TRUE	TRUE
	ebi-a-GCST004608	Granulocyte percentage of myeloid white cells	NA	Continuous	27863252	rs115340020	A	G	A	G	0.130519	-0.0298	0.0286	0.0215	FALSE	FALSE	FALSE	0.0305	0.3285	TRUE	2.6212e-34	0.0106861	169545	TRUE	TRUE
	ebi-a-GCST004608	Granulocyte percentage of myeloid white cells	NA	Continuous	27863252	rs11710567	T	C	T	C	0.023459	-0.0148	0.3026	0.3135	FALSE	FALSE	FALSE	0.009	0.09905	TRUE	2.733e-09	0.00394474	169545	TRUE	TRUE
	ebi-a-GCST004608	Granulocyte percentage of myeloid white cells	NA	Continuous	27863252	rs11725704	G	A	G	A	0.0484279	0.01	0.3762	0.37	FALSE	FALSE	FALSE	0.0083	0.2294	TRUE	2.20597e-39	0.00368824	169545	TRUE	TRUE
	ebi-a-GCST004608	Granulocyte percentage of myeloid white cells	NA	Continuous	27863252	rs11766800	T	A	T	A	-0.0248957	-0.0008	0.3221	0.3401	FALSE	TRUE	FALSE	0.0089	0.927	TRUE	1.09901e-10	0.00385821	169545	TRUE	TRUE
	ebi-a-GCST004608	Granulocyte percentage of myeloid white cells	NA	Continuous	27863252	rs11855465	C	A	C	A	-0.0626992	0.0318	0.0287	0.0307	FALSE	FALSE	FALSE	0.0234	0.1742	TRUE	7.15599e-09	0.0108341	169545	TRUE	TRUE
	ebi-a-GCST004608	Granulocyte percentage of myeloid white cells	NA	Continuous	27863252	rs11881751	A	G	A	G	-0.0304391	-0.0011	0.2303	0.2358	FALSE	FALSE	FALSE	0.0096	0.9124	TRUE	1.00092e-12	0.00426896	169545	TRUE	TRUE
	ebi-a-GCST004608	Granulocyte percentage of myeloid white cells	NA	Continuous	27863252	rs11963621	C	T	C	T	0.0365666	0.0034	0.1014	0.0999	FALSE	FALSE	FALSE	0.0137	0.8069	TRUE	6.93298e-10	0.00592881	169545	TRUE	TRUE
	ebi-a-GCST004608	Granulocyte percentage of myeloid white cells	NA	Continuous	27863252	rs12082983	G	A	G	A	-0.0216105	0.0116	0.38	0.3691	FALSE	FALSE	FALSE	0.0086	0.1797	TRUE	4.454e-09	0.00368379	169545	TRUE	TRUE
	ebi-a-GCST004608	Granulocyte percentage of myeloid white cells	NA	Continuous	27863252	rs12151289	C	G	C	G	0.0907048	-0.0666	0.0316	0.0295	FALSE	TRUE	FALSE	0.0253	0.008582	TRUE	5.03965e-18	0.0104831	169545	TRUE	TRUE
	ebi-a-GCST004608	Granulocyte percentage of myeloid white cells	NA	Continuous	27863252	rs12480732	T	C	T	C	-0.0568364	0.0058	0.2606	0.2566	FALSE	FALSE	FALSE	0.0102	0.5722	TRUE	3.00193e-44	0.00407332	169545	TRUE	TRUE
	ebi-a-GCST004608	Granulocyte percentage of myeloid white cells	NA	Continuous	27863252	rs12485444	A	T	A	T	0.022219	0.0279	0.5393	0.5158	FALSE	TRUE	TRUE	0.009	0.001832	TRUE	2.87799e-09	0.00374156	169545	TRUE	FALSE
	ebi-a-GCST004608	Granulocyte percentage of myeloid white cells	NA	Continuous	27863252	rs12602172	A	G	A	G	0.0892947	-0.0142	0.3903	0.3875	FALSE	FALSE	FALSE	0.0081	0.08006	TRUE	2.33884e-132	0.00364747	169545	TRUE	TRUE
	ebi-a-GCST004608	Granulocyte percentage of myeloid white cells	NA	Continuous	27863252	rs1260326	C	T	C	T	-0.0393414	-0.0222	0.6053	0.6056	FALSE	FALSE	FALSE	0.0082	0.00657	TRUE	2.80479e-27	0.00363641	169545	TRUE	TRUE
	ebi-a-GCST004608	Granulocyte percentage of myeloid white cells	NA	Continuous	27863252	rs12787112	G	A	G	A	0.0223691	-0.0185	0.3478	0.3542	FALSE	FALSE	FALSE	0.0085	0.03002	TRUE	2.119e-09	0.0037354	169545	TRUE	TRUE
	ebi-a-GCST004608	Granulocyte percentage of myeloid white cells	NA	Continuous	27863252	rs12874404	G	A	G	A	0.0465452	-0.0188	0.0543	0.0595	FALSE	FALSE	FALSE	0.0193	0.3308	TRUE	4.26197e-09	0.00792438	169545	TRUE	TRUE
	ebi-a-GCST004608	Granulocyte percentage of myeloid white cells	NA	Continuous	27863252	rs12936529	T	C	T	C	-0.0348008	0.0151	0.4785	0.4776	FALSE	FALSE	FALSE	0.0083	0.06955	TRUE	2.54507e-22	0.00358133	169545	TRUE	TRUE
	ebi-a-GCST004608	Granulocyte percentage of myeloid white cells	NA	Continuous	27863252	rs138642893	C	CAT	C	CAT	-0.0391575	-0.0008	0.2	0.2073	FALSE	FALSE	FALSE	0.0099	0.9386	TRUE	3.67705e-18	0.00450689	169545	TRUE	TRUE
	ebi-a-GCST004608	Granulocyte percentage of myeloid white cells	NA	Continuous	27863252	rs141094656	C	T	C	T	-0.318121	0.0122	0.0164	0.0214	FALSE	FALSE	FALSE	0.0313	0.696	TRUE	1.6099e-99	0.0150231	169545	TRUE	TRUE
	ebi-a-GCST004608	Granulocyte percentage of myeloid white cells	NA	Continuous	27863252	rs142552223	A	G	A	G	0.0524187	0.0191	0.0402	0.0382	FALSE	FALSE	FALSE	0.0209	0.3606	TRUE	1.232e-08	0.00920385	169545	TRUE	TRUE
	ebi-a-GCST004608	Granulocyte percentage of myeloid white cells	NA	Continuous	27863252	rs148913620	AT	A	AT	A	0.0500781	0.0321	0.0402	0.0366	FALSE	FALSE	FALSE	0.0256	0.2112	TRUE	3.35498e-08	0.00906914	169545	TRUE	TRUE
	ebi-a-GCST004608	Granulocyte percentage of myeloid white cells	NA	Continuous	27863252	rs149007767	T	C	T	C	0.0886742	-0.0015	0.1618	0.1546	FALSE	FALSE	FALSE	0.0132	0.9078	TRUE	1.53497e-67	0.00510666	169545	TRUE	TRUE
	ebi-a-GCST004608	Granulocyte percentage of myeloid white cells	NA	Continuous	27863252	rs149110519	T	C	T	C	-0.112378	0.0266	0.0349	0.0343	FALSE	FALSE	FALSE	0.0264	0.313	TRUE	5.48025e-30	0.00987817	169545	TRUE	TRUE
	ebi-a-GCST004608	Granulocyte percentage of myeloid white cells	NA	Continuous	27863252	rs1493209	A	G	A	G	0.0231249	0.0238	0.3996	0.3852	FALSE	FALSE	FALSE	0.0082	0.00368	TRUE	2.44602e-10	0.00365301	169545	TRUE	TRUE
	ebi-a-GCST004608	Granulocyte percentage of myeloid white cells	NA	Continuous	27863252	rs149698681	C	G	C	G	-0.0783688	-0.0463	0.0219	0.0183	FALSE	TRUE	FALSE	0.0329	0.1597	TRUE	2.31302e-10	0.0123629	169545	TRUE	TRUE
	ebi-a-GCST004608	Granulocyte percentage of myeloid white cells	NA	Continuous	27863252	rs150449635	C	T	C	T	-0.127984	-0.029	0.024	0.0215	FALSE	FALSE	FALSE	0.0326	0.3744	TRUE	4.75883e-25	0.0123803	169545	TRUE	TRUE
	ebi-a-GCST004608	Granulocyte percentage of myeloid white cells	NA	Continuous	27863252	rs1555133	A	G	A	G	0.0294236	-0.003	0.3127	0.3414	FALSE	FALSE	FALSE	0.0086	0.7257	TRUE	5.65718e-14	0.0039149	169545	TRUE	TRUE
	ebi-a-GCST004608	Granulocyte percentage of myeloid white cells	NA	Continuous	27863252	rs1663626	A	C	A	C	-0.0232805	-0.0065	0.3976	0.3824	FALSE	FALSE	FALSE	0.0084	0.4406	TRUE	2.12501e-10	0.00366507	169545	TRUE	TRUE
	ebi-a-GCST004608	Granulocyte percentage of myeloid white cells	NA	Continuous	27863252	rs16850073	T	C	T	C	0.0366196	0.0224	0.3749	0.3668	FALSE	FALSE	FALSE	0.0089	0.0119	TRUE	5.32844e-23	0.00370822	169545	TRUE	TRUE
	ebi-a-GCST004608	Granulocyte percentage of myeloid white cells	NA	Continuous	27863252	rs16895831	T	C	T	C	0.0306608	0.005	0.2033	0.205	FALSE	FALSE	FALSE	0.0102	0.6273	TRUE	7.46105e-12	0.00447699	169545	TRUE	TRUE
	ebi-a-GCST004608	Granulocyte percentage of myeloid white cells	NA	Continuous	27863252	rs17086242	C	T	C	T	0.055619	0.0199	0.0414	0.0428	FALSE	FALSE	FALSE	0.0231	0.3884	TRUE	6.15304e-10	0.00899043	169545	TRUE	TRUE
	ebi-a-GCST004608	Granulocyte percentage of myeloid white cells	NA	Continuous	27863252	rs17382303	G	T	G	T	-0.0410687	0.0144	0.2614	0.212	FALSE	FALSE	FALSE	0.0099	0.1463	TRUE	4.6505e-24	0.00405942	169545	TRUE	TRUE
	ebi-a-GCST004608	Granulocyte percentage of myeloid white cells	NA	Continuous	27863252	rs174556	T	C	T	C	-0.0329064	-0.003	0.3082	0.3055	FALSE	FALSE	FALSE	0.0087	0.7312	TRUE	1.508e-17	0.00385931	169545	TRUE	TRUE
	ebi-a-GCST004608	Granulocyte percentage of myeloid white cells	NA	Continuous	27863252	rs17592479	A	T	A	T	-0.0246634	-0.0205	0.5073	0.5107	FALSE	TRUE	TRUE	0.008	0.01017	TRUE	4.17927e-12	0.00355842	169545	TRUE	FALSE
	ebi-a-GCST004608	Granulocyte percentage of myeloid white cells	NA	Continuous	27863252	rs17613339	T	C	T	C	-0.0339924	-0.0036	0.1287	0.1361	FALSE	FALSE	FALSE	0.0118	0.7588	TRUE	2.41102e-10	0.00536787	169545	TRUE	TRUE
	ebi-a-GCST004608	Granulocyte percentage of myeloid white cells	NA	Continuous	27863252	rs17758695	T	C	T	C	0.0596533	0.0122	0.0299	0.0211	FALSE	FALSE	FALSE	0.0387	0.7526	TRUE	1.573e-08	0.0105518	169545	TRUE	TRUE
	ebi-a-GCST004608	Granulocyte percentage of myeloid white cells	NA	Continuous	27863252	rs1892548	C	T	C	T	0.0590919	-0.008	0.6578	0.6497	FALSE	FALSE	FALSE	0.0089	0.3687	TRUE	3.26287e-54	0.00381141	169545	TRUE	TRUE
	ebi-a-GCST004608	Granulocyte percentage of myeloid white cells	NA	Continuous	27863252	rs1985157	C	T	C	T	0.0411501	-0.0044	0.4123	0.4029	FALSE	FALSE	FALSE	0.0085	0.6071	TRUE	6.80143e-30	0.00362314	169545	TRUE	TRUE
	ebi-a-GCST004608	Granulocyte percentage of myeloid white cells	NA	Continuous	27863252	rs2010054	G	A	G	A	-0.0739914	-0.0196	0.5947	0.5948	FALSE	FALSE	FALSE	0.0083	0.01815	TRUE	6.84069e-93	0.00361928	169545	TRUE	TRUE
	ebi-a-GCST004608	Granulocyte percentage of myeloid white cells	NA	Continuous	27863252	rs201021043	CAT	C	CAT	C	-0.0261344	0.0265	0.5163	0.505	FALSE	FALSE	FALSE	0.008	0.0009197	TRUE	2.62301e-13	0.00357396	169545	TRUE	TRUE
	ebi-a-GCST004608	Granulocyte percentage of myeloid white cells	NA	Continuous	27863252	rs2055710	A	G	A	G	0.0356866	0.0393	0.1452	0.1282	FALSE	FALSE	FALSE	0.0122	0.001298	TRUE	2.52872e-12	0.00509686	169545	TRUE	TRUE
	ebi-a-GCST004608	Granulocyte percentage of myeloid white cells	NA	Continuous	27863252	rs2213290	T	C	T	C	-0.0378909	-0.0043	0.4085	0.385	FALSE	FALSE	FALSE	0.0085	0.6093	TRUE	2.35776e-25	0.00364169	169545	TRUE	TRUE
	ebi-a-GCST004608	Granulocyte percentage of myeloid white cells	NA	Continuous	27863252	rs2228467	C	T	C	T	-0.127054	0.0002	0.0616	0.0665	FALSE	FALSE	FALSE	0.0166	0.9915	TRUE	9.95864e-66	0.00741996	169545	TRUE	TRUE
	ebi-a-GCST004608	Granulocyte percentage of myeloid white cells	NA	Continuous	27863252	rs2239630	G	A	G	A	-0.0484531	-0.0059	0.5596	0.5324	FALSE	FALSE	FALSE	0.0083	0.4711	TRUE	6.10942e-41	0.00361611	169545	TRUE	TRUE
	ebi-a-GCST004608	Granulocyte percentage of myeloid white cells	NA	Continuous	27863252	rs2275984	C	T	C	T	0.0264913	-0.0069	0.3078	0.3001	FALSE	FALSE	FALSE	0.0092	0.4572	TRUE	7.29962e-12	0.0038664	169545	TRUE	TRUE
	ebi-a-GCST004608	Granulocyte percentage of myeloid white cells	NA	Continuous	27863252	rs2491251	G	A	G	A	0.0284855	0.0115	0.7734	0.7779	FALSE	FALSE	FALSE	0.0101	0.255	TRUE	2.2009e-11	0.00425663	169545	TRUE	TRUE
	ebi-a-GCST004608	Granulocyte percentage of myeloid white cells	NA	Continuous	27863252	rs2516839	T	C	T	C	-0.0234247	-0.0106	0.6174	0.6156	FALSE	FALSE	FALSE	0.0086	0.2191	TRUE	1.51901e-10	0.00365816	169545	TRUE	TRUE
	ebi-a-GCST004608	Granulocyte percentage of myeloid white cells	NA	Continuous	27863252	rs2667978	G	A	G	A	-0.0254061	-0.0074	0.1985	0.2064	FALSE	FALSE	FALSE	0.01	0.4572	TRUE	1.47798e-08	0.00448549	169545	TRUE	TRUE
	ebi-a-GCST004608	Granulocyte percentage of myeloid white cells	NA	Continuous	27863252	rs2738752	G	A	G	A	0.0272299	0.0109	0.3313	0.3362	FALSE	FALSE	FALSE	0.0087	0.2129	TRUE	9.34975e-13	0.00381384	169545	TRUE	TRUE
	ebi-a-GCST004608	Granulocyte percentage of myeloid white cells	NA	Continuous	27863252	rs2836883	A	G	A	G	-0.0235056	-0.0182	0.2668	0.2657	FALSE	FALSE	FALSE	0.0099	0.06552	TRUE	6.44407e-09	0.00404933	169545	TRUE	TRUE
	ebi-a-GCST004608	Granulocyte percentage of myeloid white cells	NA	Continuous	27863252	rs2846630	A	G	A	G	0.0358873	0.0063	0.4528	0.4272	FALSE	FALSE	FALSE	0.0093	0.4992	TRUE	8.48985e-22	0.00374068	169545	TRUE	TRUE
	ebi-a-GCST004608	Granulocyte percentage of myeloid white cells	NA	Continuous	27863252	rs28498283	T	A	T	A	-0.0363203	0.006	0.2602	0.262	FALSE	TRUE	FALSE	0.0092	0.513	TRUE	1.56387e-18	0.00413437	169545	TRUE	TRUE
	ebi-a-GCST004608	Granulocyte percentage of myeloid white cells	NA	Continuous	27863252	rs28500514	C	T	C	T	0.0609276	0.0121	0.5691	0.564	FALSE	FALSE	FALSE	0.0081	0.1355	TRUE	1.74181e-63	0.00362234	169545	TRUE	TRUE
	ebi-a-GCST004608	Granulocyte percentage of myeloid white cells	NA	Continuous	27863252	rs28574727	T	C	T	C	0.0361101	-0.0269	0.1841	0.1996	FALSE	FALSE	FALSE	0.0101	0.007982	TRUE	4.26481e-15	0.00460183	169545	TRUE	TRUE
	ebi-a-GCST004608	Granulocyte percentage of myeloid white cells	NA	Continuous	27863252	rs2868729	G	A	G	A	0.0230744	-0.0041	0.3528	0.3491	FALSE	FALSE	FALSE	0.0087	0.6386	TRUE	7.51502e-10	0.00374898	169545	TRUE	TRUE
	ebi-a-GCST004608	Granulocyte percentage of myeloid white cells	NA	Continuous	27863252	rs2951865	C	A	C	A	0.0291412	-0.0012	0.5164	0.5201	FALSE	FALSE	FALSE	0.0084	0.8841	TRUE	5.83983e-16	0.00360096	169545	TRUE	TRUE
	ebi-a-GCST004608	Granulocyte percentage of myeloid white cells	NA	Continuous	27863252	rs2975785	G	A	G	A	-0.0206616	-0.0115	0.5435	0.5433	FALSE	FALSE	FALSE	0.0086	0.1811	TRUE	7.64293e-09	0.00357705	169545	TRUE	TRUE
	ebi-a-GCST004608	Granulocyte percentage of myeloid white cells	NA	Continuous	27863252	rs3011641	A	C	A	C	-0.0255885	0.0082	0.2276	0.2152	FALSE	FALSE	FALSE	0.0097	0.3962	TRUE	2.21197e-09	0.004278	169545	TRUE	TRUE
	ebi-a-GCST004608	Granulocyte percentage of myeloid white cells	NA	Continuous	27863252	rs3079200	CATAAT	C	CATAAT	C	-0.0208429	-0.0115	0.5532	0.5631	FALSE	FALSE	FALSE	0.0088	0.1898	TRUE	1.26701e-08	0.00366278	169545	TRUE	TRUE
	ebi-a-GCST004608	Granulocyte percentage of myeloid white cells	NA	Continuous	27863252	rs314462	G	A	G	A	-0.0301131	-0.0025	0.5645	0.5622	FALSE	FALSE	FALSE	0.0082	0.7628	TRUE	6.19869e-17	0.00360144	169545	TRUE	TRUE
	ebi-a-GCST004608	Granulocyte percentage of myeloid white cells	NA	Continuous	27863252	rs34097845	T	C	T	C	0.125299	0.0363	0.0578	0.0555	FALSE	FALSE	FALSE	0.0195	0.06273	TRUE	8.67561e-57	0.0078902	169545	TRUE	TRUE
	ebi-a-GCST004608	Granulocyte percentage of myeloid white cells	NA	Continuous	27863252	rs34293785	C	T	C	T	-0.0300597	-0.0042	0.3664	0.3822	FALSE	FALSE	FALSE	0.0082	0.6069	TRUE	6.5887e-16	0.00372122	169545	TRUE	TRUE
	ebi-a-GCST004608	Granulocyte percentage of myeloid white cells	NA	Continuous	27863252	rs34502618	G	A	G	A	-0.0337645	-0.0013	0.1648	0.1605	FALSE	FALSE	FALSE	0.0113	0.9117	TRUE	2.27824e-12	0.00481231	169545	TRUE	TRUE
	ebi-a-GCST004608	Granulocyte percentage of myeloid white cells	NA	Continuous	27863252	rs34778241	TG	T	TG	T	0.0269252	0.0014	0.6176	0.6115	FALSE	FALSE	FALSE	0.0096	0.8803	TRUE	1.1311e-11	0.00396611	169545	TRUE	TRUE
	ebi-a-GCST004608	Granulocyte percentage of myeloid white cells	NA	Continuous	27863252	rs35723031	GT	G	GT	G	-0.0941708	0.0031	0.5568	0.556	FALSE	FALSE	FALSE	0.0081	0.7012	TRUE	9.88553e-151	0.00360119	169545	TRUE	TRUE
	ebi-a-GCST004608	Granulocyte percentage of myeloid white cells	NA	Continuous	27863252	rs35839762	T	C	T	C	0.0222473	-0.0085	0.3268	0.3258	FALSE	FALSE	FALSE	0.0088	0.3325	TRUE	5.24204e-09	0.00380991	169545	TRUE	TRUE
	ebi-a-GCST004608	Granulocyte percentage of myeloid white cells	NA	Continuous	27863252	rs35992019	AT	A	AT	A	-0.022605	-0.0019	0.6879	0.6444	FALSE	FALSE	FALSE	0.0088	0.8297	TRUE	7.11394e-09	0.00390535	169545	TRUE	TRUE
	ebi-a-GCST004608	Granulocyte percentage of myeloid white cells	NA	Continuous	27863252	rs3784526	A	G	A	G	0.0484352	0.0219	0.1078	0.1047	FALSE	FALSE	FALSE	0.0131	0.09378	TRUE	5.75043e-17	0.00578658	169545	TRUE	TRUE
	ebi-a-GCST004608	Granulocyte percentage of myeloid white cells	NA	Continuous	27863252	rs3816521	A	T	A	T	-0.0220672	-0.0009	0.3254	0.3118	FALSE	TRUE	FALSE	0.0088	0.9188	TRUE	8.41201e-09	0.00383113	169545	TRUE	TRUE
	ebi-a-GCST004608	Granulocyte percentage of myeloid white cells	NA	Continuous	27863252	rs385893	C	T	C	T	0.0224897	0.0009	0.5221	0.5075	FALSE	FALSE	FALSE	0.0082	0.9163	TRUE	3.07397e-10	0.00357262	169545	TRUE	TRUE
	ebi-a-GCST004608	Granulocyte percentage of myeloid white cells	NA	Continuous	27863252	rs3917932	G	C	G	C	-0.0328671	0.0071	0.5759	0.5806	FALSE	TRUE	TRUE	0.0082	0.3861	TRUE	1.073e-19	0.00361922	169545	TRUE	FALSE
	ebi-a-GCST004608	Granulocyte percentage of myeloid white cells	NA	Continuous	27863252	rs3923121	C	T	C	T	0.0255679	-0.002	0.3247	0.3158	FALSE	FALSE	FALSE	0.0087	0.8146	TRUE	2.16023e-11	0.00381909	169545	TRUE	TRUE
	ebi-a-GCST004608	Granulocyte percentage of myeloid white cells	NA	Continuous	27863252	rs41409548	A	G	A	G	0.0753647	-0.0106	0.0345	0.0428	FALSE	FALSE	FALSE	0.0247	0.6679	TRUE	1.94715e-12	0.0107079	169545	TRUE	TRUE
	ebi-a-GCST004608	Granulocyte percentage of myeloid white cells	NA	Continuous	27863252	rs4142441	G	A	G	A	-0.0467819	-0.0032	0.1541	0.1622	FALSE	FALSE	FALSE	0.0113	0.7747	TRUE	2.15725e-20	0.00505516	169545	TRUE	TRUE
	ebi-a-GCST004608	Granulocyte percentage of myeloid white cells	NA	Continuous	27863252	rs4260915	T	C	T	C	-0.0403844	-0.0055	0.324	0.3247	FALSE	FALSE	FALSE	0.0089	0.5396	TRUE	8.82877e-26	0.00384689	169545	TRUE	TRUE
	ebi-a-GCST004608	Granulocyte percentage of myeloid white cells	NA	Continuous	27863252	rs4272	G	A	G	A	0.0486948	0.0237	0.2111	0.2135	FALSE	FALSE	FALSE	0.0098	0.01509	TRUE	1.64097e-28	0.00439645	169545	TRUE	TRUE
	ebi-a-GCST004608	Granulocyte percentage of myeloid white cells	NA	Continuous	27863252	rs4385425	G	A	G	A	0.0681105	0.0068	0.3211	0.3383	FALSE	FALSE	FALSE	0.0093	0.461	TRUE	9.2619e-71	0.00382969	169545	TRUE	TRUE
	ebi-a-GCST004608	Granulocyte percentage of myeloid white cells	NA	Continuous	27863252	rs453193	A	G	A	G	-0.0216575	0.0065	0.396	0.3798	FALSE	FALSE	FALSE	0.0082	0.433	TRUE	3.77103e-09	0.00367454	169545	TRUE	TRUE
	ebi-a-GCST004608	Granulocyte percentage of myeloid white cells	NA	Continuous	27863252	rs45577137	G	A	G	A	0.0806519	-0.0553	0.046	0.0401	FALSE	FALSE	FALSE	0.0256	0.03078	TRUE	2.14585e-19	0.00895582	169545	TRUE	TRUE
	ebi-a-GCST004608	Granulocyte percentage of myeloid white cells	NA	Continuous	27863252	rs4626924	T	C	T	C	0.0309342	0.0177	0.5498	0.5563	FALSE	FALSE	FALSE	0.0084	0.03474	TRUE	2.03095e-17	0.00364276	169545	TRUE	TRUE
	ebi-a-GCST004608	Granulocyte percentage of myeloid white cells	NA	Continuous	27863252	rs4690295	G	A	G	A	0.0258804	-0.0036	0.3152	0.304	FALSE	FALSE	FALSE	0.0091	0.6893	TRUE	1.57217e-11	0.00383917	169545	TRUE	TRUE
	ebi-a-GCST004608	Granulocyte percentage of myeloid white cells	NA	Continuous	27863252	rs4711698	T	C	T	C	0.0431986	-0.0122	0.7558	0.747	FALSE	FALSE	FALSE	0.0095	0.1976	TRUE	2.38013e-25	0.00415216	169545	TRUE	TRUE
	ebi-a-GCST004608	Granulocyte percentage of myeloid white cells	NA	Continuous	27863252	rs4760	G	A	G	A	-0.0629712	0.0007	0.157	0.1493	FALSE	FALSE	FALSE	0.0121	0.9569	TRUE	1.06807e-37	0.00490688	169545	TRUE	TRUE
	ebi-a-GCST004608	Granulocyte percentage of myeloid white cells	NA	Continuous	27863252	rs4970966	T	G	T	G	0.0647237	0.0014	0.225	0.2155	FALSE	FALSE	FALSE	0.0097	0.8871	TRUE	3.72992e-51	0.00430205	169545	TRUE	TRUE
	ebi-a-GCST004608	Granulocyte percentage of myeloid white cells	NA	Continuous	27863252	rs55793580	T	C	T	C	-0.0390012	-0.0143	0.1578	0.1666	FALSE	FALSE	FALSE	0.0108	0.1864	TRUE	2.7227e-15	0.00493498	169545	TRUE	TRUE
	ebi-a-GCST004608	Granulocyte percentage of myeloid white cells	NA	Continuous	27863252	rs56388170	T	G	T	G	0.058428	-0.0088	0.2956	0.2999	FALSE	FALSE	FALSE	0.0091	0.3337	TRUE	5.37279e-49	0.00397137	169545	TRUE	TRUE
	ebi-a-GCST004608	Granulocyte percentage of myeloid white cells	NA	Continuous	27863252	rs57454756	T	C	T	C	0.046378	-0.0157	0.0773	0.072	FALSE	FALSE	FALSE	0.0158	0.3195	TRUE	4.12477e-12	0.00668961	169545	TRUE	TRUE
	ebi-a-GCST004608	Granulocyte percentage of myeloid white cells	NA	Continuous	27863252	rs58473820	T	C	T	C	-0.0296965	-0.0029	0.3793	0.3715	FALSE	FALSE	FALSE	0.0086	0.7413	TRUE	7.41481e-16	0.00368283	169545	TRUE	TRUE
	ebi-a-GCST004608	Granulocyte percentage of myeloid white cells	NA	Continuous	27863252	rs58653258	C	T	C	T	-0.0382698	0.0206	0.0947	0.0881	FALSE	FALSE	FALSE	0.0147	0.159	TRUE	3.92898e-10	0.00611648	169545	TRUE	TRUE
	ebi-a-GCST004608	Granulocyte percentage of myeloid white cells	NA	Continuous	27863252	rs58966963	T	TA	T	TA	0.0603665	-0.0175	0.2984	0.3022	FALSE	FALSE	FALSE	0.0092	0.05622	TRUE	2.14388e-53	0.00392436	169545	TRUE	TRUE
	ebi-a-GCST004608	Granulocyte percentage of myeloid white cells	NA	Continuous	27863252	rs60969446	C	T	C	T	-0.0217135	0.0006	0.5687	0.564	FALSE	FALSE	FALSE	0.0083	0.9432	TRUE	2.32402e-09	0.00363506	169545	TRUE	TRUE
	ebi-a-GCST004608	Granulocyte percentage of myeloid white cells	NA	Continuous	27863252	rs62262391	T	C	T	C	0.0243622	0	0.2243	0.2267	FALSE	FALSE	FALSE	0.01	0.9994	TRUE	1.356e-08	0.00429003	169545	TRUE	TRUE
	ebi-a-GCST004608	Granulocyte percentage of myeloid white cells	NA	Continuous	27863252	rs62408211	T	A	T	A	-0.0205757	0.0084	0.3648	0.3406	FALSE	TRUE	FALSE	0.0084	0.3177	TRUE	2.94198e-08	0.00371075	169545	TRUE	TRUE
	ebi-a-GCST004608	Granulocyte percentage of myeloid white cells	NA	Continuous	27863252	rs6469606	T	C	T	C	0.0348828	0.0169	0.5667	0.5862	FALSE	FALSE	FALSE	0.0081	0.03659	TRUE	6.3183e-22	0.00362448	169545	TRUE	TRUE
	ebi-a-GCST004608	Granulocyte percentage of myeloid white cells	NA	Continuous	27863252	rs6658646	T	C	T	C	0.0300059	0.0035	0.16	0.1638	FALSE	FALSE	FALSE	0.0112	0.7578	TRUE	6.528e-10	0.0048576	169545	TRUE	TRUE
	ebi-a-GCST004608	Granulocyte percentage of myeloid white cells	NA	Continuous	27863252	rs6796	C	T	C	T	-0.0594208	0.0183	0.2773	0.2728	FALSE	FALSE	FALSE	0.0098	0.06234	TRUE	2.311e-50	0.00398164	169545	TRUE	TRUE
	ebi-a-GCST004608	Granulocyte percentage of myeloid white cells	NA	Continuous	27863252	rs6957745	C	T	C	T	-0.029465	-0.0273	0.2032	0.1864	FALSE	FALSE	FALSE	0.0111	0.01384	TRUE	4.12857e-11	0.00446483	169545	TRUE	TRUE
	ebi-a-GCST004608	Granulocyte percentage of myeloid white cells	NA	Continuous	27863252	rs7212590	T	C	T	C	0.0514428	0.0116	0.0797	0.0903	FALSE	FALSE	FALSE	0.0141	0.4119	TRUE	5.15941e-15	0.00657586	169545	TRUE	TRUE
	ebi-a-GCST004608	Granulocyte percentage of myeloid white cells	NA	Continuous	27863252	rs72834597	G	A	G	A	0.0465993	-0.0015	0.1574	0.1517	FALSE	FALSE	FALSE	0.0112	0.8962	TRUE	2.15824e-21	0.00490668	169545	TRUE	TRUE
	ebi-a-GCST004608	Granulocyte percentage of myeloid white cells	NA	Continuous	27863252	rs72836346	C	G	C	G	-0.0486667	-0.0009	0.0801	0.0863	FALSE	TRUE	FALSE	0.0147	0.9499	TRUE	1.38899e-12	0.00686885	169545	TRUE	TRUE
	ebi-a-GCST004608	Granulocyte percentage of myeloid white cells	NA	Continuous	27863252	rs73058593	C	G	C	G	-0.0323021	-0.0111	0.2174	0.2131	FALSE	TRUE	FALSE	0.0101	0.2711	TRUE	1.12512e-13	0.00435025	169545	TRUE	TRUE
	ebi-a-GCST004608	Granulocyte percentage of myeloid white cells	NA	Continuous	27863252	rs73217470	G	A	G	A	-0.0643075	0.0185	0.0476	0.0363	FALSE	FALSE	FALSE	0.0225	0.4091	TRUE	4.06443e-14	0.00850748	169545	TRUE	TRUE
	ebi-a-GCST004608	Granulocyte percentage of myeloid white cells	NA	Continuous	27863252	rs75637630	C	A	C	A	-0.0248739	-0.0115	0.2627	0.2622	FALSE	FALSE	FALSE	0.0092	0.213	TRUE	1.06901e-09	0.00407853	169545	TRUE	TRUE
	ebi-a-GCST004608	Granulocyte percentage of myeloid white cells	NA	Continuous	27863252	rs76428106	C	T	C	T	-0.388883	0.0406	0.0147	0.0135	FALSE	FALSE	FALSE	0.0415	0.3288	TRUE	1.58125e-136	0.0156368	169545	TRUE	TRUE
	ebi-a-GCST004608	Granulocyte percentage of myeloid white cells	NA	Continuous	27863252	rs7650082	G	T	G	T	0.0204483	0.0103	0.4215	0.414	FALSE	FALSE	FALSE	0.0083	0.2142	TRUE	1.456e-08	0.0036085	169545	TRUE	TRUE
	ebi-a-GCST004608	Granulocyte percentage of myeloid white cells	NA	Continuous	27863252	rs77182059	C	T	C	T	-0.0469811	-0.0288	0.4621	0.4741	FALSE	FALSE	FALSE	0.0108	0.007746	TRUE	3.44429e-31	0.00404474	169545	TRUE	TRUE
	ebi-a-GCST004608	Granulocyte percentage of myeloid white cells	NA	Continuous	27863252	rs7753705	C	A	C	A	0.0219914	0.0066	0.5176	0.5256	FALSE	FALSE	FALSE	0.008	0.4122	TRUE	8.90307e-10	0.00358871	169545	TRUE	TRUE
	ebi-a-GCST004608	Granulocyte percentage of myeloid white cells	NA	Continuous	27863252	rs7757696	T	G	T	G	0.0230954	0.0563	0.6074	0.8831	FALSE	FALSE	FALSE	0.0144	9.502e-05	TRUE	2.28602e-10	0.00364238	169545	TRUE	TRUE
	ebi-a-GCST004608	Granulocyte percentage of myeloid white cells	NA	Continuous	27863252	rs7785014	C	T	C	T	0.0243529	0.0061	0.6715	0.6747	FALSE	FALSE	FALSE	0.009	0.4991	TRUE	2.06001e-10	0.003831	169545	TRUE	TRUE
	ebi-a-GCST004608	Granulocyte percentage of myeloid white cells	NA	Continuous	27863252	rs7846314	T	A	T	A	0.0575945	-0.0015	0.1866	0.186	FALSE	TRUE	FALSE	0.0102	0.8853	TRUE	4.80065e-36	0.00459469	169545	TRUE	TRUE
	ebi-a-GCST004608	Granulocyte percentage of myeloid white cells	NA	Continuous	27863252	rs79412885	A	G	A	G	-0.0494883	-0.0049	0.077	0.061	FALSE	FALSE	FALSE	0.0188	0.7949	TRUE	7.31139e-13	0.00689879	169545	TRUE	TRUE
	ebi-a-GCST004608	Granulocyte percentage of myeloid white cells	NA	Continuous	27863252	rs7983084	C	T	C	T	-0.0242916	0.0084	0.4308	0.4084	FALSE	FALSE	FALSE	0.0085	0.3247	TRUE	2.71769e-11	0.00364678	169545	TRUE	TRUE
	ebi-a-GCST004608	Granulocyte percentage of myeloid white cells	NA	Continuous	27863252	rs80109907	A	C	A	C	0.108482	0.0128	0.0096	0.0183	FALSE	FALSE	FALSE	0.0397	0.7469	TRUE	3.16002e-09	0.0183153	169545	TRUE	TRUE
	ebi-a-GCST004608	Granulocyte percentage of myeloid white cells	NA	Continuous	27863252	rs8025803	T	A	T	A	0.0723436	-0.0171	0.2608	0.2538	FALSE	TRUE	FALSE	0.0096	0.07447	TRUE	2.43613e-70	0.00408016	169545	TRUE	TRUE
	ebi-a-GCST004608	Granulocyte percentage of myeloid white cells	NA	Continuous	27863252	rs8176759	A	G	A	G	0.0550394	-0.0002	0.0647	0.0819	FALSE	FALSE	FALSE	0.0149	0.9892	TRUE	4.3481e-14	0.00728987	169545	TRUE	TRUE
	ebi-a-GCST004608	Granulocyte percentage of myeloid white cells	NA	Continuous	27863252	rs828999	A	G	A	G	0.0225114	-0.0087	0.534	0.5306	FALSE	FALSE	FALSE	0.0081	0.2854	TRUE	3.42098e-10	0.00358553	169545	TRUE	TRUE
	ebi-a-GCST004608	Granulocyte percentage of myeloid white cells	NA	Continuous	27863252	rs907612	T	C	T	C	0.0249755	-0.0026	0.382	0.3827	FALSE	FALSE	FALSE	0.0083	0.758	TRUE	1.54206e-11	0.00370342	169545	TRUE	TRUE
	ebi-a-GCST004608	Granulocyte percentage of myeloid white cells	NA	Continuous	27863252	rs915125	T	C	T	C	-0.0422682	0.0012	0.2813	0.295	FALSE	FALSE	FALSE	0.0094	0.8965	TRUE	3.70169e-26	0.00399522	169545	TRUE	TRUE
	ebi-a-GCST004608	Granulocyte percentage of myeloid white cells	NA	Continuous	27863252	rs9264533	C	T	C	T	0.054339	-0.0398	0.8091	0.8152	FALSE	FALSE	FALSE	0.0101	8.388e-05	TRUE	4.36918e-33	0.00453472	169545	TRUE	TRUE
	ebi-a-GCST004608	Granulocyte percentage of myeloid white cells	NA	Continuous	27863252	rs9532580	C	T	C	T	0.0369552	0.0107	0.2614	0.2648	FALSE	FALSE	FALSE	0.0092	0.2406	TRUE	2.0488e-19	0.00410129	169545	TRUE	TRUE
	ebi-a-GCST004608	Granulocyte percentage of myeloid white cells	NA	Continuous	27863252	rs9909465	T	C	T	C	0.0263217	0.0277	0.2218	0.2099	FALSE	FALSE	FALSE	0.0106	0.008915	TRUE	1.17401e-09	0.00432651	169545	TRUE	TRUE
	ebi-a-GCST004613	Sum neutrophil eosinophil counts	NA	Continuous	27863252	rs10104003	T	C	T	C	-0.0255984	0.0149	0.2027	0.1984	FALSE	FALSE	FALSE	0.0101	0.1401	TRUE	1.03999e-08	0.00447205	170384	TRUE	TRUE
	ebi-a-GCST004613	Sum neutrophil eosinophil counts	NA	Continuous	27863252	rs10121164	A	G	A	G	-0.0213264	0.0049	0.677	0.6721	FALSE	FALSE	FALSE	0.0088	0.5828	TRUE	3.65502e-08	0.00387275	170384	TRUE	TRUE
	ebi-a-GCST004613	Sum neutrophil eosinophil counts	NA	Continuous	27863252	rs10206089	A	G	A	G	-0.0237305	-0.0114	0.3774	0.3531	FALSE	FALSE	FALSE	0.0091	0.2113	TRUE	2.40497e-09	0.00397645	170384	TRUE	TRUE
	ebi-a-GCST004613	Sum neutrophil eosinophil counts	NA	Continuous	27863252	rs1025687	C	T	C	T	-0.022375	0.006	0.6252	0.6377	FALSE	FALSE	FALSE	0.0086	0.4862	TRUE	2.15899e-09	0.0037383	170384	TRUE	TRUE
	ebi-a-GCST004613	Sum neutrophil eosinophil counts	NA	Continuous	27863252	rs10752308	A	G	A	G	-0.0210713	-0.0008	0.3336	0.3705	FALSE	FALSE	FALSE	0.0084	0.929	TRUE	3.07999e-08	0.00380566	170384	TRUE	TRUE
	ebi-a-GCST004613	Sum neutrophil eosinophil counts	NA	Continuous	27863252	rs11332131	G	GT	G	GT	-0.0280154	-0.0012	0.443	0.4583	FALSE	FALSE	FALSE	0.0082	0.8806	TRUE	7.70016e-15	0.00360447	170384	TRUE	TRUE
	ebi-a-GCST004613	Sum neutrophil eosinophil counts	NA	Continuous	27863252	rs114050631	T	C	T	C	-0.164513	-0.0251	0.0106	0.0097	FALSE	FALSE	FALSE	0.0534	0.6383	TRUE	2.509e-17	0.0194289	170384	TRUE	TRUE
	ebi-a-GCST004613	Sum neutrophil eosinophil counts	NA	Continuous	27863252	rs1144700	T	C	T	C	-0.0340524	-0.0035	0.1789	0.1785	FALSE	FALSE	FALSE	0.0107	0.7446	TRUE	5.59758e-13	0.004723	170384	TRUE	TRUE
	ebi-a-GCST004613	Sum neutrophil eosinophil counts	NA	Continuous	27863252	rs11489942	T	G	T	G	-0.0345159	-0.0196	0.4291	0.4507	FALSE	FALSE	FALSE	0.01	0.05156	TRUE	4.10204e-15	0.00439594	170384	TRUE	TRUE
	ebi-a-GCST004613	Sum neutrophil eosinophil counts	NA	Continuous	27863252	rs115478735	T	A	T	A	-0.0418363	0.0052	0.1818	0.1982	FALSE	TRUE	FALSE	0.0102	0.6137	TRUE	1.69785e-19	0.00463241	170384	TRUE	TRUE
	ebi-a-GCST004613	Sum neutrophil eosinophil counts	NA	Continuous	27863252	rs11654074	C	A	C	A	0.0317144	0.0083	0.5229	0.4994	FALSE	FALSE	FALSE	0.0083	0.3206	TRUE	5.08511e-18	0.00366579	170384	TRUE	TRUE
	ebi-a-GCST004613	Sum neutrophil eosinophil counts	NA	Continuous	27863252	rs11668719	C	T	C	T	0.0250299	-0.0089	0.4675	0.4646	FALSE	FALSE	FALSE	0.0084	0.2879	TRUE	2.9792e-12	0.00358661	170384	TRUE	TRUE
	ebi-a-GCST004613	Sum neutrophil eosinophil counts	NA	Continuous	27863252	rs11678685	A	G	A	G	0.0295868	0.0022	0.318	0.3213	FALSE	FALSE	FALSE	0.0087	0.8026	TRUE	1.59404e-14	0.00385259	170384	TRUE	TRUE
	ebi-a-GCST004613	Sum neutrophil eosinophil counts	NA	Continuous	27863252	rs11725704	G	A	G	A	0.0724024	0.01	0.3762	0.37	FALSE	FALSE	FALSE	0.0083	0.2294	TRUE	2.80673e-85	0.00369973	170384	TRUE	TRUE
	ebi-a-GCST004613	Sum neutrophil eosinophil counts	NA	Continuous	27863252	rs11734460	T	C	T	C	0.0256313	-0.004	0.3122	0.3044	FALSE	FALSE	FALSE	0.0091	0.6618	TRUE	3.51318e-11	0.00386988	170384	TRUE	TRUE
	ebi-a-GCST004613	Sum neutrophil eosinophil counts	NA	Continuous	27863252	rs11800162	T	C	T	C	0.0729209	0.0317	0.0194	0.0179	FALSE	FALSE	FALSE	0.032	0.3215	TRUE	2.16401e-08	0.0130254	170384	TRUE	TRUE
	ebi-a-GCST004613	Sum neutrophil eosinophil counts	NA	Continuous	27863252	rs11931598	T	C	T	C	-0.0223525	0.0144	0.4443	0.4506	FALSE	FALSE	FALSE	0.0084	0.08605	TRUE	8.367e-10	0.00364177	170384	TRUE	TRUE
	ebi-a-GCST004613	Sum neutrophil eosinophil counts	NA	Continuous	27863252	rs12239046	C	T	C	T	0.0332348	-0.0107	0.6282	0.6206	FALSE	FALSE	FALSE	0.0085	0.2092	TRUE	2.91608e-19	0.00370435	170384	TRUE	TRUE
	ebi-a-GCST004613	Sum neutrophil eosinophil counts	NA	Continuous	27863252	rs12266014	T	C	T	C	-0.0439817	-0.0069	0.3687	0.3576	FALSE	FALSE	FALSE	0.0084	0.4117	TRUE	3.15573e-32	0.00372164	170384	TRUE	TRUE
	ebi-a-GCST004613	Sum neutrophil eosinophil counts	NA	Continuous	27863252	rs12440045	C	A	C	A	-0.0231437	0.0051	0.528	0.5311	FALSE	FALSE	FALSE	0.0083	0.5375	TRUE	2.14798e-10	0.00364444	170384	TRUE	TRUE
	ebi-a-GCST004613	Sum neutrophil eosinophil counts	NA	Continuous	27863252	rs12550612	A	G	A	G	-0.0328283	0.0183	0.8225	0.8099	FALSE	FALSE	FALSE	0.0105	0.0822	TRUE	3.24116e-12	0.00471206	170384	TRUE	TRUE
	ebi-a-GCST004613	Sum neutrophil eosinophil counts	NA	Continuous	27863252	rs12593998	C	A	C	A	-0.0259756	-0.0095	0.3077	0.3119	FALSE	FALSE	FALSE	0.0087	0.2763	TRUE	3.91832e-11	0.00393143	170384	TRUE	TRUE
	ebi-a-GCST004613	Sum neutrophil eosinophil counts	NA	Continuous	27863252	rs12600856	C	T	C	T	0.120822	-0.0142	0.3903	0.3875	FALSE	FALSE	FALSE	0.0081	0.07997	TRUE	1e-200	0.00366035	170384	TRUE	TRUE
	ebi-a-GCST004613	Sum neutrophil eosinophil counts	NA	Continuous	27863252	rs1260326	C	T	C	T	-0.032028	-0.0222	0.6053	0.6056	FALSE	FALSE	FALSE	0.0082	0.00657	TRUE	1.6959e-18	0.00364957	170384	TRUE	TRUE
	ebi-a-GCST004613	Sum neutrophil eosinophil counts	NA	Continuous	27863252	rs12752838	G	A	G	A	0.0238909	0.0043	0.5035	0.5155	FALSE	FALSE	FALSE	0.0082	0.6017	TRUE	2.60196e-11	0.00358318	170384	TRUE	TRUE
	ebi-a-GCST004613	Sum neutrophil eosinophil counts	NA	Continuous	27863252	rs12936529	T	C	T	C	-0.0378043	0.0151	0.4787	0.4776	FALSE	FALSE	FALSE	0.0083	0.06955	TRUE	6.89763e-26	0.00359315	170384	TRUE	TRUE
	ebi-a-GCST004613	Sum neutrophil eosinophil counts	NA	Continuous	27863252	rs13249310	C	T	C	T	-0.0293531	-0.0107	0.3601	0.3507	FALSE	FALSE	FALSE	0.0086	0.215	TRUE	4.36817e-15	0.00374217	170384	TRUE	TRUE
	ebi-a-GCST004613	Sum neutrophil eosinophil counts	NA	Continuous	27863252	rs1334577	A	G	A	G	-0.0239125	0.0144	0.2372	0.2273	FALSE	FALSE	FALSE	0.0094	0.1268	TRUE	1.26299e-08	0.00420183	170384	TRUE	TRUE
	ebi-a-GCST004613	Sum neutrophil eosinophil counts	NA	Continuous	27863252	rs1352846	G	A	G	A	-0.0250912	-0.0032	0.2919	0.2773	FALSE	FALSE	FALSE	0.0091	0.7249	TRUE	1.89701e-10	0.0039393	170384	TRUE	TRUE
	ebi-a-GCST004613	Sum neutrophil eosinophil counts	NA	Continuous	27863252	rs143699489	G	A	G	A	0.0365652	-0.0081	0.1269	0.1245	FALSE	FALSE	FALSE	0.0126	0.5206	TRUE	1.38102e-11	0.00540917	170384	TRUE	TRUE
	ebi-a-GCST004613	Sum neutrophil eosinophil counts	NA	Continuous	27863252	rs14408	C	T	C	T	0.0547132	0.0112	0.3668	0.3908	FALSE	FALSE	FALSE	0.0092	0.2247	TRUE	5.5195e-48	0.00375936	170384	TRUE	TRUE
	ebi-a-GCST004613	Sum neutrophil eosinophil counts	NA	Continuous	27863252	rs1570884	G	A	G	A	0.0246174	0.0143	0.7105	0.6817	FALSE	FALSE	FALSE	0.0086	0.09701	TRUE	4.75204e-10	0.00395328	170384	TRUE	TRUE
	ebi-a-GCST004613	Sum neutrophil eosinophil counts	NA	Continuous	27863252	rs16850073	T	C	T	C	0.0526275	0.0224	0.3748	0.3668	FALSE	FALSE	FALSE	0.0089	0.0119	TRUE	1.84204e-45	0.00371901	170384	TRUE	TRUE
	ebi-a-GCST004613	Sum neutrophil eosinophil counts	NA	Continuous	27863252	rs16895831	T	C	T	C	0.025967	0.005	0.2033	0.205	FALSE	FALSE	FALSE	0.0102	0.6273	TRUE	7.46397e-09	0.00449246	170384	TRUE	TRUE
	ebi-a-GCST004613	Sum neutrophil eosinophil counts	NA	Continuous	27863252	rs16978075	C	T	C	T	0.0368793	0.004	0.11	0.1124	FALSE	FALSE	FALSE	0.0128	0.7543	TRUE	1.68399e-10	0.0057735	170384	TRUE	TRUE
	ebi-a-GCST004613	Sum neutrophil eosinophil counts	NA	Continuous	27863252	rs17421624	C	T	C	T	0.0398874	0.0439	0.2873	0.32	FALSE	FALSE	FALSE	0.0085	2.418e-07	TRUE	5.87489e-24	0.00395161	170384	TRUE	TRUE
	ebi-a-GCST004613	Sum neutrophil eosinophil counts	NA	Continuous	27863252	rs174555	C	T	C	T	-0.028962	-0.003	0.3085	0.3056	FALSE	FALSE	FALSE	0.0087	0.7287	TRUE	7.34683e-14	0.00387113	170384	TRUE	TRUE
	ebi-a-GCST004613	Sum neutrophil eosinophil counts	NA	Continuous	27863252	rs17885289	T	C	T	C	-0.0230065	-0.0159	0.3067	0.304	FALSE	FALSE	FALSE	0.0086	0.06554	TRUE	3.804e-09	0.00390436	170384	TRUE	TRUE
	ebi-a-GCST004613	Sum neutrophil eosinophil counts	NA	Continuous	27863252	rs192022	G	C	G	C	0.0240183	0.0179	0.4529	0.458	FALSE	TRUE	TRUE	0.0083	0.03114	TRUE	1.21501e-10	0.00373101	170384	TRUE	FALSE
	ebi-a-GCST004613	Sum neutrophil eosinophil counts	NA	Continuous	27863252	rs1982094	T	C	T	C	-0.0740414	0.045	0.0424	0.0474	FALSE	FALSE	FALSE	0.0205	0.02796	TRUE	2.94781e-16	0.00905658	170384	TRUE	TRUE
	ebi-a-GCST004613	Sum neutrophil eosinophil counts	NA	Continuous	27863252	rs1991651	G	C	G	C	0.0261034	-0.0106	0.6178	0.6104	FALSE	TRUE	FALSE	0.0083	0.2025	TRUE	1.6421e-12	0.00369634	170384	TRUE	TRUE
	ebi-a-GCST004613	Sum neutrophil eosinophil counts	NA	Continuous	27863252	rs200147390	CA	C	CA	C	-0.0585096	-0.0183	0.2539	0.2606	FALSE	FALSE	FALSE	0.01	0.0666	TRUE	1.50107e-44	0.00417845	170384	TRUE	TRUE
	ebi-a-GCST004613	Sum neutrophil eosinophil counts	NA	Continuous	27863252	rs200526320	A	G	A	G	0.0318434	-0.0284	0.1735	0.1849	FALSE	FALSE	FALSE	0.0129	0.02727	TRUE	2.30298e-08	0.00569896	170384	TRUE	TRUE
	ebi-a-GCST004613	Sum neutrophil eosinophil counts	NA	Continuous	27863252	rs201194591	T	C	T	C	0.0242498	-0.0145	0.3715	0.3676	FALSE	FALSE	FALSE	0.0085	0.08744	TRUE	7.74819e-11	0.00372764	170384	TRUE	TRUE
	ebi-a-GCST004613	Sum neutrophil eosinophil counts	NA	Continuous	27863252	rs201415059	C	T	C	T	0.0381225	0.0383	0.1509	0.1545	FALSE	FALSE	FALSE	0.0115	0.0009	TRUE	1.42889e-12	0.00538364	170384	TRUE	TRUE
	ebi-a-GCST004613	Sum neutrophil eosinophil counts	NA	Continuous	27863252	rs2029582	C	T	C	T	0.0342178	0.0172	0.4811	0.4822	FALSE	FALSE	FALSE	0.0082	0.03634	TRUE	1.68112e-21	0.00359315	170384	TRUE	TRUE
	ebi-a-GCST004613	Sum neutrophil eosinophil counts	NA	Continuous	27863252	rs212409	A	G	A	G	-0.025299	-0.006	0.5529	0.5725	FALSE	FALSE	FALSE	0.0082	0.469	TRUE	2.88868e-12	0.00362293	170384	TRUE	TRUE
	ebi-a-GCST004613	Sum neutrophil eosinophil counts	NA	Continuous	27863252	rs218265	C	T	C	T	0.0413387	-0.0043	0.1571	0.1688	FALSE	FALSE	FALSE	0.0115	0.7107	TRUE	1.17301e-16	0.00498909	170384	TRUE	TRUE
	ebi-a-GCST004613	Sum neutrophil eosinophil counts	NA	Continuous	27863252	rs2208568	C	T	C	T	-0.0643331	0.0135	0.8919	0.8927	FALSE	FALSE	FALSE	0.0138	0.3253	TRUE	2.10184e-28	0.00582002	170384	TRUE	TRUE
	ebi-a-GCST004613	Sum neutrophil eosinophil counts	NA	Continuous	27863252	rs2251188	G	A	G	A	0.0200594	0.0004	0.5764	0.5854	FALSE	FALSE	FALSE	0.0084	0.9587	TRUE	3.71801e-08	0.00364469	170384	TRUE	TRUE
	ebi-a-GCST004613	Sum neutrophil eosinophil counts	NA	Continuous	27863252	rs2436845	A	G	A	G	-0.0220473	0.0081	0.4343	0.4377	FALSE	FALSE	FALSE	0.0082	0.3251	TRUE	1.278e-09	0.00363206	170384	TRUE	TRUE
	ebi-a-GCST004613	Sum neutrophil eosinophil counts	NA	Continuous	27863252	rs2504235	G	A	G	A	0.024638	-0.0024	0.636	0.6208	FALSE	FALSE	FALSE	0.0084	0.7747	TRUE	4.22669e-11	0.00373536	170384	TRUE	TRUE
	ebi-a-GCST004613	Sum neutrophil eosinophil counts	NA	Continuous	27863252	rs2524079	A	G	A	G	0.0632553	-0.0437	0.4168	0.4315	FALSE	FALSE	FALSE	0.008	5.275e-08	TRUE	6.21871e-68	0.00363199	170384	TRUE	TRUE
	ebi-a-GCST004613	Sum neutrophil eosinophil counts	NA	Continuous	27863252	rs2846630	A	G	A	G	0.0264614	0.0063	0.4529	0.4272	FALSE	FALSE	FALSE	0.0093	0.4992	TRUE	1.78115e-12	0.00375305	170384	TRUE	TRUE
	ebi-a-GCST004613	Sum neutrophil eosinophil counts	NA	Continuous	27863252	rs2954027	A	T	A	T	0.0223421	0.0072	0.4664	0.468	FALSE	TRUE	TRUE	0.0081	0.377	TRUE	5.26599e-10	0.0035972	170384	TRUE	FALSE
	ebi-a-GCST004613	Sum neutrophil eosinophil counts	NA	Continuous	27863252	rs2979488	G	A	G	A	0.0296624	-0.015	0.7423	0.744	FALSE	FALSE	FALSE	0.0092	0.1031	TRUE	4.25991e-13	0.00409303	170384	TRUE	TRUE
	ebi-a-GCST004613	Sum neutrophil eosinophil counts	NA	Continuous	27863252	rs2992836	T	G	T	G	0.029738	0.0067	0.1872	0.162	FALSE	FALSE	FALSE	0.0117	0.5669	TRUE	1.89802e-10	0.00466893	170384	TRUE	TRUE
	ebi-a-GCST004613	Sum neutrophil eosinophil counts	NA	Continuous	27863252	rs2993989	A	G	A	G	0.0416271	0.0114	0.7735	0.7778	FALSE	FALSE	FALSE	0.0101	0.2611	TRUE	1.94895e-22	0.0042719	170384	TRUE	TRUE
	ebi-a-GCST004613	Sum neutrophil eosinophil counts	NA	Continuous	27863252	rs34599082	T	C	T	C	-0.174337	0.0939	0.0138	0.0122	FALSE	FALSE	FALSE	0.0391	0.01648	TRUE	9.18967e-30	0.0153856	170384	TRUE	TRUE
	ebi-a-GCST004613	Sum neutrophil eosinophil counts	NA	Continuous	27863252	rs34668726	G	C	G	C	0.0275072	-0.0304	0.1684	0.1635	FALSE	TRUE	FALSE	0.011	0.005918	TRUE	1.10701e-08	0.00481446	170384	TRUE	TRUE
	ebi-a-GCST004613	Sum neutrophil eosinophil counts	NA	Continuous	27863252	rs35915186	C	T	C	T	0.0242699	0.0128	0.2132	0.2212	FALSE	FALSE	FALSE	0.0097	0.1866	TRUE	3.56697e-08	0.00440386	170384	TRUE	TRUE
	ebi-a-GCST004613	Sum neutrophil eosinophil counts	NA	Continuous	27863252	rs3735485	G	A	G	A	0.0330172	-0.0075	0.8456	0.851	FALSE	FALSE	FALSE	0.0123	0.5421	TRUE	2.6767e-11	0.00495505	170384	TRUE	TRUE
	ebi-a-GCST004613	Sum neutrophil eosinophil counts	NA	Continuous	27863252	rs3749440	G	A	G	A	0.0210812	0.0236	0.3716	0.3645	FALSE	FALSE	FALSE	0.0082	0.003991	TRUE	1.21199e-08	0.00369971	170384	TRUE	TRUE
	ebi-a-GCST004613	Sum neutrophil eosinophil counts	NA	Continuous	27863252	rs385893	C	T	C	T	0.027096	0.0009	0.5221	0.5075	FALSE	FALSE	FALSE	0.0082	0.9163	TRUE	4.25696e-14	0.0035875	170384	TRUE	TRUE
	ebi-a-GCST004613	Sum neutrophil eosinophil counts	NA	Continuous	27863252	rs3917932	G	C	G	C	-0.0472668	0.0071	0.5757	0.5806	FALSE	TRUE	TRUE	0.0082	0.3861	TRUE	1.00995e-38	0.00363182	170384	TRUE	FALSE
	ebi-a-GCST004613	Sum neutrophil eosinophil counts	NA	Continuous	27863252	rs41313381	A	C	A	C	0.0698782	0.048	0.0307	0.0258	FALSE	FALSE	FALSE	0.0264	0.06895	TRUE	1.60398e-11	0.0103704	170384	TRUE	TRUE
	ebi-a-GCST004613	Sum neutrophil eosinophil counts	NA	Continuous	27863252	rs4147915	A	C	A	C	-0.0341237	-0.0117	0.1475	0.1475	FALSE	FALSE	FALSE	0.0121	0.3346	TRUE	3.98566e-11	0.00516664	170384	TRUE	TRUE
	ebi-a-GCST004613	Sum neutrophil eosinophil counts	NA	Continuous	27863252	rs4244229	G	A	G	A	0.0211347	0.0094	0.6749	0.6914	FALSE	FALSE	FALSE	0.0093	0.3132	TRUE	3.16199e-08	0.00382028	170384	TRUE	TRUE
	ebi-a-GCST004613	Sum neutrophil eosinophil counts	NA	Continuous	27863252	rs445	T	C	T	C	-0.102647	-0.0022	0.0971	0.1022	FALSE	FALSE	FALSE	0.0139	0.8745	TRUE	3.96643e-64	0.00607114	170384	TRUE	TRUE
	ebi-a-GCST004613	Sum neutrophil eosinophil counts	NA	Continuous	27863252	rs4535497	A	C	A	C	-0.0204798	0.004	0.5689	0.5692	FALSE	FALSE	FALSE	0.0088	0.6447	TRUE	1.86402e-08	0.00364137	170384	TRUE	TRUE
	ebi-a-GCST004613	Sum neutrophil eosinophil counts	NA	Continuous	27863252	rs4623401	G	A	G	A	-0.0233114	0.0116	0.4695	0.4467	FALSE	FALSE	FALSE	0.0087	0.1846	TRUE	1.43199e-10	0.00363536	170384	TRUE	TRUE
	ebi-a-GCST004613	Sum neutrophil eosinophil counts	NA	Continuous	27863252	rs4760	G	A	G	A	-0.0851887	0.0007	0.1569	0.1493	FALSE	FALSE	FALSE	0.0121	0.9569	TRUE	5.46764e-67	0.00492667	170384	TRUE	TRUE
	ebi-a-GCST004613	Sum neutrophil eosinophil counts	NA	Continuous	27863252	rs4844622	T	C	T	C	-0.0242742	0.0008	0.2413	0.2354	FALSE	FALSE	FALSE	0.0095	0.9329	TRUE	6.95296e-09	0.00419094	170384	TRUE	TRUE
	ebi-a-GCST004613	Sum neutrophil eosinophil counts	NA	Continuous	27863252	rs4924590	A	T	A	T	0.0358184	-0.0097	0.2444	0.2619	FALSE	TRUE	FALSE	0.009	0.2809	TRUE	9.77687e-18	0.00417633	170384	TRUE	TRUE
	ebi-a-GCST004613	Sum neutrophil eosinophil counts	NA	Continuous	27863252	rs5013026	T	C	T	C	0.0212741	-0.0223	0.5044	0.4996	FALSE	FALSE	FALSE	0.0079	0.004929	TRUE	2.87303e-09	0.0035823	170384	TRUE	TRUE
	ebi-a-GCST004613	Sum neutrophil eosinophil counts	NA	Continuous	27863252	rs55720021	T	G	T	G	0.0303831	0.0049	0.7611	0.7134	FALSE	FALSE	FALSE	0.0095	0.6089	TRUE	8.05193e-13	0.00424329	170384	TRUE	TRUE
	ebi-a-GCST004613	Sum neutrophil eosinophil counts	NA	Continuous	27863252	rs56378716	G	A	G	A	0.135054	0.018	0.0127	0.0157	FALSE	FALSE	FALSE	0.0338	0.5945	TRUE	3.11674e-17	0.0159977	170384	TRUE	TRUE
	ebi-a-GCST004613	Sum neutrophil eosinophil counts	NA	Continuous	27863252	rs56388170	T	G	T	G	0.0739188	-0.0088	0.2958	0.2999	FALSE	FALSE	FALSE	0.0091	0.3337	TRUE	7.59626e-77	0.00398402	170384	TRUE	TRUE
	ebi-a-GCST004613	Sum neutrophil eosinophil counts	NA	Continuous	27863252	rs60379390	CT	C	CT	C	-0.0413068	0.0151	0.5942	0.576	FALSE	FALSE	FALSE	0.0086	0.08039	TRUE	8.61787e-27	0.0038549	170384	TRUE	TRUE
	ebi-a-GCST004613	Sum neutrophil eosinophil counts	NA	Continuous	27863252	rs60606273	T	A	T	A	0.0493534	-0.02	0.94	0.9383	FALSE	TRUE	FALSE	0.0174	0.2495	TRUE	1.08201e-10	0.00764574	170384	TRUE	TRUE
	ebi-a-GCST004613	Sum neutrophil eosinophil counts	NA	Continuous	27863252	rs61804160	A	T	A	T	-0.0350592	-0.0126	0.1374	0.1285	FALSE	TRUE	FALSE	0.0132	0.3388	TRUE	1.692e-11	0.00520909	170384	TRUE	TRUE
	ebi-a-GCST004613	Sum neutrophil eosinophil counts	NA	Continuous	27863252	rs62334650	T	C	T	C	-0.0218162	-0.0099	0.3117	0.3084	FALSE	FALSE	FALSE	0.0094	0.293	TRUE	3.05098e-08	0.00393902	170384	TRUE	TRUE
	ebi-a-GCST004613	Sum neutrophil eosinophil counts	NA	Continuous	27863252	rs6500550	T	C	T	C	-0.0240353	-0.0007	0.3027	0.304	FALSE	FALSE	FALSE	0.0091	0.9367	TRUE	9.56709e-10	0.00392961	170384	TRUE	TRUE
	ebi-a-GCST004613	Sum neutrophil eosinophil counts	NA	Continuous	27863252	rs6554196	G	C	G	C	-0.0225647	0.0113	0.3812	0.3517	FALSE	TRUE	FALSE	0.0088	0.1999	TRUE	8.98401e-10	0.00368314	170384	TRUE	TRUE
	ebi-a-GCST004613	Sum neutrophil eosinophil counts	NA	Continuous	27863252	rs66538782	GA	G	GA	G	0.0248029	0.0282	0.301	0.302	FALSE	FALSE	FALSE	0.0088	0.001365	TRUE	3.15697e-10	0.00394268	170384	TRUE	TRUE
	ebi-a-GCST004613	Sum neutrophil eosinophil counts	NA	Continuous	27863252	rs6665290	T	C	T	C	-0.0259733	0.0213	0.4606	0.4315	FALSE	FALSE	FALSE	0.0081	0.008869	TRUE	7.98178e-13	0.00362681	170384	TRUE	TRUE
	ebi-a-GCST004613	Sum neutrophil eosinophil counts	NA	Continuous	27863252	rs6679677	A	C	A	C	-0.0424596	0.016	0.1015	0.1004	FALSE	FALSE	FALSE	0.0134	0.2351	TRUE	6.68344e-13	0.00590887	170384	TRUE	TRUE
	ebi-a-GCST004613	Sum neutrophil eosinophil counts	NA	Continuous	27863252	rs6740847	G	A	G	A	0.0259006	0.0033	0.5638	0.5608	FALSE	FALSE	FALSE	0.0081	0.6789	TRUE	8.83487e-13	0.00362371	170384	TRUE	TRUE
	ebi-a-GCST004613	Sum neutrophil eosinophil counts	NA	Continuous	27863252	rs6754214	G	C	G	C	0.0568867	0.0268	0.0411	0.0444	FALSE	TRUE	FALSE	0.0201	0.1822	TRUE	4.14601e-10	0.00910414	170384	TRUE	TRUE
	ebi-a-GCST004613	Sum neutrophil eosinophil counts	NA	Continuous	27863252	rs7107627	A	T	A	T	0.0204335	-0.0069	0.596	0.6105	FALSE	TRUE	FALSE	0.0084	0.4115	TRUE	2.39602e-08	0.00366147	170384	TRUE	TRUE
	ebi-a-GCST004613	Sum neutrophil eosinophil counts	NA	Continuous	27863252	rs71191701	C	G	C	G	0.0331469	0.0162	0.2916	0.2901	FALSE	TRUE	FALSE	0.0088	0.06653	TRUE	3.39391e-17	0.00393101	170384	TRUE	TRUE
	ebi-a-GCST004613	Sum neutrophil eosinophil counts	NA	Continuous	27863252	rs7168592	T	C	T	C	0.0402994	0.0223	0.107	0.1045	FALSE	FALSE	FALSE	0.0131	0.08861	TRUE	3.79665e-12	0.00580303	170384	TRUE	TRUE
	ebi-a-GCST004613	Sum neutrophil eosinophil counts	NA	Continuous	27863252	rs7259539	T	C	T	C	0.0215357	0.0016	0.4886	0.4902	FALSE	FALSE	FALSE	0.0083	0.8452	TRUE	2.40497e-09	0.00360867	170384	TRUE	TRUE
	ebi-a-GCST004613	Sum neutrophil eosinophil counts	NA	Continuous	27863252	rs73036517	G	A	G	A	-0.0508198	0.0026	0.2596	0.2548	FALSE	FALSE	FALSE	0.0094	0.7788	TRUE	4.83949e-35	0.00411478	170384	TRUE	TRUE
	ebi-a-GCST004613	Sum neutrophil eosinophil counts	NA	Continuous	27863252	rs749780	A	C	A	C	0.0240795	0.0171	0.7317	0.7237	FALSE	FALSE	FALSE	0.0091	0.06096	TRUE	3.19602e-09	0.00406667	170384	TRUE	TRUE
	ebi-a-GCST004613	Sum neutrophil eosinophil counts	NA	Continuous	27863252	rs7575217	G	A	G	A	0.0222206	-0.0018	0.6725	0.6574	FALSE	FALSE	FALSE	0.0088	0.8412	TRUE	6.26397e-09	0.00382484	170384	TRUE	TRUE
	ebi-a-GCST004613	Sum neutrophil eosinophil counts	NA	Continuous	27863252	rs7612912	C	T	C	T	-0.0248327	0.0028	0.3864	0.3725	FALSE	FALSE	FALSE	0.0084	0.7361	TRUE	1.47096e-11	0.00367854	170384	TRUE	TRUE
	ebi-a-GCST004613	Sum neutrophil eosinophil counts	NA	Continuous	27863252	rs7646596	G	T	G	T	-0.0597694	0.0246	0.8931	0.8882	FALSE	FALSE	FALSE	0.0131	0.06078	TRUE	1.08693e-24	0.00582649	170384	TRUE	TRUE
	ebi-a-GCST004613	Sum neutrophil eosinophil counts	NA	Continuous	27863252	rs7679673	A	C	A	C	-0.0234957	-0.1201	0.3745	0.4078	FALSE	FALSE	FALSE	0.0081	1.155e-49	TRUE	1.75501e-10	0.0036819	170384	TRUE	TRUE
	ebi-a-GCST004613	Sum neutrophil eosinophil counts	NA	Continuous	27863252	rs778387	G	C	G	C	0.0222721	-0.0083	0.4041	0.4008	FALSE	TRUE	FALSE	0.0086	0.3337	TRUE	3.63304e-09	0.00377487	170384	TRUE	TRUE
	ebi-a-GCST004613	Sum neutrophil eosinophil counts	NA	Continuous	27863252	rs7804306	A	G	A	G	-0.044593	-0.0271	0.0606	0.0578	FALSE	FALSE	FALSE	0.0183	0.1377	TRUE	4.46704e-09	0.00760209	170384	TRUE	TRUE
	ebi-a-GCST004613	Sum neutrophil eosinophil counts	NA	Continuous	27863252	rs7846314	T	A	T	A	0.0602093	-0.0015	0.1865	0.186	FALSE	TRUE	FALSE	0.0102	0.8853	TRUE	6.20583e-39	0.0046131	170384	TRUE	TRUE
	ebi-a-GCST004613	Sum neutrophil eosinophil counts	NA	Continuous	27863252	rs78487399	C	G	C	G	0.039882	-0.0259	0.0975	0.0939	FALSE	TRUE	FALSE	0.0137	0.05797	TRUE	4.76212e-11	0.00606277	170384	TRUE	TRUE
	ebi-a-GCST004613	Sum neutrophil eosinophil counts	NA	Continuous	27863252	rs78568991	G	A	G	A	0.0244111	-0.0091	0.2063	0.2149	FALSE	FALSE	FALSE	0.0099	0.3567	TRUE	4.29497e-08	0.00445597	170384	TRUE	TRUE
	ebi-a-GCST004613	Sum neutrophil eosinophil counts	NA	Continuous	27863252	rs8066044	G	A	G	A	0.025822	0.0013	0.7331	0.7241	FALSE	FALSE	FALSE	0.0089	0.8818	TRUE	2.24698e-10	0.00407067	170384	TRUE	TRUE
	ebi-a-GCST004613	Sum neutrophil eosinophil counts	NA	Continuous	27863252	rs8088489	G	A	G	A	0.0233499	-0.0086	0.2432	0.2583	FALSE	FALSE	FALSE	0.0094	0.3632	TRUE	2.97303e-08	0.0042125	170384	TRUE	TRUE
	ebi-a-GCST004613	Sum neutrophil eosinophil counts	NA	Continuous	27863252	rs8705	A	G	A	G	-0.0234737	0.0074	0.3192	0.3267	FALSE	FALSE	FALSE	0.0086	0.3892	TRUE	2.33303e-09	0.00393013	170384	TRUE	TRUE
	ebi-a-GCST004613	Sum neutrophil eosinophil counts	NA	Continuous	27863252	rs891389	T	C	T	C	-0.0250316	0.0059	0.3479	0.3478	FALSE	FALSE	FALSE	0.0086	0.4948	TRUE	3.93278e-11	0.0037889	170384	TRUE	TRUE
	ebi-a-GCST004613	Sum neutrophil eosinophil counts	NA	Continuous	27863252	rs9287604	C	G	C	G	0.0298995	0.0096	0.7326	0.7482	FALSE	TRUE	FALSE	0.0094	0.3048	TRUE	2.87475e-13	0.00409576	170384	TRUE	TRUE
	ebi-a-GCST004613	Sum neutrophil eosinophil counts	NA	Continuous	27863252	rs9321570	C	G	C	G	-0.020326	-0.0186	0.6204	0.6143	FALSE	TRUE	FALSE	0.0087	0.03335	TRUE	3.97997e-08	0.00370121	170384	TRUE	TRUE
	ebi-a-GCST004613	Sum neutrophil eosinophil counts	NA	Continuous	27863252	rs9344678	T	C	T	C	-0.0288801	0.0224	0.4793	0.4792	FALSE	FALSE	FALSE	0.008	0.005062	TRUE	1.48013e-15	0.00361971	170384	TRUE	TRUE
	ebi-a-GCST004613	Sum neutrophil eosinophil counts	NA	Continuous	27863252	rs9350353	T	G	T	G	-0.0248811	-0.0174	0.3566	0.3524	FALSE	FALSE	FALSE	0.0089	0.05068	TRUE	2.85693e-11	0.00373942	170384	TRUE	TRUE
	ebi-a-GCST004613	Sum neutrophil eosinophil counts	NA	Continuous	27863252	rs9400271	A	G	A	G	0.0339198	0.001	0.4836	0.493	FALSE	FALSE	FALSE	0.008	0.9006	TRUE	3.1908e-21	0.00358701	170384	TRUE	TRUE
	ebi-a-GCST004613	Sum neutrophil eosinophil counts	NA	Continuous	27863252	rs9402685	C	T	C	T	-0.0368675	-0.0124	0.2497	0.2667	FALSE	FALSE	FALSE	0.0096	0.1939	TRUE	6.40472e-18	0.00427445	170384	TRUE	TRUE
	ebi-a-GCST004613	Sum neutrophil eosinophil counts	NA	Continuous	27863252	rs9955853	T	C	T	C	-0.0214298	0.0134	0.5612	0.5461	FALSE	FALSE	FALSE	0.0081	0.1003	TRUE	3.08099e-09	0.00361549	170384	TRUE	TRUE
	ebi-a-GCST004613	Sum neutrophil eosinophil counts	NA	Continuous	27863252	rs9977672	A	G	A	G	-0.0243021	-0.0181	0.2583	0.2589	FALSE	FALSE	FALSE	0.0101	0.07328	TRUE	4.72999e-09	0.00414966	170384	TRUE	TRUE
	ebi-a-GCST004614	Granulocyte count	NA	Continuous	27863252	rs10104003	T	C	T	C	-0.0257389	0.0149	0.2027	0.1984	FALSE	FALSE	FALSE	0.0101	0.1401	TRUE	9.10605e-09	0.00447898	169822	TRUE	TRUE
	ebi-a-GCST004614	Granulocyte count	NA	Continuous	27863252	rs10121164	A	G	A	G	-0.0218793	0.0049	0.6769	0.6721	FALSE	FALSE	FALSE	0.0088	0.5828	TRUE	1.69301e-08	0.00387877	169822	TRUE	TRUE
	ebi-a-GCST004614	Granulocyte count	NA	Continuous	27863252	rs10206089	A	G	A	G	-0.0236892	-0.0114	0.3775	0.3531	FALSE	FALSE	FALSE	0.0091	0.2113	TRUE	2.716e-09	0.00398279	169822	TRUE	TRUE
	ebi-a-GCST004614	Granulocyte count	NA	Continuous	27863252	rs1025687	C	T	C	T	-0.0223336	0.006	0.6252	0.6377	FALSE	FALSE	FALSE	0.0086	0.4862	TRUE	2.44202e-09	0.00374392	169822	TRUE	TRUE
	ebi-a-GCST004614	Granulocyte count	NA	Continuous	27863252	rs10409243	T	C	T	C	-0.0216946	0.0214	0.6028	0.5672	FALSE	FALSE	FALSE	0.0083	0.009506	TRUE	7.43002e-09	0.0037528	169822	TRUE	TRUE
	ebi-a-GCST004614	Granulocyte count	NA	Continuous	27863252	rs10752308	A	G	A	G	-0.0212166	-0.0008	0.3336	0.3705	FALSE	FALSE	FALSE	0.0084	0.929	TRUE	2.59902e-08	0.00381149	169822	TRUE	TRUE
	ebi-a-GCST004614	Granulocyte count	NA	Continuous	27863252	rs11332131	G	GT	G	GT	-0.028353	-0.0012	0.443	0.4583	FALSE	FALSE	FALSE	0.0082	0.8806	TRUE	4.01883e-15	0.00360985	169822	TRUE	TRUE
	ebi-a-GCST004614	Granulocyte count	NA	Continuous	27863252	rs113856477	G	A	G	A	0.0376298	-0.0304	0.0854	0.0804	FALSE	FALSE	FALSE	0.016	0.05792	TRUE	4.69699e-09	0.00642413	169822	TRUE	TRUE
	ebi-a-GCST004614	Granulocyte count	NA	Continuous	27863252	rs114050631	T	C	T	C	-0.165316	-0.0251	0.0106	0.0097	FALSE	FALSE	FALSE	0.0534	0.6383	TRUE	2.08113e-17	0.0194737	169822	TRUE	TRUE
	ebi-a-GCST004614	Granulocyte count	NA	Continuous	27863252	rs1144700	T	C	T	C	-0.033867	-0.0035	0.1789	0.1785	FALSE	FALSE	FALSE	0.0107	0.7446	TRUE	8.1508e-13	0.00473094	169822	TRUE	TRUE
	ebi-a-GCST004614	Granulocyte count	NA	Continuous	27863252	rs11489942	T	G	T	G	-0.0349845	-0.0196	0.429	0.4507	FALSE	FALSE	FALSE	0.01	0.05156	TRUE	1.94089e-15	0.00440328	169822	TRUE	TRUE
	ebi-a-GCST004614	Granulocyte count	NA	Continuous	27863252	rs1149193	A	G	A	G	-0.0209768	0.0004	0.3476	0.3478	FALSE	FALSE	FALSE	0.0085	0.9598	TRUE	2.90703e-08	0.00378168	169822	TRUE	TRUE
	ebi-a-GCST004614	Granulocyte count	NA	Continuous	27863252	rs115478735	T	A	T	A	-0.0423695	0.0052	0.1818	0.1982	FALSE	TRUE	FALSE	0.0102	0.6137	TRUE	6.77642e-20	0.0046401	169822	TRUE	TRUE
	ebi-a-GCST004614	Granulocyte count	NA	Continuous	27863252	rs11654074	C	A	C	A	0.0319584	0.0083	0.523	0.4994	FALSE	FALSE	FALSE	0.0083	0.3206	TRUE	3.1798e-18	0.00367134	169822	TRUE	TRUE
	ebi-a-GCST004614	Granulocyte count	NA	Continuous	27863252	rs11668719	C	T	C	T	0.0252679	-0.0089	0.4674	0.4646	FALSE	FALSE	FALSE	0.0084	0.2879	TRUE	2.02488e-12	0.00359289	169822	TRUE	TRUE
	ebi-a-GCST004614	Granulocyte count	NA	Continuous	27863252	rs11678685	A	G	A	G	0.0300244	0.0022	0.3181	0.3213	FALSE	FALSE	FALSE	0.0087	0.8026	TRUE	7.19449e-15	0.00385868	169822	TRUE	TRUE
	ebi-a-GCST004614	Granulocyte count	NA	Continuous	27863252	rs11725704	G	A	G	A	0.0722831	0.01	0.3762	0.37	FALSE	FALSE	FALSE	0.0083	0.2294	TRUE	1e-84	0.00370592	169822	TRUE	TRUE
	ebi-a-GCST004614	Granulocyte count	NA	Continuous	27863252	rs11734460	T	C	T	C	0.0253149	-0.004	0.3122	0.3044	FALSE	FALSE	FALSE	0.0091	0.6618	TRUE	6.55541e-11	0.00387642	169822	TRUE	TRUE
	ebi-a-GCST004614	Granulocyte count	NA	Continuous	27863252	rs11800162	T	C	T	C	0.0731839	0.0317	0.0194	0.0179	FALSE	FALSE	FALSE	0.032	0.3215	TRUE	2.02102e-08	0.0130448	169822	TRUE	TRUE
	ebi-a-GCST004614	Granulocyte count	NA	Continuous	27863252	rs11931598	T	C	T	C	-0.0222218	0.0144	0.4444	0.4506	FALSE	FALSE	FALSE	0.0084	0.08605	TRUE	1.11401e-09	0.00364761	169822	TRUE	TRUE
	ebi-a-GCST004614	Granulocyte count	NA	Continuous	27863252	rs12239046	C	T	C	T	0.0324057	-0.0107	0.6283	0.6206	FALSE	FALSE	FALSE	0.0085	0.2092	TRUE	2.48199e-18	0.00371076	169822	TRUE	TRUE
	ebi-a-GCST004614	Granulocyte count	NA	Continuous	27863252	rs12266014	T	C	T	C	-0.0441705	-0.0069	0.3687	0.3576	FALSE	FALSE	FALSE	0.0084	0.4117	TRUE	2.20902e-32	0.00372815	169822	TRUE	TRUE
	ebi-a-GCST004614	Granulocyte count	NA	Continuous	27863252	rs12440045	C	A	C	A	-0.022688	0.0051	0.5281	0.5311	FALSE	FALSE	FALSE	0.0083	0.5375	TRUE	5.13204e-10	0.0036505	169822	TRUE	TRUE
	ebi-a-GCST004614	Granulocyte count	NA	Continuous	27863252	rs12550612	A	G	A	G	-0.0328869	0.0183	0.8225	0.8099	FALSE	FALSE	FALSE	0.0105	0.0822	TRUE	3.20184e-12	0.00471934	169822	TRUE	TRUE
	ebi-a-GCST004614	Granulocyte count	NA	Continuous	27863252	rs12593998	C	A	C	A	-0.0258037	-0.0095	0.3077	0.3119	FALSE	FALSE	FALSE	0.0087	0.2763	TRUE	5.62341e-11	0.00393744	169822	TRUE	TRUE
	ebi-a-GCST004614	Granulocyte count	NA	Continuous	27863252	rs12600856	C	T	C	T	0.121802	-0.0142	0.3904	0.3875	FALSE	FALSE	FALSE	0.0081	0.07997	TRUE	1e-200	0.00366605	169822	TRUE	TRUE
	ebi-a-GCST004614	Granulocyte count	NA	Continuous	27863252	rs1260326	C	T	C	T	-0.0315078	-0.0222	0.6052	0.6056	FALSE	FALSE	FALSE	0.0082	0.00657	TRUE	6.8124e-18	0.00365605	169822	TRUE	TRUE
	ebi-a-GCST004614	Granulocyte count	NA	Continuous	27863252	rs12716647	C	G	C	G	0.0210534	0.001	0.634	0.6391	FALSE	TRUE	FALSE	0.0087	0.9056	TRUE	2.21299e-08	0.00376329	169822	TRUE	TRUE
	ebi-a-GCST004614	Granulocyte count	NA	Continuous	27863252	rs12752838	G	A	G	A	0.0242906	0.0043	0.5035	0.5155	FALSE	FALSE	FALSE	0.0082	0.6017	TRUE	1.30587e-11	0.00358903	169822	TRUE	TRUE
	ebi-a-GCST004614	Granulocyte count	NA	Continuous	27863252	rs12936529	T	C	T	C	-0.0380624	0.0151	0.4787	0.4776	FALSE	FALSE	FALSE	0.0083	0.06955	TRUE	3.87793e-26	0.00359917	169822	TRUE	TRUE
	ebi-a-GCST004614	Granulocyte count	NA	Continuous	27863252	rs13125760	T	C	T	C	-0.0205224	-0.0119	0.4641	0.4784	FALSE	FALSE	FALSE	0.0081	0.1437	TRUE	2.19301e-08	0.0036673	169822	TRUE	TRUE
	ebi-a-GCST004614	Granulocyte count	NA	Continuous	27863252	rs13139045	C	T	C	T	-0.020655	-0.0076	0.3685	0.3544	FALSE	FALSE	FALSE	0.0087	0.3799	TRUE	2.69898e-08	0.003715	169822	TRUE	TRUE
	ebi-a-GCST004614	Granulocyte count	NA	Continuous	27863252	rs13249310	C	T	C	T	-0.0293116	-0.0107	0.3601	0.3507	FALSE	FALSE	FALSE	0.0086	0.215	TRUE	5.2881e-15	0.00374834	169822	TRUE	TRUE
	ebi-a-GCST004614	Granulocyte count	NA	Continuous	27863252	rs1331860	T	G	T	G	0.0204372	-0.0076	0.3646	0.3501	FALSE	FALSE	FALSE	0.0086	0.3781	TRUE	4.74395e-08	0.00374263	169822	TRUE	TRUE
	ebi-a-GCST004614	Granulocyte count	NA	Continuous	27863252	rs1334577	A	G	A	G	-0.023671	0.0144	0.2372	0.2273	FALSE	FALSE	FALSE	0.0094	0.1268	TRUE	1.84799e-08	0.00420772	169822	TRUE	TRUE
	ebi-a-GCST004614	Granulocyte count	NA	Continuous	27863252	rs1352846	G	A	G	A	-0.0253152	-0.0032	0.2919	0.2773	FALSE	FALSE	FALSE	0.0091	0.7249	TRUE	1.39901e-10	0.00394564	169822	TRUE	TRUE
	ebi-a-GCST004614	Granulocyte count	NA	Continuous	27863252	rs143699489	G	A	G	A	0.0369077	-0.0081	0.1269	0.1245	FALSE	FALSE	FALSE	0.0126	0.5206	TRUE	9.56093e-12	0.00541729	169822	TRUE	TRUE
	ebi-a-GCST004614	Granulocyte count	NA	Continuous	27863252	rs14408	C	T	C	T	0.0546999	0.0112	0.3668	0.3908	FALSE	FALSE	FALSE	0.0092	0.2247	TRUE	8.09655e-48	0.00376523	169822	TRUE	TRUE
	ebi-a-GCST004614	Granulocyte count	NA	Continuous	27863252	rs1570884	G	A	G	A	0.0244051	0.0143	0.7105	0.6817	FALSE	FALSE	FALSE	0.0086	0.09701	TRUE	7.12394e-10	0.00395973	169822	TRUE	TRUE
	ebi-a-GCST004614	Granulocyte count	NA	Continuous	27863252	rs1611434	G	A	G	A	-0.0274712	0.0031	0.4027	0.3444	FALSE	FALSE	FALSE	0.0104	0.7642	TRUE	6.45699e-09	0.00473277	169822	TRUE	TRUE
	ebi-a-GCST004614	Granulocyte count	NA	Continuous	27863252	rs16850073	T	C	T	C	0.0524728	0.0224	0.3749	0.3668	FALSE	FALSE	FALSE	0.0089	0.0119	TRUE	4.6505e-45	0.00372525	169822	TRUE	TRUE
	ebi-a-GCST004614	Granulocyte count	NA	Continuous	27863252	rs16895831	T	C	T	C	0.025814	0.005	0.2032	0.205	FALSE	FALSE	FALSE	0.0102	0.6273	TRUE	9.6781e-09	0.00450013	169822	TRUE	TRUE
	ebi-a-GCST004614	Granulocyte count	NA	Continuous	27863252	rs16978075	C	T	C	T	0.0361124	0.004	0.11	0.1124	FALSE	FALSE	FALSE	0.0128	0.7543	TRUE	4.27199e-10	0.00578376	169822	TRUE	TRUE
	ebi-a-GCST004614	Granulocyte count	NA	Continuous	27863252	rs174555	C	T	C	T	-0.0290509	-0.003	0.3085	0.3056	FALSE	FALSE	FALSE	0.0087	0.7287	TRUE	6.74528e-14	0.00387722	169822	TRUE	TRUE
	ebi-a-GCST004614	Granulocyte count	NA	Continuous	27863252	rs17885289	T	C	T	C	-0.0232696	-0.0159	0.3067	0.304	FALSE	FALSE	FALSE	0.0086	0.06554	TRUE	2.67701e-09	0.00391065	169822	TRUE	TRUE
	ebi-a-GCST004614	Granulocyte count	NA	Continuous	27863252	rs192022	G	C	G	C	0.0240815	0.0179	0.4527	0.458	FALSE	TRUE	TRUE	0.0083	0.03114	TRUE	1.167e-10	0.00373728	169822	TRUE	FALSE
	ebi-a-GCST004614	Granulocyte count	NA	Continuous	27863252	rs1968252	A	G	A	G	-0.0281756	0.0166	0.2207	0.2128	FALSE	FALSE	FALSE	0.0101	0.1002	TRUE	8.78416e-11	0.00434373	169822	TRUE	TRUE
	ebi-a-GCST004614	Granulocyte count	NA	Continuous	27863252	rs1982094	T	C	T	C	-0.0737773	0.045	0.0424	0.0474	FALSE	FALSE	FALSE	0.0205	0.02796	TRUE	4.25696e-16	0.00907357	169822	TRUE	TRUE
	ebi-a-GCST004614	Granulocyte count	NA	Continuous	27863252	rs1991651	G	C	G	C	0.0262839	-0.0106	0.6178	0.6104	FALSE	TRUE	FALSE	0.0083	0.2025	TRUE	1.25487e-12	0.00370239	169822	TRUE	TRUE
	ebi-a-GCST004614	Granulocyte count	NA	Continuous	27863252	rs200526320	A	G	A	G	0.0322255	-0.0284	0.1734	0.1849	FALSE	FALSE	FALSE	0.0129	0.02727	TRUE	1.65101e-08	0.00570862	169822	TRUE	TRUE
	ebi-a-GCST004614	Granulocyte count	NA	Continuous	27863252	rs201194591	T	C	T	C	0.0243476	-0.0145	0.3715	0.3676	FALSE	FALSE	FALSE	0.0085	0.08744	TRUE	6.98715e-11	0.00373377	169822	TRUE	TRUE
	ebi-a-GCST004614	Granulocyte count	NA	Continuous	27863252	rs2029582	C	T	C	T	0.034217	0.0172	0.4811	0.4822	FALSE	FALSE	FALSE	0.0082	0.03634	TRUE	1.96607e-21	0.00359922	169822	TRUE	TRUE
	ebi-a-GCST004614	Granulocyte count	NA	Continuous	27863252	rs212409	A	G	A	G	-0.0254664	-0.006	0.5529	0.5725	FALSE	FALSE	FALSE	0.0082	0.469	TRUE	2.24905e-12	0.00362868	169822	TRUE	TRUE
	ebi-a-GCST004614	Granulocyte count	NA	Continuous	27863252	rs218265	C	T	C	T	0.0410945	-0.0043	0.1572	0.1688	FALSE	FALSE	FALSE	0.0115	0.7107	TRUE	1.96789e-16	0.00499689	169822	TRUE	TRUE
	ebi-a-GCST004614	Granulocyte count	NA	Continuous	27863252	rs2208568	C	T	C	T	-0.0615057	0.0135	0.8919	0.8927	FALSE	FALSE	FALSE	0.0138	0.3253	TRUE	5.13452e-26	0.00583049	169822	TRUE	TRUE
	ebi-a-GCST004614	Granulocyte count	NA	Continuous	27863252	rs2251188	G	A	G	A	0.0202332	0.0004	0.5764	0.5854	FALSE	FALSE	FALSE	0.0084	0.9587	TRUE	2.97502e-08	0.0036503	169822	TRUE	TRUE
	ebi-a-GCST004614	Granulocyte count	NA	Continuous	27863252	rs2436845	A	G	A	G	-0.0222337	0.0081	0.4343	0.4377	FALSE	FALSE	FALSE	0.0082	0.3251	TRUE	9.89396e-10	0.00363824	169822	TRUE	TRUE
	ebi-a-GCST004614	Granulocyte count	NA	Continuous	27863252	rs2504235	G	A	G	A	0.0251416	-0.0024	0.636	0.6208	FALSE	FALSE	FALSE	0.0084	0.7747	TRUE	1.81803e-11	0.00374133	169822	TRUE	TRUE
	ebi-a-GCST004614	Granulocyte count	NA	Continuous	27863252	rs2524079	A	G	A	G	0.0637572	-0.0437	0.4168	0.4315	FALSE	FALSE	FALSE	0.008	5.275e-08	TRUE	8.9929e-69	0.00363776	169822	TRUE	TRUE
	ebi-a-GCST004614	Granulocyte count	NA	Continuous	27863252	rs2734031	C	T	C	T	-0.0623047	0.0143	0.9094	0.9033	FALSE	FALSE	FALSE	0.0139	0.3044	TRUE	4.71086e-23	0.00630129	169822	TRUE	TRUE
	ebi-a-GCST004614	Granulocyte count	NA	Continuous	27863252	rs2807740	T	C	T	C	0.042074	0.0108	0.7693	0.7742	FALSE	FALSE	FALSE	0.0101	0.2832	TRUE	6.44318e-23	0.00426878	169822	TRUE	TRUE
	ebi-a-GCST004614	Granulocyte count	NA	Continuous	27863252	rs2846630	A	G	A	G	0.0266233	0.0063	0.4529	0.4272	FALSE	FALSE	FALSE	0.0093	0.4992	TRUE	1.422e-12	0.00375934	169822	TRUE	TRUE
	ebi-a-GCST004614	Granulocyte count	NA	Continuous	27863252	rs28678167	T	G	T	G	-0.0212149	-0.0056	0.3158	0.3235	FALSE	FALSE	FALSE	0.0088	0.5287	TRUE	3.62903e-08	0.00385165	169822	TRUE	TRUE
	ebi-a-GCST004614	Granulocyte count	NA	Continuous	27863252	rs2954027	A	T	A	T	0.0232422	0.0072	0.4664	0.468	FALSE	TRUE	TRUE	0.0081	0.377	TRUE	1.11499e-10	0.0036032	169822	TRUE	FALSE
	ebi-a-GCST004614	Granulocyte count	NA	Continuous	27863252	rs2979488	G	A	G	A	0.0292313	-0.015	0.7423	0.744	FALSE	FALSE	FALSE	0.0092	0.1031	TRUE	9.99079e-13	0.0040994	169822	TRUE	TRUE
	ebi-a-GCST004614	Granulocyte count	NA	Continuous	27863252	rs2992836	T	G	T	G	0.0295842	0.0067	0.1872	0.162	FALSE	FALSE	FALSE	0.0117	0.5669	TRUE	2.503e-10	0.00467601	169822	TRUE	TRUE
	ebi-a-GCST004614	Granulocyte count	NA	Continuous	27863252	rs34599082	T	C	T	C	-0.171481	0.0939	0.0138	0.0122	FALSE	FALSE	FALSE	0.0391	0.01648	TRUE	8.61986e-29	0.0154022	169822	TRUE	TRUE
	ebi-a-GCST004614	Granulocyte count	NA	Continuous	27863252	rs34668726	G	C	G	C	0.0273774	-0.0304	0.1683	0.1635	FALSE	TRUE	FALSE	0.011	0.005918	TRUE	1.366e-08	0.00482201	169822	TRUE	TRUE
	ebi-a-GCST004614	Granulocyte count	NA	Continuous	27863252	rs35915186	C	T	C	T	0.024175	0.0128	0.2132	0.2212	FALSE	FALSE	FALSE	0.0097	0.1866	TRUE	4.23701e-08	0.00441096	169822	TRUE	TRUE
	ebi-a-GCST004614	Granulocyte count	NA	Continuous	27863252	rs35989257	T	C	T	C	0.0344324	0.0094	0.2749	0.2478	FALSE	FALSE	FALSE	0.0091	0.3052	TRUE	1.02e-17	0.004017	169822	TRUE	TRUE
	ebi-a-GCST004614	Granulocyte count	NA	Continuous	27863252	rs3735485	G	A	G	A	0.0329048	-0.0075	0.8456	0.851	FALSE	FALSE	FALSE	0.0123	0.5421	TRUE	3.35583e-11	0.00496298	169822	TRUE	TRUE
	ebi-a-GCST004614	Granulocyte count	NA	Continuous	27863252	rs3749440	G	A	G	A	0.0207624	0.0236	0.3716	0.3645	FALSE	FALSE	FALSE	0.0082	0.003991	TRUE	2.10698e-08	0.00370563	169822	TRUE	TRUE
	ebi-a-GCST004614	Granulocyte count	NA	Continuous	27863252	rs385893	C	T	C	T	0.0276274	0.0009	0.5221	0.5075	FALSE	FALSE	FALSE	0.0082	0.9163	TRUE	1.47911e-14	0.00359295	169822	TRUE	TRUE
	ebi-a-GCST004614	Granulocyte count	NA	Continuous	27863252	rs3917932	G	C	G	C	-0.0468589	0.0071	0.5758	0.5806	FALSE	TRUE	TRUE	0.0082	0.3861	TRUE	5.76501e-38	0.00363786	169822	TRUE	FALSE
	ebi-a-GCST004614	Granulocyte count	NA	Continuous	27863252	rs41313381	A	C	A	C	0.0690364	0.048	0.0307	0.0258	FALSE	FALSE	FALSE	0.0264	0.06895	TRUE	2.96006e-11	0.0103836	169822	TRUE	TRUE
	ebi-a-GCST004614	Granulocyte count	NA	Continuous	27863252	rs4244229	G	A	G	A	0.0215595	0.0094	0.6749	0.6914	FALSE	FALSE	FALSE	0.0093	0.3132	TRUE	1.75902e-08	0.00382656	169822	TRUE	TRUE
	ebi-a-GCST004614	Granulocyte count	NA	Continuous	27863252	rs445	T	C	T	C	-0.103841	-0.0022	0.0971	0.1022	FALSE	FALSE	FALSE	0.0139	0.8745	TRUE	2.10911e-65	0.00607988	169822	TRUE	TRUE
	ebi-a-GCST004614	Granulocyte count	NA	Continuous	27863252	rs4535497	A	C	A	C	-0.02043	0.004	0.569	0.5692	FALSE	FALSE	FALSE	0.0088	0.6447	TRUE	2.115e-08	0.00364673	169822	TRUE	TRUE
	ebi-a-GCST004614	Granulocyte count	NA	Continuous	27863252	rs4623401	G	A	G	A	-0.0237066	0.0116	0.4694	0.4467	FALSE	FALSE	FALSE	0.0087	0.1846	TRUE	7.46965e-11	0.00364106	169822	TRUE	TRUE
	ebi-a-GCST004614	Granulocyte count	NA	Continuous	27863252	rs4760	G	A	G	A	-0.0851294	0.0007	0.157	0.1493	FALSE	FALSE	FALSE	0.0121	0.9569	TRUE	1.0311e-66	0.00493369	169822	TRUE	TRUE
	ebi-a-GCST004614	Granulocyte count	NA	Continuous	27863252	rs4844622	T	C	T	C	-0.0244434	0.0008	0.2412	0.2354	FALSE	FALSE	FALSE	0.0095	0.9329	TRUE	5.78296e-09	0.0041978	169822	TRUE	TRUE
	ebi-a-GCST004614	Granulocyte count	NA	Continuous	27863252	rs4924590	A	T	A	T	0.0359474	-0.0097	0.2444	0.2619	FALSE	TRUE	FALSE	0.009	0.2809	TRUE	8.41201e-18	0.00418293	169822	TRUE	TRUE
	ebi-a-GCST004614	Granulocyte count	NA	Continuous	27863252	rs55720021	T	G	T	G	0.0306719	0.0049	0.7611	0.7134	FALSE	FALSE	FALSE	0.0095	0.6089	TRUE	5.33949e-13	0.00425033	169822	TRUE	TRUE
	ebi-a-GCST004614	Granulocyte count	NA	Continuous	27863252	rs56378716	G	A	G	A	0.134131	0.018	0.0127	0.0157	FALSE	FALSE	FALSE	0.0338	0.5945	TRUE	5.78762e-17	0.0160262	169822	TRUE	TRUE
	ebi-a-GCST004614	Granulocyte count	NA	Continuous	27863252	rs56388170	T	G	T	G	0.0745788	-0.0088	0.2958	0.2999	FALSE	FALSE	FALSE	0.0091	0.3337	TRUE	5.95388e-78	0.00399027	169822	TRUE	TRUE
	ebi-a-GCST004614	Granulocyte count	NA	Continuous	27863252	rs5747327	G	T	G	T	0.0212437	-0.0222	0.5041	0.499	FALSE	FALSE	FALSE	0.0079	0.005117	TRUE	3.22203e-09	0.00358852	169822	TRUE	TRUE
	ebi-a-GCST004614	Granulocyte count	NA	Continuous	27863252	rs60379390	CT	C	CT	C	-0.0409617	0.0151	0.5942	0.576	FALSE	FALSE	FALSE	0.0086	0.08039	TRUE	2.71394e-26	0.00386113	169822	TRUE	TRUE
	ebi-a-GCST004614	Granulocyte count	NA	Continuous	27863252	rs60606273	T	A	T	A	0.049065	-0.02	0.94	0.9383	FALSE	TRUE	FALSE	0.0174	0.2495	TRUE	1.48201e-10	0.00765771	169822	TRUE	TRUE
	ebi-a-GCST004614	Granulocyte count	NA	Continuous	27863252	rs61804160	A	T	A	T	-0.0349968	-0.0126	0.1375	0.1285	FALSE	TRUE	FALSE	0.0132	0.3388	TRUE	1.96879e-11	0.00521696	169822	TRUE	TRUE
	ebi-a-GCST004614	Granulocyte count	NA	Continuous	27863252	rs6500550	T	C	T	C	-0.0231792	-0.0007	0.3028	0.304	FALSE	FALSE	FALSE	0.0091	0.9367	TRUE	3.87302e-09	0.00393568	169822	TRUE	TRUE
	ebi-a-GCST004614	Granulocyte count	NA	Continuous	27863252	rs6554196	G	C	G	C	-0.0228696	0.0113	0.3812	0.3517	FALSE	TRUE	FALSE	0.0088	0.1999	TRUE	5.66396e-10	0.00368893	169822	TRUE	TRUE
	ebi-a-GCST004614	Granulocyte count	NA	Continuous	27863252	rs6665290	T	C	T	C	-0.025765	0.0213	0.4606	0.4315	FALSE	FALSE	FALSE	0.0081	0.008869	TRUE	1.31795e-12	0.00363276	169822	TRUE	TRUE
	ebi-a-GCST004614	Granulocyte count	NA	Continuous	27863252	rs6679677	A	C	A	C	-0.0423917	0.016	0.1015	0.1004	FALSE	FALSE	FALSE	0.0134	0.2351	TRUE	7.86683e-13	0.00591776	169822	TRUE	TRUE
	ebi-a-GCST004614	Granulocyte count	NA	Continuous	27863252	rs6740847	G	A	G	A	0.0258431	0.0033	0.5637	0.5608	FALSE	FALSE	FALSE	0.0081	0.6789	TRUE	1.07696e-12	0.00362949	169822	TRUE	TRUE
	ebi-a-GCST004614	Granulocyte count	NA	Continuous	27863252	rs71191701	C	G	C	G	0.0332173	0.0162	0.2916	0.2901	FALSE	TRUE	FALSE	0.0088	0.06653	TRUE	3.28322e-17	0.00393756	169822	TRUE	TRUE
	ebi-a-GCST004614	Granulocyte count	NA	Continuous	27863252	rs7168592	T	C	T	C	0.0406593	0.0223	0.1071	0.1045	FALSE	FALSE	FALSE	0.0131	0.08861	TRUE	2.63209e-12	0.0058117	169822	TRUE	TRUE
	ebi-a-GCST004614	Granulocyte count	NA	Continuous	27863252	rs72692639	G	A	G	A	0.0258055	0.0369	0.2592	0.2661	FALSE	FALSE	FALSE	0.009	3.691e-05	TRUE	2.666e-10	0.00408507	169822	TRUE	TRUE
	ebi-a-GCST004614	Granulocyte count	NA	Continuous	27863252	rs72917514	A	G	A	G	0.0632963	0.0207	0.033	0.0367	FALSE	FALSE	FALSE	0.0218	0.3423	TRUE	3.434e-10	0.0100825	169822	TRUE	TRUE
	ebi-a-GCST004614	Granulocyte count	NA	Continuous	27863252	rs73036517	G	A	G	A	-0.0505758	0.0026	0.2596	0.2548	FALSE	FALSE	FALSE	0.0094	0.7788	TRUE	1.31613e-34	0.00412198	169822	TRUE	TRUE
	ebi-a-GCST004614	Granulocyte count	NA	Continuous	27863252	rs74253465	A	T	A	T	-0.0329725	-0.0095	0.1453	0.1496	FALSE	TRUE	FALSE	0.012	0.4279	TRUE	2.064e-10	0.00518718	169822	TRUE	TRUE
	ebi-a-GCST004614	Granulocyte count	NA	Continuous	27863252	rs749780	A	C	A	C	0.0242211	0.0171	0.7317	0.7237	FALSE	FALSE	FALSE	0.0091	0.06096	TRUE	2.76102e-09	0.00407405	169822	TRUE	TRUE
	ebi-a-GCST004614	Granulocyte count	NA	Continuous	27863252	rs7575217	G	A	G	A	0.0226887	-0.0018	0.6725	0.6574	FALSE	FALSE	FALSE	0.0088	0.8412	TRUE	3.18002e-09	0.00383125	169822	TRUE	TRUE
	ebi-a-GCST004614	Granulocyte count	NA	Continuous	27863252	rs7679673	A	C	A	C	-0.023694	-0.1201	0.3746	0.4078	FALSE	FALSE	FALSE	0.0081	1.155e-49	TRUE	1.32501e-10	0.00368818	169822	TRUE	TRUE
	ebi-a-GCST004614	Granulocyte count	NA	Continuous	27863252	rs778387	G	C	G	C	0.0222433	-0.0083	0.4042	0.4008	FALSE	TRUE	FALSE	0.0086	0.3337	TRUE	4.02504e-09	0.00378085	169822	TRUE	TRUE
	ebi-a-GCST004614	Granulocyte count	NA	Continuous	27863252	rs7804306	A	G	A	G	-0.0449885	-0.0271	0.0606	0.0578	FALSE	FALSE	FALSE	0.0183	0.1377	TRUE	3.44802e-09	0.00761392	169822	TRUE	TRUE
	ebi-a-GCST004614	Granulocyte count	NA	Continuous	27863252	rs7846314	T	A	T	A	0.0599633	-0.0015	0.1866	0.186	FALSE	TRUE	FALSE	0.0102	0.8853	TRUE	1.59184e-38	0.00461971	169822	TRUE	TRUE
	ebi-a-GCST004614	Granulocyte count	NA	Continuous	27863252	rs78487399	C	G	C	G	0.0403261	-0.0259	0.0975	0.0939	FALSE	TRUE	FALSE	0.0137	0.05797	TRUE	3.12176e-11	0.00607256	169822	TRUE	TRUE
	ebi-a-GCST004614	Granulocyte count	NA	Continuous	27863252	rs8066044	G	A	G	A	0.0255602	0.0013	0.7331	0.7241	FALSE	FALSE	FALSE	0.0089	0.8818	TRUE	3.64401e-10	0.00407754	169822	TRUE	TRUE
	ebi-a-GCST004614	Granulocyte count	NA	Continuous	27863252	rs8088489	G	A	G	A	0.0231422	-0.0086	0.2431	0.2583	FALSE	FALSE	FALSE	0.0094	0.3632	TRUE	4.142e-08	0.0042194	169822	TRUE	TRUE
	ebi-a-GCST004614	Granulocyte count	NA	Continuous	27863252	rs8705	A	G	A	G	-0.0241127	0.0074	0.3192	0.3267	FALSE	FALSE	FALSE	0.0086	0.3892	TRUE	9.0469e-10	0.00393654	169822	TRUE	TRUE
	ebi-a-GCST004614	Granulocyte count	NA	Continuous	27863252	rs891389	T	C	T	C	-0.0249107	0.0059	0.3479	0.3478	FALSE	FALSE	FALSE	0.0086	0.4948	TRUE	5.21555e-11	0.00379469	169822	TRUE	TRUE
	ebi-a-GCST004614	Granulocyte count	NA	Continuous	27863252	rs9270636	C	A	C	A	-0.0536954	-0.0146	0.3086	0.2797	FALSE	FALSE	FALSE	0.0091	0.1074	TRUE	9.80393e-45	0.00382639	169822	TRUE	TRUE
	ebi-a-GCST004614	Granulocyte count	NA	Continuous	27863252	rs9273608	T	C	T	C	0.0377273	0.0579	0.3266	0.3283	FALSE	FALSE	FALSE	0.0088	5.751e-11	TRUE	9.30037e-22	0.00393632	169822	TRUE	TRUE
	ebi-a-GCST004614	Granulocyte count	NA	Continuous	27863252	rs9287604	C	G	C	G	0.0302485	0.0096	0.7326	0.7482	FALSE	TRUE	FALSE	0.0094	0.3048	TRUE	1.67186e-13	0.00410278	169822	TRUE	TRUE
	ebi-a-GCST004614	Granulocyte count	NA	Continuous	27863252	rs9344678	T	C	T	C	-0.0283789	0.0224	0.4793	0.4792	FALSE	FALSE	FALSE	0.008	0.005062	TRUE	5.00956e-15	0.00362593	169822	TRUE	TRUE
	ebi-a-GCST004614	Granulocyte count	NA	Continuous	27863252	rs9400271	A	G	A	G	0.0346256	0.001	0.4836	0.493	FALSE	FALSE	FALSE	0.008	0.9006	TRUE	5.49541e-22	0.00359241	169822	TRUE	TRUE
	ebi-a-GCST004614	Granulocyte count	NA	Continuous	27863252	rs9402685	C	T	C	T	-0.0364968	-0.0124	0.2496	0.2667	FALSE	FALSE	FALSE	0.0096	0.1939	TRUE	1.55489e-17	0.00428218	169822	TRUE	TRUE
	ebi-a-GCST004614	Granulocyte count	NA	Continuous	27863252	rs9872440	C	T	C	T	-0.0255277	0.004	0.3857	0.3715	FALSE	FALSE	FALSE	0.0084	0.6301	TRUE	3.92645e-12	0.00367843	169822	TRUE	TRUE
	ebi-a-GCST004614	Granulocyte count	NA	Continuous	27863252	rs9955853	T	C	T	C	-0.0210949	0.0134	0.5612	0.5461	FALSE	FALSE	FALSE	0.0081	0.1003	TRUE	5.69298e-09	0.00362111	169822	TRUE	TRUE
	ebi-a-GCST004614	Granulocyte count	NA	Continuous	27863252	rs9977672	A	G	A	G	-0.0244555	-0.0181	0.2582	0.2589	FALSE	FALSE	FALSE	0.0101	0.07328	TRUE	4.03497e-09	0.00415714	169822	TRUE	TRUE
	ebi-a-GCST004619	Reticulocyte fraction of red cells	NA	Continuous	27863252	rs10028187	G	A	G	A	0.0251675	0.0143	0.3151	0.3141	FALSE	FALSE	FALSE	0.0087	0.1023	TRUE	1.14301e-10	0.00390394	170690	TRUE	TRUE
	ebi-a-GCST004619	Reticulocyte fraction of red cells	NA	Continuous	27863252	rs10083830	A	G	A	G	-0.0231043	0.0105	0.3846	0.3783	FALSE	FALSE	FALSE	0.0083	0.208	TRUE	3.34303e-10	0.00367787	170690	TRUE	TRUE
	ebi-a-GCST004619	Reticulocyte fraction of red cells	NA	Continuous	27863252	rs10170266	C	G	C	G	-0.0214578	-0.0131	0.63	0.6365	FALSE	TRUE	FALSE	0.0084	0.1204	TRUE	8.05898e-09	0.00372066	170690	TRUE	TRUE
	ebi-a-GCST004619	Reticulocyte fraction of red cells	NA	Continuous	27863252	rs1036230	A	G	A	G	0.0466519	0.0009	0.7761	0.7823	FALSE	FALSE	FALSE	0.0101	0.9292	TRUE	2.43725e-27	0.00430701	170690	TRUE	TRUE
	ebi-a-GCST004619	Reticulocyte fraction of red cells	NA	Continuous	27863252	rs1045530	G	C	G	C	-0.023417	-0.0127	0.3746	0.3766	FALSE	TRUE	FALSE	0.0085	0.1376	TRUE	2.374e-10	0.00369646	170690	TRUE	TRUE
	ebi-a-GCST004619	Reticulocyte fraction of red cells	NA	Continuous	27863252	rs1076872	G	A	G	A	-0.0966957	0.0085	0.6833	0.6867	FALSE	FALSE	FALSE	0.0088	0.3383	TRUE	5.76766e-139	0.00385333	170690	TRUE	TRUE
	ebi-a-GCST004619	Reticulocyte fraction of red cells	NA	Continuous	27863252	rs10863511	G	A	G	A	0.0363784	0.0002	0.7964	0.8028	FALSE	FALSE	FALSE	0.0107	0.9856	TRUE	1.19895e-15	0.00454469	170690	TRUE	TRUE
	ebi-a-GCST004619	Reticulocyte fraction of red cells	NA	Continuous	27863252	rs10954464	A	T	A	T	-0.0378077	-0.0052	0.3471	0.3481	FALSE	TRUE	FALSE	0.0087	0.5514	TRUE	1.30197e-23	0.00377491	170690	TRUE	TRUE
	ebi-a-GCST004619	Reticulocyte fraction of red cells	NA	Continuous	27863252	rs11014296	T	C	T	C	-0.100791	-0.0063	0.3701	0.3584	FALSE	FALSE	FALSE	0.0084	0.4514	TRUE	7.8343e-163	0.00370649	170690	TRUE	TRUE
	ebi-a-GCST004619	Reticulocyte fraction of red cells	NA	Continuous	27863252	rs111507092	G	T	G	T	0.068247	0.0061	0.0729	0.0682	FALSE	FALSE	FALSE	0.0162	0.7072	TRUE	1.43186e-22	0.00698133	170690	TRUE	TRUE
	ebi-a-GCST004619	Reticulocyte fraction of red cells	NA	Continuous	27863252	rs112174035	C	T	C	T	0.0319646	0.0067	0.1925	0.1899	FALSE	FALSE	FALSE	0.0106	0.5241	TRUE	2.98195e-12	0.00458039	170690	TRUE	TRUE
	ebi-a-GCST004619	Reticulocyte fraction of red cells	NA	Continuous	27863252	rs112875651	A	G	A	G	-0.0378232	0.0126	0.3925	0.3864	FALSE	FALSE	FALSE	0.0087	0.1465	TRUE	1.96789e-24	0.0037079	170690	TRUE	TRUE
	ebi-a-GCST004619	Reticulocyte fraction of red cells	NA	Continuous	27863252	rs113362373	G	A	G	A	-0.072728	-0.0289	0.1357	0.1291	FALSE	FALSE	FALSE	0.0121	0.01715	TRUE	6.14045e-44	0.00523139	170690	TRUE	TRUE
	ebi-a-GCST004619	Reticulocyte fraction of red cells	NA	Continuous	27863252	rs113416252	G	A	G	A	0.0374266	0.0005	0.4134	0.4184	FALSE	FALSE	FALSE	0.0082	0.9542	TRUE	1.25893e-24	0.00365351	170690	TRUE	TRUE
	ebi-a-GCST004619	Reticulocyte fraction of red cells	NA	Continuous	27863252	rs11545157	C	T	C	T	0.0400646	0.0037	0.1128	0.1077	FALSE	FALSE	FALSE	0.013	0.7755	TRUE	1.5481e-12	0.00566676	170690	TRUE	TRUE
	ebi-a-GCST004619	Reticulocyte fraction of red cells	NA	Continuous	27863252	rs11587735	C	A	C	A	-0.0585102	-0.0039	0.1682	0.1709	FALSE	FALSE	FALSE	0.0107	0.7147	TRUE	2.49919e-34	0.00478895	170690	TRUE	TRUE
	ebi-a-GCST004619	Reticulocyte fraction of red cells	NA	Continuous	27863252	rs11678584	T	A	T	A	-0.0358536	-0.0029	0.1359	0.1338	FALSE	TRUE	FALSE	0.0119	0.8058	TRUE	1.6421e-11	0.00532367	170690	TRUE	TRUE
	ebi-a-GCST004619	Reticulocyte fraction of red cells	NA	Continuous	27863252	rs11678825	T	C	T	C	-0.0331002	0.0035	0.127	0.1181	FALSE	FALSE	FALSE	0.0125	0.7762	TRUE	8.47403e-10	0.00539462	170690	TRUE	TRUE
	ebi-a-GCST004619	Reticulocyte fraction of red cells	NA	Continuous	27863252	rs11753985	T	C	T	C	0.0435394	-0.0164	0.3772	0.3706	FALSE	FALSE	FALSE	0.0088	0.06309	TRUE	4.28253e-32	0.00369223	170690	TRUE	TRUE
	ebi-a-GCST004619	Reticulocyte fraction of red cells	NA	Continuous	27863252	rs1175550	G	A	G	A	0.0518756	-0.0025	0.2319	0.2368	FALSE	FALSE	FALSE	0.0101	0.8068	TRUE	3.287e-34	0.00425368	170690	TRUE	TRUE
	ebi-a-GCST004619	Reticulocyte fraction of red cells	NA	Continuous	27863252	rs11783469	T	C	T	C	0.030598	-0.004	0.1634	0.166	FALSE	FALSE	FALSE	0.0106	0.7097	TRUE	3.093e-10	0.00486143	170690	TRUE	TRUE
	ebi-a-GCST004619	Reticulocyte fraction of red cells	NA	Continuous	27863252	rs12050884	A	C	A	C	0.0285795	-0.0079	0.2067	0.2057	FALSE	FALSE	FALSE	0.0099	0.4259	TRUE	1.02799e-10	0.00442217	170690	TRUE	TRUE
	ebi-a-GCST004619	Reticulocyte fraction of red cells	NA	Continuous	27863252	rs12141197	G	A	G	A	-0.0219073	0.0056	0.3992	0.3981	FALSE	FALSE	FALSE	0.0081	0.4867	TRUE	1.82398e-09	0.00364347	170690	TRUE	TRUE
	ebi-a-GCST004619	Reticulocyte fraction of red cells	NA	Continuous	27863252	rs12277078	T	G	T	G	0.0325173	-0.0025	0.2234	0.2435	FALSE	FALSE	FALSE	0.0093	0.7882	TRUE	5.56032e-14	0.00432523	170690	TRUE	TRUE
	ebi-a-GCST004619	Reticulocyte fraction of red cells	NA	Continuous	27863252	rs12282890	C	T	C	T	0.0204452	-0.0032	0.3933	0.3971	FALSE	FALSE	FALSE	0.0085	0.7073	TRUE	3.095e-08	0.00369315	170690	TRUE	TRUE
	ebi-a-GCST004619	Reticulocyte fraction of red cells	NA	Continuous	27863252	rs12442296	G	A	G	A	0.0324059	-0.0133	0.2706	0.2651	FALSE	FALSE	FALSE	0.0091	0.1409	TRUE	1.17004e-15	0.00404689	170690	TRUE	TRUE
	ebi-a-GCST004619	Reticulocyte fraction of red cells	NA	Continuous	27863252	rs12563740	C	T	C	T	-0.0235229	-0.0032	0.5435	0.5371	FALSE	FALSE	FALSE	0.0083	0.702	TRUE	6.19298e-11	0.00359733	170690	TRUE	TRUE
	ebi-a-GCST004619	Reticulocyte fraction of red cells	NA	Continuous	27863252	rs1260326	C	T	C	T	-0.0386569	-0.0222	0.6053	0.6056	FALSE	FALSE	FALSE	0.0082	0.00657	TRUE	3.67875e-26	0.00365367	170690	TRUE	TRUE
	ebi-a-GCST004619	Reticulocyte fraction of red cells	NA	Continuous	27863252	rs12899671	A	G	A	G	-0.0226499	0.0044	0.5529	0.5353	FALSE	FALSE	FALSE	0.008	0.5884	TRUE	3.26798e-10	0.0036035	170690	TRUE	TRUE
	ebi-a-GCST004619	Reticulocyte fraction of red cells	NA	Continuous	27863252	rs13101482	A	G	A	G	0.0558597	0.0003	0.6882	0.6848	FALSE	FALSE	FALSE	0.0089	0.9756	TRUE	1.24194e-46	0.00389556	170690	TRUE	TRUE
	ebi-a-GCST004619	Reticulocyte fraction of red cells	NA	Continuous	27863252	rs13306780	C	A	C	A	-0.0466354	0.0111	0.6973	0.7077	FALSE	FALSE	FALSE	0.009	0.2173	TRUE	3.42531e-32	0.00394848	170690	TRUE	TRUE
	ebi-a-GCST004619	Reticulocyte fraction of red cells	NA	Continuous	27863252	rs1331860	T	G	T	G	0.0367139	-0.0076	0.3645	0.3501	FALSE	FALSE	FALSE	0.0086	0.3781	TRUE	9.60506e-23	0.0037402	170690	TRUE	TRUE
	ebi-a-GCST004619	Reticulocyte fraction of red cells	NA	Continuous	27863252	rs142561067	C	A	C	A	-0.0271571	0.0081	0.2693	0.2659	FALSE	FALSE	FALSE	0.01	0.4184	TRUE	1.91501e-10	0.0042646	170690	TRUE	TRUE
	ebi-a-GCST004619	Reticulocyte fraction of red cells	NA	Continuous	27863252	rs1434282	T	C	T	C	0.0398636	0.0094	0.7266	0.717	FALSE	FALSE	FALSE	0.0093	0.3116	TRUE	8.23569e-23	0.00405467	170690	TRUE	TRUE
	ebi-a-GCST004619	Reticulocyte fraction of red cells	NA	Continuous	27863252	rs148311724	A	G	A	G	0.127991	-0.0169	0.0187	0.0126	FALSE	FALSE	FALSE	0.0446	0.705	TRUE	4.03831e-20	0.0139317	170690	TRUE	TRUE
	ebi-a-GCST004619	Reticulocyte fraction of red cells	NA	Continuous	27863252	rs149045173	T	C	T	C	-0.0486395	0.0063	0.0468	0.034	FALSE	FALSE	FALSE	0.0247	0.7987	TRUE	2.26898e-08	0.00870091	170690	TRUE	TRUE
	ebi-a-GCST004619	Reticulocyte fraction of red cells	NA	Continuous	27863252	rs1505307	C	T	C	T	0.031609	-0.0127	0.6497	0.6491	FALSE	FALSE	FALSE	0.0085	0.1353	TRUE	3.6116e-17	0.00375188	170690	TRUE	TRUE
	ebi-a-GCST004619	Reticulocyte fraction of red cells	NA	Continuous	27863252	rs1683587	C	G	C	G	-0.0444855	-0.0001	0.5151	0.513	FALSE	TRUE	TRUE	0.0102	0.993	TRUE	9.0469e-31	0.00385739	170690	TRUE	FALSE
	ebi-a-GCST004619	Reticulocyte fraction of red cells	NA	Continuous	27863252	rs17272694	T	G	T	G	0.0841919	0.0325	0.0296	0.0274	FALSE	FALSE	FALSE	0.0282	0.25	TRUE	2.89668e-15	0.0106636	170690	TRUE	TRUE
	ebi-a-GCST004619	Reticulocyte fraction of red cells	NA	Continuous	27863252	rs17612468	T	C	T	C	-0.0777455	-0.1317	0.0802	0.0346	FALSE	FALSE	FALSE	0.0341	0.0001149	TRUE	1.49692e-22	0.00795661	170690	TRUE	TRUE
	ebi-a-GCST004619	Reticulocyte fraction of red cells	NA	Continuous	27863252	rs1829838	C	A	C	A	-0.0220814	0.0293	0.6726	0.6582	FALSE	FALSE	FALSE	0.0085	0.0005825	TRUE	9.517e-09	0.00384753	170690	TRUE	TRUE
	ebi-a-GCST004619	Reticulocyte fraction of red cells	NA	Continuous	27863252	rs189371992	A	C	A	C	0.0417366	-0.0049	0.4056	0.4188	FALSE	FALSE	FALSE	0.0094	0.6046	TRUE	8.84301e-25	0.00406071	170690	TRUE	TRUE
	ebi-a-GCST004619	Reticulocyte fraction of red cells	NA	Continuous	27863252	rs198325	T	C	T	C	0.0254533	0.0655	0.2215	0.2099	FALSE	FALSE	FALSE	0.0096	9.983e-12	TRUE	3.721e-09	0.00431693	170690	TRUE	TRUE
	ebi-a-GCST004619	Reticulocyte fraction of red cells	NA	Continuous	27863252	rs2022003	T	A	T	A	-0.104531	0.0226	0.2785	0.2876	FALSE	TRUE	FALSE	0.009	0.01227	TRUE	1.29122e-151	0.00398554	170690	TRUE	TRUE
	ebi-a-GCST004619	Reticulocyte fraction of red cells	NA	Continuous	27863252	rs2145943	G	A	G	A	0.0298038	0.0007	0.4077	0.3896	FALSE	FALSE	FALSE	0.0084	0.9319	TRUE	5.23721e-16	0.00367681	170690	TRUE	TRUE
	ebi-a-GCST004619	Reticulocyte fraction of red cells	NA	Continuous	27863252	rs217766	C	A	C	A	-0.0260398	-0.0032	0.1969	0.1935	FALSE	FALSE	FALSE	0.0107	0.7641	TRUE	9.57106e-09	0.00453802	170690	TRUE	TRUE
	ebi-a-GCST004619	Reticulocyte fraction of red cells	NA	Continuous	27863252	rs218265	C	T	C	T	0.0447222	-0.0043	0.1572	0.1688	FALSE	FALSE	FALSE	0.0115	0.7107	TRUE	3.65426e-19	0.00499859	170690	TRUE	TRUE
	ebi-a-GCST004619	Reticulocyte fraction of red cells	NA	Continuous	27863252	rs2227930	T	A	T	A	0.0215207	0.0023	0.5871	0.5769	FALSE	TRUE	TRUE	0.0081	0.7728	TRUE	3.35799e-09	0.00363954	170690	TRUE	FALSE
	ebi-a-GCST004619	Reticulocyte fraction of red cells	NA	Continuous	27863252	rs2247856	A	G	A	G	0.0389178	0.0016	0.4666	0.4507	FALSE	FALSE	FALSE	0.0087	0.8591	TRUE	1.70098e-27	0.00358209	170690	TRUE	TRUE
	ebi-a-GCST004619	Reticulocyte fraction of red cells	NA	Continuous	27863252	rs2249935	A	G	A	G	-0.0440238	-0.0721	0.2279	0.2051	FALSE	FALSE	FALSE	0.01	4.735e-13	TRUE	7.68069e-25	0.0042776	170690	TRUE	TRUE
	ebi-a-GCST004619	Reticulocyte fraction of red cells	NA	Continuous	27863252	rs225245	G	A	G	A	-0.0875659	0.0098	0.4561	0.4442	FALSE	FALSE	FALSE	0.0083	0.2367	TRUE	1.21899e-130	0.00360065	170690	TRUE	TRUE
	ebi-a-GCST004619	Reticulocyte fraction of red cells	NA	Continuous	27863252	rs2461639	T	C	T	C	-0.0266552	0.0023	0.645	0.6394	FALSE	FALSE	FALSE	0.0084	0.7806	TRUE	1.88408e-12	0.00378474	170690	TRUE	TRUE
	ebi-a-GCST004619	Reticulocyte fraction of red cells	NA	Continuous	27863252	rs2562175	T	C	T	C	0.0719583	-0.0432	0.0358	0.0297	FALSE	FALSE	FALSE	0.0252	0.08579	TRUE	1.26299e-13	0.00971098	170690	TRUE	TRUE
	ebi-a-GCST004619	Reticulocyte fraction of red cells	NA	Continuous	27863252	rs2737265	G	A	G	A	-0.0302995	-0.0299	0.2824	0.276	FALSE	FALSE	FALSE	0.0089	0.0008258	TRUE	3.44271e-14	0.00399706	170690	TRUE	TRUE
	ebi-a-GCST004619	Reticulocyte fraction of red cells	NA	Continuous	27863252	rs2745349	C	A	C	A	0.0221519	0.0108	0.2933	0.294	FALSE	FALSE	FALSE	0.0091	0.2356	TRUE	2.334e-08	0.00396614	170690	TRUE	TRUE
	ebi-a-GCST004619	Reticulocyte fraction of red cells	NA	Continuous	27863252	rs2748424	G	C	G	C	-0.0431118	0.0139	0.1893	0.1855	FALSE	TRUE	FALSE	0.0123	0.2586	TRUE	1.10408e-20	0.00462297	170690	TRUE	TRUE
	ebi-a-GCST004619	Reticulocyte fraction of red cells	NA	Continuous	27863252	rs282580	C	T	C	T	0.0303619	0.006	0.8776	0.8801	FALSE	FALSE	FALSE	0.0128	0.6422	TRUE	2.714e-08	0.00546182	170690	TRUE	TRUE
	ebi-a-GCST004619	Reticulocyte fraction of red cells	NA	Continuous	27863252	rs28513325	A	G	A	G	-0.0877425	-0.0079	0.9705	0.9701	FALSE	FALSE	FALSE	0.0304	0.7954	TRUE	1.61287e-12	0.0124204	170690	TRUE	TRUE
	ebi-a-GCST004619	Reticulocyte fraction of red cells	NA	Continuous	27863252	rs28659908	C	T	C	T	-0.0283512	0.004	0.4075	0.3998	FALSE	FALSE	FALSE	0.009	0.6599	TRUE	3.27416e-14	0.00373681	170690	TRUE	TRUE
	ebi-a-GCST004619	Reticulocyte fraction of red cells	NA	Continuous	27863252	rs2952296	C	G	C	G	-0.025236	0.0284	0.7706	0.7761	FALSE	TRUE	FALSE	0.0097	0.003541	TRUE	3.457e-09	0.00427131	170690	TRUE	TRUE
	ebi-a-GCST004619	Reticulocyte fraction of red cells	NA	Continuous	27863252	rs3169166	C	A	C	A	-0.028731	-0.0095	0.4154	0.411	FALSE	FALSE	FALSE	0.0082	0.2488	TRUE	2.76312e-15	0.0036363	170690	TRUE	TRUE
	ebi-a-GCST004619	Reticulocyte fraction of red cells	NA	Continuous	27863252	rs34191159	A	C	A	C	-0.029302	0.0154	0.1509	0.1549	FALSE	FALSE	FALSE	0.0111	0.166	TRUE	5.27704e-09	0.00501901	170690	TRUE	TRUE
	ebi-a-GCST004619	Reticulocyte fraction of red cells	NA	Continuous	27863252	rs35023389	A	G	A	G	0.0319607	0.0042	0.1752	0.1619	FALSE	FALSE	FALSE	0.0114	0.7092	TRUE	1.25401e-11	0.00471823	170690	TRUE	TRUE
	ebi-a-GCST004619	Reticulocyte fraction of red cells	NA	Continuous	27863252	rs35343437	G	T	G	T	-0.0199657	0.003	0.4986	0.4791	FALSE	FALSE	FALSE	0.0082	0.7178	TRUE	2.37498e-08	0.00357665	170690	TRUE	TRUE
	ebi-a-GCST004619	Reticulocyte fraction of red cells	NA	Continuous	27863252	rs35434635	A	G	A	G	-0.0280233	-0.0086	0.2208	0.2362	FALSE	FALSE	FALSE	0.0105	0.4098	TRUE	1.20301e-10	0.00435216	170690	TRUE	TRUE
	ebi-a-GCST004619	Reticulocyte fraction of red cells	NA	Continuous	27863252	rs35549624	CA	C	CA	C	-0.031381	0.0055	0.4907	0.5046	FALSE	FALSE	FALSE	0.0087	0.5281	TRUE	1.0349e-16	0.00378053	170690	TRUE	TRUE
	ebi-a-GCST004619	Reticulocyte fraction of red cells	NA	Continuous	27863252	rs35609705	TA	T	TA	T	-0.0207188	0.0145	0.4222	0.3945	FALSE	FALSE	FALSE	0.0087	0.09693	TRUE	1.41899e-08	0.00365339	170690	TRUE	TRUE
	ebi-a-GCST004619	Reticulocyte fraction of red cells	NA	Continuous	27863252	rs35844815	T	C	T	C	0.0372167	-0.0061	0.1627	0.1773	FALSE	FALSE	FALSE	0.0121	0.6157	TRUE	2.47002e-14	0.00488188	170690	TRUE	TRUE
	ebi-a-GCST004619	Reticulocyte fraction of red cells	NA	Continuous	27863252	rs378974	T	C	T	C	-0.0395756	0.0068	0.3015	0.3214	FALSE	FALSE	FALSE	0.0089	0.4422	TRUE	1.96517e-23	0.00396755	170690	TRUE	TRUE
	ebi-a-GCST004619	Reticulocyte fraction of red cells	NA	Continuous	27863252	rs3817621	C	G	C	G	-0.0461907	-0.025	0.2391	0.2433	FALSE	TRUE	FALSE	0.0098	0.0108	TRUE	9.53894e-28	0.004231	170690	TRUE	TRUE
	ebi-a-GCST004619	Reticulocyte fraction of red cells	NA	Continuous	27863252	rs3870341	G	A	G	A	-0.0279787	-0.0344	0.741	0.7407	FALSE	FALSE	FALSE	0.009	0.0001298	TRUE	7.23936e-12	0.0040828	170690	TRUE	TRUE
	ebi-a-GCST004619	Reticulocyte fraction of red cells	NA	Continuous	27863252	rs3896594	G	T	G	T	0.0676639	-0.0124	0.3813	0.3888	FALSE	FALSE	FALSE	0.0094	0.1866	TRUE	1.99894e-73	0.00373304	170690	TRUE	TRUE
	ebi-a-GCST004619	Reticulocyte fraction of red cells	NA	Continuous	27863252	rs41282676	G	C	G	C	0.0893326	0.0187	0.0435	0.0519	FALSE	TRUE	FALSE	0.0182	0.3037	TRUE	2.34423e-24	0.0087721	170690	TRUE	TRUE
	ebi-a-GCST004619	Reticulocyte fraction of red cells	NA	Continuous	27863252	rs41555717	G	A	G	A	0.0585913	0.0022	0.1975	0.1704	FALSE	FALSE	FALSE	0.011	0.8436	TRUE	1.71514e-34	0.00478362	170690	TRUE	TRUE
	ebi-a-GCST004619	Reticulocyte fraction of red cells	NA	Continuous	27863252	rs415895	G	C	G	C	0.0280011	-0.0199	0.6464	0.6604	FALSE	TRUE	FALSE	0.0085	0.0193	TRUE	8.60201e-14	0.00375311	170690	TRUE	TRUE
	ebi-a-GCST004619	Reticulocyte fraction of red cells	NA	Continuous	27863252	rs4434553	G	A	G	A	0.0288265	0.0008	0.4942	0.4688	FALSE	FALSE	FALSE	0.0085	0.9237	TRUE	8.72369e-16	0.00358379	170690	TRUE	TRUE
	ebi-a-GCST004619	Reticulocyte fraction of red cells	NA	Continuous	27863252	rs4731120	C	A	C	A	0.0383069	-0.0086	0.0802	0.0819	FALSE	FALSE	FALSE	0.0157	0.5818	TRUE	6.94592e-09	0.0066135	170690	TRUE	TRUE
	ebi-a-GCST004619	Reticulocyte fraction of red cells	NA	Continuous	27863252	rs4737010	A	G	A	G	-0.0847385	-0.003	0.2282	0.244	FALSE	FALSE	FALSE	0.0101	0.7658	TRUE	1.72187e-86	0.00429896	170690	TRUE	TRUE
	ebi-a-GCST004619	Reticulocyte fraction of red cells	NA	Continuous	27863252	rs4781072	T	C	T	C	0.0262749	-0.019	0.7638	0.7758	FALSE	FALSE	FALSE	0.0101	0.05944	TRUE	6.70903e-10	0.00425655	170690	TRUE	TRUE
	ebi-a-GCST004619	Reticulocyte fraction of red cells	NA	Continuous	27863252	rs482393	G	A	G	A	0.0300488	0.0245	0.133	0.1325	FALSE	FALSE	FALSE	0.0124	0.04762	TRUE	1.513e-08	0.00530894	170690	TRUE	TRUE
	ebi-a-GCST004619	Reticulocyte fraction of red cells	NA	Continuous	27863252	rs4832312	C	G	C	G	0.0271936	0.0096	0.6868	0.6777	FALSE	TRUE	FALSE	0.0096	0.3153	TRUE	2.62906e-12	0.00388688	170690	TRUE	TRUE
	ebi-a-GCST004619	Reticulocyte fraction of red cells	NA	Continuous	27863252	rs4853525	C	T	C	T	-0.0225727	0.0181	0.3682	0.3452	FALSE	FALSE	FALSE	0.0086	0.03401	TRUE	1.36101e-09	0.00372484	170690	TRUE	TRUE
	ebi-a-GCST004619	Reticulocyte fraction of red cells	NA	Continuous	27863252	rs4952073	C	T	C	T	-0.0255268	0.0077	0.7022	0.7126	FALSE	FALSE	FALSE	0.0096	0.4197	TRUE	1.62301e-10	0.00399269	170690	TRUE	TRUE
	ebi-a-GCST004619	Reticulocyte fraction of red cells	NA	Continuous	27863252	rs55931012	T	C	T	C	0.0328281	-0.0178	0.1644	0.1779	FALSE	FALSE	FALSE	0.0104	0.08775	TRUE	1.3671e-11	0.00485525	170690	TRUE	TRUE
	ebi-a-GCST004619	Reticulocyte fraction of red cells	NA	Continuous	27863252	rs57467915	A	G	A	G	0.137112	0.0371	0.015	0.0142	FALSE	FALSE	FALSE	0.0377	0.3251	TRUE	1.71199e-20	0.0147768	170690	TRUE	TRUE
	ebi-a-GCST004619	Reticulocyte fraction of red cells	NA	Continuous	27863252	rs592423	C	A	C	A	-0.0956238	0.0254	0.5539	0.5379	FALSE	FALSE	FALSE	0.0081	0.001658	TRUE	1e-154	0.0036086	170690	TRUE	TRUE
	ebi-a-GCST004619	Reticulocyte fraction of red cells	NA	Continuous	27863252	rs6084653	G	C	G	C	-0.174024	0.0209	0.3878	0.376	FALSE	TRUE	FALSE	0.0084	0.01263	TRUE	1e-200	0.00370008	170690	TRUE	TRUE
	ebi-a-GCST004619	Reticulocyte fraction of red cells	NA	Continuous	27863252	rs61166126	C	T	C	T	-0.0281775	0.0066	0.3061	0.3172	FALSE	FALSE	FALSE	0.0091	0.4651	TRUE	4.62168e-12	0.00407381	170690	TRUE	TRUE
	ebi-a-GCST004619	Reticulocyte fraction of red cells	NA	Continuous	27863252	rs61469632	C	T	C	T	-0.0722923	-0.0066	0.0622	0.0608	FALSE	FALSE	FALSE	0.0199	0.7407	TRUE	4.61424e-22	0.00748639	170690	TRUE	TRUE
	ebi-a-GCST004619	Reticulocyte fraction of red cells	NA	Continuous	27863252	rs62466318	T	C	T	C	-0.036569	-0.0273	0.2039	0.1868	FALSE	FALSE	FALSE	0.0111	0.01412	TRUE	2.69401e-16	0.00446709	170690	TRUE	TRUE
	ebi-a-GCST004619	Reticulocyte fraction of red cells	NA	Continuous	27863252	rs644592	T	C	T	C	-0.0290519	0.0095	0.1488	0.1552	FALSE	FALSE	FALSE	0.0121	0.4304	TRUE	7.14102e-09	0.0050197	170690	TRUE	TRUE
	ebi-a-GCST004619	Reticulocyte fraction of red cells	NA	Continuous	27863252	rs6712203	T	C	T	C	-0.0261182	-0.0086	0.3678	0.3789	FALSE	FALSE	FALSE	0.0082	0.2985	TRUE	3.32277e-12	0.00375081	170690	TRUE	TRUE
	ebi-a-GCST004619	Reticulocyte fraction of red cells	NA	Continuous	27863252	rs68021656	GT	G	GT	G	-0.0398565	-0.0102	0.1025	0.108	FALSE	FALSE	FALSE	0.013	0.4317	TRUE	2.273e-11	0.00596	170690	TRUE	TRUE
	ebi-a-GCST004619	Reticulocyte fraction of red cells	NA	Continuous	27863252	rs6914805	T	C	T	C	-0.0326018	-0.0055	0.2622	0.2912	FALSE	FALSE	FALSE	0.0089	0.5373	TRUE	1.36616e-15	0.0040811	170690	TRUE	TRUE
	ebi-a-GCST004619	Reticulocyte fraction of red cells	NA	Continuous	27863252	rs696281	T	G	T	G	-0.0480194	-0.0048	0.2149	0.2201	FALSE	FALSE	FALSE	0.0098	0.6245	TRUE	1.08293e-27	0.00440315	170690	TRUE	TRUE
	ebi-a-GCST004619	Reticulocyte fraction of red cells	NA	Continuous	27863252	rs7025656	G	A	G	A	-0.0301721	-0.0237	0.2105	0.2044	FALSE	FALSE	FALSE	0.0099	0.01699	TRUE	7.04369e-12	0.00440035	170690	TRUE	TRUE
	ebi-a-GCST004619	Reticulocyte fraction of red cells	NA	Continuous	27863252	rs7194649	A	C	A	C	-0.0707359	0.0112	0.1058	0.0974	FALSE	FALSE	FALSE	0.0151	0.4569	TRUE	3.12824e-32	0.00598513	170690	TRUE	TRUE
	ebi-a-GCST004619	Reticulocyte fraction of red cells	NA	Continuous	27863252	rs72996113	T	C	T	C	0.0513952	0.0198	0.0974	0.1005	FALSE	FALSE	FALSE	0.0136	0.1442	TRUE	2.261e-17	0.00606111	170690	TRUE	TRUE
	ebi-a-GCST004619	Reticulocyte fraction of red cells	NA	Continuous	27863252	rs73166632	G	A	G	A	-0.0357714	-0.004	0.1914	0.2154	FALSE	FALSE	FALSE	0.0097	0.6815	TRUE	4.04576e-15	0.00455483	170690	TRUE	TRUE
	ebi-a-GCST004619	Reticulocyte fraction of red cells	NA	Continuous	27863252	rs732526	T	C	T	C	-0.0278604	0.0073	0.3584	0.3612	FALSE	FALSE	FALSE	0.0084	0.3878	TRUE	1.60805e-13	0.00377619	170690	TRUE	TRUE
	ebi-a-GCST004619	Reticulocyte fraction of red cells	NA	Continuous	27863252	rs73369896	A	G	A	G	0.038556	0.0226	0.0792	0.0679	FALSE	FALSE	FALSE	0.0184	0.2194	TRUE	1.167e-08	0.00675882	170690	TRUE	TRUE
	ebi-a-GCST004619	Reticulocyte fraction of red cells	NA	Continuous	27863252	rs73567918	A	T	A	T	0.0361818	0.0207	0.1025	0.0986	FALSE	TRUE	FALSE	0.0135	0.1258	TRUE	1.536e-09	0.00598988	170690	TRUE	TRUE
	ebi-a-GCST004619	Reticulocyte fraction of red cells	NA	Continuous	27863252	rs73652622	G	A	G	A	0.0654877	0.0106	0.0641	0.0632	FALSE	FALSE	FALSE	0.0174	0.5424	TRUE	8.06863e-19	0.00739217	170690	TRUE	TRUE
	ebi-a-GCST004619	Reticulocyte fraction of red cells	NA	Continuous	27863252	rs7412	T	C	T	C	-0.0598016	0.0039	0.0792	0.0807	FALSE	FALSE	FALSE	0.0149	0.7954	TRUE	4.40251e-20	0.00651593	170690	TRUE	TRUE
	ebi-a-GCST004619	Reticulocyte fraction of red cells	NA	Continuous	27863252	rs74180173	T	C	T	C	0.103328	0.0026	0.084	0.0678	FALSE	FALSE	FALSE	0.0174	0.8806	TRUE	2.95869e-57	0.00647923	170690	TRUE	TRUE
	ebi-a-GCST004619	Reticulocyte fraction of red cells	NA	Continuous	27863252	rs7432379	C	T	C	T	0.0228783	0.0008	0.6505	0.6415	FALSE	FALSE	FALSE	0.0087	0.9245	TRUE	1.45101e-09	0.0037817	170690	TRUE	TRUE
	ebi-a-GCST004619	Reticulocyte fraction of red cells	NA	Continuous	27863252	rs753778	A	G	A	G	-0.0233229	-0.0089	0.2935	0.2999	FALSE	FALSE	FALSE	0.0089	0.3163	TRUE	2.87402e-09	0.0039273	170690	TRUE	TRUE
	ebi-a-GCST004619	Reticulocyte fraction of red cells	NA	Continuous	27863252	rs754205	C	A	C	A	0.0231842	-0.0017	0.3804	0.384	FALSE	FALSE	FALSE	0.0083	0.8358	TRUE	4.92504e-10	0.00372649	170690	TRUE	TRUE
	ebi-a-GCST004619	Reticulocyte fraction of red cells	NA	Continuous	27863252	rs7619708	C	T	C	T	-0.0308528	0.0026	0.2398	0.2476	FALSE	FALSE	FALSE	0.0094	0.7838	TRUE	2.25892e-13	0.00420767	170690	TRUE	TRUE
	ebi-a-GCST004619	Reticulocyte fraction of red cells	NA	Continuous	27863252	rs7692976	G	A	G	A	0.0229652	0.0004	0.4041	0.407	FALSE	FALSE	FALSE	0.0083	0.9653	TRUE	4.83304e-10	0.00368951	170690	TRUE	TRUE
	ebi-a-GCST004619	Reticulocyte fraction of red cells	NA	Continuous	27863252	rs77822621	T	C	T	C	-0.0490943	-0.0282	0.0424	0.0365	FALSE	FALSE	FALSE	0.0222	0.2049	TRUE	2.89201e-08	0.00884922	170690	TRUE	TRUE
	ebi-a-GCST004619	Reticulocyte fraction of red cells	NA	Continuous	27863252	rs778387	G	C	G	C	0.0396332	-0.0083	0.404	0.4008	FALSE	TRUE	FALSE	0.0086	0.3337	TRUE	9.80618e-26	0.00377891	170690	TRUE	TRUE
	ebi-a-GCST004619	Reticulocyte fraction of red cells	NA	Continuous	27863252	rs7908745	G	A	G	A	0.0350629	0.0228	0.3143	0.3209	FALSE	FALSE	FALSE	0.0084	0.006894	TRUE	9.93345e-20	0.00385744	170690	TRUE	TRUE
	ebi-a-GCST004619	Reticulocyte fraction of red cells	NA	Continuous	27863252	rs79220007	C	T	C	T	0.134024	-0.0338	0.0768	0.0599	FALSE	FALSE	FALSE	0.0171	0.04819	TRUE	4.78189e-88	0.00673762	170690	TRUE	TRUE
	ebi-a-GCST004619	Reticulocyte fraction of red cells	NA	Continuous	27863252	rs8013143	G	A	G	A	-0.0523208	0.0174	0.2794	0.2866	FALSE	FALSE	FALSE	0.009	0.05242	TRUE	3.51237e-39	0.00399545	170690	TRUE	TRUE
	ebi-a-GCST004619	Reticulocyte fraction of red cells	NA	Continuous	27863252	rs8068544	C	T	C	T	0.0468463	0.0039	0.9171	0.918	FALSE	FALSE	FALSE	0.0146	0.7921	TRUE	5.80497e-13	0.00650193	170690	TRUE	TRUE
	ebi-a-GCST004619	Reticulocyte fraction of red cells	NA	Continuous	27863252	rs9311474	C	T	C	T	-0.0213171	-0.0036	0.4985	0.5046	FALSE	FALSE	FALSE	0.0079	0.6475	TRUE	2.45901e-09	0.0035742	170690	TRUE	TRUE
	ebi-a-GCST004619	Reticulocyte fraction of red cells	NA	Continuous	27863252	rs9411103	G	A	G	A	-0.0240727	0.0071	0.3313	0.3454	FALSE	FALSE	FALSE	0.0087	0.4182	TRUE	3.95103e-10	0.00384797	170690	TRUE	TRUE
	ebi-a-GCST004619	Reticulocyte fraction of red cells	NA	Continuous	27863252	rs9463335	A	G	A	G	0.027273	-0.0024	0.2703	0.2566	FALSE	FALSE	FALSE	0.0092	0.7993	TRUE	1.32495e-11	0.00403098	170690	TRUE	TRUE
	ebi-a-GCST004619	Reticulocyte fraction of red cells	NA	Continuous	27863252	rs9487051	G	A	G	A	0.0326085	0.0017	0.4549	0.4548	FALSE	FALSE	FALSE	0.0082	0.8328	TRUE	2.58583e-19	0.00362919	170690	TRUE	TRUE
	ebi-a-GCST004619	Reticulocyte fraction of red cells	NA	Continuous	27863252	rs9503199	G	A	G	A	-0.0203149	-0.0088	0.5197	0.5287	FALSE	FALSE	FALSE	0.008	0.272	TRUE	1.61002e-08	0.00359594	170690	TRUE	TRUE
	ebi-a-GCST004619	Reticulocyte fraction of red cells	NA	Continuous	27863252	rs9535495	T	C	T	C	-0.0242627	0.0037	0.5569	0.5588	FALSE	FALSE	FALSE	0.0081	0.6452	TRUE	2.61096e-11	0.00363923	170690	TRUE	TRUE
	ebi-a-GCST004619	Reticulocyte fraction of red cells	NA	Continuous	27863252	rs9850274	G	A	G	A	0.024716	-0.0076	0.7081	0.7118	FALSE	FALSE	FALSE	0.0093	0.4137	TRUE	5.50896e-10	0.00398397	170690	TRUE	TRUE
	ebi-a-GCST004619	Reticulocyte fraction of red cells	NA	Continuous	27863252	rs9898762	A	G	A	G	0.0317804	-0.0139	0.1878	0.1831	FALSE	FALSE	FALSE	0.0113	0.2185	TRUE	4.60575e-12	0.00459439	170690	TRUE	TRUE
	ebi-a-GCST004619	Reticulocyte fraction of red cells	NA	Continuous	27863252	rs9920	C	T	C	T	0.0602842	0.0019	0.1051	0.1015	FALSE	FALSE	FALSE	0.0134	0.887	TRUE	1.0311e-24	0.00587378	170690	TRUE	TRUE
	ebi-a-GCST004621	Sum basophil neutrophil counts	NA	Continuous	27863252	rs1005504	G	C	G	C	-0.0274051	0.0038	0.6666	0.6607	FALSE	TRUE	FALSE	0.0085	0.6568	TRUE	2.8721e-13	0.00375398	171529	TRUE	TRUE
	ebi-a-GCST004621	Sum basophil neutrophil counts	NA	Continuous	27863252	rs10815095	G	A	G	A	0.0400561	0.0327	0.2103	0.2	FALSE	FALSE	FALSE	0.01	0.001149	TRUE	2.8119e-20	0.0043417	171529	TRUE	TRUE
	ebi-a-GCST004621	Sum basophil neutrophil counts	NA	Continuous	27863252	rs10923398	C	A	C	A	-0.0324378	-0.0159	0.1839	0.1929	FALSE	FALSE	FALSE	0.0104	0.1284	TRUE	1.60916e-12	0.0045915	171529	TRUE	TRUE
	ebi-a-GCST004621	Sum basophil neutrophil counts	NA	Continuous	27863252	rs10988207	A	G	A	G	0.0370621	-0.011	0.6827	0.6963	FALSE	FALSE	FALSE	0.0088	0.2126	TRUE	4.08602e-22	0.00383311	171529	TRUE	TRUE
	ebi-a-GCST004621	Sum basophil neutrophil counts	NA	Continuous	27863252	rs11122449	T	C	T	C	0.0372893	-0.0048	0.7446	0.7194	FALSE	FALSE	FALSE	0.0098	0.6248	TRUE	5.96486e-20	0.00407758	171529	TRUE	TRUE
	ebi-a-GCST004621	Sum basophil neutrophil counts	NA	Continuous	27863252	rs111527163	T	A	T	A	0.042381	-0.0161	0.0836	0.0774	FALSE	TRUE	FALSE	0.0164	0.3257	TRUE	3.87168e-11	0.00641271	171529	TRUE	TRUE
	ebi-a-GCST004621	Sum basophil neutrophil counts	NA	Continuous	27863252	rs111557465	T	C	T	C	-0.0337496	0.0182	0.0918	0.0855	FALSE	FALSE	FALSE	0.016	0.255	TRUE	3.83999e-08	0.00613844	171529	TRUE	TRUE
	ebi-a-GCST004621	Sum basophil neutrophil counts	NA	Continuous	27863252	rs11218968	G	A	G	A	0.0552707	0.0188	0.0412	0.043	FALSE	FALSE	FALSE	0.0199	0.3456	TRUE	6.86199e-10	0.00895907	171529	TRUE	TRUE
	ebi-a-GCST004621	Sum basophil neutrophil counts	NA	Continuous	27863252	rs11265038	A	C	A	C	-0.0391343	-0.0088	0.2789	0.2859	FALSE	FALSE	FALSE	0.0089	0.3202	TRUE	3.46577e-23	0.00394566	171529	TRUE	TRUE
	ebi-a-GCST004621	Sum basophil neutrophil counts	NA	Continuous	27863252	rs11332131	G	GT	G	GT	0.025878	-0.0012	0.4428	0.4583	FALSE	FALSE	FALSE	0.0082	0.8806	TRUE	3.57026e-13	0.00355911	171529	TRUE	TRUE
	ebi-a-GCST004621	Sum basophil neutrophil counts	NA	Continuous	27863252	rs11456863	AT	A	AT	A	-0.024065	0.0058	0.3516	0.3426	FALSE	FALSE	FALSE	0.0086	0.5043	TRUE	8.71967e-11	0.00370936	171529	TRUE	TRUE
	ebi-a-GCST004621	Sum basophil neutrophil counts	NA	Continuous	27863252	rs114992356	T	G	T	G	-0.134481	0.0067	0.0106	0.0106	FALSE	FALSE	FALSE	0.0426	0.8743	TRUE	2.13895e-13	0.0183221	171529	TRUE	TRUE
	ebi-a-GCST004621	Sum basophil neutrophil counts	NA	Continuous	27863252	rs1155998	A	C	A	C	-0.0576176	-0.0138	0.0694	0.0826	FALSE	FALSE	FALSE	0.015	0.3575	TRUE	2.08497e-16	0.00701194	171529	TRUE	TRUE
	ebi-a-GCST004621	Sum basophil neutrophil counts	NA	Continuous	27863252	rs115849089	A	G	A	G	0.0518692	-0.0067	0.1163	0.1188	FALSE	FALSE	FALSE	0.0127	0.5963	TRUE	7.55092e-21	0.00553818	171529	TRUE	TRUE
	ebi-a-GCST004621	Sum basophil neutrophil counts	NA	Continuous	27863252	rs116822287	A	G	A	G	-0.0747086	-0.0046	0.0701	0.0642	FALSE	FALSE	FALSE	0.0193	0.8102	TRUE	2.5698e-20	0.00808927	171529	TRUE	TRUE
	ebi-a-GCST004621	Sum basophil neutrophil counts	NA	Continuous	27863252	rs116831330	C	G	C	G	0.0906265	0.014	0.0211	0.0167	FALSE	TRUE	FALSE	0.0378	0.7114	TRUE	1.81301e-13	0.0123102	171529	TRUE	TRUE
	ebi-a-GCST004621	Sum basophil neutrophil counts	NA	Continuous	27863252	rs1175550	G	A	G	A	-0.0396225	-0.0025	0.232	0.2368	FALSE	FALSE	FALSE	0.0101	0.8068	TRUE	3.71878e-21	0.00419719	171529	TRUE	TRUE
	ebi-a-GCST004621	Sum basophil neutrophil counts	NA	Continuous	27863252	rs11758205	G	A	G	A	-0.154769	-0.0673	0.0264	0.0218	FALSE	FALSE	FALSE	0.0277	0.01513	TRUE	1.7049e-44	0.01106	171529	TRUE	TRUE
	ebi-a-GCST004621	Sum basophil neutrophil counts	NA	Continuous	27863252	rs1180334	G	A	G	A	-0.0226686	-0.0134	0.5535	0.5634	FALSE	FALSE	FALSE	0.0082	0.1028	TRUE	1.68e-10	0.00354858	171529	TRUE	TRUE
	ebi-a-GCST004621	Sum basophil neutrophil counts	NA	Continuous	27863252	rs12050884	A	C	A	C	-0.0357006	-0.0079	0.2067	0.2057	FALSE	FALSE	FALSE	0.0099	0.4259	TRUE	2.62482e-16	0.00435937	171529	TRUE	TRUE
	ebi-a-GCST004621	Sum basophil neutrophil counts	NA	Continuous	27863252	rs12060494	A	T	A	T	0.0298724	-0.0032	0.2304	0.2465	FALSE	TRUE	FALSE	0.0103	0.7598	TRUE	1.37911e-12	0.0042156	171529	TRUE	TRUE
	ebi-a-GCST004621	Sum basophil neutrophil counts	NA	Continuous	27863252	rs12137465	T	G	T	G	-0.0246724	0.0144	0.6509	0.6471	FALSE	FALSE	FALSE	0.0085	0.08757	TRUE	3.80803e-11	0.0037318	171529	TRUE	TRUE
	ebi-a-GCST004621	Sum basophil neutrophil counts	NA	Continuous	27863252	rs12195738	T	C	T	C	-0.0308908	-0.0025	0.2714	0.2557	FALSE	FALSE	FALSE	0.0093	0.7917	TRUE	1.31704e-14	0.00400964	171529	TRUE	TRUE
	ebi-a-GCST004621	Sum basophil neutrophil counts	NA	Continuous	27863252	rs12413816	T	G	T	G	0.0303587	-0.0002	0.3789	0.3858	FALSE	FALSE	FALSE	0.0086	0.9795	TRUE	1.2031e-16	0.00366524	171529	TRUE	TRUE
	ebi-a-GCST004621	Sum basophil neutrophil counts	NA	Continuous	27863252	rs12442376	G	T	G	T	0.0294805	-0.0076	0.7244	0.7229	FALSE	FALSE	FALSE	0.009	0.3996	TRUE	1.3219e-13	0.00398175	171529	TRUE	TRUE
	ebi-a-GCST004621	Sum basophil neutrophil counts	NA	Continuous	27863252	rs12505188	C	T	C	T	0.022057	-0.0053	0.3979	0.4121	FALSE	FALSE	FALSE	0.0085	0.537	TRUE	1.22899e-09	0.00362991	171529	TRUE	TRUE
	ebi-a-GCST004621	Sum basophil neutrophil counts	NA	Continuous	27863252	rs12585036	T	C	T	C	-0.0247828	0.0073	0.2085	0.2186	FALSE	FALSE	FALSE	0.0102	0.4739	TRUE	1.17999e-08	0.00434586	171529	TRUE	TRUE
	ebi-a-GCST004621	Sum basophil neutrophil counts	NA	Continuous	27863252	rs1260326	C	T	C	T	0.0245671	-0.0222	0.6052	0.6056	FALSE	FALSE	FALSE	0.0082	0.00657	TRUE	9.37778e-12	0.00360446	171529	TRUE	TRUE
	ebi-a-GCST004621	Sum basophil neutrophil counts	NA	Continuous	27863252	rs1292048	G	A	G	A	0.0281148	-0.0025	0.4363	0.4407	FALSE	FALSE	FALSE	0.0082	0.757	TRUE	2.3632e-15	0.00354958	171529	TRUE	TRUE
	ebi-a-GCST004621	Sum basophil neutrophil counts	NA	Continuous	27863252	rs12940626	T	C	T	C	0.023573	0.007	0.3266	0.3272	FALSE	FALSE	FALSE	0.0089	0.4321	TRUE	5.19996e-10	0.00379418	171529	TRUE	TRUE
	ebi-a-GCST004621	Sum basophil neutrophil counts	NA	Continuous	27863252	rs139974673	C	T	C	T	0.0645454	-0.0346	0.0261	0.0254	FALSE	FALSE	FALSE	0.0268	0.1957	TRUE	8.82897e-09	0.0112217	171529	TRUE	TRUE
	ebi-a-GCST004621	Sum basophil neutrophil counts	NA	Continuous	27863252	rs1419392	A	G	A	G	-0.0202405	-0.0007	0.5962	0.5983	FALSE	FALSE	FALSE	0.0082	0.9305	TRUE	3.01599e-08	0.00365317	171529	TRUE	TRUE
	ebi-a-GCST004621	Sum basophil neutrophil counts	NA	Continuous	27863252	rs144204502	T	C	T	C	-0.127707	-0.059	0.0129	0.0164	FALSE	FALSE	FALSE	0.0334	0.07718	TRUE	2.6903e-15	0.0161562	171529	TRUE	TRUE
	ebi-a-GCST004621	Sum basophil neutrophil counts	NA	Continuous	27863252	rs144861591	T	C	T	C	-0.208362	-0.0364	0.0771	0.0603	FALSE	FALSE	FALSE	0.0171	0.03351	TRUE	1e-200	0.0066436	171529	TRUE	TRUE
	ebi-a-GCST004621	Sum basophil neutrophil counts	NA	Continuous	27863252	rs146671954	A	G	A	G	-0.0369945	-0.0193	0.1637	0.1778	FALSE	FALSE	FALSE	0.0104	0.06467	TRUE	9.2045e-15	0.00477362	171529	TRUE	TRUE
	ebi-a-GCST004621	Sum basophil neutrophil counts	NA	Continuous	27863252	rs1476512	T	C	T	C	0.0303228	0.0112	0.5491	0.5531	FALSE	FALSE	FALSE	0.0083	0.1777	TRUE	5.73456e-17	0.00362256	171529	TRUE	TRUE
	ebi-a-GCST004621	Sum basophil neutrophil counts	NA	Continuous	27863252	rs149300040	CA	C	CA	C	0.0312572	0.0291	0.6925	0.7576	FALSE	FALSE	FALSE	0.0095	0.002205	TRUE	1.87284e-15	0.00393198	171529	TRUE	TRUE
	ebi-a-GCST004621	Sum basophil neutrophil counts	NA	Continuous	27863252	rs150425398	T	A	T	A	0.13895	0.0235	0.0129	0.0107	FALSE	TRUE	FALSE	0.0412	0.5677	TRUE	7.86865e-18	0.0161541	171529	TRUE	TRUE
[truncated: 33,240 more rows]

## Sheet: Lung
	Trait ID	Trait	Sex	Category	PMID	SNP	Trait EA	Trait OA	Outcome EA	Outcome OA	Trait beta	Outcome beta	Trait EAF	Outcome EAF	Remove	Palindromic	Ambiguous	Outcome SE	Outcome P-value	Outcome MR keep	Trait P-value	Trait SE	Trait sample size	Trait MR keep	MR Keep
	AAT	Alpha-1-Antitrypsin	Males and Females	Continuous	NA	rs926144	T	C	T	C	-0.405	0.012188	0.803	0.786099	FALSE	FALSE	FALSE	0.397817	0.014415	TRUE	4.71e-12	0.0585764	818	TRUE	TRUE
	AGT	Angiotensinogen	Males and Females	Continuous	NA	rs35837081	G	A	G	A	0.89	0.012954	0.874	0.873675	FALSE	FALSE	FALSE	0.46887	0.017884	TRUE	4.45e-34	0.0731262	818	TRUE	TRUE
	ANG2	Angiopoietin-2	Males and Females	Continuous	NA	rs3747214	T	C	T	C	0.277	-0.003449	0.589	0.580072	FALSE	FALSE	FALSE	0.772339	0.01192	TRUE	2.21e-08	0.0495111	818	TRUE	TRUE
	ApoA4	Apolipoprotein A-IV	Males and Females	Continuous	NA	rs1263167	A	G	A	G	-0.919	0.001412	0.803	0.80747	FALSE	FALSE	FALSE	0.924092	0.014815	TRUE	2.64e-54	0.0592233	818	TRUE	TRUE
	ApoE	Apolipoprotein E	Males and Females	Continuous	NA	rs769449	G	A	G	A	-0.594	0.052147	0.772	0.881922	FALSE	FALSE	FALSE	0.0061408	0.01903	TRUE	2.76e-26	0.0559999	818	TRUE	TRUE
	ApoH	Apolipoprotein H	Males and Females	Continuous	NA	rs117842936	C	T	C	T	-0.727	0.009523	0.945	0.940217	FALSE	FALSE	FALSE	0.705866	0.025233	TRUE	1.03e-10	0.112495	818	TRUE	TRUE
	ApoH	Apolipoprotein H	Males and Females	Continuous	NA	rs148521708	G	A	G	A	-0.742	0.056804	0.949	0.95379	FALSE	FALSE	FALSE	0.0432189	0.028099	TRUE	2.64e-10	0.117432	818	TRUE	TRUE
	ApoH	Apolipoprotein H	Males and Females	Continuous	NA	rs2873966	G	A	G	A	0.428	-0.00306	0.936	0.701262	FALSE	FALSE	FALSE	0.812497	0.012902	TRUE	3.37e-15	0.0543397	818	TRUE	TRUE
	BLC	B Lymphocyte Chemoattractant	Males and Females	Continuous	NA	rs7541151	C	T	C	T	-0.72	-0.043346	0.972	0.983721	FALSE	FALSE	FALSE	0.339643	0.045394	TRUE	6.44e-09	0.124033	818	TRUE	TRUE
	CA19-9	CA19-9	Males and Females	Continuous	NA	rs485073	G	A	G	A	-0.509	0.027213	0.515	0.536162	FALSE	FALSE	FALSE	0.0203276	0.011728	TRUE	2.12e-23	0.0510672	818	TRUE	TRUE
	CD40	CD 40 antigen	Males and Females	Continuous	NA	rs6032660	A	G	A	G	-0.463	-0.025049	0.752	0.744813	FALSE	FALSE	FALSE	0.0595989	0.013297	TRUE	9.81e-21	0.0495819	818	TRUE	TRUE
	CD5L	CD5	Males and Females	Continuous	NA	rs2765501	G	A	G	A	0.309	-0.007182	0.605	0.564456	FALSE	FALSE	FALSE	0.548399	0.011966	TRUE	9.97e-10	0.0505737	818	TRUE	TRUE
	CEA	Carcinoembryonic Antigen	Males and Females	Continuous	NA	rs12468845	A	C	A	C	-0.834	-0.028167	0.964	0.952345	FALSE	FALSE	FALSE	0.341621	0.029619	TRUE	3.88e-08	0.15174	818	TRUE	TRUE
	CEA	Carcinoembryonic Antigen	Males and Females	Continuous	NA	rs570794	C	T	C	T	-0.424	0.025874	0.515	0.535169	FALSE	FALSE	FALSE	0.027351	0.011726	TRUE	2.84e-17	0.0501599	818	TRUE	TRUE
	CFHR1	Complement Factor H	Males and Females	Continuous	NA	rs12144939	G	T	G	T	-1.108	0.022833	0.643	0.810821	FALSE	FALSE	FALSE	0.120343	0.014699	TRUE	8.99e-143	0.0435526	818	TRUE	TRUE
[truncated: 42,704 more rows]

## Sheet: Breast
	Trait ID	Trait	Sex	Category	PMID	SNP	Trait EA	Trait OA	Outcome EA	Outcome OA	Trait beta	Outcome beta	Trait EAF	Outcome EAF	Remove	Palindromic	Ambiguous	Outcome SE	Outcome P-value	Outcome MR keep	Trait P-value	Trait SE	Trait sample size	Trait MR keep	MR Keep
[truncated: 44,372 more rows]

[truncated: 5 more sheets: CRC, RCC, Endometrial, Ovarian, Oesophageal]
