# Supplementary material for: Phenome-wide Mendelian randomisation analysis of 378,142 cases reveals risk factors for eight common cancers
Source: Nat Commun. 2024 Mar 25;15:2637. doi: 10.1038/s41467-024-46927-z (PMC10963765; doi:10.1038/s41467-024-46927-z)
Supplement: Supplementary file 16 — Supp Data 13 [file 41467_2024_46927_MOESM16_ESM.xlsx]

## Sheet: Legend
Supplementary Data 13 | Causal estimates from the Mendelian randomisation analysis for each continuous trait and breast cancer subtype risk.
Results reported as odds ratios (ORSD) and 95% confidence intervals (CIs) per genetically predicted standard deviation (SD) unit increase in the risk factor. Two-sided P-value reported.
Wald ratio reported if only 1 SNP available for use in MR analysis.
Inverse-variance weighted random effects model only computed if ≥2 SNPs available for use in MR analysis.
SNP, single nucleotide polymorphism; LCI, lower 95% confidence interval; UCI, upper 95% confidence interval; N, trait sample size
luminalBHer2neg, HER-2 negative Luminal B; tripleneg, triple negative; luminalA, luminal A; luminalB, luminal B; HER2enriched, HER-2 enriched

## Sheet: luminalBHER2Neg
	Trait ID	Trait	Method	No. of SNPs	ORSD	LCI	UCI	P-value	N	Association	Sex
	AAT	Alpha-1-Antitrypsin	Wald ratio	1	0.947294	0.864434	1.0381	0.246294	818	No evidence	Males and Females
	AGT	Angiotensinogen	Wald ratio	1	1.00546	0.954862	1.05874	0.836198	818	No evidence	Males and Females
	ANG2	Angiopoietin-2	Wald ratio	1	1.09943	0.981456	1.23158	0.101676	818	No evidence	Males and Females
	ApoA4	Apolipoprotein A-IV	Wald ratio	1	1.04608	1.00332	1.09067	0.0343839	818	Suggestive	Males and Females
	ApoH	Apolipoprotein H	Inverse variance weighted	3	0.980764	0.934036	1.02983	0.435486	818	No evidence	Males and Females
	BLC	B Lymphocyte Chemoattractant	Wald ratio	1	1.19292	1.02952	1.38225	0.0189218	818	Suggestive	Males and Females
	CA19-9	CA19-9	Wald ratio	1	0.975102	0.920253	1.03322	0.39332	818	No evidence	Males and Females
	CD40	CD 40 antigen	Wald ratio	1	0.914504	0.849508	0.984474	0.0175013	818	Suggestive	Males and Females
	CD5L	CD5	Wald ratio	1	1.0121	0.919245	1.11433	0.806507	818	No evidence	Males and Females
	CEA	Carcinoembryonic Antigen	Inverse variance weighted	2	0.958299	0.906692	1.01284	0.131511	818	No evidence	Males and Females
	CFHR1	Complement Factor H	Wald ratio	1	1.03768	1.00424	1.07225	0.0269094	818	Suggestive	Males and Females
	CRP	C-Reactive Protein	Wald ratio	1	0.963277	0.859505	1.07958	0.51999	818	No evidence	Males and Females
	CystC	Cystatin-C	Wald ratio	1	1.00909	0.893146	1.14009	0.884453	818	No evidence	Males and Females
	ENA78	Epithelial-Derived Neutrophil-Activating	Wald ratio	1	0.990493	0.886216	1.10704	0.866342	818	No evidence	Males and Females
	F7	Factor VII	Inverse variance weighted	2	1.06408	0.995321	1.13759	0.0683942	818	No evidence	Males and Females
	FGF4	Fibroblast Growth Factor 4	Wald ratio	1	0.942842	0.845763	1.05106	0.288396	818	No evidence	Males and Females
	FetuinA	Fetuin-A	Wald ratio	1	1.02544	0.978241	1.07491	0.296073	818	No evidence	Males and Females
	GROa	Growth-Regulated alpha protein	Wald ratio	1	0.916736	0.815222	1.03089	0.146531	818	No evidence	Males and Females
	GSTa	Glutathione S-Transferase alpha	Wald ratio	1	0.978194	0.906758	1.05526	0.568788	818	No evidence	Males and Females
	HCC4	Chemokine CC-4	Wald ratio	1	0.931172	0.87135	0.995102	0.0352966	818	Suggestive	Males and Females
	Height-2022	Height-2022	Inverse variance weighted	1234	1.13002	0.998172	1.27928	0.0534706	4080687	No evidence	Males and Females
	IL18	Interleukin-18	Wald ratio	1	0.979451	0.87189	1.10028	0.726468	818	No evidence	Males and Females
	IL6r	Interleukin-6 receptor	Wald ratio	1	0.987585	0.953266	1.02314	0.488733	818	No evidence	Males and Females
	IL8	Interleukin-8	Wald ratio	1	1.01009	0.899918	1.13376	0.864655	818	No evidence	Males and Females
	LOY	Loss_of_Y_chromosome	Inverse variance weighted	101	1.08471	0.977282	1.20396	0.126474	205011	No evidence	Males and Females
	LPa	Apolipoprotein(a)	Wald ratio	1	1.0103	0.913043	1.11792	0.84271	818	No evidence	Males and Females
	Leisure_screen_time	Leisure_screen_time	Inverse variance weighted	66	1.20272	0.999638	1.44706	0.0504464	526725	No evidence	Males and Females
	Leptin	Leptin	Wald ratio	1	0.94343	0.818618	1.08727	0.421213	818	No evidence	Males and Females
	MCP2	Monocyte Chemotactic Protein 2	Wald ratio	1	0.95822	0.868406	1.05732	0.395371	818	No evidence	Males and Females
	MCSF	Macrophage Colony-Stimulating Factor 1	Wald ratio	1	0.926414	0.835552	1.02716	0.14671	818	No evidence	Males and Females
	MIP1a	Macrophage Inflammatory Protein-1 alpha	Wald ratio	1	0.980393	0.886149	1.08466	0.700963	818	No evidence	Males and Females
	MIP1b	Macrophage Inflammatory Protein-1 beta	Inverse variance weighted	2	0.984291	0.881324	1.09929	0.778814	818	No evidence	Males and Females
	MMP7	Matrix Metalloproteinase-7	Wald ratio	1	0.977481	0.887977	1.07601	0.642032	818	No evidence	Males and Females
	MPIF1	Myeloid Progenitor Inhibitory Factor 1	Inverse variance weighted	2	1.02226	0.936406	1.11599	0.622756	818	No evidence	Males and Females
	NrCAM	Neuronal Cell Adhesion Molecule	Wald ratio	1	0.951156	0.834257	1.08443	0.454174	818	No evidence	Males and Females
	Plasma omega-6 polyunsaturated fatty acid levels (adrenic acid) PMID:24823311	Plasma omega-6 polyunsaturated fatty acid levels (adrenic acid)	Wald ratio	1	0.603877	0.324514	1.12373	0.111423	8631	No evidence	Males and Females
	Plasma omega-6 polyunsaturated fatty acid levels (arachidonic acid) PMID:24823311	Plasma omega-6 polyunsaturated fatty acid levels (arachidonic acid)	Inverse variance weighted	2	0.976146	0.854536	1.11506	0.722096	8631	No evidence	Males and Females
	Plasma omega-6 polyunsaturated fatty acid levels (dihomo-gamma-linolenic acid) PMID:24823311	Plasma omega-6 polyunsaturated fatty acid levels (dihomo-gamma-linolenic acid)	Inverse variance weighted	3	1.01626	0.949384	1.08785	0.642318	8631	No evidence	Males and Females
	Plasma omega-6 polyunsaturated fatty acid levels (gamma-linolenic acid) PMID:24823311	Plasma omega-6 polyunsaturated fatty acid levels (gamma-linolenic acid)	Wald ratio	1	0.323326	0.0117437	8.90174	0.504446	8631	No evidence	Males and Females
	Plasma omega-6 polyunsaturated fatty acid levels (linoleic acid) PMID:24823311	Plasma omega-6 polyunsaturated fatty acid levels (linoleic acid)	Inverse variance weighted	4	1.01068	0.988446	1.03341	0.34928	8631	No evidence	Males and Females
	RAGE	Receptor for advanced glycosylation end	Wald ratio	1	0.980881	0.879566	1.09387	0.728549	818	No evidence	Males and Females
	Sedentary_behaviour_at_work	Sedentary_behaviour_at_work	Inverse variance weighted	4	0.863473	0.536675	1.38927	0.545186	370957	No evidence	Males and Females
	Sortilin	Sortilin	Wald ratio	1	1.02699	0.922771	1.14298	0.625698	818	No evidence	Males and Females
	TECK	Thymus-Expressed Chemokine	Wald ratio	1	0.981596	0.883989	1.08998	0.728134	818	No evidence	Males and Females
	TF	Serotransferrin	Wald ratio	1	0.985771	0.913083	1.06425	0.713831	818	No evidence	Males and Females
	THP	Tamm-Horsfall Urinary Glycoprotein	Wald ratio	1	0.997196	0.950672	1.046	0.90829	818	No evidence	Males and Females
	THPO	Thrombopoietin	Wald ratio	1	1.02238	0.88803	1.17706	0.758108	818	No evidence	Males and Females
	TNC	Tenascin-C	Wald ratio	1	1.06081	0.969496	1.16073	0.198636	818	No evidence	Males and Females
	VCAM1	Vascular Cell Adhesion Molecule-1	Wald ratio	1	0.942426	0.835705	1.06278	0.333513	818	No evidence	Males and Females
	adiponectin_serum_level	Adiponectin_serum_level	Inverse variance weighted	8	0.911986	0.49206	1.69028	0.769784	35962	No evidence	Males and Females
	arachidic_acid	Arachidic_acid	Wald ratio	1	1.06746	0.771378	1.47718	0.69369	10129	No evidence	Males and Females
	arachidonic acid (20:4n6)	Arachidonic acid (20:4n6)	Wald ratio	1	0.964624	0.813177	1.14428	0.67936	8631	No evidence	Males and Females
	c_reactive_protein_plasma_level	C_reactive_protein_plasma_level	Inverse variance weighted	8	1.13988	0.942306	1.37888	0.177627	82725	No evidence	Males and Females
	calcium measurement PMID:24068962	Calcium measurement	Inverse variance weighted	7	1.96528	0.979653	3.94255	0.0571545	61079	No evidence	Males and Females
	carotenoid measurement PMID:19185284	Carotenoid measurement	Wald ratio	1	1.15465	0.950344	1.40287	0.147798	3731	No evidence	Males and Females
	circulating 25-hydroxyvitamin D	Circulating 25-hydroxyvitamin D	Inverse variance weighted	2	1.28957	0.903506	1.8406	0.161219	79366	No evidence	Males and Females
	coffee_consumption	Coffee_consumption	Inverse variance weighted	6	1.04729	0.934841	1.17327	0.425253	91462	No evidence	Males and Females
	copper_blood_level	Copper_blood_level	Inverse variance weighted	2	0.942215	0.824754	1.0764	0.380924	2603	No evidence	Males and Females
	dihomo-gamma-linoleic acid (20:3n6)	Dihomo-gamma-linoleic acid (20:3n6)	Wald ratio	1	0.967787	0.82861	1.13034	0.67936	8631	No evidence	Males and Females
	ebi-a-GCST001212	Proinsulin levels	Inverse variance weighted	7	1.03085	0.794585	1.33737	0.819052	10701	No evidence	NA
	ebi-a-GCST003372	Glomerular filtration rate (creatinine)	Inverse variance weighted	38	1.45825	0.740204	2.87285	0.275523	133413	No evidence	NA
	ebi-a-GCST003375	Glomerular filtration rate (cystatin C)	Inverse variance weighted	5	1.33012	0.817886	2.16317	0.250244	32834	No evidence	NA
	ebi-a-GCST003401	Glomerular filtration rate in non diabetics (creatinine)	Inverse variance weighted	39	1.57183	0.81509	3.03112	0.17709	118448	No evidence	NA
	ebi-a-GCST003839	Sleep duration	Inverse variance weighted	3	1.91242	1.01316	3.60984	0.0454629	127573	Suggestive	NA
	ebi-a-GCST004575	Acute insulin response	Wald ratio	1	0.981865	0.808833	1.19191	0.853206	2087	No evidence	NA
	ebi-a-GCST004601	Red blood cell count	Inverse variance weighted	162	1.00178	0.918518	1.0926	0.967889	172952	No evidence	NA
	ebi-a-GCST004608	Granulocyte percentage of myeloid white cells	Inverse variance weighted	152	1.02769	0.94419	1.11857	0.527581	169545	No evidence	NA
	ebi-a-GCST004613	Sum neutrophil eosinophil counts	Inverse variance weighted	131	1.01722	0.931288	1.11108	0.704597	170384	No evidence	NA
	ebi-a-GCST004614	Granulocyte count	Inverse variance weighted	136	1.01261	0.926189	1.10709	0.783113	169822	No evidence	NA
	ebi-a-GCST004619	Reticulocyte fraction of red cells	Inverse variance weighted	154	0.994387	0.920851	1.0738	0.885819	170690	No evidence	NA
	ebi-a-GCST004621	Sum basophil neutrophil counts	Inverse variance weighted	153	0.909176	0.834832	0.99014	0.0286939	171529	Suggestive	NA
	ebi-a-GCST004623	Neutrophil percentage of granulocytes	Inverse variance weighted	136	1.07613	0.991739	1.16771	0.0782509	170672	No evidence	NA
	ebi-a-GCST004624	Sum eosinophil basophil counts	Inverse variance weighted	160	0.92622	0.857379	1.00059	0.0517675	171771	No evidence	NA
	ebi-a-GCST004626	Myeloid white cell count	Inverse variance weighted	136	1.01355	0.926243	1.10908	0.769668	169219	No evidence	NA
	ebi-a-GCST004732	Heart rate variability traits (pvRSA/HF)	Inverse variance weighted	3	0.856437	0.70381	1.04216	0.121721	24088	No evidence	NA
	ebi-a-GCST004733	Heart rate variability traits (RMSSD)	Inverse variance weighted	3	0.80163	0.534453	1.20237	0.285075	26523	No evidence	NA
	ebi-a-GCST004734	Heart rate variability traits (SDNN)	Inverse variance weighted	4	0.608564	0.337639	1.09688	0.0984632	27850	No evidence	NA
	ebi-a-GCST005180	Homeostasis model assessment of beta-cell function	Wald ratio	1	1.35379	0.314566	5.82631	0.684158	36466	No evidence	NA
	ebi-a-GCST005314	Offspring birth weight	Inverse variance weighted	6	0.967901	0.569892	1.64388	0.903909	68258	No evidence	NA
	ebi-a-GCST005348	Total body bone mineral density	Inverse variance weighted	73	1.05853	0.979345	1.14411	0.151611	56284	No evidence	NA
	ebi-a-GCST005350	Total body bone mineral density (age 45-60)	Inverse variance weighted	18	1.02125	0.93078	1.12052	0.656796	18805	No evidence	NA
	ebi-a-GCST006099	Accelerometer-based physical activity measurement (average acceleration)	Inverse variance weighted	7	0.946051	0.864672	1.03509	0.226858	91084	No evidence	NA
	ebi-a-GCST006344	Anti-cytomegalovirus IgG levels	Inverse variance weighted	2	1.18716	0.801512	1.75836	0.391982	347	No evidence	NA
	ebi-a-GCST006353	Anti-rubella virus IgG levels	Wald ratio	1	0.953911	0.708807	1.28377	0.755497	935	No evidence	NA
	ebi-a-GCST006360	IgA levels	Wald ratio	1	0.587556	0.288589	1.19624	0.142641	1000	No evidence	NA
	ebi-a-GCST006361	Anti-Epstein-Barr virus nuclear antigen (EBNA) IgG levels	Inverse variance weighted	2	1.07182	0.949346	1.2101	0.262569	914	No evidence	NA
	ebi-a-GCST006366	Central corneal thickness	Inverse variance weighted	23	0.998932	0.996239	1.00163	0.437919	17803	No evidence	NA
	ebi-a-GCST006572	Cognitive performance	Inverse variance weighted	131	0.861448	0.721545	1.02848	0.0990552	257841	No evidence	NA
	ebi-a-GCST006586	Urinary albumin excretion	Inverse variance weighted	35	1.40271	0.846871	2.32337	0.188704	382500	No evidence	NA
	ebi-a-GCST006677	Acute insulin response (insulin secretion adjusted)	Wald ratio	1	0.975459	0.758186	1.255	0.846749	2087	No evidence	NA
	ebi-a-GCST006678	Acute insulin response (insulin secretion and BMI adjusted)	Wald ratio	1	0.975401	0.757684	1.25568	0.846749	2087	No evidence	NA
	ebi-a-GCST006696	Parental longevity (mother's attained age)	Inverse variance weighted	4	1.16555	0.612142	2.21926	0.641038	412937	No evidence	NA
	ebi-a-GCST006697	Parental longevity (combined parental attained age, Martingale residuals)	Inverse variance weighted	9	0.789781	0.398278	1.56613	0.499258	389166	No evidence	NA
	ebi-a-GCST006699	Parental longevity (mother's age at death)	Wald ratio	1	0.987658	0.272969	3.57354	0.984898	246941	No evidence	NA
	ebi-a-GCST006700	Parental longevity (father's age at death)	Inverse variance weighted	5	1.23056	0.565225	2.67909	0.601197	317652	No evidence	NA
	ebi-a-GCST006701	Parental longevity (father's attained age)	Inverse variance weighted	12	0.893432	0.51343	1.55468	0.690116	415311	No evidence	NA
	ebi-a-GCST006702	Parental longevity (combined parental age at death)	Inverse variance weighted	6	1.45155	0.823838	2.55753	0.197244	208118	No evidence	NA
	ebi-a-GCST006979	Heel bone mineral density	Inverse variance weighted	450	1.00165	0.9378	1.06984	0.960987	426824	No evidence	NA
	ebi-a-GCST007429	Lung function (FVC)	Inverse variance weighted	212	0.875151	0.764649	1.00162	0.0528105	321047	No evidence	NA
	ebi-a-GCST007430	Peak expiratory flow	Inverse variance weighted	179	0.8764	0.765901	1.00284	0.0550154	321047	No evidence	NA
	ebi-a-GCST007431	Lung function (FEV1/FVC)	Inverse variance weighted	277	0.95458	0.862788	1.05614	0.367516	321047	No evidence	NA
	ebi-a-GCST007432	FEV1	Inverse variance weighted	234	0.853004	0.759637	0.957847	0.00718458	321047	Suggestive	NA
	ebi-a-GCST008403	Arterial stiffness index	Inverse variance weighted	4	1.66982	0.906578	3.07562	0.0999136	127121	No evidence	NA
	ebi-a-GCST90000025	Appendicular lean mass	Inverse variance weighted	593	1.04653	0.965666	1.13417	0.267646	450243	No evidence	NA
	ebi-a-GCST90000618	Serum 25-Hydroxyvitamin D levels	Inverse variance weighted	100	1.16821	0.984225	1.38658	0.075381	496946	No evidence	NA
	ebi-a-GCST90001391	IgD+ B cell %B cell	Wald ratio	1	0.84467	0.679158	1.05052	0.129241	3658	No evidence	NA
	ebi-a-GCST90001392	IgD+ CD38+ B cell Absolute Count	Wald ratio	1	1.07152	0.852908	1.34616	0.552949	3656	No evidence	NA
	ebi-a-GCST90001395	IgD+ CD38- B cell %B cell	Inverse variance weighted	2	0.986838	0.798357	1.21982	0.902483	3657	No evidence	NA
	ebi-a-GCST90001396	IgD+ CD38- B cell Absolute Count	Wald ratio	1	0.845018	0.577765	1.23589	0.385319	3656	No evidence	NA
	ebi-a-GCST90001398	Unswitched memory B cell Absolute Count	Wald ratio	1	1.05511	0.675764	1.6474	0.813452	3656	No evidence	NA
	ebi-a-GCST90001399	IgD- CD27- B cell %B cell	Inverse variance weighted	2	1.122	1.03145	1.22049	0.00733151	3657	Suggestive	NA
	ebi-a-GCST90001401	IgD- CD27- B cell Absolute Count	Wald ratio	1	1.15968	1.03254	1.30248	0.012405	3656	Suggestive	NA
	ebi-a-GCST90001404	Plasma Blast-Plasma Cell %B cell	Wald ratio	1	1.07255	0.765041	1.50365	0.68453	3658	No evidence	NA
	ebi-a-GCST90001406	Memory B cell %B cell	Wald ratio	1	0.871238	0.649626	1.16845	0.357342	3657	No evidence	NA
	ebi-a-GCST90001407	Memory B cell Absolute Count	Wald ratio	1	1.04836	0.708208	1.55188	0.813452	3656	No evidence	NA
	ebi-a-GCST90001410	IgD- CD38+ B cell %B cell	Wald ratio	1	0.946961	0.760833	1.17862	0.625486	3657	No evidence	NA
	ebi-a-GCST90001412	IgD+ CD24+ B cell Absolute Count	Wald ratio	1	1.0425	0.737812	1.473	0.813452	3656	No evidence	NA
	ebi-a-GCST90001415	IgD+ CD24- B cell %B cell	Wald ratio	1	1.01953	0.813331	1.27801	0.866757	3657	No evidence	NA
	ebi-a-GCST90001417	CD24+ CD27+ B cell %B cell	Inverse variance weighted	2	0.981408	0.801401	1.20185	0.855948	3657	No evidence	NA
	ebi-a-GCST90001418	CD24+ CD27+ B cell Absolute Count	Wald ratio	1	1.0495	0.702594	1.56769	0.813452	3656	No evidence	NA
	ebi-a-GCST90001422	CD20- CD38- B cell %B cell	Wald ratio	1	1.07046	0.906097	1.26463	0.42339	3659	No evidence	NA
	ebi-a-GCST90001424	IgD+ B cell %Lymphocyte	Inverse variance weighted	2	1.06827	0.887189	1.2863	0.485884	3657	No evidence	NA
	ebi-a-GCST90001426	IgD- CD38dim B cell %lymphocyte	Inverse variance weighted	2	1.22191	1.04833	1.42423	0.0103559	3656	Suggestive	NA
	ebi-a-GCST90001431	IgD+ CD38- B cell %lymphocyte	Inverse variance weighted	2	0.93595	0.720802	1.21532	0.619395	3656	No evidence	NA
	ebi-a-GCST90001432	Unswitched memory B cell %lymphocyte	Inverse variance weighted	3	0.833094	0.700948	0.990153	0.0382373	3656	Suggestive	NA
	ebi-a-GCST90001433	IgD- CD27- B cell %lymphocyte	Inverse variance weighted	2	1.15202	1.03928	1.277	0.00707786	3656	Suggestive	NA
	ebi-a-GCST90001434	Switched memory B cell %lymphocyte	Inverse variance weighted	3	1.09809	0.966982	1.24697	0.149184	3656	No evidence	NA
	ebi-a-GCST90001435	Plasma Blast-Plasma Cell %lymphocyte	Wald ratio	1	0.883405	0.685553	1.13836	0.337909	3657	No evidence	NA
	ebi-a-GCST90001436	Memory B cell %lymphocyte	Inverse variance weighted	2	1.05826	0.880313	1.27218	0.546609	3656	No evidence	NA
	ebi-a-GCST90001437	Naive-mature B cell %lymphocyte	Wald ratio	1	0.980332	0.891424	1.07811	0.682166	3656	No evidence	NA
	ebi-a-GCST90001439	IgD+ CD24+ B cell %lymphocyte	Inverse variance weighted	2	1.04613	0.880387	1.24308	0.608344	3656	No evidence	NA
	ebi-a-GCST90001441	IgD+ CD24- B cell %lymphocyte	Wald ratio	1	0.979632	0.887744	1.08103	0.682166	3656	No evidence	NA
	ebi-a-GCST90001442	CD24+ CD27+ B cell %lymphocyte	Inverse variance weighted	2	1.05899	0.880319	1.27392	0.543232	3656	No evidence	NA
	ebi-a-GCST90001446	IgD- CD38- B cell Absolute Count	Wald ratio	1	1.09598	0.934317	1.28563	0.260327	3656	No evidence	NA
	ebi-a-GCST90001450	CD62L- monocyte Absolute Count	Inverse variance weighted	2	1.06966	0.956763	1.19589	0.236675	3019	No evidence	NA
	ebi-a-GCST90001451	CD62L- monocyte %monocyte	Inverse variance weighted	4	1.01582	0.945684	1.09115	0.66724	3042	No evidence	NA
	ebi-a-GCST90001452	CD11c+ CD62L- monocyte Absolute Count	Wald ratio	1	0.739618	0.570222	0.959336	0.0230371	3017	Suggestive	NA
	ebi-a-GCST90001457	CD11c+ HLA DR++ monocyte %monocyte	Wald ratio	1	1.12039	0.915655	1.3709	0.269538	3042	No evidence	NA
	ebi-a-GCST90001458	Myeloid Dendritic Cell Absolute Count	Inverse variance weighted	3	1.06454	0.99619	1.13757	0.0647134	3387	No evidence	NA
	ebi-a-GCST90001459	Myeloid Dendritic Cell %Dendritic Cell	Inverse variance weighted	2	1.08074	1.00413	1.16319	0.0384701	3410	Suggestive	NA
	ebi-a-GCST90001460	Plasmacytoid Dendritic Cell Absolute Count	Inverse variance weighted	2	0.888325	0.650444	1.2132	0.456474	3374	No evidence	NA
	ebi-a-GCST90001461	Dendritic Cell Absolute Count	Inverse variance weighted	3	1.07493	0.99884	1.15681	0.0537282	3374	No evidence	NA
	ebi-a-GCST90001462	CD62L- Dendritic Cell Absolute Count	Inverse variance weighted	5	1.03621	0.97534	1.10088	0.249473	3387	No evidence	NA
	ebi-a-GCST90001463	CD62L- Dendritic Cell %Dendritic Cell	Inverse variance weighted	4	1.03519	0.956838	1.11996	0.389081	3410	No evidence	NA
	ebi-a-GCST90001464	CD86+ myeloid Dendritic Cell Absolute Count	Inverse variance weighted	5	1.03629	0.979365	1.09652	0.216218	3387	No evidence	NA
	ebi-a-GCST90001465	CD86+ myeloid Dendritic Cell %Dendritic Cell	Inverse variance weighted	4	1.04701	0.987784	1.10979	0.122036	3410	No evidence	NA
	ebi-a-GCST90001467	CD86+ plasmacytoid Dendritic Cell %Dendritic Cell	Wald ratio	1	0.82936	0.699452	0.983395	0.0313465	3410	Suggestive	NA
	ebi-a-GCST90001468	CD62L- myeloid Dendritic Cell Absolute Count	Inverse variance weighted	6	1.03561	0.985339	1.08844	0.168147	3387	No evidence	NA
	ebi-a-GCST90001469	CD62L- myeloid Dendritic Cell %Dendritic Cell	Inverse variance weighted	7	1.03076	0.981823	1.08213	0.222174	3410	No evidence	NA
	ebi-a-GCST90001470	CD62L- plasmacytoid Dendritic Cell Absolute Count	Wald ratio	1	1.08443	0.966023	1.21736	0.169431	3374	No evidence	NA
	ebi-a-GCST90001471	CD62L- plasmacytoid Dendritic Cell %Dendritic Cell	Inverse variance weighted	2	0.993445	0.786482	1.25487	0.955999	3410	No evidence	NA
	ebi-a-GCST90001472	CD62L- CD86+ myeloid Dendritic Cell Absolute Count	Inverse variance weighted	6	1.02929	0.983505	1.0772	0.213679	3387	No evidence	NA
	ebi-a-GCST90001473	CD62L- CD86+ myeloid Dendritic Cell %Dendritic Cell	Inverse variance weighted	6	1.03156	0.986857	1.07828	0.169243	3410	No evidence	NA
	ebi-a-GCST90001474	Plasmacytoid Dendritic Cell %Dendritic Cell	Inverse variance weighted	2	0.88291	0.750816	1.03824	0.132038	3410	No evidence	NA
	ebi-a-GCST90001475	HLA DR++ monocyte %monocyte	Inverse variance weighted	3	0.939814	0.868046	1.01752	0.125629	3595	No evidence	NA
	ebi-a-GCST90001477	HLA DR++ monocyte Absolute Count	Inverse variance weighted	2	0.951174	0.856939	1.05577	0.347002	3579	No evidence	NA
	ebi-a-GCST90001478	CD4 regulatory T cell %CD4+ T cell	Wald ratio	1	1.14493	0.956777	1.37008	0.139514	3437	No evidence	NA
	ebi-a-GCST90001479	CD4 regulatory T cell %T cell	Wald ratio	1	1.17303	0.949232	1.44959	0.139514	3437	No evidence	NA
	ebi-a-GCST90001480	Resting CD4 regulatory T cell Absolute Count	Inverse variance weighted	4	0.98312	0.929535	1.03979	0.551616	3405	No evidence	NA
	ebi-a-GCST90001481	Resting CD4 regulatory T cell %CD4 regulatory T cell	Inverse variance weighted	10	0.996677	0.960002	1.03475	0.861876	3437	No evidence	NA
	ebi-a-GCST90001482	Resting CD4 regulatory T cell %CD4+ T cell	Inverse variance weighted	6	0.991913	0.946974	1.03899	0.73141	3437	No evidence	NA
	ebi-a-GCST90001483	CD39+ resting CD4 regulatory T cell Absolute Count	Inverse variance weighted	10	1.00306	0.966418	1.04109	0.872271	3405	No evidence	NA
	ebi-a-GCST90001484	CD39+ resting CD4 regulatory T cell %resting CD4 regulatory T cell	Inverse variance weighted	7	1.00657	0.958406	1.05715	0.793592	3437	No evidence	NA
	ebi-a-GCST90001485	CD39+ resting CD4 regulatory T cell %CD4 regulatory T cell	Inverse variance weighted	12	1.00955	0.983911	1.03586	0.468899	3437	No evidence	NA
	ebi-a-GCST90001486	Activated CD4 regulatory T cell Absolute Count	Inverse variance weighted	2	0.938836	0.882604	0.998651	0.0451945	3405	Suggestive	NA
	ebi-a-GCST90001487	Activated CD4 regulatory T cell %CD4 regulatory T cell	Inverse variance weighted	4	0.97539	0.912511	1.0426	0.463623	3437	No evidence	NA
	ebi-a-GCST90001489	CD39+ activated CD4 regulatory T cell Absolute Count	Inverse variance weighted	5	1.02017	0.967943	1.07521	0.456448	3405	No evidence	NA
	ebi-a-GCST90001491	CD39+ activated CD4 regulatory T cell %CD4 regulatory T cell	Inverse variance weighted	7	0.989732	0.962932	1.01728	0.461189	3437	No evidence	NA
	ebi-a-GCST90001492	Secreting CD4 regulatory T cell Absolute Count	Inverse variance weighted	4	0.958101	0.923036	0.994497	0.0244434	3405	Suggestive	NA
	ebi-a-GCST90001493	Secreting CD4 regulatory T cell %CD4 regulatory T cell	Inverse variance weighted	5	0.980575	0.93489	1.02849	0.420332	3437	No evidence	NA
	ebi-a-GCST90001494	Secreting CD4 regulatory T cell %CD4+ T cell	Inverse variance weighted	6	0.962959	0.932873	0.994017	0.0197761	3437	Suggestive	NA
	ebi-a-GCST90001495	CD39+ secreting CD4 regulatory T cell Absolute Count	Inverse variance weighted	6	0.99365	0.968758	1.01918	0.62264	3405	No evidence	NA
	ebi-a-GCST90001496	CD39+ secreting CD4 regulatory T cell %secreting CD4 regulatory T cell	Inverse variance weighted	7	0.987552	0.963735	1.01196	0.314562	3437	No evidence	NA
	ebi-a-GCST90001497	CD39+ secreting CD4 regulatory T cell %CD4 regulatory T cell	Inverse variance weighted	8	0.991585	0.967465	1.01631	0.501224	3437	No evidence	NA
	ebi-a-GCST90001498	Activated & resting CD4 regulatory T cell Absolute Count	Wald ratio	1	0.836109	0.682731	1.02394	0.0834226	3405	No evidence	NA
	ebi-a-GCST90001499	Activated & resting CD4 regulatory T cell %CD4 regulatory T cell	Inverse variance weighted	5	1.01974	0.972963	1.06877	0.41452	3437	No evidence	NA
	ebi-a-GCST90001500	Activated & resting CD4 regulatory T cell %CD4+ T cell	Inverse variance weighted	3	0.982523	0.925634	1.04291	0.562321	3437	No evidence	NA
	ebi-a-GCST90001501	Activated & secreting CD4 regulatory T cell Absolute Count	Inverse variance weighted	4	0.957554	0.922407	0.99404	0.023006	3405	Suggestive	NA
	ebi-a-GCST90001502	Activated & secreting CD4 regulatory T cell %CD4 regulatory T cell	Inverse variance weighted	8	0.97029	0.933587	1.00844	0.125289	3437	No evidence	NA
	ebi-a-GCST90001503	Activated & secreting CD4 regulatory T cell %CD4+ T cell	Inverse variance weighted	7	0.965858	0.93554	0.997158	0.0327692	3437	Suggestive	NA
	ebi-a-GCST90001504	CD25++ CD4+ T cell Absolute Count	Wald ratio	1	1.0353	0.926367	1.15704	0.54082	3405	No evidence	NA
	ebi-a-GCST90001505	CD25++ CD4+ T cell %CD4+ T cell	Inverse variance weighted	2	1.02564	0.943766	1.11461	0.550916	3437	No evidence	NA
	ebi-a-GCST90001506	CD25++ CD4+ T cell %T cell	Wald ratio	1	1.03161	0.933693	1.13979	0.54082	3437	No evidence	NA
	ebi-a-GCST90001507	CD25++ CD45RA+ CD4 not regulatory T cell Absolute Count	Inverse variance weighted	3	1.03504	0.963381	1.11203	0.346775	3405	No evidence	NA
	ebi-a-GCST90001508	CD25++ CD45RA+ CD4 not regulatory T cell %CD4+ T cell	Inverse variance weighted	5	1.04303	0.987464	1.10172	0.131468	3437	No evidence	NA
	ebi-a-GCST90001509	CD25++ CD45RA+ CD4 not regulatory T cell %T cell	Inverse variance weighted	5	1.04551	0.986861	1.10765	0.130796	3437	No evidence	NA
	ebi-a-GCST90001510	CD25++ CD45RA- CD4 not regulatory T cell Absolute Count	Inverse variance weighted	2	0.98433	0.925017	1.04745	0.618402	3405	No evidence	NA
	ebi-a-GCST90001511	CD25++ CD45RA- CD4 not regulatory T cell %CD4+ T cell	Inverse variance weighted	2	1.01108	0.962915	1.06166	0.658061	3437	No evidence	NA
	ebi-a-GCST90001512	CD25++ CD45RA- CD4 not regulatory T cell %T cell	Inverse variance weighted	3	0.974711	0.927413	1.02442	0.312834	3437	No evidence	NA
	ebi-a-GCST90001514	Hematopoietic Stem Cell Absolute Count	Inverse variance weighted	2	1.00022	0.937008	1.0677	0.994655	1858	No evidence	NA
	ebi-a-GCST90001515	Immature Myeloid-Derived Suppressor Cells Absolute Count	Wald ratio	1	1.01681	0.878809	1.17648	0.822755	1857	No evidence	NA
	ebi-a-GCST90001516	Immature Myeloid-Derived Suppressor Cells %CD33dim HLA DR- CD66b-	Wald ratio	1	1.04719	0.935056	1.17277	0.424893	1857	No evidence	NA
	ebi-a-GCST90001517	CD33+ HLA DR+ Absolute Count	Wald ratio	1	1.06612	0.979246	1.1607	0.13984	1858	No evidence	NA
	ebi-a-GCST90001518	CD33+ HLA DR+ CD14- Absolute Count	Wald ratio	1	1.06483	0.979633	1.15744	0.13984	1858	No evidence	NA
	ebi-a-GCST90001519	CD33+ HLA DR+ CD14- %CD33+ HLA DR+	Wald ratio	1	1.06771	0.966047	1.18008	0.199361	1858	No evidence	NA
	ebi-a-GCST90001520	CD33+ HLA DR+ CD14dim Absolute Count	Inverse variance weighted	2	1.05535	0.969047	1.14933	0.215853	1858	No evidence	NA
	ebi-a-GCST90001521	CD33+ HLA DR+ CD14dim %CD33+ HLA DR+	Wald ratio	1	1.03237	0.938331	1.13582	0.513301	1858	No evidence	NA
	ebi-a-GCST90001522	CD33- HLA DR- Absolute Count	Wald ratio	1	1.09316	0.925701	1.29092	0.293733	1858	No evidence	NA
	ebi-a-GCST90001523	CD33- HLA DR+ Absolute Count	Wald ratio	1	0.798183	0.699562	0.910707	0.000807928	1858	Suggestive	NA
	ebi-a-GCST90001524	Granulocytic Myeloid-Derived Suppressor Cells Absolute Count	Inverse variance weighted	2	1.05621	0.945871	1.17943	0.331313	1856	No evidence	NA
	ebi-a-GCST90001525	CD33dim HLA DR+ CD11b+ Absolute Count	Wald ratio	1	0.918483	0.818688	1.03044	0.147347	1858	No evidence	NA
	ebi-a-GCST90001526	CD33dim HLA DR+ CD11b+ %CD33dim HLA DR+	Inverse variance weighted	3	0.958682	0.912217	1.00751	0.0959792	1858	No evidence	NA
	ebi-a-GCST90001527	CD33dim HLA DR+ CD11b- Absolute Count	Wald ratio	1	0.993454	0.895354	1.1023	0.901464	1858	No evidence	NA
	ebi-a-GCST90001528	CD33dim HLA DR+ CD11b- %CD33dim HLA DR+	Inverse variance weighted	3	1.0434	0.992832	1.09654	0.0937096	1858	No evidence	NA
	ebi-a-GCST90001530	Monocytic Myeloid-Derived Suppressor Cells Absolute Count	Inverse variance weighted	3	1.00414	0.920647	1.09521	0.925647	1855	No evidence	NA
	ebi-a-GCST90001531	CD33dim HLA DR- Absolute Count	Inverse variance weighted	3	1.00961	0.96232	1.05922	0.696039	1856	No evidence	NA
	ebi-a-GCST90001532	Basophil Absolute Count	Inverse variance weighted	3	1.01083	0.963021	1.06102	0.662942	1857	No evidence	NA
	ebi-a-GCST90001533	Basophil %CD33dim HLA DR- CD66b-	Inverse variance weighted	2	1.03847	0.981178	1.09911	0.192318	1857	No evidence	NA
	ebi-a-GCST90001534	CD45RA- CD4+ T cell Absolute Count	Inverse variance weighted	2	0.967313	0.886639	1.05533	0.454465	3395	No evidence	NA
	ebi-a-GCST90001535	CD45RA- CD4+ T cell %CD4+ T cell	Inverse variance weighted	4	0.97023	0.925051	1.01762	0.214149	3427	No evidence	NA
	ebi-a-GCST90001536	CD45RA- CD4+ T cell %T cell	Inverse variance weighted	2	0.988209	0.926111	1.05447	0.720177	3427	No evidence	NA
	ebi-a-GCST90001538	Central Memory CD4+ T cell %CD4+ T cell	Wald ratio	1	1.16916	0.979553	1.39547	0.0834226	3427	No evidence	NA
	ebi-a-GCST90001540	Naive CD4+ T cell Absolute Count	Wald ratio	1	1.02913	0.887384	1.19353	0.704079	3395	No evidence	NA
	ebi-a-GCST90001541	Naive CD4+ T cell %CD4+ T cell	Inverse variance weighted	4	1.02621	0.956035	1.10153	0.474096	3427	No evidence	NA
	ebi-a-GCST90001542	Effector Memory CD4+ T cell Absolute Count	Wald ratio	1	0.982815	0.917693	1.05256	0.620183	3395	No evidence	NA
	ebi-a-GCST90001543	Effector Memory CD4+ T cell %CD4+ T cell	Inverse variance weighted	2	0.969982	0.895837	1.05026	0.452521	3427	No evidence	NA
	ebi-a-GCST90001544	Effector Memory CD4+ T cell %T cell	Inverse variance weighted	4	0.966819	0.905436	1.03236	0.31332	3427	No evidence	NA
	ebi-a-GCST90001545	Terminally Differentiated CD4+ T cell Absolute Count	Inverse variance weighted	2	0.977078	0.858872	1.11155	0.724485	3395	No evidence	NA
	ebi-a-GCST90001546	Terminally Differentiated CD4+ T cell %CD4+ T cell	Inverse variance weighted	5	1.02424	0.960928	1.09171	0.46195	3427	No evidence	NA
	ebi-a-GCST90001547	Terminally Differentiated CD4+ T cell %T cell	Inverse variance weighted	6	0.991454	0.935474	1.05078	0.77223	3427	No evidence	NA
	ebi-a-GCST90001548	Central Memory CD8+ T cell Absolute Count	Wald ratio	1	0.948869	0.867096	1.03835	0.253681	3395	No evidence	NA
	ebi-a-GCST90001551	Naive CD8+ T cell Absolute Count	Inverse variance weighted	2	1.04828	0.795094	1.38208	0.738164	3395	No evidence	NA
	ebi-a-GCST90001552	Naive CD8+ T cell %CD8+ T cell	Wald ratio	1	0.947384	0.676662	1.32642	0.752915	3427	No evidence	NA
	ebi-a-GCST90001554	Effector Memory CD8+ T cell Absolute Count	Inverse variance weighted	2	1.0165	0.953766	1.08335	0.614653	3395	No evidence	NA
	ebi-a-GCST90001555	Effector Memory CD8+ T cell %CD8+ T cell	Inverse variance weighted	4	1.02406	0.976292	1.07416	0.329327	3427	No evidence	NA
	ebi-a-GCST90001556	Effector Memory CD8+ T cell %T cell	Inverse variance weighted	2	1.02041	0.937097	1.11113	0.64198	3427	No evidence	NA
	ebi-a-GCST90001557	Terminally Differentiated CD8+ T cell Absolute Count	Wald ratio	1	0.943666	0.75868	1.17375	0.602463	3395	No evidence	NA
	ebi-a-GCST90001558	Terminally Differentiated CD8+ T cell %CD8+ T cell	Inverse variance weighted	3	1.0203	0.950121	1.09565	0.580504	3427	No evidence	NA
	ebi-a-GCST90001559	Terminally Differentiated CD8+ T cell %T cell	Inverse variance weighted	2	1.01075	0.934108	1.09368	0.790446	3427	No evidence	NA
	ebi-a-GCST90001560	CD45RA+ CD8+ T cell Absolute Count	Inverse variance weighted	3	0.979425	0.864826	1.10921	0.743329	3395	No evidence	NA
	ebi-a-GCST90001561	CD45RA+ CD8+ T cell %CD8+ T cell	Inverse variance weighted	5	0.979066	0.949614	1.00943	0.174592	3427	No evidence	NA
	ebi-a-GCST90001562	CD45RA+ CD8+ T cell %T cell	Inverse variance weighted	3	0.993235	0.917397	1.07534	0.866963	3427	No evidence	NA
	ebi-a-GCST90001568	Naive CD4-CD8- T cell %T cell	Wald ratio	1	1.01319	0.819465	1.25271	0.903678	3427	No evidence	NA
	ebi-a-GCST90001569	Effector Memory CD4-CD8- T cell Absolute Count	Inverse variance weighted	4	1.04494	0.934708	1.16817	0.439593	3395	No evidence	NA
	ebi-a-GCST90001570	Effector Memory CD4-CD8- T cell %CD4-CD8- T cell	Inverse variance weighted	5	0.965789	0.917763	1.01633	0.181031	3427	No evidence	NA
	ebi-a-GCST90001571	Effector Memory CD4-CD8- T cell %T cell	Inverse variance weighted	3	1.01773	0.892051	1.16111	0.793844	3427	No evidence	NA
	ebi-a-GCST90001572	Terminally Differentiated CD4-CD8- T cell Absolute Count	Inverse variance weighted	3	1.05286	0.932758	1.18843	0.404526	3395	No evidence	NA
	ebi-a-GCST90001573	Terminally Differentiated CD4-CD8- T cell %CD4-CD8- T cell	Inverse variance weighted	2	1.03194	0.969935	1.0979	0.320026	3427	No evidence	NA
	ebi-a-GCST90001574	Terminally Differentiated CD4-CD8- T cell %T cell	Inverse variance weighted	6	1.0392	0.979091	1.10299	0.205923	3427	No evidence	NA
	ebi-a-GCST90001575	Naive CD4+ T cell %T cell	Wald ratio	1	0.873817	0.702254	1.08729	0.22646	3427	No evidence	NA
	ebi-a-GCST90001577	Transitional B cell Absolute Count	Wald ratio	1	1.07547	0.859899	1.34509	0.523791	3656	No evidence	NA
	ebi-a-GCST90001579	CD14- CD16+ monocyte Absolute Count	Wald ratio	1	0.862644	0.752668	0.988688	0.0337116	3629	Suggestive	NA
	ebi-a-GCST90001580	CD14+ CD16+ monocyte Absolute Count	Inverse variance weighted	3	0.948616	0.861476	1.04457	0.283264	3629	No evidence	NA
	ebi-a-GCST90001581	CD14- CD16- Absolute Count	Inverse variance weighted	3	1.07132	0.915224	1.25404	0.391195	3629	No evidence	NA
	ebi-a-GCST90001582	CD14+ CD16- monocyte Absolute Count	Inverse variance weighted	3	1.00531	0.888036	1.13807	0.933341	3629	No evidence	NA
	ebi-a-GCST90001583	Monocyte Absolute Count	Wald ratio	1	0.975807	0.786133	1.21125	0.824251	3629	No evidence	NA
	ebi-a-GCST90001584	CD14- CD16+ monocyte %monocyte	Inverse variance weighted	2	0.900898	0.787571	1.03053	0.128132	3629	No evidence	NA
	ebi-a-GCST90001585	CD14+ CD16+ monocyte %monocyte	Inverse variance weighted	3	0.949998	0.871142	1.03599	0.245966	3629	No evidence	NA
	ebi-a-GCST90001586	CD14+ CD16- monocyte %monocyte	Inverse variance weighted	2	1.10195	0.88229	1.37629	0.392064	3629	No evidence	NA
	ebi-a-GCST90001587	CD16+ monocyte %monocyte	Inverse variance weighted	2	0.906716	0.722951	1.13719	0.396749	3629	No evidence	NA
	ebi-a-GCST90001588	T/B cell	Inverse variance weighted	2	0.972024	0.821608	1.14998	0.740785	3653	No evidence	NA
	ebi-a-GCST90001589	CD4+/CD8+ T cell	Wald ratio	1	1.0708	0.788834	1.45356	0.660852	3652	No evidence	NA
	ebi-a-GCST90001592	CD8+ T cell Absolute Count	Inverse variance weighted	2	1.03139	0.920811	1.15526	0.593193	3652	No evidence	NA
	ebi-a-GCST90001593	CD8+ T cell %T cell	Wald ratio	1	0.934837	0.691835	1.26319	0.660852	3668	No evidence	NA
	ebi-a-GCST90001594	CD4+CD8+ T cell Absolute Count	Wald ratio	1	0.89619	0.743761	1.07986	0.249206	3652	No evidence	NA
	ebi-a-GCST90001596	CD8dim T cell Absolute Count	Inverse variance weighted	3	0.995937	0.867734	1.14308	0.953823	3652	No evidence	NA
	ebi-a-GCST90001597	CD8dim T cell %T cell	Inverse variance weighted	2	0.992585	0.864477	1.13968	0.915924	3668	No evidence	NA
	ebi-a-GCST90001598	CD4-CD8- T cell Absolute Count	Inverse variance weighted	2	1.03594	0.90647	1.18391	0.604171	3652	No evidence	NA
	ebi-a-GCST90001599	CD4-CD8- T cell %T cell	Inverse variance weighted	3	1.00348	0.893468	1.12704	0.953204	3668	No evidence	NA
	ebi-a-GCST90001601	Lymphocyte Absolute Count	Wald ratio	1	1.03551	0.854619	1.25469	0.721668	3653	No evidence	NA
	ebi-a-GCST90001602	Lymphocyte %leukocyte	Wald ratio	1	1.1156	0.856023	1.45389	0.418197	3669	No evidence	NA
	ebi-a-GCST90001603	T cell Absolute Count	Wald ratio	1	1.0321	0.867402	1.22807	0.721668	3653	No evidence	NA
	ebi-a-GCST90001604	T cell %lymphocyte	Inverse variance weighted	2	0.933212	0.829638	1.04972	0.249473	3669	No evidence	NA
	ebi-a-GCST90001606	CD4+ T cell %leukocyte	Wald ratio	1	0.968682	0.654714	1.43321	0.873511	3668	No evidence	NA
	ebi-a-GCST90001607	CD8+ T cell %leukocyte	Wald ratio	1	1.09132	0.92626	1.28578	0.29628	3668	No evidence	NA
	ebi-a-GCST90001609	CD4+ CD8dim T cell Absolute Count	Inverse variance weighted	3	0.994825	0.915281	1.08128	0.902871	3652	No evidence	NA
	ebi-a-GCST90001610	CD4+ CD8dim T cell %lymphocyte	Inverse variance weighted	2	0.978572	0.898193	1.06614	0.62035	3668	No evidence	NA
	ebi-a-GCST90001611	CD4+ CD8dim T cell %leukocyte	Inverse variance weighted	3	0.994158	0.920206	1.07405	0.881903	3668	No evidence	NA
	ebi-a-GCST90001612	CD8dim T cell %leukocyte	Inverse variance weighted	2	0.991901	0.858068	1.14661	0.912432	3668	No evidence	NA
	ebi-a-GCST90001613	CD4-CD8- T cell %leukocyte	Inverse variance weighted	4	1.02497	0.920553	1.14122	0.652816	3668	No evidence	NA
	ebi-a-GCST90001614	CD8+ and CD8dim T cell %leukocyte	Inverse variance weighted	2	0.977541	0.815325	1.17203	0.80618	3668	No evidence	NA
	ebi-a-GCST90001615	TCRgd T cell Absolute Count	Inverse variance weighted	2	1.04378	0.93239	1.16849	0.456739	3650	No evidence	NA
	ebi-a-GCST90001617	TCRgd T cell %lymphocyte	Wald ratio	1	0.945627	0.84284	1.06095	0.340972	3666	No evidence	NA
	ebi-a-GCST90001618	HLA DR+ T cell Absolute Count	Inverse variance weighted	5	0.98245	0.92838	1.03967	0.539842	3580	No evidence	NA
	ebi-a-GCST90001619	HLA DR+ T cell%T cell	Inverse variance weighted	4	0.984715	0.923381	1.05012	0.638757	3596	No evidence	NA
	ebi-a-GCST90001620	HLA DR+ T cell%lymphocyte	Inverse variance weighted	5	0.986349	0.912261	1.06645	0.730078	3596	No evidence	NA
	ebi-a-GCST90001621	Natural Killer T Absolute Count	Inverse variance weighted	5	0.960548	0.865656	1.06584	0.448168	3653	No evidence	NA
	ebi-a-GCST90001622	Natural Killer T %T cell	Inverse variance weighted	7	1.00045	0.922647	1.08482	0.99129	3669	No evidence	NA
	ebi-a-GCST90001623	Natural Killer T %lymphocyte	Inverse variance weighted	8	1	0.925118	1.08095	0.999942	3669	No evidence	NA
	ebi-a-GCST90001624	HLA DR+ CD4+ T cell Absolute Count	Inverse variance weighted	2	0.990697	0.894477	1.09727	0.857702	3579	No evidence	NA
	ebi-a-GCST90001625	HLA DR+ CD4+ T cell %T cell	Wald ratio	1	1.02829	0.911581	1.15995	0.649895	3595	No evidence	NA
	ebi-a-GCST90001626	HLA DR+ CD4+ T cell %lymphocyte	Inverse variance weighted	2	0.989216	0.886871	1.10337	0.845712	3595	No evidence	NA
	ebi-a-GCST90001627	HLA DR+ CD8+ T cell Absolute Count	Inverse variance weighted	4	0.986009	0.924576	1.05152	0.667711	3579	No evidence	NA
	ebi-a-GCST90001628	HLA DR+ CD8+ T cell %T cell	Inverse variance weighted	4	1.02128	0.931358	1.11987	0.654363	3595	No evidence	NA
	ebi-a-GCST90001629	HLA DR+ CD8+ T cell %lymphocyte	Inverse variance weighted	3	0.997423	0.932577	1.06678	0.940035	3595	No evidence	NA
	ebi-a-GCST90001630	CD8+ Natural Killer T Absolute Count	Inverse variance weighted	2	0.981676	0.801052	1.20303	0.858512	3652	No evidence	NA
	ebi-a-GCST90001631	CD8+ Natural Killer T %T cell	Wald ratio	1	1.0812	0.869146	1.34498	0.483373	3668	No evidence	NA
	ebi-a-GCST90001632	CD8+ Natural Killer T %lymphocyte	Wald ratio	1	1.10908	0.894671	1.37486	0.344891	3668	No evidence	NA
	ebi-a-GCST90001633	CD8dim Natural Killer T Absolute Count	Inverse variance weighted	6	1.02466	0.943724	1.11254	0.561705	3652	No evidence	NA
	ebi-a-GCST90001634	CD8dim Natural Killer T %T cell	Inverse variance weighted	6	1.02835	0.951897	1.11095	0.478125	3668	No evidence	NA
	ebi-a-GCST90001635	CD8dim Natural Killer T %lymphocyte	Inverse variance weighted	7	1.01134	0.938794	1.0895	0.766449	3668	No evidence	NA
	ebi-a-GCST90001636	CD4-CD8- Natural Killer T Absolute Count	Wald ratio	1	1.00874	0.851061	1.19564	0.920038	3652	No evidence	NA
	ebi-a-GCST90001637	CD4-CD8- Natural Killer T %T cell	Inverse variance weighted	6	1.03896	0.964293	1.11942	0.315134	3668	No evidence	NA
	ebi-a-GCST90001638	CD4-CD8- Natural Killer T %lymphocyte	Inverse variance weighted	7	1.03378	0.960795	1.11232	0.373776	3668	No evidence	NA
	ebi-a-GCST90001639	CD3- lymphocyte Absolute Count	Wald ratio	1	1.06655	0.96411	1.17988	0.211085	3653	No evidence	NA
	ebi-a-GCST90001642	B cell Absolute Count	Wald ratio	1	1.01034	0.792622	1.28786	0.933793	3653	No evidence	NA
	ebi-a-GCST90001643	B cell %CD3- lymphocyte	Inverse variance weighted	3	1.04957	0.995538	1.10654	0.072787	3669	No evidence	NA
	ebi-a-GCST90001644	B cell %lymphocyte	Inverse variance weighted	2	1.05241	0.888889	1.24602	0.553225	3669	No evidence	NA
	ebi-a-GCST90001645	Natural Killer Absolute Count	Inverse variance weighted	3	1.07984	0.959492	1.21529	0.202621	3653	No evidence	NA
	ebi-a-GCST90001646	Natural Killer %CD3- lymphocyte	Inverse variance weighted	5	0.960504	0.9157	1.0075	0.0982438	3669	No evidence	NA
	ebi-a-GCST90001647	Natural Killer %lymphocyte	Inverse variance weighted	3	1.06782	0.966202	1.18012	0.198403	3669	No evidence	NA
	ebi-a-GCST90001648	HLA DR+ Natural Killer Absolute Count	Inverse variance weighted	4	0.950057	0.895162	1.00832	0.0915638	3580	No evidence	NA
	ebi-a-GCST90001649	HLA DR+ Natural Killer %Natural Killer	Inverse variance weighted	7	0.970693	0.90859	1.03704	0.377904	3596	No evidence	NA
	ebi-a-GCST90001650	HLA DR+ Natural Killer %CD3- lymphocyte	Inverse variance weighted	5	0.964174	0.901519	1.03118	0.287204	3596	No evidence	NA
	ebi-a-GCST90001652	Granulocyte %leukocyte	Wald ratio	1	0.897027	0.689513	1.16699	0.418197	3669	No evidence	NA
	ebi-a-GCST90001654	CD28- CD4-CD8- T cell Absolute Count	Inverse variance weighted	2	1.03981	0.917058	1.17899	0.542467	3408	No evidence	NA
	ebi-a-GCST90001655	CD28+ CD4-CD8- T cell %T cell	Wald ratio	1	1.01112	0.813173	1.25725	0.920764	3440	No evidence	NA
	ebi-a-GCST90001658	CD39+ CD4+ T cell %T cell	Inverse variance weighted	7	0.990359	0.965879	1.01546	0.448039	3440	No evidence	NA
	ebi-a-GCST90001659	CD39+ CD4+ T cell %CD4+ T cell	Inverse variance weighted	7	0.990619	0.966447	1.01539	0.454548	3440	No evidence	NA
	ebi-a-GCST90001660	CD39+ CD4+ T cell Absolute Count	Inverse variance weighted	6	1.01509	0.969223	1.06313	0.525478	3408	No evidence	NA
	ebi-a-GCST90001661	CD28- CD8dim T cell %T cell	Inverse variance weighted	2	0.99199	0.801594	1.22761	0.941041	3440	No evidence	NA
	ebi-a-GCST90001663	CD28- CD8dim T cell Absolute Count	Inverse variance weighted	2	0.929671	0.809796	1.06729	0.30049	3408	No evidence	NA
	ebi-a-GCST90001664	CD28+ CD45RA+ CD8dim T cell %T cell	Inverse variance weighted	5	1.02998	0.970924	1.09263	0.326812	3440	No evidence	NA
	ebi-a-GCST90001665	CD28+ CD45RA+ CD8dim T cell %CD8dim T cell	Inverse variance weighted	4	1.01671	0.964267	1.072	0.539716	3440	No evidence	NA
	ebi-a-GCST90001666	CD28+ CD45RA+ CD8dim T cell Absolute Count	Inverse variance weighted	6	1.01718	0.989878	1.04523	0.2198	3408	No evidence	NA
	ebi-a-GCST90001667	CD28+ CD45RA- CD8dim T cell %T cell	Inverse variance weighted	3	0.961484	0.922495	1.00212	0.0629301	3440	No evidence	NA
	ebi-a-GCST90001668	CD28+ CD45RA- CD8dim T cell %CD8dim T cell	Inverse variance weighted	2	0.969951	0.929292	1.01239	0.162582	3440	No evidence	NA
	ebi-a-GCST90001669	CD28+ CD45RA- CD8dim T cell Absolute Count	Inverse variance weighted	3	0.961096	0.920345	1.00365	0.0726315	3408	No evidence	NA
	ebi-a-GCST90001670	CD39+ CD8+ T cell %T cell	Inverse variance weighted	7	0.990024	0.964511	1.01621	0.451648	3440	No evidence	NA
	ebi-a-GCST90001671	CD39+ CD8+ T cell %CD8+ T cell	Inverse variance weighted	6	1.01172	0.946522	1.0814	0.731761	3440	No evidence	NA
	ebi-a-GCST90001672	CD39+ CD8+ T cell Absolute Count	Inverse variance weighted	6	0.9893	0.963402	1.01589	0.426675	3408	No evidence	NA
	ebi-a-GCST90001675	CD28- CD127- CD25++ CD8+ T cell Absolute Count	Wald ratio	1	0.962788	0.815351	1.13689	0.65475	3130	No evidence	NA
	ebi-a-GCST90001678	CD28- CD25++ CD8+ T cell Absolute Count	Wald ratio	1	0.894313	0.738757	1.08262	0.251912	3130	No evidence	NA
	ebi-a-GCST90001679	CD25++ CD8+ T cell %T cell	Inverse variance weighted	2	1.0582	0.970322	1.15403	0.200936	3162	No evidence	NA
	ebi-a-GCST90001680	CD25++ CD8+ T cell %CD8+ T cell	Wald ratio	1	1.05711	0.955946	1.16899	0.279169	3162	No evidence	NA
	ebi-a-GCST90001681	CD25++ CD8+ T cell Absolute Count	Inverse variance weighted	3	1.02352	0.93526	1.12011	0.613359	3130	No evidence	NA
	ebi-a-GCST90001684	CD127- CD8+ T cell Absolute Count	Wald ratio	1	1.08612	0.930142	1.26826	0.29628	3371	No evidence	NA
	ebi-a-GCST90001686	CD28- CD8+ T cell %CD8+ T cell	Inverse variance weighted	2	1.11013	0.958484	1.28576	0.16327	3440	No evidence	NA
	ebi-a-GCST90001687	CD28- CD8+ T cell Absolute Count	Inverse variance weighted	2	1.09018	0.947744	1.25403	0.226782	3408	No evidence	NA
	ebi-a-GCST90001689	CD28+ CD45RA+ CD8+ T cell %CD8+ T cell	Wald ratio	1	0.994379	0.895603	1.10405	0.915901	3440	No evidence	NA
	ebi-a-GCST90001690	CD28+ CD45RA+ CD8+ T cell Absolute Count	Inverse variance weighted	3	0.901211	0.763716	1.06346	0.218129	3408	No evidence	NA
	ebi-a-GCST90001691	CD28+ CD45RA- CD8+ T cell %T cell	Inverse variance weighted	2	1.00144	0.954951	1.0502	0.952547	3440	No evidence	NA
	ebi-a-GCST90001692	CD28+ CD45RA- CD8+ T cell %CD8+ T cell	Inverse variance weighted	5	0.985468	0.946237	1.02632	0.479996	3440	No evidence	NA
	ebi-a-GCST90001693	CD28+ CD45RA- CD8+ T cell Absolute Count	Inverse variance weighted	2	0.960326	0.921041	1.00129	0.0574762	3408	No evidence	NA
	ebi-a-GCST90001694	CD28- CD4-CD8- T cell %T cell	Inverse variance weighted	3	1.0356	0.921332	1.16403	0.55762	3440	No evidence	NA
	ebi-a-GCST90001696	CD45RA- CD28- CD8+ T cell %CD8+ T cell	Inverse variance weighted	7	0.99906	0.996529	1.0016	0.467185	3425	No evidence	NA
	ebi-a-GCST90001697	CD45RA- CD28- CD8+ T cell %T cell	Inverse variance weighted	24	0.999886	0.998711	1.00106	0.84903	3425	No evidence	NA
	ebi-a-GCST90001699	CD45RA+ CD28- CD8+ T cell %CD8+ T cell	Inverse variance weighted	2	0.999545	0.996285	1.00282	0.784948	3425	No evidence	NA
	ebi-a-GCST90001701	BAFF-R on CD20- CD38- B cell	Wald ratio	1	0.954232	0.858883	1.06017	0.383079	3592	No evidence	NA
	ebi-a-GCST90001702	BAFF-R on CD24+ CD27+ B cell	Inverse variance weighted	10	0.985221	0.954619	1.0168	0.355034	3657	No evidence	NA
	ebi-a-GCST90001703	BAFF-R on IgD+ CD24+ B cell	Inverse variance weighted	8	0.982118	0.951456	1.01377	0.264833	3657	No evidence	NA
	ebi-a-GCST90001704	BAFF-R on IgD+ CD24- B cell	Inverse variance weighted	10	1.00689	0.961962	1.05391	0.768257	3657	No evidence	NA
	ebi-a-GCST90001705	BAFF-R on IgD+ CD38- B cell	Inverse variance weighted	9	1.00345	0.957023	1.05213	0.886647	3645	No evidence	NA
	ebi-a-GCST90001706	BAFF-R on IgD+ CD38- naive B cell	Inverse variance weighted	8	1.00394	0.956233	1.05403	0.874154	1837	No evidence	NA
	ebi-a-GCST90001707	BAFF-R on IgD+ CD38- unswitched memory B cell	Inverse variance weighted	8	0.993962	0.960453	1.02864	0.729222	1837	No evidence	NA
	ebi-a-GCST90001708	BAFF-R on IgD+ CD38+ B cell	Inverse variance weighted	10	1.00716	0.960464	1.05614	0.768208	3656	No evidence	NA
	ebi-a-GCST90001709	BAFF-R on IgD+ CD38dim B cell	Inverse variance weighted	10	1.00658	0.961673	1.05358	0.778273	3657	No evidence	NA
	ebi-a-GCST90001710	BAFF-R on IgD- CD24- B cell	Inverse variance weighted	11	0.993727	0.959347	1.02934	0.726132	3657	No evidence	NA
	ebi-a-GCST90001711	BAFF-R on IgD- CD27- B cell	Inverse variance weighted	11	0.993711	0.959486	1.02916	0.724258	3657	No evidence	NA
	ebi-a-GCST90001712	BAFF-R on IgD- CD38- B cell	Inverse variance weighted	8	0.983365	0.952556	1.01517	0.301663	3657	No evidence	NA
	ebi-a-GCST90001713	BAFF-R on IgD- CD38+ B cell	Inverse variance weighted	3	0.987118	0.903231	1.0788	0.77476	3659	No evidence	NA
	ebi-a-GCST90001714	BAFF-R on IgD- CD38dim B cell	Wald ratio	1	1.13409	0.953502	1.34888	0.155043	3657	No evidence	NA
	ebi-a-GCST90001715	BAFF-R on memory B cell	Inverse variance weighted	10	0.984535	0.954069	1.01597	0.33112	3657	No evidence	NA
	ebi-a-GCST90001716	BAFF-R on naive-mature B cell	Inverse variance weighted	10	1.00707	0.961921	1.05434	0.763299	3657	No evidence	NA
	ebi-a-GCST90001717	BAFF-R on unswitched memory B cell	Inverse variance weighted	10	0.984588	0.954162	1.01598	0.332117	3657	No evidence	NA
	ebi-a-GCST90001718	BAFF-R on switched memory B cell	Inverse variance weighted	11	0.989119	0.956359	1.023	0.524354	3657	No evidence	NA
	ebi-a-GCST90001719	BAFF-R on IgD+ B cell	Inverse variance weighted	10	1.00648	0.961335	1.05375	0.782625	3658	No evidence	NA
	ebi-a-GCST90001720	BAFF-R on transitional B cell	Inverse variance weighted	8	1.0047	0.952192	1.0601	0.864129	3655	No evidence	NA
	ebi-a-GCST90001721	CD19 on CD20- B cell	Wald ratio	1	0.964208	0.882039	1.05403	0.422533	3656	No evidence	NA
	ebi-a-GCST90001722	CD19 on CD20- CD38- B cell	Wald ratio	1	1.00778	0.798622	1.27172	0.947925	3595	No evidence	NA
	ebi-a-GCST90001723	CD19 on CD24+ CD27+ B cell	Inverse variance weighted	3	1.01017	0.944874	1.07997	0.766677	3656	No evidence	NA
	ebi-a-GCST90001724	CD19 on IgD+ CD24+ B cell	Inverse variance weighted	4	1.0057	0.941487	1.07429	0.865932	3656	No evidence	NA
	ebi-a-GCST90001725	CD19 on IgD+ CD24- B cell	Inverse variance weighted	4	1.00651	0.933962	1.08469	0.865054	3656	No evidence	NA
	ebi-a-GCST90001728	CD19 on IgD+ CD38- unswitched memory B cell	Inverse variance weighted	2	1.05116	0.82966	1.33178	0.679431	1833	No evidence	NA
	ebi-a-GCST90001729	CD19 on IgD+ CD38+ B cell	Inverse variance weighted	3	1.00373	0.928897	1.08459	0.924938	3657	No evidence	NA
	ebi-a-GCST90001730	CD19 on IgD+ CD38dim B cell	Inverse variance weighted	3	1.00473	0.91783	1.09985	0.918621	3657	No evidence	NA
	ebi-a-GCST90001733	CD19 on IgD- CD38- B cell	Wald ratio	1	1.00366	0.807221	1.24791	0.973749	3657	No evidence	NA
	ebi-a-GCST90001735	CD19 on IgD- CD38dim B cell	Inverse variance weighted	4	1.01186	0.95548	1.07156	0.686981	3657	No evidence	NA
	ebi-a-GCST90001736	CD19 on memory B cell	Inverse variance weighted	3	1.01216	0.939483	1.09045	0.750614	3657	No evidence	NA
	ebi-a-GCST90001737	CD19 on naive-mature B cell	Wald ratio	1	1.03289	0.783061	1.36243	0.818813	3653	No evidence	NA
	ebi-a-GCST90001738	CD19 on unswitched memory B cell	Inverse variance weighted	3	1.00435	0.922015	1.09403	0.920846	3656	No evidence	NA
	ebi-a-GCST90001740	CD19 on switched memory B cell	Inverse variance weighted	2	1.06981	0.874453	1.30882	0.511852	3657	No evidence	NA
	ebi-a-GCST90001741	CD19 on IgD+ B cell	Inverse variance weighted	2	1.07437	0.753254	1.53238	0.692138	3658	No evidence	NA
	ebi-a-GCST90001742	CD19 on transitional B cell	Inverse variance weighted	3	1.00324	0.921997	1.09165	0.940114	3657	No evidence	NA
	ebi-a-GCST90001743	CD20 on B cell	Inverse variance weighted	4	1.00822	0.923226	1.10103	0.855474	3660	No evidence	NA
	ebi-a-GCST90001745	CD20 on CD24+ CD27+ B cell	Inverse variance weighted	6	0.986345	0.908292	1.07111	0.74376	3657	No evidence	NA
	ebi-a-GCST90001746	CD20 on IgD+ CD24+ B cell	Inverse variance weighted	2	1.02411	0.89244	1.17522	0.734347	3657	No evidence	NA
	ebi-a-GCST90001747	CD20 on IgD+ CD24- B cell	Inverse variance weighted	5	1.00934	0.935027	1.08956	0.811708	3657	No evidence	NA
	ebi-a-GCST90001748	CD20 on IgD+ CD38- B cell	Inverse variance weighted	4	1.01651	0.91355	1.13108	0.763724	3645	No evidence	NA
	ebi-a-GCST90001751	CD20 on IgD+ CD38+ B cell	Inverse variance weighted	5	1.01775	0.939739	1.10223	0.665481	3657	No evidence	NA
	ebi-a-GCST90001752	CD20 on IgD+ CD38dim B cell	Inverse variance weighted	8	0.969589	0.88342	1.06416	0.51545	3657	No evidence	NA
	ebi-a-GCST90001753	CD20 on IgD- CD24- B cell	Inverse variance weighted	2	0.990027	0.848222	1.15554	0.89888	3657	No evidence	NA
	ebi-a-GCST90001754	CD20 on IgD- CD27- B cell	Inverse variance weighted	4	0.981856	0.83979	1.14796	0.818385	3657	No evidence	NA
	ebi-a-GCST90001755	CD20 on IgD- CD38- B cell	Inverse variance weighted	4	0.986932	0.888124	1.09673	0.806918	3657	No evidence	NA
	ebi-a-GCST90001757	CD20 on IgD- CD38dim B cell	Inverse variance weighted	7	0.99099	0.922859	1.06415	0.803324	3657	No evidence	NA
	ebi-a-GCST90001758	CD20 on memory B cell	Inverse variance weighted	6	1.02863	0.947323	1.11692	0.50164	3657	No evidence	NA
	ebi-a-GCST90001759	CD20 on naive-mature B cell	Inverse variance weighted	7	1.02346	0.954282	1.09764	0.516102	3657	No evidence	NA
	ebi-a-GCST90001760	CD20 on unswitched memory B cell	Inverse variance weighted	4	1.00262	0.901765	1.11475	0.961462	3657	No evidence	NA
	ebi-a-GCST90001761	CD20 on switched memory B cell	Inverse variance weighted	7	0.984335	0.917348	1.05621	0.660606	3657	No evidence	NA
	ebi-a-GCST90001762	CD20 on IgD+ B cell	Inverse variance weighted	6	1.00936	0.939755	1.08412	0.798282	3658	No evidence	NA
	ebi-a-GCST90001763	CD20 on transitional B cell	Inverse variance weighted	2	1.06237	0.955185	1.18159	0.264836	3657	No evidence	NA
	ebi-a-GCST90001765	CD24 on IgD+ CD24+ B cell	Inverse variance weighted	2	1.02415	0.952014	1.10176	0.521877	3655	No evidence	NA
	ebi-a-GCST90001766	CD24 on IgD+ CD38- B cell	Inverse variance weighted	2	1.04593	0.931725	1.17413	0.44654	3638	No evidence	NA
	ebi-a-GCST90001767	CD24 on IgD+ CD38- unswitched memory B cell	Inverse variance weighted	2	1.02247	0.959059	1.09008	0.496307	1832	No evidence	NA
	ebi-a-GCST90001768	CD24 on IgD+ CD38+ B cell	Inverse variance weighted	2	1.03071	0.901591	1.17832	0.657809	3655	No evidence	NA
	ebi-a-GCST90001769	CD24 on IgD- CD38- B cell	Inverse variance weighted	2	1.03754	0.945551	1.13847	0.436579	3648	No evidence	NA
	ebi-a-GCST90001771	CD24 on memory B cell	Inverse variance weighted	2	1.05135	0.970626	1.13879	0.21924	3653	No evidence	NA
	ebi-a-GCST90001772	CD24 on unswitched memory B cell	Inverse variance weighted	2	1.02698	0.948774	1.11164	0.510004	3655	No evidence	NA
	ebi-a-GCST90001773	CD24 on switched memory B cell	Inverse variance weighted	2	1.05345	0.96928	1.14493	0.22035	3652	No evidence	NA
	ebi-a-GCST90001774	CD24 on transitional B cell	Wald ratio	1	1.03807	0.892263	1.2077	0.628507	3656	No evidence	NA
	ebi-a-GCST90001775	CD25 on B cell	Inverse variance weighted	3	1.02904	0.937524	1.12949	0.546901	3660	No evidence	NA
	ebi-a-GCST90001777	CD25 on CD24+ CD27+ B cell	Inverse variance weighted	4	1.02677	0.960525	1.09758	0.437546	3657	No evidence	NA
	ebi-a-GCST90001778	CD25 on IgD+ CD24+ B cell	Inverse variance weighted	3	1.03115	0.939185	1.13212	0.519839	3657	No evidence	NA
	ebi-a-GCST90001779	CD25 on IgD+ CD24- B cell	Inverse variance weighted	4	0.998725	0.920059	1.08412	0.975682	3657	No evidence	NA
	ebi-a-GCST90001780	CD25 on IgD+ CD38- B cell	Inverse variance weighted	2	1.00799	0.890657	1.14078	0.899715	3642	No evidence	NA
	ebi-a-GCST90001781	CD25 on IgD+ CD38- naive B cell	Inverse variance weighted	3	1.00586	0.919269	1.10062	0.898702	1835	No evidence	NA
	ebi-a-GCST90001782	CD25 on IgD+ CD38- unswitched memory B cell	Wald ratio	1	0.988408	0.912592	1.07052	0.774603	1837	No evidence	NA
	ebi-a-GCST90001783	CD25 on IgD+ CD38+ B cell	Inverse variance weighted	3	0.999387	0.896274	1.11436	0.991196	3656	No evidence	NA
	ebi-a-GCST90001784	CD25 on IgD+ CD38dim B cell	Inverse variance weighted	3	0.974233	0.890492	1.06585	0.569171	3657	No evidence	NA
	ebi-a-GCST90001785	CD25 on IgD- CD24- B cell	Inverse variance weighted	2	1.02996	0.879911	1.2056	0.713256	3649	No evidence	NA
	ebi-a-GCST90001786	CD25 on IgD- CD27- B cell	Inverse variance weighted	2	1.13141	0.986622	1.29744	0.0771932	3651	No evidence	NA
	ebi-a-GCST90001787	CD25 on IgD- CD38- B cell	Inverse variance weighted	3	1.00534	0.923464	1.09448	0.902184	3657	No evidence	NA
	ebi-a-GCST90001789	CD25 on IgD- CD38dim B cell	Inverse variance weighted	3	1.00252	0.924167	1.08751	0.951703	3657	No evidence	NA
	ebi-a-GCST90001790	CD25 on memory B cell	Inverse variance weighted	4	1.02605	0.95841	1.09847	0.459786	3657	No evidence	NA
	ebi-a-GCST90001791	CD25 on naive-mature B cell	Inverse variance weighted	4	1.00868	0.926305	1.09837	0.842453	3657	No evidence	NA
	ebi-a-GCST90001792	CD25 on unswitched memory B cell	Inverse variance weighted	4	1.02678	0.956394	1.10235	0.465706	3657	No evidence	NA
	ebi-a-GCST90001793	CD25 on switched memory B cell	Inverse variance weighted	3	1.05099	0.975896	1.13187	0.188529	3657	No evidence	NA
	ebi-a-GCST90001794	CD25 on IgD+ B cell	Inverse variance weighted	2	1.04031	0.933739	1.15905	0.47356	3658	No evidence	NA
	ebi-a-GCST90001795	CD25 on transitional B cell	Inverse variance weighted	2	1.0057	0.868915	1.16401	0.939282	3657	No evidence	NA
	ebi-a-GCST90001798	CD27 on CD24+ CD27+ B cell	Inverse variance weighted	8	0.96087	0.898347	1.02774	0.244919	3657	No evidence	NA
	ebi-a-GCST90001799	CD27 on T cell	Wald ratio	1	1.07412	0.975096	1.18321	0.147347	1838	No evidence	NA
	ebi-a-GCST90001800	CD27 on IgD+ CD24+ B cell	Inverse variance weighted	5	0.931368	0.854322	1.01536	0.106538	3656	No evidence	NA
	ebi-a-GCST90001801	CD27 on IgD+ CD38- unswitched memory B cell	Inverse variance weighted	4	0.942021	0.871957	1.01772	0.129857	1836	No evidence	NA
	ebi-a-GCST90001802	CD27 on IgD- CD38- B cell	Inverse variance weighted	5	0.948818	0.852462	1.05607	0.336259	3657	No evidence	NA
	ebi-a-GCST90001803	CD27 on IgD- CD38+ B cell	Wald ratio	1	0.755107	0.594982	0.958325	0.0208839	3642	Suggestive	NA
	ebi-a-GCST90001804	CD27 on IgD- CD38dim B cell	Inverse variance weighted	7	0.957482	0.894447	1.02496	0.211129	3657	No evidence	NA
	ebi-a-GCST90001805	CD27 on memory B cell	Inverse variance weighted	5	0.93877	0.867142	1.01631	0.118673	3657	No evidence	NA
	ebi-a-GCST90001806	CD27 on unswitched memory B cell	Inverse variance weighted	9	0.956134	0.892617	1.02417	0.200887	3656	No evidence	NA
	ebi-a-GCST90001807	CD27 on Plasma Blast-Plasma Cell	Wald ratio	1	1.15888	0.945732	1.42006	0.155043	3651	No evidence	NA
	ebi-a-GCST90001808	CD27 on switched memory B cell	Inverse variance weighted	8	0.964823	0.903279	1.03056	0.286944	3657	No evidence	NA
	ebi-a-GCST90001810	CD38 on CD3- CD19-	Wald ratio	1	0.910261	0.771609	1.07383	0.264776	1834	No evidence	NA
	ebi-a-GCST90001811	CD38 on IgD+ CD24- B cell	Inverse variance weighted	2	1.04997	0.922629	1.19489	0.459759	3656	No evidence	NA
	ebi-a-GCST90001812	CD38 on IgD+ CD38+ B cell	Inverse variance weighted	3	0.948246	0.853396	1.05364	0.323009	3652	No evidence	NA
	ebi-a-GCST90001813	CD38 on IgD+ CD38dim B cell	Inverse variance weighted	4	1.02452	0.947162	1.10819	0.545362	3654	No evidence	NA
	ebi-a-GCST90001815	CD38 on IgD- CD38dim B cell	Inverse variance weighted	3	1.02809	0.939191	1.12541	0.548217	3657	No evidence	NA
	ebi-a-GCST90001816	CD38 on naive-mature B cell	Inverse variance weighted	3	1.03013	0.932135	1.13842	0.560582	3656	No evidence	NA
	ebi-a-GCST90001818	CD38 on IgD+ B cell	Wald ratio	1	0.996906	0.769644	1.29127	0.981271	3658	No evidence	NA
	ebi-a-GCST90001819	CD38 on transitional B cell	Inverse variance weighted	5	1.02788	0.955395	1.10586	0.461129	3657	No evidence	NA
	ebi-a-GCST90001820	IgD on IgD+ CD24+ B cell	Inverse variance weighted	6	0.983423	0.927642	1.04256	0.574743	3656	No evidence	NA
	ebi-a-GCST90001821	IgD on IgD+ CD24- B cell	Inverse variance weighted	5	0.990981	0.930656	1.05522	0.777377	3656	No evidence	NA
	ebi-a-GCST90001822	IgD on IgD+ CD38- B cell	Wald ratio	1	0.996132	0.912063	1.08795	0.931343	3642	No evidence	NA
	ebi-a-GCST90001823	IgD on IgD+ CD38- unswitched memory B cell	Inverse variance weighted	3	0.991264	0.936151	1.04962	0.763685	1834	No evidence	NA
	ebi-a-GCST90001824	IgD on IgD+ CD38+ B cell	Inverse variance weighted	5	1.01764	0.967389	1.07051	0.498476	3656	No evidence	NA
	ebi-a-GCST90001825	IgD on IgD+ CD38dim B cell	Inverse variance weighted	5	0.990284	0.928044	1.0567	0.768144	3656	No evidence	NA
	ebi-a-GCST90001826	IgD on unswitched memory B cell	Inverse variance weighted	6	1.01144	0.949475	1.07745	0.724304	3636	No evidence	NA
	ebi-a-GCST90001827	IgD on IgD+ B cell	Inverse variance weighted	2	0.994242	0.928675	1.06444	0.868241	3657	No evidence	NA
	ebi-a-GCST90001828	IgD on transitional B cell	Inverse variance weighted	5	1.03013	0.969006	1.09511	0.341501	3657	No evidence	NA
	ebi-a-GCST90001829	BAFF-R on B cell	Inverse variance weighted	10	1.00691	0.961547	1.05442	0.76957	3660	No evidence	NA
	ebi-a-GCST90001830	BAFF-R on CD20- B cell	Wald ratio	1	0.939352	0.82603	1.06822	0.340153	3648	No evidence	NA
	ebi-a-GCST90001831	CD62L on CD62L+ myeloid Dendritic Cell	Inverse variance weighted	2	1.02016	0.923884	1.12646	0.693128	2872	No evidence	NA
	ebi-a-GCST90001832	CD62L on CD62L+ plasmacytoid Dendritic Cell	Inverse variance weighted	4	0.959745	0.826304	1.11474	0.590621	2872	No evidence	NA
	ebi-a-GCST90001833	CD62L on CD62L+ Dendritic Cell	Inverse variance weighted	2	1.03939	0.922911	1.17056	0.524088	2871	No evidence	NA
	ebi-a-GCST90001834	CD62L on monocyte	Inverse variance weighted	2	1.00418	0.890721	1.13209	0.945625	2848	No evidence	NA
	ebi-a-GCST90001838	CD3 on naive CD8+ T cell	Inverse variance weighted	6	1.00677	0.963061	1.05246	0.765813	2910	No evidence	NA
	ebi-a-GCST90001839	CD3 on Effector Memory CD8+ T cell	Inverse variance weighted	3	0.9934	0.914968	1.07856	0.874617	2912	No evidence	NA
	ebi-a-GCST90001840	CD3 on Terminally Differentiated CD8+ T cell	Inverse variance weighted	2	0.912305	0.812506	1.02436	0.120477	2911	No evidence	NA
	ebi-a-GCST90001841	CD3 on Central Memory CD4+ T cell	Inverse variance weighted	4	1.01172	0.954707	1.07213	0.693834	2912	No evidence	NA
	ebi-a-GCST90001842	CD3 on Naive CD4+ T cell	Inverse variance weighted	4	1.00868	0.960426	1.05936	0.729609	2910	No evidence	NA
	ebi-a-GCST90001843	CD3 on Effector Memory CD4+ T cell	Inverse variance weighted	2	0.973536	0.918095	1.03233	0.369963	2912	No evidence	NA
	ebi-a-GCST90001844	CD3 on Terminally Differentiated CD4+ T cell	Wald ratio	1	0.974229	0.871815	1.08867	0.644985	2903	No evidence	NA
	ebi-a-GCST90001845	CD3 on CD45RA- CD4+ T cell	Inverse variance weighted	3	1.00653	0.938075	1.07998	0.856244	2911	No evidence	NA
	ebi-a-GCST90001846	CD3 on Central Memory CD8+ T cell	Inverse variance weighted	3	0.993418	0.932366	1.05847	0.83829	2910	No evidence	NA
	ebi-a-GCST90001847	CD3 on HLA DR+ T cell	Inverse variance weighted	2	0.986549	0.918671	1.05944	0.709622	3060	No evidence	NA
	ebi-a-GCST90001848	CD3 on Natural Killer T	Inverse variance weighted	2	0.971893	0.825207	1.14465	0.732703	3113	No evidence	NA
	ebi-a-GCST90001849	CD3 on HLA DR+ CD4+ T cell	Inverse variance weighted	2	0.98636	0.922528	1.05461	0.687418	3060	No evidence	NA
	ebi-a-GCST90001850	CD3 on HLA DR+ CD8+ T cell	Wald ratio	1	0.973078	0.873266	1.0843	0.621124	3060	No evidence	NA
	ebi-a-GCST90001851	CD3 on T cell	Inverse variance weighted	3	0.991978	0.905134	1.08715	0.863197	2919	No evidence	NA
	ebi-a-GCST90001852	CD3 on CD39+ resting CD4 regulatory T cell	Wald ratio	1	0.973921	0.887513	1.06874	0.577205	2649	No evidence	NA
	ebi-a-GCST90001853	CD3 on activated CD4 regulatory T cell	Inverse variance weighted	4	0.978606	0.9379	1.02108	0.318439	2919	No evidence	NA
	ebi-a-GCST90001854	CD3 on CD39+ activated CD4 regulatory T cell	Inverse variance weighted	5	0.987184	0.945366	1.03085	0.559152	2919	No evidence	NA
	ebi-a-GCST90001855	CD3 on secreting CD4 regulatory T cell	Inverse variance weighted	3	1.00711	0.946643	1.07144	0.822544	2919	No evidence	NA
	ebi-a-GCST90001856	CD3 on CD39+ secreting CD4 regulatory T cell	Inverse variance weighted	2	0.987946	0.936396	1.04233	0.657358	2919	No evidence	NA
	ebi-a-GCST90001857	CD3 on activated & secreting CD4 regulatory T cell	Inverse variance weighted	4	0.979118	0.938991	1.02096	0.322944	2919	No evidence	NA
	ebi-a-GCST90001858	CD3 on CD45RA+ CD4+ T cell	Inverse variance weighted	5	1.01683	0.965612	1.07077	0.526712	2919	No evidence	NA
	ebi-a-GCST90001859	CD3 on CD8+ T cell	Inverse variance weighted	2	0.986656	0.920981	1.05701	0.702273	2918	No evidence	NA
	ebi-a-GCST90001860	CD3 on CD39+ CD4+ T cell	Inverse variance weighted	4	0.980853	0.939625	1.02389	0.377539	2919	No evidence	NA
	ebi-a-GCST90001861	CD3 on CD28+ CD4+ T cell	Inverse variance weighted	2	1.00679	0.900312	1.12587	0.905484	2919	No evidence	NA
	ebi-a-GCST90001863	CD3 on CD28+ CD45RA- CD8+ T cell	Inverse variance weighted	5	0.963305	0.903135	1.02748	0.255924	2919	No evidence	NA
	ebi-a-GCST90001864	CD3 on CD28+ CD45RA+ CD8+ T cell	Inverse variance weighted	3	1.0471	0.935095	1.17252	0.425227	2919	No evidence	NA
	ebi-a-GCST90001865	CD3 on CD28- CD8+ T cell	Inverse variance weighted	2	0.930436	0.830493	1.04241	0.213628	2919	No evidence	NA
	ebi-a-GCST90001866	CD3 on CD39+ CD8+ T cell	Wald ratio	1	0.979767	0.89817	1.06878	0.644985	2914	No evidence	NA
	ebi-a-GCST90001867	CD3 on CD4+ T cell	Inverse variance weighted	2	1.14172	1.0078	1.29342	0.0373366	2919	Suggestive	NA
	ebi-a-GCST90001868	CD3 on CD4 regulatory T cell	Inverse variance weighted	3	1.0061	0.94628	1.06971	0.845754	2919	No evidence	NA
	ebi-a-GCST90001869	CD3 on resting CD4 regulatory T cell	Inverse variance weighted	5	1.01473	0.932084	1.10471	0.735805	2918	No evidence	NA
	ebi-a-GCST90001870	CD34 on Hematopoietic Stem Cell	Inverse variance weighted	4	1.00807	0.921884	1.10232	0.860037	1634	No evidence	NA
	ebi-a-GCST90001871	HVEM on T cell	Wald ratio	1	0.98093	0.879105	1.09455	0.730591	1247	No evidence	NA
	ebi-a-GCST90001872	HVEM on naive CD8+ T cell	Inverse variance weighted	2	0.984212	0.893876	1.08368	0.745952	1247	No evidence	NA
	ebi-a-GCST90001873	HVEM on Effector Memory CD8+ T cell	Wald ratio	1	0.980884	0.878827	1.09479	0.730591	1247	No evidence	NA
	ebi-a-GCST90001875	HVEM on CD4+ T cell	Wald ratio	1	0.981343	0.881584	1.09239	0.730591	1247	No evidence	NA
	ebi-a-GCST90001876	HVEM on Central Memory CD4+ T cell	Wald ratio	1	0.980884	0.878827	1.09479	0.730591	1247	No evidence	NA
	ebi-a-GCST90001877	HVEM on naive CD4+ T cell	Wald ratio	1	0.962593	0.849201	1.09112	0.551038	1247	No evidence	NA
	ebi-a-GCST90001878	HVEM on Effector Memory CD4+ T cell	Wald ratio	1	0.986282	0.885656	1.09834	0.80136	1247	No evidence	NA
	ebi-a-GCST90001879	HVEM on Terminally Differentiated CD4+ T cell	Wald ratio	1	0.974755	0.854935	1.11137	0.702399	1245	No evidence	NA
	ebi-a-GCST90001880	HVEM on CD45RA- CD4+ T cell	Wald ratio	1	0.98181	0.8844	1.08995	0.730591	1247	No evidence	NA
	ebi-a-GCST90001881	HVEM on CD8+ T cell	Wald ratio	1	0.976706	0.865474	1.10223	0.702399	1247	No evidence	NA
	ebi-a-GCST90001882	HVEM on Central Memory CD8+ T cell	Wald ratio	1	0.982324	0.887497	1.08728	0.730591	1247	No evidence	NA
	ebi-a-GCST90001883	CD16-CD56 on Natural Killer T	Inverse variance weighted	5	1.00626	0.941619	1.07533	0.853922	3113	No evidence	NA
	ebi-a-GCST90001884	CD16-CD56 on Natural Killer	Inverse variance weighted	8	1.00013	0.955433	1.04693	0.995411	3113	No evidence	NA
	ebi-a-GCST90001885	CD16-CD56 on HLA DR+ Natural Killer	Inverse variance weighted	2	1.17138	0.997565	1.37547	0.0535756	2971	No evidence	NA
	ebi-a-GCST90001886	CD28 on CD39+ activated CD4 regulatory T cell	Inverse variance weighted	3	0.934111	0.864895	1.00887	0.082691	2920	No evidence	NA
	ebi-a-GCST90001887	CD28 on secreting CD4 regulatory T cell	Inverse variance weighted	3	0.964849	0.889749	1.04629	0.386738	2920	No evidence	NA
	ebi-a-GCST90001888	CD28 on CD39+ secreting CD4 regulatory T cell	Inverse variance weighted	2	0.954568	0.890556	1.02318	0.189208	2920	No evidence	NA
	ebi-a-GCST90001889	CD28 on activated & secreting CD4 regulatory T cell	Wald ratio	1	0.955602	0.868435	1.05152	0.352062	2920	No evidence	NA
	ebi-a-GCST90001890	CD28 on CD45RA+ CD4+ T cell	Inverse variance weighted	2	0.957959	0.889277	1.03194	0.257818	2920	No evidence	NA
	ebi-a-GCST90001891	CD28 on CD45RA- CD4 not regulatory T cell	Inverse variance weighted	3	0.964309	0.896898	1.03679	0.325636	2920	No evidence	NA
	ebi-a-GCST90001892	CD28 on CD39+ CD4+ T cell	Inverse variance weighted	6	0.960319	0.918415	1.00413	0.0752799	2920	No evidence	NA
	ebi-a-GCST90001893	CD28 on CD28+ CD45RA- CD8+ T cell	Wald ratio	1	0.961066	0.885189	1.04345	0.343931	2920	No evidence	NA
	ebi-a-GCST90001894	CD28 on CD28+ CD4+ T cell	Inverse variance weighted	2	0.938279	0.867375	1.01498	0.112034	2920	No evidence	NA
	ebi-a-GCST90001896	CD28 on CD28+ CD45RA+ CD8+ T cell	Inverse variance weighted	3	0.960098	0.893661	1.03147	0.265717	2920	No evidence	NA
	ebi-a-GCST90001897	CD28 on CD39+ CD8+ T cell	Inverse variance weighted	2	0.987098	0.941017	1.03544	0.594458	2914	No evidence	NA
	ebi-a-GCST90001898	CD28 on CD4+ T cell	Inverse variance weighted	2	0.934786	0.860187	1.01585	0.111989	2920	No evidence	NA
	ebi-a-GCST90001899	CD28 on CD4 regulatory T cell	Wald ratio	1	0.946789	0.847486	1.05773	0.333431	2920	No evidence	NA
	ebi-a-GCST90001900	CD28 on resting CD4 regulatory T cell	Wald ratio	1	0.965683	0.895536	1.04132	0.364109	2919	No evidence	NA
	ebi-a-GCST90001901	CD28 on CD39+ resting CD4 regulatory T cell	Inverse variance weighted	2	0.956981	0.849092	1.07858	0.471214	2650	No evidence	NA
	ebi-a-GCST90001902	CD28 on activated CD4 regulatory T cell	Wald ratio	1	0.949719	0.851936	1.05873	0.352062	2920	No evidence	NA
	ebi-a-GCST90001903	CD86 on myeloid Dendritic Cell	Wald ratio	1	1.10778	1.01107	1.21374	0.0280735	2871	Suggestive	NA
	ebi-a-GCST90001904	CD86 on CD62L+ myeloid Dendritic Cell	Wald ratio	1	1.15357	1.03222	1.28918	0.0117609	2871	Suggestive	NA
	ebi-a-GCST90001905	CD86 on monocyte	Wald ratio	1	0.951766	0.722973	1.25296	0.724529	2850	No evidence	NA
	ebi-a-GCST90001906	CD86 on granulocyte	Inverse variance weighted	2	0.943784	0.787007	1.13179	0.532464	2848	No evidence	NA
	ebi-a-GCST90001907	CCR7 on naive CD4+ T cell	Inverse variance weighted	3	0.976591	0.854076	1.11668	0.729074	2910	No evidence	NA
	ebi-a-GCST90001908	CCR7 on naive CD8+ T cell	Wald ratio	1	1.05505	0.910918	1.22198	0.474596	2910	No evidence	NA
	ebi-a-GCST90001909	CD45 on CD14+ monocyte	Wald ratio	1	1.2178	0.87469	1.69549	0.243197	3112	No evidence	NA
	ebi-a-GCST90001910	CD45 on B cell	Inverse variance weighted	2	0.802401	0.609123	1.05701	0.11742	3112	No evidence	NA
	ebi-a-GCST90001911	CD45 on Natural Killer	Inverse variance weighted	2	1.00783	0.872776	1.16379	0.915342	3113	No evidence	NA
	ebi-a-GCST90001913	CD45 on granulocyte	Wald ratio	1	1.01283	0.829687	1.23641	0.90029	3112	No evidence	NA
	ebi-a-GCST90001917	CD45 on CD8+ T cell	Wald ratio	1	1.16433	0.926867	1.46264	0.191075	3113	No evidence	NA
	ebi-a-GCST90001918	CD45 on HLA DR+ T cell	Wald ratio	1	0.996593	0.87884	1.13012	0.957572	3060	No evidence	NA
	ebi-a-GCST90001919	CD45 on Natural Killer T	Wald ratio	1	0.926411	0.762826	1.12508	0.440645	3113	No evidence	NA
	ebi-a-GCST90001920	CD45 on HLA DR+ CD4+ T cell	Inverse variance weighted	2	1.0719	0.925788	1.24107	0.353067	3060	No evidence	NA
	ebi-a-GCST90001923	CD127 on CD45RA- CD4 not regulatory T cell	Wald ratio	1	1.00568	0.847084	1.19397	0.948406	2920	No evidence	NA
	ebi-a-GCST90001924	CD127 on CD28+ CD4+ T cell	Inverse variance weighted	3	1.00559	0.912247	1.10848	0.910714	2920	No evidence	NA
	ebi-a-GCST90001926	CD127 on granulocyte	Inverse variance weighted	6	0.998999	0.889356	1.12216	0.986525	2920	No evidence	NA
	ebi-a-GCST90001927	CD127 on CD8+ T cell	Wald ratio	1	0.890233	0.74881	1.05837	0.187737	2920	No evidence	NA
	ebi-a-GCST90001928	CD127 on CD28+ CD45RA- CD8+ T cell	Wald ratio	1	1.0231	0.892167	1.17324	0.743793	2920	No evidence	NA
	ebi-a-GCST90001929	CD127 on CD28+ CD45RA+ CD8+ T cell	Inverse variance weighted	2	1.02634	0.918565	1.14676	0.646007	2920	No evidence	NA
	ebi-a-GCST90001932	CD127 on CD45RA+ CD4+ T cell	Inverse variance weighted	3	1.03629	0.953057	1.12678	0.404038	2920	No evidence	NA
	ebi-a-GCST90001933	CD25 on CD45RA- CD4 not regulatory T cell	Inverse variance weighted	2	1.04683	0.917464	1.19445	0.496455	3435	No evidence	NA
	ebi-a-GCST90001934	CD25 on CD45RA+ CD4 not regulatory T cell	Wald ratio	1	0.978955	0.852052	1.12476	0.763978	3435	No evidence	NA
	ebi-a-GCST90001935	CD25 on CD39+ CD4 regulatory T cell	Wald ratio	1	0.977098	0.829095	1.15152	0.782189	3434	No evidence	NA
	ebi-a-GCST90001937	CD25 on resting CD4 regulatory T cell	Wald ratio	1	0.907598	0.663021	1.24239	0.545046	3434	No evidence	NA
	ebi-a-GCST90001938	CD25 on CD39+ resting CD4 regulatory T cell	Wald ratio	1	1.14139	0.898679	1.44966	0.278276	3118	No evidence	NA
	ebi-a-GCST90001940	CD25 on CD39+ activated CD4 regulatory T cell	Wald ratio	1	0.975699	0.819541	1.16161	0.782189	3435	No evidence	NA
	ebi-a-GCST90001941	CD25 on secreting CD4 regulatory T cell	Wald ratio	1	1.0838	0.984546	1.19306	0.100551	3435	No evidence	NA
	ebi-a-GCST90001942	CD25 on CD39+ secreting CD4 regulatory T cell	Wald ratio	1	1.08564	0.984224	1.1975	0.100551	3435	No evidence	NA
	ebi-a-GCST90001943	CD25 on activated & secreting CD4 regulatory T cell	Wald ratio	1	1.09579	0.982452	1.2222	0.100551	3435	No evidence	NA
	ebi-a-GCST90001944	CD123 on plasmacytoid Dendritic Cell	Inverse variance weighted	2	0.948872	0.708666	1.2705	0.724532	2872	No evidence	NA
	ebi-a-GCST90001945	CD123 on CD62L+ plasmacytoid Dendritic Cell	Inverse variance weighted	2	0.947862	0.706295	1.27205	0.721272	2872	No evidence	NA
	ebi-a-GCST90001946	CD33 on CD14+ monocyte	Inverse variance weighted	4	1.01315	0.986069	1.04098	0.344563	1634	No evidence	NA
	ebi-a-GCST90001947	CD33 on CD33+ HLA DR+ CD14dim	Inverse variance weighted	3	1.01616	0.991395	1.04155	0.202836	1577	No evidence	NA
	ebi-a-GCST90001948	CD33 on CD33dim HLA DR+ CD11b+	Inverse variance weighted	5	1.01786	0.992672	1.04369	0.166141	1633	No evidence	NA
	ebi-a-GCST90001949	CD33 on CD33dim HLA DR+ CD11b-	Inverse variance weighted	6	1.01746	0.991961	1.04362	0.181326	1634	No evidence	NA
	ebi-a-GCST90001950	CD33 on Granulocytic Myeloid-Derived Suppressor Cells	Inverse variance weighted	2	1.01664	0.957736	1.07917	0.587806	1244	No evidence	NA
	ebi-a-GCST90001951	CD33 on CD66b++ myeloid cell	Inverse variance weighted	3	1.00627	0.941106	1.07595	0.85475	1464	No evidence	NA
	ebi-a-GCST90001952	CD33 on Monocytic Myeloid-Derived Suppressor Cells	Inverse variance weighted	3	1.01726	0.991014	1.0442	0.199453	1569	No evidence	NA
	ebi-a-GCST90001953	CD33 on CD33dim HLA DR-	Inverse variance weighted	4	1.01204	0.975142	1.05033	0.527691	1558	No evidence	NA
	ebi-a-GCST90001954	CD33 on basophil	Inverse variance weighted	4	1.01592	0.973607	1.06007	0.466821	1555	No evidence	NA
	ebi-a-GCST90001955	CD33 on Immature Myeloid-Derived Suppressor Cells	Inverse variance weighted	3	1.02149	0.98422	1.06016	0.262231	1554	No evidence	NA
	ebi-a-GCST90001956	CD33 on CD33+ HLA DR+	Inverse variance weighted	3	1.01602	0.991386	1.04127	0.204404	1579	No evidence	NA
	ebi-a-GCST90001957	CD33 on CD33+ HLA DR+ CD14-	Inverse variance weighted	3	1.01596	0.99143	1.04111	0.204125	1578	No evidence	NA
	ebi-a-GCST90001958	CD4 on monocyte	Wald ratio	1	1.03462	0.909891	1.17645	0.60355	3112	No evidence	NA
	ebi-a-GCST90001959	CD4 on HLA DR+ CD4+ T cell	Inverse variance weighted	2	0.90252	0.793155	1.02697	0.11965	3060	No evidence	NA
	ebi-a-GCST90001960	CD25 on CD4+ T cell	Wald ratio	1	1.04244	0.912431	1.19097	0.54082	2920	No evidence	NA
	ebi-a-GCST90001961	CD25 on CD39+ CD4+ T cell	Inverse variance weighted	5	1.03164	0.992835	1.07196	0.111289	2920	No evidence	NA
	ebi-a-GCST90001963	FSC-A on myeloid Dendritic Cell	Inverse variance weighted	3	0.988076	0.854181	1.14296	0.871734	2872	No evidence	NA
	ebi-a-GCST90001964	FSC-A on plasmacytoid Dendritic Cell	Inverse variance weighted	3	1.05777	0.918784	1.21779	0.434533	2872	No evidence	NA
	ebi-a-GCST90001965	FSC-A on monocyte	Wald ratio	1	1.13034	0.934114	1.3678	0.207881	2850	No evidence	NA
	ebi-a-GCST90001966	FSC-A on granulocyte	Inverse variance weighted	2	0.898208	0.757306	1.06533	0.217529	2850	No evidence	NA
	ebi-a-GCST90001967	FSC-A on CD14+ monocyte	Wald ratio	1	1.04695	0.765051	1.43273	0.774356	3112	No evidence	NA
	ebi-a-GCST90001969	FSC-A on Natural Killer	Inverse variance weighted	2	0.919263	0.793276	1.06526	0.262972	3113	No evidence	NA
	ebi-a-GCST90001970	FSC-A on HLA DR+ Natural Killer	Inverse variance weighted	4	0.967044	0.86534	1.0807	0.554463	2971	No evidence	NA
	ebi-a-GCST90001973	FSC-A on CD4+ T cell	Inverse variance weighted	3	0.976179	0.850069	1.121	0.73265	3113	No evidence	NA
	ebi-a-GCST90001974	FSC-A on CD8+ T cell	Wald ratio	1	1.10705	0.760753	1.61098	0.595189	3113	No evidence	NA
	ebi-a-GCST90001976	FSC-A on Natural Killer T	Inverse variance weighted	2	0.892251	0.75236	1.05815	0.19008	3113	No evidence	NA
	ebi-a-GCST90001979	CD16 on CD14- CD16+ monocyte	Inverse variance weighted	7	0.970241	0.936491	1.00521	0.0944366	3620	No evidence	NA
	ebi-a-GCST90001980	CD40 on CD14+ CD16- monocyte	Inverse variance weighted	4	1.00543	0.947234	1.0672	0.858694	3629	No evidence	NA
	ebi-a-GCST90001981	CD40 on CD14+ CD16+ monocyte	Inverse variance weighted	5	1.01365	0.965862	1.06381	0.582106	3618	No evidence	NA
	ebi-a-GCST90001982	CCR2 on CD14- CD16+ monocyte	Wald ratio	1	1.28333	1.01939	1.6156	0.0337116	3621	Suggestive	NA
	ebi-a-GCST90001983	CD14 on CD14+ CD16+ monocyte	Inverse variance weighted	2	0.998666	0.745905	1.33708	0.992848	3618	No evidence	NA
	ebi-a-GCST90001984	HLA DR on CD14- CD16+ monocyte	Inverse variance weighted	5	0.975821	0.92276	1.03193	0.390868	3621	No evidence	NA
	ebi-a-GCST90001985	CD40 on monocytes	Inverse variance weighted	5	1.02047	0.960574	1.08411	0.511381	3629	No evidence	NA
	ebi-a-GCST90001986	CD14 on CD14+ CD16- monocyte	Wald ratio	1	1.00474	0.876902	1.15122	0.945676	3629	No evidence	NA
	ebi-a-GCST90001987	CD64 on CD14+ CD16- monocyte	Inverse variance weighted	5	0.985787	0.943035	1.03048	0.526869	3622	No evidence	NA
	ebi-a-GCST90001988	HLA DR on CD14+ CD16- monocyte	Inverse variance weighted	3	0.974747	0.932232	1.0192	0.260951	3629	No evidence	NA
	ebi-a-GCST90001989	CD40 on CD14- CD16+ monocyte	Inverse variance weighted	8	1.00918	0.972706	1.04702	0.626557	3621	No evidence	NA
	ebi-a-GCST90001990	CD64 on CD14- CD16+ monocyte	Inverse variance weighted	2	1.12524	0.902874	1.40236	0.293526	3614	No evidence	NA
	ebi-a-GCST90001991	HLA DR on CD14+ monocyte	Inverse variance weighted	3	0.973975	0.930228	1.01978	0.260735	3629	No evidence	NA
	ebi-a-GCST90001992	CCR2 on CD14+ CD16+ monocyte	Inverse variance weighted	2	1.13131	0.816603	1.56729	0.458204	3618	No evidence	NA
	ebi-a-GCST90001993	PDL-1 on CD14+ CD16- monocyte	Wald ratio	1	1.19111	0.956385	1.48344	0.118346	3629	No evidence	NA
	ebi-a-GCST90001994	CX3CR1 on CD14- CD16-	Inverse variance weighted	3	1.16178	0.988763	1.36508	0.0683577	3590	No evidence	NA
	ebi-a-GCST90001995	CX3CR1 on monocyte	Inverse variance weighted	3	1.03987	0.98152	1.10169	0.184533	3590	No evidence	NA
	ebi-a-GCST90001996	CX3CR1 on CD14+ CD16+ monocyte	Inverse variance weighted	3	1.04227	0.983578	1.10447	0.161495	3579	No evidence	NA
	ebi-a-GCST90001997	CX3CR1 on CD14+ CD16- monocyte	Inverse variance weighted	3	1.03713	0.984112	1.09301	0.173254	3590	No evidence	NA
	ebi-a-GCST90001998	PDL-1 on CD14+ CD16+ monocyte	Wald ratio	1	0.857365	0.696241	1.05578	0.147347	3618	No evidence	NA
	ebi-a-GCST90001999	PDL-1 on CD14- CD16+ monocyte	Inverse variance weighted	2	0.927866	0.838441	1.02683	0.147626	3621	No evidence	NA
	ebi-a-GCST90002001	CD64 on CD14- CD16-	Inverse variance weighted	3	0.99343	0.903607	1.09218	0.891569	3622	No evidence	NA
	ebi-a-GCST90002002	PDL-1 on monocyte	Inverse variance weighted	2	0.903885	0.756361	1.08018	0.266323	3629	No evidence	NA
	ebi-a-GCST90002003	CCR2 on CD14- CD16-	Inverse variance weighted	2	0.863162	0.73201	1.01781	0.0801157	3629	No evidence	NA
	ebi-a-GCST90002004	CCR2 on CD14+ CD16- monocyte	Inverse variance weighted	2	1.07473	0.971544	1.18888	0.161683	3629	No evidence	NA
	ebi-a-GCST90002005	CD16 on CD14+ CD16+ monocyte	Inverse variance weighted	4	0.957385	0.906132	1.01154	0.120822	3617	No evidence	NA
	ebi-a-GCST90002006	CD64 on monocyte	Inverse variance weighted	5	0.985323	0.939872	1.03297	0.539442	3622	No evidence	NA
	ebi-a-GCST90002007	HLA DR on CD14+ CD16+ monocyte	Inverse variance weighted	4	0.954811	0.891351	1.02279	0.187562	3618	No evidence	NA
	ebi-a-GCST90002008	CCR2 on monocyte	Inverse variance weighted	2	1.08033	0.969547	1.20376	0.161596	3629	No evidence	NA
	ebi-a-GCST90002009	HLA DR on CD14- CD16-	Inverse variance weighted	4	0.962885	0.894574	1.03641	0.313748	3629	No evidence	NA
	ebi-a-GCST90002010	HLA DR on monocyte	Inverse variance weighted	2	0.97279	0.879897	1.07549	0.590061	3629	No evidence	NA
	ebi-a-GCST90002011	CD64 on CD14+ CD16+ monocyte	Wald ratio	1	0.84344	0.692846	1.02677	0.0897413	3611	No evidence	NA
	ebi-a-GCST90002012	CX3CR1 on CD14- CD16+ monocyte	Inverse variance weighted	2	1.06697	0.93326	1.21983	0.342681	3582	No evidence	NA
	ebi-a-GCST90002013	CCR2 on myeloid Dendritic Cell	Inverse variance weighted	2	0.997463	0.748016	1.33009	0.986197	2870	No evidence	NA
	ebi-a-GCST90002014	CCR2 on CD62L+ myeloid Dendritic Cell	Inverse variance weighted	3	1.04819	0.916989	1.19816	0.490317	2870	No evidence	NA
	ebi-a-GCST90002015	CCR2 on plasmacytoid Dendritic Cell	Inverse variance weighted	2	0.958207	0.891773	1.02959	0.244201	2871	No evidence	NA
	ebi-a-GCST90002016	CCR2 on CD62L+ plasmacytoid Dendritic Cell	Inverse variance weighted	2	0.95811	0.89153	1.02966	0.244218	2871	No evidence	NA
	ebi-a-GCST90002018	CCR2 on granulocyte	Inverse variance weighted	2	0.848177	0.725568	0.991505	0.0387253	2850	Suggestive	NA
	ebi-a-GCST90002019	CD14 on Monocytic Myeloid-Derived Suppressor Cells	Wald ratio	1	1.11229	1.00249	1.23411	0.0447577	1570	Suggestive	NA
	ebi-a-GCST90002021	CD14 on CD33dim HLA DR+ CD11b+	Wald ratio	1	1.06807	0.977041	1.16759	0.147347	1634	No evidence	NA
	ebi-a-GCST90002022	CD4 on CD4+ T cell	Inverse variance weighted	2	0.99517	0.918982	1.07767	0.905154	2912	No evidence	NA
	ebi-a-GCST90002023	CD4 on Central Memory CD4+ T cell	Inverse variance weighted	2	1.02266	0.941646	1.11065	0.594606	2912	No evidence	NA
	ebi-a-GCST90002024	CD4 on naive CD4+ T cell	Inverse variance weighted	4	0.952152	0.874962	1.03615	0.255667	2910	No evidence	NA
	ebi-a-GCST90002025	CD4 on Effector Memory CD4+ T cell	Inverse variance weighted	2	1.04716	0.950197	1.15403	0.352591	2912	No evidence	NA
	ebi-a-GCST90002027	CD4 on CD45RA+ CD4+ T cell	Inverse variance weighted	2	1.02178	0.945814	1.10384	0.584676	2911	No evidence	NA
	ebi-a-GCST90002029	CD39 on CD39+ CD8+ T cell	Inverse variance weighted	2	0.99539	0.884165	1.12061	0.939073	2915	No evidence	NA
	ebi-a-GCST90002030	CD39 on CD39+ activated CD4 regulatory T cell	Inverse variance weighted	6	0.989626	0.96798	1.01176	0.35539	2920	No evidence	NA
	ebi-a-GCST90002031	CD39 on CD39+ secreting CD4 regulatory T cell	Inverse variance weighted	6	0.98794	0.96295	1.01358	0.353292	2920	No evidence	NA
	ebi-a-GCST90002032	CD39 on CD39+ CD4+ T cell	Inverse variance weighted	5	0.990187	0.965328	1.01569	0.447115	2920	No evidence	NA
	ebi-a-GCST90002033	CD39 on granulocyte	Inverse variance weighted	3	0.980837	0.870902	1.10465	0.74971	2920	No evidence	NA
	ebi-a-GCST90002034	CD39 on monocyte	Inverse variance weighted	2	1.08059	0.906089	1.28871	0.388383	2909	No evidence	NA
	ebi-a-GCST90002035	CD80 on myeloid Dendritic Cell	Inverse variance weighted	4	1.06205	0.970453	1.16229	0.190799	2871	No evidence	NA
	ebi-a-GCST90002036	CD80 on CD62L+ myeloid Dendritic Cell	Inverse variance weighted	3	0.996423	0.910997	1.08986	0.937536	2871	No evidence	NA
	ebi-a-GCST90002037	CD80 on plasmacytoid Dendritic Cell	Inverse variance weighted	2	0.9445	0.693679	1.28601	0.716903	2871	No evidence	NA
	ebi-a-GCST90002038	CD80 on CD62L+ plasmacytoid Dendritic Cell	Inverse variance weighted	2	0.943322	0.691349	1.28713	0.712874	2871	No evidence	NA
	ebi-a-GCST90002039	CD80 on monocyte	Inverse variance weighted	6	0.975567	0.921732	1.03255	0.393047	2850	No evidence	NA
	ebi-a-GCST90002040	CD80 on granulocyte	Inverse variance weighted	3	0.985705	0.882399	1.10111	0.798801	2850	No evidence	NA
	ebi-a-GCST90002042	CD45 on CD33+ HLA DR+ CD14-	Wald ratio	1	1.04162	0.874852	1.24018	0.646908	1579	No evidence	NA
	ebi-a-GCST90002045	CD45 on CD33- HLA DR-	Inverse variance weighted	2	1.03794	0.941096	1.14474	0.4562	1635	No evidence	NA
	ebi-a-GCST90002046	CD45 on CD33- HLA DR+	Inverse variance weighted	2	0.895583	0.770817	1.04054	0.149651	1635	No evidence	NA
	ebi-a-GCST90002052	CD45 on Immature Myeloid-Derived Suppressor Cells	Inverse variance weighted	2	0.988073	0.888746	1.0985	0.824328	1555	No evidence	NA
	ebi-a-GCST90002054	CD8 on Central Memory CD8+ T cell	Inverse variance weighted	3	1.02156	0.949568	1.09901	0.567282	2910	No evidence	NA
	ebi-a-GCST90002055	CD8 on naive CD8+ T cell	Inverse variance weighted	2	1.00619	0.939332	1.07782	0.860264	2910	No evidence	NA
	ebi-a-GCST90002056	CD8 on Effector Memory CD8+ T cell	Inverse variance weighted	3	1.04313	0.977103	1.11363	0.205607	2912	No evidence	NA
	ebi-a-GCST90002057	CD8 on Terminally Differentiated CD8+ T cell	Inverse variance weighted	2	1.04731	0.967581	1.1336	0.252543	2911	No evidence	NA
	ebi-a-GCST90002058	CD8 on CD8+ T cell	Inverse variance weighted	3	0.985863	0.923294	1.05267	0.670391	3113	No evidence	NA
	ebi-a-GCST90002059	CD8 on Natural Killer T	Inverse variance weighted	2	0.997587	0.889164	1.11923	0.967175	3103	No evidence	NA
	ebi-a-GCST90002060	CD8 on HLA DR+ CD8+ T cell	Inverse variance weighted	2	0.984634	0.877285	1.10512	0.792604	3060	No evidence	NA
	ebi-a-GCST90002061	CD4 on CD39+ CD4+ T cell	Inverse variance weighted	8	0.967836	0.918931	1.01934	0.216536	2920	No evidence	NA
	ebi-a-GCST90002062	CD4 on CD28+ CD4+ T cell	Wald ratio	1	0.913149	0.774981	1.07595	0.277725	2920	No evidence	NA
	ebi-a-GCST90002065	CD4 on CD39+ resting CD4 regulatory T cell	Wald ratio	1	0.957309	0.796865	1.15006	0.641102	2650	No evidence	NA
	ebi-a-GCST90002066	CD4 on activated CD4 regulatory T cell	Inverse variance weighted	2	1.06747	0.845975	1.34697	0.582108	2920	No evidence	NA
	ebi-a-GCST90002067	CD4 on CD39+ activated CD4 regulatory T cell	Inverse variance weighted	3	0.974135	0.88587	1.07119	0.588654	2920	No evidence	NA
	ebi-a-GCST90002069	CD4 on CD39+ secreting CD4 regulatory T cell	Inverse variance weighted	3	0.974096	0.853766	1.11139	0.696435	2920	No evidence	NA
	ebi-a-GCST90002070	CD4 on activated & secreting CD4 regulatory T cell	Wald ratio	1	0.943942	0.784353	1.136	0.541511	2920	No evidence	NA
	ebi-a-GCST90002071	SSC-A on myeloid Dendritic Cell	Inverse variance weighted	4	1.15347	1.01903	1.30565	0.0239356	2872	Suggestive	NA
	ebi-a-GCST90002072	SSC-A on plasmacytoid Dendritic Cell	Inverse variance weighted	5	0.978543	0.822725	1.16387	0.806364	2872	No evidence	NA
	ebi-a-GCST90002073	SSC-A on monocyte	Inverse variance weighted	3	1.0159	0.941544	1.09613	0.684131	2850	No evidence	NA
	ebi-a-GCST90002074	SSC-A on CD14+ monocyte	Inverse variance weighted	2	0.995753	0.89707	1.10529	0.936294	3112	No evidence	NA
	ebi-a-GCST90002077	SSC-A on HLA DR+ Natural Killer	Inverse variance weighted	3	0.956382	0.840933	1.08768	0.496839	2971	No evidence	NA
	ebi-a-GCST90002078	SSC-A on granulocyte	Inverse variance weighted	3	0.924162	0.832285	1.02618	0.139878	3112	No evidence	NA
	ebi-a-GCST90002079	SSC-A on lymphocyte	Wald ratio	1	0.950617	0.793802	1.13841	0.581897	3113	No evidence	NA
	ebi-a-GCST90002080	SSC-A on T cell	Wald ratio	1	1.00259	0.778156	1.29176	0.984015	3113	No evidence	NA
	ebi-a-GCST90002081	SSC-A on CD4+ T cell	Inverse variance weighted	4	0.961772	0.869535	1.06379	0.448588	3113	No evidence	NA
	ebi-a-GCST90002083	SSC-A on HLA DR+ T cell	Wald ratio	1	0.995545	0.844532	1.17356	0.957572	3060	No evidence	NA
	ebi-a-GCST90002084	SSC-A on Natural Killer T	Inverse variance weighted	2	0.947402	0.823506	1.08994	0.449878	3113	No evidence	NA
	ebi-a-GCST90002087	CD11c on myeloid Dendritic Cell	Inverse variance weighted	5	0.954732	0.876487	1.03996	0.288315	2872	No evidence	NA
	ebi-a-GCST90002088	CD11c on CD62L+ myeloid Dendritic Cell	Inverse variance weighted	2	1.0643	0.966778	1.17166	0.20375	2872	No evidence	NA
	ebi-a-GCST90002089	CD11c on monocyte	Inverse variance weighted	2	0.893861	0.807284	0.989723	0.0308705	2850	Suggestive	NA
	ebi-a-GCST90002090	CD11c on granulocyte	Inverse variance weighted	4	1.01993	0.910653	1.14233	0.732835	2850	No evidence	NA
	ebi-a-GCST90002091	CD11b on CD14+ monocyte	Wald ratio	1	0.964967	0.919523	1.01266	0.147347	1635	No evidence	NA
	ebi-a-GCST90002094	CD11b on Monocytic Myeloid-Derived Suppressor Cells	Wald ratio	1	0.952876	0.892646	1.01717	0.147347	1570	No evidence	NA
	ebi-a-GCST90002095	CD11b on CD33dim HLA DR-	Wald ratio	1	1.04087	0.937104	1.15612	0.454706	1559	No evidence	NA
	ebi-a-GCST90002096	CD11b on basophil	Wald ratio	1	1.03965	0.938885	1.15123	0.454706	1556	No evidence	NA
	ebi-a-GCST90002097	CD11b on CD33+ HLA DR+ CD14dim	Wald ratio	1	0.955962	0.899463	1.01601	0.147347	1578	No evidence	NA
	ebi-a-GCST90002098	CD45RA on naive CD4+ T cell	Inverse variance weighted	10	0.989459	0.947568	1.0332	0.631155	2910	No evidence	NA
	ebi-a-GCST90002099	CD4RA on Terminally Differentiated CD4+ T cell	Inverse variance weighted	3	1.03334	0.974909	1.09528	0.269433	2903	No evidence	NA
	ebi-a-GCST90002100	CD45RA on naive CD8+ T cell	Inverse variance weighted	2	1.06233	0.958097	1.17791	0.251135	2910	No evidence	NA
	ebi-a-GCST90002101	CD45RA on Terminally Differentiated CD8+ T cell	Wald ratio	1	0.936846	0.754795	1.16281	0.554012	2911	No evidence	NA
	ebi-a-GCST90002102	CD45RA on resting CD4 regulatory T cell	Inverse variance weighted	7	1.03531	1.00507	1.06646	0.0217582	2919	Suggestive	NA
	ebi-a-GCST90002103	CD45RA on CD39+ resting CD4 regulatory T cell	Wald ratio	1	1.00213	0.937433	1.0713	0.950081	2650	No evidence	NA
	ebi-a-GCST90002104	HLA DR on myeloid Dendritic Cell	Inverse variance weighted	6	0.965024	0.927184	1.00441	0.0810817	2872	No evidence	NA
	ebi-a-GCST90002105	HLA DR on plasmacytoid Dendritic Cell	Inverse variance weighted	8	0.992997	0.957777	1.02951	0.7029	2872	No evidence	NA
	ebi-a-GCST90002106	HLA DR on Dendritic Cell	Inverse variance weighted	6	0.97325	0.935507	1.01252	0.179078	2871	No evidence	NA
	ebi-a-GCST90002108	HLA DR on CD33+ HLA DR+ CD14-	Wald ratio	1	1.03433	0.923988	1.15786	0.557541	1579	No evidence	NA
	ebi-a-GCST90002109	HLA DR on CD33+ HLA DR+ CD14dim	Wald ratio	1	1.03563	0.894565	1.19895	0.63931	1578	No evidence	NA
	ebi-a-GCST90002110	HLA DR on CD33dim HLA DR+ CD11b+	Inverse variance weighted	3	0.967787	0.908747	1.03066	0.30793	1634	No evidence	NA
	ebi-a-GCST90002111	HLA DR on CD33dim HLA DR+ CD11b-	Inverse variance weighted	4	0.955112	0.905818	1.00709	0.0893673	1635	No evidence	NA
	ebi-a-GCST90002112	HLA DR on CD33- HLA DR+	Inverse variance weighted	3	0.97875	0.937851	1.02143	0.323987	1635	No evidence	NA
	ebi-a-GCST90002113	HLA DR on HLA DR+ T cell	Wald ratio	1	0.971825	0.84536	1.11721	0.687838	3060	No evidence	NA
	ebi-a-GCST90002114	HLA DR on HLA DR+ CD4+ T cell	Wald ratio	1	0.959314	0.783361	1.17479	0.687838	3060	No evidence	NA
	ebi-a-GCST90002116	HLA DR on B cell	Inverse variance weighted	8	1.03412	0.985113	1.08555	0.1756	3060	No evidence	NA
	ebi-a-GCST90002117	HLA DR on HLA DR+ Natural Killer	Inverse variance weighted	6	0.958944	0.906805	1.01408	0.141615	2971	No evidence	NA
	ebi-a-GCST90002118	CD8 on CD28+ CD45RA- CD8+ T cell	Inverse variance weighted	3	0.959163	0.880351	1.04503	0.340524	2920	No evidence	NA
	ebi-a-GCST90002119	CD8 on CD28+ CD45RA+ CD8+ T cell	Inverse variance weighted	7	1.01817	0.962158	1.07744	0.532823	2920	No evidence	NA
	ebi-a-GCST90002120	CD8 on CD28- CD8+ T cell	Inverse variance weighted	3	1.01738	0.803219	1.28864	0.88639	2920	No evidence	NA
	ebi-a-GCST90002121	CD8 on CD39+ CD8+ T cell	Inverse variance weighted	5	1.04482	0.944649	1.15562	0.393844	2915	No evidence	NA
	ebi-a-GCST90002232	Fasting glucose	Inverse variance weighted	53	0.950376	0.734422	1.22983	0.698756	200622	No evidence	NA
	ebi-a-GCST90002238	Fasting insulin	Inverse variance weighted	31	1.35079	0.798048	2.28636	0.262779	151013	No evidence	NA
	ebi-a-GCST90002244	Glycated hemoglobin levels	Inverse variance weighted	59	0.840119	0.584874	1.20675	0.34575	146806	No evidence	NA
	ebi-a-GCST90002304	Hematocrit	Inverse variance weighted	396	1.07516	0.984689	1.17395	0.106102	562259	No evidence	NA
	ebi-a-GCST90002386	High light scatter reticulocyte percentage of red cells	Inverse variance weighted	381	0.915938	0.850679	0.986203	0.0198905	408112	Suggestive	NA
	ebi-a-GCST90002404	Red cell distribution width	Inverse variance weighted	348	0.929522	0.863457	1.00064	0.0520212	408112	No evidence	NA
	ebi-a-GCST90002412	Low density lipoprotein cholesterol levels	Inverse variance weighted	308	0.987987	0.929438	1.05022	0.698191	431167	No evidence	NA
	ebi-a-GCST90006885	BK polyomavirus VP1 antibody levels	Wald ratio	1	1.19059	0.854199	1.65946	0.303125	8555	No evidence	NA
	ebi-a-GCST90006886	Anti-chlamydia trachomatis IgG seropositivity	Wald ratio	1	0.571552	0.233378	1.39975	0.220912	8735	No evidence	NA
	ebi-a-GCST90006888	Chlamydia trachomatis momp D antibody levels	Inverse variance weighted	8	0.990592	0.937008	1.04724	0.73903	1371	No evidence	NA
	ebi-a-GCST90006890	Chlamydia trachomatis PorB antibody levels	Wald ratio	1	0.968749	0.914677	1.02602	0.278602	273	No evidence	NA
	ebi-a-GCST90006894	Cytomegalovirus pp28 antibody levels	Wald ratio	1	1.46571	1.1035	1.94681	0.00828921	5087	Suggestive	NA
	ebi-a-GCST90006897	Anti-Epstein-Barr virus IgG seropositivity	Wald ratio	1	0.637798	0.155113	2.62251	0.532987	8735	No evidence	NA
	ebi-a-GCST90006898	Epstein-Barr virus EA-D antibody levels	Inverse variance weighted	5	0.997634	0.867636	1.14711	0.973468	7763	No evidence	NA
	ebi-a-GCST90006899	Epstein-Barr virus EBNA-1 antibody levels	Inverse variance weighted	6	1.00453	0.933925	1.08048	0.903168	7972	No evidence	NA
	ebi-a-GCST90006900	Epstein-Barr virus VCA p18 antibody levels	Inverse variance weighted	2	1.04242	0.830492	1.30843	0.720132	8518	No evidence	NA
	ebi-a-GCST90006901	Epstein-Barr virus ZEBRA antibody levels	Inverse variance weighted	3	0.982064	0.901278	1.07009	0.679423	8191	No evidence	NA
	ebi-a-GCST90006904	Human herpes virus<U+00A0>6 IE1A<U+00A0>antibody<U+00A0>levels	Inverse variance weighted	2	0.997273	0.796136	1.24923	0.981046	6968	No evidence	NA
	ebi-a-GCST90006906	Human herpes<U+00A0>virus<U+00A0>6 IE1B<U+00A0>antibody<U+00A0>levels	Wald ratio	1	0.813019	0.595691	1.10964	0.192085	7119	No evidence	NA
	ebi-a-GCST90006909	Human herpes<U+00A0>virus<U+00A0>7 U14<U+00A0>antibody<U+00A0>levels	Inverse variance weighted	2	1.13418	0.863461	1.48979	0.365504	8528	No evidence	NA
	ebi-a-GCST90006914	Helicobacter pylori OMP antibody levels	Wald ratio	1	1.01592	0.862426	1.19673	0.850115	2640	No evidence	NA
	ebi-a-GCST90006915	Helicobacter pylori UREA antibody levels	Wald ratio	1	0.961013	0.796228	1.1599	0.6786	2251	No evidence	NA
	ebi-a-GCST90006919	Anti-herpes simplex virus 2 IgG seropositivity	Wald ratio	1	1.05528	0.360059	3.09287	0.921873	8735	No evidence	NA
	ebi-a-GCST90006921	Anti-polyomavirus 2 IgG seropositivity	Inverse variance weighted	2	1.14421	0.897295	1.45906	0.277392	8735	No evidence	NA
	ebi-a-GCST90006922	Polyomavirus 2 JC VP1 antibody levels	Inverse variance weighted	3	1.09265	0.946988	1.26072	0.224812	5118	No evidence	NA
	ebi-a-GCST90006923	Anti-Merkel cell polyomavirus IgG seropositivity	Inverse variance weighted	3	0.873935	0.689376	1.1079	0.265556	8735	No evidence	NA
	ebi-a-GCST90006924	Merkel cell polyomavirus VP1 antibody levels	Inverse variance weighted	3	1.0202	0.906481	1.14819	0.740104	5915	No evidence	NA
	ebi-a-GCST90006927	Toxoplasma gondii sag1 antibody levels	Inverse variance weighted	2	1.0638	0.865956	1.30685	0.555775	3919	No evidence	NA
	ebi-a-GCST90006928	Anti-varicella zoster virus IgG seropositivity	Wald ratio	1	0.801912	0.357633	1.79811	0.592073	8735	No evidence	NA
	ebi-a-GCST90006929	Varicella zoster virus glycoproteins E and I antibody levels	Inverse variance weighted	2	1.04299	0.872903	1.24623	0.643035	7595	No evidence	NA
	ebi-a-GCST90007322	circulating leptin levels adjusted for BMI	Inverse variance weighted	5	0.943848	0.704931	1.26374	0.697952	49830	No evidence	NA
	ebi-a-GCST90010103	A disintegrin and metalloproteinase with thrombospondin motifs 13 levels	Inverse variance weighted	4	1.06965	1.01178	1.13082	0.0176501	1301	Suggestive	NA
	ebi-a-GCST90010105	Protein AMBP levels	Inverse variance weighted	5	1.0304	0.966867	1.0981	0.35639	1301	No evidence	NA
	ebi-a-GCST90010106	Angiopoietin-1 levels	Wald ratio	1	0.919726	0.799396	1.05817	0.242135	1301	No evidence	NA
	ebi-a-GCST90010107	Bone morphogenetic protein 6 levels	Inverse variance weighted	2	0.963535	0.911697	1.01832	0.187988	1214	No evidence	NA
	ebi-a-GCST90010109	Carbonic anhydrase 5A,mitochondrial levels	Wald ratio	1	0.981963	0.928667	1.03832	0.522636	1263	No evidence	NA
	ebi-a-GCST90010110	C-C motif chemokine 17 levels	Inverse variance weighted	2	1.0056	0.931121	1.08603	0.886967	1301	No evidence	NA
	ebi-a-GCST90010116	Chymotrypsin C levels	Wald ratio	1	0.993472	0.896958	1.10037	0.90004	1301	No evidence	NA
	ebi-a-GCST90010122	Fatty acid-binding protein,intestinal levels	Wald ratio	1	0.969672	0.853578	1.10156	0.635953	1301	No evidence	NA
	ebi-a-GCST90010126	Galectin-9 levels	Inverse variance weighted	2	0.96902	0.903375	1.03943	0.379226	1301	No evidence	NA
	ebi-a-GCST90010129	Gastric intrinsic factor levels	Wald ratio	1	1.00857	0.908438	1.11973	0.872937	1299	No evidence	NA
	ebi-a-GCST90010130	Lactoylglutathione lyase levels	Wald ratio	1	1.04292	0.954875	1.13909	0.350353	1301	No evidence	NA
	ebi-a-GCST90010134	Heme oxygenase 1 levels	Wald ratio	1	0.931305	0.865204	1.00246	0.058137	1301	No evidence	NA
	ebi-a-GCST90010135	Osteoclast-associated immunoglobulin-like receptor levels	Inverse variance weighted	3	1.03526	0.985652	1.08737	0.166611	1301	No evidence	NA
	ebi-a-GCST90010138	Low affinity immunoglobulin gamma Fc region receptor II-b levels	Inverse variance weighted	5	0.978101	0.953326	1.00352	0.0907213	1295	No evidence	NA
	ebi-a-GCST90010140	Interleukin-17D levels	Wald ratio	1	1.02166	0.921923	1.1322	0.682581	1299	No evidence	NA
	ebi-a-GCST90010143	Interleukin-1 receptor-like 2 levels	Inverse variance weighted	2	0.945394	0.878024	1.01793	0.136545	1301	No evidence	NA
	ebi-a-GCST90010145	Interleukin-4 receptor subunit alpha levels	Wald ratio	1	0.933327	0.822977	1.05847	0.282464	1292	No evidence	NA
	ebi-a-GCST90010147	Kidney Injury Molecule levels	Wald ratio	1	0.982803	0.906029	1.06608	0.67595	1301	No evidence	NA
	ebi-a-GCST90010149	Lipoprotein lipase levels	Inverse variance weighted	3	0.972623	0.89022	1.06265	0.538839	1301	No evidence	NA
	ebi-a-GCST90010150	Macrophage receptor MARCO levels	Inverse variance weighted	2	1.01365	0.915051	1.12288	0.795069	1301	No evidence	NA
	ebi-a-GCST90010151	Tyrosine-protein kinase Mer levels	Wald ratio	1	0.899955	0.805638	1.00531	0.0620183	1301	No evidence	NA
	ebi-a-GCST90010159	Programmed cell death 1 ligand 2 levels	Inverse variance weighted	3	1.02384	0.887088	1.18167	0.747398	1301	No evidence	NA
	ebi-a-GCST90010161	Polymeric immunoglobulin receptor levels	Wald ratio	1	1.04792	0.922072	1.19094	0.473346	1301	No evidence	NA
	ebi-a-GCST90010162	Prolargin levels	Inverse variance weighted	2	0.926426	0.853235	1.00589	0.0687548	1301	No evidence	NA
	ebi-a-GCST90010163	Serine protease 27 levels	Inverse variance weighted	2	1.0367	0.966562	1.11192	0.313272	1301	No evidence	NA
	ebi-a-GCST90010170	Serpin A12 levels	Inverse variance weighted	3	1.01842	0.976388	1.06225	0.396064	1301	No evidence	NA
	ebi-a-GCST90010171	SLAM family member 7 levels	Wald ratio	1	0.946414	0.871821	1.02739	0.188552	1299	No evidence	NA
	ebi-a-GCST90010172	Superoxide dismutase [Mn],mitochondrial levels	Wald ratio	1	1.06803	0.884298	1.28994	0.494384	1301	No evidence	NA
	ebi-a-GCST90010175	Serine/threonine-protein kinase 4 levels	Wald ratio	1	0.922131	0.816519	1.0414	0.191456	1095	No evidence	NA
	ebi-a-GCST90010179	Thrombopoietin levels	Wald ratio	1	0.890031	0.788979	1.00403	0.058137	1300	No evidence	NA
	ebi-a-GCST90010182	Tumor necrosis factor receptor superfamily member 10A levels	Wald ratio	1	0.928531	0.857948	1.00492	0.0660179	1301	No evidence	NA
	ebi-a-GCST90010183	Tumor necrosis factor receptor superfamily member 11A levels	Wald ratio	1	0.987226	0.904631	1.07736	0.773032	1301	No evidence	NA
	ebi-a-GCST90010184	Tumor necrosis factor receptor superfamily member 13B levels	Wald ratio	1	0.88607	0.732871	1.07129	0.211692	1301	No evidence	NA
	ebi-a-GCST90010188	XCL1 levels	Inverse variance weighted	2	0.92891	0.84245	1.02424	0.139023	1280	No evidence	NA
	ebi-a-GCST90010190	Aminopeptidase N levels	Wald ratio	1	0.987515	0.878435	1.11014	0.833368	1323	No evidence	NA
	ebi-a-GCST90010193	Bleomycin hydrolase levels	Wald ratio	1	0.97777	0.924754	1.03383	0.429302	1323	No evidence	NA
	ebi-a-GCST90010195	C-C motif chemokine 15 levels	Inverse variance weighted	4	1.02744	0.994216	1.06177	0.106505	1323	No evidence	NA
	ebi-a-GCST90010196	C-C motif chemokine 16 levels	Inverse variance weighted	2	1.03601	0.98692	1.08753	0.153196	1323	No evidence	NA
	ebi-a-GCST90010197	C-C motif chemokine 24 levels	Inverse variance weighted	6	0.999084	0.963189	1.03632	0.960858	1323	No evidence	NA
	ebi-a-GCST90010198	Scavenger receptor cysteine-rich type 1 protein M130 levels	Wald ratio	1	1.00343	0.872837	1.15357	0.961572	1323	No evidence	NA
	ebi-a-GCST90010200	Cadherin-5 levels	Wald ratio	1	1.0086	0.954313	1.06598	0.761613	1323	No evidence	NA
	ebi-a-GCST90010202	Chitotriosidase-1 levels	Inverse variance weighted	2	0.969809	0.93865	1.002	0.065785	1184	No evidence	NA
	ebi-a-GCST90010211	Protein delta homolog 1 levels	Wald ratio	1	1.00522	0.939189	1.07589	0.88061	1323	No evidence	NA
	ebi-a-GCST90010213	epithelial cell adhesion molecule levels	Wald ratio	1	1.04528	0.919612	1.18812	0.498006	1323	No evidence	NA
	ebi-a-GCST90010219	Granulins levels	Inverse variance weighted	2	1.01978	0.960157	1.08311	0.523917	1323	No evidence	NA
	ebi-a-GCST90010220	Intercellular adhesion molecule 2 levels	Inverse variance weighted	3	0.950827	0.918276	0.984532	0.00455215	1323	Suggestive	NA
	ebi-a-GCST90010224	Interleukin-17 receptor A levels	Inverse variance weighted	3	1.03517	0.967061	1.10808	0.319518	1323	No evidence	NA
	ebi-a-GCST90010227	Interleukin-1 receptor type 2 levels	Wald ratio	1	0.974542	0.912755	1.04051	0.440329	1323	No evidence	NA
	ebi-a-GCST90010228	Interleukin-2 receptor subunit alpha levels	Wald ratio	1	0.986757	0.931702	1.04506	0.649	1323	No evidence	NA
	ebi-a-GCST90010233	Low-density lipoprotein receptor levels	Wald ratio	1	1.02085	0.916903	1.13658	0.706454	1323	No evidence	NA
	ebi-a-GCST90010237	Matrix extracellular phosphoglycoprotein levels	Wald ratio	1	0.91319	0.83191	1.00241	0.0562163	974	No evidence	NA
	ebi-a-GCST90010244	Osteopontin levels	Wald ratio	1	0.938468	0.847876	1.03874	0.220132	1322	No evidence	NA
	ebi-a-GCST90010245	Plasminogen activator inhibitor-1 (PAI-1) levels	Wald ratio	1	0.898276	0.743322	1.08553	0.266793	1323	No evidence	NA
	ebi-a-GCST90010246	Proprotein convertase subtilisin/kexin type 9 levels	Wald ratio	1	1.04647	0.94031	1.16462	0.405225	1323	No evidence	NA
	ebi-a-GCST90010247	Platelet-derived growth factor subunit A levels	Inverse variance weighted	2	0.960474	0.867606	1.06328	0.436974	1323	No evidence	NA
	ebi-a-GCST90010251	Perlecan levels	Wald ratio	1	1.03952	0.968624	1.11561	0.282155	1323	No evidence	NA
	ebi-a-GCST90010252	Paraoxonase activity	Inverse variance weighted	5	0.964651	0.89311	1.04192	0.359986	1322	No evidence	NA
	ebi-a-GCST90010253	Myeloblastin levels	Wald ratio	1	1.03489	0.886987	1.20745	0.662948	1323	No evidence	NA
	ebi-a-GCST90010254	Pulmonary surfactant-associated protein D levels	Inverse variance weighted	2	0.909522	0.831008	0.995454	0.039502	1316	Suggestive	NA
	ebi-a-GCST90010255	Retinoic acid receptor responder protein 2 levels	Wald ratio	1	1.14849	1.02804	1.28306	0.0143182	1323	Suggestive	NA
	ebi-a-GCST90010259	P-selectin levels	Inverse variance weighted	2	1.01851	0.932828	1.11206	0.682479	1323	No evidence	NA
	ebi-a-GCST90010260	Tyrosine-protein phosphatase non-receptor type substrate 1 levels	Inverse variance weighted	5	0.992982	0.961784	1.02519	0.665457	1323	No evidence	NA
	ebi-a-GCST90010264	Metalloproteinase inhibitor 4 levels	Inverse variance weighted	2	1.01763	0.965616	1.07244	0.513836	1323	No evidence	NA
	ebi-a-GCST90010265	Trem-like transcript 2 protein levels	Wald ratio	1	1.05375	0.927272	1.19747	0.42226	1323	No evidence	NA
	ebi-a-GCST90010268	Tumor necrosis factor receptor superfamily member 10C levels	Inverse variance weighted	3	1.01362	0.972123	1.0569	0.525779	1323	No evidence	NA
	ebi-a-GCST90010270	Tumor necrosis factor ligand superfamily member 13B levels	Wald ratio	1	0.886986	0.734818	1.07066	0.211692	1323	No evidence	NA
	ebi-a-GCST90010272	Transferrin receptor protein 1 levels	Wald ratio	1	0.96161	0.866818	1.06677	0.459715	1323	No evidence	NA
	ebi-a-GCST90010273	Tartrate-resistant acid phosphatase type 5 levels	Inverse variance weighted	2	0.994721	0.917256	1.07873	0.898184	1323	No evidence	NA
	ebi-a-GCST90010274	Urokinase-type plasminogen activator levels	Inverse variance weighted	2	1.00578	0.915021	1.10555	0.904893	1323	No evidence	NA
	ebi-a-GCST90010277	Lysophosphatidic acid phosphatase type 6 levels	Inverse variance weighted	7	1.00415	0.970172	1.03932	0.813621	1311	No evidence	NA
	ebi-a-GCST90010278	Adhesion G protein-coupled receptor E2 levels	Inverse variance weighted	2	0.910194	0.816127	1.0151	0.0909005	1313	No evidence	NA
	ebi-a-GCST90010284	DNA-(apurinic or apyrimidinic site) lyase levels	Wald ratio	1	1.01941	0.896685	1.15893	0.768971	1187	No evidence	NA
	ebi-a-GCST90010287	Large proline-rich protein BAG6 levels	Wald ratio	1	1.04191	0.95346	1.13858	0.364347	1313	No evidence	NA
	ebi-a-GCST90010290	Coiled-coil domain-containing protein 80 levels	Wald ratio	1	0.92273	0.849073	1.00278	0.058137	1309	No evidence	NA
	ebi-a-GCST90010291	Sialomucin core protein 24 levels	Wald ratio	1	1.00312	0.931881	1.0798	0.934023	1313	No evidence	NA
	ebi-a-GCST90010292	T-cell surface glycoprotein CD1c levels	Wald ratio	1	0.926396	0.788941	1.0878	0.350817	1313	No evidence	NA
	ebi-a-GCST90010293	CD2-associated protein levels	Wald ratio	1	1.08213	0.97307	1.20341	0.145304	1313	No evidence	NA
	ebi-a-GCST90010296	Cadherin-related family member 5 levels	Inverse variance weighted	5	0.97756	0.947329	1.00875	0.156743	1313	No evidence	NA
	ebi-a-GCST90010297	Chordin-like protein 2 levels	Wald ratio	1	0.921345	0.8469	1.00233	0.0566798	1279	No evidence	NA
	ebi-a-GCST90010298	C-type lectin domain family 5 member A levels	Wald ratio	1	1.12352	0.986653	1.27936	0.0788744	1313	No evidence	NA
	ebi-a-GCST90010299	CXADR-like membrane protein levels	Wald ratio	1	1.03034	0.923193	1.14993	0.593662	1313	No evidence	NA
	ebi-a-GCST90010300	Calsyntenin-2 levels	Wald ratio	1	0.958584	0.852572	1.07778	0.479325	1313	No evidence	NA
	ebi-a-GCST90010301	Clusterin-like protein 1 levels	Wald ratio	1	0.973364	0.90379	1.04829	0.475525	1313	No evidence	NA
	ebi-a-GCST90010302	Catechol O-methyltransferase levels	Wald ratio	1	1.05642	0.976345	1.14306	0.172337	1239	No evidence	NA
	ebi-a-GCST90010304	Pro-cathepsin H levels	Inverse variance weighted	2	1.03519	0.982652	1.09053	0.193116	1278	No evidence	NA
	ebi-a-GCST90010306	Aromatic-L-amino-acid decarboxylase levels	Wald ratio	1	1.00693	0.91259	1.11102	0.890577	180	No evidence	NA
	ebi-a-GCST90010307	Dipeptidyl peptidase 2 levels	Wald ratio	1	0.952322	0.906427	1.00054	0.052553	1290	No evidence	NA
	ebi-a-GCST90010310	Ectonucleoside triphosphate diphosphohydrolase 5 levels	Inverse variance weighted	5	0.95925	0.865468	1.06319	0.428015	1313	No evidence	NA
	ebi-a-GCST90010313	Fc receptor-like protein 1 levels	Wald ratio	1	0.982893	0.914462	1.05645	0.639321	1313	No evidence	NA
	ebi-a-GCST90010314	Peptidyl-prolyl cis-trans isomerase FKBP4 levels	Wald ratio	1	1.03684	0.958873	1.12116	0.364347	1120	No evidence	NA
	ebi-a-GCST90010318	Insulin-like growth factor-binding protein-like 1 levels	Inverse variance weighted	2	1.04455	0.970242	1.12454	0.247024	1312	No evidence	NA
	ebi-a-GCST90010320	Kallikrein-10 levels	Inverse variance weighted	2	1.03163	0.938026	1.13457	0.521089	1312	No evidence	NA
	ebi-a-GCST90010323	Leucine-rich repeats and immunoglobulin-like domains protein 1 levels	Wald ratio	1	0.981791	0.936842	1.0289	0.442124	1313	No evidence	NA
	ebi-a-GCST90010324	Low-density lipoprotein receptor-related protein 11 levels	Inverse variance weighted	2	0.952722	0.893291	1.01611	0.140549	1313	No evidence	NA
	ebi-a-GCST90010326	Meprin A subunit beta levels	Wald ratio	1	0.879762	0.7411	1.04437	0.143223	1200	No evidence	NA
	ebi-a-GCST90010332	Neuronal pentraxin receptor levels	Inverse variance weighted	8	0.992777	0.961963	1.02458	0.652275	1313	No evidence	NA
	ebi-a-GCST90010334	Paired immunoglobulin-like type 2 receptor beta levels	Inverse variance weighted	2	1.06494	0.969795	1.16943	0.187601	1313	No evidence	NA
	ebi-a-GCST90010336	Dihydropteridine reductase levels	Inverse variance weighted	2	1.02001	0.950892	1.09416	0.579927	1313	No evidence	NA
	ebi-a-GCST90010339	Inactive tyrosine-protein kinase transmembrane receptor ROR1 levels	Wald ratio	1	1.07806	0.946554	1.22783	0.257458	1313	No evidence	NA
	ebi-a-GCST90010340	Reticulon-4 receptor levels	Wald ratio	1	0.962579	0.868841	1.06643	0.465633	1312	No evidence	NA
	ebi-a-GCST90010342	Syndecan-4 levels	Wald ratio	1	1.05133	0.938443	1.17779	0.387759	1313	No evidence	NA
	ebi-a-GCST90010345	Serpin B8 levels	Wald ratio	1	0.931138	0.875051	0.99082	0.0243884	1254	Suggestive	NA
	ebi-a-GCST90010346	Sialic acid-binding Ig-like lectin 7 levels	Wald ratio	1	0.975622	0.847982	1.12247	0.730099	1313	No evidence	NA
	ebi-a-GCST90010349	Scavenger receptor cysteine-rich domain-containing group B protein levels	Wald ratio	1	0.983454	0.898407	1.07655	0.71768	1272	No evidence	NA
	ebi-a-GCST90010350	Sulfatase-modifying factor 2 levels	Inverse variance weighted	4	0.969298	0.927785	1.01267	0.162611	1312	No evidence	NA
	ebi-a-GCST90010352	Thimet oligopeptidase levels	Wald ratio	1	1.0393	0.956245	1.12957	0.364347	1313	No evidence	NA
	ebi-a-GCST90010353	Thyrotropin subunit beta levels	Wald ratio	1	1.06133	0.94514	1.19181	0.314309	1285	No evidence	NA
	ebi-a-GCST90010355	Thymidine phosphorylase levels	Wald ratio	1	0.907312	0.819198	1.0049	0.0620183	1313	No evidence	NA
	ebi-a-GCST90010356	Tyrosine-protein kinase receptor TYRO3 levels	Wald ratio	1	0.952326	0.859779	1.05484	0.349017	1313	No evidence	NA
	ebi-a-GCST90011994	Interleukin-8 levels	Inverse variance weighted	2	0.948626	0.72443	1.24221	0.701437	21758	No evidence	NA
	ebi-a-GCST90011995	Vascular endothelial growth factor levels	Inverse variance weighted	5	1.0485	0.965147	1.13905	0.262459	21758	No evidence	NA
	ebi-a-GCST90011996	Adrenomedullin levels	Inverse variance weighted	4	1.00634	0.852339	1.18817	0.940539	21758	No evidence	NA
	ebi-a-GCST90011998	Growth differentiation factor-15 levels	Inverse variance weighted	2	1.0164	0.87295	1.18342	0.834027	21758	No evidence	NA
	ebi-a-GCST90011999	Placenta growth factor levels	Wald ratio	1	1.17382	0.908876	1.51599	0.219475	21758	No evidence	NA
	ebi-a-GCST90012000	E-selectin levels	Inverse variance weighted	8	0.965732	0.898871	1.03757	0.340819	21758	No evidence	NA
	ebi-a-GCST90012001	Epidermal growth factor levels	Wald ratio	1	0.959784	0.759258	1.21327	0.731388	21758	No evidence	NA
	ebi-a-GCST90012002	Osteoprotegerin levels	Inverse variance weighted	7	0.970282	0.825271	1.14077	0.714895	21758	No evidence	NA
	ebi-a-GCST90012004	Interleukin-1-receptor antagonist levels	Inverse variance weighted	4	0.981821	0.889896	1.08324	0.714526	21758	No evidence	NA
	ebi-a-GCST90012005	Interleukin-6 levels	Inverse variance weighted	2	0.992862	0.742843	1.32703	0.961401	21758	No evidence	NA
	ebi-a-GCST90012006	Cystatin-B levels	Inverse variance weighted	5	1.01668	0.952148	1.08559	0.621006	21758	No evidence	NA
	ebi-a-GCST90012007	Monocyte chemoattractant protein-1 levels	Inverse variance weighted	6	0.887229	0.72156	1.09094	0.256526	21758	No evidence	NA
	ebi-a-GCST90012008	Kallikrein-6 levels	Inverse variance weighted	2	1.04244	0.888994	1.22238	0.608895	21758	No evidence	NA
	ebi-a-GCST90012009	Galectin-3 levels	Inverse variance weighted	6	0.975976	0.910746	1.04588	0.490816	21758	No evidence	NA
	ebi-a-GCST90012010	Proteinase-activated receptor 1 levels	Inverse variance weighted	3	0.998775	0.767931	1.29901	0.992707	21758	No evidence	NA
	ebi-a-GCST90012011	TNF-related apoptosis-inducing ligand levels	Inverse variance weighted	7	0.999844	0.885883	1.12846	0.997983	21758	No evidence	NA
	ebi-a-GCST90012012	kallikrein-11 levels	Inverse variance weighted	3	0.943515	0.885867	1.00492	0.0706738	21758	No evidence	NA
	ebi-a-GCST90012013	Angiopoietin-1 receptor levels	Inverse variance weighted	9	0.973966	0.925992	1.02443	0.306032	21758	No evidence	NA
	ebi-a-GCST90012014	Tissue factor levels	Inverse variance weighted	6	0.942051	0.847306	1.04739	0.269663	21758	No evidence	NA
	ebi-a-GCST90012015	Tumor necrosis factor receptor 1 levels	Inverse variance weighted	3	0.813027	0.607031	1.08893	0.164981	21758	No evidence	NA
	ebi-a-GCST90012016	Platelet-derived growth factor subunit B levels	Inverse variance weighted	7	0.945902	0.824768	1.08483	0.426337	21758	No evidence	NA
	ebi-a-GCST90012017	Interleukin-27 levels	Inverse variance weighted	11	1.06293	1.00477	1.12445	0.0335196	21758	Suggestive	NA
	ebi-a-GCST90012018	Macrophage colony-stimulating factor 1 levels	Wald ratio	1	1.19883	1.00545	1.4294	0.0433287	21758	Suggestive	NA
	ebi-a-GCST90012019	C-X-C motif chemokine 1 levels	Inverse variance weighted	2	0.965382	0.827902	1.12569	0.65309	21758	No evidence	NA
	ebi-a-GCST90012020	Lectin-like oxidized LDL receptor 1 levels	Inverse variance weighted	5	0.938918	0.799022	1.10331	0.443875	21758	No evidence	NA
	ebi-a-GCST90012021	TNF-related apoptosis-inducing ligand receptor 2 levels	Inverse variance weighted	4	1.0823	0.984082	1.19033	0.103225	21758	No evidence	NA
	ebi-a-GCST90012022	Fibroblast growth factor 23 levels	Inverse variance weighted	6	1.03745	0.768757	1.40004	0.810033	21758	No evidence	NA
	ebi-a-GCST90012023	Stem cell factor levels	Inverse variance weighted	10	1.02274	0.924177	1.13181	0.663645	21758	No evidence	NA
	ebi-a-GCST90012024	Interleukin-18 levels	Inverse variance weighted	7	1.10284	0.921133	1.32038	0.286581	21758	No evidence	NA
	ebi-a-GCST90012025	Interleukin-6 receptor subunit alpha levels	Inverse variance weighted	7	1.06664	0.993839	1.14478	0.0736699	21758	No evidence	NA
	ebi-a-GCST90012026	Tumor necrosis factor receptor 2 levels	Inverse variance weighted	5	1.13498	0.853951	1.50849	0.383051	21758	No evidence	NA
	ebi-a-GCST90012027	Matrix metalloproteinase-3 levels	Inverse variance weighted	4	1.00308	0.85085	1.18254	0.970807	21758	No evidence	NA
	ebi-a-GCST90012028	Heat shock 27 kDa protein levels	Inverse variance weighted	2	0.95892	0.86776	1.05966	0.410469	21758	No evidence	NA
	ebi-a-GCST90012029	Tumor necrosis factor ligand superfamily member 14 levels	Inverse variance weighted	2	0.95127	0.867473	1.04316	0.288309	21758	No evidence	NA
	ebi-a-GCST90012031	Myeloperoxidase levels	Inverse variance weighted	9	1.01144	0.881859	1.16006	0.870813	21758	No evidence	NA
	ebi-a-GCST90012033	Matrix metalloproteinase-1 levels	Inverse variance weighted	6	0.994472	0.924899	1.06928	0.880919	21758	No evidence	NA
	ebi-a-GCST90012034	Resistin levels	Inverse variance weighted	11	1.00422	0.865998	1.1645	0.955562	21758	No evidence	NA
	ebi-a-GCST90012035	Tumor necrosis factor receptor superfamily member 6 levels	Inverse variance weighted	4	0.929163	0.832576	1.03695	0.189522	21758	No evidence	NA
	ebi-a-GCST90012036	Pappalysin-1 levels	Inverse variance weighted	8	0.977287	0.873148	1.09385	0.689419	21758	No evidence	NA
	ebi-a-GCST90012037	Pentraxin-related protein PTX3 levels	Inverse variance weighted	4	0.97672	0.905792	1.0532	0.540289	21758	No evidence	NA
	ebi-a-GCST90012038	Renin levels	Inverse variance weighted	4	1.0526	0.746127	1.48497	0.770294	21758	No evidence	NA
	ebi-a-GCST90012039	Chitinase-3-like protein 1 levels	Inverse variance weighted	6	1.04467	0.961863	1.1346	0.299662	21758	No evidence	NA
	ebi-a-GCST90012040	ST2 protein levels	Inverse variance weighted	8	0.973886	0.900015	1.05382	0.510878	21758	No evidence	NA
	ebi-a-GCST90012041	Kidney injury molecule 1 levels	Inverse variance weighted	11	0.976024	0.91435	1.04186	0.466177	21758	No evidence	NA
	ebi-a-GCST90012043	Membrane-bound aminopeptidase P levels	Inverse variance weighted	3	1.00873	0.894143	1.138	0.88765	21758	No evidence	NA
	ebi-a-GCST90012044	TNF-related activation-induced cytokine levels	Inverse variance weighted	6	1.06802	0.961424	1.18644	0.219939	21758	No evidence	NA
	ebi-a-GCST90012045	Hepatocyte growth factor levels	Inverse variance weighted	2	1.00092	0.823424	1.21667	0.992665	21758	No evidence	NA
	ebi-a-GCST90012046	P-selectin glycoprotein ligand 1 levels	Inverse variance weighted	5	1.26169	1.05915	1.50296	0.00922294	21758	Suggestive	NA
	ebi-a-GCST90012047	Myoglobin levels	Inverse variance weighted	2	1.32963	0.954261	1.85265	0.0923034	21758	No evidence	NA
	ebi-a-GCST90012048	Thrombomodulin levels	Inverse variance weighted	5	1.06079	0.959516	1.17275	0.249013	21758	No evidence	NA
	ebi-a-GCST90012049	Pro-interleukin-16 levels	Inverse variance weighted	6	0.962936	0.906019	1.02343	0.224371	21758	No evidence	NA
	ebi-a-GCST90012050	Matrix metalloproteinase-10 levels	Inverse variance weighted	5	0.990756	0.920687	1.06616	0.804013	21758	No evidence	NA
	ebi-a-GCST90012051	Urokinase plasminogen activator surface receptor levels	Inverse variance weighted	5	0.922509	0.789194	1.07834	0.311134	21758	No evidence	NA
	ebi-a-GCST90012052	C-C motif chemokine 4 levels	Inverse variance weighted	6	1.00706	0.929456	1.09113	0.863561	21758	No evidence	NA
	ebi-a-GCST90012053	Cathepsin D levels	Inverse variance weighted	7	1.03714	0.950749	1.13137	0.411208	21758	No evidence	NA
	ebi-a-GCST90012054	Receptor for advanced glycosylation end products levels	Inverse variance weighted	6	0.913508	0.793065	1.05224	0.209822	21758	No evidence	NA
	ebi-a-GCST90012055	C-C motif chemokine 3 levels	Inverse variance weighted	6	0.990889	0.888993	1.10446	0.868686	21758	No evidence	NA
	ebi-a-GCST90012056	Matrix metalloproteinase-7 levels	Inverse variance weighted	3	0.946066	0.8274	1.08175	0.417476	21758	No evidence	NA
	ebi-a-GCST90012057	C-X-C motif chemokine 6 levels	Inverse variance weighted	4	1.05628	0.990356	1.1266	0.0958555	21758	No evidence	NA
	ebi-a-GCST90012058	Melusin levels	Wald ratio	1	0.966888	0.77675	1.20357	0.7631	21758	No evidence	NA
	ebi-a-GCST90012059	C-X-C motif chemokine 16 levels	Inverse variance weighted	11	1.09755	0.983861	1.22438	0.0952425	21758	No evidence	NA
	ebi-a-GCST90012060	Dickkopf-related protein 1 levels	Inverse variance weighted	8	0.985684	0.881666	1.10197	0.799938	21758	No evidence	NA
	ebi-a-GCST90012061	SIR2-like protein 2 levels	Wald ratio	1	0.848198	0.609992	1.17943	0.327655	21758	No evidence	NA
	ebi-a-GCST90012062	Galanin peptide levels	Inverse variance weighted	5	1.00201	0.902358	1.11267	0.970005	21758	No evidence	NA
	ebi-a-GCST90012063	Agouti-related protein levels	Inverse variance weighted	3	1.07735	0.694155	1.67209	0.739723	21758	No evidence	NA
	ebi-a-GCST90012064	Protein S100-A12 levels	Inverse variance weighted	3	0.953794	0.860932	1.05667	0.365349	21758	No evidence	NA
	ebi-a-GCST90012065	Tumor necrosis factor receptor superfamily member 5 levels	Inverse variance weighted	3	1.08697	1.01129	1.16832	0.0235188	21758	Suggestive	NA
	ebi-a-GCST90012066	Tissue-type plasminogen activator levels	Wald ratio	1	1.22805	0.763568	1.97509	0.396804	21758	No evidence	NA
	ebi-a-GCST90012067	Proheparin-binding EGF-like growth factor levels	Inverse variance weighted	5	0.948901	0.800486	1.12483	0.545559	21758	No evidence	NA
	ebi-a-GCST90012068	Endothelial cell-specific molecule 1 levels	Inverse variance weighted	2	0.945908	0.754475	1.18591	0.62979	21758	No evidence	NA
	ebi-a-GCST90012069	vascular endothelial growth factor D levels	Inverse variance weighted	4	1.03292	0.846092	1.261	0.750353	21758	No evidence	NA
	ebi-a-GCST90012070	Matrix metalloproteinase-12 levels	Inverse variance weighted	7	1.04715	0.983117	1.11536	0.152396	21758	No evidence	NA
	ebi-a-GCST90012071	Spondin-1 levels	Inverse variance weighted	2	1.01273	0.709555	1.44544	0.94445	21758	No evidence	NA
	ebi-a-GCST90012072	Caspase 8 levels	Wald ratio	1	0.936106	0.81926	1.06962	0.331732	21758	No evidence	NA
	ebi-a-GCST90012073	Cathepsin L1 levels	Inverse variance weighted	10	1.08139	0.981524	1.19142	0.113474	21758	No evidence	NA
	ebi-a-GCST90012074	CX3CL1 levels	Inverse variance weighted	5	1.12679	0.9962	1.2745	0.0575087	21758	No evidence	NA
	ebi-a-GCST90012075	Fatty acid-binding protein, adipocyte levels	Inverse variance weighted	2	1.01153	0.542094	1.88749	0.971263	21758	No evidence	NA
	ebi-a-GCST90012077	C-C motif chemokine 20 levels	Inverse variance weighted	2	0.939115	0.60672	1.45362	0.778078	21758	No evidence	NA
	ebi-a-GCST90012078	Ovarian cancer-related tumor marker CA 125 levels	Inverse variance weighted	4	1.02075	0.960079	1.08525	0.511282	21758	No evidence	NA
	ebi-a-GCST90012080	Follistatin levels	Inverse variance weighted	4	0.942783	0.816401	1.08873	0.422357	21758	No evidence	NA
	ebi-a-GCST90012081	Platelet endothelial cell adhesion molecule levels	Inverse variance weighted	3	1.05584	0.924174	1.20625	0.423963	21758	No evidence	NA
	ebi-a-GCST90012082	N-terminal prohormone brain natriuretic peptide levels	Wald ratio	1	1.02348	0.88784	1.17985	0.74898	21758	No evidence	NA
	ebi-a-GCST90012083	Eosinophil cationic protein levels	Inverse variance weighted	2	0.924495	0.800849	1.06723	0.283834	21758	No evidence	NA
	ebi-a-GCST90012104	Bioavailable testosterone levels	Inverse variance weighted	100	1.11168	0.911229	1.35624	0.296647	382988	No evidence	NA
	ebi-a-GCST90012105	Estradiol levels	Inverse variance weighted	10	0.694414	0.0445364	10.8273	0.794687	206927	No evidence	NA
	ebi-a-GCST90012110	Sex hormone-binding globulin levels adjusted for BMI	Inverse variance weighted	401	0.782296	0.641857	0.953463	0.0150135	368929	Probable	NA
	ebi-a-GCST90012111	Sex hormone-binding globulin levels	Inverse variance weighted	340	0.900533	0.73631	1.10138	0.307766	370125	No evidence	NA
	ebi-a-GCST90012114	Total testosterone levels	Inverse variance weighted	162	1.2265	0.970673	1.54974	0.0871545	425097	No evidence	NA
	ebi-a-GCST90013405	Liver enzyme levels (alanine transaminase)	Inverse variance weighted	217	0.87619	0.440213	1.74395	0.70665	437267	No evidence	NA
	ebi-a-GCST90013422	Ultradistal forearm bone mineral density	Inverse variance weighted	11	1.02149	0.848032	1.23043	0.822799	21907	No evidence	NA
	ebi-a-GCST90014240	Forced expiratory volume in 1 second x sex interaction	Inverse variance weighted	2	1.20106	0.613548	2.35116	0.592935	303612	No evidence	NA
	ebi-a-GCST90014242	Peak expiratory flow x sex interaction	Inverse variance weighted	3	0.944643	0.522749	1.70703	0.850376	303612	No evidence	NA
	ebi-a-GCST90014266	Retinal nerve fibre layer (RNFL) thickness	Inverse variance weighted	24	0.99044	0.959221	1.02267	0.5566	31434	No evidence	NA
	ebi-a-GCST90014267	Ganglion cell inner plexiform layer (GCIPL) thickness	Inverse variance weighted	21	1.00158	0.977241	1.02652	0.899947	31434	No evidence	NA
	ebi-a-GCST90014287	DNA methylation-estimated granulocyte proportions	Inverse variance weighted	2	0.313198	0.00505667	19.3988	0.581318	34470	No evidence	NA
	ebi-a-GCST90014288	DNA methylation GrimAge acceleration	Inverse variance weighted	3	0.947044	0.839704	1.06811	0.375351	34467	No evidence	NA
	ebi-a-GCST90014289	DNA methylation Hannum age acceleration	Inverse variance weighted	9	0.990826	0.908699	1.08038	0.834634	34449	No evidence	NA
	ebi-a-GCST90014290	Intrinsic epigenetic age acceleration	Inverse variance weighted	20	0.973892	0.942482	1.00635	0.113722	34461	No evidence	NA
	ebi-a-GCST90014291	DNA methylation-estimated plasminogen activator inhibitor-1 levels	Inverse variance weighted	4	1.00004	0.999974	1.00011	0.230158	34448	No evidence	NA
	ebi-a-GCST90014292	DNA methylation PhenoAge acceleration	Inverse variance weighted	11	0.984514	0.940944	1.0301	0.499181	34463	No evidence	NA
	ebi-a-GCST90016666	Liver volume	Inverse variance weighted	10	0.892376	0.693636	1.14806	0.375698	32860	No evidence	NA
	ebi-a-GCST90016667	Spleen volume	Inverse variance weighted	30	0.868323	0.761469	0.990171	0.0350799	32860	Suggestive	NA
	ebi-a-GCST90016668	Lung volume	Inverse variance weighted	7	0.781545	0.526744	1.1596	0.220794	32860	No evidence	NA
	ebi-a-GCST90016669	Pancreas volume	Inverse variance weighted	13	0.937126	0.781668	1.1235	0.482878	31758	No evidence	NA
	ebi-a-GCST90016670	Kidney volume	Inverse variance weighted	10	0.949809	0.681612	1.32354	0.760988	32860	No evidence	NA
	ebi-a-GCST90016671	Visceral adipose tissue volume	Inverse variance weighted	4	0.853525	0.495796	1.46937	0.567686	32860	No evidence	NA
	ebi-a-GCST90016672	Abdominal subcutaneous adipose tissue volume	Wald ratio	1	0.997172	0.481959	2.06315	0.993909	32860	No evidence	NA
	ebi-a-GCST90016673	Percent liver fat	Inverse variance weighted	8	0.959638	0.838192	1.09868	0.550646	32858	No evidence	NA
	ebi-a-GCST90016674	Liver iron content	Inverse variance weighted	7	0.977841	0.880597	1.08582	0.675001	32858	No evidence	NA
	ebi-a-GCST90016675	Pancreas fat	Inverse variance weighted	8	0.774023	0.566647	1.05729	0.107427	25617	No evidence	NA
	ebi-a-GCST90016676	Pancreas iron content	Wald ratio	1	1.18062	0.642631	2.16898	0.592613	25617	No evidence	NA
	ebi-a-GCST90020053	Frailty index	Inverse variance weighted	14	0.840526	0.547663	1.29	0.426675	175226	No evidence	NA
	fetuin_a_plasma_level	Fetuin_a_plasma_level	Wald ratio	1	0.777669	0.48183	1.25515	0.303227	7963	No evidence	Males and Females
	gamma-linoleic acid (18:3n6)	Gamma-linoleic acid (18:3n6)	Wald ratio	1	0.307006	0.00113566	82.9938	0.67936	8631	No evidence	Males and Females
	hormone measurement, progesterone measurement PMID:26014426	Hormone measurement, progesterone measurement	Inverse variance weighted	3	1.27197	1.10897	1.45892	0.00058526	2913	Probable	Males and Females
	ieu-a-1011	Years of schooling	Inverse variance weighted	22	0.916292	0.62005	1.35407	0.660852	162028	No evidence	Females
	ieu-a-1012	Plasma cortisol	Wald ratio	1	1.22906	0.873268	1.72982	0.236872	12589	No evidence	Males and Females
	ieu-a-1043	Amygdala volume	Wald ratio	1	0.999732	0.998021	1.00145	0.758971	7875	No evidence	Males and Females
	ieu-a-1047	Putamen volume	Inverse variance weighted	4	1.0001	0.999763	1.00044	0.552535	13145	No evidence	Males and Females
	ieu-a-1107	Urinary albumin-to-creatinine ratio	Wald ratio	1	1.07642	0.534901	2.16615	0.836484	54450	No evidence	Males and Females
	ieu-a-1239	Years of schooling	Inverse variance weighted	283	0.82189	0.695805	0.970823	0.0209712	766345	Suggestive	Males and Females
	ieu-a-1283	Alcohol consumption	Inverse variance weighted	4	0.846372	0.419841	1.70623	0.640996	112176	No evidence	Males and Females
	ieu-a-51	Hip circumference	Inverse variance weighted	15	0.758374	0.592664	0.970416	0.0278971	127908	Suggestive	Females
	ieu-a-63	Waist circumference	Inverse variance weighted	15	0.758374	0.592664	0.970416	0.0278971	127908	Suggestive	Females
	ieu-a-73	Waist-to-hip ratio	Inverse variance weighted	22	1.00191	0.627823	1.59889	0.993627	212094	No evidence	Males and Females
	ieu-a-75	Waist-to-hip ratio	Inverse variance weighted	17	0.908413	0.63329	1.30306	0.601768	117976	No evidence	Females
	ieu-a-974	Body mass index	Inverse variance weighted	29	0.845272	0.705826	1.01227	0.0676344	171575	No evidence	Females
	ieu-a-999	Body fat	Inverse variance weighted	9	0.828916	0.583354	1.17785	0.295191	100705	No evidence	Males and Females
	ieu-b-24	Age Of Smoking Initiation	Inverse variance weighted	6	0.611174	0.30647	1.21883	0.162086	257349	No evidence	Males and Females
	ieu-b-25	Cigarettes per Day	Inverse variance weighted	21	0.906631	0.769151	1.06869	0.242704	225752	No evidence	Males and Females
	ieu-b-29	basophil cell count	Inverse variance weighted	175	1.02362	0.901961	1.1617	0.717582	473992	No evidence	Males and Females
	ieu-b-30	white blood cell count	Inverse variance weighted	432	1.00219	0.918643	1.09333	0.960724	562241	No evidence	Males and Females
	ieu-b-31	monocyte cell count	Inverse variance weighted	452	1.00662	0.936958	1.08147	0.856825	521592	No evidence	Males and Females
	ieu-b-32	lymphocyte cell count	Inverse variance weighted	446	1.03107	0.94872	1.12057	0.471255	521924	No evidence	Males and Females
	ieu-b-33	eosinophil cell count	Inverse variance weighted	400	0.928993	0.862702	1.00038	0.0511759	474227	No evidence	Males and Females
	ieu-b-34	neutrophil cell count	Inverse variance weighted	377	1.05412	0.957057	1.16104	0.284868	519287	No evidence	Males and Females
	ieu-b-35	C-Reactive protein level	Inverse variance weighted	49	1.1127	0.996647	1.24226	0.0574022	204402	No evidence	Males and Females
	ieu-b-38	systolic blood pressure	Inverse variance weighted	415	0.999535	0.992868	1.00625	0.891559	679432	No evidence	Males and Females
	ieu-b-39	diastolic blood pressure	Inverse variance weighted	413	0.994065	0.982851	1.00541	0.303841	745357	No evidence	Males and Females
	ieu-b-40	body mass index	Inverse variance weighted	439	0.901593	0.800506	1.01544	0.0877502	789125	No evidence	Males and Females
	ieu-b-4879	telomere length	Inverse variance weighted	125	1.1536	1.0107	1.3167	0.0341956	472174	Suggestive	Males and Females
	ieu-b-73	Alcoholic drinks per week	Inverse variance weighted	30	1.05495	0.770946	1.44356	0.73817	532042	No evidence	Males and Females
	iron biomarker measurement, serum iron measurement PMID:25352340	Iron biomarker measurement, serum iron measurement	Inverse variance weighted	3	0.963989	0.807718	1.15049	0.684428	48972	No evidence	Males and Females
	linoleic acid (18:2n6)	Linoleic acid (18:2n6)	Wald ratio	1	1.02079	0.925878	1.12544	0.67936	8631	No evidence	Males and Females
	low density lipoprotein cholesterol measurement PMID:24097068	Low density lipoprotein cholesterol measurement	Inverse variance weighted	30	0.99429	0.832561	1.18744	0.949591	93982	No evidence	Males and Females
	met-a-304	Tryptophan	Inverse variance weighted	18	1.08491	0.267879	4.39387	0.90908	5592	No evidence	Males and Females
	met-a-314	Mannose	Wald ratio	1	0.929558	0.467558	1.84807	0.834962	7345	No evidence	Males and Females
	met-a-316	Uridine	Inverse variance weighted	3	0.484611	0.0865238	2.71425	0.40989	7354	No evidence	Males and Females
	met-a-319	Arachidonate (20:4n6)	Wald ratio	1	0.705095	0.366863	1.35516	0.294524	7367	No evidence	Males and Females
	met-a-320	Deoxycholate	Wald ratio	1	0.591053	0.254347	1.37349	0.221588	4934	No evidence	Males and Females
	met-a-321	Margarate (17:0)	Wald ratio	1	1.03103	0.286351	3.71232	0.962708	7349	No evidence	Males and Females
	met-a-322	Inosine	Wald ratio	1	0.780806	0.5064	1.2039	0.262712	2639	No evidence	Males and Females
	met-a-326	Lysine	Wald ratio	1	3.86745	0.397492	37.6288	0.243929	7363	No evidence	Males and Females
	met-a-327	Methionine	Wald ratio	1	3.62921	0.0375622	350.649	0.580439	7347	No evidence	Males and Females
	met-a-328	Malate	Wald ratio	1	0.111952	0.0165649	0.756616	0.0246987	6946	Suggestive	Males and Females
	met-a-329	Palmitate (16:0)	Wald ratio	1	1.06088	0.0890769	12.6347	0.962708	7352	No evidence	Males and Females
	met-a-330	Nonadecanoate (19:0)	Wald ratio	1	1.05025	0.134478	8.20232	0.962708	7335	No evidence	Males and Females
	met-a-331	Stearate (18:0)	Inverse variance weighted	2	0.465801	0.036293	5.9783	0.557379	7355	No evidence	Males and Females
	met-a-332	Oleate (18:1n9)	Wald ratio	1	0.101373	0.0118604	0.866464	0.0365338	7323	Suggestive	Males and Females
	met-a-333	Pentadecanoate (15:0)	Wald ratio	1	8.7555	0.764204	100.312	0.0811839	7063	No evidence	Males and Females
	met-a-335	Pipecolate	Wald ratio	1	0.993163	0.339932	2.90168	0.989994	7345	No evidence	Males and Females
	met-a-337	5-oxoproline	Wald ratio	1	0.766329	0.3283	1.78879	0.538309	7354	No evidence	Males and Females
	met-a-339	4-acetamidobutanoate	Inverse variance weighted	2	1.54247	0.300519	7.91702	0.603528	6523	No evidence	Males and Females
	met-a-344	N-acetylalanine	Wald ratio	1	0.0569806	0.00072499	4.47839	0.198204	7271	No evidence	Males and Females
	met-a-349	Heptanoate (7:0)	Inverse variance weighted	2	2.08087	0.195184	22.1842	0.543926	7355	No evidence	Males and Females
	met-a-350	Laurate (12:0)	Inverse variance weighted	2	0.525635	0.0136352	20.2632	0.729962	7346	No evidence	Males and Females
	met-a-354	Cortisone	Wald ratio	1	3.07567	0.14978	63.1577	0.466207	7136	No evidence	Males and Females
	met-a-355	Proline	Inverse variance weighted	3	0.88133	0.323639	2.40003	0.804794	7367	No evidence	Males and Females
	met-a-356	Citrulline	Inverse variance weighted	4	0.14629	0.031274	0.684298	0.0146083	7325	Suggestive	Males and Females
	met-a-359	Gamma-glutamylglutamine	Inverse variance weighted	2	0.631693	0.0977561	4.08196	0.629444	7226	No evidence	Males and Females
	met-a-360	Gamma-glutamyltyrosine	Inverse variance weighted	5	3.52918	0.618036	20.1527	0.155999	7037	No evidence	Males and Females
	met-a-361	Hypoxanthine	Wald ratio	1	2.39937	0.546711	10.5302	0.246127	6941	No evidence	Males and Females
	met-a-362	Betaine	Inverse variance weighted	2	0.446353	0.0258128	7.7183	0.579101	7357	No evidence	Males and Females
	met-a-366	Pelargonate (9:0)	Wald ratio	1	2.4869	0.111304	55.5654	0.565427	7356	No evidence	Males and Females
	met-a-373	X-03094	Inverse variance weighted	4	0.77327	0.269082	2.22217	0.633064	7356	No evidence	Males and Females
	met-a-375	Kynurenine	Inverse variance weighted	3	1.49947	0.663612	3.38814	0.330029	7368	No evidence	Males and Females
	met-a-378	Acetylphosphate	Inverse variance weighted	2	3.41475	0.251199	46.4193	0.356325	7345	No evidence	Males and Females
	met-a-379	Carnitine	Inverse variance weighted	17	1.51247	0.486053	4.70643	0.474997	7349	No evidence	Males and Females
	met-a-381	N-acetylornithine	Inverse variance weighted	2	0.778595	0.608632	0.996021	0.0464011	7146	Suggestive	Males and Females
	met-a-383	3-methyl-2-oxovalerate	Inverse variance weighted	3	2.5509	0.386663	16.8288	0.330625	7331	No evidence	Males and Females
	met-a-385	3-phenylpropionate (hydrocinnamate)	Wald ratio	1	0.901781	0.297775	2.73095	0.854895	5829	No evidence	Males and Females
	met-a-393	X-04499--3,4-dihydroxybutyrate	Wald ratio	1	0.724002	0.128388	4.08278	0.7144	6549	No evidence	Males and Females
	met-a-396	X-18601	Inverse variance weighted	2	0.697842	0.110709	4.39878	0.70172	7226	No evidence	Males and Females
	met-a-399	Indolelactate	Wald ratio	1	0.390248	0.0684654	2.22439	0.289295	6939	No evidence	Males and Females
	met-a-402	Eicosapentaenoate (EPA; 20:5n3)	Wald ratio	1	0.662945	0.268349	1.63778	0.373011	7367	No evidence	Males and Females
	met-a-403	Estrone 3-sulfate	Wald ratio	1	1.15207	0.835225	1.58912	0.388295	257	No evidence	Males and Females
	met-a-409	Docosahexaenoate (DHA; 22:6n3)	Wald ratio	1	0.652156	0.132306	3.21456	0.599416	7369	No evidence	Males and Females
	met-a-412	X-06246	Wald ratio	1	1.90113	0.332258	10.878	0.470357	5275	No evidence	Males and Females
	met-a-414	X-06307	Wald ratio	1	0.891788	0.417008	1.90712	0.767756	1643	No evidence	Males and Females
	met-a-417	Myo-inositol	Inverse variance weighted	2	0.445698	0.0581725	3.41479	0.436651	7354	No evidence	Males and Females
	met-a-419	1,5-anhydroglucitol (1,5-AG)	Inverse variance weighted	3	1.94362	0.931406	4.05587	0.0766165	7301	No evidence	Males and Females
	met-a-421	3-methyl-2-oxobutyrate	Wald ratio	1	13.2833	1.18263	149.198	0.0360889	7203	Suggestive	Males and Females
	met-a-422	1,6-anhydroglucose	Wald ratio	1	0.870137	0.377576	2.00526	0.743994	3422	No evidence	Males and Females
	met-a-425	1-stearoylglycerol (1-monostearin)	Wald ratio	1	0.297099	0.0366771	2.40662	0.255472	6556	No evidence	Males and Females
	met-a-426	X-08402	Inverse variance weighted	2	1.24392	0.721143	2.14567	0.432633	7284	No evidence	Males and Females
	met-a-427	2-hydroxyisobutyrate	Inverse variance weighted	2	1.08187	0.228202	5.12895	0.921054	6180	No evidence	Males and Females
	met-a-429	4-methyl-2-oxopentanoate	Inverse variance weighted	2	3.402	0.255499	45.2981	0.353958	7329	No evidence	Males and Females
	met-a-430	Phenyllactate (PLA)	Wald ratio	1	1.30307	0.308864	5.49749	0.718533	5702	No evidence	Males and Females
	met-a-431	Homocitrulline	Wald ratio	1	1.20923	0.474744	3.08006	0.690428	3950	No evidence	Males and Females
	met-a-432	Aspartylphenylalanine	Wald ratio	1	0.850718	0.444437	1.6284	0.62551	3838	No evidence	Males and Females
	met-a-433	Levulinate (4-oxovalerate)	Inverse variance weighted	2	0.258359	0.0107956	6.18303	0.403475	6535	No evidence	Males and Females
	met-a-434	Palmitoylcarnitine	Wald ratio	1	0.509379	0.121852	2.12937	0.355317	7259	No evidence	Males and Females
	met-a-435	X-08988	Wald ratio	1	5.96297	0.331263	107.338	0.225971	7329	No evidence	Males and Females
	met-a-440	X-10395	Wald ratio	1	1.21507	0.187849	7.85949	0.837951	7340	No evidence	Males and Females
	met-a-441	X-10429	Wald ratio	1	1.21653	0.18592	7.96015	0.837951	6388	No evidence	Males and Females
	met-a-444	X-10510	Inverse variance weighted	3	1.55345	0.711856	3.39001	0.268582	7347	No evidence	Males and Females
	met-a-445	1-linoleoylglycerol (1-monolinolein)	Wald ratio	1	0.409242	0.187679	0.892368	0.0246841	2759	Suggestive	Males and Females
	met-a-446	Indoleacetate	Inverse variance weighted	2	0.198354	0.0623049	0.631477	0.00618033	7180	Suggestive	Males and Females
	met-a-449	N-acetylglycine	Wald ratio	1	0.561781	0.17534	1.79992	0.331719	6715	No evidence	Males and Females
	met-a-457	N-(2-furoyl)glycine	Wald ratio	1	1.08661	0.703295	1.67884	0.708242	522	No evidence	Males and Females
	met-a-460	Androsterone sulfate	Inverse variance weighted	3	1.13688	0.86607	1.49237	0.355399	7338	No evidence	Males and Females
	met-a-461	3-carboxy-4-methyl-5-propyl-2-furanpropanoate (CMPF)	Wald ratio	1	1.01995	0.550384	1.89012	0.94996	7363	No evidence	Males and Females
	met-a-462	3-(4-hydroxyphenyl)lactate	Wald ratio	1	0.200022	0.0401741	0.995885	0.0494101	7346	Suggestive	Males and Females
	met-a-463	Acetylcarnitine	Inverse variance weighted	2	0.82494	0.289028	2.35453	0.719111	7356	No evidence	Males and Females
	met-a-464	Serine	Inverse variance weighted	2	1.66736	0.497798	5.58479	0.407134	7349	No evidence	Males and Females
	met-a-467	Hexanoylcarnitine	Inverse variance weighted	4	0.774293	0.516754	1.16019	0.21503	7340	No evidence	Males and Females
	met-a-470	Glycochenodeoxycholate	Wald ratio	1	1.3563	0.682008	2.69724	0.384916	6687	No evidence	Males and Females
	met-a-471	2-aminobutyrate	Inverse variance weighted	2	0.0968396	0.00402794	2.32821	0.150126	7365	No evidence	Males and Females
	met-a-472	Scyllo-inositol	Wald ratio	1	1.0945	0.502325	2.38476	0.820235	6119	No evidence	Males and Females
	met-a-473	Dodecanedioate	Wald ratio	1	1.72747	0.480488	6.21064	0.402411	5130	No evidence	Males and Females
	met-a-474	Gamma-glutamylvaline	Wald ratio	1	0.115196	0.00659661	2.01167	0.138606	7307	No evidence	Males and Females
	met-a-475	Indolepropionate	Wald ratio	1	0.852342	0.325143	2.23436	0.745232	7358	No evidence	Males and Females
	met-a-476	Butyrylcarnitine	Inverse variance weighted	3	0.924388	0.463414	1.84391	0.823402	7349	No evidence	Males and Females
	met-a-477	Myristoleate (14:1n5)	Wald ratio	1	0.976043	0.353182	2.69736	0.962708	7355	No evidence	Males and Females
	met-a-478	Dehydroisoandrosterone sulfate (DHEA-S)	Inverse variance weighted	2	0.748369	0.153211	3.65545	0.720198	7346	No evidence	Males and Females
	met-a-479	Propionylcarnitine	Inverse variance weighted	4	0.701051	0.292602	1.67966	0.425618	7364	No evidence	Males and Females
	met-a-481	Caprylate (8:0)	Inverse variance weighted	2	5.83706	0.645969	52.7444	0.116209	7355	No evidence	Males and Females
	met-a-482	10-undecenoate (11:1n1)	Inverse variance weighted	2	0.790702	0.27626	2.26312	0.661604	7358	No evidence	Males and Females
	met-a-483	Docosapentaenoate (n3 DPA; 22:5n3)	Wald ratio	1	0.352329	0.105743	1.17394	0.0893487	7373	No evidence	Males and Females
	met-a-484	X-11204	Inverse variance weighted	2	1.66994	0.173165	16.1043	0.657418	5584	No evidence	Males and Females
	met-a-485	X-02269	Inverse variance weighted	2	0.967767	0.584678	1.60186	0.898597	7256	No evidence	Males and Females
	met-a-489	X-11247	Wald ratio	1	0.778468	0.453387	1.33663	0.363886	6970	No evidence	Males and Females
	met-a-490	X-11261	Inverse variance weighted	2	0.899397	0.545524	1.48282	0.677658	7322	No evidence	Males and Females
	met-a-492	X-02249	Wald ratio	1	1.38536	0.473708	4.05151	0.551608	7369	No evidence	Males and Females
	met-a-495	X-11315	Wald ratio	1	1.80711	0.396255	8.24124	0.444682	7337	No evidence	Males and Females
	met-a-496	X-11317	Inverse variance weighted	2	0.494175	0.101541	2.40502	0.382636	5598	No evidence	Males and Females
	met-a-497	1-linoleoylglycerophosphoethanolamine*	Wald ratio	1	1.55573	0.770014	3.1432	0.218077	7369	No evidence	Males and Females
	met-a-498	X-11327	Inverse variance weighted	2	2.16752	0.242276	19.3918	0.488974	7229	No evidence	Males and Females
	met-a-499	X-11334	Wald ratio	1	9.91988	1.56868	62.7305	0.0147493	5211	Suggestive	Males and Females
	met-a-500	3-dehydrocarnitine*	Inverse variance weighted	3	0.644371	0.261024	1.59071	0.340481	7361	No evidence	Males and Females
	met-a-501	Pyroglutamine*	Inverse variance weighted	2	0.693051	0.330528	1.45319	0.331754	7354	No evidence	Males and Females
	met-a-502	C-glycosyltryptophan*	Wald ratio	1	1.25465	0.142575	11.0409	0.837996	1756	No evidence	Males and Females
	met-a-504	X-11381	Wald ratio	1	1.16541	0.206311	6.58314	0.862433	7308	No evidence	Males and Females
	met-a-505	X-03056--N-[3-(2-Oxopyrrolidin-1-yl)propyl]acetamide	Inverse variance weighted	4	1.03427	0.590809	1.81058	0.90612	7363	No evidence	Males and Females
	met-a-506	X-11412	Wald ratio	1	0.325191	0.0200267	5.28042	0.429581	6497	No evidence	Males and Females
	met-a-507	X-01911	Wald ratio	1	1.59846	0.814984	3.13514	0.172337	6000	No evidence	Males and Females
	met-a-510	X-09789	Inverse variance weighted	2	0.559477	0.296116	1.05707	0.07361	7356	No evidence	Males and Females
	met-a-513	X-11440	Inverse variance weighted	3	0.72535	0.577894	0.910431	0.00561807	7250	Suggestive	Males and Females
	met-a-514	X-11441	Wald ratio	1	0.915816	0.689055	1.2172	0.544609	6642	No evidence	Males and Females
	met-a-515	X-11442	Wald ratio	1	0.915742	0.688819	1.21742	0.544609	6712	No evidence	Males and Females
	met-a-516	X-11444	Wald ratio	1	1.66681	0.537866	5.16532	0.375966	7313	No evidence	Males and Females
	met-a-517	X-11445--5-alpha-pregnan-3beta,20alpha-disulfate	Inverse variance weighted	3	0.736485	0.432014	1.25554	0.261074	2537	No evidence	Males and Females
	met-a-518	X-11452	Wald ratio	1	1.98987	0.810877	4.88307	0.133023	6150	No evidence	Males and Females
	met-a-519	X-11469	Inverse variance weighted	3	1.00755	0.667712	1.52035	0.971421	7330	No evidence	Males and Females
	met-a-520	X-11470	Wald ratio	1	1.09384	0.398305	3.00396	0.861846	6857	No evidence	Males and Females
	met-a-521	X-11478	Wald ratio	1	0.562647	0.305707	1.03554	0.0646313	6169	No evidence	Males and Females
	met-a-522	X-11483	Wald ratio	1	0.562686	0.212906	1.48711	0.246177	4274	No evidence	Males and Females
	met-a-524	X-11491	Inverse variance weighted	2	0.778674	0.518573	1.16924	0.227756	6200	No evidence	Males and Females
	met-a-526	HWESASXX*	Inverse variance weighted	2	0.442449	0.260354	0.751902	0.00257869	1711	Suggestive	Males and Females
	met-a-527	X-11521	Wald ratio	1	0.431714	0.0929498	2.00514	0.283689	6753	No evidence	Males and Females
	met-a-528	X-11529	Wald ratio	1	0.956411	0.834759	1.09579	0.52082	6250	No evidence	Males and Females
	met-a-531	X-11538	Wald ratio	1	2.00198	0.527751	7.59432	0.307525	7355	No evidence	Males and Females
	met-a-534	X-11550	Wald ratio	1	0.181036	0.00666978	4.9138	0.310231	7329	No evidence	Males and Females
	met-a-536	X-11593--O-methylascorbate*	Inverse variance weighted	6	1.43325	0.827524	2.48234	0.198991	7344	No evidence	Males and Females
	met-a-537	Adrenate (22:4n6)	Wald ratio	1	0.483464	0.197572	1.18305	0.111423	7330	No evidence	Males and Females
	met-a-539	ADSGEGDFXAEGGGVR*	Inverse variance weighted	2	1.22007	0.726915	2.0478	0.451543	3659	No evidence	Males and Females
	met-a-540	X-11786--methylcysteine	Wald ratio	1	0.784488	0.353655	1.74018	0.550421	2773	No evidence	Males and Females
	met-a-541	X-11787	Inverse variance weighted	2	1.35947	0.344874	5.35891	0.660799	7362	No evidence	Males and Females
	met-a-542	X-11792	Inverse variance weighted	3	1.05418	0.79783	1.3929	0.710511	2391	No evidence	Males and Females
	met-a-545	X-11799	Wald ratio	1	1.11101	0.830935	1.48549	0.477502	4817	No evidence	Males and Females
	met-a-555	X-11858	Wald ratio	1	0.567552	0.374563	0.859977	0.00755209	3221	Suggestive	Males and Females
	met-a-558	1-arachidonoylglycerophosphocholine*	Inverse variance weighted	3	0.810772	0.485429	1.35417	0.422827	7063	No evidence	Males and Females
	met-a-559	1-palmitoleoylglycerophosphocholine*	Wald ratio	1	0.967957	0.247134	3.79122	0.962708	7364	No evidence	Males and Females
	met-a-560	X-11905	Wald ratio	1	0.852924	0.52482	1.38615	0.52082	4409	No evidence	Males and Females
	met-a-562	X-12013	Wald ratio	1	0.860801	0.683639	1.08387	0.202333	474	No evidence	Males and Females
	met-a-566	X-12038	Wald ratio	1	0.277539	0.0233391	3.30037	0.310231	7315	No evidence	Males and Females
	met-a-568	X-12040	Inverse variance weighted	2	1.05685	0.940925	1.18706	0.350943	171	No evidence	Males and Females
	met-a-570	X-12063	Inverse variance weighted	6	0.84348	0.645109	1.10285	0.213371	6797	No evidence	Males and Females
	met-a-572	Gamma-glutamylphenylalanine	Wald ratio	1	0.106772	0.00340153	3.35153	0.203299	7306	No evidence	Males and Females
	met-a-573	Isobutyrylcarnitine	Inverse variance weighted	2	0.945449	0.550834	1.62277	0.83873	7365	No evidence	Males and Females
	met-a-576	Palmitoleate (16:1n7)	Wald ratio	1	0.975978	0.352182	2.70466	0.962708	7327	No evidence	Males and Females
	met-a-577	Alpha-ketoglutarate	Wald ratio	1	1.12805	0.553883	2.29741	0.739876	1118	No evidence	Males and Females
	met-a-578	Erythronate*	Inverse variance weighted	3	2.54271	0.498058	12.9811	0.26187	7307	No evidence	Males and Females
	met-a-580	X-12092	Inverse variance weighted	5	1.0353	0.865676	1.23816	0.703953	7089	No evidence	Males and Females
	met-a-581	X-12093	Inverse variance weighted	2	1.10735	0.873599	1.40366	0.39926	2759	No evidence	Males and Females
	met-a-582	X-12094	Wald ratio	1	2.91079	0.647836	13.0785	0.163404	7044	No evidence	Males and Females
	met-a-583	X-12095--N1-methyl-3-pyridone-4-carboxamide	Wald ratio	1	3.33407	0.613067	18.1318	0.163404	7269	No evidence	Males and Females
	met-a-584	X-12100--hydroxytryptophan*	Inverse variance weighted	2	1.29301	0.255157	6.55236	0.756285	7066	No evidence	Males and Females
	met-a-587	X-12188	Inverse variance weighted	2	1.00029	0.784519	1.27541	0.998133	296	No evidence	Males and Females
	met-a-588	X-12189	Inverse variance weighted	2	1.0002	0.846296	1.18209	0.99814	102	No evidence	Males and Females
	met-a-596	X-12244--N-acetylcarnosine	Inverse variance weighted	3	1.10368	0.451419	2.69841	0.828768	6279	No evidence	Males and Females
	met-a-601	ADpSGEGDFXAEGGGVR*	Wald ratio	1	1.47001	0.71696	3.01402	0.292935	3845	No evidence	Males and Females
	met-a-602	1-eicosatrienoylglycerophosphocholine*	Inverse variance weighted	2	2.40084	0.442279	13.0325	0.310219	7362	No evidence	Males and Females
	met-a-607	1-eicosadienoylglycerophosphocholine*	Wald ratio	1	3.02926	0.652837	14.0562	0.156947	6506	No evidence	Males and Females
	met-a-608	X-12435	Wald ratio	1	1.1301	0.953277	1.33971	0.158891	176	No evidence	Males and Females
	met-a-609	X-12441--12-hydroxyeicosatetraenoate (12-HETE)	Wald ratio	1	0.889362	0.677469	1.16753	0.39841	2725	No evidence	Males and Females
	met-a-610	X-12442--5,8-tetradecadienoate	Wald ratio	1	1.16027	0.569521	2.3638	0.682215	7334	No evidence	Males and Females
	met-a-613	X-12456	Inverse variance weighted	2	0.647932	0.235782	1.78053	0.400109	4533	No evidence	Males and Females
	met-a-615	Octanoylcarnitine	Inverse variance weighted	3	0.815739	0.570336	1.16673	0.264667	7345	No evidence	Males and Females
	met-a-616	Alpha-hydroxyisovalerate	Inverse variance weighted	3	0.841054	0.271113	2.60915	0.764421	7222	No evidence	Males and Females
	met-a-618	Decanoylcarnitine	Inverse variance weighted	3	0.818705	0.545412	1.22894	0.334426	7320	No evidence	Males and Females
	met-a-623	5-dodecenoate (12:1n7)	Wald ratio	1	0.971443	0.288368	3.27256	0.962708	7322	No evidence	Males and Females
	met-a-624	Stearidonate (18:4n3)	Wald ratio	1	0.467963	0.187313	1.16911	0.104047	7330	No evidence	Males and Females
	met-a-626	10-nonadecenoate (19:1n9)	Wald ratio	1	0.183237	0.0373402	0.899186	0.0365338	7345	Suggestive	Males and Females
	met-a-627	Epiandrosterone sulfate	Inverse variance weighted	2	1.13182	0.87309	1.46723	0.349728	7326	No evidence	Males and Females
	met-a-629	X-12510--2-aminooctanoic acid	Inverse variance weighted	3	0.988422	0.733206	1.33247	0.939084	7132	No evidence	Males and Females
	met-a-630	X-12524	Inverse variance weighted	2	0.0231025	0.000405861	1.31505	0.0676718	7362	No evidence	Males and Females
	met-a-633	X-12556	Inverse variance weighted	2	1.10907	0.361529	3.40231	0.856359	7049	No evidence	Males and Females
	met-a-634	1-arachidonoylglycerophosphoinositol*	Inverse variance weighted	3	1.07294	0.236184	4.87414	0.927362	7351	No evidence	Males and Females
	met-a-636	X-12644	Inverse variance weighted	2	1.49688	0.415143	5.39728	0.537586	7347	No evidence	Males and Females
	met-a-638	Asparagine	Inverse variance weighted	2	1.07077	0.265328	4.32129	0.923468	7316	No evidence	Males and Females
	met-a-640	X-12696	Inverse variance weighted	2	2.68681	0.999675	7.22127	0.0500713	6994	No evidence	Males and Females
	met-a-641	X-12704	Wald ratio	1	1.73867	0.947387	3.19086	0.0741754	1766	No evidence	Males and Females
	met-a-642	X-12712	Inverse variance weighted	2	1.03531	0.86378	1.24091	0.707289	75	No evidence	Males and Females
	met-a-649	X-12740	Wald ratio	1	1.08806	0.61283	1.93182	0.77323	3491	No evidence	Males and Females
	met-a-652	Isovalerylcarnitine	Inverse variance weighted	3	0.531913	0.301821	0.937416	0.0289958	7344	Suggestive	Males and Females
	met-a-653	Stearoylcarnitine	Wald ratio	1	0.518984	0.128326	2.0989	0.357567	6768	No evidence	Males and Females
	met-a-654	1-stearoylglycerophosphoethanolamine	Wald ratio	1	2.06434	0.603664	7.05937	0.247924	6929	No evidence	Males and Females
	met-a-656	Bradykinin, des-arg(9)	Inverse variance weighted	3	1.05711	0.873309	1.2796	0.568716	4452	No evidence	Males and Females
	met-a-661	X-12798	Inverse variance weighted	3	0.991825	0.771442	1.27517	0.948949	7119	No evidence	Males and Females
	met-a-665	X-12844	Inverse variance weighted	3	0.889411	0.374875	2.11018	0.790339	7322	No evidence	Males and Females
	met-a-667	X-12850	Inverse variance weighted	3	0.592632	0.349252	1.00561	0.05247	1212	No evidence	Males and Females
	met-a-668	Laurylcarnitine	Wald ratio	1	0.775209	0.252223	2.3826	0.656701	4925	No evidence	Males and Females
	met-a-670	X-12855	Inverse variance weighted	2	1.75398	0.70018	4.39382	0.230421	4800	No evidence	Males and Females
	met-a-671	X-12990--docosapentaenoic acid (n6-DPA)	Wald ratio	1	1.87135	0.800148	4.37663	0.148274	2545	No evidence	Males and Females
	met-a-673	X-13069	Wald ratio	1	4.13969	1.27098	13.4833	0.0183729	6381	Suggestive	Males and Females
	met-a-675	X-13215	Inverse variance weighted	2	0.554424	0.0962682	3.19301	0.509057	5885	No evidence	Males and Females
	met-a-677	Phenylacetylglutamine	Wald ratio	1	1.16267	0.455659	2.9667	0.752485	7364	No evidence	Males and Females
	met-a-678	Pro-hydroxy-pro	Wald ratio	1	2.1585	0.254773	18.2872	0.480342	7344	No evidence	Males and Females
	met-a-679	N2,N2-dimethylguanosine	Inverse variance weighted	2	2.51043	0.346434	18.1918	0.362338	4900	No evidence	Males and Females
	met-a-680	Cysteine-glutathione disulfide	Wald ratio	1	1.06753	0.564843	2.0176	0.840529	1982	No evidence	Males and Females
	met-a-681	Oleoylcarnitine	Wald ratio	1	0.544608	0.150127	1.97564	0.355317	7263	No evidence	Males and Females
	met-a-682	1-arachidonoylglycerophosphoethanolamine*	Inverse variance weighted	3	0.607633	0.304466	1.21267	0.157637	7350	No evidence	Males and Females
	met-a-683	X-13429	Wald ratio	1	0.356932	0.17042	0.747565	0.00630784	5953	Suggestive	Males and Females
	met-a-684	X-13431--nonanoylcarnitine*	Inverse variance weighted	2	1.00444	0.7634	1.32158	0.974777	6234	No evidence	Males and Females
	met-a-685	X-13435	Inverse variance weighted	2	0.382574	0.1082	1.3527	0.135922	6543	No evidence	Males and Females
	met-a-686	X-13477	Wald ratio	1	0.71689	0.161416	3.1839	0.661717	5694	No evidence	Males and Females
	met-a-689	2-stearoylglycerophosphocholine*	Wald ratio	1	1.35902	0.280577	6.58262	0.703127	7291	No evidence	Males and Females
	met-a-690	2-linoleoylglycerophosphocholine*	Wald ratio	1	3.78443	0.594393	24.0951	0.158781	6538	No evidence	Males and Females
	met-a-691	X-13496	Inverse variance weighted	2	3.10309	0.205049	46.9604	0.413972	7217	No evidence	Males and Females
	met-a-693	X-13548	Inverse variance weighted	2	1.64401	0.0537466	50.2871	0.775753	5768	No evidence	Males and Females
	met-a-697	2-methylbutyroylcarnitine	Wald ratio	1	0.484688	0.0617691	3.80324	0.490787	7007	No evidence	Males and Females
	met-a-698	Hydroxyisovaleroyl carnitine	Inverse variance weighted	2	0.681814	0.174477	2.66436	0.581793	5306	No evidence	Males and Females
	met-a-699	Glutaroyl carnitine	Inverse variance weighted	7	0.950571	0.593744	1.52184	0.832791	7256	No evidence	Males and Females
	met-a-700	X-13658	Wald ratio	1	1.0689	0.633221	1.80435	0.80302	1383	No evidence	Males and Females
	met-a-701	X-13671	Wald ratio	1	0.427858	0.0804406	2.27575	0.31943	6883	No evidence	Males and Females
	met-a-702	2-tetradecenoyl carnitine	Wald ratio	1	0.576461	0.179152	1.85489	0.355571	6595	No evidence	Males and Females
	met-a-704	X-13741	Wald ratio	1	0.80519	0.373906	1.73394	0.579822	5035	No evidence	Males and Females
	met-a-707	1-palmitoylglycerophosphoethanolamine	Wald ratio	1	0.867574	0.154535	4.87065	0.871793	7317	No evidence	Males and Females
	met-a-709	Tetradecanedioate	Wald ratio	1	1.57846	0.773042	3.22305	0.210124	5629	No evidence	Males and Females
	met-a-710	2-hydroxypalmitate	Wald ratio	1	45.4336	1.95432	1056.23	0.0174343	7348	Suggestive	Males and Females
	met-a-711	Hexadecanedioate	Wald ratio	1	1.87789	0.700907	5.03127	0.210124	6447	No evidence	Males and Females
	met-a-712	Dihomo-linolenate (20:3n3 or n6)	Inverse variance weighted	2	3.01905	0.443491	20.5521	0.258844	7358	No evidence	Males and Females
	met-a-713	X-13859	Wald ratio	1	12.0596	0.644137	225.783	0.0957651	6604	No evidence	Males and Females
	met-a-717	X-14086	Wald ratio	1	0.806972	0.341043	1.90945	0.62551	2651	No evidence	Males and Females
	met-a-719	X-14189--leucylalanine	Wald ratio	1	0.881075	0.529894	1.465	0.62551	2709	No evidence	Males and Females
	met-a-720	X-14205--alpha-glutamyltyrosine	Inverse variance weighted	2	0.957572	0.567517	1.61571	0.870962	1489	No evidence	Males and Females
	met-a-721	X-14208--phenylalanylserine	Inverse variance weighted	2	0.698706	0.466292	1.04696	0.0822851	1657	No evidence	Males and Females
	met-a-722	X-14304--leucylalanine	Inverse variance weighted	2	0.741965	0.468773	1.17437	0.202687	2400	No evidence	Males and Females
	met-a-725	X-14473	Wald ratio	1	0.996719	0.376002	2.64213	0.994728	6486	No evidence	Males and Females
	met-a-728	X-14625	Wald ratio	1	0.595679	0.0978264	3.62718	0.574068	7092	No evidence	Males and Females
	met-a-735	Octadecanedioate	Wald ratio	1	2.00198	0.527751	7.59432	0.307525	6876	No evidence	Males and Females
	met-a-739	Dimethylarginine (SDMA + ADMA)	Wald ratio	1	9.03778	0.272629	299.607	0.217793	6940	No evidence	Males and Females
	met-a-742	Succinylcarnitine	Inverse variance weighted	6	1.07019	0.568979	2.0129	0.833316	6552	No evidence	Males and Females
	met-a-743	Tryptophan betaine	Wald ratio	1	1.29685	0.946774	1.77638	0.105386	7014	No evidence	Males and Females
	met-a-746	5alpha-androstan-3beta,17beta-diol disulfate	Inverse variance weighted	3	0.997951	0.496363	2.00641	0.995408	6934	No evidence	Males and Females
	met-a-747	4-androsten-3beta,17beta-diol disulfate 1*	Inverse variance weighted	2	0.778967	0.522449	1.16143	0.220324	7355	No evidence	Males and Females
	met-a-748	4-androsten-3beta,17beta-diol disulfate 2*	Inverse variance weighted	2	1.00294	0.522377	1.92559	0.99297	7333	No evidence	Males and Females
	met-a-751	Palmitoyl sphingomyelin	Wald ratio	1	36.3797	1.45426	910.073	0.0286704	7366	Suggestive	Males and Females
	met-a-753	Cis-4-decenoyl carnitine	Inverse variance weighted	2	0.752189	0.460104	1.2297	0.25616	7219	No evidence	Males and Females
	met-b-121	NK:%Eff	Wald ratio	1	1.12205	0.874521	1.43963	0.365157	434	No evidence	Females
	met-b-128	B:%Mature	Wald ratio	1	0.882524	0.688977	1.13044	0.322497	448	No evidence	Females
	met-b-143	CD32 on pDC	Wald ratio	1	0.825869	0.637555	1.0698	0.147347	457	No evidence	Females
	met-b-144	CD27 on IgA+B	Wald ratio	1	1.18922	0.94071	1.50338	0.147347	459	No evidence	Females
	met-b-146	CD27 on IgG+B	Wald ratio	1	1.1779	0.943887	1.46994	0.147347	459	No evidence	Females
	met-b-147	CD161 on CD4mem	Wald ratio	1	1.18527	0.941816	1.49165	0.147347	414	No evidence	Females
	met-b-148	PD1 on CD4mem	Wald ratio	1	1.21251	0.934297	1.57357	0.147347	451	No evidence	Females
	met-b-150	CD32 on mDC	Wald ratio	1	1.01005	0.789541	1.29214	0.936587	456	No evidence	Females
	met-b-151	CD34 on Stem	Inverse variance weighted	2	1.12609	0.874085	1.45075	0.358213	423	No evidence	Females
	met-b-155	CD27 on CD4 T	Wald ratio	1	1.16542	0.947442	1.43355	0.147347	460	No evidence	Females
	met-b-156	CD39 on CD4 T	Wald ratio	1	0.926372	0.825531	1.03953	0.193374	457	No evidence	Females
	met-b-157	CD27 on CD8 T	Wald ratio	1	1.12694	0.958728	1.32466	0.147347	460	No evidence	Females
	met-b-159	CD123 on 11c+123+DC	Inverse variance weighted	6	1.0036	0.894162	1.12643	0.951355	419	No evidence	Females
	met-b-162	CD32 on 11c+123+DC	Inverse variance weighted	2	1.03723	0.892791	1.20505	0.632784	460	No evidence	Females
	met-b-165	CD8:%TM-like	Wald ratio	1	0.863296	0.707627	1.05321	0.147347	454	No evidence	Females
	met-b-178	CD4:%RTE	Wald ratio	1	0.937395	0.728068	1.2069	0.616069	454	No evidence	Females
	met-b-179	CD8:%SCM	Wald ratio	1	1.17041	0.983156	1.39332	0.076891	427	No evidence	Females
	met-b-189	CD4:%Treg(39+73-)	Wald ratio	1	0.925932	0.80645	1.06312	0.274957	456	No evidence	Females
	met-b-191	CD4:%Treg(39+)	Wald ratio	1	0.927062	0.809205	1.06209	0.274957	458	No evidence	Females
	met-b-192	CD4:%Treg(39-73+)	Wald ratio	1	0.998047	0.818452	1.21705	0.98459	419	No evidence	Females
	met-b-193	CD4:%Treg(73+)	Wald ratio	1	0.997999	0.814449	1.22292	0.98459	419	No evidence	Females
	met-b-194	CD4:%Treg(39+73+)	Wald ratio	1	0.925856	0.796733	1.07591	0.314765	452	No evidence	Females
	met-b-211	CD4mem:%cFTH (1)	Wald ratio	1	1.04656	0.820212	1.33536	0.714381	412	No evidence	Females
	met-b-239	NKeff:%337+	Wald ratio	1	0.995891	0.758152	1.30818	0.976397	457	No evidence	Females
	met-b-249	NKearly:%337+158b+	Wald ratio	1	1.00232	0.784481	1.28065	0.985199	458	No evidence	Females
	met-b-251	NKearly:%337+	Wald ratio	1	1.17488	0.902941	1.52873	0.230183	458	No evidence	Females
	met-b-268	1c+mDC:%32+	Wald ratio	1	0.961119	0.79452	1.16265	0.683039	460	No evidence	Females
	met-c-838	Acetoacetate	Wald ratio	1	1.69138	0.926421	3.08797	0.0870522	19257	No evidence	Males and Females
	met-c-839	Acetate	Wald ratio	1	0.654407	0.411497	1.04071	0.0732248	24742	No evidence	Males and Females
	met-c-840	Alanine	Inverse variance weighted	3	1.22842	0.877156	1.72035	0.231214	22569	No evidence	Males and Females
	met-c-842	Apolipoprotein A-I	Inverse variance weighted	10	0.984511	0.877143	1.10502	0.791037	18400	No evidence	Males and Females
	met-c-846	3-hydroxybutyrate	Wald ratio	1	1.10282	0.708452	1.71673	0.664673	24147	No evidence	Males and Females
	met-c-852	22:6, docosahexaenoic acid	Inverse variance weighted	4	0.989786	0.822739	1.19075	0.913314	13498	No evidence	Males and Females
	met-c-854	Description of average fatty acid chain length, not actual carbon number	Wald ratio	1	0.915024	0.608992	1.37485	0.669012	13473	No evidence	Males and Females
	met-c-855	Omega-3 fatty acids	Inverse variance weighted	4	0.995942	0.837562	1.18427	0.963292	13544	No evidence	Males and Females
	met-c-856	Omega-6 fatty acids	Inverse variance weighted	13	1.00779	0.921167	1.10255	0.865663	13502	No evidence	Males and Females
	met-c-857	Omega-7, omega-9 and saturated fatty acids	Inverse variance weighted	6	1.07437	0.943317	1.22362	0.27979	13506	No evidence	Males and Females
	met-c-858	Free cholesterol	Inverse variance weighted	13	0.989255	0.90122	1.08589	0.820274	13497	No evidence	Males and Females
	met-c-860	Glutamine	Inverse variance weighted	3	0.949487	0.705843	1.27723	0.731891	24167	No evidence	Males and Females
	met-c-862	Glycoproteins	Inverse variance weighted	10	1.02616	0.9646	1.09165	0.413278	18726	No evidence	Males and Females
	met-c-863	Glycoprotein acetyls	Inverse variance weighted	7	1.10211	0.873512	1.39053	0.41235	19270	No evidence	Males and Females
	met-c-873	Isoleucine	Wald ratio	1	1.03814	0.730026	1.47629	0.834962	22549	No evidence	Males and Females
	met-c-893	18:2, linoleic acid (LA)	Inverse variance weighted	14	1.04317	0.956122	1.13815	0.341736	13523	No evidence	Males and Females
	met-c-894	Lactate	Inverse variance weighted	2	1.18314	0.801678	1.74611	0.397072	22644	No evidence	Males and Females
	met-c-897	Leucine	Inverse variance weighted	3	1.21879	0.989543	1.50114	0.0627269	22500	No evidence	Males and Females
	met-c-916	Mono-unsaturated fatty acids	Inverse variance weighted	6	1.03451	0.905293	1.18217	0.618201	13535	No evidence	Males and Females
	met-c-917	Other polyunsaturated fatty acids than 18:2	Inverse variance weighted	10	0.966187	0.904344	1.03226	0.308078	13549	No evidence	Males and Females
	met-c-918	Phosphatidylcholine and other cholines	Inverse variance weighted	6	0.970887	0.870964	1.08227	0.593914	13539	No evidence	Males and Females
	met-c-920	Pyruvate	Inverse variance weighted	2	1.25287	0.717755	2.18695	0.427664	22529	No evidence	Males and Females
	met-c-933	Serum total cholesterol	Inverse variance weighted	21	0.9888	0.917161	1.06604	0.769126	21488	No evidence	Males and Females
	met-c-935	Sphingomyelins	Inverse variance weighted	8	0.946303	0.821778	1.0897	0.443252	13471	No evidence	Males and Females
	met-c-937	Total phosphoglycerides	Inverse variance weighted	8	0.982575	0.884865	1.09108	0.742202	13514	No evidence	Males and Females
	met-c-940	Valine	Inverse variance weighted	5	1.03755	0.811524	1.32652	0.768736	24898	No evidence	Males and Females
	moderate_to_vigourous_PA	moderate_to_vigourous_PA	Inverse variance weighted	6	0.803961	0.502516	1.28623	0.362767	592552	No evidence	Males and Females
	prot-a-1	APOBEC1 complementation factor	Wald ratio	1	0.97288	0.872833	1.08439	0.619466	3301	No evidence	Males and Females
	prot-a-10	Histo-blood group ABO system transferase	Inverse variance weighted	3	1.02961	1.00331	1.0566	0.0270671	3301	Suggestive	Males and Females
	prot-a-100	Angiopoietin-related protein 7	Wald ratio	1	0.946144	0.765106	1.17002	0.609414	3301	No evidence	Males and Females
	prot-a-1000	RNA-binding protein EWS	Inverse variance weighted	2	0.994342	0.85408	1.15764	0.941699	3301	No evidence	Males and Females
	prot-a-1002	Exosome complex component RRP40	Wald ratio	1	1.07761	0.964271	1.20426	0.187407	3301	No evidence	Males and Females
	prot-a-1003	Exostosin-like 2	Wald ratio	1	0.940932	0.838348	1.05607	0.301249	3301	No evidence	Males and Females
	prot-a-1005	Coagulation factor Xa	Inverse variance weighted	4	0.977671	0.909911	1.05048	0.537746	3301	No evidence	Males and Females
	prot-a-1006	Coagulation Factor X	Inverse variance weighted	3	0.974863	0.905556	1.04947	0.498658	3301	No evidence	Males and Females
	prot-a-1008	Tissue Factor	Wald ratio	1	0.95456	0.80384	1.13354	0.595834	3301	No evidence	Males and Females
	prot-a-1009	Coagulation Factor VIII	Inverse variance weighted	2	1.06995	1.00725	1.13655	0.0281966	3301	Suggestive	Males and Females
	prot-a-101	Ankyrin-2	Wald ratio	1	1.0625	0.977606	1.15476	0.153602	3301	No evidence	Males and Females
	prot-a-1011	Fatty acid-binding protein, liver	Wald ratio	1	0.919817	0.778328	1.08703	0.326695	3301	No evidence	Males and Females
	prot-a-1018	Fumarylacetoacetase	Wald ratio	1	1.05481	0.994304	1.11899	0.0766519	3301	No evidence	Males and Females
	prot-a-1020	Protein FAM107A	Wald ratio	1	1.08864	0.919464	1.28895	0.324327	3301	No evidence	Males and Females
	prot-a-1024	Protein FAM150B	Wald ratio	1	0.923897	0.787421	1.08403	0.331732	3301	No evidence	Males and Females
	prot-a-1025	Protein FAM151A	Wald ratio	1	0.933478	0.823913	1.05761	0.279851	3301	No evidence	Males and Females
	prot-a-1027	Protein FAM163A	Inverse variance weighted	2	0.956696	0.895	1.02265	0.193048	3301	No evidence	Males and Females
	prot-a-103	Ankyrin repeat domain-containing protein 46	Inverse variance weighted	2	0.95286	0.728675	1.24602	0.724214	3301	No evidence	Males and Females
	prot-a-1031	Protein FAM171B	Wald ratio	1	1.00013	0.897831	1.11409	0.998053	3301	No evidence	Males and Females
	prot-a-1033	Protein FAM173A	Wald ratio	1	0.993684	0.804952	1.22667	0.952989	3301	No evidence	Males and Females
	prot-a-1034	Membrane protein FAM174A	Wald ratio	1	1.00659	0.944267	1.07302	0.840393	3301	No evidence	Males and Females
	prot-a-1037	Protein FAM177A1	Wald ratio	1	0.955729	0.90859	1.00531	0.0793148	3301	No evidence	Males and Females
	prot-a-1038	Protein FAM189A2	Wald ratio	1	0.885174	0.806193	0.971893	0.0105312	3301	Suggestive	Males and Females
	prot-a-1041	Protein FAM19A3	Wald ratio	1	1.00921	0.810096	1.25726	0.934847	3301	No evidence	Males and Females
	prot-a-1042	Protein FAM19A4	Wald ratio	1	1.08559	0.869518	1.35537	0.468285	3301	No evidence	Males and Females
	prot-a-1043	Protein FAM19A5	Wald ratio	1	0.926486	0.704672	1.21812	0.584471	3301	No evidence	Males and Females
	prot-a-1045	Pseudokinase FAM20A	Inverse variance weighted	4	0.985811	0.864856	1.12368	0.830572	3301	No evidence	Males and Females
	prot-a-1046	Glycosaminoglycan xylosylkinase	Inverse variance weighted	3	1.02736	0.800886	1.31787	0.831772	3301	No evidence	Males and Females
	prot-a-1047	Redox-regulatory protein FAM213A	Wald ratio	1	0.928709	0.79121	1.0901	0.365627	3301	No evidence	Males and Females
	prot-a-1048	Protein FAM24B	Wald ratio	1	1.07947	0.839439	1.38814	0.551186	3301	No evidence	Males and Females
	prot-a-105	Acidic leucine-rich nuclear phosphoprotein 32 family member B	Inverse variance weighted	2	0.906505	0.793378	1.03576	0.14893	3301	No evidence	Males and Females
	prot-a-1050	Protein FAM3B	Inverse variance weighted	3	1.01677	0.935007	1.10568	0.697393	3301	No evidence	Males and Females
	prot-a-1051	Protein FAM3D	Inverse variance weighted	2	0.978365	0.930203	1.02902	0.395744	3301	No evidence	Males and Females
	prot-a-1054	Prolyl endopeptidase FAP	Inverse variance weighted	2	1.0302	0.894491	1.18649	0.679751	3301	No evidence	Males and Females
	prot-a-1055	Phenylalanine--tRNA ligase, mitochondrial	Wald ratio	1	0.882815	0.773691	1.00733	0.0640976	3301	No evidence	Males and Females
	prot-a-1058	Tumor necrosis factor receptor superfamily member 6	Wald ratio	1	0.945597	0.866734	1.03164	0.208035	3301	No evidence	Males and Females
	prot-a-1063	Fructose-1,6-bisphosphatase 1	Wald ratio	1	0.93066	0.804953	1.076	0.331732	3301	No evidence	Males and Females
	prot-a-1064	Fructose-1,6-bisphosphatase isozyme 2	Wald ratio	1	1.12484	0.890207	1.42131	0.324327	3301	No evidence	Males and Females
	prot-a-1065	F-box/LRR-repeat protein 4	Wald ratio	1	1.4097	1.12572	1.76532	0.00277376	3301	Suggestive	Males and Females
	prot-a-107	Annexin A1	Wald ratio	1	0.972077	0.912708	1.03531	0.378417	3301	No evidence	Males and Females
	prot-a-1072	Low affinity immunoglobulin epsilon Fc receptor	Inverse variance weighted	3	0.95851	0.860938	1.06714	0.439142	3301	No evidence	Males and Females
	prot-a-1074	Low affinity immunoglobulin gamma Fc region receptor II-a	Inverse variance weighted	4	0.985721	0.958462	1.01376	0.314822	3301	No evidence	Males and Females
	prot-a-1075	Low affinity immunoglobulin gamma Fc region receptor II-b	Inverse variance weighted	4	1.00766	0.978863	1.03731	0.60589	3301	No evidence	Males and Females
	prot-a-1076	Low affinity immunoglobulin gamma Fc region receptor III-B	Inverse variance weighted	2	1.00837	0.9356	1.08679	0.827429	3301	No evidence	Males and Females
	prot-a-1077	Ficolin-1	Inverse variance weighted	2	1.0543	0.998245	1.1135	0.0578326	3301	No evidence	Males and Females
	prot-a-1078	Ficolin-2	Inverse variance weighted	2	1.01582	0.924909	1.11567	0.742764	3301	No evidence	Males and Females
	prot-a-1081	Fc receptor-like protein 3	Inverse variance weighted	2	1.00627	0.95305	1.06246	0.82163	3301	No evidence	Males and Females
	prot-a-1082	Fc receptor-like protein 4	Wald ratio	1	1.02874	0.986072	1.07325	0.189849	3301	No evidence	Males and Females
	prot-a-1084	Fc receptor-like protein 6	Inverse variance weighted	2	0.997727	0.94116	1.05769	0.939095	3301	No evidence	Males and Females
	prot-a-1088	Fibroblast growth factor 1	Inverse variance weighted	2	1.06741	0.922738	1.23476	0.380006	3301	No evidence	Males and Females
	prot-a-109	Annexin A2	Wald ratio	1	0.980193	0.937515	1.02481	0.378417	3301	No evidence	Males and Females
	prot-a-1091	Fibroblast growth factor 19	Wald ratio	1	0.915261	0.776031	1.07947	0.292935	3301	No evidence	Males and Females
	prot-a-1097	Fibroblast growth factor 7	Inverse variance weighted	4	0.988446	0.824646	1.18478	0.899951	3301	No evidence	Males and Females
	prot-a-1099	Fibroblast growth factor 8 isoform B	Inverse variance weighted	2	0.936896	0.686079	1.27941	0.681777	3301	No evidence	Males and Females
	prot-a-11	Acetyl-CoA carboxylase 2	Inverse variance weighted	2	0.988296	0.86052	1.13505	0.86763	3301	No evidence	Males and Females
	prot-a-110	Annexin A9	Inverse variance weighted	2	0.894055	0.724321	1.10356	0.297143	3301	No evidence	Males and Females
	prot-a-1100	Fibroblast growth factor 8 isoform A	Wald ratio	1	0.993367	0.815499	1.21003	0.947291	3301	No evidence	Males and Females
	prot-a-1103	Fibroblast growth factor receptor 3	Wald ratio	1	0.79913	0.65328	0.977542	0.0291893	3301	Suggestive	Males and Females
	prot-a-1106	Tyrosine-protein kinase Fgr	Wald ratio	1	0.944097	0.843925	1.05616	0.314786	3301	No evidence	Males and Females
	prot-a-1107	Bis(5'-adenosyl)-triphosphatase	Inverse variance weighted	2	0.990785	0.857099	1.14532	0.900379	3301	No evidence	Males and Females
	prot-a-1108	Fibrinogen C domain-containing protein 1	Wald ratio	1	1.12903	0.912109	1.39755	0.264901	3301	No evidence	Males and Females
	prot-a-1110	Vascular endothelial growth factor D	Inverse variance weighted	2	1.12032	0.981976	1.27815	0.0911193	3301	No evidence	Males and Females
	prot-a-1112	Four-jointed box protein 1	Inverse variance weighted	3	1.0421	0.917588	1.18351	0.52529	3301	No evidence	Males and Females
	prot-a-1113	Peptidyl-prolyl cis-trans isomerase FKBP14	Wald ratio	1	1.05391	0.921414	1.20546	0.443666	3301	No evidence	Males and Females
	prot-a-1114	Peptidyl-prolyl cis-trans isomerase FKBP2	Wald ratio	1	1.10588	0.922363	1.3259	0.277015	3301	No evidence	Males and Females
	prot-a-1115	Inactive peptidyl-prolyl cis-trans isomerase FKBP6	Inverse variance weighted	3	0.981966	0.92827	1.03877	0.525873	3301	No evidence	Males and Females
	prot-a-1116	Peptidyl-prolyl cis-trans isomerase FKBP7	Inverse variance weighted	2	1.04039	0.971717	1.11391	0.255754	3301	No evidence	Males and Females
	prot-a-1117	Filamin-A	Inverse variance weighted	2	0.855216	0.745104	0.981601	0.0261434	3301	Suggestive	Males and Females
	prot-a-112	AP-4 complex subunit mu-1	Inverse variance weighted	6	1.09993	0.972984	1.24344	0.127937	3301	No evidence	Males and Females
	prot-a-1123	Leucine-rich repeat transmembrane protein FLRT2	Wald ratio	1	1.04397	0.90217	1.20805	0.563454	3301	No evidence	Males and Females
	prot-a-1124	Leucine-rich repeat transmembrane protein FLRT3	Inverse variance weighted	2	0.915496	0.848624	0.987638	0.0225225	3301	Suggestive	Males and Females
	prot-a-1126	Receptor-type tyrosine-protein kinase FLT3	Inverse variance weighted	3	0.974897	0.825079	1.15192	0.765215	3301	No evidence	Males and Females
	prot-a-1129	Vascular endothelial growth factor receptor 3	Inverse variance weighted	2	0.953025	0.912827	0.994993	0.0286487	3301	Suggestive	Males and Females
	prot-a-113	Apoptotic protease-activating factor 1	Wald ratio	1	0.956931	0.867611	1.05545	0.378544	3301	No evidence	Males and Females
	prot-a-1133	Fibronectin type III domain-containing protein 5	Wald ratio	1	0.90319	0.781977	1.04319	0.16609	3301	No evidence	Males and Females
	prot-a-1134	Glutamate carboxypeptidase 2	Inverse variance weighted	2	0.940603	0.781135	1.13263	0.518247	3301	No evidence	Males and Females
	prot-a-1137	Forkhead box protein J2	Inverse variance weighted	2	1.02629	0.820091	1.28433	0.820613	3301	No evidence	Males and Females
	prot-a-1138	Forkhead box protein L2	Wald ratio	1	1.04758	0.843849	1.30049	0.67357	3301	No evidence	Males and Females
	prot-a-1139	Tyrosine-protein kinase FRK	Wald ratio	1	0.840106	0.704749	1.00146	0.0519271	3301	No evidence	Males and Females
	prot-a-1140	Secreted frizzled-related protein 3	Inverse variance weighted	2	0.987396	0.921936	1.0575	0.717025	3301	No evidence	Males and Females
	prot-a-1142	Follistatin	Wald ratio	1	0.891127	0.694829	1.14288	0.363886	3301	No evidence	Males and Females
	prot-a-1143	Follistatin-related protein 1	Inverse variance weighted	2	1.11759	0.983474	1.26999	0.0882863	3301	No evidence	Males and Females
	prot-a-1146	Follistatin-related protein 4	Inverse variance weighted	2	1.04255	0.913323	1.19006	0.537131	3301	No evidence	Males and Females
	prot-a-1148	Ferritin	Inverse variance weighted	2	1.01937	0.899429	1.15531	0.763854	3301	No evidence	Males and Females
	prot-a-115	Amyloid beta A4 precursor protein-binding family B member 1	Wald ratio	1	0.894589	0.719433	1.11239	0.316367	3301	No evidence	Males and Females
	prot-a-1150	Furin	Inverse variance weighted	2	1.09118	1.00528	1.18444	0.0370006	3301	Suggestive	Males and Females
	prot-a-1151	Alpha-(1,3)-fucosyltransferase 10	Inverse variance weighted	2	1.01909	0.889497	1.16756	0.785225	3301	No evidence	Males and Females
	prot-a-1152	Galactoside 3(4)-L-fucosyltransferase	Wald ratio	1	1.02591	0.986548	1.06684	0.200025	3301	No evidence	Males and Females
	prot-a-1153	Alpha-(1,3)-fucosyltransferase 5	Inverse variance weighted	3	1.00478	0.961269	1.05025	0.832914	3301	No evidence	Males and Females
	prot-a-1154	Alpha-(1,6)-fucosyltransferase	Inverse variance weighted	3	0.987405	0.954989	1.02092	0.456707	3301	No evidence	Males and Females
	prot-a-1155	Alpha-(1,3)-fucosyltransferase 9	Inverse variance weighted	2	1.02057	0.956733	1.08868	0.53661	3301	No evidence	Males and Females
	prot-a-1156	Fragile X mental retardation syndrome-related protein 1	Wald ratio	1	1.16892	0.924939	1.47725	0.191306	3301	No evidence	Males and Females
	prot-a-1157	Tyrosine-protein kinase Fyn	Wald ratio	1	1.03138	0.960176	1.10787	0.397204	3301	No evidence	Males and Females
	prot-a-116	Amyloid beta A4 precursor protein-binding family B member 2	Wald ratio	1	0.985819	0.897644	1.08266	0.765128	3301	No evidence	Males and Females
	prot-a-1160	Protein G6b	Wald ratio	1	1.1651	0.932772	1.4553	0.178085	3301	No evidence	Males and Females
	prot-a-1162	Gamma-aminobutyric acid receptor-associated protein-like 2	Wald ratio	1	0.942172	0.82518	1.07575	0.378544	3301	No evidence	Males and Females
	prot-a-1163	Gamma-aminobutyric acid type B receptor subunit 2	Inverse variance weighted	2	0.990379	0.86011	1.14038	0.893119	3301	No evidence	Males and Females
	prot-a-1165	Growth arrest and DNA damage-inducible proteins-interacting protein 1	Wald ratio	1	0.9353	0.874131	1.00075	0.0525905	3301	No evidence	Males and Females
	prot-a-1166	Galanin peptides	Inverse variance weighted	3	1.03764	0.936049	1.15026	0.482145	3301	No evidence	Males and Females
	prot-a-1168	Polypeptide N-acetylgalactosaminyltransferase 11	Inverse variance weighted	2	0.935454	0.696807	1.25583	0.657021	3301	No evidence	Males and Females
	prot-a-1169	Polypeptide N-acetylgalactosaminyltransferase 16	Inverse variance weighted	2	0.967707	0.839014	1.11614	0.652091	3301	No evidence	Males and Females
	prot-a-1170	Polypeptide N-acetylgalactosaminyltransferase 1	Inverse variance weighted	3	0.981534	0.877238	1.09823	0.745041	3301	No evidence	Males and Females
	prot-a-1174	Galanin-like peptide	Inverse variance weighted	3	0.96634	0.783784	1.19142	0.748577	3301	No evidence	Males and Females
	prot-a-1178	Guanylate-binding protein 6	Inverse variance weighted	3	0.929386	0.843672	1.02381	0.137975	3301	No evidence	Males and Females
	prot-a-1179	Vitamin D-binding protein	Inverse variance weighted	2	1.01832	0.951338	1.09002	0.600962	3301	No evidence	Males and Females
	prot-a-1181	Glucagon	Wald ratio	1	1.03215	0.858769	1.24054	0.735901	3301	No evidence	Males and Females
	prot-a-1183	Glucokinase	Wald ratio	1	0.851124	0.725871	0.997991	0.0471705	3301	Suggestive	Males and Females
	prot-a-1184	Glucokinase regulatory protein	Wald ratio	1	1.09545	0.894271	1.34188	0.378544	3301	No evidence	Males and Females
	prot-a-1186	N-acetyllactosaminide beta-1,6-N-acetylglucosaminyl-transferase, isoform C	Wald ratio	1	0.879305	0.716704	1.0788	0.217594	3301	No evidence	Males and Females
	prot-a-1188	Beta-1,3-galactosyl-O-glycosyl-glycoprotein beta-1,6-N-acetylglucosaminyltransferase 4	Inverse variance weighted	2	0.961062	0.849313	1.08751	0.528857	3301	No evidence	Males and Females
	prot-a-1189	Guanine deaminase	Wald ratio	1	1.06833	0.902105	1.26518	0.443666	3301	No evidence	Males and Females
	prot-a-1193	Growth/differentiation factor 11	Wald ratio	1	1.09183	0.874899	1.36255	0.436916	3301	No evidence	Males and Females
	prot-a-1194	Growth/differentiation factor 11/8	Inverse variance weighted	3	1.05236	0.910805	1.21592	0.488653	3301	No evidence	Males and Females
	prot-a-1195	Growth/differentiation factor 15	Inverse variance weighted	2	1.0109	0.953391	1.07187	0.716844	3301	No evidence	Males and Females
	prot-a-1196	Growth/differentiation factor 5	Inverse variance weighted	2	0.979435	0.945646	1.01443	0.245991	3301	No evidence	Males and Females
	prot-a-1199	GTP-binding protein GEM	Inverse variance weighted	3	0.975577	0.926145	1.02765	0.351326	3301	No evidence	Males and Females
	prot-a-120	Serum amyloid P-component	Inverse variance weighted	2	0.936095	0.851442	1.02916	0.172073	3301	No evidence	Males and Females
	prot-a-1201	GDNF family receptor alpha-1	Wald ratio	1	0.991422	0.873014	1.12589	0.894384	3301	No evidence	Males and Females
	prot-a-1202	GDNF family receptor alpha-2	Inverse variance weighted	3	0.960855	0.884626	1.04365	0.343716	3301	No evidence	Males and Females
	prot-a-1204	GDNF family receptor alpha-like	Inverse variance weighted	2	0.925837	0.818172	1.04767	0.221825	3301	No evidence	Males and Females
	prot-a-1205	ADP-ribosylation factor-binding protein GGA1	Wald ratio	1	0.959734	0.883916	1.04206	0.327655	3301	No evidence	Males and Females
	prot-a-1206	ADP-ribosylation factor-binding protein GGA3	Wald ratio	1	0.962378	0.891247	1.03919	0.327655	3301	No evidence	Males and Females
	prot-a-1207	Gamma-glutamyl hydrolase	Inverse variance weighted	2	0.986217	0.921725	1.05522	0.687516	3301	No evidence	Males and Females
	prot-a-1208	Inactive gamma-glutamyltranspeptidase 2	Wald ratio	1	0.98823	0.929174	1.05104	0.706454	3301	No evidence	Males and Females
	prot-a-121	DNA-(apurinic or apyrimidinic site) lyase	Wald ratio	1	0.975519	0.923172	1.03083	0.378417	3301	No evidence	Males and Females
	prot-a-1211	Growth hormone receptor	Wald ratio	1	1.11309	0.920197	1.34641	0.269839	3301	No evidence	Males and Females
	prot-a-1213	Gap junction alpha-1 protein	Inverse variance weighted	2	0.964223	0.85524	1.08709	0.551597	3301	No evidence	Males and Females
	prot-a-1216	D-glucuronyl C5-epimerase	Wald ratio	1	0.984476	0.942904	1.02788	0.477212	3301	No evidence	Males and Females
	prot-a-1219	Glucagon-like peptide 1 receptor	Wald ratio	1	1.02434	0.836958	1.25367	0.815537	3301	No evidence	Males and Females
	prot-a-1220	Glutaredoxin-2, mitochondrial	Wald ratio	1	0.955373	0.863063	1.05756	0.378544	3301	No evidence	Males and Females
	prot-a-1221	Glycosyltransferase 8 domain-containing protein 1	Wald ratio	1	0.957056	0.916153	0.999786	0.0488815	3301	Suggestive	Males and Females
	prot-a-1223	Glycolipid transfer protein domain-containing protein 2	Inverse variance weighted	3	1.04571	0.948934	1.15236	0.366986	3301	No evidence	Males and Females
	prot-a-1225	Glia maturation factor gamma	Wald ratio	1	0.971995	0.912461	1.03541	0.378417	3301	No evidence	Males and Females
	prot-a-1226	Guanine nucleotide-binding protein G(k) subunit alpha	Inverse variance weighted	2	0.981221	0.924377	1.04156	0.533532	3301	No evidence	Males and Females
	prot-a-1228	Granulysin	Inverse variance weighted	4	0.970554	0.873805	1.07802	0.57694	3301	No evidence	Males and Females
	prot-a-1229	Glycine N-methyltransferase	Wald ratio	1	1.0471	0.968364	1.13224	0.248502	3301	No evidence	Males and Females
	prot-a-123	Amyloid-like protein 2	Wald ratio	1	1.01871	0.846907	1.22536	0.844073	3301	No evidence	Males and Females
	prot-a-1230	Glucosamine-6-phosphate isomerase 1	Wald ratio	1	0.936679	0.809762	1.08349	0.378544	3301	No evidence	Males and Females
	prot-a-1231	Glucosamine 6-phosphate N-acetyltransferase	Inverse variance weighted	2	0.958184	0.8753	1.04892	0.354775	3301	No evidence	Males and Females
	prot-a-1232	N-acetylglucosamine-1-phosphotransferase subunit gamma	Wald ratio	1	1.04349	0.860551	1.26533	0.665084	3301	No evidence	Males and Females
	prot-a-1233	Progonadoliberin-1	Inverse variance weighted	2	0.936186	0.822603	1.06545	0.317664	3301	No evidence	Males and Females
	prot-a-1234	Progonadoliberin-2	Wald ratio	1	1.01609	0.859267	1.20152	0.851992	3301	No evidence	Males and Females
	prot-a-1238	Golgi membrane protein 1	Wald ratio	1	0.942356	0.843648	1.05261	0.292935	3301	No evidence	Males and Females
	prot-a-1239	RAB6-interacting golgin	Inverse variance weighted	2	1.04262	0.901795	1.20544	0.57291	3301	No evidence	Males and Females
	prot-a-124	Adipocyte plasma membrane-associated protein	Inverse variance weighted	2	0.941231	0.826953	1.0713	0.359085	3301	No evidence	Males and Females
	prot-a-1240	Golgi SNAP receptor complex member 1	Inverse variance weighted	2	0.96941	0.836604	1.1233	0.679394	3301	No evidence	Males and Females
	prot-a-1241	Aspartate aminotransferase, cytoplasmic	Inverse variance weighted	2	1.09738	0.993091	1.21263	0.0681624	3301	No evidence	Males and Females
	prot-a-1242	Platelet glycoprotein Ib alpha chain	Inverse variance weighted	2	0.970693	0.777667	1.21163	0.792586	3301	No evidence	Males and Females
	prot-a-1243	Platelet glycoprotein V	Wald ratio	1	0.97628	0.815928	1.16815	0.793138	3301	No evidence	Males and Females
	prot-a-1245	Glypican-1	Inverse variance weighted	2	0.902957	0.817777	0.99701	0.0434635	3301	Suggestive	Males and Females
	prot-a-1246	Glypican-3	Inverse variance weighted	2	1.0618	0.917493	1.22882	0.421032	3301	No evidence	Males and Females
	prot-a-1247	Glypican-5	Inverse variance weighted	2	1.00744	0.969082	1.04732	0.708159	3301	No evidence	Males and Females
	prot-a-1248	Glypican-6	Wald ratio	1	0.730447	0.600631	0.888319	0.00165399	3301	Suggestive	Males and Females
	prot-a-1249	Glycerophosphocholine phosphodiesterase GPCPD1	Wald ratio	1	0.913733	0.7475	1.11693	0.378544	3301	No evidence	Males and Females
	prot-a-1250	Glycerol-3-phosphate dehydrogenase 1-like protein	Inverse variance weighted	3	0.930263	0.862775	1.00303	0.0599381	3301	No evidence	Males and Females
	prot-a-1251	Glycoprotein hormone alpha-2	Wald ratio	1	0.975486	0.909255	1.04654	0.489009	3301	No evidence	Males and Females
	prot-a-1252	Glucose-6-phosphate isomerase	Wald ratio	1	0.969239	0.910461	1.03181	0.327655	3301	No evidence	Males and Females
	prot-a-1253	Phosphatidylinositol-glycan-specific phospholipase D	Wald ratio	1	1.0957	0.999011	1.20176	0.0524993	3301	No evidence	Males and Females
	prot-a-1255	Transmembrane glycoprotein NMB	Inverse variance weighted	2	1.05897	0.923217	1.2147	0.412993	3301	No evidence	Males and Females
	prot-a-126	Apolipoprotein A-V	Wald ratio	1	0.936555	0.832158	1.05405	0.277015	3301	No evidence	Males and Females
	prot-a-1262	Probable G-protein coupled receptor 135	Wald ratio	1	0.953983	0.884378	1.02907	0.22294	3301	No evidence	Males and Females
	prot-a-1265	Glutathione peroxidase 7	Wald ratio	1	1.0053	0.937278	1.07826	0.882373	3301	No evidence	Males and Females
	prot-a-1267	GRAM domain-containing protein 1C	Inverse variance weighted	2	0.968422	0.88691	1.05742	0.474426	3301	No evidence	Males and Females
	prot-a-1270	Growth factor receptor-bound protein 14	Wald ratio	1	0.922855	0.811074	1.05004	0.22294	3301	No evidence	Males and Females
	prot-a-1271	Growth factor receptor-bound protein 2	Wald ratio	1	0.959816	0.876077	1.05156	0.378544	3301	No evidence	Males and Females
	prot-a-1272	Growth factor receptor-bound protein 7	Inverse variance weighted	4	0.968281	0.879331	1.06623	0.512072	3301	No evidence	Males and Females
	prot-a-1273	Gremlin-1	Wald ratio	1	0.991503	0.884471	1.11149	0.883594	3301	No evidence	Males and Females
	prot-a-1274	Gremlin-2	Wald ratio	1	1.12904	0.942335	1.35273	0.188179	3301	No evidence	Males and Females
	prot-a-1275	Glutamate receptor 4	Inverse variance weighted	2	0.975625	0.814604	1.16847	0.788587	3301	No evidence	Males and Females
	prot-a-1276	Glutamate receptor ionotropic, delta-2	Inverse variance weighted	3	0.999658	0.911246	1.09665	0.994219	3301	No evidence	Males and Females
	prot-a-1277	Granulins	Inverse variance weighted	4	1.01754	0.979411	1.05714	0.37228	3301	No evidence	Males and Females
	prot-a-128	DNA dC->dU-editing enzyme APOBEC-3G	Wald ratio	1	0.917495	0.757474	1.11132	0.378544	3301	No evidence	Males and Females
	prot-a-1280	Gastrin-releasing peptide	Inverse variance weighted	2	0.971958	0.856128	1.10346	0.660417	3301	No evidence	Males and Females
	prot-a-1282	GSK3-beta interaction protein	Wald ratio	1	0.860307	0.651026	1.13686	0.290043	3301	No evidence	Males and Females
	prot-a-1283	Glutathione S-transferase A1	Inverse variance weighted	2	0.994487	0.908657	1.08842	0.904445	3301	No evidence	Males and Females
	prot-a-1285	Glutathione S-transferase A4	Inverse variance weighted	2	0.987319	0.867696	1.12343	0.84643	3301	No evidence	Males and Females
	prot-a-1287	Glutathione S-transferase Mu 1	Inverse variance weighted	2	0.985179	0.8839	1.09806	0.787324	3301	No evidence	Males and Females
	prot-a-1288	Glutathione S-transferase omega-1	Inverse variance weighted	3	1.00397	0.962661	1.04706	0.853258	3301	No evidence	Males and Females
	prot-a-129	Apolipoprotein D	Inverse variance weighted	2	0.923885	0.810922	1.05258	0.234122	3301	No evidence	Males and Females
	prot-a-1290	Glutathione S-transferase P	Inverse variance weighted	2	0.986179	0.904682	1.07502	0.751807	3301	No evidence	Males and Females
	prot-a-1291	Glutathione S-transferase theta-2B	Wald ratio	1	0.938186	0.76085	1.15686	0.550564	3301	No evidence	Males and Females
	prot-a-1292	General transcription factor II-I	Wald ratio	1	0.960679	0.87862	1.0504	0.378544	3301	No evidence	Males and Females
	prot-a-1293	Guanylyl cyclase-activating protein 1	Wald ratio	1	0.971056	0.892551	1.05647	0.494684	3301	No evidence	Males and Females
	prot-a-1294	Guanylate cyclase activator 2B	Wald ratio	1	1.06777	0.878194	1.29827	0.510838	3301	No evidence	Males and Females
	prot-a-1297	Granzyme A	Inverse variance weighted	3	0.965197	0.843373	1.10462	0.606845	3301	No evidence	Males and Females
	prot-a-1298	Granzyme B	Inverse variance weighted	3	0.98694	0.951917	1.02325	0.475759	3301	No evidence	Males and Females
	prot-a-13	Arf-GAP with coiled-coil, ANK repeat and PH domain-containing protein 2	Wald ratio	1	0.933003	0.812041	1.07198	0.327655	3301	No evidence	Males and Females
	prot-a-1301	Granzyme K	Inverse variance weighted	2	1.02835	0.903523	1.17042	0.671987	3301	No evidence	Males and Females
	prot-a-1302	Granzyme M	Wald ratio	1	1.09248	0.949317	1.25724	0.217118	3301	No evidence	Males and Females
	prot-a-1303	Histone H1x	Wald ratio	1	0.942713	0.836843	1.06198	0.331732	3301	No evidence	Males and Females
	prot-a-1305	GDH/6PGL endoplasmic bifunctional protein	Inverse variance weighted	4	1.00712	0.93895	1.08025	0.842668	3301	No evidence	Males and Females
	prot-a-1306	3-hydroxyanthranilate 3,4-dioxygenase	Inverse variance weighted	4	1.02295	0.975985	1.07218	0.343997	3301	No evidence	Males and Females
	prot-a-1308	Hyaluronan and proteoglycan link protein 1	Wald ratio	1	1.10446	0.829282	1.47094	0.496766	3301	No evidence	Males and Females
	prot-a-131	Apolipoprotein E (isoform E3)	Wald ratio	1	0.98561	0.913997	1.06283	0.706454	3301	No evidence	Males and Females
	prot-a-1310	Hepatitis A virus cellular receptor 1	Inverse variance weighted	2	0.973618	0.904637	1.04786	0.475774	3301	No evidence	Males and Females
	prot-a-1311	Hepatitis A virus cellular receptor 2	Wald ratio	1	0.9728	0.923631	1.02459	0.297352	3301	No evidence	Males and Females
	prot-a-1313	Heparin-binding EGF-like growth factor	Inverse variance weighted	2	0.98511	0.750295	1.29341	0.914003	3301	No evidence	Males and Females
	prot-a-1315	Hemoglobin subunit gamma-1	Wald ratio	1	0.904036	0.75368	1.08439	0.277015	3301	No evidence	Males and Females
	prot-a-1316	Hemoglobin subunit theta-1	Inverse variance weighted	2	0.992045	0.936749	1.0506	0.784882	3301	No evidence	Males and Females
	prot-a-1317	Hemoglobin subunit zeta	Inverse variance weighted	3	1.0206	0.974079	1.06934	0.39169	3301	No evidence	Males and Females
	prot-a-1318	Hydroxycarboxylic acid receptor 2	Inverse variance weighted	2	1.02724	0.833411	1.26616	0.801081	3301	No evidence	Males and Females
	prot-a-132	Apolipoprotein E (isoform E2)	Wald ratio	1	1.03503	0.876383	1.22239	0.685062	3301	No evidence	Males and Females
	prot-a-1320	Histone deacetylase 8	Wald ratio	1	1.02983	0.849202	1.24888	0.765128	3301	No evidence	Males and Females
	prot-a-1322	Haloacid dehalogenase-like hydrolase domain-containing protein 2	Inverse variance weighted	2	0.974867	0.912556	1.04143	0.450045	3301	No evidence	Males and Females
	prot-a-1323	Vigilin	Wald ratio	1	0.940163	0.819519	1.07857	0.378544	3301	No evidence	Males and Females
	prot-a-1327	HEPACAM family member 2	Inverse variance weighted	2	1.051	0.797497	1.38507	0.723947	3301	No evidence	Males and Females
	prot-a-1329	Probable E3 ubiquitin-protein ligase HERC1	Wald ratio	1	1.3538	1.0854	1.68857	0.00721208	3301	Suggestive	Males and Females
	prot-a-1331	E3 ISG15--protein ligase HERC5	Wald ratio	1	1.01386	0.826954	1.243	0.89469	3301	No evidence	Males and Females
	prot-a-1332	Hemojuvelin	Inverse variance weighted	3	1.02692	0.925114	1.13994	0.617964	3301	No evidence	Males and Females
	prot-a-1334	Hepatocyte growth factor	Wald ratio	1	1.0589	0.886002	1.26554	0.529182	3301	No evidence	Males and Females
	prot-a-1338	Histidine triad nucleotide-binding protein 1	Inverse variance weighted	2	0.895723	0.795525	1.00854	0.0688366	3301	No evidence	Males and Females
	prot-a-134	Apolipoprotein L1	Inverse variance weighted	3	1.0118	0.956033	1.07083	0.685017	3301	No evidence	Males and Females
	prot-a-1340	Homeodomain-interacting protein kinase 3	Wald ratio	1	0.925098	0.761344	1.12407	0.433456	3301	No evidence	Males and Females
	prot-a-1341	Histone H1.2	Inverse variance weighted	2	0.939289	0.725901	1.2154	0.633827	3301	No evidence	Males and Females
	prot-a-1343	Hexokinase-1	Inverse variance weighted	2	0.943068	0.789493	1.12652	0.518044	3301	No evidence	Males and Females
	prot-a-1344	Hexokinase-2	Inverse variance weighted	2	0.996117	0.846702	1.1719	0.962574	3301	No evidence	Males and Females
	prot-a-1345	HLA class II histocompatibility antigen, DM alpha chain	Inverse variance weighted	2	0.938655	0.817463	1.07781	0.369412	3301	No evidence	Males and Females
	prot-a-1346	HLA class II histocompatibility antigen, DP beta 1 chain	Inverse variance weighted	2	0.9929	0.871274	1.1315	0.914884	3301	No evidence	Males and Females
	prot-a-1347	HLA class II histocompatibility antigen, DQ alpha 2 chain	Inverse variance weighted	3	0.97696	0.916305	1.04163	0.475982	3301	No evidence	Males and Females
	prot-a-1351	High mobility group protein B1	Wald ratio	1	0.97489	0.921256	1.03165	0.378417	3301	No evidence	Males and Females
	prot-a-1352	High mobility group protein B2	Wald ratio	1	0.967472	0.905486	1.0337	0.327655	3301	No evidence	Males and Females
	prot-a-1357	Non-histone chromosomal protein HMG-14	Inverse variance weighted	2	0.983803	0.937707	1.03217	0.504822	3301	No evidence	Males and Females
	prot-a-1358	Heme oxygenase 2	Wald ratio	1	0.939021	0.826987	1.06623	0.331732	3301	No evidence	Males and Females
	prot-a-1360	Hepatocyte nuclear factor 4-alpha	Inverse variance weighted	5	0.948289	0.867967	1.03604	0.239654	3301	No evidence	Males and Females
	prot-a-1361	Heterogeneous nuclear ribonucleoproteins A2/B1	Wald ratio	1	0.975097	0.921887	1.03138	0.378417	3301	No evidence	Males and Females
	prot-a-1362	Heterogeneous nuclear ribonucleoprotein A/B	Wald ratio	1	0.973244	0.916247	1.03379	0.378417	3301	No evidence	Males and Females
	prot-a-1364	Heterogeneous nuclear ribonucleoproteins C1/C2	Inverse variance weighted	2	0.908274	0.827643	0.996762	0.0425206	3301	Suggestive	Males and Females
	prot-a-1365	Heterogeneous nuclear ribonucleoprotein D-like	Wald ratio	1	0.97265	0.920114	1.02819	0.327655	3301	No evidence	Males and Females
	prot-a-1367	Heterogeneous nuclear ribonucleoprotein M	Inverse variance weighted	2	0.994537	0.850865	1.16247	0.945134	3301	No evidence	Males and Females
	prot-a-1369	Haptoglobin	Inverse variance weighted	3	1.02028	0.983329	1.05862	0.286052	3301	No evidence	Males and Females
	prot-a-137	Apolipoprotein M	Wald ratio	1	0.886113	0.733215	1.07089	0.210858	3301	No evidence	Males and Females
	prot-a-1370	15-hydroxyprostaglandin dehydrogenase [NAD(+)]	Inverse variance weighted	2	0.965499	0.879364	1.06007	0.461472	3301	No evidence	Males and Females
	prot-a-1371	Hematopoietic prostaglandin D synthase	Wald ratio	1	1.02891	0.960988	1.10163	0.413421	3301	No evidence	Males and Females
	prot-a-1374	Ribonuclease UK114	Wald ratio	1	0.943095	0.851848	1.04412	0.259123	3301	No evidence	Males and Females
	prot-a-1375	Heparan sulfate glucosamine 3-O-sulfotransferase 3A1	Wald ratio	1	0.941687	0.835634	1.0612	0.324327	3301	No evidence	Males and Females
	prot-a-1376	Heparan sulfate glucosamine 3-O-sulfotransferase 3B1	Wald ratio	1	0.951136	0.761348	1.18823	0.659078	3301	No evidence	Males and Females
	prot-a-1378	Heparan-sulfate 6-O-sulfotransferase 1	Inverse variance weighted	3	1.02704	0.933505	1.12994	0.583955	3301	No evidence	Males and Females
	prot-a-1381	17-beta-hydroxysteroid dehydrogenase 14	Wald ratio	1	0.954357	0.779504	1.16843	0.65095	3301	No evidence	Males and Females
	prot-a-1387	Heat shock 70 kDa protein 1-like	Inverse variance weighted	2	0.965607	0.896266	1.04031	0.3573	3301	No evidence	Males and Females
	prot-a-1388	Heat shock 70 kDa protein 6	Wald ratio	1	0.905624	0.772168	1.06215	0.22294	3301	No evidence	Males and Females
	prot-a-1389	Oxidoreductase HTATIP2	Inverse variance weighted	3	0.965623	0.872011	1.06928	0.501337	3301	No evidence	Males and Females
	prot-a-139	Amyloid beta A4 protein	Wald ratio	1	1.11562	0.900668	1.38188	0.316367	3301	No evidence	Males and Females
	prot-a-1391	Histatin-1	Wald ratio	1	1.11393	1.00382	1.23611	0.0421666	3301	Suggestive	Males and Females
	prot-a-1393	Hyaluronidase-1	Inverse variance weighted	2	0.868546	0.635056	1.18788	0.377654	3301	No evidence	Males and Females
	prot-a-1396	Bone sialoprotein 2	Wald ratio	1	0.913825	0.779624	1.07113	0.266112	3301	No evidence	Males and Females
	prot-a-1397	Intercellular adhesion molecule 1	Inverse variance weighted	2	1.04189	1.00355	1.08169	0.0319108	3301	Suggestive	Males and Females
	prot-a-14	Acyl-CoA-binding domain-containing protein 6	Wald ratio	1	0.957572	0.869486	1.05458	0.378544	3301	No evidence	Males and Females
	prot-a-1400	Intercellular adhesion molecule 4	Wald ratio	1	0.839422	0.705959	0.998117	0.0475532	3301	Suggestive	Males and Females
	prot-a-1401	Intercellular adhesion molecule 5	Inverse variance weighted	3	0.970065	0.902276	1.04295	0.410922	3301	No evidence	Males and Females
	prot-a-1403	Inducible T-cell costimulator	Inverse variance weighted	2	0.984677	0.920377	1.05347	0.654034	3301	No evidence	Males and Females
	prot-a-1406	ICOS ligand	Wald ratio	1	1.03317	0.819926	1.30188	0.782012	3301	No evidence	Males and Females
	prot-a-1407	DNA-binding protein inhibitor ID-1	Wald ratio	1	0.81565	0.665862	0.999133	0.0490244	3301	Suggestive	Males and Females
	prot-a-1408	DNA-binding protein inhibitor ID-2	Wald ratio	1	1.0896	0.888207	1.33665	0.410523	3301	No evidence	Males and Females
	prot-a-1409	Insulin-degrading enzyme	Wald ratio	1	0.90515	0.730581	1.12143	0.361971	3301	No evidence	Males and Females
	prot-a-1410	Indoleamine 2,3-dioxygenase 1	Wald ratio	1	0.983968	0.86435	1.12014	0.806929	3301	No evidence	Males and Females
	prot-a-1411	Alpha-L-iduronidase	Inverse variance weighted	2	0.997243	0.94778	1.04929	0.915296	3301	No evidence	Males and Females
	prot-a-1415	Gamma-interferon-inducible protein 16	Wald ratio	1	0.949892	0.856232	1.0538	0.331732	3301	No evidence	Males and Females
	prot-a-1416	Interferon-induced protein with tetratricopeptide repeats 2	Wald ratio	1	0.988274	0.800273	1.22044	0.912758	3301	No evidence	Males and Females
	prot-a-1417	Interferon-induced protein with tetratricopeptide repeats 3	Wald ratio	1	0.942865	0.838085	1.06074	0.327655	3301	No evidence	Males and Females
	prot-a-1418	Interferon alpha-10	Wald ratio	1	1.13392	0.861969	1.49167	0.369018	3301	No evidence	Males and Females
	prot-a-1420	Interferon alpha-14	Wald ratio	1	0.903041	0.685043	1.19041	0.469371	3301	No evidence	Males and Females
	prot-a-1422	Interferon alpha-5	Inverse variance weighted	2	0.878249	0.738973	1.04378	0.140572	3301	No evidence	Males and Females
	prot-a-1426	Interferon alpha/beta receptor 1	Wald ratio	1	0.978496	0.838365	1.14205	0.782803	3301	No evidence	Males and Females
	prot-a-1428	Interferon gamma	Inverse variance weighted	2	0.965423	0.830979	1.12162	0.645569	3301	No evidence	Males and Females
	prot-a-143	ADP-ribosylation factor 6	Wald ratio	1	1.24774	0.935213	1.6647	0.132413	3301	No evidence	Males and Females
	prot-a-1430	Interferon gamma receptor 1	Wald ratio	1	0.953445	0.838191	1.08455	0.468285	3301	No evidence	Males and Females
	prot-a-1432	Interferon gamma receptor 2	Inverse variance weighted	2	0.963207	0.83698	1.10847	0.600928	3301	No evidence	Males and Females
	prot-a-1436	Interferon lambda-2	Wald ratio	1	1.10396	0.885879	1.37572	0.378417	3301	No evidence	Males and Females
	prot-a-1439	Immunoglobulin-binding protein 1	Wald ratio	1	0.947825	0.841259	1.06789	0.378544	3301	No evidence	Males and Females
	prot-a-144	ADP-ribosylation factor GTPase-activating protein 2	Wald ratio	1	0.967748	0.906262	1.03341	0.327655	3301	No evidence	Males and Females
	prot-a-1440	Immunoglobulin superfamily DCC subclass member 3	Inverse variance weighted	2	0.968373	0.908233	1.0325	0.325893	3301	No evidence	Males and Females
	prot-a-1442	Immunoglobulin superfamily DCC subclass member 4	Inverse variance weighted	3	0.92845	0.788934	1.09264	0.371535	3301	No evidence	Males and Females
	prot-a-1443	Insulin-like growth factor I	Inverse variance weighted	3	0.959407	0.847425	1.08619	0.512842	3301	No evidence	Males and Females
	prot-a-1444	Insulin-like growth factor 1 receptor	Wald ratio	1	0.844427	0.714357	0.99818	0.0475532	3301	Suggestive	Males and Females
	prot-a-1445	Cation-independent mannose-6-phosphate receptor	Inverse variance weighted	5	1.00148	0.957169	1.04784	0.948971	3301	No evidence	Males and Females
	prot-a-1449	Insulin-like growth factor-binding protein 3	Wald ratio	1	0.879171	0.765353	1.00992	0.0686798	3301	No evidence	Males and Females
	prot-a-145	Arfaptin-1	Inverse variance weighted	2	0.933459	0.863236	1.00939	0.0844063	3301	No evidence	Males and Females
	prot-a-1451	Insulin-like growth factor-binding protein 7	Wald ratio	1	0.970142	0.878569	1.07126	0.549011	3301	No evidence	Males and Females
	prot-a-1453	Insulin growth factor-like family member 3	Inverse variance weighted	3	0.926168	0.849181	1.01013	0.083225	3301	No evidence	Males and Females
	prot-a-1454	Insulin growth factor-like family member 4	Wald ratio	1	0.976484	0.888834	1.07278	0.61993	3301	No evidence	Males and Females
	prot-a-1455	IGF-like family receptor 1	Wald ratio	1	1.05431	0.991491	1.12111	0.091535	3301	No evidence	Males and Females
	prot-a-1456	Immunoglobulin E	Wald ratio	1	1.18901	0.934316	1.51314	0.159248	3301	No evidence	Males and Females
	prot-a-1457	Immunoglobulin J chain	Wald ratio	1	1.09885	0.908385	1.32926	0.331732	3301	No evidence	Males and Females
	prot-a-1458	Immunoglobulin lambda-like polypeptide 1	Inverse variance weighted	7	0.988731	0.901267	1.08468	0.810462	3301	No evidence	Males and Females
	prot-a-1459	IgLON family member 5	Wald ratio	1	1.1164	0.879651	1.41687	0.365201	3301	No evidence	Males and Females
	prot-a-146	Arfaptin-2	Wald ratio	1	1.35357	1.12091	1.63453	0.00165399	3301	Suggestive	Males and Females
	prot-a-1462	Immunoglobulin superfamily member 8	Inverse variance weighted	2	1.10062	0.955713	1.26751	0.183151	3301	No evidence	Males and Females
	prot-a-1464	Interleukin-10	Wald ratio	1	1.1116	0.881184	1.40227	0.372006	3301	No evidence	Males and Females
	prot-a-1465	Interleukin-10 receptor subunit beta	Wald ratio	1	1.10878	0.883864	1.39093	0.372006	3301	No evidence	Males and Females
	prot-a-1467	Interleukin-11 receptor subunit alpha	Wald ratio	1	1.10282	0.979222	1.24202	0.106572	3301	No evidence	Males and Females
	prot-a-1468	Interleukin-12	Wald ratio	1	0.963157	0.778877	1.19104	0.728993	3301	No evidence	Males and Females
	prot-a-1471	Interleukin-23	Inverse variance weighted	2	0.965177	0.884948	1.05268	0.423411	3301	No evidence	Males and Females
	prot-a-1473	Interleukin-12 receptor subunit beta-1	Wald ratio	1	1.08234	0.909739	1.28769	0.372006	3301	No evidence	Males and Females
	prot-a-1474	Interleukin-12 receptor subunit beta-2	Inverse variance weighted	2	0.943699	0.834782	1.06683	0.35438	3301	No evidence	Males and Females
	prot-a-1475	Interleukin-13	Wald ratio	1	1.12508	0.890017	1.42223	0.324327	3301	No evidence	Males and Females
	prot-a-1476	Interleukin-13 receptor subunit alpha-1	Inverse variance weighted	2	1.14318	0.998181	1.30924	0.0531504	3301	No evidence	Males and Females
	prot-a-1477	Interleukin-15 receptor subunit alpha	Inverse variance weighted	2	1.03006	0.970644	1.0931	0.328566	3301	No evidence	Males and Females
	prot-a-1479	Interleukin-16	Inverse variance weighted	2	0.956069	0.902731	1.01256	0.125053	3301	No evidence	Males and Females
	prot-a-148	Rho GTPase-activating protein 25	Wald ratio	1	0.973936	0.918351	1.03289	0.378417	3301	No evidence	Males and Females
	prot-a-1482	Interleukin-17A	Wald ratio	1	1.14123	0.502228	2.59325	0.752418	3301	No evidence	Males and Females
	prot-a-1485	Interleukin-17F	Wald ratio	1	1.01391	0.843535	1.2187	0.882973	3301	No evidence	Males and Females
	prot-a-1486	Interleukin-17 receptor A	Inverse variance weighted	3	0.969734	0.939766	1.00066	0.0549897	3301	No evidence	Males and Females
	prot-a-1487	Interleukin-17 receptor B	Inverse variance weighted	2	1.05064	0.966661	1.14192	0.245131	3301	No evidence	Males and Females
	prot-a-1489	Interleukin-17 receptor D	Wald ratio	1	1.04794	0.977468	1.12349	0.187384	3301	No evidence	Males and Females
	prot-a-149	Rho GTPase-activating protein 30	Inverse variance weighted	5	0.910963	0.849224	0.97719	0.00920309	3301	Suggestive	Males and Females
	prot-a-1492	Interleukin-18 receptor 1	Inverse variance weighted	2	0.976733	0.940472	1.01439	0.22257	3301	No evidence	Males and Females
	prot-a-1493	Interleukin-19	Wald ratio	1	1.0171	0.971867	1.06444	0.465014	3301	No evidence	Males and Females
	prot-a-1495	Interleukin-1 beta	Inverse variance weighted	2	1.06309	0.961727	1.17514	0.231432	3301	No evidence	Males and Females
	prot-a-1496	Interleukin-1 receptor type 1	Wald ratio	1	0.939211	0.760107	1.16052	0.561266	3301	No evidence	Males and Females
	prot-a-1497	Interleukin-1 receptor type 2	Inverse variance weighted	2	0.968866	0.905031	1.0372	0.363062	3301	No evidence	Males and Females
	prot-a-15	Acyl-CoA-binding domain-containing protein 7	Inverse variance weighted	2	0.920313	0.820797	1.0319	0.154955	3301	No evidence	Males and Females
	prot-a-1500	Interleukin-1 Receptor accessory protein	Inverse variance weighted	3	0.99861	0.93372	1.06801	0.967627	3301	No evidence	Males and Females
	prot-a-1502	Interleukin-1 receptor-like 1	Inverse variance weighted	5	1.00579	0.974242	1.03835	0.722674	3301	No evidence	Males and Females
	prot-a-1503	Interleukin-1 receptor-like 2	Inverse variance weighted	2	0.968085	0.824381	1.13684	0.692379	3301	No evidence	Males and Females
	prot-a-1504	Interleukin-1 receptor antagonist protein	Inverse variance weighted	2	1.15048	1.01083	1.30942	0.0337427	3301	Suggestive	Males and Females
	prot-a-1506	Interleukin-21	Inverse variance weighted	3	1.04563	0.960961	1.13777	0.300332	3301	No evidence	Males and Females
	prot-a-1507	Interleukin-22	Wald ratio	1	0.9656	0.776229	1.20117	0.753299	3301	No evidence	Males and Females
	prot-a-1508	Interleukin-22 receptor subunit alpha-1	Wald ratio	1	0.970537	0.830658	1.13397	0.706454	3301	No evidence	Males and Females
	prot-a-1510	Interleukin-22 receptor subunit alpha-2	Inverse variance weighted	2	1.01399	0.850237	1.20929	0.877119	3301	No evidence	Males and Females
	prot-a-1512	Interleukin-2	Inverse variance weighted	2	1.08861	0.916295	1.29333	0.334195	3301	No evidence	Males and Females
	prot-a-1513	Interleukin-23 receptor	Inverse variance weighted	2	1.07501	0.940785	1.22838	0.287809	3301	No evidence	Males and Females
	prot-a-1515	Interleukin-25	Wald ratio	1	1.00513	0.960909	1.05139	0.823503	3301	No evidence	Males and Females
	prot-a-1516	Interleukin-27	Wald ratio	1	0.938667	0.780926	1.12827	0.500126	3301	No evidence	Males and Females
	prot-a-1517	Interleukin-27 receptor subunit alpha	Inverse variance weighted	2	0.999125	0.955387	1.04487	0.969437	3301	No evidence	Males and Females
	prot-a-152	Rho GDP-dissociation inhibitor 1	Wald ratio	1	0.953105	0.856495	1.06061	0.378417	3301	No evidence	Males and Females
	prot-a-1521	Interleukin-31	Wald ratio	1	0.959528	0.897848	1.02545	0.22294	3301	No evidence	Males and Females
	prot-a-1524	Interleukin-34	Inverse variance weighted	2	0.93588	0.784979	1.11579	0.460095	3301	No evidence	Males and Females
	prot-a-1525	Interleukin-3	Wald ratio	1	1.16604	0.919872	1.47808	0.204204	3301	No evidence	Males and Females
	prot-a-1526	Interleukin-36 alpha	Inverse variance weighted	3	0.939205	0.863019	1.02212	0.146175	3301	No evidence	Males and Females
	prot-a-1529	Interleukin-37	Inverse variance weighted	2	0.925569	0.768551	1.11467	0.414798	3301	No evidence	Males and Females
	prot-a-153	Rho GDP-dissociation inhibitor 2	Wald ratio	1	0.971415	0.916609	1.0295	0.327655	3301	No evidence	Males and Females
	prot-a-1530	Interleukin-3 receptor subunit alpha	Wald ratio	1	1.12152	0.904731	1.39026	0.295342	3301	No evidence	Males and Females
	prot-a-1533	Interleukin-4 receptor subunit alpha	Wald ratio	1	1.12071	0.893452	1.40576	0.324327	3301	No evidence	Males and Females
	prot-a-1535	Interleukin-5	Inverse variance weighted	2	1.05437	0.96047	1.15745	0.265928	3301	No evidence	Males and Females
	prot-a-1537	Interleukin-5 receptor subunit alpha	Inverse variance weighted	3	1.01977	0.893597	1.16377	0.771371	3301	No evidence	Males and Females
	prot-a-1539	Interleukin-6	Wald ratio	1	1.03551	0.821784	1.30482	0.767352	3301	No evidence	Males and Females
	prot-a-154	Rho guanine nucleotide exchange factor 10	Wald ratio	1	0.972286	0.856572	1.10363	0.663755	3301	No evidence	Males and Females
	prot-a-1541	Interleukin-6 receptor subunit alpha	Inverse variance weighted	2	1.01373	0.97064	1.05874	0.538261	3301	No evidence	Males and Females
	prot-a-1542	Interleukin-6 receptor subunit beta	Inverse variance weighted	4	0.94127	0.833657	1.06277	0.328514	3301	No evidence	Males and Females
	prot-a-1543	Interleukin-7	Wald ratio	1	0.989565	0.797402	1.22804	0.924136	3301	No evidence	Males and Females
	prot-a-1544	Interleukin-7 receptor subunit alpha	Wald ratio	1	0.9624	0.869763	1.0649	0.457971	3301	No evidence	Males and Females
	prot-a-1548	Inositol monophosphatase 3	Wald ratio	1	0.961586	0.873006	1.05915	0.426934	3301	No evidence	Males and Females
	prot-a-1549	Inosine-5'-monophosphate dehydrogenase 1	Wald ratio	1	0.918261	0.777603	1.08436	0.314786	3301	No evidence	Males and Females
	prot-a-155	Rho guanine nucleotide exchange factor 1	Wald ratio	1	0.934951	0.804953	1.08594	0.378544	3301	No evidence	Males and Females
	prot-a-1550	Inosine-5'-monophosphate dehydrogenase 2	Inverse variance weighted	2	0.863633	0.741768	1.00552	0.0588812	3301	No evidence	Males and Females
	prot-a-1552	Inhibitor of growth protein 1	Wald ratio	1	0.958053	0.870896	1.05393	0.378544	3301	No evidence	Males and Females
	prot-a-1556	Inhibin beta C chain	Wald ratio	1	0.849554	0.716359	1.00751	0.0609359	3301	No evidence	Males and Females
	prot-a-1557	72 kDa inositol polyphosphate 5-phosphatase	Wald ratio	1	1.10031	0.912649	1.32656	0.316367	3301	No evidence	Males and Females
	prot-a-1560	Insulin-like 3	Wald ratio	1	0.932629	0.769106	1.13092	0.478238	3301	No evidence	Males and Females
	prot-a-1563	Insulin-like peptide INSL6	Wald ratio	1	1.12484	0.890207	1.42131	0.324327	3301	No evidence	Males and Females
	prot-a-1564	Insulin receptor	Wald ratio	1	1.02674	0.795558	1.32509	0.839349	3301	No evidence	Males and Females
	prot-a-1568	Interferon regulatory factor 2	Wald ratio	1	0.97286	0.915082	1.03429	0.378417	3301	No evidence	Males and Females
	prot-a-1569	Interferon regulatory factor 4	Wald ratio	1	0.897723	0.721976	1.11625	0.331732	3301	No evidence	Males and Females
	prot-a-1570	Interferon regulatory factor 6	Wald ratio	1	1.06347	0.858712	1.31705	0.572774	3301	No evidence	Males and Females
	prot-a-1574	Ubiquitin-like protein ISG15	Wald ratio	1	0.934251	0.817484	1.0677	0.318093	3301	No evidence	Males and Females
	prot-a-1576	Immunoglobulin superfamily containing leucine-rich repeat protein 2	Inverse variance weighted	4	0.946196	0.889989	1.00595	0.0767144	3301	No evidence	Males and Females
	prot-a-1577	Isthmin-1	Wald ratio	1	0.910883	0.783917	1.05841	0.22294	3301	No evidence	Males and Females
	prot-a-1578	Isochorismatase domain-containing protein 1	Wald ratio	1	1.06403	0.907798	1.24714	0.443666	3301	No evidence	Males and Females
	prot-a-1579	IST1 homolog	Wald ratio	1	0.96251	0.884032	1.04795	0.378544	3301	No evidence	Males and Females
	prot-a-158	Rho guanine nucleotide exchange factor 7	Wald ratio	1	1.01296	0.837149	1.22569	0.89469	3301	No evidence	Males and Females
	prot-a-1581	Integrin alpha-I: beta-1 complex	Wald ratio	1	0.950114	0.856838	1.05355	0.331732	3301	No evidence	Males and Females
	prot-a-1582	Integrin alpha-5	Inverse variance weighted	4	0.999636	0.863101	1.15777	0.996121	3301	No evidence	Males and Females
	prot-a-1586	Inter-alpha-trypsin inhibitor heavy chain H1	Inverse variance weighted	3	1.00176	0.962432	1.0427	0.931428	3301	No evidence	Males and Females
	prot-a-1587	Inter-alpha-trypsin inhibitor heavy chain H5	Inverse variance weighted	3	1.04596	0.950047	1.15155	0.359815	3301	No evidence	Males and Females
	prot-a-1589	Integral membrane protein 2A	Wald ratio	1	0.925972	0.794647	1.079	0.324327	3301	No evidence	Males and Females
	prot-a-159	AT-rich interactive domain-containing protein 3A	Wald ratio	1	1.0009	0.804589	1.24512	0.993528	3301	No evidence	Males and Females
	prot-a-1592	Integral membrane protein 2C	Wald ratio	1	1.10694	0.904432	1.3548	0.324327	3301	No evidence	Males and Females
	prot-a-1594	Inositol 1,4,5-trisphosphate receptor-interacting protein-like 1	Wald ratio	1	0.974348	0.919604	1.03235	0.378417	3301	No evidence	Males and Females
	prot-a-1595	Intersectin-1	Wald ratio	1	0.917428	0.798694	1.05381	0.22294	3301	No evidence	Males and Females
	prot-a-1596	Protein jagged-1	Wald ratio	1	1.14311	0.998882	1.30817	0.0519259	3301	No evidence	Males and Females
	prot-a-1597	Protein jagged-2	Inverse variance weighted	2	0.980289	0.844321	1.13815	0.793849	3301	No evidence	Males and Females
	prot-a-1598	Tyrosine-protein kinase JAK2	Inverse variance weighted	5	0.977132	0.907305	1.05233	0.540851	3301	No evidence	Males and Females
	prot-a-1599	Janus kinase and microtubule-interacting protein 3	Inverse variance weighted	2	1.00397	0.913464	1.10344	0.934506	3301	No evidence	Males and Females
	prot-a-160	ADP-ribosylation factor-like protein 11	Wald ratio	1	1.24538	1.02635	1.51116	0.0261824	3301	Suggestive	Males and Females
	prot-a-1600	Junctional adhesion molecule B	Wald ratio	1	0.838764	0.70507	0.997808	0.0471705	3301	Suggestive	Males and Females
	prot-a-1603	Junctophilin-3	Wald ratio	1	0.932644	0.739695	1.17592	0.555422	3301	No evidence	Males and Females
	prot-a-1604	Protein JTB	Wald ratio	1	0.920492	0.741185	1.14318	0.453571	3301	No evidence	Males and Females
	prot-a-1606	Anosmin-1	Inverse variance weighted	3	0.872017	0.755195	1.00691	0.0620206	3301	No evidence	Males and Females
	prot-a-1607	Histone acetyltransferase KAT6A	Inverse variance weighted	2	0.945085	0.779634	1.14565	0.565141	3301	No evidence	Males and Females
	prot-a-1609	Voltage-gated potassium channel subunit beta-2	Wald ratio	1	0.918199	0.772849	1.09088	0.331732	3301	No evidence	Males and Females
	prot-a-161	ADP-ribosylation factor-like protein 1	Inverse variance weighted	2	1.03441	0.922077	1.16043	0.564076	3301	No evidence	Males and Females
	prot-a-1610	Potassium voltage-gated channel subfamily E member 2	Inverse variance weighted	2	0.984638	0.932004	1.04024	0.580724	3301	No evidence	Males and Females
	prot-a-1613	Potassium voltage-gated channel subfamily E regulatory beta subunit 5	Inverse variance weighted	2	1.10612	0.975014	1.25485	0.117138	3301	No evidence	Males and Females
	prot-a-1614	Potassium voltage-gated channel subfamily F member 1	Inverse variance weighted	2	0.94829	0.812541	1.10672	0.500565	3301	No evidence	Males and Females
	prot-a-1616	Kv channel-interacting protein 1	Wald ratio	1	0.938965	0.825997	1.06738	0.335581	3301	No evidence	Males and Females
	prot-a-1618	Small conductance calcium-activated potassium channel protein 1	Wald ratio	1	0.809559	0.656302	0.998605	0.0484908	3301	Suggestive	Males and Females
	prot-a-162	ADP-ribosylation factor-like protein 3	Inverse variance weighted	2	0.954465	0.87549	1.04056	0.290225	3301	No evidence	Males and Females
	prot-a-1622	Vascular endothelial growth factor receptor 2	Inverse variance weighted	3	0.927704	0.879371	0.978693	0.00597903	3301	Probable	Males and Females
	prot-a-1624	Uncharacterized protein KIAA0040	Wald ratio	1	0.970116	0.906767	1.03789	0.378544	3301	No evidence	Males and Females
	prot-a-1628	Uncharacterized family 31 glucosidase KIAA1161	Wald ratio	1	1.00884	0.914287	1.11318	0.86081	3301	No evidence	Males and Females
	prot-a-1631	UPF0577 protein KIAA1324	Wald ratio	1	1.07082	0.858302	1.33596	0.544362	3301	No evidence	Males and Females
	prot-a-1632	UPF0577 protein KIAA1324-like	Wald ratio	1	0.988589	0.925826	1.05561	0.731641	3301	No evidence	Males and Females
	prot-a-1634	Uncharacterized protein KIAA2013	Wald ratio	1	1.01481	0.97316	1.05825	0.49168	3301	No evidence	Males and Females
	prot-a-1635	Kinesin-like protein KIF16B	Inverse variance weighted	2	1.0018	0.880085	1.14035	0.978302	3301	No evidence	Males and Females
	prot-a-1639	DNA/RNA-binding protein KIN17	Inverse variance weighted	2	0.972411	0.8793	1.07538	0.58589	3301	No evidence	Males and Females
	prot-a-1640	Killer cell immunoglobulin-like receptor 2DL2	Wald ratio	1	0.95556	0.888197	1.02803	0.22294	3301	No evidence	Males and Females
	prot-a-1642	Killer cell immunoglobulin-like receptor 2DL4	Wald ratio	1	1.10659	0.883294	1.38635	0.378417	3301	No evidence	Males and Females
	prot-a-1644	Killer cell immunoglobulin-like receptor 2DL5A	Inverse variance weighted	2	0.96454	0.929961	1.0004	0.0525837	3301	No evidence	Males and Females
	prot-a-1645	Killer cell immunoglobulin-like receptor 2DS2	Inverse variance weighted	5	0.983962	0.924641	1.04709	0.610311	3301	No evidence	Males and Females
	prot-a-1651	Kin of IRRE-like protein 3	Wald ratio	1	1.10674	0.885811	1.38278	0.372006	3301	No evidence	Males and Females
	prot-a-1655	Kelch-like protein 13	Inverse variance weighted	3	0.965367	0.90043	1.03499	0.321171	3301	No evidence	Males and Females
	prot-a-1657	Kallikrein-12	Inverse variance weighted	2	0.932382	0.759463	1.14467	0.503515	3301	No evidence	Males and Females
	prot-a-1659	Kallikrein-14	Inverse variance weighted	2	1.01756	0.965457	1.07248	0.5162	3301	No evidence	Males and Females
	prot-a-166	Actin-related protein 2/3 complex subunit 3	Wald ratio	1	0.963202	0.783332	1.18437	0.722215	3301	No evidence	Males and Females
	prot-a-1660	Kallikrein-15	Wald ratio	1	1.03997	0.843261	1.28255	0.714118	3301	No evidence	Males and Females
	prot-a-1663	Kallikrein-5	Wald ratio	1	0.823109	0.662233	1.02306	0.0793477	3301	No evidence	Males and Females
	prot-a-1665	Kallikrein-6	Inverse variance weighted	3	0.941321	0.836721	1.059	0.314318	3301	No evidence	Males and Females
	prot-a-1666	Kallikrein-7	Inverse variance weighted	3	0.974792	0.913857	1.03979	0.438197	3301	No evidence	Males and Females
	prot-a-1667	Kallikrein-8	Inverse variance weighted	2	1.01867	0.951077	1.09107	0.597405	3301	No evidence	Males and Females
	prot-a-167	cAMP-regulated phosphoprotein 19	Wald ratio	1	0.96388	0.89543	1.03756	0.327655	3301	No evidence	Males and Females
	prot-a-1670	NKG2-E type II integral membrane protein	Inverse variance weighted	2	0.969965	0.898755	1.04682	0.433107	3301	No evidence	Males and Females
	prot-a-1673	Killer cell lectin-like receptor subfamily F member 1	Inverse variance weighted	2	1.06467	0.881283	1.28623	0.515855	3301	No evidence	Males and Females
	prot-a-1676	Histone-lysine N-methyltransferase 2C	Wald ratio	1	0.986269	0.900747	1.07991	0.765128	3301	No evidence	Males and Females
	prot-a-1677	Importin subunit alpha-1	Wald ratio	1	1.01539	0.836894	1.23195	0.876969	3301	No evidence	Males and Females
	prot-a-1679	GTPase KRas	Wald ratio	1	0.84289	0.678278	1.04745	0.123122	3301	No evidence	Males and Females
	prot-a-1681	Kremen protein 2	Wald ratio	1	1.01336	0.832522	1.23349	0.89469	3301	No evidence	Males and Females
	prot-a-1682	Keratin, type I cytoskeletal 17	Wald ratio	1	0.924609	0.724445	1.18008	0.52887	3301	No evidence	Males and Females
	prot-a-1687	Keratin-associated protein 2-4	Inverse variance weighted	2	0.918905	0.764086	1.10509	0.368955	3301	No evidence	Males and Females
	prot-a-1688	Keratinocyte differentiation-associated protein	Inverse variance weighted	3	0.961518	0.85494	1.08138	0.512661	3301	No evidence	Males and Females
	prot-a-1689	Kynureninase	Wald ratio	1	0.985811	0.911951	1.06565	0.719092	3301	No evidence	Males and Females
	prot-a-169	Beta-arrestin-1	Wald ratio	1	0.956522	0.866415	1.056	0.378544	3301	No evidence	Males and Females
	prot-a-1690	Neural cell adhesion molecule L1	Inverse variance weighted	2	0.820516	0.707977	0.950944	0.00858119	3301	Suggestive	Males and Females
	prot-a-1695	Laminin	Inverse variance weighted	3	1.01625	0.952594	1.08415	0.625324	3301	No evidence	Males and Females
	prot-a-1696	Laminin subunit alpha-4	Inverse variance weighted	3	0.960915	0.875661	1.05447	0.400291	3301	No evidence	Males and Females
	prot-a-1697	Laminin subunit gamma-2	Inverse variance weighted	2	0.998095	0.946973	1.05198	0.943324	3301	No evidence	Males and Females
	prot-a-1699	Ragulator complex protein LAMTOR3	Inverse variance weighted	2	0.940154	0.856962	1.03142	0.191723	3301	No evidence	Males and Females
	prot-a-17	ATP-citrate synthase	Wald ratio	1	1.04358	0.870819	1.25062	0.64409	3301	No evidence	Males and Females
	prot-a-170	Arrestin domain-containing protein 3	Wald ratio	1	1.14592	0.927779	1.41535	0.206145	3301	No evidence	Males and Females
	prot-a-1703	Layilin	Inverse variance weighted	2	0.916212	0.735587	1.14119	0.434737	3301	No evidence	Males and Females
	prot-a-1705	Tyrosine-protein kinase Lck	Wald ratio	1	0.971724	0.911639	1.03577	0.378417	3301	No evidence	Males and Females
	prot-a-1707	Epididymal-specific lipocalin-10	Inverse variance weighted	3	0.965825	0.864225	1.07937	0.539759	3301	No evidence	Males and Females
	prot-a-1709	Neutrophil gelatinase-associated lipocalin	Wald ratio	1	0.952379	0.782024	1.15984	0.627494	3301	No evidence	Males and Females
	prot-a-1711	Ligand-dependent nuclear receptor corepressor-like protein	Inverse variance weighted	2	1.07957	0.924035	1.26128	0.334745	3301	No evidence	Males and Females
	prot-a-1712	Plastin-2	Wald ratio	1	1.24466	1.00427	1.54259	0.0456167	3301	Suggestive	Males and Females
	prot-a-1713	Lactase-phlorizin hydrolase	Inverse variance weighted	4	1.01959	0.961535	1.08115	0.516612	3301	No evidence	Males and Females
	prot-a-1715	L-lactate dehydrogenase B chain	Wald ratio	1	0.96119	0.888431	1.03991	0.324327	3301	No evidence	Males and Females
	prot-a-1718	Protein LDOC1	Wald ratio	1	0.942003	0.876485	1.01242	0.104282	3301	No evidence	Males and Females
	prot-a-1719	Leukocyte cell-derived chemotaxin 1	Wald ratio	1	0.849881	0.69984	1.03209	0.100737	3301	No evidence	Males and Females
	prot-a-1724	Leptin receptor	Inverse variance weighted	2	0.991996	0.964817	1.01994	0.570763	3301	No evidence	Males and Females
	prot-a-1727	Galectin-2	Inverse variance weighted	2	0.981748	0.894236	1.07782	0.69897	3301	No evidence	Males and Females
	prot-a-1728	Galectin-4	Wald ratio	1	0.989682	0.797039	1.22889	0.925184	3301	No evidence	Males and Females
	prot-a-1729	Galectin-7	Inverse variance weighted	2	0.999626	0.808802	1.23547	0.997241	3301	No evidence	Males and Females
	prot-a-1732	Galectin-9	Inverse variance weighted	3	0.964748	0.862078	1.07965	0.531881	3301	No evidence	Males and Females
	prot-a-1735	Lutropin subunit beta	Wald ratio	1	1.06694	0.936462	1.21559	0.330262	3301	No evidence	Males and Females
	prot-a-1736	Leukemia inhibitory factor	Wald ratio	1	1.0747	0.928119	1.24443	0.335581	3301	No evidence	Males and Females
	prot-a-1737	Leukemia inhibitory factor receptor	Wald ratio	1	0.884277	0.782982	0.998676	0.0475532	3301	Suggestive	Males and Females
	prot-a-1738	Leukocyte immunoglobulin-like receptor subfamily A member 4	Inverse variance weighted	3	0.887837	0.699883	1.12627	0.326966	3301	No evidence	Males and Females
	prot-a-174	Ecto-ADP-ribosyltransferase 3	Inverse variance weighted	2	1.00152	0.902975	1.11082	0.977084	3301	No evidence	Males and Females
	prot-a-1741	Leukocyte immunoglobulin-like receptor subfamily A member 6	Inverse variance weighted	4	1.01372	0.971975	1.05726	0.525287	3301	No evidence	Males and Females
	prot-a-1742	Leukocyte immunoglobulin-like receptor subfamily B member 1	Inverse variance weighted	3	1.01105	0.961849	1.06276	0.666014	3301	No evidence	Males and Females
	prot-a-1743	Leukocyte immunoglobulin-like receptor subfamily B member 2	Inverse variance weighted	2	1.01293	0.97899	1.04805	0.460008	3301	No evidence	Males and Females
	prot-a-1745	Leukocyte immunoglobulin-like receptor subfamily B member 3	Wald ratio	1	0.796018	0.623519	1.01624	0.0671428	3301	No evidence	Males and Females
	prot-a-1746	Leukocyte immunoglobulin-like receptor subfamily B member 4	Inverse variance weighted	2	1.10082	0.947205	1.27934	0.210333	3301	No evidence	Males and Females
	prot-a-1747	Leukocyte immunoglobulin-like receptor subfamily B member 5	Wald ratio	1	1.00257	0.97574	1.03013	0.852964	3301	No evidence	Males and Females
	prot-a-1753	Lipase member N	Inverse variance weighted	3	1.02628	0.994982	1.05856	0.100671	3301	No evidence	Males and Females
	prot-a-1754	Vesicular integral-membrane protein VIP36	Inverse variance weighted	2	0.916142	0.794388	1.05656	0.22866	3301	No evidence	Males and Females
	prot-a-1756	VIP36-like protein	Wald ratio	1	0.96522	0.856215	1.0881	0.562598	3301	No evidence	Males and Females
	prot-a-1757	LIM and cysteine-rich domains protein 1	Wald ratio	1	1.11586	0.89729	1.38766	0.324327	3301	No evidence	Males and Females
	prot-a-1758	Lamin-B1	Wald ratio	1	0.943792	0.817854	1.08912	0.428556	3301	No evidence	Males and Females
	prot-a-1759	Leiomodin-1	Wald ratio	1	0.721979	0.566512	0.92011	0.00846415	3301	Suggestive	Males and Females
	prot-a-1761	Lon protease homolog, mitochondrial	Wald ratio	1	0.95196	0.853155	1.06221	0.378544	3301	No evidence	Males and Females
	prot-a-1764	Lysophosphatidylcholine acyltransferase 2	Inverse variance weighted	2	0.996044	0.830761	1.19421	0.96585	3301	No evidence	Males and Females
	prot-a-1765	Lactoperoxidase	Inverse variance weighted	2	0.972394	0.879168	1.0755	0.586149	3301	No evidence	Males and Females
	prot-a-1768	Leucine-rich repeat and fibronectin type III domain-containing protein 1	Wald ratio	1	1.10307	0.900942	1.35055	0.342157	3301	No evidence	Males and Females
	prot-a-1771	Leucine-rich repeat, immunoglobulin-like domain and transmembrane domain-containing protein 2	Wald ratio	1	0.963754	0.772779	1.20193	0.743172	3301	No evidence	Males and Females
	prot-a-1776	Low-density lipoprotein receptor-related protein 1, soluble	Wald ratio	1	0.913797	0.766503	1.08939	0.314786	3301	No evidence	Males and Females
	prot-a-1778	Low-density lipoprotein receptor-related protein 1B	Inverse variance weighted	2	0.989999	0.863364	1.13521	0.885547	3301	No evidence	Males and Females
	prot-a-178	Acid ceramidase	Inverse variance weighted	2	0.993287	0.829333	1.18965	0.941665	3301	No evidence	Males and Females
	prot-a-1782	alpha-2-macroglobulin receptor-associated protein	Inverse variance weighted	3	1.01099	0.952849	1.07268	0.71759	3301	No evidence	Males and Females
	prot-a-1783	Leucine-rich PPR motif-containing protein, mitochondrial	Inverse variance weighted	2	0.984316	0.936186	1.03492	0.536545	3301	No evidence	Males and Females
	prot-a-1784	Leucine-rich repeat-containing protein 15	Inverse variance weighted	2	1.02034	0.936485	1.1117	0.645386	3301	No evidence	Males and Females
	prot-a-1785	Leucine-rich repeat-containing protein 19	Inverse variance weighted	2	0.958171	0.923167	0.994503	0.0244286	3301	Suggestive	Males and Females
	prot-a-1787	Leucine-rich repeat-containing protein 37A2	Wald ratio	1	1.10057	0.89547	1.35265	0.362432	3301	No evidence	Males and Females
	prot-a-179	Neutral ceramidase	Inverse variance weighted	2	1.02989	0.978054	1.08447	0.263662	3301	No evidence	Males and Females
	prot-a-1790	Leucine-rich repeat-containing protein 74A	Inverse variance weighted	2	0.921709	0.78452	1.08289	0.321434	3301	No evidence	Males and Females
	prot-a-1791	Leucine-rich repeat serine/threonine-protein kinase 2	Inverse variance weighted	3	0.976878	0.89404	1.06739	0.604841	3301	No evidence	Males and Females
	prot-a-1792	Leucine-rich repeat neuronal protein 1	Inverse variance weighted	2	0.997047	0.96202	1.03335	0.871248	3301	No evidence	Males and Females
	prot-a-1794	Leucine-rich repeat neuronal protein 3	Wald ratio	1	1.02407	0.83856	1.25063	0.815537	3301	No evidence	Males and Females
	prot-a-18	Low molecular weight phosphotyrosine protein phosphatase	Inverse variance weighted	2	1.00246	0.97624	1.02938	0.855863	3301	No evidence	Males and Females
	prot-a-180	Arf-GAP with SH3 domain, ANK repeat and PH domain-containing protein 2	Inverse variance weighted	2	0.966742	0.922045	1.0136	0.161365	3301	No evidence	Males and Females
	prot-a-1800	Leucine-rich repeat and transmembrane domain-containing protein 2	Inverse variance weighted	3	1.01513	0.839206	1.22793	0.877109	3301	No evidence	Males and Females
	prot-a-1801	Limbic system-associated membrane protein	Wald ratio	1	0.910867	0.766011	1.08311	0.290746	3301	No evidence	Males and Females
	prot-a-1802	Leukocyte-specific transcript 1 protein	Wald ratio	1	1.07101	0.888433	1.29111	0.471877	3301	No evidence	Males and Females
	prot-a-1805	Lymphotoxin alpha2:beta1	Wald ratio	1	1.05134	0.844812	1.30835	0.653678	3301	No evidence	Males and Females
	prot-a-1807	Tumor necrosis factor receptor superfamily member 3	Inverse variance weighted	2	0.931272	0.783315	1.10718	0.419885	3301	No evidence	Males and Females
	prot-a-1808	Lactotransferrin	Wald ratio	1	1.07457	0.989527	1.16692	0.0873182	3301	No evidence	Males and Females
	prot-a-181	Activating signal cointegrator 1 complex subunit 1	Inverse variance weighted	2	1.06237	0.922203	1.22383	0.401995	3301	No evidence	Males and Females
	prot-a-1810	Lymphocyte antigen 6 complex locus protein G6c	Wald ratio	1	0.96521	0.899145	1.03613	0.327655	3301	No evidence	Males and Females
	prot-a-1813	T-lymphocyte surface antigen Ly-9	Wald ratio	1	0.98138	0.837573	1.14988	0.816153	3301	No evidence	Males and Females
	prot-a-1814	Lysozyme g-like protein 1	Inverse variance weighted	2	1.01785	0.883615	1.17249	0.806265	3301	No evidence	Males and Females
	prot-a-1815	Tyrosine-protein kinase Lyn, isoform B	Wald ratio	1	0.937498	0.812048	1.08233	0.378544	3301	No evidence	Males and Females
	prot-a-1816	Tyrosine-protein kinase Lyn	Wald ratio	1	0.937565	0.812236	1.08223	0.378544	3301	No evidence	Males and Females
	prot-a-1820	LysM and putative peptidoglycan-binding domain-containing protein 4	Wald ratio	1	0.830374	0.660583	1.04381	0.111241	3301	No evidence	Males and Females
	prot-a-1822	Lysozyme-like protein 2	Wald ratio	1	0.911436	0.785159	1.05802	0.22294	3301	No evidence	Males and Females
	prot-a-1823	Cation-dependent mannose-6-phosphate receptor	Inverse variance weighted	3	0.923975	0.837716	1.01912	0.113807	3301	No evidence	Males and Females
	prot-a-1824	O-acetyl-ADP-ribose deacetylase MACROD1	Wald ratio	1	0.910564	0.752471	1.10187	0.335581	3301	No evidence	Males and Females
	prot-a-1825	Mitotic spindle assembly checkpoint protein MAD1	Wald ratio	1	0.922072	0.781709	1.08764	0.335581	3301	No evidence	Males and Females
	prot-a-1826	Mucosal addressin cell adhesion molecule 1	Wald ratio	1	0.953403	0.751709	1.20921	0.693964	3301	No evidence	Males and Females
	prot-a-1827	Melanoma-associated antigen 10	Inverse variance weighted	2	0.902158	0.808958	1.0061	0.0642041	3301	No evidence	Males and Females
	prot-a-1828	Melanoma-associated antigen 3	Inverse variance weighted	2	1.07563	0.986371	1.17297	0.0990382	3301	No evidence	Males and Females
	prot-a-1833	Mannosyl-oligosaccharide 1,2-alpha-mannosidase IB	Inverse variance weighted	2	1.09425	0.97486	1.22827	0.126499	3301	No evidence	Males and Females
	prot-a-1834	Endoplasmic reticulum mannosyl-oligosaccharide 1,2-alpha-mannosidase	Inverse variance weighted	2	1.08537	1.00319	1.17429	0.0414313	3301	Suggestive	Males and Females
	prot-a-1835	Epididymis-specific alpha-mannosidase	Inverse variance weighted	3	0.993983	0.900475	1.0972	0.904693	3301	No evidence	Males and Females
	prot-a-1836	Beta-mannosidase	Inverse variance weighted	3	0.994648	0.941128	1.05121	0.849191	3301	No evidence	Males and Females
	prot-a-1837	Glycoprotein endo-alpha-1,2-mannosidase	Inverse variance weighted	2	0.976188	0.910388	1.04674	0.498475	3301	No evidence	Males and Females
	prot-a-1838	MANSC domain-containing protein 1	Wald ratio	1	1.06683	0.867426	1.31208	0.540004	3301	No evidence	Males and Females
	prot-a-1840	Dual specificity mitogen-activated protein kinase kinase 1	Wald ratio	1	0.969042	0.903531	1.0393	0.378544	3301	No evidence	Males and Females
	prot-a-1841	Dual specificity mitogen-activated protein kinase kinase 3	Inverse variance weighted	2	0.935285	0.841463	1.03957	0.214796	3301	No evidence	Males and Females
	prot-a-1842	Dual specificity mitogen-activated protein kinase kinase 4	Inverse variance weighted	3	0.991548	0.950842	1.034	0.691457	3301	No evidence	Males and Females
	prot-a-1843	Mitogen-activated protein kinase kinase kinase 3	Wald ratio	1	0.972894	0.915186	1.03424	0.378417	3301	No evidence	Males and Females
	prot-a-1845	Mitogen-activated protein kinase 1	Wald ratio	1	0.962084	0.890428	1.03951	0.327655	3301	No evidence	Males and Females
	prot-a-1846	Mitogen-activated protein kinase 13	Inverse variance weighted	2	0.966044	0.915565	1.01931	0.207077	3301	No evidence	Males and Females
	prot-a-1847	Mitogen-activated protein kinase 14	Wald ratio	1	0.962947	0.89283	1.03857	0.327655	3301	No evidence	Males and Females
	prot-a-1848	Mitogen-activated protein kinase 3	Inverse variance weighted	2	0.975449	0.919354	1.03497	0.41073	3301	No evidence	Males and Females
	prot-a-1849	Mitogen-activated protein kinase 8	Wald ratio	1	0.968416	0.908142	1.03269	0.327655	3301	No evidence	Males and Females
	prot-a-185	Set1/Ash2 histone methyltransferase complex subunit ASH2	Wald ratio	1	1.15247	0.943573	1.40762	0.164294	3301	No evidence	Males and Females
	prot-a-1851	MAP kinase-activated protein kinase 2	Wald ratio	1	0.955916	0.864646	1.05682	0.378544	3301	No evidence	Males and Females
	prot-a-1852	MAP kinase-activated protein kinase 3	Inverse variance weighted	2	1.00585	0.946882	1.06849	0.849943	3301	No evidence	Males and Females
	prot-a-1854	MAP kinase-activated protein kinase 5	Inverse variance weighted	4	1.00719	0.946321	1.07198	0.821744	3301	No evidence	Males and Females
	prot-a-1857	Matrilin-2	Wald ratio	1	1.09718	0.886084	1.35857	0.39495	3301	No evidence	Males and Females
	prot-a-1858	Matrilin-3	Inverse variance weighted	2	1.05165	0.913375	1.21086	0.483793	3301	No evidence	Males and Females
	prot-a-1859	Matrilin-4	Wald ratio	1	1.08289	0.933388	1.25634	0.293458	3301	No evidence	Males and Females
	prot-a-1862	Methyl-CpG-binding domain protein 4	Wald ratio	1	0.860878	0.677295	1.09422	0.220889	3301	No evidence	Males and Females
	prot-a-1863	Mannose-binding protein C	Inverse variance weighted	3	1.02526	0.992828	1.05875	0.128244	3301	No evidence	Males and Females
	prot-a-1865	Mast cell-expressed membrane protein 1	Inverse variance weighted	2	0.939186	0.799201	1.10369	0.446113	3301	No evidence	Males and Females
	prot-a-1867	Multiple coagulation factor deficiency protein 2	Wald ratio	1	1.00625	0.968797	1.04514	0.747599	3301	No evidence	Males and Females
	prot-a-1868	Induced myeloid leukemia cell differentiation protein Mcl-1	Wald ratio	1	0.848925	0.67732	1.06401	0.155165	3301	No evidence	Males and Females
	prot-a-1869	Malignant T-cell-amplified sequence 1	Wald ratio	1	0.948819	0.853314	1.05501	0.331732	3301	No evidence	Males and Females
	prot-a-187	Agouti-signaling protein	Inverse variance weighted	2	1.02349	0.929005	1.12759	0.638427	3301	No evidence	Males and Females
	prot-a-1870	Malate dehydrogenase, cytoplasmic	Wald ratio	1	0.950833	0.849902	1.06375	0.378544	3301	No evidence	Males and Females
	prot-a-1874	Mediator of RNA polymerase II transcription subunit 1	Wald ratio	1	0.897055	0.716587	1.12297	0.343142	3301	No evidence	Males and Females
	prot-a-1876	Mediator of RNA polymerase II transcription subunit 4	Inverse variance weighted	2	1.04341	0.942565	1.15504	0.412555	3301	No evidence	Males and Females
	prot-a-1879	Protein MENT	Inverse variance weighted	3	0.970495	0.875469	1.07584	0.568927	3301	No evidence	Males and Females
	prot-a-188	Argininosuccinate lyase	Wald ratio	1	1.14543	0.918308	1.42873	0.228516	3301	No evidence	Males and Females
	prot-a-1882	Hepatocyte growth factor receptor	Inverse variance weighted	2	0.922456	0.845619	1.00628	0.0689078	3301	No evidence	Males and Females
	prot-a-1883	tRNA (guanine-N(7)-)-methyltransferase	Inverse variance weighted	2	0.952575	0.870539	1.04234	0.290308	3301	No evidence	Males and Females
	prot-a-1884	Microfibrillar-associated protein 1	Wald ratio	1	0.985602	0.79895	1.21586	0.892307	3301	No evidence	Males and Females
	prot-a-1885	Microfibrillar-associated protein 2	Inverse variance weighted	2	1.129	0.984931	1.29413	0.0815081	3301	No evidence	Males and Females
	prot-a-1886	Microfibril-associated glycoprotein 4	Wald ratio	1	0.894611	0.693059	1.15478	0.392512	3301	No evidence	Males and Females
	prot-a-1888	Lactadherin	Wald ratio	1	0.991576	0.859641	1.14376	0.907546	3301	No evidence	Males and Females
	prot-a-189	N-acetylserotonin O-methyltransferase-like protein	Inverse variance weighted	2	1.03278	0.879046	1.21339	0.694912	3301	No evidence	Males and Females
	prot-a-1891	MAX gene-associated protein	Inverse variance weighted	2	0.970979	0.88866	1.06092	0.514667	3301	No evidence	Males and Females
	prot-a-1893	Alpha-1,6-mannosyl-glycoprotein 2-beta-N-acetylglucosaminyltransferase	Wald ratio	1	1.04905	0.901559	1.22066	0.535646	3301	No evidence	Males and Females
	prot-a-1894	Alpha-1,3-mannosyl-glycoprotein 4-beta-N-acetylglucosaminyltransferase B	Wald ratio	1	1.07064	0.932296	1.2295	0.3336	3301	No evidence	Males and Females
	prot-a-1896	Melanoma-derived growth regulatory protein	Inverse variance weighted	2	1.00781	0.971896	1.04506	0.674269	3301	No evidence	Males and Females
	prot-a-1897	MICAL-like protein 2	Wald ratio	1	0.959018	0.880717	1.04428	0.335581	3301	No evidence	Males and Females
	prot-a-1898	MHC class I polypeptide-related sequence B	Inverse variance weighted	2	0.947748	0.873841	1.02791	0.195126	3301	No evidence	Males and Females
	prot-a-19	Lysosomal acid phosphatase	Inverse variance weighted	3	0.923039	0.819491	1.03967	0.187122	3301	No evidence	Males and Females
	prot-a-1900	Macrophage migration inhibitory factor	Wald ratio	1	0.957122	0.876712	1.04491	0.327655	3301	No evidence	Males and Females
	prot-a-1901	Allergin-1	Wald ratio	1	0.936161	0.825255	1.06197	0.305184	3301	No evidence	Males and Females
	prot-a-1902	MICOS complex subunit MIC10	Inverse variance weighted	3	0.984198	0.925105	1.04707	0.614124	3301	No evidence	Males and Females
	prot-a-1903	Multiple inositol polyphosphate phosphatase 1	Wald ratio	1	0.967981	0.779358	1.20226	0.76854	3301	No evidence	Males and Females
	prot-a-1904	Malectin	Inverse variance weighted	2	1.01299	0.816739	1.2564	0.906475	3301	No evidence	Males and Females
	prot-a-1905	Histone-lysine N-methyltransferase 2D	Wald ratio	1	1.03734	0.996822	1.07951	0.0713223	3301	No evidence	Males and Females
	prot-a-1906	Promotilin	Inverse variance weighted	3	1.03564	0.965837	1.11049	0.325302	3301	No evidence	Males and Females
	prot-a-191	Aspartyl/asparaginyl beta-hydroxylase	Wald ratio	1	0.991269	0.855786	1.1482	0.906893	3301	No evidence	Males and Females
	prot-a-1911	Stromelysin-2	Inverse variance weighted	3	0.976505	0.888987	1.07264	0.619687	3301	No evidence	Males and Females
	prot-a-1912	Macrophage metalloelastase	Inverse variance weighted	2	1.07785	0.991247	1.17202	0.0793846	3301	No evidence	Males and Females
	prot-a-1915	Matrix metalloproteinase-16	Wald ratio	1	1.00356	0.815711	1.23467	0.973185	3301	No evidence	Males and Females
	prot-a-1917	Matrix metalloproteinase-17	Inverse variance weighted	3	1.07367	0.946015	1.21854	0.271048	3301	No evidence	Males and Females
	prot-a-192	Asporin	Wald ratio	1	1.05839	0.989799	1.13174	0.096902	3301	No evidence	Males and Females
	prot-a-1920	Neutrophil collagenase	Inverse variance weighted	5	1.00302	0.9621	1.04568	0.887172	3301	No evidence	Males and Females
	prot-a-1921	Matrix metalloproteinase-9	Inverse variance weighted	3	0.994654	0.912468	1.08424	0.903047	3301	No evidence	Males and Females
	prot-a-1923	Multimerin-2	Wald ratio	1	0.955696	0.803209	1.13713	0.60938	3301	No evidence	Males and Females
	prot-a-1925	MOB kinase activator 1A	Wald ratio	1	0.893687	0.712219	1.12139	0.331732	3301	No evidence	Males and Females
	prot-a-1928	DNA-3-methyladenine glycosylase	Wald ratio	1	0.973994	0.923937	1.02676	0.327655	3301	No evidence	Males and Females
	prot-a-193	Retroviral-like aspartic protease 1	Inverse variance weighted	2	1.0155	0.953543	1.08148	0.632029	3301	No evidence	Males and Females
	prot-a-1930	Myeloperoxidase	Inverse variance weighted	4	0.996806	0.915415	1.08543	0.941322	3301	No evidence	Males and Females
	prot-a-1931	MAGUK p55 subfamily member 6	Inverse variance weighted	3	0.943533	0.838645	1.06154	0.333688	3301	No evidence	Males and Females
	prot-a-1932	MAGUK p55 subfamily member 7	Wald ratio	1	1.10387	0.909835	1.33929	0.316367	3301	No evidence	Males and Females
	prot-a-1933	3-mercaptopyruvate sulfurtransferase	Wald ratio	1	1.07039	0.858758	1.33417	0.545041	3301	No evidence	Males and Females
	prot-a-1934	Myelin protein P0	Wald ratio	1	1.14555	0.972366	1.34958	0.104182	3301	No evidence	Males and Females
	prot-a-1937	Macrophage mannose receptor 1	Inverse variance weighted	2	1.00703	0.941884	1.07668	0.83737	3301	No evidence	Males and Females
	prot-a-1938	C-type mannose receptor 2	Inverse variance weighted	3	0.97012	0.852822	1.10355	0.644519	3301	No evidence	Males and Females
	prot-a-1940	39S ribosomal protein L14, mitochondrial	Wald ratio	1	0.871162	0.697855	1.08751	0.22294	3301	No evidence	Males and Females
	prot-a-1942	39S ribosomal protein L33, mitochondrial	Inverse variance weighted	2	0.956855	0.847138	1.08078	0.477847	3301	No evidence	Males and Females
	prot-a-1943	39S ribosomal protein L34, mitochondrial	Wald ratio	1	1.09618	0.893584	1.34472	0.378417	3301	No evidence	Males and Females
	prot-a-1945	Ribosome-recycling factor, mitochondrial	Wald ratio	1	1.0311	0.817199	1.30098	0.79629	3301	No evidence	Males and Females
	prot-a-1946	Protein MRVI1	Wald ratio	1	0.96633	0.902279	1.03493	0.327655	3301	No evidence	Males and Females
	prot-a-1947	Mesothelin	Wald ratio	1	0.91041	0.782855	1.05875	0.22294	3301	No evidence	Males and Females
	prot-a-195	ATPase family AAA domain-containing protein 1	Wald ratio	1	1.18383	0.9658	1.45108	0.104178	3301	No evidence	Males and Females
	prot-a-1950	Prostate-associated microseminoprotein	Inverse variance weighted	3	0.924999	0.824912	1.03723	0.182082	3301	No evidence	Males and Females
	prot-a-1952	Macrophage scavenger receptor types I and II	Wald ratio	1	1.10935	0.898121	1.37025	0.335581	3301	No evidence	Males and Females
	prot-a-1955	Macrophage-stimulating protein receptor	Inverse variance weighted	2	0.920231	0.756065	1.12004	0.406994	3301	No evidence	Males and Females
	prot-a-1957	Growth/differentiation factor 8	Wald ratio	1	0.930088	0.771582	1.12115	0.447066	3301	No evidence	Males and Females
	prot-a-1958	Metallothionein-1F	Inverse variance weighted	2	0.965967	0.900291	1.03643	0.335126	3301	No evidence	Males and Females
	prot-a-196	ATPase family AAA domain-containing protein 2	Wald ratio	1	1.05197	0.826134	1.33954	0.681134	3301	No evidence	Males and Females
	prot-a-1960	Protein p13 MTCP-1	Wald ratio	1	0.938888	0.71935	1.22543	0.642618	3301	No evidence	Males and Females
	prot-a-1962	5-formyltetrahydrofolate cyclo-ligase	Inverse variance weighted	2	0.976899	0.924646	1.03211	0.404676	3301	No evidence	Males and Females
	prot-a-1963	Myotubularin-related protein 1	Wald ratio	1	1.01235	0.844119	1.21411	0.89469	3301	No evidence	Males and Females
	prot-a-1964	Poly(A) RNA polymerase, mitochondrial	Wald ratio	1	0.926696	0.81991	1.04739	0.22294	3301	No evidence	Males and Females
	prot-a-1965	Peptide chain release factor 1-like, mitochondrial	Inverse variance weighted	2	1.06403	0.924391	1.22477	0.38721	3301	No evidence	Males and Females
	prot-a-1967	Mucin-1	Wald ratio	1	0.959136	0.89689	1.0257	0.22294	3301	No evidence	Males and Females
	prot-a-1968	Mucin-4	Wald ratio	1	0.948102	0.756732	1.18787	0.643139	3301	No evidence	Males and Females
	prot-a-197	Cyclic AMP-dependent transcription factor ATF-6 alpha	Inverse variance weighted	3	0.999356	0.914303	1.09232	0.988677	3301	No evidence	Males and Females
	prot-a-1970	Mitochondrial ubiquitin ligase activator of NFKB 1	Wald ratio	1	1.01268	0.904334	1.13401	0.827218	3301	No evidence	Males and Females
	prot-a-1971	Muscle, skeletal receptor tyrosine-protein kinase	Wald ratio	1	1.072	0.861206	1.3344	0.533672	3301	No evidence	Males and Females
	prot-a-1974	Matrix-remodeling-associated protein 7	Wald ratio	1	0.947376	0.831686	1.07916	0.41591	3301	No evidence	Males and Females
	prot-a-1975	Matrix-remodeling-associated protein 8	Wald ratio	1	0.991506	0.799577	1.2295	0.938053	3301	No evidence	Males and Females
	prot-a-1979	Myc target protein 1	Wald ratio	1	0.927907	0.861123	0.99987	0.0495997	3301	Suggestive	Males and Females
	prot-a-1982	Myelin regulatory factor	Inverse variance weighted	2	0.854273	0.742924	0.982312	0.0270736	3301	Suggestive	Males and Females
	prot-a-1983	Histone H2A deubiquitinase MYSM1	Wald ratio	1	0.945319	0.765904	1.16676	0.600501	3301	No evidence	Males and Females
	prot-a-1985	Myocardial zonula adherens protein	Wald ratio	1	0.848445	0.672124	1.07102	0.166745	3301	No evidence	Males and Females
	prot-a-1987	Myeloid zinc finger 1	Wald ratio	1	0.858906	0.70142	1.05175	0.141084	3301	No evidence	Males and Females
	prot-a-1989	HemK methyltransferase family member 2	Wald ratio	1	0.95188	0.852925	1.06232	0.378544	3301	No evidence	Males and Females
	prot-a-199	Sodium/potassium-transporting ATPase subunit alpha-1	Wald ratio	1	1.04513	0.926657	1.17874	0.472096	3301	No evidence	Males and Females
	prot-a-1990	N-acylethanolamine-hydrolyzing acid amidase	Wald ratio	1	0.999167	0.941666	1.06018	0.978014	3301	No evidence	Males and Females
	prot-a-1991	N-acetylated-alpha-linked acidic dipeptidase 2	Inverse variance weighted	2	0.983455	0.872332	1.10873	0.785075	3301	No evidence	Males and Females
	prot-a-1994	NAD kinase	Wald ratio	1	0.951274	0.8512	1.06311	0.378417	3301	No evidence	Males and Females
	prot-a-1995	N-acetyl-D-glucosamine kinase	Inverse variance weighted	2	0.955477	0.87805	1.03973	0.290809	3301	No evidence	Males and Females
	prot-a-1996	N-acetylglucosamine-1-phosphodiester alpha-N-acetylglucosaminidase	Wald ratio	1	0.983459	0.897208	1.078	0.721722	3301	No evidence	Males and Females
	prot-a-1999	Nucleosome assembly protein 1-like 2	Inverse variance weighted	2	0.986721	0.806195	1.20767	0.89683	3301	No evidence	Males and Females
	prot-a-20	Tartrate-resistant acid phosphatase type 5	Inverse variance weighted	2	1.00462	0.92514	1.09092	0.912739	3301	No evidence	Males and Females
	prot-a-200	Sodium/potassium-transporting ATPase subunit beta-2	Wald ratio	1	1.00886	0.909999	1.11845	0.866932	3301	No evidence	Males and Females
	prot-a-2000	Beta-soluble NSF attachment protein	Inverse variance weighted	2	1.03065	0.92997	1.14222	0.56488	3301	No evidence	Males and Females
	prot-a-2001	Arylamine N-acetyltransferase 1	Inverse variance weighted	2	0.982911	0.906531	1.06573	0.67621	3301	No evidence	Males and Females
	prot-a-2002	N-acetyltransferase 14	Wald ratio	1	0.957612	0.878582	1.04375	0.324327	3301	No evidence	Males and Females
	prot-a-2004	Next to BRCA1 gene 1 protein	Wald ratio	1	0.945126	0.833557	1.07163	0.378544	3301	No evidence	Males and Females
	prot-a-2006	Neural cell adhesion molecule 1, 120 kDa isoform	Inverse variance weighted	2	1.0995	0.9189	1.31559	0.300142	3301	No evidence	Males and Females
	prot-a-2007	Neural cell adhesion molecule 1	Inverse variance weighted	2	1.05265	0.899349	1.23208	0.522859	3301	No evidence	Males and Females
	prot-a-2008	Neural cell adhesion molecule 2	Inverse variance weighted	3	1.04385	0.969112	1.12435	0.257535	3301	No evidence	Males and Females
	prot-a-2009	Neutrophil cytosol factor 2	Inverse variance weighted	2	0.904724	0.767542	1.06642	0.232697	3301	No evidence	Males and Females
	prot-a-201	Sarcoplasmic/endoplasmic reticulum calcium ATPase 3	Inverse variance weighted	3	1.00621	0.899579	1.12548	0.913748	3301	No evidence	Males and Females
	prot-a-2010	Nucleolin	Wald ratio	1	0.923776	0.787108	1.08417	0.331732	3301	No evidence	Males and Females
	prot-a-2012	Nuclear receptor coactivator 2	Inverse variance weighted	2	0.952787	0.843952	1.07566	0.434506	3301	No evidence	Males and Females
	prot-a-2013	Natural cytotoxicity triggering receptor 1	Wald ratio	1	1.03973	0.822461	1.31441	0.744581	3301	No evidence	Males and Females
	prot-a-2016	Natural cytotoxicity triggering receptor 3	Inverse variance weighted	2	1.01985	0.942727	1.10328	0.624215	3301	No evidence	Males and Females
	prot-a-2017	Natural cytotoxicity triggering receptor 3 ligand 1	Wald ratio	1	1.13836	0.859572	1.50756	0.3659	3301	No evidence	Males and Females
	prot-a-2018	Kinetochore protein NDC80 homolog	Inverse variance weighted	4	0.992694	0.870784	1.13167	0.912663	3301	No evidence	Males and Females
	prot-a-2019	Protein NDNF	Wald ratio	1	1.00913	0.83202	1.22393	0.92649	3301	No evidence	Males and Females
	prot-a-202	Potassium-transporting ATPase subunit beta	Inverse variance weighted	2	0.956245	0.842011	1.08598	0.490644	3301	No evidence	Males and Females
	prot-a-2020	Protein NDRG4	Wald ratio	1	0.968322	0.901386	1.04023	0.378417	3301	No evidence	Males and Females
	prot-a-2021	Bifunctional heparan sulfate N-deacetylase/N-sulfotransferase 1	Inverse variance weighted	2	0.953182	0.665512	1.3652	0.793625	3301	No evidence	Males and Females
	prot-a-2023	NADH dehydrogenase [ubiquinone] 1 beta subcomplex subunit 4	Inverse variance weighted	2	0.9621	0.894823	1.03444	0.296196	3301	No evidence	Males and Females
	prot-a-2025	NADH dehydrogenase [ubiquinone] iron-sulfur protein 4, mitochondrial	Inverse variance weighted	2	1.03341	0.998488	1.06955	0.0609707	3301	No evidence	Males and Females
	prot-a-2028	Neuronal growth regulator 1	Wald ratio	1	0.987782	0.794765	1.22768	0.91176	3301	No evidence	Males and Females
	prot-a-203	ATP synthase subunit beta, mitochondrial	Wald ratio	1	1.01439	0.821006	1.25332	0.89469	3301	No evidence	Males and Females
	prot-a-2030	Protein kinase C-binding protein NELL1	Inverse variance weighted	2	0.922783	0.857213	0.993368	0.0326037	3301	Suggestive	Males and Females
	prot-a-2031	Protein kinase C-binding protein NELL2	Wald ratio	1	0.958176	0.761207	1.20611	0.71595	3301	No evidence	Males and Females
	prot-a-2033	Neogenin	Wald ratio	1	0.90291	0.760884	1.07145	0.242136	3301	No evidence	Males and Females
	prot-a-2034	Neuroepithelial cell-transforming gene 1 protein	Wald ratio	1	0.933696	0.744184	1.17147	0.553373	3301	No evidence	Males and Females
	prot-a-2037	E3 ubiquitin-protein ligase NEURL1	Wald ratio	1	0.96065	0.816312	1.13051	0.628901	3301	No evidence	Males and Females
	prot-a-2038	Neuralized-like protein 4	Wald ratio	1	1.03063	0.845574	1.25617	0.765128	3301	No evidence	Males and Females
	prot-a-2039	Neurofascin	Inverse variance weighted	3	0.988341	0.940278	1.03886	0.64474	3301	No evidence	Males and Females
	prot-a-2040	Nuclear factor erythroid 2-related factor 1	Wald ratio	1	0.946278	0.836839	1.07003	0.378544	3301	No evidence	Males and Females
	prot-a-2042	beta-nerve growth factor	Wald ratio	1	0.899969	0.723547	1.11941	0.343771	3301	No evidence	Males and Females
	prot-a-2044	Tumor necrosis factor receptor superfamily member 16	Inverse variance weighted	2	1.02567	0.937701	1.1219	0.579522	3301	No evidence	Males and Females
	prot-a-2047	NHL repeat-containing protein 3	Wald ratio	1	0.953595	0.870801	1.04426	0.305184	3301	No evidence	Males and Females
	prot-a-2049	Nidogen-1	Wald ratio	1	1.12768	0.935745	1.35898	0.206832	3301	No evidence	Males and Females
	prot-a-205	Aurora kinase B	Inverse variance weighted	3	0.915098	0.82343	1.01697	0.0994504	3301	No evidence	Males and Females
	prot-a-2050	Nidogen-2	Inverse variance weighted	2	0.963586	0.870112	1.0671	0.476158	3301	No evidence	Males and Females
	prot-a-2052	Nischarin	Inverse variance weighted	2	0.956573	0.862802	1.06054	0.398974	3301	No evidence	Males and Females
	prot-a-2059	Nucleoside diphosphate kinase A	Wald ratio	1	1.09803	0.986403	1.22229	0.0873182	3301	No evidence	Males and Females
	prot-a-206	Axin-2	Wald ratio	1	1.01373	0.828362	1.24058	0.89469	3301	No evidence	Males and Females
	prot-a-2060	Nucleoside diphosphate kinase B	Inverse variance weighted	2	0.973704	0.881182	1.07594	0.600897	3301	No evidence	Males and Females
	prot-a-2061	Normal mucosa of esophagus-specific gene 1 protein	Inverse variance weighted	2	0.969552	0.881625	1.06625	0.523792	3301	No evidence	Males and Females
	prot-a-2062	NmrA-like family domain-containing protein 1	Inverse variance weighted	2	0.949808	0.855356	1.05469	0.335248	3301	No evidence	Males and Females
	prot-a-2063	Glycylpeptide N-tetradecanoyltransferase 1	Wald ratio	1	0.931022	0.807669	1.07322	0.324327	3301	No evidence	Males and Females
	prot-a-2064	Noggin	Inverse variance weighted	2	0.949774	0.759911	1.18707	0.650638	3301	No evidence	Males and Females
	prot-a-2067	Neurogenic locus notch homolog protein 1	Wald ratio	1	1.02106	0.878065	1.18735	0.786567	3301	No evidence	Males and Females
	prot-a-2069	Protein NOV homolog	Wald ratio	1	1.08898	0.918814	1.29065	0.325478	3301	No evidence	Males and Females
	prot-a-2071	Epididymal secretory protein E1	Inverse variance weighted	3	0.971125	0.921032	1.02394	0.278202	3301	No evidence	Males and Females
	prot-a-2073	Pro-FMRFamide-related neuropeptide FF	Inverse variance weighted	3	0.967243	0.92217	1.01452	0.171324	3301	No evidence	Males and Females
	prot-a-2074	Nuclear pore complex-interacting protein family member B3	Inverse variance weighted	2	0.917421	0.833003	1.01039	0.0801099	3301	No evidence	Males and Females
	prot-a-2075	Nuclear protein localization protein 4 homolog	Wald ratio	1	0.920035	0.764258	1.10756	0.378544	3301	No evidence	Males and Females
	prot-a-2076	Atrial natriuretic factor	Wald ratio	1	1.23461	0.983859	1.54927	0.0688331	3301	No evidence	Males and Females
	prot-a-2078	N-terminal pro-BNP	Inverse variance weighted	2	0.979424	0.821028	1.16838	0.817313	3301	No evidence	Males and Females
	prot-a-2079	Neuropeptide S	Wald ratio	1	0.784776	0.627703	0.981155	0.0334231	3301	Suggestive	Males and Females
	prot-a-208	Zinc-alpha-2-glycoprotein	Inverse variance weighted	4	0.973795	0.839998	1.1289	0.724738	3301	No evidence	Males and Females
	prot-a-2080	Neuronal pentraxin-1	Wald ratio	1	0.982093	0.879363	1.09683	0.748565	3301	No evidence	Males and Females
	prot-a-2081	Neuronal pentraxin-2	Wald ratio	1	1.09368	0.935132	1.2791	0.262434	3301	No evidence	Males and Females
	prot-a-2082	Neuropeptide W	Inverse variance weighted	3	0.937311	0.878011	1.00062	0.0521958	3301	No evidence	Males and Females
	prot-a-2083	NAD(P)H dehydrogenase [quinone] 1	Wald ratio	1	1.01358	0.963589	1.06615	0.601273	3301	No evidence	Males and Females
	prot-a-2084	Ribosyldihydronicotinamide dehydrogenase [quinone]	Inverse variance weighted	2	1.02641	0.943715	1.11636	0.542984	3301	No evidence	Males and Females
	prot-a-2086	Nuclear receptor subfamily 1 group D member 2	Wald ratio	1	0.955674	0.808486	1.12966	0.595207	3301	No evidence	Males and Females
	prot-a-2087	Oxysterols receptor LXR-beta	Inverse variance weighted	3	0.939146	0.865688	1.01884	0.130809	3301	No evidence	Males and Females
	prot-a-2089	Mineralocorticoid receptor	Wald ratio	1	0.954324	0.860032	1.05895	0.378417	3301	No evidence	Males and Females
	prot-a-209	Beta-1,3-galactosyltransferase 6	Wald ratio	1	0.965275	0.798965	1.1662	0.714118	3301	No evidence	Males and Females
	prot-a-2092	Nutritionally-regulated adipose and cardiac enriched protein homolog	Wald ratio	1	0.989092	0.847	1.15502	0.889752	3301	No evidence	Males and Females
	prot-a-2093	Nuclear receptor-binding protein	Wald ratio	1	0.978679	0.874847	1.09484	0.706454	3301	No evidence	Males and Females
	prot-a-2096	Pro-neuregulin-2, membrane-bound isoform	Wald ratio	1	1.12455	0.90924	1.39084	0.279018	3301	No evidence	Males and Females
	prot-a-2099	Neuropilin-1	Inverse variance weighted	2	1.01199	0.923576	1.10886	0.798372	3301	No evidence	Males and Females
	prot-a-21	2-phosphoxylose phosphatase 1	Inverse variance weighted	2	0.97355	0.878902	1.07839	0.607457	3301	No evidence	Males and Females
	prot-a-210	Beta-1,3-glucosyltransferase	Wald ratio	1	0.954779	0.787088	1.1582	0.638632	3301	No evidence	Males and Females
	prot-a-2100	Neuropilin-2	Wald ratio	1	0.905334	0.771361	1.06258	0.223541	3301	No evidence	Males and Females
	prot-a-2101	Neurensin-1	Inverse variance weighted	3	0.915542	0.833629	1.0055	0.0650068	3301	No evidence	Males and Females
	prot-a-2103	Neurexin-1	Inverse variance weighted	2	0.946859	0.85348	1.05045	0.302628	3301	No evidence	Males and Females
	prot-a-2104	Neurexin-2-beta	Inverse variance weighted	2	0.937237	0.802439	1.09468	0.413266	3301	No evidence	Males and Females
	prot-a-2105	Neurexin-3-beta	Inverse variance weighted	2	1.01811	0.894186	1.1592	0.786395	3301	No evidence	Males and Females
	prot-a-2108	Sterol-4-alpha-carboxylate 3-dehydrogenase, decarboxylating	Wald ratio	1	1.03634	0.940708	1.1417	0.469887	3301	No evidence	Males and Females
	prot-a-2109	Vesicle-fusing ATPase	Wald ratio	1	0.907886	0.781769	1.05435	0.205355	3301	No evidence	Males and Females
	prot-a-211	Galactosylgalactosylxylosylprotein 3-beta-glucuronosyltransferase 3	Inverse variance weighted	2	1.07474	0.964752	1.19727	0.190687	3301	No evidence	Males and Females
	prot-a-2110	Neuron-specific protein family member 1	Wald ratio	1	0.997161	0.77771	1.27854	0.982112	3301	No evidence	Males and Females
	prot-a-2111	Neuron-specific protein family member 2	Wald ratio	1	1.09501	0.916872	1.30776	0.316367	3301	No evidence	Males and Females
	prot-a-2112	5'(3')-deoxyribonucleotidase, cytosolic type	Wald ratio	1	1.03386	0.912385	1.1715	0.601587	3301	No evidence	Males and Females
	prot-a-2114	Neurotrophin-3	Wald ratio	1	1.14003	0.903981	1.43772	0.268215	3301	No evidence	Males and Females
	prot-a-2115	Neurotrophin-4	Wald ratio	1	1.12428	0.890647	1.41919	0.324327	3301	No evidence	Males and Females
	prot-a-2118	Netrin-1	Inverse variance weighted	2	0.953321	0.897594	1.01251	0.119813	3301	No evidence	Males and Females
	prot-a-212	Beta-1,4-glucuronyltransferase 1	Inverse variance weighted	3	1.01126	0.951055	1.07528	0.720646	3301	No evidence	Males and Females
	prot-a-2120	Netrin-G1	Inverse variance weighted	2	0.997293	0.934149	1.0647	0.935258	3301	No evidence	Males and Females
	prot-a-2121	High affinity nerve growth factor receptor	Wald ratio	1	1.0708	0.887447	1.29204	0.475298	3301	No evidence	Males and Females
	prot-a-2125	Nuclear migration protein nudC	Wald ratio	1	0.954279	0.869476	1.04735	0.324327	3301	No evidence	Males and Females
	prot-a-2126	Peroxisomal NADH pyrophosphatase NUDT12	Wald ratio	1	1.02797	0.915353	1.15445	0.641204	3301	No evidence	Males and Females
	prot-a-2127	Protein syndesmos	Wald ratio	1	0.881148	0.604637	1.28411	0.510199	3301	No evidence	Males and Females
	prot-a-2128	Nucleoside diphosphate-linked moiety X motif 8, mitochondrial	Wald ratio	1	1.0123	0.844693	1.21316	0.89469	3301	No evidence	Males and Females
	prot-a-2129	ADP-ribose pyrophosphatase, mitochondrial	Inverse variance weighted	2	0.856109	0.687705	1.06575	0.164477	3301	No evidence	Males and Females
	prot-a-213	N-acetyllactosaminide beta-1,3-N-acetylglucosaminyltransferase 2	Inverse variance weighted	2	0.996181	0.933962	1.06254	0.907416	3301	No evidence	Males and Females
	prot-a-2131	Nuclear RNA export factor 1	Inverse variance weighted	2	0.971567	0.912051	1.03497	0.371126	3301	No evidence	Males and Females
	prot-a-2132	Neurexophilin-1	Inverse variance weighted	2	1.08601	1.02021	1.15605	0.00966749	3301	Suggestive	Males and Females
	prot-a-2134	NTF2-related export protein 1	Wald ratio	1	0.96136	0.887827	1.04098	0.331732	3301	No evidence	Males and Females
	prot-a-2135	Out at first protein homolog	Wald ratio	1	1.01111	0.933303	1.09539	0.786895	3301	No evidence	Males and Females
	prot-a-2136	2'-5'-oligoadenylate synthase 1	Wald ratio	1	0.940163	0.819519	1.07857	0.378544	3301	No evidence	Males and Females
	prot-a-2138	Odorant-binding protein 2a	Wald ratio	1	1.11719	0.899458	1.38763	0.316367	3301	No evidence	Males and Females
	prot-a-2139	Odorant-binding protein 2b	Inverse variance weighted	3	1.00086	0.9526	1.05157	0.972677	3301	No evidence	Males and Females
	prot-a-214	UDP-GlcNAc:betaGal beta-1,3-N-acetylglucosaminyltransferase 6	Wald ratio	1	0.823482	0.677021	1.00163	0.0519271	3301	No evidence	Males and Females
	prot-a-2140	OCIA domain-containing protein 1	Wald ratio	1	0.962625	0.77054	1.20259	0.737294	3301	No evidence	Males and Females
	prot-a-2141	Inositol polyphosphate 5-phosphatase OCRL-1	Wald ratio	1	0.953229	0.882555	1.02956	0.22294	3301	No evidence	Males and Females
	prot-a-2142	Ornithine decarboxylase	Wald ratio	1	1.10174	0.891796	1.3611	0.369035	3301	No evidence	Males and Females
	prot-a-2143	Obg-like ATPase 1	Inverse variance weighted	2	0.952329	0.833954	1.08751	0.470748	3301	No evidence	Males and Females
	prot-a-2145	Olfactomedin-like protein 3	Wald ratio	1	1.11471	0.896868	1.38545	0.327655	3301	No evidence	Males and Females
	prot-a-2146	Oxidized low-density lipoprotein receptor 1	Wald ratio	1	0.91388	0.747926	1.11666	0.378417	3301	No evidence	Males and Females
	prot-a-2148	Opalin	Inverse variance weighted	2	1.09203	0.957198	1.24585	0.190405	3301	No evidence	Males and Females
	prot-a-215	UDP-GlcNAc:betaGal beta-1,3-N-acetylglucosaminyltransferase 8	Wald ratio	1	0.996949	0.941795	1.05533	0.916187	3301	No evidence	Males and Females
	prot-a-2151	Origin recognition complex subunit 6	Inverse variance weighted	2	1.0943	0.85746	1.39655	0.468965	3301	No evidence	Males and Females
	prot-a-2152	Oxysterol-binding protein-related protein 11	Wald ratio	1	1.26246	0.908055	1.75519	0.165655	3301	No evidence	Males and Females
	prot-a-2153	Osteoclast-associated immunoglobulin-like receptor	Wald ratio	1	0.850759	0.674592	1.07293	0.172146	3301	No evidence	Males and Females
	prot-a-2155	Oncostatin-M	Inverse variance weighted	2	0.928296	0.775505	1.11119	0.417408	3301	No evidence	Males and Females
	prot-a-2156	Oncostatin-M-specific receptor subunit beta	Wald ratio	1	1.01103	0.855133	1.19534	0.897874	3301	No evidence	Males and Females
	prot-a-2159	Oxytocin-neurophysin 1	Wald ratio	1	0.885044	0.727233	1.0771	0.22294	3301	No evidence	Males and Females
	prot-a-216	Beta-1,4-galactosyltransferase 1	Inverse variance weighted	5	1.0569	0.95093	1.17468	0.304612	3301	No evidence	Males and Females
	prot-a-2160	P2X purinoceptor 6	Wald ratio	1	1.01891	0.821055	1.26443	0.864985	3301	No evidence	Males and Females
	prot-a-2163	Polyadenylate-binding protein 3	Wald ratio	1	0.949579	0.846292	1.06547	0.378544	3301	No evidence	Males and Females
	prot-a-2164	Polyadenylate-binding protein 4	Wald ratio	1	0.949884	0.847169	1.06505	0.378544	3301	No evidence	Males and Females
	prot-a-2166	Platelet-activating factor acetylhydrolase IB subunit beta	Inverse variance weighted	3	0.963336	0.86551	1.07222	0.494173	3301	No evidence	Males and Females
	prot-a-2167	Multifunctional protein ADE2	Wald ratio	1	1.08038	0.856093	1.36343	0.514901	3301	No evidence	Males and Females
	prot-a-2168	Polyadenylate-binding protein-interacting protein 1	Wald ratio	1	0.989649	0.79886	1.226	0.924136	3301	No evidence	Males and Females
	prot-a-2169	Serine/threonine-protein kinase PAK 3	Inverse variance weighted	2	0.905418	0.751969	1.09018	0.294319	3301	No evidence	Males and Females
	prot-a-217	Beta-1,4-galactosyltransferase 2	Wald ratio	1	1.02655	0.926967	1.13683	0.614763	3301	No evidence	Males and Females
	prot-a-2170	Serine/threonine-protein kinase PAK 4	Wald ratio	1	0.924868	0.777285	1.10047	0.378544	3301	No evidence	Males and Females
	prot-a-2171	Serine/threonine-protein kinase PAK 7	Wald ratio	1	1.10459	0.887873	1.37421	0.372006	3301	No evidence	Males and Females
	prot-a-2172	Peptidyl-glycine alpha-amidating monooxygenase	Inverse variance weighted	6	0.961275	0.914343	1.01062	0.121984	3301	No evidence	Males and Females
	prot-a-2173	Pantothenate kinase 3	Wald ratio	1	0.984628	0.790519	1.2264	0.890016	3301	No evidence	Males and Females
	prot-a-2177	Pappalysin-1	Wald ratio	1	0.972445	0.790091	1.19689	0.791996	3301	No evidence	Males and Females
	prot-a-2179	E3 ubiquitin-protein ligase parkin	Wald ratio	1	1.05285	0.847762	1.30755	0.64129	3301	No evidence	Males and Females
	prot-a-218	Beta-1,4-galactosyltransferase 3	Wald ratio	1	1.12131	0.892974	1.40804	0.324327	3301	No evidence	Males and Females
[truncated: 1,512 more rows]

## Sheet: Triple Neg
	Trait ID	Trait	Method	No. of SNPs	ORSD	LCI	UCI	P-value	N	Association	Sex
	AAT	Alpha-1-Antitrypsin	Wald ratio	1	0.954675	0.870179	1.04738	0.326585	818	No evidence	Males and Females
	AGT	Angiotensinogen	Wald ratio	1	1.05594	1.00171	1.11312	0.0430396	818	Suggestive	Males and Females
	ANG2	Angiopoietin-2	Wald ratio	1	0.982006	0.875216	1.10183	0.757222	818	No evidence	Males and Females
	ApoA4	Apolipoprotein A-IV	Wald ratio	1	0.999517	0.957559	1.04331	0.982374	818	No evidence	Males and Females
	ApoH	Apolipoprotein H	Inverse variance weighted	3	1.00352	0.955565	1.05388	0.888193	818	No evidence	Males and Females
	BLC	B Lymphocyte Chemoattractant	Wald ratio	1	1.00108	0.854043	1.17344	0.989332	818	No evidence	Males and Females
	CA19-9	CA19-9	Wald ratio	1	1.04236	0.983342	1.10492	0.162975	818	No evidence	Males and Females
	CD40	CD 40 antigen	Wald ratio	1	0.998746	0.927691	1.07524	0.973415	818	No evidence	Males and Females
	CD5L	CD5	Wald ratio	1	1.01354	0.919452	1.11726	0.786729	818	No evidence	Males and Females
	CEA	Carcinoembryonic Antigen	Inverse variance weighted	2	1.02468	0.969433	1.08309	0.388545	818	No evidence	Males and Females
	CFHR1	Complement Factor H	Wald ratio	1	0.985821	0.953122	1.01964	0.406678	818	No evidence	Males and Females
	CRP	C-Reactive Protein	Wald ratio	1	0.913789	0.813705	1.02618	0.127687	818	No evidence	Males and Females
	CystC	Cystatin-C	Wald ratio	1	1.11925	0.990347	1.26494	0.0711337	818	No evidence	Males and Females
	ENA78	Epithelial-Derived Neutrophil-Activating	Wald ratio	1	0.947634	0.847635	1.05943	0.344489	818	No evidence	Males and Females
	F7	Factor VII	Inverse variance weighted	2	1.01871	0.951527	1.09063	0.594398	818	No evidence	Males and Females
	FGF4	Fibroblast Growth Factor 4	Wald ratio	1	1.0106	0.904316	1.12937	0.852483	818	No evidence	Males and Females
	FetuinA	Fetuin-A	Wald ratio	1	0.986192	0.940148	1.03449	0.568688	818	No evidence	Males and Females
	GROa	Growth-Regulated alpha protein	Wald ratio	1	1.08153	0.954623	1.22531	0.218411	818	No evidence	Males and Females
	GSTa	Glutathione S-Transferase alpha	Wald ratio	1	0.979152	0.906736	1.05735	0.590973	818	No evidence	Males and Females
	HCC4	Chemokine CC-4	Wald ratio	1	1.03644	0.9715	1.10573	0.278267	818	No evidence	Males and Females
	Height-2022	Height-2022	Inverse variance weighted	1234	1.15541	1.01809	1.31126	0.0252437	4080687	Suggestive	Males and Females
	IL18	Interleukin-18	Wald ratio	1	1.0969	0.978314	1.22987	0.113099	818	No evidence	Males and Females
	IL6r	Interleukin-6 receptor	Wald ratio	1	0.999659	0.96443	1.03617	0.985114	818	No evidence	Males and Females
	IL8	Interleukin-8	Wald ratio	1	0.923578	0.82223	1.03742	0.180067	818	No evidence	Males and Females
	LOY	Loss_of_Y_chromosome	Inverse variance weighted	101	0.965372	0.852589	1.09307	0.578211	205011	No evidence	Males and Females
	LPa	Apolipoprotein(a)	Wald ratio	1	0.997598	0.900322	1.10539	0.963362	818	No evidence	Males and Females
	Leisure_screen_time	Leisure_screen_time	Inverse variance weighted	66	1.12263	0.932349	1.35174	0.222179	526725	No evidence	Males and Females
	Leptin	Leptin	Wald ratio	1	1.00406	0.869046	1.16006	0.9561	818	No evidence	Males and Females
	MCP2	Monocyte Chemotactic Protein 2	Wald ratio	1	0.976897	0.884763	1.07863	0.643748	818	No evidence	Males and Females
	MCSF	Macrophage Colony-Stimulating Factor 1	Wald ratio	1	0.940514	0.847144	1.04417	0.25028	818	No evidence	Males and Females
	MIP1a	Macrophage Inflammatory Protein-1 alpha	Wald ratio	1	0.9506	0.859008	1.05196	0.327048	818	No evidence	Males and Females
	MIP1b	Macrophage Inflammatory Protein-1 beta	Inverse variance weighted	2	1.0152	0.917282	1.12356	0.770715	818	No evidence	Males and Females
	MMP7	Matrix Metalloproteinase-7	Wald ratio	1	1.03172	0.932953	1.14093	0.543069	818	No evidence	Males and Females
	MPIF1	Myeloid Progenitor Inhibitory Factor 1	Inverse variance weighted	2	0.995584	0.925644	1.07081	0.905193	818	No evidence	Males and Females
	NrCAM	Neuronal Cell Adhesion Molecule	Wald ratio	1	0.920399	0.806055	1.05096	0.220364	818	No evidence	Males and Females
	Plasma omega-6 polyunsaturated fatty acid levels (adrenic acid) PMID:24823311	Plasma omega-6 polyunsaturated fatty acid levels (adrenic acid)	Wald ratio	1	1.70249	0.903038	3.20969	0.100023	8631	No evidence	Males and Females
	Plasma omega-6 polyunsaturated fatty acid levels (arachidonic acid) PMID:24823311	Plasma omega-6 polyunsaturated fatty acid levels (arachidonic acid)	Inverse variance weighted	2	0.978307	0.855675	1.11852	0.748251	8631	No evidence	Males and Females
	Plasma omega-6 polyunsaturated fatty acid levels (dihomo-gamma-linolenic acid) PMID:24823311	Plasma omega-6 polyunsaturated fatty acid levels (dihomo-gamma-linolenic acid)	Inverse variance weighted	3	0.975993	0.909428	1.04743	0.500172	8631	No evidence	Males and Females
	Plasma omega-6 polyunsaturated fatty acid levels (gamma-linolenic acid) PMID:24823311	Plasma omega-6 polyunsaturated fatty acid levels (gamma-linolenic acid)	Wald ratio	1	0.197141	0.00686515	5.66116	0.343154	8631	No evidence	Males and Females
	Plasma omega-6 polyunsaturated fatty acid levels (linoleic acid) PMID:24823311	Plasma omega-6 polyunsaturated fatty acid levels (linoleic acid)	Inverse variance weighted	4	0.978819	0.957653	1.00045	0.0549304	8631	No evidence	Males and Females
	RAGE	Receptor for advanced glycosylation end	Wald ratio	1	0.864061	0.774407	0.964094	0.00894221	818	Suggestive	Males and Females
	Sedentary_behaviour_at_work	Sedentary_behaviour_at_work	Inverse variance weighted	4	0.786274	0.406313	1.52156	0.475311	370957	No evidence	Males and Females
	Sortilin	Sortilin	Wald ratio	1	0.984843	0.884264	1.09686	0.781107	818	No evidence	Males and Females
	TECK	Thymus-Expressed Chemokine	Wald ratio	1	1.10304	0.98708	1.23263	0.0835348	818	No evidence	Males and Females
	TF	Serotransferrin	Wald ratio	1	1.03653	0.959085	1.12022	0.365192	818	No evidence	Males and Females
	THP	Tamm-Horsfall Urinary Glycoprotein	Wald ratio	1	1.0167	0.968953	1.0668	0.499739	818	No evidence	Males and Females
	THPO	Thrombopoietin	Wald ratio	1	1.01417	0.879774	1.1691	0.846175	818	No evidence	Males and Females
	TNC	Tenascin-C	Wald ratio	1	1.03441	0.944319	1.1331	0.466795	818	No evidence	Males and Females
	VCAM1	Vascular Cell Adhesion Molecule-1	Wald ratio	1	1.00191	0.887813	1.13068	0.975276	818	No evidence	Males and Females
	adiponectin_serum_level	Adiponectin_serum_level	Inverse variance weighted	8	1.46701	1.01561	2.11904	0.041098	35962	Suggestive	Males and Females
	arachidic_acid	Arachidic_acid	Wald ratio	1	0.898128	0.645419	1.24978	0.523901	10129	No evidence	Males and Females
	arachidonic acid (20:4n6)	Arachidonic acid (20:4n6)	Wald ratio	1	0.936482	0.787875	1.11312	0.456632	8631	No evidence	Males and Females
	c_reactive_protein_plasma_level	C_reactive_protein_plasma_level	Inverse variance weighted	8	1.00083	0.85904	1.16602	0.991529	82725	No evidence	Males and Females
	calcium measurement PMID:24068962	Calcium measurement	Inverse variance weighted	7	0.786805	0.389082	1.59108	0.504531	61079	No evidence	Males and Females
	carotenoid measurement PMID:19185284	Carotenoid measurement	Wald ratio	1	0.913684	0.749898	1.11324	0.37045	3731	No evidence	Males and Females
	circulating 25-hydroxyvitamin D	Circulating 25-hydroxyvitamin D	Inverse variance weighted	2	1.25274	0.874488	1.79459	0.21919	79366	No evidence	Males and Females
	coffee_consumption	Coffee_consumption	Inverse variance weighted	6	1.12071	0.998691	1.25764	0.0526571	91462	No evidence	Males and Females
	copper_blood_level	Copper_blood_level	Inverse variance weighted	2	1.01333	0.914916	1.12232	0.7995	2603	No evidence	Males and Females
	dihomo-gamma-linoleic acid (20:3n6)	Dihomo-gamma-linoleic acid (20:3n6)	Wald ratio	1	0.942085	0.805138	1.10233	0.456632	8631	No evidence	Males and Females
	ebi-a-GCST001212	Proinsulin levels	Inverse variance weighted	7	1.1388	0.802962	1.61509	0.465972	10701	No evidence	NA
	ebi-a-GCST003372	Glomerular filtration rate (creatinine)	Inverse variance weighted	38	0.822007	0.411254	1.64301	0.579078	133413	No evidence	NA
	ebi-a-GCST003375	Glomerular filtration rate (cystatin C)	Inverse variance weighted	5	1.76808	1.08147	2.89061	0.0230706	32834	Suggestive	NA
	ebi-a-GCST003401	Glomerular filtration rate in non diabetics (creatinine)	Inverse variance weighted	39	0.835738	0.422826	1.65188	0.605726	118448	No evidence	NA
	ebi-a-GCST003839	Sleep duration	Inverse variance weighted	3	2.52902	1.33155	4.80337	0.00458393	127573	Suggestive	NA
	ebi-a-GCST004575	Acute insulin response	Wald ratio	1	1.20787	0.990619	1.47277	0.0619245	2087	No evidence	NA
	ebi-a-GCST004601	Red blood cell count	Inverse variance weighted	162	1.00297	0.907424	1.10857	0.953755	172952	No evidence	NA
	ebi-a-GCST004608	Granulocyte percentage of myeloid white cells	Inverse variance weighted	152	0.99056	0.912434	1.07538	0.820983	169545	No evidence	NA
	ebi-a-GCST004613	Sum neutrophil eosinophil counts	Inverse variance weighted	131	0.967459	0.876224	1.06819	0.512707	170384	No evidence	NA
	ebi-a-GCST004614	Granulocyte count	Inverse variance weighted	136	0.967776	0.876691	1.06832	0.516023	169822	No evidence	NA
	ebi-a-GCST004619	Reticulocyte fraction of red cells	Inverse variance weighted	154	0.93749	0.871914	1.008	0.081038	170690	No evidence	NA
	ebi-a-GCST004621	Sum basophil neutrophil counts	Inverse variance weighted	153	1.01775	0.94532	1.09572	0.640448	171529	No evidence	NA
	ebi-a-GCST004623	Neutrophil percentage of granulocytes	Inverse variance weighted	136	1.00044	0.919045	1.08904	0.991943	170672	No evidence	NA
	ebi-a-GCST004624	Sum eosinophil basophil counts	Inverse variance weighted	160	0.958829	0.884698	1.03917	0.305792	171771	No evidence	NA
	ebi-a-GCST004626	Myeloid white cell count	Inverse variance weighted	136	0.983736	0.894687	1.08165	0.734812	169219	No evidence	NA
	ebi-a-GCST004732	Heart rate variability traits (pvRSA/HF)	Inverse variance weighted	3	0.985593	0.805384	1.20612	0.887981	24088	No evidence	NA
	ebi-a-GCST004733	Heart rate variability traits (RMSSD)	Inverse variance weighted	3	1.15738	0.763299	1.75492	0.491329	26523	No evidence	NA
	ebi-a-GCST004734	Heart rate variability traits (SDNN)	Inverse variance weighted	4	0.883019	0.484318	1.60994	0.684749	27850	No evidence	NA
	ebi-a-GCST005180	Homeostasis model assessment of beta-cell function	Wald ratio	1	0.568314	0.130853	2.46828	0.450753	36466	No evidence	NA
	ebi-a-GCST005314	Offspring birth weight	Inverse variance weighted	6	1.2846	0.59578	2.7698	0.522899	68258	No evidence	NA
	ebi-a-GCST005348	Total body bone mineral density	Inverse variance weighted	73	1.03404	0.946251	1.12997	0.459641	56284	No evidence	NA
	ebi-a-GCST005350	Total body bone mineral density (age 45-60)	Inverse variance weighted	18	1.00021	0.906222	1.10394	0.996719	18805	No evidence	NA
	ebi-a-GCST006099	Accelerometer-based physical activity measurement (average acceleration)	Inverse variance weighted	7	0.989721	0.89302	1.09689	0.84386	91084	No evidence	NA
	ebi-a-GCST006344	Anti-cytomegalovirus IgG levels	Inverse variance weighted	2	1.21437	0.974285	1.51361	0.0839536	347	No evidence	NA
	ebi-a-GCST006353	Anti-rubella virus IgG levels	Wald ratio	1	1.0522	0.778096	1.42287	0.741031	935	No evidence	NA
	ebi-a-GCST006360	IgA levels	Wald ratio	1	1.4412	0.690413	3.00842	0.330377	1000	No evidence	NA
	ebi-a-GCST006361	Anti-Epstein-Barr virus nuclear antigen (EBNA) IgG levels	Inverse variance weighted	2	0.879053	0.752285	1.02718	0.10471	914	No evidence	NA
	ebi-a-GCST006366	Central corneal thickness	Inverse variance weighted	23	1.00095	0.997873	1.00404	0.54551	17803	No evidence	NA
	ebi-a-GCST006572	Cognitive performance	Inverse variance weighted	131	0.974766	0.840278	1.13078	0.735811	257841	No evidence	NA
	ebi-a-GCST006586	Urinary albumin excretion	Inverse variance weighted	35	1.05395	0.611609	1.81621	0.849905	382500	No evidence	NA
	ebi-a-GCST006677	Acute insulin response (insulin secretion adjusted)	Wald ratio	1	1.06602	0.825908	1.37593	0.62343	2087	No evidence	NA
	ebi-a-GCST006678	Acute insulin response (insulin secretion and BMI adjusted)	Wald ratio	1	1.06618	0.82553	1.37698	0.62343	2087	No evidence	NA
	ebi-a-GCST006696	Parental longevity (mother's attained age)	Inverse variance weighted	4	0.842624	0.438471	1.6193	0.607402	412937	No evidence	NA
	ebi-a-GCST006697	Parental longevity (combined parental attained age, Martingale residuals)	Inverse variance weighted	9	0.711125	0.419747	1.20477	0.205004	389166	No evidence	NA
	ebi-a-GCST006699	Parental longevity (mother's age at death)	Wald ratio	1	2.02581	0.547019	7.50228	0.290571	246941	No evidence	NA
	ebi-a-GCST006700	Parental longevity (father's age at death)	Inverse variance weighted	5	1.6249	0.737477	3.58019	0.228415	317652	No evidence	NA
	ebi-a-GCST006701	Parental longevity (father's attained age)	Inverse variance weighted	12	0.590908	0.3375	1.03458	0.0656176	415311	No evidence	NA
	ebi-a-GCST006702	Parental longevity (combined parental age at death)	Inverse variance weighted	6	1.37912	0.775795	2.45163	0.273467	208118	No evidence	NA
	ebi-a-GCST006979	Heel bone mineral density	Inverse variance weighted	450	0.98123	0.916846	1.05013	0.584212	426824	No evidence	NA
	ebi-a-GCST007429	Lung function (FVC)	Inverse variance weighted	212	0.884825	0.761626	1.02795	0.109684	321047	No evidence	NA
	ebi-a-GCST007430	Peak expiratory flow	Inverse variance weighted	179	0.950721	0.833084	1.08497	0.453328	321047	No evidence	NA
	ebi-a-GCST007431	Lung function (FEV1/FVC)	Inverse variance weighted	277	0.932082	0.847436	1.02518	0.14762	321047	No evidence	NA
	ebi-a-GCST007432	FEV1	Inverse variance weighted	234	0.892367	0.784905	1.01454	0.0819532	321047	No evidence	NA
	ebi-a-GCST008403	Arterial stiffness index	Inverse variance weighted	4	1.12204	0.453934	2.77346	0.803059	127121	No evidence	NA
	ebi-a-GCST90000025	Appendicular lean mass	Inverse variance weighted	593	0.936651	0.863287	1.01625	0.115793	450243	No evidence	NA
	ebi-a-GCST90000618	Serum 25-Hydroxyvitamin D levels	Inverse variance weighted	100	0.934161	0.778124	1.12149	0.465152	496946	No evidence	NA
	ebi-a-GCST90001391	IgD+ B cell %B cell	Wald ratio	1	0.909012	0.728903	1.13363	0.397134	3658	No evidence	NA
	ebi-a-GCST90001392	IgD+ CD38+ B cell Absolute Count	Wald ratio	1	1.02685	0.816115	1.292	0.821138	3656	No evidence	NA
	ebi-a-GCST90001395	IgD+ CD38- B cell %B cell	Inverse variance weighted	2	1.09477	0.886703	1.35166	0.399841	3657	No evidence	NA
	ebi-a-GCST90001396	IgD+ CD38- B cell Absolute Count	Wald ratio	1	1.17378	0.816252	1.68792	0.387294	3656	No evidence	NA
	ebi-a-GCST90001398	Unswitched memory B cell Absolute Count	Wald ratio	1	1.03475	0.656313	1.6314	0.883082	3656	No evidence	NA
	ebi-a-GCST90001399	IgD- CD27- B cell %B cell	Inverse variance weighted	2	0.990071	0.910287	1.07685	0.815921	3657	No evidence	NA
	ebi-a-GCST90001401	IgD- CD27- B cell Absolute Count	Wald ratio	1	0.971818	0.865187	1.09159	0.629738	3656	No evidence	NA
	ebi-a-GCST90001404	Plasma Blast-Plasma Cell %B cell	Wald ratio	1	1.00789	0.70936	1.43206	0.965014	3658	No evidence	NA
	ebi-a-GCST90001406	Memory B cell %B cell	Wald ratio	1	1.00572	0.751001	1.34684	0.969453	3657	No evidence	NA
	ebi-a-GCST90001407	Memory B cell Absolute Count	Wald ratio	1	1.03053	0.69023	1.53861	0.883082	3656	No evidence	NA
	ebi-a-GCST90001410	IgD- CD38+ B cell %B cell	Wald ratio	1	0.934747	0.749329	1.16605	0.549709	3657	No evidence	NA
	ebi-a-GCST90001412	IgD+ CD24+ B cell Absolute Count	Wald ratio	1	1.02686	0.721281	1.46189	0.883082	3656	No evidence	NA
	ebi-a-GCST90001415	IgD+ CD24- B cell %B cell	Wald ratio	1	1.12058	0.894874	1.40321	0.321155	3657	No evidence	NA
	ebi-a-GCST90001417	CD24+ CD27+ B cell %B cell	Inverse variance weighted	2	0.931618	0.761094	1.14035	0.492262	3657	No evidence	NA
	ebi-a-GCST90001418	CD24+ CD27+ B cell Absolute Count	Wald ratio	1	1.03125	0.684354	1.55397	0.883082	3656	No evidence	NA
	ebi-a-GCST90001422	CD20- CD38- B cell %B cell	Wald ratio	1	1.09674	0.924242	1.30142	0.290219	3659	No evidence	NA
	ebi-a-GCST90001424	IgD+ B cell %Lymphocyte	Inverse variance weighted	2	0.988225	0.818372	1.19333	0.902028	3657	No evidence	NA
	ebi-a-GCST90001426	IgD- CD38dim B cell %lymphocyte	Inverse variance weighted	2	0.966539	0.822837	1.13534	0.678569	3656	No evidence	NA
	ebi-a-GCST90001431	IgD+ CD38- B cell %lymphocyte	Inverse variance weighted	2	1.10487	0.854742	1.42821	0.446342	3656	No evidence	NA
	ebi-a-GCST90001432	Unswitched memory B cell %lymphocyte	Inverse variance weighted	3	1.03989	0.877559	1.23225	0.651474	3656	No evidence	NA
	ebi-a-GCST90001433	IgD- CD27- B cell %lymphocyte	Inverse variance weighted	2	0.987559	0.891066	1.0945	0.811386	3656	No evidence	NA
	ebi-a-GCST90001434	Switched memory B cell %lymphocyte	Inverse variance weighted	3	1.0026	0.804155	1.25001	0.981619	3656	No evidence	NA
	ebi-a-GCST90001435	Plasma Blast-Plasma Cell %lymphocyte	Wald ratio	1	1.00101	0.774973	1.29296	0.993861	3657	No evidence	NA
	ebi-a-GCST90001436	Memory B cell %lymphocyte	Inverse variance weighted	2	0.952563	0.789926	1.14868	0.6109	3656	No evidence	NA
	ebi-a-GCST90001437	Naive-mature B cell %lymphocyte	Wald ratio	1	1.05876	0.959592	1.16818	0.255141	3656	No evidence	NA
	ebi-a-GCST90001439	IgD+ CD24+ B cell %lymphocyte	Inverse variance weighted	2	0.987614	0.828746	1.17694	0.889221	3656	No evidence	NA
	ebi-a-GCST90001441	IgD+ CD24- B cell %lymphocyte	Wald ratio	1	1.06094	0.958168	1.17473	0.255141	3656	No evidence	NA
	ebi-a-GCST90001442	CD24+ CD27+ B cell %lymphocyte	Inverse variance weighted	2	0.999388	0.828237	1.20591	0.994905	3656	No evidence	NA
	ebi-a-GCST90001446	IgD- CD38- B cell Absolute Count	Wald ratio	1	0.972824	0.831577	1.13806	0.730678	3656	No evidence	NA
	ebi-a-GCST90001450	CD62L- monocyte Absolute Count	Inverse variance weighted	2	0.96444	0.861507	1.07967	0.529484	3019	No evidence	NA
	ebi-a-GCST90001451	CD62L- monocyte %monocyte	Inverse variance weighted	4	0.969093	0.858265	1.09423	0.612382	3042	No evidence	NA
	ebi-a-GCST90001452	CD11c+ CD62L- monocyte Absolute Count	Wald ratio	1	1.38896	1.05589	1.82709	0.0188366	3017	Suggestive	NA
	ebi-a-GCST90001457	CD11c+ HLA DR++ monocyte %monocyte	Wald ratio	1	0.99123	0.807285	1.21709	0.932967	3042	No evidence	NA
	ebi-a-GCST90001458	Myeloid Dendritic Cell Absolute Count	Inverse variance weighted	3	0.931062	0.868677	0.997928	0.0435263	3387	Suggestive	NA
	ebi-a-GCST90001459	Myeloid Dendritic Cell %Dendritic Cell	Inverse variance weighted	2	0.916487	0.848466	0.98996	0.02666	3410	Suggestive	NA
	ebi-a-GCST90001460	Plasmacytoid Dendritic Cell Absolute Count	Inverse variance weighted	2	0.942218	0.830691	1.06872	0.354454	3374	No evidence	NA
	ebi-a-GCST90001461	Dendritic Cell Absolute Count	Inverse variance weighted	3	0.918009	0.850075	0.991372	0.0291895	3374	Suggestive	NA
	ebi-a-GCST90001462	CD62L- Dendritic Cell Absolute Count	Inverse variance weighted	5	0.939367	0.888197	0.993484	0.0286157	3387	Suggestive	NA
	ebi-a-GCST90001463	CD62L- Dendritic Cell %Dendritic Cell	Inverse variance weighted	4	0.921384	0.8401	1.01053	0.0822746	3410	No evidence	NA
	ebi-a-GCST90001464	CD86+ myeloid Dendritic Cell Absolute Count	Inverse variance weighted	5	0.941323	0.892437	0.992887	0.0262608	3387	Suggestive	NA
	ebi-a-GCST90001465	CD86+ myeloid Dendritic Cell %Dendritic Cell	Inverse variance weighted	4	0.936031	0.884584	0.99047	0.0219052	3410	Suggestive	NA
	ebi-a-GCST90001467	CD86+ plasmacytoid Dendritic Cell %Dendritic Cell	Wald ratio	1	1.24396	1.03962	1.48846	0.0171061	3410	Suggestive	NA
	ebi-a-GCST90001468	CD62L- myeloid Dendritic Cell Absolute Count	Inverse variance weighted	6	0.93984	0.892455	0.989742	0.0187419	3387	Suggestive	NA
	ebi-a-GCST90001469	CD62L- myeloid Dendritic Cell %Dendritic Cell	Inverse variance weighted	7	0.948083	0.901427	0.997153	0.0383849	3410	Suggestive	NA
	ebi-a-GCST90001470	CD62L- plasmacytoid Dendritic Cell Absolute Count	Wald ratio	1	0.926564	0.824847	1.04083	0.198596	3374	No evidence	NA
	ebi-a-GCST90001471	CD62L- plasmacytoid Dendritic Cell %Dendritic Cell	Inverse variance weighted	2	1.00942	0.794057	1.28319	0.938975	3410	No evidence	NA
	ebi-a-GCST90001472	CD62L- CD86+ myeloid Dendritic Cell Absolute Count	Inverse variance weighted	6	0.954572	0.911534	0.999642	0.0482437	3387	Suggestive	NA
	ebi-a-GCST90001473	CD62L- CD86+ myeloid Dendritic Cell %Dendritic Cell	Inverse variance weighted	6	0.953583	0.910585	0.998612	0.0434868	3410	Suggestive	NA
	ebi-a-GCST90001474	Plasmacytoid Dendritic Cell %Dendritic Cell	Inverse variance weighted	2	1.06184	0.924352	1.21978	0.396369	3410	No evidence	NA
	ebi-a-GCST90001475	HLA DR++ monocyte %monocyte	Inverse variance weighted	3	0.962592	0.88791	1.04355	0.354805	3595	No evidence	NA
	ebi-a-GCST90001477	HLA DR++ monocyte Absolute Count	Inverse variance weighted	2	0.982784	0.88375	1.09292	0.748626	3579	No evidence	NA
	ebi-a-GCST90001478	CD4 regulatory T cell %CD4+ T cell	Wald ratio	1	1.22227	1.02058	1.46381	0.0291522	3437	Suggestive	NA
	ebi-a-GCST90001479	CD4 regulatory T cell %T cell	Wald ratio	1	1.26702	1.02431	1.56723	0.0291522	3437	Suggestive	NA
	ebi-a-GCST90001480	Resting CD4 regulatory T cell Absolute Count	Inverse variance weighted	4	0.972718	0.915045	1.03402	0.375056	3405	No evidence	NA
	ebi-a-GCST90001481	Resting CD4 regulatory T cell %CD4 regulatory T cell	Inverse variance weighted	10	0.996885	0.960505	1.03464	0.869347	3437	No evidence	NA
	ebi-a-GCST90001482	Resting CD4 regulatory T cell %CD4+ T cell	Inverse variance weighted	6	0.99462	0.943084	1.04897	0.842466	3437	No evidence	NA
	ebi-a-GCST90001483	CD39+ resting CD4 regulatory T cell Absolute Count	Inverse variance weighted	10	0.973864	0.936721	1.01248	0.181937	3405	No evidence	NA
	ebi-a-GCST90001484	CD39+ resting CD4 regulatory T cell %resting CD4 regulatory T cell	Inverse variance weighted	7	0.967302	0.919589	1.01749	0.197704	3437	No evidence	NA
	ebi-a-GCST90001485	CD39+ resting CD4 regulatory T cell %CD4 regulatory T cell	Inverse variance weighted	12	0.987752	0.965219	1.01081	0.29525	3437	No evidence	NA
	ebi-a-GCST90001486	Activated CD4 regulatory T cell Absolute Count	Inverse variance weighted	2	1.0464	0.977693	1.11993	0.190556	3405	No evidence	NA
	ebi-a-GCST90001487	Activated CD4 regulatory T cell %CD4 regulatory T cell	Inverse variance weighted	4	1.04684	0.989663	1.10731	0.110179	3437	No evidence	NA
	ebi-a-GCST90001489	CD39+ activated CD4 regulatory T cell Absolute Count	Inverse variance weighted	5	0.988473	0.937267	1.04248	0.669226	3405	No evidence	NA
	ebi-a-GCST90001491	CD39+ activated CD4 regulatory T cell %CD4 regulatory T cell	Inverse variance weighted	7	0.982725	0.955783	1.01043	0.219201	3437	No evidence	NA
	ebi-a-GCST90001492	Secreting CD4 regulatory T cell Absolute Count	Inverse variance weighted	4	1.01833	0.978302	1.05999	0.374716	3405	No evidence	NA
	ebi-a-GCST90001493	Secreting CD4 regulatory T cell %CD4 regulatory T cell	Inverse variance weighted	5	1.00281	0.966721	1.04026	0.880547	3437	No evidence	NA
	ebi-a-GCST90001494	Secreting CD4 regulatory T cell %CD4+ T cell	Inverse variance weighted	6	1.01804	0.984144	1.0531	0.300733	3437	No evidence	NA
	ebi-a-GCST90001495	CD39+ secreting CD4 regulatory T cell Absolute Count	Inverse variance weighted	6	0.985471	0.960481	1.01111	0.26407	3405	No evidence	NA
	ebi-a-GCST90001496	CD39+ secreting CD4 regulatory T cell %secreting CD4 regulatory T cell	Inverse variance weighted	7	0.987244	0.963148	1.01194	0.308513	3437	No evidence	NA
	ebi-a-GCST90001497	CD39+ secreting CD4 regulatory T cell %CD4 regulatory T cell	Inverse variance weighted	8	0.984559	0.960311	1.00942	0.221269	3437	No evidence	NA
	ebi-a-GCST90001498	Activated & resting CD4 regulatory T cell Absolute Count	Wald ratio	1	1.04275	0.848707	1.28116	0.690272	3405	No evidence	NA
	ebi-a-GCST90001499	Activated & resting CD4 regulatory T cell %CD4 regulatory T cell	Inverse variance weighted	5	0.997176	0.961786	1.03387	0.87809	3437	No evidence	NA
	ebi-a-GCST90001500	Activated & resting CD4 regulatory T cell %CD4+ T cell	Inverse variance weighted	3	0.966976	0.915222	1.02166	0.231474	3437	No evidence	NA
	ebi-a-GCST90001501	Activated & secreting CD4 regulatory T cell Absolute Count	Inverse variance weighted	4	1.01852	0.978338	1.06034	0.371604	3405	No evidence	NA
	ebi-a-GCST90001502	Activated & secreting CD4 regulatory T cell %CD4 regulatory T cell	Inverse variance weighted	8	1.00541	0.977202	1.03443	0.71032	3437	No evidence	NA
	ebi-a-GCST90001503	Activated & secreting CD4 regulatory T cell %CD4+ T cell	Inverse variance weighted	7	1.01419	0.980307	1.04924	0.416403	3437	No evidence	NA
	ebi-a-GCST90001504	CD25++ CD4+ T cell Absolute Count	Wald ratio	1	1.02348	0.914338	1.14564	0.686698	3405	No evidence	NA
	ebi-a-GCST90001505	CD25++ CD4+ T cell %CD4+ T cell	Inverse variance weighted	2	1.02983	0.946653	1.12032	0.493915	3437	No evidence	NA
	ebi-a-GCST90001506	CD25++ CD4+ T cell %T cell	Wald ratio	1	1.02103	0.92281	1.12971	0.686698	3437	No evidence	NA
	ebi-a-GCST90001507	CD25++ CD45RA+ CD4 not regulatory T cell Absolute Count	Inverse variance weighted	3	1.01933	0.945893	1.09847	0.615766	3405	No evidence	NA
	ebi-a-GCST90001508	CD25++ CD45RA+ CD4 not regulatory T cell %CD4+ T cell	Inverse variance weighted	5	0.987312	0.932578	1.04526	0.660782	3437	No evidence	NA
	ebi-a-GCST90001509	CD25++ CD45RA+ CD4 not regulatory T cell %T cell	Inverse variance weighted	5	0.986675	0.929033	1.04789	0.66227	3437	No evidence	NA
	ebi-a-GCST90001510	CD25++ CD45RA- CD4 not regulatory T cell Absolute Count	Inverse variance weighted	2	1.03918	0.981189	1.10059	0.189604	3405	No evidence	NA
	ebi-a-GCST90001511	CD25++ CD45RA- CD4 not regulatory T cell %CD4+ T cell	Inverse variance weighted	2	1.04145	0.989558	1.09606	0.119365	3437	No evidence	NA
	ebi-a-GCST90001512	CD25++ CD45RA- CD4 not regulatory T cell %T cell	Inverse variance weighted	3	1.02294	0.966662	1.0825	0.432052	3437	No evidence	NA
	ebi-a-GCST90001514	Hematopoietic Stem Cell Absolute Count	Inverse variance weighted	2	0.95279	0.879195	1.03255	0.23835	1858	No evidence	NA
	ebi-a-GCST90001515	Immature Myeloid-Derived Suppressor Cells Absolute Count	Wald ratio	1	0.949868	0.82025	1.09997	0.492013	1857	No evidence	NA
	ebi-a-GCST90001516	Immature Myeloid-Derived Suppressor Cells %CD33dim HLA DR- CD66b-	Wald ratio	1	1.01389	0.905319	1.13549	0.811273	1857	No evidence	NA
	ebi-a-GCST90001517	CD33+ HLA DR+ Absolute Count	Wald ratio	1	0.943516	0.86634	1.02757	0.181745	1858	No evidence	NA
	ebi-a-GCST90001518	CD33+ HLA DR+ CD14- Absolute Count	Wald ratio	1	0.944551	0.868686	1.02704	0.181745	1858	No evidence	NA
	ebi-a-GCST90001519	CD33+ HLA DR+ CD14- %CD33+ HLA DR+	Wald ratio	1	0.933581	0.844155	1.03248	0.180956	1858	No evidence	NA
	ebi-a-GCST90001520	CD33+ HLA DR+ CD14dim Absolute Count	Inverse variance weighted	2	0.924897	0.848939	1.00765	0.0741505	1858	No evidence	NA
	ebi-a-GCST90001521	CD33+ HLA DR+ CD14dim %CD33+ HLA DR+	Wald ratio	1	1.01066	0.914933	1.1164	0.834553	1858	No evidence	NA
	ebi-a-GCST90001522	CD33- HLA DR- Absolute Count	Wald ratio	1	0.902933	0.763128	1.06835	0.234176	1858	No evidence	NA
	ebi-a-GCST90001523	CD33- HLA DR+ Absolute Count	Wald ratio	1	0.932845	0.814732	1.06808	0.314199	1858	No evidence	NA
	ebi-a-GCST90001524	Granulocytic Myeloid-Derived Suppressor Cells Absolute Count	Inverse variance weighted	2	0.855598	0.668401	1.09522	0.215728	1856	No evidence	NA
	ebi-a-GCST90001525	CD33dim HLA DR+ CD11b+ Absolute Count	Wald ratio	1	1.05204	0.93596	1.18251	0.395071	1858	No evidence	NA
	ebi-a-GCST90001526	CD33dim HLA DR+ CD11b+ %CD33dim HLA DR+	Inverse variance weighted	3	0.988064	0.915156	1.06678	0.758809	1858	No evidence	NA
	ebi-a-GCST90001527	CD33dim HLA DR+ CD11b- Absolute Count	Wald ratio	1	1.06366	0.956284	1.18309	0.255673	1858	No evidence	NA
	ebi-a-GCST90001528	CD33dim HLA DR+ CD11b- %CD33dim HLA DR+	Inverse variance weighted	3	1.01184	0.936827	1.09286	0.76451	1858	No evidence	NA
	ebi-a-GCST90001530	Monocytic Myeloid-Derived Suppressor Cells Absolute Count	Inverse variance weighted	3	0.978857	0.914472	1.04778	0.538172	1855	No evidence	NA
	ebi-a-GCST90001531	CD33dim HLA DR- Absolute Count	Inverse variance weighted	3	0.974006	0.938772	1.01056	0.161209	1856	No evidence	NA
	ebi-a-GCST90001532	Basophil Absolute Count	Inverse variance weighted	3	0.974498	0.939612	1.01068	0.164868	1857	No evidence	NA
	ebi-a-GCST90001533	Basophil %CD33dim HLA DR- CD66b-	Inverse variance weighted	2	0.971064	0.911452	1.03457	0.363648	1857	No evidence	NA
	ebi-a-GCST90001534	CD45RA- CD4+ T cell Absolute Count	Inverse variance weighted	2	1.00765	0.880747	1.15284	0.911614	3395	No evidence	NA
	ebi-a-GCST90001535	CD45RA- CD4+ T cell %CD4+ T cell	Inverse variance weighted	4	1.00406	0.955149	1.05548	0.873624	3427	No evidence	NA
	ebi-a-GCST90001536	CD45RA- CD4+ T cell %T cell	Inverse variance weighted	2	1.0283	0.960065	1.10138	0.425705	3427	No evidence	NA
	ebi-a-GCST90001538	Central Memory CD4+ T cell %CD4+ T cell	Wald ratio	1	0.964109	0.80547	1.15399	0.690272	3427	No evidence	NA
	ebi-a-GCST90001540	Naive CD4+ T cell Absolute Count	Wald ratio	1	1.03304	0.888873	1.20058	0.671673	3395	No evidence	NA
	ebi-a-GCST90001541	Naive CD4+ T cell %CD4+ T cell	Inverse variance weighted	4	0.998103	0.926977	1.07469	0.959845	3427	No evidence	NA
	ebi-a-GCST90001542	Effector Memory CD4+ T cell Absolute Count	Wald ratio	1	1.03567	0.962967	1.11387	0.345245	3395	No evidence	NA
	ebi-a-GCST90001543	Effector Memory CD4+ T cell %CD4+ T cell	Inverse variance weighted	2	1.03729	0.953684	1.12823	0.393139	3427	No evidence	NA
	ebi-a-GCST90001544	Effector Memory CD4+ T cell %T cell	Inverse variance weighted	4	0.99831	0.906112	1.09989	0.972708	3427	No evidence	NA
	ebi-a-GCST90001545	Terminally Differentiated CD4+ T cell Absolute Count	Inverse variance weighted	2	1.07704	0.945373	1.22705	0.264595	3395	No evidence	NA
	ebi-a-GCST90001546	Terminally Differentiated CD4+ T cell %CD4+ T cell	Inverse variance weighted	5	0.957922	0.863538	1.06262	0.416625	3427	No evidence	NA
	ebi-a-GCST90001547	Terminally Differentiated CD4+ T cell %T cell	Inverse variance weighted	6	0.947056	0.866903	1.03462	0.227943	3427	No evidence	NA
	ebi-a-GCST90001548	Central Memory CD8+ T cell Absolute Count	Wald ratio	1	1.07063	0.96931	1.18255	0.178469	3395	No evidence	NA
	ebi-a-GCST90001551	Naive CD8+ T cell Absolute Count	Inverse variance weighted	2	1.11166	0.927744	1.33204	0.251301	3395	No evidence	NA
	ebi-a-GCST90001552	Naive CD8+ T cell %CD8+ T cell	Wald ratio	1	1.49649	1.06061	2.1115	0.0217327	3427	Suggestive	NA
	ebi-a-GCST90001554	Effector Memory CD8+ T cell Absolute Count	Inverse variance weighted	2	1.06458	0.995229	1.13877	0.068631	3395	No evidence	NA
	ebi-a-GCST90001555	Effector Memory CD8+ T cell %CD8+ T cell	Inverse variance weighted	4	1.03188	0.98198	1.08431	0.214637	3427	No evidence	NA
	ebi-a-GCST90001556	Effector Memory CD8+ T cell %T cell	Inverse variance weighted	2	1.06813	0.997088	1.14424	0.060524	3427	No evidence	NA
	ebi-a-GCST90001557	Terminally Differentiated CD8+ T cell Absolute Count	Wald ratio	1	1.07267	0.861444	1.33569	0.530662	3395	No evidence	NA
	ebi-a-GCST90001558	Terminally Differentiated CD8+ T cell %CD8+ T cell	Inverse variance weighted	3	0.981775	0.920211	1.04746	0.577747	3427	No evidence	NA
	ebi-a-GCST90001559	Terminally Differentiated CD8+ T cell %T cell	Inverse variance weighted	2	0.973907	0.896288	1.05825	0.532654	3427	No evidence	NA
	ebi-a-GCST90001560	CD45RA+ CD8+ T cell Absolute Count	Inverse variance weighted	3	1.0379	0.914049	1.17852	0.566145	3395	No evidence	NA
	ebi-a-GCST90001561	CD45RA+ CD8+ T cell %CD8+ T cell	Inverse variance weighted	5	0.966317	0.936169	0.997435	0.034103	3427	Suggestive	NA
	ebi-a-GCST90001562	CD45RA+ CD8+ T cell %T cell	Inverse variance weighted	3	0.993472	0.905869	1.08955	0.889403	3427	No evidence	NA
	ebi-a-GCST90001568	Naive CD4-CD8- T cell %T cell	Wald ratio	1	1.04491	0.842628	1.29576	0.689011	3427	No evidence	NA
	ebi-a-GCST90001569	Effector Memory CD4-CD8- T cell Absolute Count	Inverse variance weighted	4	0.999627	0.887654	1.12572	0.995086	3395	No evidence	NA
	ebi-a-GCST90001570	Effector Memory CD4-CD8- T cell %CD4-CD8- T cell	Inverse variance weighted	5	1.01768	0.962955	1.07552	0.53426	3427	No evidence	NA
	ebi-a-GCST90001571	Effector Memory CD4-CD8- T cell %T cell	Inverse variance weighted	3	1.06277	0.929642	1.21496	0.372636	3427	No evidence	NA
	ebi-a-GCST90001572	Terminally Differentiated CD4-CD8- T cell Absolute Count	Inverse variance weighted	3	1.1012	0.973484	1.24568	0.125343	3395	No evidence	NA
	ebi-a-GCST90001573	Terminally Differentiated CD4-CD8- T cell %CD4-CD8- T cell	Inverse variance weighted	2	0.959605	0.896551	1.02709	0.234416	3427	No evidence	NA
	ebi-a-GCST90001574	Terminally Differentiated CD4-CD8- T cell %T cell	Inverse variance weighted	6	0.995649	0.934819	1.06044	0.89216	3427	No evidence	NA
	ebi-a-GCST90001575	Naive CD4+ T cell %T cell	Wald ratio	1	1.03827	0.832441	1.29498	0.739037	3427	No evidence	NA
	ebi-a-GCST90001577	Transitional B cell Absolute Count	Wald ratio	1	1.02533	0.818714	1.2841	0.827506	3656	No evidence	NA
	ebi-a-GCST90001579	CD14- CD16+ monocyte Absolute Count	Wald ratio	1	1.10559	0.957674	1.27635	0.170746	3629	No evidence	NA
	ebi-a-GCST90001580	CD14+ CD16+ monocyte Absolute Count	Inverse variance weighted	3	1.09548	1.02107	1.17532	0.0110564	3629	Suggestive	NA
	ebi-a-GCST90001581	CD14- CD16- Absolute Count	Inverse variance weighted	3	0.973959	0.804906	1.17852	0.786178	3629	No evidence	NA
	ebi-a-GCST90001582	CD14+ CD16- monocyte Absolute Count	Inverse variance weighted	3	1.02281	0.902221	1.15952	0.72455	3629	No evidence	NA
	ebi-a-GCST90001583	Monocyte Absolute Count	Wald ratio	1	1.07417	0.862615	1.3376	0.522604	3629	No evidence	NA
	ebi-a-GCST90001584	CD14- CD16+ monocyte %monocyte	Inverse variance weighted	2	1.11401	0.987829	1.25631	0.0783501	3629	No evidence	NA
	ebi-a-GCST90001585	CD14+ CD16+ monocyte %monocyte	Inverse variance weighted	3	1.08756	1.01885	1.16091	0.0117036	3629	Suggestive	NA
	ebi-a-GCST90001586	CD14+ CD16- monocyte %monocyte	Inverse variance weighted	2	0.932958	0.82301	1.05759	0.278042	3629	No evidence	NA
	ebi-a-GCST90001587	CD16+ monocyte %monocyte	Inverse variance weighted	2	1.07261	0.943856	1.21894	0.28265	3629	No evidence	NA
	ebi-a-GCST90001588	T/B cell	Inverse variance weighted	2	1.05353	0.888179	1.24967	0.549393	3653	No evidence	NA
	ebi-a-GCST90001589	CD4+/CD8+ T cell	Wald ratio	1	0.873863	0.636977	1.19884	0.40327	3652	No evidence	NA
	ebi-a-GCST90001592	CD8+ T cell Absolute Count	Inverse variance weighted	2	1.10361	0.983677	1.23817	0.0930328	3652	No evidence	NA
	ebi-a-GCST90001593	CD8+ T cell %T cell	Wald ratio	1	1.14203	0.836408	1.55934	0.40327	3668	No evidence	NA
	ebi-a-GCST90001594	CD4+CD8+ T cell Absolute Count	Wald ratio	1	0.980679	0.80854	1.18947	0.842951	3652	No evidence	NA
	ebi-a-GCST90001596	CD8dim T cell Absolute Count	Inverse variance weighted	3	1.12213	0.977583	1.28805	0.101472	3652	No evidence	NA
	ebi-a-GCST90001597	CD8dim T cell %T cell	Inverse variance weighted	2	1.06959	0.932048	1.22744	0.338069	3668	No evidence	NA
	ebi-a-GCST90001598	CD4-CD8- T cell Absolute Count	Inverse variance weighted	2	1.07637	0.939547	1.23311	0.288696	3652	No evidence	NA
	ebi-a-GCST90001599	CD4-CD8- T cell %T cell	Inverse variance weighted	3	1.0837	0.963776	1.21855	0.179152	3668	No evidence	NA
	ebi-a-GCST90001601	Lymphocyte Absolute Count	Wald ratio	1	1.03175	0.849064	1.25374	0.753242	3653	No evidence	NA
	ebi-a-GCST90001602	Lymphocyte %leukocyte	Wald ratio	1	1.07404	0.822464	1.40257	0.599872	3669	No evidence	NA
	ebi-a-GCST90001603	T cell Absolute Count	Wald ratio	1	1.02871	0.862295	1.22723	0.753242	3653	No evidence	NA
	ebi-a-GCST90001604	T cell %lymphocyte	Inverse variance weighted	2	1.09807	0.974377	1.23747	0.124954	3669	No evidence	NA
	ebi-a-GCST90001606	CD4+ T cell %leukocyte	Wald ratio	1	1.02505	0.688844	1.52536	0.902887	3668	No evidence	NA
	ebi-a-GCST90001607	CD8+ T cell %leukocyte	Wald ratio	1	1.06852	0.904303	1.26255	0.436305	3668	No evidence	NA
	ebi-a-GCST90001609	CD4+ CD8dim T cell Absolute Count	Inverse variance weighted	3	0.977041	0.8976	1.06351	0.591388	3652	No evidence	NA
	ebi-a-GCST90001610	CD4+ CD8dim T cell %lymphocyte	Inverse variance weighted	2	0.967351	0.886612	1.05544	0.455371	3668	No evidence	NA
	ebi-a-GCST90001611	CD4+ CD8dim T cell %leukocyte	Inverse variance weighted	3	0.979039	0.905005	1.05913	0.597476	3668	No evidence	NA
	ebi-a-GCST90001612	CD8dim T cell %leukocyte	Inverse variance weighted	2	1.07403	0.929688	1.24078	0.332108	3668	No evidence	NA
	ebi-a-GCST90001613	CD4-CD8- T cell %leukocyte	Inverse variance weighted	4	1.08463	0.97293	1.20916	0.142899	3668	No evidence	NA
	ebi-a-GCST90001614	CD8+ and CD8dim T cell %leukocyte	Inverse variance weighted	2	1.15604	0.960121	1.39193	0.125903	3668	No evidence	NA
	ebi-a-GCST90001615	TCRgd T cell Absolute Count	Inverse variance weighted	2	1.01333	0.904889	1.13476	0.818679	3650	No evidence	NA
	ebi-a-GCST90001617	TCRgd T cell %lymphocyte	Wald ratio	1	0.907831	0.807943	1.02007	0.10397	3666	No evidence	NA
	ebi-a-GCST90001618	HLA DR+ T cell Absolute Count	Inverse variance weighted	5	1.02123	0.964149	1.08169	0.474061	3580	No evidence	NA
	ebi-a-GCST90001619	HLA DR+ T cell%T cell	Inverse variance weighted	4	1.00249	0.93902	1.07026	0.940538	3596	No evidence	NA
	ebi-a-GCST90001620	HLA DR+ T cell%lymphocyte	Inverse variance weighted	5	1.01364	0.936247	1.09744	0.738064	3596	No evidence	NA
	ebi-a-GCST90001621	Natural Killer T Absolute Count	Inverse variance weighted	5	1.07794	0.970348	1.19747	0.161824	3653	No evidence	NA
	ebi-a-GCST90001622	Natural Killer T %T cell	Inverse variance weighted	7	1.05722	0.973752	1.14785	0.184799	3669	No evidence	NA
	ebi-a-GCST90001623	Natural Killer T %lymphocyte	Inverse variance weighted	8	1.07678	0.994816	1.1655	0.0670514	3669	No evidence	NA
	ebi-a-GCST90001624	HLA DR+ CD4+ T cell Absolute Count	Inverse variance weighted	2	1.01325	0.913239	1.12422	0.803903	3579	No evidence	NA
	ebi-a-GCST90001625	HLA DR+ CD4+ T cell %T cell	Wald ratio	1	0.976783	0.864094	1.10417	0.707217	3595	No evidence	NA
	ebi-a-GCST90001626	HLA DR+ CD4+ T cell %lymphocyte	Inverse variance weighted	2	1.00787	0.910127	1.11611	0.880308	3595	No evidence	NA
	ebi-a-GCST90001627	HLA DR+ CD8+ T cell Absolute Count	Inverse variance weighted	4	1.01209	0.948075	1.08043	0.718449	3579	No evidence	NA
	ebi-a-GCST90001628	HLA DR+ CD8+ T cell %T cell	Inverse variance weighted	4	0.99286	0.928699	1.06145	0.833485	3595	No evidence	NA
	ebi-a-GCST90001629	HLA DR+ CD8+ T cell %lymphocyte	Inverse variance weighted	3	1.00277	0.936549	1.07368	0.936665	3595	No evidence	NA
	ebi-a-GCST90001630	CD8+ Natural Killer T Absolute Count	Inverse variance weighted	2	1.08749	0.943761	1.25311	0.246181	3652	No evidence	NA
	ebi-a-GCST90001631	CD8+ Natural Killer T %T cell	Wald ratio	1	1.02816	0.823947	1.283	0.805797	3668	No evidence	NA
	ebi-a-GCST90001632	CD8+ Natural Killer T %lymphocyte	Wald ratio	1	1.07217	0.861569	1.33424	0.532274	3668	No evidence	NA
	ebi-a-GCST90001633	CD8dim Natural Killer T Absolute Count	Inverse variance weighted	6	1.06804	0.982388	1.16117	0.122735	3652	No evidence	NA
	ebi-a-GCST90001634	CD8dim Natural Killer T %T cell	Inverse variance weighted	6	1.06579	0.985227	1.15294	0.112091	3668	No evidence	NA
	ebi-a-GCST90001635	CD8dim Natural Killer T %lymphocyte	Inverse variance weighted	7	1.07673	0.998262	1.16136	0.0555008	3668	No evidence	NA
	ebi-a-GCST90001636	CD4-CD8- Natural Killer T Absolute Count	Wald ratio	1	1.06787	0.897913	1.26999	0.45781	3652	No evidence	NA
	ebi-a-GCST90001637	CD4-CD8- Natural Killer T %T cell	Inverse variance weighted	6	1.05472	0.977605	1.13791	0.169045	3668	No evidence	NA
	ebi-a-GCST90001638	CD4-CD8- Natural Killer T %lymphocyte	Inverse variance weighted	7	1.06805	0.991398	1.15064	0.0831607	3668	No evidence	NA
	ebi-a-GCST90001639	CD3- lymphocyte Absolute Count	Wald ratio	1	1.04433	0.945861	1.15305	0.390639	3653	No evidence	NA
	ebi-a-GCST90001642	B cell Absolute Count	Wald ratio	1	1.27353	0.996511	1.62756	0.0533505	3653	No evidence	NA
	ebi-a-GCST90001643	B cell %CD3- lymphocyte	Inverse variance weighted	3	1.01587	0.937036	1.10133	0.702497	3669	No evidence	NA
	ebi-a-GCST90001644	B cell %lymphocyte	Inverse variance weighted	2	0.99873	0.841204	1.18575	0.988419	3669	No evidence	NA
	ebi-a-GCST90001645	Natural Killer Absolute Count	Inverse variance weighted	3	0.911947	0.809122	1.02784	0.131011	3653	No evidence	NA
	ebi-a-GCST90001646	Natural Killer %CD3- lymphocyte	Inverse variance weighted	5	0.986989	0.939763	1.03659	0.600608	3669	No evidence	NA
	ebi-a-GCST90001647	Natural Killer %lymphocyte	Inverse variance weighted	3	0.920069	0.831385	1.01821	0.107186	3669	No evidence	NA
	ebi-a-GCST90001648	HLA DR+ Natural Killer Absolute Count	Inverse variance weighted	4	1.08329	1.02011	1.1504	0.00907514	3580	Suggestive	NA
	ebi-a-GCST90001649	HLA DR+ Natural Killer %Natural Killer	Inverse variance weighted	7	1.08432	1.02644	1.14546	0.00382203	3596	Suggestive	NA
	ebi-a-GCST90001650	HLA DR+ Natural Killer %CD3- lymphocyte	Inverse variance weighted	5	1.07946	1.01682	1.14596	0.0121851	3596	Suggestive	NA
	ebi-a-GCST90001652	Granulocyte %leukocyte	Wald ratio	1	0.931502	0.714572	1.21429	0.599872	3669	No evidence	NA
	ebi-a-GCST90001654	CD28- CD4-CD8- T cell Absolute Count	Inverse variance weighted	2	1.06971	0.941316	1.21563	0.301604	3408	No evidence	NA
	ebi-a-GCST90001655	CD28+ CD4-CD8- T cell %T cell	Wald ratio	1	1.08787	0.871133	1.35854	0.457486	3440	No evidence	NA
	ebi-a-GCST90001658	CD39+ CD4+ T cell %T cell	Inverse variance weighted	7	0.984202	0.95957	1.00947	0.218151	3440	No evidence	NA
	ebi-a-GCST90001659	CD39+ CD4+ T cell %CD4+ T cell	Inverse variance weighted	7	0.984429	0.960107	1.00937	0.218879	3440	No evidence	NA
	ebi-a-GCST90001660	CD39+ CD4+ T cell Absolute Count	Inverse variance weighted	6	0.989292	0.943971	1.03679	0.652739	3408	No evidence	NA
	ebi-a-GCST90001661	CD28- CD8dim T cell %T cell	Inverse variance weighted	2	0.884646	0.728088	1.07487	0.217406	3440	No evidence	NA
	ebi-a-GCST90001663	CD28- CD8dim T cell Absolute Count	Inverse variance weighted	2	0.975902	0.687304	1.38568	0.891524	3408	No evidence	NA
	ebi-a-GCST90001664	CD28+ CD45RA+ CD8dim T cell %T cell	Inverse variance weighted	5	0.986585	0.946999	1.02783	0.518017	3440	No evidence	NA
	ebi-a-GCST90001665	CD28+ CD45RA+ CD8dim T cell %CD8dim T cell	Inverse variance weighted	4	0.995509	0.957392	1.03514	0.821232	3440	No evidence	NA
	ebi-a-GCST90001666	CD28+ CD45RA+ CD8dim T cell Absolute Count	Inverse variance weighted	6	1.00449	0.980114	1.02946	0.720963	3408	No evidence	NA
	ebi-a-GCST90001667	CD28+ CD45RA- CD8dim T cell %T cell	Inverse variance weighted	3	1.01322	0.971467	1.05677	0.540691	3440	No evidence	NA
	ebi-a-GCST90001668	CD28+ CD45RA- CD8dim T cell %CD8dim T cell	Inverse variance weighted	2	1.0093	0.964831	1.05581	0.687286	3440	No evidence	NA
	ebi-a-GCST90001669	CD28+ CD45RA- CD8dim T cell Absolute Count	Inverse variance weighted	3	1.01241	0.970169	1.05649	0.570516	3408	No evidence	NA
	ebi-a-GCST90001670	CD39+ CD8+ T cell %T cell	Inverse variance weighted	7	1.00991	0.963722	1.05831	0.679745	3440	No evidence	NA
	ebi-a-GCST90001671	CD39+ CD8+ T cell %CD8+ T cell	Inverse variance weighted	6	1.13259	1.0619	1.208	0.000152851	3440	Probable	NA
	ebi-a-GCST90001672	CD39+ CD8+ T cell Absolute Count	Inverse variance weighted	6	1.00783	0.957638	1.06065	0.764752	3408	No evidence	NA
	ebi-a-GCST90001675	CD28- CD127- CD25++ CD8+ T cell Absolute Count	Wald ratio	1	1.09159	0.922893	1.29113	0.306228	3130	No evidence	NA
	ebi-a-GCST90001678	CD28- CD25++ CD8+ T cell Absolute Count	Wald ratio	1	1.10361	0.908183	1.34109	0.321464	3130	No evidence	NA
	ebi-a-GCST90001679	CD25++ CD8+ T cell %T cell	Inverse variance weighted	2	0.997239	0.914907	1.08698	0.949854	3162	No evidence	NA
	ebi-a-GCST90001680	CD25++ CD8+ T cell %CD8+ T cell	Wald ratio	1	0.970194	0.879125	1.0707	0.547372	3162	No evidence	NA
	ebi-a-GCST90001681	CD25++ CD8+ T cell Absolute Count	Inverse variance weighted	3	1.00129	0.917057	1.09326	0.977028	3130	No evidence	NA
	ebi-a-GCST90001684	CD127- CD8+ T cell Absolute Count	Wald ratio	1	1.06466	0.909283	1.24659	0.436305	3371	No evidence	NA
	ebi-a-GCST90001686	CD28- CD8+ T cell %CD8+ T cell	Inverse variance weighted	2	1.09964	0.845792	1.42966	0.478149	3440	No evidence	NA
	ebi-a-GCST90001687	CD28- CD8+ T cell Absolute Count	Inverse variance weighted	2	1.0949	0.94926	1.26288	0.213148	3408	No evidence	NA
	ebi-a-GCST90001689	CD28+ CD45RA+ CD8+ T cell %CD8+ T cell	Wald ratio	1	0.91062	0.814588	1.01797	0.0996183	3440	No evidence	NA
	ebi-a-GCST90001690	CD28+ CD45RA+ CD8+ T cell Absolute Count	Inverse variance weighted	3	1.01614	0.845571	1.22112	0.864399	3408	No evidence	NA
	ebi-a-GCST90001691	CD28+ CD45RA- CD8+ T cell %T cell	Inverse variance weighted	2	1.04637	0.994736	1.10068	0.079162	3440	No evidence	NA
	ebi-a-GCST90001692	CD28+ CD45RA- CD8+ T cell %CD8+ T cell	Inverse variance weighted	5	0.998396	0.951099	1.04804	0.948292	3440	No evidence	NA
	ebi-a-GCST90001693	CD28+ CD45RA- CD8+ T cell Absolute Count	Inverse variance weighted	2	1.01579	0.95967	1.07519	0.588991	3408	No evidence	NA
	ebi-a-GCST90001694	CD28- CD4-CD8- T cell %T cell	Inverse variance weighted	3	1.06015	0.941217	1.19411	0.335994	3440	No evidence	NA
	ebi-a-GCST90001696	CD45RA- CD28- CD8+ T cell %CD8+ T cell	Inverse variance weighted	7	0.99881	0.996789	1.00084	0.249569	3425	No evidence	NA
	ebi-a-GCST90001697	CD45RA- CD28- CD8+ T cell %T cell	Inverse variance weighted	24	0.999452	0.99825	1.00066	0.371823	3425	No evidence	NA
	ebi-a-GCST90001699	CD45RA+ CD28- CD8+ T cell %CD8+ T cell	Inverse variance weighted	2	0.995793	0.993015	0.99858	0.00310733	3425	Suggestive	NA
	ebi-a-GCST90001701	BAFF-R on CD20- CD38- B cell	Wald ratio	1	1.10224	0.986928	1.23102	0.0842373	3592	No evidence	NA
	ebi-a-GCST90001702	BAFF-R on CD24+ CD27+ B cell	Inverse variance weighted	10	1.0283	0.995205	1.06249	0.0945193	3657	No evidence	NA
	ebi-a-GCST90001703	BAFF-R on IgD+ CD24+ B cell	Inverse variance weighted	8	1.02168	0.988545	1.05592	0.202302	3657	No evidence	NA
	ebi-a-GCST90001704	BAFF-R on IgD+ CD24- B cell	Inverse variance weighted	10	1.01514	0.982823	1.04853	0.362571	3657	No evidence	NA
	ebi-a-GCST90001705	BAFF-R on IgD+ CD38- B cell	Inverse variance weighted	9	1.01791	0.98416	1.05281	0.302175	3645	No evidence	NA
	ebi-a-GCST90001706	BAFF-R on IgD+ CD38- naive B cell	Inverse variance weighted	8	1.01662	0.981121	1.0534	0.363379	1837	No evidence	NA
	ebi-a-GCST90001707	BAFF-R on IgD+ CD38- unswitched memory B cell	Inverse variance weighted	8	1.03001	0.995903	1.06529	0.085238	1837	No evidence	NA
	ebi-a-GCST90001708	BAFF-R on IgD+ CD38+ B cell	Inverse variance weighted	10	1.0158	0.982208	1.05055	0.360836	3656	No evidence	NA
	ebi-a-GCST90001709	BAFF-R on IgD+ CD38dim B cell	Inverse variance weighted	10	1.01484	0.982104	1.04867	0.378495	3657	No evidence	NA
	ebi-a-GCST90001710	BAFF-R on IgD- CD24- B cell	Inverse variance weighted	11	1.0292	0.994636	1.06497	0.098656	3657	No evidence	NA
	ebi-a-GCST90001711	BAFF-R on IgD- CD27- B cell	Inverse variance weighted	11	1.02915	0.994726	1.06476	0.0978563	3657	No evidence	NA
	ebi-a-GCST90001712	BAFF-R on IgD- CD38- B cell	Inverse variance weighted	8	1.02153	0.98833	1.05584	0.206374	3657	No evidence	NA
	ebi-a-GCST90001713	BAFF-R on IgD- CD38+ B cell	Inverse variance weighted	3	1.06356	0.951285	1.18908	0.278999	3659	No evidence	NA
	ebi-a-GCST90001714	BAFF-R on IgD- CD38dim B cell	Wald ratio	1	0.929179	0.779026	1.10827	0.414037	3657	No evidence	NA
	ebi-a-GCST90001715	BAFF-R on memory B cell	Inverse variance weighted	10	1.02773	0.994681	1.06187	0.100968	3657	No evidence	NA
	ebi-a-GCST90001716	BAFF-R on naive-mature B cell	Inverse variance weighted	10	1.01472	0.981792	1.04876	0.385227	3657	No evidence	NA
	ebi-a-GCST90001717	BAFF-R on unswitched memory B cell	Inverse variance weighted	10	1.02784	0.994829	1.06194	0.0992099	3657	No evidence	NA
	ebi-a-GCST90001718	BAFF-R on switched memory B cell	Inverse variance weighted	11	1.02567	0.992727	1.05971	0.128065	3657	No evidence	NA
	ebi-a-GCST90001719	BAFF-R on IgD+ B cell	Inverse variance weighted	10	1.01563	0.982581	1.04978	0.358226	3658	No evidence	NA
	ebi-a-GCST90001720	BAFF-R on transitional B cell	Inverse variance weighted	8	1.01957	0.981023	1.05964	0.324268	3655	No evidence	NA
	ebi-a-GCST90001721	CD19 on CD20- B cell	Wald ratio	1	1.02228	0.930026	1.12368	0.647961	3656	No evidence	NA
	ebi-a-GCST90001722	CD19 on CD20- CD38- B cell	Wald ratio	1	0.815377	0.645554	1.02987	0.0867207	3595	No evidence	NA
	ebi-a-GCST90001723	CD19 on CD24+ CD27+ B cell	Inverse variance weighted	3	1.00439	0.904265	1.11559	0.934895	3656	No evidence	NA
	ebi-a-GCST90001724	CD19 on IgD+ CD24+ B cell	Inverse variance weighted	4	1.00404	0.91585	1.10073	0.931442	3656	No evidence	NA
	ebi-a-GCST90001725	CD19 on IgD+ CD24- B cell	Inverse variance weighted	4	0.985796	0.913663	1.06362	0.712124	3656	No evidence	NA
	ebi-a-GCST90001728	CD19 on IgD+ CD38- unswitched memory B cell	Inverse variance weighted	2	0.91538	0.765753	1.09424	0.33157	1833	No evidence	NA
	ebi-a-GCST90001729	CD19 on IgD+ CD38+ B cell	Inverse variance weighted	3	0.986094	0.92303	1.05347	0.677914	3657	No evidence	NA
	ebi-a-GCST90001730	CD19 on IgD+ CD38dim B cell	Inverse variance weighted	3	0.983654	0.910606	1.06256	0.675496	3657	No evidence	NA
	ebi-a-GCST90001733	CD19 on IgD- CD38- B cell	Wald ratio	1	1.19877	0.959882	1.49711	0.109843	3657	No evidence	NA
	ebi-a-GCST90001735	CD19 on IgD- CD38dim B cell	Inverse variance weighted	4	0.993543	0.908935	1.08603	0.886559	3657	No evidence	NA
	ebi-a-GCST90001736	CD19 on memory B cell	Inverse variance weighted	3	1.00571	0.894276	1.13103	0.924316	3657	No evidence	NA
	ebi-a-GCST90001737	CD19 on naive-mature B cell	Wald ratio	1	1.02	0.768065	1.35457	0.891175	3653	No evidence	NA
	ebi-a-GCST90001738	CD19 on unswitched memory B cell	Inverse variance weighted	3	0.983722	0.909868	1.06357	0.680204	3656	No evidence	NA
	ebi-a-GCST90001740	CD19 on switched memory B cell	Inverse variance weighted	2	1.05535	0.745777	1.49342	0.761052	3657	No evidence	NA
	ebi-a-GCST90001741	CD19 on IgD+ B cell	Inverse variance weighted	2	0.887817	0.688034	1.14561	0.360271	3658	No evidence	NA
	ebi-a-GCST90001742	CD19 on transitional B cell	Inverse variance weighted	3	0.984607	0.911483	1.0636	0.693574	3657	No evidence	NA
	ebi-a-GCST90001743	CD20 on B cell	Inverse variance weighted	4	1.04575	0.955062	1.14505	0.333751	3660	No evidence	NA
	ebi-a-GCST90001745	CD20 on CD24+ CD27+ B cell	Inverse variance weighted	6	0.97071	0.866224	1.0878	0.60892	3657	No evidence	NA
	ebi-a-GCST90001746	CD20 on IgD+ CD24+ B cell	Inverse variance weighted	2	1.02703	0.756845	1.39366	0.864049	3657	No evidence	NA
	ebi-a-GCST90001747	CD20 on IgD+ CD24- B cell	Inverse variance weighted	5	0.995141	0.9211	1.07513	0.90172	3657	No evidence	NA
	ebi-a-GCST90001748	CD20 on IgD+ CD38- B cell	Inverse variance weighted	4	0.975814	0.823531	1.15626	0.777307	3645	No evidence	NA
	ebi-a-GCST90001751	CD20 on IgD+ CD38+ B cell	Inverse variance weighted	5	0.994497	0.920635	1.07429	0.888547	3657	No evidence	NA
	ebi-a-GCST90001752	CD20 on IgD+ CD38dim B cell	Inverse variance weighted	8	0.98999	0.92853	1.05552	0.75834	3657	No evidence	NA
	ebi-a-GCST90001753	CD20 on IgD- CD24- B cell	Inverse variance weighted	2	1.01645	0.749482	1.37851	0.916412	3657	No evidence	NA
	ebi-a-GCST90001754	CD20 on IgD- CD27- B cell	Inverse variance weighted	4	1.07904	0.966972	1.2041	0.173924	3657	No evidence	NA
	ebi-a-GCST90001755	CD20 on IgD- CD38- B cell	Inverse variance weighted	4	1.03588	0.870637	1.23248	0.690964	3657	No evidence	NA
	ebi-a-GCST90001757	CD20 on IgD- CD38dim B cell	Inverse variance weighted	7	0.965551	0.855591	1.08964	0.56983	3657	No evidence	NA
	ebi-a-GCST90001758	CD20 on memory B cell	Inverse variance weighted	6	1.01176	0.862701	1.18657	0.8857	3657	No evidence	NA
	ebi-a-GCST90001759	CD20 on naive-mature B cell	Inverse variance weighted	7	1.0322	0.96041	1.10935	0.388869	3657	No evidence	NA
	ebi-a-GCST90001760	CD20 on unswitched memory B cell	Inverse variance weighted	4	0.972919	0.8185	1.15647	0.755533	3657	No evidence	NA
	ebi-a-GCST90001761	CD20 on switched memory B cell	Inverse variance weighted	7	0.971006	0.869727	1.08408	0.600602	3657	No evidence	NA
	ebi-a-GCST90001762	CD20 on IgD+ B cell	Inverse variance weighted	6	1.03472	0.956092	1.11982	0.397292	3658	No evidence	NA
	ebi-a-GCST90001763	CD20 on transitional B cell	Inverse variance weighted	2	0.985827	0.88556	1.09745	0.794216	3657	No evidence	NA
	ebi-a-GCST90001765	CD24 on IgD+ CD24+ B cell	Inverse variance weighted	2	1.03354	0.94371	1.13191	0.477038	3655	No evidence	NA
	ebi-a-GCST90001766	CD24 on IgD+ CD38- B cell	Inverse variance weighted	2	1.06414	0.936439	1.20925	0.340525	3638	No evidence	NA
	ebi-a-GCST90001767	CD24 on IgD+ CD38- unswitched memory B cell	Inverse variance weighted	2	1.03121	0.954747	1.1138	0.434294	1832	No evidence	NA
	ebi-a-GCST90001768	CD24 on IgD+ CD38+ B cell	Inverse variance weighted	2	1.10433	0.941117	1.29585	0.223896	3655	No evidence	NA
	ebi-a-GCST90001769	CD24 on IgD- CD38- B cell	Inverse variance weighted	2	1.05235	0.951708	1.16364	0.319774	3648	No evidence	NA
	ebi-a-GCST90001771	CD24 on memory B cell	Inverse variance weighted	2	1.06178	0.979163	1.15137	0.146919	3653	No evidence	NA
	ebi-a-GCST90001772	CD24 on unswitched memory B cell	Inverse variance weighted	2	1.03749	0.941468	1.14332	0.457591	3655	No evidence	NA
	ebi-a-GCST90001773	CD24 on switched memory B cell	Inverse variance weighted	2	1.06426	0.978091	1.15803	0.148241	3652	No evidence	NA
	ebi-a-GCST90001774	CD24 on transitional B cell	Wald ratio	1	1.1507	0.983697	1.34606	0.0793368	3656	No evidence	NA
	ebi-a-GCST90001775	CD25 on B cell	Inverse variance weighted	3	1.12186	1.02217	1.23127	0.0154386	3660	Suggestive	NA
	ebi-a-GCST90001777	CD25 on CD24+ CD27+ B cell	Inverse variance weighted	4	1.03786	0.953411	1.12978	0.390818	3657	No evidence	NA
	ebi-a-GCST90001778	CD25 on IgD+ CD24+ B cell	Inverse variance weighted	3	1.02684	0.925363	1.13945	0.617845	3657	No evidence	NA
	ebi-a-GCST90001779	CD25 on IgD+ CD24- B cell	Inverse variance weighted	4	1.09767	1.01102	1.19174	0.0263325	3657	Suggestive	NA
	ebi-a-GCST90001780	CD25 on IgD+ CD38- B cell	Inverse variance weighted	2	1.10965	0.980146	1.25625	0.100328	3642	No evidence	NA
	ebi-a-GCST90001781	CD25 on IgD+ CD38- naive B cell	Inverse variance weighted	3	1.08535	0.991403	1.1882	0.0762161	1835	No evidence	NA
	ebi-a-GCST90001782	CD25 on IgD+ CD38- unswitched memory B cell	Wald ratio	1	0.9998	0.922351	1.08375	0.99613	1837	No evidence	NA
	ebi-a-GCST90001783	CD25 on IgD+ CD38+ B cell	Inverse variance weighted	3	1.1018	0.98751	1.22932	0.0827324	3656	No evidence	NA
	ebi-a-GCST90001784	CD25 on IgD+ CD38dim B cell	Inverse variance weighted	3	1.09229	0.996514	1.19728	0.059372	3657	No evidence	NA
	ebi-a-GCST90001785	CD25 on IgD- CD24- B cell	Inverse variance weighted	2	1.08143	0.923182	1.26682	0.332126	3649	No evidence	NA
	ebi-a-GCST90001786	CD25 on IgD- CD27- B cell	Inverse variance weighted	2	1.03306	0.9164	1.16456	0.594757	3651	No evidence	NA
	ebi-a-GCST90001787	CD25 on IgD- CD38- B cell	Inverse variance weighted	3	1.01482	0.931572	1.10551	0.736214	3657	No evidence	NA
	ebi-a-GCST90001789	CD25 on IgD- CD38dim B cell	Inverse variance weighted	3	1.09728	1.01124	1.19065	0.0258603	3657	Suggestive	NA
	ebi-a-GCST90001790	CD25 on memory B cell	Inverse variance weighted	4	1.03741	0.951321	1.13129	0.405998	3657	No evidence	NA
	ebi-a-GCST90001791	CD25 on naive-mature B cell	Inverse variance weighted	4	1.09647	1.01169	1.18835	0.0248951	3657	Suggestive	NA
	ebi-a-GCST90001792	CD25 on unswitched memory B cell	Inverse variance weighted	4	1.04095	0.952382	1.13775	0.376382	3657	No evidence	NA
	ebi-a-GCST90001793	CD25 on switched memory B cell	Inverse variance weighted	3	1.0906	1.01213	1.17516	0.022822	3657	Suggestive	NA
	ebi-a-GCST90001794	CD25 on IgD+ B cell	Inverse variance weighted	2	1.11616	1.00187	1.24348	0.0461545	3658	Suggestive	NA
	ebi-a-GCST90001795	CD25 on transitional B cell	Inverse variance weighted	2	1.09078	0.941246	1.26407	0.248051	3657	No evidence	NA
	ebi-a-GCST90001798	CD27 on CD24+ CD27+ B cell	Inverse variance weighted	8	1.01121	0.965216	1.05939	0.638868	3657	No evidence	NA
	ebi-a-GCST90001799	CD27 on T cell	Wald ratio	1	0.958237	0.868511	1.05723	0.395071	1838	No evidence	NA
	ebi-a-GCST90001800	CD27 on IgD+ CD24+ B cell	Inverse variance weighted	5	1.00922	0.953152	1.06859	0.752958	3656	No evidence	NA
	ebi-a-GCST90001801	CD27 on IgD+ CD38- unswitched memory B cell	Inverse variance weighted	4	1.01359	0.964458	1.06524	0.594308	1836	No evidence	NA
	ebi-a-GCST90001802	CD27 on IgD- CD38- B cell	Inverse variance weighted	5	1.00718	0.950867	1.06682	0.807519	3657	No evidence	NA
	ebi-a-GCST90001803	CD27 on IgD- CD38+ B cell	Wald ratio	1	1.01008	0.795714	1.28219	0.934348	3642	No evidence	NA
	ebi-a-GCST90001804	CD27 on IgD- CD38dim B cell	Inverse variance weighted	7	1.01059	0.966238	1.05698	0.645468	3657	No evidence	NA
	ebi-a-GCST90001805	CD27 on memory B cell	Inverse variance weighted	5	1.02163	0.96501	1.08157	0.461963	3657	No evidence	NA
	ebi-a-GCST90001806	CD27 on unswitched memory B cell	Inverse variance weighted	9	1.01526	0.961692	1.07181	0.583969	3656	No evidence	NA
	ebi-a-GCST90001807	CD27 on Plasma Blast-Plasma Cell	Wald ratio	1	0.917525	0.746306	1.12803	0.414037	3651	No evidence	NA
	ebi-a-GCST90001808	CD27 on switched memory B cell	Inverse variance weighted	8	1.00489	0.960897	1.05089	0.830934	3657	No evidence	NA
	ebi-a-GCST90001810	CD38 on CD3- CD19-	Wald ratio	1	0.993934	0.839599	1.17664	0.943655	1834	No evidence	NA
	ebi-a-GCST90001811	CD38 on IgD+ CD24- B cell	Inverse variance weighted	2	0.998336	0.77804	1.28101	0.989556	3656	No evidence	NA
	ebi-a-GCST90001812	CD38 on IgD+ CD38+ B cell	Inverse variance weighted	3	1.00127	0.873952	1.14713	0.985442	3652	No evidence	NA
	ebi-a-GCST90001813	CD38 on IgD+ CD38dim B cell	Inverse variance weighted	4	1.02685	0.912208	1.1559	0.660904	3654	No evidence	NA
	ebi-a-GCST90001815	CD38 on IgD- CD38dim B cell	Inverse variance weighted	3	1.00468	0.887514	1.1373	0.941227	3657	No evidence	NA
	ebi-a-GCST90001816	CD38 on naive-mature B cell	Inverse variance weighted	3	1.00211	0.87381	1.14925	0.975916	3656	No evidence	NA
	ebi-a-GCST90001818	CD38 on IgD+ B cell	Wald ratio	1	0.82969	0.643029	1.07053	0.15105	3658	No evidence	NA
	ebi-a-GCST90001819	CD38 on transitional B cell	Inverse variance weighted	5	1.02274	0.92923	1.12566	0.645793	3657	No evidence	NA
	ebi-a-GCST90001820	IgD on IgD+ CD24+ B cell	Inverse variance weighted	6	1.02137	0.962423	1.08393	0.485706	3656	No evidence	NA
	ebi-a-GCST90001821	IgD on IgD+ CD24- B cell	Inverse variance weighted	5	1.00549	0.929796	1.08735	0.890931	3656	No evidence	NA
	ebi-a-GCST90001822	IgD on IgD+ CD38- B cell	Wald ratio	1	1.0245	0.936705	1.12053	0.596405	3642	No evidence	NA
	ebi-a-GCST90001823	IgD on IgD+ CD38- unswitched memory B cell	Inverse variance weighted	3	1.01059	0.95348	1.07112	0.7226	1834	No evidence	NA
	ebi-a-GCST90001824	IgD on IgD+ CD38+ B cell	Inverse variance weighted	5	0.980008	0.907089	1.05879	0.608701	3656	No evidence	NA
	ebi-a-GCST90001825	IgD on IgD+ CD38dim B cell	Inverse variance weighted	5	1.00257	0.922286	1.08984	0.951967	3656	No evidence	NA
	ebi-a-GCST90001826	IgD on unswitched memory B cell	Inverse variance weighted	6	1.02427	0.960615	1.09213	0.463888	3636	No evidence	NA
	ebi-a-GCST90001827	IgD on IgD+ B cell	Inverse variance weighted	2	0.983553	0.835187	1.15828	0.842437	3657	No evidence	NA
	ebi-a-GCST90001828	IgD on transitional B cell	Inverse variance weighted	5	0.979075	0.884024	1.08435	0.684843	3657	No evidence	NA
	ebi-a-GCST90001829	BAFF-R on B cell	Inverse variance weighted	10	1.01532	0.98267	1.04906	0.361867	3660	No evidence	NA
	ebi-a-GCST90001830	BAFF-R on CD20- B cell	Wald ratio	1	1.13235	0.989272	1.29612	0.0713092	3648	No evidence	NA
	ebi-a-GCST90001831	CD62L on CD62L+ myeloid Dendritic Cell	Inverse variance weighted	2	0.892572	0.764995	1.04142	0.14868	2872	No evidence	NA
	ebi-a-GCST90001832	CD62L on CD62L+ plasmacytoid Dendritic Cell	Inverse variance weighted	4	0.968762	0.888456	1.05633	0.472234	2872	No evidence	NA
	ebi-a-GCST90001833	CD62L on CD62L+ Dendritic Cell	Inverse variance weighted	2	1.00221	0.888651	1.13028	0.971313	2871	No evidence	NA
	ebi-a-GCST90001834	CD62L on monocyte	Inverse variance weighted	2	1.0223	0.956341	1.09282	0.516856	2848	No evidence	NA
	ebi-a-GCST90001838	CD3 on naive CD8+ T cell	Inverse variance weighted	6	0.995129	0.954275	1.03773	0.819427	2910	No evidence	NA
	ebi-a-GCST90001839	CD3 on Effector Memory CD8+ T cell	Inverse variance weighted	3	1.00998	0.902387	1.13041	0.862759	2912	No evidence	NA
	ebi-a-GCST90001840	CD3 on Terminally Differentiated CD8+ T cell	Inverse variance weighted	2	0.965607	0.858718	1.0858	0.558739	2911	No evidence	NA
	ebi-a-GCST90001841	CD3 on Central Memory CD4+ T cell	Inverse variance weighted	4	0.988919	0.940418	1.03992	0.664071	2912	No evidence	NA
	ebi-a-GCST90001842	CD3 on Naive CD4+ T cell	Inverse variance weighted	4	0.991236	0.950088	1.03417	0.684058	2910	No evidence	NA
	ebi-a-GCST90001843	CD3 on Effector Memory CD4+ T cell	Inverse variance weighted	2	1.02765	0.94809	1.11388	0.507105	2912	No evidence	NA
	ebi-a-GCST90001844	CD3 on Terminally Differentiated CD4+ T cell	Wald ratio	1	1.00923	0.902058	1.12914	0.872539	2903	No evidence	NA
	ebi-a-GCST90001845	CD3 on CD45RA- CD4+ T cell	Inverse variance weighted	3	0.983376	0.925843	1.04448	0.585734	2911	No evidence	NA
	ebi-a-GCST90001846	CD3 on Central Memory CD8+ T cell	Inverse variance weighted	3	0.967808	0.873844	1.07187	0.530025	2910	No evidence	NA
	ebi-a-GCST90001847	CD3 on HLA DR+ T cell	Inverse variance weighted	2	1.01025	0.93996	1.0858	0.781633	3060	No evidence	NA
	ebi-a-GCST90001848	CD3 on Natural Killer T	Inverse variance weighted	2	1.09168	0.928286	1.28384	0.288955	3113	No evidence	NA
	ebi-a-GCST90001849	CD3 on HLA DR+ CD4+ T cell	Inverse variance weighted	2	1.00647	0.940618	1.07693	0.851867	3060	No evidence	NA
	ebi-a-GCST90001850	CD3 on HLA DR+ CD8+ T cell	Wald ratio	1	1.01326	0.908272	1.13038	0.813397	3060	No evidence	NA
	ebi-a-GCST90001851	CD3 on T cell	Inverse variance weighted	3	1.02081	0.95422	1.09204	0.549588	2919	No evidence	NA
	ebi-a-GCST90001852	CD3 on CD39+ resting CD4 regulatory T cell	Wald ratio	1	1.01339	0.922577	1.11314	0.781283	2649	No evidence	NA
	ebi-a-GCST90001853	CD3 on activated CD4 regulatory T cell	Inverse variance weighted	4	1.00549	0.96113	1.0519	0.812047	2919	No evidence	NA
	ebi-a-GCST90001854	CD3 on CD39+ activated CD4 regulatory T cell	Inverse variance weighted	5	1.01801	0.967074	1.07163	0.49551	2919	No evidence	NA
	ebi-a-GCST90001855	CD3 on secreting CD4 regulatory T cell	Inverse variance weighted	3	0.997059	0.940179	1.05738	0.921702	2919	No evidence	NA
	ebi-a-GCST90001856	CD3 on CD39+ secreting CD4 regulatory T cell	Inverse variance weighted	2	0.986333	0.904808	1.0752	0.754552	2919	No evidence	NA
	ebi-a-GCST90001857	CD3 on activated & secreting CD4 regulatory T cell	Inverse variance weighted	4	1.00595	0.962306	1.05158	0.793173	2919	No evidence	NA
	ebi-a-GCST90001858	CD3 on CD45RA+ CD4+ T cell	Inverse variance weighted	5	1.00257	0.947734	1.06057	0.928792	2919	No evidence	NA
	ebi-a-GCST90001859	CD3 on CD8+ T cell	Inverse variance weighted	2	0.983543	0.877259	1.1027	0.7761	2918	No evidence	NA
	ebi-a-GCST90001860	CD3 on CD39+ CD4+ T cell	Inverse variance weighted	4	1.00054	0.936179	1.06933	0.987208	2919	No evidence	NA
	ebi-a-GCST90001861	CD3 on CD28+ CD4+ T cell	Inverse variance weighted	2	1.00322	0.945214	1.06478	0.915803	2919	No evidence	NA
	ebi-a-GCST90001863	CD3 on CD28+ CD45RA- CD8+ T cell	Inverse variance weighted	5	0.986477	0.868077	1.12103	0.834679	2919	No evidence	NA
	ebi-a-GCST90001864	CD3 on CD28+ CD45RA+ CD8+ T cell	Inverse variance weighted	3	1.01302	0.924548	1.10995	0.781481	2919	No evidence	NA
	ebi-a-GCST90001865	CD3 on CD28- CD8+ T cell	Inverse variance weighted	2	0.973937	0.875565	1.08336	0.626876	2919	No evidence	NA
	ebi-a-GCST90001866	CD3 on CD39+ CD8+ T cell	Wald ratio	1	1.00722	0.922473	1.09975	0.872539	2914	No evidence	NA
	ebi-a-GCST90001867	CD3 on CD4+ T cell	Inverse variance weighted	2	1.0295	0.823994	1.28625	0.798039	2919	No evidence	NA
	ebi-a-GCST90001868	CD3 on CD4 regulatory T cell	Inverse variance weighted	3	0.996718	0.940608	1.05617	0.911443	2919	No evidence	NA
	ebi-a-GCST90001869	CD3 on resting CD4 regulatory T cell	Inverse variance weighted	5	0.972196	0.923041	1.02397	0.286778	2918	No evidence	NA
	ebi-a-GCST90001870	CD34 on Hematopoietic Stem Cell	Inverse variance weighted	4	1.01331	0.942597	1.08933	0.72013	1634	No evidence	NA
	ebi-a-GCST90001871	HVEM on T cell	Wald ratio	1	0.961986	0.861013	1.0748	0.493337	1247	No evidence	NA
	ebi-a-GCST90001872	HVEM on naive CD8+ T cell	Inverse variance weighted	2	0.960179	0.871471	1.05792	0.411293	1247	No evidence	NA
	ebi-a-GCST90001873	HVEM on Effector Memory CD8+ T cell	Wald ratio	1	0.961895	0.860698	1.07499	0.493337	1247	No evidence	NA
	ebi-a-GCST90001875	HVEM on CD4+ T cell	Wald ratio	1	0.962801	0.863834	1.07311	0.493337	1247	No evidence	NA
	ebi-a-GCST90001876	HVEM on Central Memory CD4+ T cell	Wald ratio	1	0.961895	0.860698	1.07499	0.493337	1247	No evidence	NA
	ebi-a-GCST90001877	HVEM on naive CD4+ T cell	Wald ratio	1	0.968585	0.853199	1.09958	0.621859	1247	No evidence	NA
	ebi-a-GCST90001878	HVEM on Effector Memory CD4+ T cell	Wald ratio	1	0.951986	0.853623	1.06168	0.376533	1247	No evidence	NA
	ebi-a-GCST90001879	HVEM on Terminally Differentiated CD4+ T cell	Wald ratio	1	0.965517	0.845499	1.10257	0.60435	1245	No evidence	NA
	ebi-a-GCST90001880	HVEM on CD45RA- CD4+ T cell	Wald ratio	1	0.963725	0.867039	1.07119	0.493337	1247	No evidence	NA
	ebi-a-GCST90001881	HVEM on CD8+ T cell	Wald ratio	1	0.96817	0.856665	1.09419	0.60435	1247	No evidence	NA
	ebi-a-GCST90001882	HVEM on Central Memory CD8+ T cell	Wald ratio	1	0.964739	0.870567	1.0691	0.493337	1247	No evidence	NA
	ebi-a-GCST90001883	CD16-CD56 on Natural Killer T	Inverse variance weighted	5	0.9923	0.907455	1.08508	0.865403	3113	No evidence	NA
	ebi-a-GCST90001884	CD16-CD56 on Natural Killer	Inverse variance weighted	8	0.994056	0.936703	1.05492	0.84411	3113	No evidence	NA
	ebi-a-GCST90001885	CD16-CD56 on HLA DR+ Natural Killer	Inverse variance weighted	2	0.866996	0.696575	1.07911	0.201199	2971	No evidence	NA
	ebi-a-GCST90001886	CD28 on CD39+ activated CD4 regulatory T cell	Inverse variance weighted	3	0.944169	0.873224	1.02088	0.149439	2920	No evidence	NA
	ebi-a-GCST90001887	CD28 on secreting CD4 regulatory T cell	Inverse variance weighted	3	1.01898	0.938179	1.10674	0.65553	2920	No evidence	NA
	ebi-a-GCST90001888	CD28 on CD39+ secreting CD4 regulatory T cell	Inverse variance weighted	2	0.969187	0.864936	1.086	0.589866	2920	No evidence	NA
	ebi-a-GCST90001889	CD28 on activated & secreting CD4 regulatory T cell	Wald ratio	1	1.00657	0.912821	1.10994	0.895605	2920	No evidence	NA
	ebi-a-GCST90001890	CD28 on CD45RA+ CD4+ T cell	Inverse variance weighted	2	1.00059	0.927529	1.0794	0.987936	2920	No evidence	NA
	ebi-a-GCST90001891	CD28 on CD45RA- CD4 not regulatory T cell	Inverse variance weighted	3	0.999352	0.92696	1.0774	0.986517	2920	No evidence	NA
	ebi-a-GCST90001892	CD28 on CD39+ CD4+ T cell	Inverse variance weighted	6	0.961687	0.919159	1.00618	0.0904773	2920	No evidence	NA
	ebi-a-GCST90001893	CD28 on CD28+ CD45RA- CD8+ T cell	Wald ratio	1	1.00467	0.923676	1.09277	0.913469	2920	No evidence	NA
	ebi-a-GCST90001894	CD28 on CD28+ CD4+ T cell	Inverse variance weighted	2	0.951987	0.879145	1.03086	0.225689	2920	No evidence	NA
	ebi-a-GCST90001896	CD28 on CD28+ CD45RA+ CD8+ T cell	Inverse variance weighted	3	1.00918	0.938534	1.08515	0.805063	2920	No evidence	NA
	ebi-a-GCST90001897	CD28 on CD39+ CD8+ T cell	Inverse variance weighted	2	0.969941	0.930711	1.01082	0.147367	2914	No evidence	NA
	ebi-a-GCST90001898	CD28 on CD4+ T cell	Inverse variance weighted	2	0.949085	0.8724	1.03251	0.224097	2920	No evidence	NA
	ebi-a-GCST90001899	CD28 on CD4 regulatory T cell	Wald ratio	1	1.00678	0.898955	1.12754	0.906938	2920	No evidence	NA
	ebi-a-GCST90001900	CD28 on resting CD4 regulatory T cell	Wald ratio	1	1.00418	0.929696	1.08463	0.915568	2919	No evidence	NA
	ebi-a-GCST90001901	CD28 on CD39+ resting CD4 regulatory T cell	Inverse variance weighted	2	0.990719	0.878408	1.11739	0.879272	2650	No evidence	NA
	ebi-a-GCST90001902	CD28 on activated CD4 regulatory T cell	Wald ratio	1	1.00746	0.901569	1.12579	0.895605	2920	No evidence	NA
	ebi-a-GCST90001903	CD86 on myeloid Dendritic Cell	Wald ratio	1	0.898946	0.81658	0.989619	0.0297919	2871	Suggestive	NA
	ebi-a-GCST90001904	CD86 on CD62L+ myeloid Dendritic Cell	Wald ratio	1	1.01713	0.903071	1.1456	0.779517	2871	No evidence	NA
	ebi-a-GCST90001905	CD86 on monocyte	Wald ratio	1	1.26474	0.93457	1.71156	0.128107	2850	No evidence	NA
	ebi-a-GCST90001906	CD86 on granulocyte	Inverse variance weighted	2	1.06897	0.889586	1.28454	0.476673	2848	No evidence	NA
	ebi-a-GCST90001907	CCR7 on naive CD4+ T cell	Inverse variance weighted	3	1.01107	0.924149	1.10617	0.810266	2910	No evidence	NA
	ebi-a-GCST90001908	CCR7 on naive CD8+ T cell	Wald ratio	1	1.03262	0.890059	1.19801	0.671973	2910	No evidence	NA
	ebi-a-GCST90001909	CD45 on CD14+ monocyte	Wald ratio	1	0.880279	0.642534	1.20599	0.427259	3112	No evidence	NA
	ebi-a-GCST90001910	CD45 on B cell	Inverse variance weighted	2	1.02348	0.871892	1.20142	0.776593	3112	No evidence	NA
	ebi-a-GCST90001911	CD45 on Natural Killer	Inverse variance weighted	2	1.11797	0.967004	1.29249	0.131898	3113	No evidence	NA
	ebi-a-GCST90001913	CD45 on granulocyte	Wald ratio	1	0.964462	0.786965	1.18199	0.727306	3112	No evidence	NA
	ebi-a-GCST90001917	CD45 on CD8+ T cell	Wald ratio	1	1.11473	0.88388	1.40586	0.358939	3113	No evidence	NA
	ebi-a-GCST90001918	CD45 on HLA DR+ T cell	Wald ratio	1	1.032	0.908394	1.17243	0.628419	3060	No evidence	NA
	ebi-a-GCST90001919	CD45 on Natural Killer T	Wald ratio	1	0.931304	0.764413	1.13463	0.479953	3113	No evidence	NA
	ebi-a-GCST90001920	CD45 on HLA DR+ CD4+ T cell	Inverse variance weighted	2	0.933187	0.804832	1.08201	0.359695	3060	No evidence	NA
	ebi-a-GCST90001923	CD127 on CD45RA- CD4 not regulatory T cell	Wald ratio	1	1.0599	0.889594	1.26282	0.515065	2920	No evidence	NA
	ebi-a-GCST90001924	CD127 on CD28+ CD4+ T cell	Inverse variance weighted	3	1.02823	0.931533	1.13496	0.580635	2920	No evidence	NA
	ebi-a-GCST90001926	CD127 on granulocyte	Inverse variance weighted	6	1.03302	0.962463	1.10874	0.36814	2920	No evidence	NA
	ebi-a-GCST90001927	CD127 on CD8+ T cell	Wald ratio	1	1.08072	0.907804	1.28658	0.382846	2920	No evidence	NA
	ebi-a-GCST90001928	CD127 on CD28+ CD45RA- CD8+ T cell	Wald ratio	1	0.963943	0.837147	1.10994	0.6098	2920	No evidence	NA
	ebi-a-GCST90001929	CD127 on CD28+ CD45RA+ CD8+ T cell	Inverse variance weighted	2	1.04026	0.929285	1.16448	0.492874	2920	No evidence	NA
	ebi-a-GCST90001932	CD127 on CD45RA+ CD4+ T cell	Inverse variance weighted	3	1.04011	0.955392	1.13234	0.364262	2920	No evidence	NA
	ebi-a-GCST90001933	CD25 on CD45RA- CD4 not regulatory T cell	Inverse variance weighted	2	1.03659	0.915774	1.17334	0.569799	3435	No evidence	NA
	ebi-a-GCST90001934	CD25 on CD45RA+ CD4 not regulatory T cell	Wald ratio	1	0.921129	0.800209	1.06032	0.25253	3435	No evidence	NA
	ebi-a-GCST90001935	CD25 on CD39+ CD4 regulatory T cell	Wald ratio	1	1.16141	0.984407	1.37023	0.0761118	3434	No evidence	NA
	ebi-a-GCST90001937	CD25 on resting CD4 regulatory T cell	Wald ratio	1	1.24435	0.92082	1.68155	0.154725	3434	No evidence	NA
	ebi-a-GCST90001938	CD25 on CD39+ resting CD4 regulatory T cell	Wald ratio	1	1.0433	0.819656	1.32796	0.730584	3118	No evidence	NA
	ebi-a-GCST90001940	CD25 on CD39+ activated CD4 regulatory T cell	Wald ratio	1	1.17221	0.98345	1.39719	0.0761118	3435	No evidence	NA
	ebi-a-GCST90001941	CD25 on secreting CD4 regulatory T cell	Wald ratio	1	1.00643	0.908228	1.11525	0.902585	3435	No evidence	NA
	ebi-a-GCST90001942	CD25 on CD39+ secreting CD4 regulatory T cell	Wald ratio	1	1.00657	0.906392	1.11782	0.902585	3435	No evidence	NA
	ebi-a-GCST90001943	CD25 on activated & secreting CD4 regulatory T cell	Wald ratio	1	1.00731	0.896355	1.13201	0.902585	3435	No evidence	NA
	ebi-a-GCST90001944	CD123 on plasmacytoid Dendritic Cell	Inverse variance weighted	2	0.907189	0.825757	0.996653	0.042369	2872	Suggestive	NA
	ebi-a-GCST90001945	CD123 on CD62L+ plasmacytoid Dendritic Cell	Inverse variance weighted	2	0.906242	0.824174	0.996482	0.0420766	2872	Suggestive	NA
	ebi-a-GCST90001946	CD33 on CD14+ monocyte	Inverse variance weighted	4	0.982974	0.956678	1.00999	0.214513	1634	No evidence	NA
	ebi-a-GCST90001947	CD33 on CD33+ HLA DR+ CD14dim	Inverse variance weighted	3	0.980415	0.956402	1.00503	0.117974	1577	No evidence	NA
	ebi-a-GCST90001948	CD33 on CD33dim HLA DR+ CD11b+	Inverse variance weighted	5	0.981225	0.956804	1.00627	0.1405	1633	No evidence	NA
	ebi-a-GCST90001949	CD33 on CD33dim HLA DR+ CD11b-	Inverse variance weighted	6	0.979861	0.955146	1.00522	0.118563	1634	No evidence	NA
	ebi-a-GCST90001950	CD33 on Granulocytic Myeloid-Derived Suppressor Cells	Inverse variance weighted	2	0.969398	0.931346	1.009	0.128189	1244	No evidence	NA
	ebi-a-GCST90001951	CD33 on CD66b++ myeloid cell	Inverse variance weighted	3	0.970539	0.940982	1.00102	0.0580725	1464	No evidence	NA
	ebi-a-GCST90001952	CD33 on Monocytic Myeloid-Derived Suppressor Cells	Inverse variance weighted	3	0.979313	0.953924	1.00538	0.118785	1569	No evidence	NA
	ebi-a-GCST90001953	CD33 on CD33dim HLA DR-	Inverse variance weighted	4	0.98463	0.952343	1.01801	0.362501	1558	No evidence	NA
	ebi-a-GCST90001954	CD33 on basophil	Inverse variance weighted	4	0.978416	0.938879	1.01962	0.29979	1555	No evidence	NA
	ebi-a-GCST90001955	CD33 on Immature Myeloid-Derived Suppressor Cells	Inverse variance weighted	3	0.980909	0.934482	1.02964	0.435882	1554	No evidence	NA
	ebi-a-GCST90001956	CD33 on CD33+ HLA DR+	Inverse variance weighted	3	0.980471	0.956581	1.00496	0.11709	1579	No evidence	NA
	ebi-a-GCST90001957	CD33 on CD33+ HLA DR+ CD14-	Inverse variance weighted	3	0.980588	0.95679	1.00498	0.117858	1578	No evidence	NA
	ebi-a-GCST90001958	CD4 on monocyte	Wald ratio	1	0.948404	0.831411	1.08186	0.430315	3112	No evidence	NA
	ebi-a-GCST90001959	CD4 on HLA DR+ CD4+ T cell	Inverse variance weighted	2	1.02688	0.901209	1.17007	0.690453	3060	No evidence	NA
	ebi-a-GCST90001960	CD25 on CD4+ T cell	Wald ratio	1	1.02819	0.898253	1.17693	0.686698	2920	No evidence	NA
	ebi-a-GCST90001961	CD25 on CD39+ CD4+ T cell	Inverse variance weighted	5	1.01607	0.96631	1.06838	0.533825	2920	No evidence	NA
	ebi-a-GCST90001963	FSC-A on myeloid Dendritic Cell	Inverse variance weighted	3	1.03942	0.922512	1.17115	0.525337	2872	No evidence	NA
	ebi-a-GCST90001964	FSC-A on plasmacytoid Dendritic Cell	Inverse variance weighted	3	0.991643	0.805461	1.22086	0.936951	2872	No evidence	NA
	ebi-a-GCST90001965	FSC-A on monocyte	Wald ratio	1	0.94821	0.7805	1.15196	0.592297	2850	No evidence	NA
	ebi-a-GCST90001966	FSC-A on granulocyte	Inverse variance weighted	2	0.997195	0.854145	1.1642	0.971639	2850	No evidence	NA
	ebi-a-GCST90001967	FSC-A on CD14+ monocyte	Wald ratio	1	1.10284	0.801637	1.51722	0.547519	3112	No evidence	NA
	ebi-a-GCST90001969	FSC-A on Natural Killer	Inverse variance weighted	2	1.18481	1.02006	1.37617	0.0264183	3113	Suggestive	NA
	ebi-a-GCST90001970	FSC-A on HLA DR+ Natural Killer	Inverse variance weighted	4	1.10506	1.01597	1.20196	0.0198413	2971	Suggestive	NA
	ebi-a-GCST90001973	FSC-A on CD4+ T cell	Inverse variance weighted	3	0.980297	0.729801	1.31677	0.894847	3113	No evidence	NA
	ebi-a-GCST90001974	FSC-A on CD8+ T cell	Wald ratio	1	0.748372	0.506142	1.10653	0.146313	3113	No evidence	NA
	ebi-a-GCST90001976	FSC-A on Natural Killer T	Inverse variance weighted	2	0.953488	0.801779	1.1339	0.590098	3113	No evidence	NA
	ebi-a-GCST90001979	CD16 on CD14- CD16+ monocyte	Inverse variance weighted	7	1.04437	1.00652	1.08365	0.021181	3620	Suggestive	NA
	ebi-a-GCST90001980	CD40 on CD14+ CD16- monocyte	Inverse variance weighted	4	1.01004	0.953153	1.07031	0.735637	3629	No evidence	NA
	ebi-a-GCST90001981	CD40 on CD14+ CD16+ monocyte	Inverse variance weighted	5	1.0116	0.974797	1.04979	0.541898	3618	No evidence	NA
	ebi-a-GCST90001982	CCR2 on CD14- CD16+ monocyte	Wald ratio	1	0.84411	0.662349	1.07575	0.170746	3621	No evidence	NA
	ebi-a-GCST90001983	CD14 on CD14+ CD16+ monocyte	Inverse variance weighted	2	1.05167	0.922453	1.19898	0.451349	3618	No evidence	NA
	ebi-a-GCST90001984	HLA DR on CD14- CD16+ monocyte	Inverse variance weighted	5	1.02803	0.97121	1.08818	0.340583	3621	No evidence	NA
	ebi-a-GCST90001985	CD40 on monocytes	Inverse variance weighted	5	1.01832	0.981945	1.05605	0.327939	3629	No evidence	NA
	ebi-a-GCST90001986	CD14 on CD14+ CD16- monocyte	Wald ratio	1	1.04471	0.910132	1.19919	0.534169	3629	No evidence	NA
	ebi-a-GCST90001987	CD64 on CD14+ CD16- monocyte	Inverse variance weighted	5	1.00823	0.96353	1.05499	0.723255	3622	No evidence	NA
	ebi-a-GCST90001988	HLA DR on CD14+ CD16- monocyte	Inverse variance weighted	3	0.987768	0.944144	1.03341	0.593291	3629	No evidence	NA
	ebi-a-GCST90001989	CD40 on CD14- CD16+ monocyte	Inverse variance weighted	8	1.00363	0.967794	1.04078	0.845285	3621	No evidence	NA
	ebi-a-GCST90001990	CD64 on CD14- CD16+ monocyte	Inverse variance weighted	2	0.928794	0.79528	1.08472	0.350865	3614	No evidence	NA
	ebi-a-GCST90001991	HLA DR on CD14+ monocyte	Inverse variance weighted	3	0.987407	0.942499	1.03445	0.593583	3629	No evidence	NA
	ebi-a-GCST90001992	CCR2 on CD14+ CD16+ monocyte	Inverse variance weighted	2	0.902101	0.744781	1.09265	0.291998	3618	No evidence	NA
	ebi-a-GCST90001993	PDL-1 on CD14+ CD16- monocyte	Wald ratio	1	1.03097	0.82554	1.28752	0.787914	3629	No evidence	NA
	ebi-a-GCST90001994	CX3CR1 on CD14- CD16-	Inverse variance weighted	3	0.942037	0.830204	1.06893	0.354392	3590	No evidence	NA
	ebi-a-GCST90001995	CX3CR1 on monocyte	Inverse variance weighted	3	0.977823	0.922051	1.03697	0.454171	3590	No evidence	NA
	ebi-a-GCST90001996	CX3CR1 on CD14+ CD16+ monocyte	Inverse variance weighted	3	0.974846	0.919044	1.03404	0.396953	3579	No evidence	NA
	ebi-a-GCST90001997	CX3CR1 on CD14+ CD16- monocyte	Inverse variance weighted	3	0.980507	0.929573	1.03423	0.469501	3590	No evidence	NA
	ebi-a-GCST90001998	PDL-1 on CD14+ CD16+ monocyte	Wald ratio	1	1.09616	0.887116	1.35446	0.395071	3618	No evidence	NA
	ebi-a-GCST90001999	PDL-1 on CD14- CD16+ monocyte	Inverse variance weighted	2	1.07194	0.930688	1.23464	0.335223	3621	No evidence	NA
	ebi-a-GCST90002001	CD64 on CD14- CD16-	Inverse variance weighted	3	1.05941	0.963393	1.16501	0.233791	3622	No evidence	NA
	ebi-a-GCST90002002	PDL-1 on monocyte	Inverse variance weighted	2	1.11729	0.956032	1.30574	0.163142	3629	No evidence	NA
	ebi-a-GCST90002003	CCR2 on CD14- CD16-	Inverse variance weighted	2	0.940107	0.809601	1.09165	0.41795	3629	No evidence	NA
	ebi-a-GCST90002004	CCR2 on CD14+ CD16- monocyte	Inverse variance weighted	2	1.02585	0.895725	1.17487	0.712333	3629	No evidence	NA
	ebi-a-GCST90002005	CD16 on CD14+ CD16+ monocyte	Inverse variance weighted	4	1.06487	1.00941	1.12337	0.0212553	3617	Suggestive	NA
	ebi-a-GCST90002006	CD64 on monocyte	Inverse variance weighted	5	1.0087	0.961106	1.05866	0.725287	3622	No evidence	NA
	ebi-a-GCST90002007	HLA DR on CD14+ CD16+ monocyte	Inverse variance weighted	4	1.00111	0.935432	1.0714	0.974449	3618	No evidence	NA
	ebi-a-GCST90002008	CCR2 on monocyte	Inverse variance weighted	2	1.03062	0.893029	1.1894	0.679968	3629	No evidence	NA
	ebi-a-GCST90002009	HLA DR on CD14- CD16-	Inverse variance weighted	4	0.950512	0.848667	1.06458	0.380072	3629	No evidence	NA
	ebi-a-GCST90002010	HLA DR on monocyte	Inverse variance weighted	2	0.945699	0.854172	1.04703	0.282369	3629	No evidence	NA
	ebi-a-GCST90002011	CD64 on CD14+ CD16+ monocyte	Wald ratio	1	0.842891	0.690643	1.0287	0.0926492	3611	No evidence	NA
	ebi-a-GCST90002012	CX3CR1 on CD14- CD16+ monocyte	Inverse variance weighted	2	0.950412	0.844523	1.06958	0.398724	3582	No evidence	NA
	ebi-a-GCST90002013	CCR2 on myeloid Dendritic Cell	Inverse variance weighted	2	1.12406	1.02899	1.22792	0.00948989	2870	Suggestive	NA
	ebi-a-GCST90002014	CCR2 on CD62L+ myeloid Dendritic Cell	Inverse variance weighted	3	0.96769	0.852852	1.09799	0.610346	2870	No evidence	NA
	ebi-a-GCST90002015	CCR2 on plasmacytoid Dendritic Cell	Inverse variance weighted	2	1.0002	0.906092	1.10409	0.996811	2871	No evidence	NA
	ebi-a-GCST90002016	CCR2 on CD62L+ plasmacytoid Dendritic Cell	Inverse variance weighted	2	1.00023	0.905903	1.10438	0.996383	2871	No evidence	NA
	ebi-a-GCST90002018	CCR2 on granulocyte	Inverse variance weighted	2	0.972839	0.797506	1.18672	0.785941	2850	No evidence	NA
	ebi-a-GCST90002019	CD14 on Monocytic Myeloid-Derived Suppressor Cells	Wald ratio	1	1.19534	1.07664	1.32713	0.000826076	1570	Suggestive	NA
	ebi-a-GCST90002021	CD14 on CD33dim HLA DR+ CD11b+	Wald ratio	1	0.961473	0.87824	1.05259	0.395071	1634	No evidence	NA
	ebi-a-GCST90002022	CD4 on CD4+ T cell	Inverse variance weighted	2	0.970974	0.895744	1.05252	0.47406	2912	No evidence	NA
	ebi-a-GCST90002023	CD4 on Central Memory CD4+ T cell	Inverse variance weighted	2	1.01828	0.862642	1.202	0.830492	2912	No evidence	NA
	ebi-a-GCST90002024	CD4 on naive CD4+ T cell	Inverse variance weighted	4	0.932026	0.842832	1.03066	0.170191	2910	No evidence	NA
	ebi-a-GCST90002025	CD4 on Effector Memory CD4+ T cell	Inverse variance weighted	2	1.02518	0.829718	1.2667	0.817744	2912	No evidence	NA
	ebi-a-GCST90002027	CD4 on CD45RA+ CD4+ T cell	Inverse variance weighted	2	1.01838	0.872411	1.18877	0.817519	2911	No evidence	NA
	ebi-a-GCST90002029	CD39 on CD39+ CD8+ T cell	Inverse variance weighted	2	1.00256	0.889251	1.13031	0.966672	2915	No evidence	NA
	ebi-a-GCST90002030	CD39 on CD39+ activated CD4 regulatory T cell	Inverse variance weighted	6	0.987128	0.965274	1.00948	0.256705	2920	No evidence	NA
	ebi-a-GCST90002031	CD39 on CD39+ secreting CD4 regulatory T cell	Inverse variance weighted	6	0.985365	0.960137	1.01126	0.265209	2920	No evidence	NA
	ebi-a-GCST90002032	CD39 on CD39+ CD4+ T cell	Inverse variance weighted	5	0.985611	0.960565	1.01131	0.269742	2920	No evidence	NA
	ebi-a-GCST90002033	CD39 on granulocyte	Inverse variance weighted	3	1.04901	0.93046	1.18267	0.434205	2920	No evidence	NA
	ebi-a-GCST90002034	CD39 on monocyte	Inverse variance weighted	2	0.985865	0.662406	1.46727	0.944058	2909	No evidence	NA
	ebi-a-GCST90002035	CD80 on myeloid Dendritic Cell	Inverse variance weighted	4	0.948432	0.843597	1.06629	0.37566	2871	No evidence	NA
	ebi-a-GCST90002036	CD80 on CD62L+ myeloid Dendritic Cell	Inverse variance weighted	3	1.0014	0.90395	1.10935	0.97864	2871	No evidence	NA
	ebi-a-GCST90002037	CD80 on plasmacytoid Dendritic Cell	Inverse variance weighted	2	0.901507	0.815889	0.996109	0.0416926	2871	Suggestive	NA
	ebi-a-GCST90002038	CD80 on CD62L+ plasmacytoid Dendritic Cell	Inverse variance weighted	2	0.900533	0.8143	0.995898	0.0413464	2871	Suggestive	NA
	ebi-a-GCST90002039	CD80 on monocyte	Inverse variance weighted	6	1.00637	0.948897	1.06733	0.832299	2850	No evidence	NA
	ebi-a-GCST90002040	CD80 on granulocyte	Inverse variance weighted	3	1.11728	0.998291	1.25045	0.0535776	2850	No evidence	NA
	ebi-a-GCST90002042	CD45 on CD33+ HLA DR+ CD14-	Wald ratio	1	0.960543	0.800623	1.15241	0.664817	1579	No evidence	NA
	ebi-a-GCST90002045	CD45 on CD33- HLA DR-	Inverse variance weighted	2	0.988837	0.773268	1.2645	0.928703	1635	No evidence	NA
	ebi-a-GCST90002046	CD45 on CD33- HLA DR+	Inverse variance weighted	2	1.01153	0.857956	1.19259	0.891491	1635	No evidence	NA
	ebi-a-GCST90002052	CD45 on Immature Myeloid-Derived Suppressor Cells	Inverse variance weighted	2	1.01628	0.909511	1.13559	0.775489	1555	No evidence	NA
	ebi-a-GCST90002054	CD8 on Central Memory CD8+ T cell	Inverse variance weighted	3	1.01555	0.933185	1.10518	0.72071	2910	No evidence	NA
	ebi-a-GCST90002055	CD8 on naive CD8+ T cell	Inverse variance weighted	2	0.991846	0.879484	1.11856	0.893828	2910	No evidence	NA
	ebi-a-GCST90002056	CD8 on Effector Memory CD8+ T cell	Inverse variance weighted	3	1.02265	0.956905	1.09292	0.508823	2912	No evidence	NA
	ebi-a-GCST90002057	CD8 on Terminally Differentiated CD8+ T cell	Inverse variance weighted	2	1.01639	0.937801	1.10156	0.692172	2911	No evidence	NA
	ebi-a-GCST90002058	CD8 on CD8+ T cell	Inverse variance weighted	3	0.980856	0.917312	1.0488	0.571642	3113	No evidence	NA
	ebi-a-GCST90002059	CD8 on Natural Killer T	Inverse variance weighted	2	1.01469	0.861337	1.19534	0.861525	3103	No evidence	NA
	ebi-a-GCST90002060	CD8 on HLA DR+ CD8+ T cell	Inverse variance weighted	2	0.983599	0.874201	1.10669	0.783389	3060	No evidence	NA
	ebi-a-GCST90002061	CD4 on CD39+ CD4+ T cell	Inverse variance weighted	8	0.982964	0.93698	1.03121	0.482114	2920	No evidence	NA
	ebi-a-GCST90002062	CD4 on CD28+ CD4+ T cell	Wald ratio	1	0.876513	0.741729	1.03579	0.121808	2920	No evidence	NA
	ebi-a-GCST90002065	CD4 on CD39+ resting CD4 regulatory T cell	Wald ratio	1	0.981476	0.816537	1.17973	0.842114	2650	No evidence	NA
	ebi-a-GCST90002066	CD4 on activated CD4 regulatory T cell	Inverse variance weighted	2	1.04109	0.923395	1.17378	0.510615	2920	No evidence	NA
	ebi-a-GCST90002067	CD4 on CD39+ activated CD4 regulatory T cell	Inverse variance weighted	3	1.07162	0.973523	1.1796	0.157903	2920	No evidence	NA
	ebi-a-GCST90002069	CD4 on CD39+ secreting CD4 regulatory T cell	Inverse variance weighted	3	1.00119	0.890016	1.12624	0.984261	2920	No evidence	NA
	ebi-a-GCST90002070	CD4 on activated & secreting CD4 regulatory T cell	Wald ratio	1	1.00346	0.831437	1.21109	0.971242	2920	No evidence	NA
	ebi-a-GCST90002071	SSC-A on myeloid Dendritic Cell	Inverse variance weighted	4	0.980734	0.790665	1.21649	0.859513	2872	No evidence	NA
	ebi-a-GCST90002072	SSC-A on plasmacytoid Dendritic Cell	Inverse variance weighted	5	0.89837	0.819215	0.985174	0.0227618	2872	Suggestive	NA
	ebi-a-GCST90002073	SSC-A on monocyte	Inverse variance weighted	3	1.03393	0.95758	1.11637	0.393926	2850	No evidence	NA
	ebi-a-GCST90002074	SSC-A on CD14+ monocyte	Inverse variance weighted	2	1.06427	0.963367	1.17575	0.220321	3112	No evidence	NA
	ebi-a-GCST90002077	SSC-A on HLA DR+ Natural Killer	Inverse variance weighted	3	1.12346	1.04099	1.21246	0.00276578	2971	Probable	NA
	ebi-a-GCST90002078	SSC-A on granulocyte	Inverse variance weighted	3	1.00182	0.915714	1.09603	0.968285	3112	No evidence	NA
	ebi-a-GCST90002079	SSC-A on lymphocyte	Wald ratio	1	0.952686	0.792888	1.14469	0.604862	3113	No evidence	NA
	ebi-a-GCST90002080	SSC-A on T cell	Wald ratio	1	1.34344	1.05621	1.70877	0.0161462	3113	Suggestive	NA
	ebi-a-GCST90002081	SSC-A on CD4+ T cell	Inverse variance weighted	4	0.961206	0.79465	1.16267	0.683608	3113	No evidence	NA
	ebi-a-GCST90002083	SSC-A on HLA DR+ T cell	Wald ratio	1	1.04207	0.881879	1.23137	0.628419	3060	No evidence	NA
	ebi-a-GCST90002084	SSC-A on Natural Killer T	Inverse variance weighted	2	0.944757	0.820223	1.0882	0.430704	3113	No evidence	NA
	ebi-a-GCST90002087	CD11c on myeloid Dendritic Cell	Inverse variance weighted	5	0.991046	0.909098	1.08038	0.838162	2872	No evidence	NA
	ebi-a-GCST90002088	CD11c on CD62L+ myeloid Dendritic Cell	Inverse variance weighted	2	1.01163	0.931315	1.09887	0.784144	2872	No evidence	NA
	ebi-a-GCST90002089	CD11c on monocyte	Inverse variance weighted	2	1.01882	0.925688	1.12132	0.703051	2850	No evidence	NA
	ebi-a-GCST90002090	CD11c on granulocyte	Inverse variance weighted	4	0.990028	0.915048	1.07115	0.803047	2850	No evidence	NA
	ebi-a-GCST90002091	CD11b on CD14+ monocyte	Wald ratio	1	1.0215	0.972625	1.07284	0.395071	1635	No evidence	NA
	ebi-a-GCST90002094	CD11b on Monocytic Myeloid-Derived Suppressor Cells	Wald ratio	1	1.02922	0.963126	1.09984	0.395071	1570	No evidence	NA
	ebi-a-GCST90002095	CD11b on CD33dim HLA DR-	Wald ratio	1	1.05172	0.944804	1.17073	0.35657	1559	No evidence	NA
	ebi-a-GCST90002096	CD11b on basophil	Wald ratio	1	1.05017	0.946374	1.16535	0.35657	1556	No evidence	NA
	ebi-a-GCST90002097	CD11b on CD33+ HLA DR+ CD14dim	Wald ratio	1	1.02723	0.965554	1.09285	0.395071	1578	No evidence	NA
	ebi-a-GCST90002098	CD45RA on naive CD4+ T cell	Inverse variance weighted	10	1.00348	0.963794	1.0448	0.865943	2910	No evidence	NA
	ebi-a-GCST90002099	CD4RA on Terminally Differentiated CD4+ T cell	Inverse variance weighted	3	0.979036	0.932465	1.02793	0.394182	2903	No evidence	NA
	ebi-a-GCST90002100	CD45RA on naive CD8+ T cell	Inverse variance weighted	2	1.00879	0.905975	1.12327	0.873252	2910	No evidence	NA
	ebi-a-GCST90002101	CD45RA on Terminally Differentiated CD8+ T cell	Wald ratio	1	0.964507	0.775941	1.1989	0.74473	2911	No evidence	NA
	ebi-a-GCST90002102	CD45RA on resting CD4 regulatory T cell	Inverse variance weighted	7	0.992494	0.961697	1.02428	0.639465	2919	No evidence	NA
	ebi-a-GCST90002103	CD45RA on CD39+ resting CD4 regulatory T cell	Wald ratio	1	0.98312	0.9178	1.05309	0.627435	2650	No evidence	NA
	ebi-a-GCST90002104	HLA DR on myeloid Dendritic Cell	Inverse variance weighted	6	1.02331	0.978101	1.0706	0.317587	2872	No evidence	NA
	ebi-a-GCST90002105	HLA DR on plasmacytoid Dendritic Cell	Inverse variance weighted	8	1.00436	0.977457	1.032	0.753485	2872	No evidence	NA
	ebi-a-GCST90002106	HLA DR on Dendritic Cell	Inverse variance weighted	6	1.02082	0.985489	1.05741	0.251556	2871	No evidence	NA
	ebi-a-GCST90002108	HLA DR on CD33+ HLA DR+ CD14-	Wald ratio	1	0.915981	0.817865	1.02587	0.12897	1579	No evidence	NA
	ebi-a-GCST90002109	HLA DR on CD33+ HLA DR+ CD14dim	Wald ratio	1	0.845019	0.730468	0.977534	0.0234682	1578	Suggestive	NA
	ebi-a-GCST90002110	HLA DR on CD33dim HLA DR+ CD11b+	Inverse variance weighted	3	1.04026	0.964487	1.12199	0.306324	1634	No evidence	NA
	ebi-a-GCST90002111	HLA DR on CD33dim HLA DR+ CD11b-	Inverse variance weighted	4	1.01946	0.955725	1.08744	0.558511	1635	No evidence	NA
	ebi-a-GCST90002112	HLA DR on CD33- HLA DR+	Inverse variance weighted	3	1.01026	0.975155	1.04662	0.571684	1635	No evidence	NA
	ebi-a-GCST90002113	HLA DR on HLA DR+ T cell	Wald ratio	1	0.976091	0.84743	1.12428	0.737194	3060	No evidence	NA
	ebi-a-GCST90002114	HLA DR on HLA DR+ CD4+ T cell	Wald ratio	1	0.965439	0.786151	1.18562	0.737194	3060	No evidence	NA
	ebi-a-GCST90002116	HLA DR on B cell	Inverse variance weighted	8	1.01965	0.982012	1.05872	0.310589	3060	No evidence	NA
	ebi-a-GCST90002117	HLA DR on HLA DR+ Natural Killer	Inverse variance weighted	6	1.06123	1.0019	1.12407	0.0429054	2971	Suggestive	NA
	ebi-a-GCST90002118	CD8 on CD28+ CD45RA- CD8+ T cell	Inverse variance weighted	3	0.929842	0.86248	1.00247	0.0579851	2920	No evidence	NA
	ebi-a-GCST90002119	CD8 on CD28+ CD45RA+ CD8+ T cell	Inverse variance weighted	7	0.994307	0.941045	1.05058	0.838929	2920	No evidence	NA
	ebi-a-GCST90002120	CD8 on CD28- CD8+ T cell	Inverse variance weighted	3	0.94926	0.842432	1.06963	0.392624	2920	No evidence	NA
	ebi-a-GCST90002121	CD8 on CD39+ CD8+ T cell	Inverse variance weighted	5	0.997849	0.905935	1.09909	0.965159	2915	No evidence	NA
	ebi-a-GCST90002232	Fasting glucose	Inverse variance weighted	53	0.991862	0.747197	1.31664	0.954913	200622	No evidence	NA
	ebi-a-GCST90002238	Fasting insulin	Inverse variance weighted	31	0.965556	0.583734	1.59713	0.891417	151013	No evidence	NA
	ebi-a-GCST90002244	Glycated hemoglobin levels	Inverse variance weighted	59	1.22865	0.839697	1.79776	0.288997	146806	No evidence	NA
	ebi-a-GCST90002304	Hematocrit	Inverse variance weighted	396	0.960893	0.863974	1.06868	0.462096	562259	No evidence	NA
	ebi-a-GCST90002386	High light scatter reticulocyte percentage of red cells	Inverse variance weighted	381	0.938673	0.876004	1.00582	0.0726141	408112	No evidence	NA
	ebi-a-GCST90002404	Red cell distribution width	Inverse variance weighted	348	1.01245	0.943261	1.08672	0.731849	408112	No evidence	NA
	ebi-a-GCST90002412	Low density lipoprotein cholesterol levels	Inverse variance weighted	308	0.983118	0.925127	1.04474	0.583092	431167	No evidence	NA
	ebi-a-GCST90006885	BK polyomavirus VP1 antibody levels	Wald ratio	1	0.815264	0.583485	1.13911	0.231392	8555	No evidence	NA
	ebi-a-GCST90006886	Anti-chlamydia trachomatis IgG seropositivity	Wald ratio	1	0.420077	0.167621	1.05276	0.0642681	8735	No evidence	NA
	ebi-a-GCST90006888	Chlamydia trachomatis momp D antibody levels	Inverse variance weighted	8	0.988589	0.943974	1.03531	0.626181	1371	No evidence	NA
	ebi-a-GCST90006890	Chlamydia trachomatis PorB antibody levels	Wald ratio	1	1.01865	0.963404	1.07706	0.516039	273	No evidence	NA
	ebi-a-GCST90006894	Cytomegalovirus pp28 antibody levels	Wald ratio	1	0.950612	0.710242	1.27233	0.733436	5087	No evidence	NA
	ebi-a-GCST90006897	Anti-Epstein-Barr virus IgG seropositivity	Wald ratio	1	1.20949	0.281035	5.20529	0.798392	8735	No evidence	NA
	ebi-a-GCST90006898	Epstein-Barr virus EA-D antibody levels	Inverse variance weighted	5	1.02949	0.902193	1.17475	0.666044	7763	No evidence	NA
	ebi-a-GCST90006899	Epstein-Barr virus EBNA-1 antibody levels	Inverse variance weighted	6	0.936046	0.869381	1.00782	0.0795566	7972	No evidence	NA
	ebi-a-GCST90006900	Epstein-Barr virus VCA p18 antibody levels	Inverse variance weighted	2	1.08281	0.737587	1.58962	0.684619	8518	No evidence	NA
	ebi-a-GCST90006901	Epstein-Barr virus ZEBRA antibody levels	Inverse variance weighted	3	1.08975	0.999454	1.1882	0.0514613	8191	No evidence	NA
	ebi-a-GCST90006904	Human herpes virus<U+00A0>6 IE1A<U+00A0>antibody<U+00A0>levels	Inverse variance weighted	2	1.02242	0.779828	1.34047	0.872538	6968	No evidence	NA
	ebi-a-GCST90006906	Human herpes<U+00A0>virus<U+00A0>6 IE1B<U+00A0>antibody<U+00A0>levels	Wald ratio	1	1.14407	0.83894	1.56017	0.395111	7119	No evidence	NA
	ebi-a-GCST90006909	Human herpes<U+00A0>virus<U+00A0>7 U14<U+00A0>antibody<U+00A0>levels	Inverse variance weighted	2	1.20619	0.965096	1.50751	0.0994074	8528	No evidence	NA
	ebi-a-GCST90006914	Helicobacter pylori OMP antibody levels	Wald ratio	1	1.01146	0.856513	1.19443	0.893187	2640	No evidence	NA
	ebi-a-GCST90006915	Helicobacter pylori UREA antibody levels	Wald ratio	1	1.07931	0.89461	1.30214	0.425451	2251	No evidence	NA
	ebi-a-GCST90006919	Anti-herpes simplex virus 2 IgG seropositivity	Wald ratio	1	1.97425	0.660254	5.9033	0.223546	8735	No evidence	NA
	ebi-a-GCST90006921	Anti-polyomavirus 2 IgG seropositivity	Inverse variance weighted	2	1.0161	0.732923	1.40869	0.923651	8735	No evidence	NA
	ebi-a-GCST90006922	Polyomavirus 2 JC VP1 antibody levels	Inverse variance weighted	3	1.13762	1.02371	1.26421	0.0166078	5118	Suggestive	NA
	ebi-a-GCST90006923	Anti-Merkel cell polyomavirus IgG seropositivity	Inverse variance weighted	3	1.17967	0.927147	1.50098	0.178785	8735	No evidence	NA
	ebi-a-GCST90006924	Merkel cell polyomavirus VP1 antibody levels	Inverse variance weighted	3	0.987416	0.803075	1.21407	0.90439	5915	No evidence	NA
	ebi-a-GCST90006927	Toxoplasma gondii sag1 antibody levels	Inverse variance weighted	2	1.08663	0.930487	1.26897	0.293853	3919	No evidence	NA
	ebi-a-GCST90006928	Anti-varicella zoster virus IgG seropositivity	Wald ratio	1	1.62522	0.717882	3.67933	0.244046	8735	No evidence	NA
	ebi-a-GCST90006929	Varicella zoster virus glycoproteins E and I antibody levels	Inverse variance weighted	2	1.08974	0.908878	1.30659	0.353339	7595	No evidence	NA
	ebi-a-GCST90007322	circulating leptin levels adjusted for BMI	Inverse variance weighted	5	1.10963	0.753032	1.6351	0.598931	49830	No evidence	NA
	ebi-a-GCST90010103	A disintegrin and metalloproteinase with thrombospondin motifs 13 levels	Inverse variance weighted	4	1.04339	0.977292	1.11395	0.203354	1301	No evidence	NA
	ebi-a-GCST90010105	Protein AMBP levels	Inverse variance weighted	5	0.981848	0.921245	1.04644	0.573045	1301	No evidence	NA
	ebi-a-GCST90010106	Angiopoietin-1 levels	Wald ratio	1	0.933897	0.810211	1.07646	0.345429	1301	No evidence	NA
	ebi-a-GCST90010107	Bone morphogenetic protein 6 levels	Inverse variance weighted	2	0.996318	0.948376	1.04668	0.883444	1214	No evidence	NA
	ebi-a-GCST90010109	Carbonic anhydrase 5A,mitochondrial levels	Wald ratio	1	1.03425	0.977949	1.0938	0.238295	1263	No evidence	NA
	ebi-a-GCST90010110	C-C motif chemokine 17 levels	Inverse variance weighted	2	1.04055	0.962305	1.12516	0.318948	1301	No evidence	NA
	ebi-a-GCST90010116	Chymotrypsin C levels	Wald ratio	1	0.933433	0.840997	1.03603	0.195411	1301	No evidence	NA
	ebi-a-GCST90010122	Fatty acid-binding protein,intestinal levels	Wald ratio	1	0.98965	0.869605	1.12627	0.874698	1301	No evidence	NA
	ebi-a-GCST90010126	Galectin-9 levels	Inverse variance weighted	2	1.05798	0.996235	1.12355	0.0662046	1301	No evidence	NA
	ebi-a-GCST90010129	Gastric intrinsic factor levels	Wald ratio	1	1.00517	0.903926	1.11774	0.924222	1299	No evidence	NA
	ebi-a-GCST90010130	Lactoylglutathione lyase levels	Wald ratio	1	1.01221	0.925737	1.10676	0.789941	1301	No evidence	NA
	ebi-a-GCST90010134	Heme oxygenase 1 levels	Wald ratio	1	0.98401	0.913253	1.06025	0.672026	1301	No evidence	NA
	ebi-a-GCST90010135	Osteoclast-associated immunoglobulin-like receptor levels	Inverse variance weighted	3	0.993033	0.940748	1.04822	0.800001	1301	No evidence	NA
	ebi-a-GCST90010138	Low affinity immunoglobulin gamma Fc region receptor II-b levels	Inverse variance weighted	5	1.01534	0.98924	1.04213	0.251872	1295	No evidence	NA
	ebi-a-GCST90010140	Interleukin-17D levels	Wald ratio	1	1.04025	0.937545	1.15421	0.456828	1299	No evidence	NA
	ebi-a-GCST90010143	Interleukin-1 receptor-like 2 levels	Inverse variance weighted	2	0.952999	0.826822	1.09843	0.506446	1301	No evidence	NA
	ebi-a-GCST90010145	Interleukin-4 receptor subunit alpha levels	Wald ratio	1	0.865207	0.762176	0.982166	0.0252095	1292	Suggestive	NA
	ebi-a-GCST90010147	Kidney Injury Molecule levels	Wald ratio	1	1.01435	0.93395	1.10167	0.73523	1301	No evidence	NA
	ebi-a-GCST90010149	Lipoprotein lipase levels	Inverse variance weighted	3	1.01513	0.951304	1.08324	0.650393	1301	No evidence	NA
	ebi-a-GCST90010150	Macrophage receptor MARCO levels	Inverse variance weighted	2	1.03561	0.933581	1.14879	0.508451	1301	No evidence	NA
	ebi-a-GCST90010151	Tyrosine-protein kinase Mer levels	Wald ratio	1	0.978332	0.874475	1.09452	0.70203	1301	No evidence	NA
	ebi-a-GCST90010159	Programmed cell death 1 ligand 2 levels	Inverse variance weighted	3	1.03624	0.971994	1.10474	0.275648	1301	No evidence	NA
	ebi-a-GCST90010161	Polymeric immunoglobulin receptor levels	Wald ratio	1	0.916998	0.806134	1.04311	0.187499	1301	No evidence	NA
	ebi-a-GCST90010162	Prolargin levels	Inverse variance weighted	2	1.01375	0.931906	1.10278	0.750539	1301	No evidence	NA
	ebi-a-GCST90010163	Serine protease 27 levels	Inverse variance weighted	2	0.984745	0.910579	1.06495	0.700386	1301	No evidence	NA
	ebi-a-GCST90010170	Serpin A12 levels	Inverse variance weighted	3	1.02872	0.971325	1.0895	0.333725	1301	No evidence	NA
	ebi-a-GCST90010171	SLAM family member 7 levels	Wald ratio	1	0.93861	0.86321	1.0206	0.138117	1299	No evidence	NA
	ebi-a-GCST90010172	Superoxide dismutase [Mn],mitochondrial levels	Wald ratio	1	1.07948	0.88746	1.31304	0.444108	1301	No evidence	NA
	ebi-a-GCST90010175	Serine/threonine-protein kinase 4 levels	Wald ratio	1	0.99956	0.884183	1.12999	0.994386	1095	No evidence	NA
	ebi-a-GCST90010179	Thrombopoietin levels	Wald ratio	1	0.973959	0.861965	1.1005	0.672026	1300	No evidence	NA
	ebi-a-GCST90010182	Tumor necrosis factor receptor superfamily member 10A levels	Wald ratio	1	1.00046	0.923624	1.08369	0.991013	1301	No evidence	NA
	ebi-a-GCST90010183	Tumor necrosis factor receptor superfamily member 11A levels	Wald ratio	1	1.03472	0.946715	1.1309	0.451717	1301	No evidence	NA
	ebi-a-GCST90010184	Tumor necrosis factor receptor superfamily member 13B levels	Wald ratio	1	0.947152	0.782629	1.14626	0.577014	1301	No evidence	NA
	ebi-a-GCST90010188	XCL1 levels	Inverse variance weighted	2	0.980766	0.893111	1.07702	0.684314	1280	No evidence	NA
	ebi-a-GCST90010190	Aminopeptidase N levels	Wald ratio	1	0.923726	0.818812	1.04208	0.197102	1323	No evidence	NA
	ebi-a-GCST90010193	Bleomycin hydrolase levels	Wald ratio	1	0.996176	0.941493	1.05404	0.894193	1323	No evidence	NA
	ebi-a-GCST90010195	C-C motif chemokine 15 levels	Inverse variance weighted	4	1.00664	0.973072	1.04136	0.702164	1323	No evidence	NA
	ebi-a-GCST90010196	C-C motif chemokine 16 levels	Inverse variance weighted	2	0.962455	0.926319	1	0.050004	1323	No evidence	NA
	ebi-a-GCST90010197	C-C motif chemokine 24 levels	Inverse variance weighted	6	1.00769	0.97089	1.04588	0.686523	1323	No evidence	NA
	ebi-a-GCST90010198	Scavenger receptor cysteine-rich type 1 protein M130 levels	Wald ratio	1	0.999955	0.867157	1.15309	0.999503	1323	No evidence	NA
	ebi-a-GCST90010200	Cadherin-5 levels	Wald ratio	1	0.970709	0.917505	1.027	0.301287	1323	No evidence	NA
	ebi-a-GCST90010202	Chitotriosidase-1 levels	Inverse variance weighted	2	0.997779	0.965011	1.03166	0.89616	1184	No evidence	NA
	ebi-a-GCST90010211	Protein delta homolog 1 levels	Wald ratio	1	1.03861	0.969393	1.11276	0.281676	1323	No evidence	NA
	ebi-a-GCST90010213	epithelial cell adhesion molecule levels	Wald ratio	1	1.11209	0.977426	1.2653	0.106683	1323	No evidence	NA
	ebi-a-GCST90010219	Granulins levels	Inverse variance weighted	2	1.04471	0.875034	1.24728	0.628609	1323	No evidence	NA
	ebi-a-GCST90010220	Intercellular adhesion molecule 2 levels	Inverse variance weighted	3	0.989636	0.909958	1.07629	0.807799	1323	No evidence	NA
	ebi-a-GCST90010224	Interleukin-17 receptor A levels	Inverse variance weighted	3	1.04244	0.972927	1.11692	0.2378	1323	No evidence	NA
	ebi-a-GCST90010227	Interleukin-1 receptor type 2 levels	Wald ratio	1	1.00162	0.937192	1.07048	0.961857	1323	No evidence	NA
	ebi-a-GCST90010228	Interleukin-2 receptor subunit alpha levels	Wald ratio	1	0.993183	0.937055	1.05267	0.817716	1323	No evidence	NA
	ebi-a-GCST90010233	Low-density lipoprotein receptor levels	Wald ratio	1	1.08781	0.976784	1.21146	0.125438	1323	No evidence	NA
	ebi-a-GCST90010237	Matrix extracellular phosphoglycoprotein levels	Wald ratio	1	0.987903	0.898817	1.08582	0.800715	974	No evidence	NA
	ebi-a-GCST90010244	Osteopontin levels	Wald ratio	1	0.955958	0.86258	1.05944	0.390407	1322	No evidence	NA
	ebi-a-GCST90010245	Plasminogen activator inhibitor-1 (PAI-1) levels	Wald ratio	1	1.00095	0.829776	1.20743	0.992108	1323	No evidence	NA
	ebi-a-GCST90010246	Proprotein convertase subtilisin/kexin type 9 levels	Wald ratio	1	0.977336	0.877461	1.08858	0.676803	1323	No evidence	NA
	ebi-a-GCST90010247	Platelet-derived growth factor subunit A levels	Inverse variance weighted	2	0.965617	0.800969	1.16411	0.713749	1323	No evidence	NA
	ebi-a-GCST90010251	Perlecan levels	Wald ratio	1	1.01701	0.943859	1.09583	0.657881	1323	No evidence	NA
	ebi-a-GCST90010252	Paraoxonase activity	Inverse variance weighted	5	0.962752	0.907611	1.02124	0.207156	1322	No evidence	NA
	ebi-a-GCST90010253	Myeloblastin levels	Wald ratio	1	0.951992	0.814122	1.11321	0.537649	1323	No evidence	NA
	ebi-a-GCST90010254	Pulmonary surfactant-associated protein D levels	Inverse variance weighted	2	0.996858	0.917377	1.08322	0.940817	1316	No evidence	NA
	ebi-a-GCST90010255	Retinoic acid receptor responder protein 2 levels	Wald ratio	1	1.00929	0.901227	1.13032	0.872809	1323	No evidence	NA
	ebi-a-GCST90010259	P-selectin levels	Inverse variance weighted	2	1.01988	0.933743	1.11397	0.661912	1323	No evidence	NA
	ebi-a-GCST90010260	Tyrosine-protein phosphatase non-receptor type substrate 1 levels	Inverse variance weighted	5	0.995546	0.945612	1.04812	0.864992	1323	No evidence	NA
	ebi-a-GCST90010264	Metalloproteinase inhibitor 4 levels	Inverse variance weighted	2	0.993792	0.957175	1.03181	0.745097	1323	No evidence	NA
	ebi-a-GCST90010265	Trem-like transcript 2 protein levels	Wald ratio	1	1.02271	0.898281	1.16437	0.734414	1323	No evidence	NA
	ebi-a-GCST90010268	Tumor necrosis factor receptor superfamily member 10C levels	Inverse variance weighted	3	1.00279	0.961558	1.04579	0.896542	1323	No evidence	NA
	ebi-a-GCST90010270	Tumor necrosis factor ligand superfamily member 13B levels	Wald ratio	1	0.947591	0.784268	1.14493	0.577014	1323	No evidence	NA
	ebi-a-GCST90010272	Transferrin receptor protein 1 levels	Wald ratio	1	0.996702	0.897408	1.10698	0.950796	1323	No evidence	NA
	ebi-a-GCST90010273	Tartrate-resistant acid phosphatase type 5 levels	Inverse variance weighted	2	1.00159	0.884405	1.13431	0.979981	1323	No evidence	NA
	ebi-a-GCST90010274	Urokinase-type plasminogen activator levels	Inverse variance weighted	2	1.03583	0.940211	1.14117	0.47625	1323	No evidence	NA
	ebi-a-GCST90010277	Lysophosphatidic acid phosphatase type 6 levels	Inverse variance weighted	7	1.03108	1.00107	1.06199	0.0422736	1311	Suggestive	NA
	ebi-a-GCST90010278	Adhesion G protein-coupled receptor E2 levels	Inverse variance weighted	2	0.906914	0.812757	1.01198	0.0806232	1313	No evidence	NA
	ebi-a-GCST90010284	DNA-(apurinic or apyrimidinic site) lyase levels	Wald ratio	1	1.04792	0.920634	1.19281	0.478667	1187	No evidence	NA
	ebi-a-GCST90010287	Large proline-rich protein BAG6 levels	Wald ratio	1	1.00078	0.913318	1.09662	0.986659	1313	No evidence	NA
	ebi-a-GCST90010290	Coiled-coil domain-containing protein 80 levels	Wald ratio	1	0.981951	0.902545	1.06834	0.672026	1309	No evidence	NA
	ebi-a-GCST90010291	Sialomucin core protein 24 levels	Wald ratio	1	1.05212	0.976157	1.134	0.183895	1313	No evidence	NA
	ebi-a-GCST90010292	T-cell surface glycoprotein CD1c levels	Wald ratio	1	0.923301	0.784392	1.08681	0.337409	1313	No evidence	NA
	ebi-a-GCST90010293	CD2-associated protein levels	Wald ratio	1	1.0243	0.92009	1.14032	0.660938	1313	No evidence	NA
	ebi-a-GCST90010296	Cadherin-related family member 5 levels	Inverse variance weighted	5	0.994454	0.961348	1.0287	0.747496	1313	No evidence	NA
	ebi-a-GCST90010297	Chordin-like protein 2 levels	Wald ratio	1	0.981713	0.901358	1.06923	0.67185	1279	No evidence	NA
	ebi-a-GCST90010298	C-type lectin domain family 5 member A levels	Wald ratio	1	1.06449	0.932747	1.21485	0.353834	1313	No evidence	NA
	ebi-a-GCST90010299	CXADR-like membrane protein levels	Wald ratio	1	1.0188	0.912002	1.13811	0.741619	1313	No evidence	NA
	ebi-a-GCST90010300	Calsyntenin-2 levels	Wald ratio	1	0.950136	0.843855	1.0698	0.398033	1313	No evidence	NA
	ebi-a-GCST90010301	Clusterin-like protein 1 levels	Wald ratio	1	0.953918	0.884658	1.0286	0.219924	1313	No evidence	NA
	ebi-a-GCST90010302	Catechol O-methyltransferase levels	Wald ratio	1	0.992953	0.916826	1.0754	0.86204	1239	No evidence	NA
	ebi-a-GCST90010304	Pro-cathepsin H levels	Inverse variance weighted	2	0.985508	0.951449	1.02079	0.415939	1278	No evidence	NA
	ebi-a-GCST90010306	Aromatic-L-amino-acid decarboxylase levels	Wald ratio	1	0.95444	0.86736	1.05026	0.339418	180	No evidence	NA
	ebi-a-GCST90010307	Dipeptidyl peptidase 2 levels	Wald ratio	1	0.995121	0.946197	1.04657	0.849192	1290	No evidence	NA
	ebi-a-GCST90010310	Ectonucleoside triphosphate diphosphohydrolase 5 levels	Inverse variance weighted	5	1.01466	0.95631	1.07656	0.630137	1313	No evidence	NA
	ebi-a-GCST90010313	Fc receptor-like protein 1 levels	Wald ratio	1	1.01564	0.94405	1.09266	0.677312	1313	No evidence	NA
	ebi-a-GCST90010314	Peptidyl-prolyl cis-trans isomerase FKBP4 levels	Wald ratio	1	1.00069	0.923209	1.08467	0.986659	1120	No evidence	NA
	ebi-a-GCST90010318	Insulin-like growth factor-binding protein-like 1 levels	Inverse variance weighted	2	1.00307	0.926923	1.08546	0.93943	1312	No evidence	NA
	ebi-a-GCST90010320	Kallikrein-10 levels	Inverse variance weighted	2	1.07528	0.904091	1.27888	0.41201	1312	No evidence	NA
	ebi-a-GCST90010323	Leucine-rich repeats and immunoglobulin-like domains protein 1 levels	Wald ratio	1	1.01457	0.967412	1.06404	0.551303	1313	No evidence	NA
	ebi-a-GCST90010324	Low-density lipoprotein receptor-related protein 11 levels	Inverse variance weighted	2	1.07913	1.01162	1.15116	0.0208694	1313	Suggestive	NA
	ebi-a-GCST90010326	Meprin A subunit beta levels	Wald ratio	1	0.990421	0.828892	1.18343	0.915613	1200	No evidence	NA
	ebi-a-GCST90010332	Neuronal pentraxin receptor levels	Inverse variance weighted	8	1.00155	0.970082	1.03405	0.92407	1313	No evidence	NA
	ebi-a-GCST90010334	Paired immunoglobulin-like type 2 receptor beta levels	Inverse variance weighted	2	0.945276	0.858144	1.04126	0.254024	1313	No evidence	NA
	ebi-a-GCST90010336	Dihydropteridine reductase levels	Inverse variance weighted	2	0.969415	0.8877	1.05865	0.489332	1313	No evidence	NA
	ebi-a-GCST90010339	Inactive tyrosine-protein kinase transmembrane receptor ROR1 levels	Wald ratio	1	1.1125	0.973994	1.2707	0.11605	1313	No evidence	NA
	ebi-a-GCST90010340	Reticulon-4 receptor levels	Wald ratio	1	0.957466	0.862795	1.06252	0.4132	1312	No evidence	NA
	ebi-a-GCST90010342	Syndecan-4 levels	Wald ratio	1	1.0778	0.96055	1.20936	0.202304	1313	No evidence	NA
	ebi-a-GCST90010345	Serpin B8 levels	Wald ratio	1	0.981273	0.921579	1.04483	0.554946	1254	No evidence	NA
	ebi-a-GCST90010346	Sialic acid-binding Ig-like lectin 7 levels	Wald ratio	1	0.959289	0.833448	1.10413	0.562383	1313	No evidence	NA
	ebi-a-GCST90010349	Scavenger receptor cysteine-rich domain-containing group B protein levels	Wald ratio	1	1.09037	0.997248	1.19219	0.0575002	1272	No evidence	NA
	ebi-a-GCST90010350	Sulfatase-modifying factor 2 levels	Inverse variance weighted	4	0.985618	0.932157	1.04215	0.610658	1312	No evidence	NA
	ebi-a-GCST90010352	Thimet oligopeptidase levels	Wald ratio	1	1.00073	0.918401	1.09044	0.986659	1313	No evidence	NA
	ebi-a-GCST90010353	Thyrotropin subunit beta levels	Wald ratio	1	1.02419	0.911228	1.15115	0.688553	1285	No evidence	NA
	ebi-a-GCST90010355	Thymidine phosphorylase levels	Wald ratio	1	0.979989	0.883582	1.08692	0.70203	1313	No evidence	NA
	ebi-a-GCST90010356	Tyrosine-protein kinase receptor TYRO3 levels	Wald ratio	1	1.01181	0.913291	1.12096	0.822255	1313	No evidence	NA
	ebi-a-GCST90011994	Interleukin-8 levels	Inverse variance weighted	2	0.972155	0.488604	1.93426	0.935875	21758	No evidence	NA
	ebi-a-GCST90011995	Vascular endothelial growth factor levels	Inverse variance weighted	5	1.00951	0.942326	1.08149	0.787629	21758	No evidence	NA
	ebi-a-GCST90011996	Adrenomedullin levels	Inverse variance weighted	4	1.07306	0.907593	1.26869	0.40923	21758	No evidence	NA
	ebi-a-GCST90011998	Growth differentiation factor-15 levels	Inverse variance weighted	2	1.03054	0.82947	1.28035	0.785889	21758	No evidence	NA
	ebi-a-GCST90011999	Placenta growth factor levels	Wald ratio	1	0.847479	0.653931	1.09831	0.210909	21758	No evidence	NA
	ebi-a-GCST90012000	E-selectin levels	Inverse variance weighted	8	0.985268	0.905856	1.07164	0.72922	21758	No evidence	NA
	ebi-a-GCST90012001	Epidermal growth factor levels	Wald ratio	1	0.803455	0.633496	1.01901	0.0711248	21758	No evidence	NA
	ebi-a-GCST90012002	Osteoprotegerin levels	Inverse variance weighted	7	0.910763	0.809951	1.02412	0.118346	21758	No evidence	NA
	ebi-a-GCST90012004	Interleukin-1-receptor antagonist levels	Inverse variance weighted	4	0.948525	0.851749	1.0563	0.335794	21758	No evidence	NA
	ebi-a-GCST90012005	Interleukin-6 levels	Inverse variance weighted	2	0.993324	0.848075	1.16345	0.933816	21758	No evidence	NA
	ebi-a-GCST90012006	Cystatin-B levels	Inverse variance weighted	5	0.97625	0.913542	1.04326	0.477938	21758	No evidence	NA
	ebi-a-GCST90012007	Monocyte chemoattractant protein-1 levels	Inverse variance weighted	6	0.981696	0.832579	1.15752	0.826045	21758	No evidence	NA
	ebi-a-GCST90012008	Kallikrein-6 levels	Inverse variance weighted	2	0.994203	0.827174	1.19496	0.950595	21758	No evidence	NA
	ebi-a-GCST90012009	Galectin-3 levels	Inverse variance weighted	6	0.974035	0.901627	1.05226	0.504442	21758	No evidence	NA
	ebi-a-GCST90012010	Proteinase-activated receptor 1 levels	Inverse variance weighted	3	0.974599	0.826014	1.14991	0.760468	21758	No evidence	NA
	ebi-a-GCST90012011	TNF-related apoptosis-inducing ligand levels	Inverse variance weighted	7	0.977421	0.908101	1.05203	0.542864	21758	No evidence	NA
	ebi-a-GCST90012012	kallikrein-11 levels	Inverse variance weighted	3	1.00127	0.915752	1.09477	0.977786	21758	No evidence	NA
	ebi-a-GCST90012013	Angiopoietin-1 receptor levels	Inverse variance weighted	9	0.970775	0.88553	1.06423	0.527049	21758	No evidence	NA
	ebi-a-GCST90012014	Tissue factor levels	Inverse variance weighted	6	1.02031	0.895724	1.16224	0.762144	21758	No evidence	NA
	ebi-a-GCST90012015	Tumor necrosis factor receptor 1 levels	Inverse variance weighted	3	1.27316	0.962633	1.68385	0.0904517	21758	No evidence	NA
	ebi-a-GCST90012016	Platelet-derived growth factor subunit B levels	Inverse variance weighted	7	1.00146	0.871106	1.15132	0.983664	21758	No evidence	NA
	ebi-a-GCST90012017	Interleukin-27 levels	Inverse variance weighted	11	1.01285	0.954694	1.07455	0.672141	21758	No evidence	NA
	ebi-a-GCST90012018	Macrophage colony-stimulating factor 1 levels	Wald ratio	1	1.13186	0.94722	1.35249	0.172815	21758	No evidence	NA
	ebi-a-GCST90012019	C-X-C motif chemokine 1 levels	Inverse variance weighted	2	1.10287	0.989635	1.22907	0.0764776	21758	No evidence	NA
	ebi-a-GCST90012020	Lectin-like oxidized LDL receptor 1 levels	Inverse variance weighted	5	1.03129	0.766753	1.38711	0.83854	21758	No evidence	NA
	ebi-a-GCST90012021	TNF-related apoptosis-inducing ligand receptor 2 levels	Inverse variance weighted	4	0.898767	0.810489	0.996659	0.0430281	21758	Suggestive	NA
	ebi-a-GCST90012022	Fibroblast growth factor 23 levels	Inverse variance weighted	6	1.01389	0.828007	1.24149	0.893828	21758	No evidence	NA
	ebi-a-GCST90012023	Stem cell factor levels	Inverse variance weighted	10	1.11017	0.952378	1.29411	0.181489	21758	No evidence	NA
	ebi-a-GCST90012024	Interleukin-18 levels	Inverse variance weighted	7	1.01673	0.893508	1.15694	0.801306	21758	No evidence	NA
	ebi-a-GCST90012025	Interleukin-6 receptor subunit alpha levels	Inverse variance weighted	7	0.999107	0.925294	1.07881	0.981802	21758	No evidence	NA
	ebi-a-GCST90012026	Tumor necrosis factor receptor 2 levels	Inverse variance weighted	5	0.947499	0.672803	1.33435	0.757523	21758	No evidence	NA
	ebi-a-GCST90012027	Matrix metalloproteinase-3 levels	Inverse variance weighted	4	1.08036	0.974386	1.19785	0.142273	21758	No evidence	NA
	ebi-a-GCST90012028	Heat shock 27 kDa protein levels	Inverse variance weighted	2	0.988194	0.881352	1.10799	0.838795	21758	No evidence	NA
	ebi-a-GCST90012029	Tumor necrosis factor ligand superfamily member 14 levels	Inverse variance weighted	2	0.979547	0.891087	1.07679	0.668698	21758	No evidence	NA
	ebi-a-GCST90012031	Myeloperoxidase levels	Inverse variance weighted	9	0.956692	0.845642	1.08233	0.48187	21758	No evidence	NA
	ebi-a-GCST90012033	Matrix metalloproteinase-1 levels	Inverse variance weighted	6	0.894445	0.831441	0.962223	0.00275962	21758	Suggestive	NA
	ebi-a-GCST90012034	Resistin levels	Inverse variance weighted	11	0.924488	0.821914	1.03986	0.190693	21758	No evidence	NA
	ebi-a-GCST90012035	Tumor necrosis factor receptor superfamily member 6 levels	Inverse variance weighted	4	0.984226	0.880408	1.10029	0.779801	21758	No evidence	NA
	ebi-a-GCST90012036	Pappalysin-1 levels	Inverse variance weighted	8	1.00947	0.930138	1.09556	0.821491	21758	No evidence	NA
	ebi-a-GCST90012037	Pentraxin-related protein PTX3 levels	Inverse variance weighted	4	0.963864	0.891434	1.04218	0.355784	21758	No evidence	NA
	ebi-a-GCST90012038	Renin levels	Inverse variance weighted	4	1.02484	0.730104	1.43857	0.88721	21758	No evidence	NA
	ebi-a-GCST90012039	Chitinase-3-like protein 1 levels	Inverse variance weighted	6	0.991794	0.920132	1.06904	0.829514	21758	No evidence	NA
	ebi-a-GCST90012040	ST2 protein levels	Inverse variance weighted	8	0.902592	0.828929	0.982801	0.0183039	21758	Suggestive	NA
	ebi-a-GCST90012041	Kidney injury molecule 1 levels	Inverse variance weighted	11	0.992816	0.929381	1.06058	0.830526	21758	No evidence	NA
	ebi-a-GCST90012043	Membrane-bound aminopeptidase P levels	Inverse variance weighted	3	1.11875	0.940168	1.33125	0.205995	21758	No evidence	NA
	ebi-a-GCST90012044	TNF-related activation-induced cytokine levels	Inverse variance weighted	6	1.08869	0.979143	1.2105	0.116305	21758	No evidence	NA
	ebi-a-GCST90012045	Hepatocyte growth factor levels	Inverse variance weighted	2	0.943271	0.723185	1.23034	0.66659	21758	No evidence	NA
	ebi-a-GCST90012046	P-selectin glycoprotein ligand 1 levels	Inverse variance weighted	5	1.05298	0.796998	1.39117	0.716402	21758	No evidence	NA
	ebi-a-GCST90012047	Myoglobin levels	Inverse variance weighted	2	0.893664	0.637888	1.252	0.513407	21758	No evidence	NA
	ebi-a-GCST90012048	Thrombomodulin levels	Inverse variance weighted	5	0.976994	0.850008	1.12295	0.74318	21758	No evidence	NA
	ebi-a-GCST90012049	Pro-interleukin-16 levels	Inverse variance weighted	6	1.02132	0.943544	1.10551	0.601644	21758	No evidence	NA
	ebi-a-GCST90012050	Matrix metalloproteinase-10 levels	Inverse variance weighted	5	0.959118	0.890121	1.03346	0.273142	21758	No evidence	NA
	ebi-a-GCST90012051	Urokinase plasminogen activator surface receptor levels	Inverse variance weighted	5	0.955684	0.815735	1.11964	0.57473	21758	No evidence	NA
	ebi-a-GCST90012052	C-C motif chemokine 4 levels	Inverse variance weighted	6	1.0031	0.941772	1.06842	0.923437	21758	No evidence	NA
	ebi-a-GCST90012053	Cathepsin D levels	Inverse variance weighted	7	1.09882	0.984678	1.2262	0.092168	21758	No evidence	NA
	ebi-a-GCST90012054	Receptor for advanced glycosylation end products levels	Inverse variance weighted	6	0.814658	0.705948	0.940109	0.00502919	21758	Suggestive	NA
	ebi-a-GCST90012055	C-C motif chemokine 3 levels	Inverse variance weighted	6	1.03298	0.942387	1.13227	0.48842	21758	No evidence	NA
	ebi-a-GCST90012056	Matrix metalloproteinase-7 levels	Inverse variance weighted	3	0.970244	0.84971	1.10788	0.65536	21758	No evidence	NA
	ebi-a-GCST90012057	C-X-C motif chemokine 6 levels	Inverse variance weighted	4	1.02556	0.960624	1.09488	0.449499	21758	No evidence	NA
	ebi-a-GCST90012058	Melusin levels	Wald ratio	1	0.945323	0.757349	1.17995	0.619124	21758	No evidence	NA
	ebi-a-GCST90012059	C-X-C motif chemokine 16 levels	Inverse variance weighted	11	1.06711	0.954913	1.19248	0.251795	21758	No evidence	NA
	ebi-a-GCST90012060	Dickkopf-related protein 1 levels	Inverse variance weighted	8	1.03641	0.925679	1.16038	0.53505	21758	No evidence	NA
	ebi-a-GCST90012061	SIR2-like protein 2 levels	Wald ratio	1	0.827125	0.590921	1.15774	0.268613	21758	No evidence	NA
	ebi-a-GCST90012062	Galanin peptide levels	Inverse variance weighted	5	0.972284	0.862361	1.09622	0.646101	21758	No evidence	NA
	ebi-a-GCST90012063	Agouti-related protein levels	Inverse variance weighted	3	0.948027	0.525626	1.70988	0.859221	21758	No evidence	NA
	ebi-a-GCST90012064	Protein S100-A12 levels	Inverse variance weighted	3	0.94324	0.849928	1.0468	0.271558	21758	No evidence	NA
	ebi-a-GCST90012065	Tumor necrosis factor receptor superfamily member 5 levels	Inverse variance weighted	3	1.02168	0.943169	1.10673	0.599027	21758	No evidence	NA
	ebi-a-GCST90012066	Tissue-type plasminogen activator levels	Wald ratio	1	1.28907	0.799283	2.07901	0.297748	21758	No evidence	NA
	ebi-a-GCST90012067	Proheparin-binding EGF-like growth factor levels	Inverse variance weighted	5	1.01449	0.868452	1.18508	0.856063	21758	No evidence	NA
	ebi-a-GCST90012068	Endothelial cell-specific molecule 1 levels	Inverse variance weighted	2	1.07038	0.874346	1.31036	0.50992	21758	No evidence	NA
	ebi-a-GCST90012069	vascular endothelial growth factor D levels	Inverse variance weighted	4	1.01473	0.89279	1.15331	0.822914	21758	No evidence	NA
	ebi-a-GCST90012070	Matrix metalloproteinase-12 levels	Inverse variance weighted	7	1.03954	0.965985	1.11869	0.300339	21758	No evidence	NA
	ebi-a-GCST90012071	Spondin-1 levels	Inverse variance weighted	2	0.924546	0.774148	1.10416	0.386441	21758	No evidence	NA
	ebi-a-GCST90012072	Caspase 8 levels	Wald ratio	1	0.925356	0.807711	1.06014	0.263475	21758	No evidence	NA
	ebi-a-GCST90012073	Cathepsin L1 levels	Inverse variance weighted	10	1.07892	0.943421	1.23388	0.267261	21758	No evidence	NA
	ebi-a-GCST90012074	CX3CL1 levels	Inverse variance weighted	5	1.05651	0.932745	1.19671	0.387157	21758	No evidence	NA
	ebi-a-GCST90012075	Fatty acid-binding protein, adipocyte levels	Inverse variance weighted	2	1.04572	0.765966	1.42766	0.778351	21758	No evidence	NA
	ebi-a-GCST90012077	C-C motif chemokine 20 levels	Inverse variance weighted	2	0.870583	0.676905	1.11968	0.280355	21758	No evidence	NA
	ebi-a-GCST90012078	Ovarian cancer-related tumor marker CA 125 levels	Inverse variance weighted	4	1.01476	0.948892	1.08521	0.66865	21758	No evidence	NA
	ebi-a-GCST90012080	Follistatin levels	Inverse variance weighted	4	0.96535	0.826308	1.12779	0.656732	21758	No evidence	NA
	ebi-a-GCST90012081	Platelet endothelial cell adhesion molecule levels	Inverse variance weighted	3	0.994542	0.868863	1.1384	0.936715	21758	No evidence	NA
	ebi-a-GCST90012082	N-terminal prohormone brain natriuretic peptide levels	Wald ratio	1	0.940755	0.814457	1.08664	0.406355	21758	No evidence	NA
	ebi-a-GCST90012083	Eosinophil cationic protein levels	Inverse variance weighted	2	0.9948	0.865259	1.14374	0.941616	21758	No evidence	NA
	ebi-a-GCST90012104	Bioavailable testosterone levels	Inverse variance weighted	100	1.12889	0.894198	1.42518	0.307943	382988	No evidence	NA
	ebi-a-GCST90012105	Estradiol levels	Inverse variance weighted	10	0.519176	0.124667	2.16211	0.367798	206927	No evidence	NA
	ebi-a-GCST90012110	Sex hormone-binding globulin levels adjusted for BMI	Inverse variance weighted	401	1.02924	0.838381	1.26355	0.782988	368929	No evidence	NA
	ebi-a-GCST90012111	Sex hormone-binding globulin levels	Inverse variance weighted	340	1.05781	0.856105	1.30704	0.602594	370125	No evidence	NA
	ebi-a-GCST90012114	Total testosterone levels	Inverse variance weighted	162	0.931855	0.744152	1.1669	0.538556	425097	No evidence	NA
	ebi-a-GCST90013405	Liver enzyme levels (alanine transaminase)	Inverse variance weighted	217	0.922749	0.464743	1.83212	0.818284	437267	No evidence	NA
	ebi-a-GCST90013422	Ultradistal forearm bone mineral density	Inverse variance weighted	11	0.942037	0.807634	1.09881	0.447091	21907	No evidence	NA
	ebi-a-GCST90014240	Forced expiratory volume in 1 second x sex interaction	Inverse variance weighted	2	1.42413	0.718445	2.82297	0.311159	303612	No evidence	NA
	ebi-a-GCST90014242	Peak expiratory flow x sex interaction	Inverse variance weighted	3	1.16293	0.637381	2.1218	0.622735	303612	No evidence	NA
	ebi-a-GCST90014266	Retinal nerve fibre layer (RNFL) thickness	Inverse variance weighted	24	1.01794	0.99402	1.04243	0.142772	31434	No evidence	NA
	ebi-a-GCST90014267	Ganglion cell inner plexiform layer (GCIPL) thickness	Inverse variance weighted	21	1.00342	0.982859	1.02441	0.746572	31434	No evidence	NA
	ebi-a-GCST90014287	DNA methylation-estimated granulocyte proportions	Inverse variance weighted	2	0.063496	0.000970081	4.15609	0.196276	34470	No evidence	NA
	ebi-a-GCST90014288	DNA methylation GrimAge acceleration	Inverse variance weighted	3	0.874618	0.794077	0.963328	0.00656789	34467	Suggestive	NA
	ebi-a-GCST90014289	DNA methylation Hannum age acceleration	Inverse variance weighted	9	1.01409	0.954931	1.07692	0.648199	34449	No evidence	NA
	ebi-a-GCST90014290	Intrinsic epigenetic age acceleration	Inverse variance weighted	20	0.980883	0.950044	1.01272	0.236303	34461	No evidence	NA
	ebi-a-GCST90014291	DNA methylation-estimated plasminogen activator inhibitor-1 levels	Inverse variance weighted	4	0.999975	0.999878	1.00007	0.606543	34448	No evidence	NA
	ebi-a-GCST90014292	DNA methylation PhenoAge acceleration	Inverse variance weighted	11	0.970118	0.939548	1.00168	0.0632942	34463	No evidence	NA
	ebi-a-GCST90016666	Liver volume	Inverse variance weighted	10	0.860755	0.612419	1.20979	0.387921	32860	No evidence	NA
	ebi-a-GCST90016667	Spleen volume	Inverse variance weighted	30	0.930446	0.755382	1.14608	0.497846	32860	No evidence	NA
	ebi-a-GCST90016668	Lung volume	Inverse variance weighted	7	1.34403	0.88092	2.0506	0.170136	32860	No evidence	NA
	ebi-a-GCST90016669	Pancreas volume	Inverse variance weighted	13	0.934353	0.741193	1.17785	0.565522	31758	No evidence	NA
	ebi-a-GCST90016670	Kidney volume	Inverse variance weighted	10	0.783485	0.475157	1.29188	0.338924	32860	No evidence	NA
	ebi-a-GCST90016671	Visceral adipose tissue volume	Inverse variance weighted	4	0.961867	0.425109	2.17635	0.925645	32860	No evidence	NA
	ebi-a-GCST90016672	Abdominal subcutaneous adipose tissue volume	Wald ratio	1	0.968656	0.465388	2.01615	0.932143	32860	No evidence	NA
	ebi-a-GCST90016673	Percent liver fat	Inverse variance weighted	8	0.974815	0.866232	1.09701	0.672039	32858	No evidence	NA
	ebi-a-GCST90016674	Liver iron content	Inverse variance weighted	7	0.936614	0.842855	1.0408	0.223657	32858	No evidence	NA
	ebi-a-GCST90016675	Pancreas fat	Inverse variance weighted	8	0.927997	0.74556	1.15508	0.503424	25617	No evidence	NA
	ebi-a-GCST90016676	Pancreas iron content	Wald ratio	1	0.719445	0.387107	1.3371	0.297733	25617	No evidence	NA
	ebi-a-GCST90020053	Frailty index	Inverse variance weighted	14	1.47155	0.945918	2.28925	0.0866385	175226	No evidence	NA
	fetuin_a_plasma_level	Fetuin_a_plasma_level	Wald ratio	1	1.01676	0.624723	1.65481	0.946678	7963	No evidence	Males and Females
	gamma-linoleic acid (18:3n6)	Gamma-linoleic acid (18:3n6)	Wald ratio	1	0.116292	0.000402866	33.5689	0.456632	8631	No evidence	Males and Females
	hormone measurement, progesterone measurement PMID:26014426	Hormone measurement, progesterone measurement	Inverse variance weighted	3	0.950977	0.831529	1.08758	0.462947	2913	No evidence	Males and Females
	ieu-a-1011	Years of schooling	Inverse variance weighted	22	0.820107	0.539954	1.24561	0.352351	162028	No evidence	Females
	ieu-a-1012	Plasma cortisol	Wald ratio	1	1.13576	0.802897	1.60663	0.471886	12589	No evidence	Males and Females
	ieu-a-1043	Amygdala volume	Wald ratio	1	1.00122	0.999407	1.00305	0.186893	7875	No evidence	Males and Females
	ieu-a-1047	Putamen volume	Inverse variance weighted	4	1.00032	0.999975	1.00067	0.0689998	13145	No evidence	Males and Females
	ieu-a-1107	Urinary albumin-to-creatinine ratio	Wald ratio	1	1.27577	0.629635	2.58496	0.499052	54450	No evidence	Males and Females
	ieu-a-1239	Years of schooling	Inverse variance weighted	283	0.780794	0.658316	0.92606	0.00447758	766345	Suggestive	Males and Females
	ieu-a-1283	Alcohol consumption	Inverse variance weighted	4	0.885884	0.435942	1.80022	0.737676	112176	No evidence	Males and Females
	ieu-a-51	Hip circumference	Inverse variance weighted	15	0.718372	0.517499	0.997216	0.0480802	127908	Suggestive	Females
	ieu-a-63	Waist circumference	Inverse variance weighted	15	0.718372	0.517499	0.997216	0.0480802	127908	Suggestive	Females
	ieu-a-73	Waist-to-hip ratio	Inverse variance weighted	22	1.1289	0.763732	1.66867	0.543117	212094	No evidence	Males and Females
	ieu-a-75	Waist-to-hip ratio	Inverse variance weighted	17	0.855007	0.642644	1.13755	0.28223	117976	No evidence	Females
	ieu-a-974	Body mass index	Inverse variance weighted	29	0.833422	0.673148	1.03186	0.0944837	171575	No evidence	Females
	ieu-a-999	Body fat	Inverse variance weighted	9	0.713368	0.495639	1.02674	0.069072	100705	No evidence	Males and Females
	ieu-b-24	Age Of Smoking Initiation	Inverse variance weighted	6	0.694144	0.279419	1.72442	0.431665	257349	No evidence	Males and Females
	ieu-b-25	Cigarettes per Day	Inverse variance weighted	21	0.879064	0.73664	1.04902	0.152917	225752	No evidence	Males and Females
	ieu-b-29	basophil cell count	Inverse variance weighted	175	1.04778	0.915583	1.19906	0.497605	473992	No evidence	Males and Females
	ieu-b-30	white blood cell count	Inverse variance weighted	432	1.00556	0.918444	1.10093	0.904598	562241	No evidence	Males and Females
	ieu-b-31	monocyte cell count	Inverse variance weighted	452	0.990592	0.920979	1.06547	0.799301	521592	No evidence	Males and Females
	ieu-b-32	lymphocyte cell count	Inverse variance weighted	446	1.012	0.929922	1.10132	0.782283	521924	No evidence	Males and Females
	ieu-b-33	eosinophil cell count	Inverse variance weighted	400	0.991421	0.911734	1.07807	0.840267	474227	No evidence	Males and Females
	ieu-b-34	neutrophil cell count	Inverse variance weighted	377	0.96883	0.880805	1.06565	0.514671	519287	No evidence	Males and Females
	ieu-b-35	C-Reactive protein level	Inverse variance weighted	49	1.05827	0.942069	1.1888	0.339905	204402	No evidence	Males and Females
	ieu-b-38	systolic blood pressure	Inverse variance weighted	415	1.0026	0.995035	1.01022	0.50173	679432	No evidence	Males and Females
	ieu-b-39	diastolic blood pressure	Inverse variance weighted	413	0.994642	0.980965	1.00851	0.446935	745357	No evidence	Males and Females
	ieu-b-40	body mass index	Inverse variance weighted	439	0.893306	0.796153	1.00231	0.0547728	789125	No evidence	Males and Females
	ieu-b-4879	telomere length	Inverse variance weighted	125	1.01866	0.861162	1.20496	0.829202	472174	No evidence	Males and Females
	ieu-b-73	Alcoholic drinks per week	Inverse variance weighted	30	1.00914	0.679333	1.49905	0.964071	532042	No evidence	Males and Females
	iron biomarker measurement, serum iron measurement PMID:25352340	Iron biomarker measurement, serum iron measurement	Inverse variance weighted	3	0.986136	0.78832	1.23359	0.902727	48972	No evidence	Males and Females
	linoleic acid (18:2n6)	Linoleic acid (18:2n6)	Wald ratio	1	1.03821	0.9406	1.14595	0.456632	8631	No evidence	Males and Females
	low density lipoprotein cholesterol measurement PMID:24097068	Low density lipoprotein cholesterol measurement	Inverse variance weighted	30	0.996747	0.852104	1.16594	0.967505	93982	No evidence	Males and Females
	met-a-304	Tryptophan	Inverse variance weighted	18	1.81757	0.45709	7.2274	0.396218	5592	No evidence	Males and Females
	met-a-314	Mannose	Wald ratio	1	1.10447	0.551299	2.2127	0.779253	7345	No evidence	Males and Females
	met-a-316	Uridine	Inverse variance weighted	3	0.186967	0.0127583	2.73991	0.22089	7354	No evidence	Males and Females
	met-a-319	Arachidonate (20:4n6)	Wald ratio	1	1.3474	0.692927	2.62002	0.379497	7367	No evidence	Males and Females
	met-a-320	Deoxycholate	Wald ratio	1	0.758221	0.322726	1.78139	0.52536	4934	No evidence	Males and Females
	met-a-321	Margarate (17:0)	Wald ratio	1	2.48383	0.690724	8.9318	0.163519	7349	No evidence	Males and Females
	met-a-322	Inosine	Wald ratio	1	1.41653	0.923533	2.17271	0.110598	2639	No evidence	Males and Females
	met-a-326	Lysine	Wald ratio	1	0.489481	0.0501515	4.77736	0.538818	7363	No evidence	Males and Females
	met-a-327	Methionine	Wald ratio	1	56.8089	0.587821	5490.19	0.0832431	7347	No evidence	Males and Females
	met-a-328	Malate	Wald ratio	1	0.466154	0.0672995	3.22884	0.439548	6946	No evidence	Males and Females
	met-a-329	Palmitate (16:0)	Wald ratio	1	5.80867	0.488936	69.0084	0.163519	7352	No evidence	Males and Females
	met-a-330	Nonadecanoate (19:0)	Wald ratio	1	4.30459	0.552308	33.5492	0.163519	7335	No evidence	Males and Females
	met-a-331	Stearate (18:0)	Inverse variance weighted	2	1.31404	0.0713475	24.2014	0.854217	7355	No evidence	Males and Females
	met-a-332	Oleate (18:1n9)	Wald ratio	1	0.178826	0.0204884	1.56081	0.119414	7323	No evidence	Males and Females
	met-a-333	Pentadecanoate (15:0)	Wald ratio	1	0.274112	0.0225942	3.32551	0.309459	7063	No evidence	Males and Females
	met-a-335	Pipecolate	Wald ratio	1	0.708528	0.238291	2.10672	0.535418	7345	No evidence	Males and Females
	met-a-337	5-oxoproline	Wald ratio	1	0.871092	0.366934	2.06795	0.75438	7354	No evidence	Males and Females
	met-a-339	4-acetamidobutanoate	Inverse variance weighted	2	0.696513	0.232159	2.08965	0.51879	6523	No evidence	Males and Females
	met-a-344	N-acetylalanine	Wald ratio	1	3.80962	0.0492942	294.42	0.546504	7271	No evidence	Males and Females
	met-a-349	Heptanoate (7:0)	Inverse variance weighted	2	45.585	5.38452	385.919	0.000456994	7355	Suggestive	Males and Females
	met-a-350	Laurate (12:0)	Inverse variance weighted	2	0.854322	0.0916877	7.96035	0.890031	7346	No evidence	Males and Females
	met-a-354	Cortisone	Wald ratio	1	2.40155	0.112812	51.1244	0.574448	7136	No evidence	Males and Females
	met-a-355	Proline	Inverse variance weighted	3	1.30087	0.625393	2.70592	0.481493	7367	No evidence	Males and Females
	met-a-356	Citrulline	Inverse variance weighted	4	0.377034	0.0788289	1.80333	0.22187	7325	No evidence	Males and Females
	met-a-359	Gamma-glutamylglutamine	Inverse variance weighted	2	1.01361	0.152962	6.71679	0.988818	7226	No evidence	Males and Females
	met-a-360	Gamma-glutamyltyrosine	Inverse variance weighted	5	2.43021	0.592745	9.96367	0.217388	7037	No evidence	Males and Females
	met-a-361	Hypoxanthine	Wald ratio	1	1.11946	0.248744	5.0381	0.883095	6941	No evidence	Males and Females
	met-a-362	Betaine	Inverse variance weighted	2	0.114802	0.03077	0.42832	0.00127224	7357	Suggestive	Males and Females
	met-a-366	Pelargonate (9:0)	Wald ratio	1	1.27865	0.0547867	29.842	0.878446	7356	No evidence	Males and Females
	met-a-373	X-03094	Inverse variance weighted	4	1.96245	0.669771	5.75004	0.218992	7356	No evidence	Males and Females
	met-a-375	Kynurenine	Inverse variance weighted	3	0.589778	0.185298	1.87718	0.371396	7368	No evidence	Males and Females
	met-a-378	Acetylphosphate	Inverse variance weighted	2	0.931569	0.0661125	13.1264	0.958117	7345	No evidence	Males and Females
	met-a-379	Carnitine	Inverse variance weighted	17	5.51533	2.02629	15.0121	0.000830775	7349	Probable	Males and Females
	met-a-381	N-acetylornithine	Inverse variance weighted	2	1.10478	0.702363	1.73777	0.66633	7146	No evidence	Males and Females
	met-a-383	3-methyl-2-oxovalerate	Inverse variance weighted	3	0.422192	0.0949807	1.87665	0.25724	7331	No evidence	Males and Females
	met-a-385	3-phenylpropionate (hydrocinnamate)	Wald ratio	1	1.05781	0.343842	3.25431	0.921911	5829	No evidence	Males and Females
	met-a-393	X-04499--3,4-dihydroxybutyrate	Wald ratio	1	0.288298	0.050235	1.65454	0.162963	6549	No evidence	Males and Females
	met-a-396	X-18601	Inverse variance weighted	2	0.919475	0.423673	1.99549	0.831824	7226	No evidence	Males and Females
	met-a-399	Indolelactate	Wald ratio	1	0.454899	0.0778767	2.65719	0.381721	6939	No evidence	Males and Females
	met-a-402	Eicosapentaenoate (EPA; 20:5n3)	Wald ratio	1	1.42078	0.565787	3.56782	0.454689	7367	No evidence	Males and Females
	met-a-403	Estrone 3-sulfate	Wald ratio	1	0.86505	0.620012	1.20693	0.393579	257	No evidence	Males and Females
	met-a-409	Docosahexaenoate (DHA; 22:6n3)	Wald ratio	1	0.540253	0.107325	2.71952	0.455241	7369	No evidence	Males and Females
[truncated: 2,494 more rows]

## Sheet: luminal A
	Trait ID	Trait	Method	No. of SNPs	ORSD	LCI	UCI	P-value	N	Association	Sex
[truncated: 3,511 more rows]

[truncated: 2 more sheets: luminal B, HER2enriched]
