# Supplementary material for: Phenome-wide Mendelian randomisation analysis of 378,142 cases reveals risk factors for eight common cancers
Source: Nat Commun. 2024 Mar 25;15:2637. doi: 10.1038/s41467-024-46927-z (PMC10963765; doi:10.1038/s41467-024-46927-z)
Supplement: Supplementary file 17 — Supp Data 14 [file 41467_2024_46927_MOESM17_ESM.xlsx]

## Sheet: Legend
Supplementary Data 14 | Causal estimates from the Mendelian randomisation analysis for each continuous trait and lung cancer subtype risk.
Results reported as odds ratios (ORSD) and 95% confidence intervals (CIs) per genetically predicted standard deviation (SD) unit increase in the risk factor. Two-sided P-value reported.
Wald ratio reported if only 1 SNP available for use in MR analysis.
Inverse-variance weighted random effects model only computed if ≥2 SNPs available for use in MR analysis.
SNP, single nucelotide polymorphism; LCI, lower 95% confidence interval; UCI, upper 95% confidence interval; N, trait sample size

## Sheet: Ever smoked
	Trait ID	Trait	Method	No. of SNPs	ORSD	LCI	UCI	P-value	N	Association	Sex
	AAT	Alpha-1-Antitrypsin	Wald ratio	1	1.03496	0.947114	1.13095	0.447655	818	No evidence	Males and Females
	ANG2	Angiopoietin-2	Wald ratio	1	0.971971	0.873519	1.08152	0.601834	818	No evidence	Males and Females
	ApoA4	Apolipoprotein A-IV	Wald ratio	1	1.01841	0.978515	1.05992	0.370982	818	No evidence	Males and Females
	ApoE	Apolipoprotein E	Wald ratio	1	0.9336	0.861187	1.0121	0.0953208	818	No evidence	Males and Females
	ApoH	Apolipoprotein H	Inverse variance weighted	3	0.974609	0.920694	1.03168	0.375721	818	No evidence	Males and Females
	BLC	B Lymphocyte Chemoattractant	Wald ratio	1	1.09199	0.939069	1.26982	0.252921	818	No evidence	Males and Females
	CA19-9	CA19-9	Wald ratio	1	0.977706	0.923509	1.03508	0.438409	818	No evidence	Males and Females
	CD40	CD 40 antigen	Wald ratio	1	1.04709	0.975359	1.12409	0.203766	818	No evidence	Males and Females
	CD5L	CD5	Wald ratio	1	0.956514	0.86877	1.05312	0.365114	818	No evidence	Males and Females
	CEA	Carcinoembryonic Antigen	Inverse variance weighted	2	0.997089	0.944363	1.05276	0.91623	818	No evidence	Males and Females
	CFHR1	Complement Factor H	Wald ratio	1	0.997701	0.965574	1.0309	0.890386	818	No evidence	Males and Females
	CRP	C-Reactive Protein	Wald ratio	1	0.907025	0.811036	1.01438	0.0872843	818	No evidence	Males and Females
	CystC	Cystatin-C	Wald ratio	1	1.00852	0.900204	1.12987	0.883638	818	No evidence	Males and Females
	ENA78	Epithelial-Derived Neutrophil-Activating	Wald ratio	1	0.944613	0.845658	1.05515	0.312865	818	No evidence	Males and Females
	F7	Factor VII	Wald ratio	1	0.941564	0.820104	1.08101	0.392816	818	No evidence	Males and Females
	FGF4	Fibroblast Growth Factor 4	Wald ratio	1	0.952411	0.85828	1.05687	0.358449	818	No evidence	Males and Females
	FetuinA	Fetuin-A	Wald ratio	1	1.04298	0.996015	1.09216	0.0734292	818	No evidence	Males and Females
	GROa	Growth-Regulated alpha protein	Wald ratio	1	1.01669	0.905501	1.14154	0.779347	818	No evidence	Males and Females
	GSTa	Glutathione S-Transferase alpha	Wald ratio	1	1.06986	0.994014	1.1515	0.071867	818	No evidence	Males and Females
	Height-2022	Height-2022	Inverse variance weighted	1258	1.16662	1.03806	1.31111	0.0096825	4080687	Suggestive	Males and Females
	IL18	Interleukin-18	Wald ratio	1	0.995841	0.890378	1.11379	0.941821	818	No evidence	Males and Females
	IL6r	Interleukin-6 receptor	Wald ratio	1	0.981371	0.947555	1.01639	0.293215	818	No evidence	Males and Females
	IL8	Interleukin-8	Wald ratio	1	0.946353	0.846118	1.05846	0.334383	818	No evidence	Males and Females
	LOY	Loss_of_Y_chromosome	Inverse variance weighted	104	1.06541	0.942837	1.20393	0.309586	205011	No evidence	Males and Females
	LPa	Apolipoprotein(a)	Wald ratio	1	0.985635	0.891261	1.09	0.778126	818	No evidence	Males and Females
	Leisure_screen_time	Leisure_screen_time	Inverse variance weighted	64	1.17597	0.96024	1.44016	0.11697	526725	No evidence	Males and Females
	Leptin	Leptin	Wald ratio	1	0.969813	0.851519	1.10454	0.64419	818	No evidence	Males and Females
	MCP2	Monocyte Chemotactic Protein 2	Wald ratio	1	0.927283	0.842555	1.02053	0.122521	818	No evidence	Males and Females
	MCSF	Macrophage Colony-Stimulating Factor 1	Wald ratio	1	1.10242	0.996227	1.21994	0.0591805	818	No evidence	Males and Females
	MIP1a	Macrophage Inflammatory Protein-1 alpha	Wald ratio	1	1.11896	1.01699	1.23115	0.0211334	818	Suggestive	Males and Females
	MIP1b	Macrophage Inflammatory Protein-1 beta	Inverse variance weighted	2	0.985905	0.89647	1.08426	0.769852	818	No evidence	Males and Females
	MPIF1	Myeloid Progenitor Inhibitory Factor 1	Inverse variance weighted	2	1.06431	0.985228	1.14974	0.113607	818	No evidence	Males and Females
	NrCAM	Neuronal Cell Adhesion Molecule	Wald ratio	1	1.00644	0.884125	1.14568	0.922622	818	No evidence	Males and Females
	Plasma omega-6 polyunsaturated fatty acid levels (adrenic acid) PMID:24823311	Plasma omega-6 polyunsaturated fatty acid levels (adrenic acid)	Wald ratio	1	2.45042	1.31966	4.5501	0.00453373	8631	Suggestive	Males and Females
	Plasma omega-6 polyunsaturated fatty acid levels (arachidonic acid) PMID:24823311	Plasma omega-6 polyunsaturated fatty acid levels (arachidonic acid)	Inverse variance weighted	4	1.02182	1.01145	1.03229	3.34558e-05	8631	Probable	Males and Females
	Plasma omega-6 polyunsaturated fatty acid levels (dihomo-gamma-linolenic acid) PMID:24823311	Plasma omega-6 polyunsaturated fatty acid levels (dihomo-gamma-linolenic acid)	Inverse variance weighted	3	0.949255	0.837025	1.07653	0.417239	8631	No evidence	Males and Females
	Plasma omega-6 polyunsaturated fatty acid levels (gamma-linolenic acid) PMID:24823311	Plasma omega-6 polyunsaturated fatty acid levels (gamma-linolenic acid)	Inverse variance weighted	2	8.06862	2.02691	32.1192	0.00305266	8631	Suggestive	Males and Females
	Plasma omega-6 polyunsaturated fatty acid levels (linoleic acid) PMID:24823311	Plasma omega-6 polyunsaturated fatty acid levels (linoleic acid)	Inverse variance weighted	4	0.959605	0.924912	0.9956	0.0281824	8631	Suggestive	Males and Females
	RAGE	Receptor for advanced glycosylation end	Wald ratio	1	0.976394	0.876566	1.08759	0.664198	818	No evidence	Males and Females
	Sedentary_behaviour_at_work	Sedentary_behaviour_at_work	Inverse variance weighted	4	1.02191	0.571582	1.82704	0.94171	370957	No evidence	Males and Females
	TECK	Thymus-Expressed Chemokine	Wald ratio	1	0.86113	0.775738	0.955923	0.00501541	818	Suggestive	Males and Females
	THP	Tamm-Horsfall Urinary Glycoprotein	Wald ratio	1	0.985321	0.94144	1.03125	0.524642	818	No evidence	Males and Females
	THPO	Thrombopoietin	Wald ratio	1	1.10528	0.963284	1.2682	0.15364	818	No evidence	Males and Females
	TNC	Tenascin-C	Wald ratio	1	1.05725	0.967085	1.15583	0.22091	818	No evidence	Males and Females
	VCAM1	Vascular Cell Adhesion Molecule-1	Wald ratio	1	1.09426	0.976672	1.226	0.120418	818	No evidence	Males and Females
	adiponectin_serum_level	Adiponectin_serum_level	Inverse variance weighted	10	1.00795	0.723534	1.40416	0.962669	35962	No evidence	Males and Females
	adrenic acid (22:4n6)	Adrenic acid (22:4n6)	Wald ratio	1	2.53609	1.33102	4.8322	0.00466406	8631	Suggestive	Males and Females
	arachidic_acid	Arachidic_acid	Wald ratio	1	1.29404	0.954799	1.7538	0.0965532	10129	No evidence	Males and Females
	arachidonic acid (20:4n6)	Arachidonic acid (20:4n6)	Inverse variance weighted	2	1.0272	1.00868	1.04605	0.00383067	8631	Suggestive	Males and Females
	c_reactive_protein_plasma_level	C_reactive_protein_plasma_level	Inverse variance weighted	13	1.09783	0.967061	1.24629	0.14919	82725	No evidence	Males and Females
	calcium measurement PMID:24068962	Calcium measurement	Inverse variance weighted	8	0.89456	0.55902	1.4315	0.642279	61079	No evidence	Males and Females
	carotenoid measurement PMID:19185284	Carotenoid measurement	Wald ratio	1	0.974121	0.803034	1.18166	0.790174	3731	No evidence	Males and Females
	circulating 25-hydroxyvitamin D	Circulating 25-hydroxyvitamin D	Inverse variance weighted	4	1.08553	0.619259	1.90287	0.774446	79366	No evidence	Males and Females
	coffee_consumption	Coffee_consumption	Inverse variance weighted	6	1.05578	0.938708	1.18746	0.36534	91462	No evidence	Males and Females
	copper_blood_level	Copper_blood_level	Inverse variance weighted	2	1.13328	1.02601	1.25176	0.0136586	2603	Suggestive	Males and Females
	dihomo-gamma-linoleic acid (20:3n6)	Dihomo-gamma-linoleic acid (20:3n6)	Inverse variance weighted	2	0.924686	0.790403	1.08178	0.328041	8631	No evidence	Males and Females
	ebi-a-GCST001212	Proinsulin levels	Inverse variance weighted	6	0.905473	0.744199	1.1017	0.321087	10701	No evidence	NA
	ebi-a-GCST003372	Glomerular filtration rate (creatinine)	Inverse variance weighted	39	0.7856	0.404028	1.52754	0.476924	133413	No evidence	NA
	ebi-a-GCST003375	Glomerular filtration rate (cystatin C)	Inverse variance weighted	5	1.06697	0.573835	1.98387	0.837702	32834	No evidence	NA
	ebi-a-GCST003401	Glomerular filtration rate in non diabetics (creatinine)	Inverse variance weighted	40	0.95917	0.487116	1.88868	0.904019	118448	No evidence	NA
	ebi-a-GCST003839	Sleep duration	Inverse variance weighted	2	1.29872	0.354605	4.75649	0.693104	127573	No evidence	NA
	ebi-a-GCST004575	Acute insulin response	Inverse variance weighted	2	0.958691	0.851111	1.07987	0.487249	2087	No evidence	NA
	ebi-a-GCST004601	Red blood cell count	Inverse variance weighted	155	0.950676	0.866818	1.04265	0.282997	172952	No evidence	NA
	ebi-a-GCST004608	Granulocyte percentage of myeloid white cells	Inverse variance weighted	137	1.00031	0.923695	1.08328	0.993921	169545	No evidence	NA
	ebi-a-GCST004613	Sum neutrophil eosinophil counts	Inverse variance weighted	121	0.995951	0.893167	1.11056	0.941799	170384	No evidence	NA
	ebi-a-GCST004614	Granulocyte count	Inverse variance weighted	125	0.962402	0.858814	1.07848	0.509517	169822	No evidence	NA
	ebi-a-GCST004619	Reticulocyte fraction of red cells	Inverse variance weighted	154	0.993215	0.916997	1.07577	0.867263	170690	No evidence	NA
	ebi-a-GCST004621	Sum basophil neutrophil counts	Inverse variance weighted	151	1.0157	0.942334	1.09478	0.683825	171529	No evidence	NA
	ebi-a-GCST004623	Neutrophil percentage of granulocytes	Inverse variance weighted	125	1.01912	0.917026	1.13258	0.72507	170672	No evidence	NA
	ebi-a-GCST004624	Sum eosinophil basophil counts	Inverse variance weighted	147	0.922254	0.837475	1.01561	0.0999535	171771	No evidence	NA
	ebi-a-GCST004626	Myeloid white cell count	Inverse variance weighted	122	0.968041	0.868331	1.0792	0.558098	169219	No evidence	NA
	ebi-a-GCST004732	Heart rate variability traits (pvRSA/HF)	Inverse variance weighted	5	0.998604	0.810507	1.23035	0.989531	24088	No evidence	NA
	ebi-a-GCST004733	Heart rate variability traits (RMSSD)	Inverse variance weighted	6	1.08455	0.738081	1.59364	0.679364	26523	No evidence	NA
	ebi-a-GCST004734	Heart rate variability traits (SDNN)	Inverse variance weighted	5	0.999319	0.521005	1.91676	0.998365	27850	No evidence	NA
	ebi-a-GCST005180	Homeostasis model assessment of beta-cell function	Inverse variance weighted	3	0.901233	0.49997	1.62454	0.729402	36466	No evidence	NA
	ebi-a-GCST005314	Offspring birth weight	Inverse variance weighted	10	1.10591	0.817673	1.49576	0.513475	68258	No evidence	NA
	ebi-a-GCST005348	Total body bone mineral density	Inverse variance weighted	78	1.03795	0.964779	1.11667	0.317956	56284	No evidence	NA
	ebi-a-GCST005350	Total body bone mineral density (age 45-60)	Inverse variance weighted	19	1.00936	0.924567	1.10192	0.83519	18805	No evidence	NA
	ebi-a-GCST006099	Accelerometer-based physical activity measurement (average acceleration)	Inverse variance weighted	7	0.936358	0.832476	1.0532	0.273073	91084	No evidence	NA
	ebi-a-GCST006344	Anti-cytomegalovirus IgG levels	Inverse variance weighted	2	1.08936	0.815689	1.45486	0.562007	347	No evidence	NA
	ebi-a-GCST006360	IgA levels	Wald ratio	1	1.03695	0.495186	2.17143	0.92335	1000	No evidence	NA
	ebi-a-GCST006361	Anti-Epstein-Barr virus nuclear antigen (EBNA) IgG levels	Inverse variance weighted	2	0.910925	0.652155	1.27237	0.584253	914	No evidence	NA
	ebi-a-GCST006366	Central corneal thickness	Inverse variance weighted	24	1.00031	0.998288	1.00234	0.761839	17803	No evidence	NA
	ebi-a-GCST006572	Cognitive performance	Inverse variance weighted	128	0.870081	0.736687	1.02763	0.101207	257841	No evidence	NA
	ebi-a-GCST006586	Urinary albumin excretion	Inverse variance weighted	31	0.786761	0.477474	1.29639	0.346581	382500	No evidence	NA
	ebi-a-GCST006677	Acute insulin response (insulin secretion adjusted)	Inverse variance weighted	3	0.985572	0.88612	1.09619	0.788855	2087	No evidence	NA
	ebi-a-GCST006678	Acute insulin response (insulin secretion and BMI adjusted)	Inverse variance weighted	3	0.985617	0.885749	1.09674	0.790397	2087	No evidence	NA
	ebi-a-GCST006696	Parental longevity (mother's attained age)	Inverse variance weighted	3	0.517022	0.24183	1.10537	0.0888325	412937	No evidence	NA
	ebi-a-GCST006697	Parental longevity (combined parental attained age, Martingale residuals)	Inverse variance weighted	8	6.739	0.222274	204.316	0.27305	389166	No evidence	NA
	ebi-a-GCST006699	Parental longevity (mother's age at death)	Wald ratio	1	2.36397	0.630414	8.86456	0.202021	246941	No evidence	NA
	ebi-a-GCST006700	Parental longevity (father's age at death)	Inverse variance weighted	4	0.0187421	7.25391e-06	48.4243	0.32115	317652	No evidence	NA
	ebi-a-GCST006701	Parental longevity (father's attained age)	Inverse variance weighted	12	13.5743	0.873314	210.991	0.06243	415311	No evidence	NA
	ebi-a-GCST006702	Parental longevity (combined parental age at death)	Inverse variance weighted	5	0.123337	0.000685253	22.1992	0.429576	208118	No evidence	NA
	ebi-a-GCST006979	Heel bone mineral density	Inverse variance weighted	457	1.00629	0.947186	1.06908	0.839076	426824	No evidence	NA
	ebi-a-GCST007429	Lung function (FVC)	Inverse variance weighted	219	0.871095	0.713689	1.06322	0.174726	321047	No evidence	NA
	ebi-a-GCST007430	Peak expiratory flow	Inverse variance weighted	184	1.00961	0.882404	1.15515	0.889316	321047	No evidence	NA
	ebi-a-GCST007431	Lung function (FEV1/FVC)	Inverse variance weighted	267	0.967377	0.842681	1.11053	0.637596	321047	No evidence	NA
	ebi-a-GCST007432	FEV1	Inverse variance weighted	242	0.853973	0.719167	1.01405	0.071726	321047	No evidence	NA
	ebi-a-GCST008403	Arterial stiffness index	Inverse variance weighted	4	1.20369	0.666313	2.17447	0.538925	127121	No evidence	NA
	ebi-a-GCST90000025	Appendicular lean mass	Inverse variance weighted	569	1.07893	1.0003	1.16374	0.0490895	450243	Suggestive	NA
	ebi-a-GCST90000618	Serum 25-Hydroxyvitamin D levels	Inverse variance weighted	108	0.999322	0.856864	1.16546	0.993099	496946	No evidence	NA
	ebi-a-GCST90001391	IgD+ B cell %B cell	Wald ratio	1	1.17207	0.94605	1.45208	0.146337	3658	No evidence	NA
	ebi-a-GCST90001392	IgD+ CD38+ B cell Absolute Count	Inverse variance weighted	2	0.953988	0.782455	1.16312	0.64137	3656	No evidence	NA
	ebi-a-GCST90001395	IgD+ CD38- B cell %B cell	Inverse variance weighted	2	0.927571	0.749745	1.14757	0.488692	3657	No evidence	NA
	ebi-a-GCST90001396	IgD+ CD38- B cell Absolute Count	Wald ratio	1	0.926703	0.655577	1.30996	0.666418	3656	No evidence	NA
	ebi-a-GCST90001398	Unswitched memory B cell Absolute Count	Wald ratio	1	1.49064	0.962325	2.309	0.0737767	3656	No evidence	NA
	ebi-a-GCST90001399	IgD- CD27- B cell %B cell	Inverse variance weighted	2	0.942575	0.871686	1.01923	0.138201	3657	No evidence	NA
	ebi-a-GCST90001401	IgD- CD27- B cell Absolute Count	Inverse variance weighted	2	0.946206	0.855513	1.04651	0.282106	3656	No evidence	NA
	ebi-a-GCST90001404	Plasma Blast-Plasma Cell %B cell	Wald ratio	1	1.0959	0.776833	1.54603	0.601934	3658	No evidence	NA
	ebi-a-GCST90001406	Memory B cell %B cell	Inverse variance weighted	2	1.21788	0.953222	1.55602	0.114847	3657	No evidence	NA
	ebi-a-GCST90001407	Memory B cell Absolute Count	Wald ratio	1	1.42111	0.966757	2.089	0.0737767	3656	No evidence	NA
	ebi-a-GCST90001408	Naive-mature B cell %B cell	Wald ratio	1	0.984021	0.546014	1.77339	0.957253	3657	No evidence	NA
	ebi-a-GCST90001410	IgD- CD38+ B cell %B cell	Wald ratio	1	0.897102	0.721546	1.11537	0.328425	3657	No evidence	NA
	ebi-a-GCST90001412	IgD+ CD24+ B cell Absolute Count	Wald ratio	1	1.36305	0.970644	1.9141	0.0737767	3656	No evidence	NA
	ebi-a-GCST90001415	IgD+ CD24- B cell %B cell	Wald ratio	1	0.936071	0.748507	1.17063	0.562543	3657	No evidence	NA
	ebi-a-GCST90001417	CD24+ CD27+ B cell %B cell	Inverse variance weighted	2	1.10602	0.902316	1.35571	0.331913	3657	No evidence	NA
	ebi-a-GCST90001418	CD24+ CD27+ B cell Absolute Count	Wald ratio	1	1.43268	0.966003	2.1248	0.0737767	3656	No evidence	NA
	ebi-a-GCST90001422	CD20- CD38- B cell %B cell	Wald ratio	1	0.869268	0.726224	1.04049	0.126677	3659	No evidence	NA
	ebi-a-GCST90001424	IgD+ B cell %Lymphocyte	Inverse variance weighted	2	1.20167	0.997569	1.44752	0.0530671	3657	No evidence	NA
	ebi-a-GCST90001426	IgD- CD38dim B cell %lymphocyte	Inverse variance weighted	2	1.11851	0.867871	1.44153	0.386918	3656	No evidence	NA
	ebi-a-GCST90001429	IgD+ CD38+ B cell %lymphocyte	Wald ratio	1	0.940927	0.640413	1.38246	0.756422	3656	No evidence	NA
	ebi-a-GCST90001431	IgD+ CD38- B cell %lymphocyte	Inverse variance weighted	2	1.10456	0.735136	1.65963	0.632122	3656	No evidence	NA
	ebi-a-GCST90001432	Unswitched memory B cell %lymphocyte	Inverse variance weighted	3	1.13766	0.945279	1.3692	0.172379	3656	No evidence	NA
	ebi-a-GCST90001433	IgD- CD27- B cell %lymphocyte	Wald ratio	1	0.938041	0.845644	1.04053	0.226666	3656	No evidence	NA
	ebi-a-GCST90001434	Switched memory B cell %lymphocyte	Inverse variance weighted	3	1.08339	0.95778	1.22548	0.202692	3656	No evidence	NA
	ebi-a-GCST90001435	Plasma Blast-Plasma Cell %lymphocyte	Wald ratio	1	0.710169	0.553277	0.911551	0.00720811	3657	Suggestive	NA
	ebi-a-GCST90001436	Memory B cell %lymphocyte	Inverse variance weighted	2	1.24255	1.03307	1.4945	0.0211435	3656	Suggestive	NA
	ebi-a-GCST90001437	Naive-mature B cell %lymphocyte	Wald ratio	1	1.02018	0.921512	1.12942	0.700247	3656	No evidence	NA
	ebi-a-GCST90001439	IgD+ CD24+ B cell %lymphocyte	Inverse variance weighted	2	1.25697	1.05839	1.49281	0.00913736	3656	Suggestive	NA
	ebi-a-GCST90001441	IgD+ CD24- B cell %lymphocyte	Wald ratio	1	1.02091	0.918805	1.13437	0.700247	3656	No evidence	NA
	ebi-a-GCST90001442	CD24+ CD27+ B cell %lymphocyte	Inverse variance weighted	2	1.28222	1.06646	1.54164	0.00818287	3656	Suggestive	NA
	ebi-a-GCST90001446	IgD- CD38- B cell Absolute Count	Wald ratio	1	1.10761	0.950101	1.29123	0.191569	3656	No evidence	NA
	ebi-a-GCST90001450	CD62L- monocyte Absolute Count	Inverse variance weighted	3	0.8982	0.772491	1.04437	0.16281	3019	No evidence	NA
	ebi-a-GCST90001451	CD62L- monocyte %monocyte	Inverse variance weighted	4	0.912716	0.816873	1.0198	0.106626	3042	No evidence	NA
	ebi-a-GCST90001452	CD11c+ CD62L- monocyte Absolute Count	Wald ratio	1	0.912467	0.698341	1.19225	0.502013	3017	No evidence	NA
	ebi-a-GCST90001457	CD11c+ HLA DR++ monocyte %monocyte	Wald ratio	1	0.980137	0.810189	1.18573	0.836396	3042	No evidence	NA
	ebi-a-GCST90001458	Myeloid Dendritic Cell Absolute Count	Inverse variance weighted	3	1.04752	0.974454	1.12607	0.208196	3387	No evidence	NA
	ebi-a-GCST90001459	Myeloid Dendritic Cell %Dendritic Cell	Inverse variance weighted	2	1.03846	0.957784	1.12592	0.360407	3410	No evidence	NA
	ebi-a-GCST90001460	Plasmacytoid Dendritic Cell Absolute Count	Inverse variance weighted	2	1.09215	0.925402	1.28895	0.297024	3374	No evidence	NA
	ebi-a-GCST90001461	Dendritic Cell Absolute Count	Inverse variance weighted	3	1.0377	0.962626	1.11862	0.334137	3374	No evidence	NA
	ebi-a-GCST90001462	CD62L- Dendritic Cell Absolute Count	Inverse variance weighted	5	1.04273	0.983504	1.10553	0.160767	3387	No evidence	NA
	ebi-a-GCST90001463	CD62L- Dendritic Cell %Dendritic Cell	Inverse variance weighted	4	1.01671	0.940138	1.09951	0.678315	3410	No evidence	NA
	ebi-a-GCST90001464	CD86+ myeloid Dendritic Cell Absolute Count	Inverse variance weighted	5	1.03992	0.983522	1.09956	0.168831	3387	No evidence	NA
	ebi-a-GCST90001465	CD86+ myeloid Dendritic Cell %Dendritic Cell	Inverse variance weighted	4	1.02936	0.970659	1.09161	0.334087	3410	No evidence	NA
	ebi-a-GCST90001467	CD86+ plasmacytoid Dendritic Cell %Dendritic Cell	Wald ratio	1	0.95405	0.803297	1.1331	0.591923	3410	No evidence	NA
	ebi-a-GCST90001468	CD62L- myeloid Dendritic Cell Absolute Count	Inverse variance weighted	6	1.03867	0.966832	1.11585	0.299463	3387	No evidence	NA
	ebi-a-GCST90001469	CD62L- myeloid Dendritic Cell %Dendritic Cell	Inverse variance weighted	7	1.0239	0.96193	1.08985	0.458443	3410	No evidence	NA
	ebi-a-GCST90001470	CD62L- plasmacytoid Dendritic Cell Absolute Count	Wald ratio	1	1.00364	0.899477	1.11986	0.948189	3374	No evidence	NA
	ebi-a-GCST90001471	CD62L- plasmacytoid Dendritic Cell %Dendritic Cell	Inverse variance weighted	2	0.986885	0.905963	1.07503	0.762311	3410	No evidence	NA
	ebi-a-GCST90001472	CD62L- CD86+ myeloid Dendritic Cell Absolute Count	Inverse variance weighted	6	1.02806	0.979751	1.07875	0.259759	3387	No evidence	NA
	ebi-a-GCST90001473	CD62L- CD86+ myeloid Dendritic Cell %Dendritic Cell	Inverse variance weighted	6	1.03165	0.976629	1.08977	0.265155	3410	No evidence	NA
	ebi-a-GCST90001474	Plasmacytoid Dendritic Cell %Dendritic Cell	Inverse variance weighted	2	0.969302	0.895968	1.04864	0.437282	3410	No evidence	NA
	ebi-a-GCST90001476	HLA DR++ monocyte %leukocyte	Wald ratio	1	1.07338	0.949385	1.21357	0.258192	3595	No evidence	NA
	ebi-a-GCST90001477	HLA DR++ monocyte Absolute Count	Wald ratio	1	0.770729	0.630064	0.942798	0.0113119	3579	Suggestive	NA
	ebi-a-GCST90001478	CD4 regulatory T cell %CD4+ T cell	Wald ratio	1	1.11079	0.898573	1.37313	0.331386	3437	No evidence	NA
	ebi-a-GCST90001480	Resting CD4 regulatory T cell Absolute Count	Inverse variance weighted	4	1.02446	0.969396	1.08265	0.391293	3405	No evidence	NA
	ebi-a-GCST90001481	Resting CD4 regulatory T cell %CD4 regulatory T cell	Inverse variance weighted	9	1.01285	0.976834	1.0502	0.489365	3437	No evidence	NA
	ebi-a-GCST90001482	Resting CD4 regulatory T cell %CD4+ T cell	Inverse variance weighted	5	1.01557	0.977396	1.05523	0.429331	3437	No evidence	NA
	ebi-a-GCST90001483	CD39+ resting CD4 regulatory T cell Absolute Count	Inverse variance weighted	9	1.0152	0.977812	1.05403	0.430626	3405	No evidence	NA
	ebi-a-GCST90001484	CD39+ resting CD4 regulatory T cell %resting CD4 regulatory T cell	Inverse variance weighted	6	1.02454	0.975014	1.07658	0.337548	3437	No evidence	NA
	ebi-a-GCST90001485	CD39+ resting CD4 regulatory T cell %CD4 regulatory T cell	Inverse variance weighted	11	1.01477	0.991732	1.03833	0.210852	3437	No evidence	NA
	ebi-a-GCST90001486	Activated CD4 regulatory T cell Absolute Count	Wald ratio	1	0.928451	0.850157	1.01395	0.0986015	3405	No evidence	NA
	ebi-a-GCST90001487	Activated CD4 regulatory T cell %CD4 regulatory T cell	Inverse variance weighted	3	0.955301	0.89614	1.01837	0.160925	3437	No evidence	NA
	ebi-a-GCST90001489	CD39+ activated CD4 regulatory T cell Absolute Count	Inverse variance weighted	4	0.9766	0.916091	1.04111	0.468096	3405	No evidence	NA
	ebi-a-GCST90001491	CD39+ activated CD4 regulatory T cell %CD4 regulatory T cell	Inverse variance weighted	6	0.992296	0.9625	1.02302	0.619062	3437	No evidence	NA
	ebi-a-GCST90001492	Secreting CD4 regulatory T cell Absolute Count	Inverse variance weighted	3	0.968782	0.905315	1.0367	0.358919	3405	No evidence	NA
	ebi-a-GCST90001493	Secreting CD4 regulatory T cell %CD4 regulatory T cell	Inverse variance weighted	5	0.976845	0.945814	1.00889	0.154924	3437	No evidence	NA
	ebi-a-GCST90001494	Secreting CD4 regulatory T cell %CD4+ T cell	Inverse variance weighted	5	0.975077	0.926855	1.02581	0.329403	3437	No evidence	NA
	ebi-a-GCST90001495	CD39+ secreting CD4 regulatory T cell Absolute Count	Inverse variance weighted	5	0.998382	0.972395	1.02506	0.904221	3405	No evidence	NA
	ebi-a-GCST90001496	CD39+ secreting CD4 regulatory T cell %secreting CD4 regulatory T cell	Inverse variance weighted	6	1.00338	0.978191	1.02922	0.794752	3437	No evidence	NA
	ebi-a-GCST90001497	CD39+ secreting CD4 regulatory T cell %CD4 regulatory T cell	Inverse variance weighted	7	0.993192	0.968026	1.01901	0.601892	3437	No evidence	NA
	ebi-a-GCST90001498	Activated & resting CD4 regulatory T cell Absolute Count	Wald ratio	1	0.987983	0.815309	1.19723	0.901823	3405	No evidence	NA
	ebi-a-GCST90001499	Activated & resting CD4 regulatory T cell %CD4 regulatory T cell	Inverse variance weighted	5	1.02355	0.991499	1.05664	0.151555	3437	No evidence	NA
	ebi-a-GCST90001500	Activated & resting CD4 regulatory T cell %CD4+ T cell	Inverse variance weighted	3	1.01726	0.964965	1.07239	0.525054	3437	No evidence	NA
	ebi-a-GCST90001501	Activated & secreting CD4 regulatory T cell Absolute Count	Inverse variance weighted	3	0.968014	0.904052	1.0365	0.351298	3405	No evidence	NA
	ebi-a-GCST90001502	Activated & secreting CD4 regulatory T cell %CD4 regulatory T cell	Inverse variance weighted	7	0.975927	0.945129	1.00773	0.136387	3437	No evidence	NA
	ebi-a-GCST90001503	Activated & secreting CD4 regulatory T cell %CD4+ T cell	Inverse variance weighted	6	0.972397	0.936568	1.0096	0.143917	3437	No evidence	NA
	ebi-a-GCST90001504	CD25++ CD4+ T cell Absolute Count	Wald ratio	1	1.09826	0.979732	1.23113	0.107705	3405	No evidence	NA
	ebi-a-GCST90001505	CD25++ CD4+ T cell %CD4+ T cell	Inverse variance weighted	2	1.08932	1.00041	1.18613	0.0489095	3437	Suggestive	NA
	ebi-a-GCST90001506	CD25++ CD4+ T cell %T cell	Wald ratio	1	1.08771	0.981801	1.20505	0.107705	3437	No evidence	NA
	ebi-a-GCST90001507	CD25++ CD45RA+ CD4 not regulatory T cell Absolute Count	Inverse variance weighted	2	1.03963	0.960339	1.12547	0.336959	3405	No evidence	NA
	ebi-a-GCST90001508	CD25++ CD45RA+ CD4 not regulatory T cell %CD4+ T cell	Inverse variance weighted	4	1.02333	0.964276	1.086	0.446998	3437	No evidence	NA
	ebi-a-GCST90001509	CD25++ CD45RA+ CD4 not regulatory T cell %T cell	Inverse variance weighted	4	1.02438	0.962471	1.09027	0.448829	3437	No evidence	NA
	ebi-a-GCST90001510	CD25++ CD45RA- CD4 not regulatory T cell Absolute Count	Inverse variance weighted	2	0.990629	0.866773	1.13218	0.890109	3405	No evidence	NA
	ebi-a-GCST90001511	CD25++ CD45RA- CD4 not regulatory T cell %CD4+ T cell	Inverse variance weighted	2	1.00688	0.920517	1.10135	0.880872	3437	No evidence	NA
	ebi-a-GCST90001512	CD25++ CD45RA- CD4 not regulatory T cell %T cell	Inverse variance weighted	3	0.995327	0.927396	1.06823	0.896677	3437	No evidence	NA
	ebi-a-GCST90001514	Hematopoietic Stem Cell Absolute Count	Inverse variance weighted	2	0.98356	0.864473	1.11905	0.80124	1858	No evidence	NA
	ebi-a-GCST90001515	Immature Myeloid-Derived Suppressor Cells Absolute Count	Inverse variance weighted	2	1.01161	0.940912	1.08761	0.754877	1857	No evidence	NA
	ebi-a-GCST90001516	Immature Myeloid-Derived Suppressor Cells %CD33dim HLA DR- CD66b-	Inverse variance weighted	2	1.02279	0.944128	1.10802	0.580961	1857	No evidence	NA
	ebi-a-GCST90001517	CD33+ HLA DR+ Absolute Count	Wald ratio	1	1.10259	1.01196	1.20133	0.0256369	1858	Suggestive	NA
	ebi-a-GCST90001518	CD33+ HLA DR+ CD14- Absolute Count	Wald ratio	1	1.10056	1.01173	1.19719	0.0256369	1858	Suggestive	NA
	ebi-a-GCST90001519	CD33+ HLA DR+ CD14- %CD33+ HLA DR+	Wald ratio	1	1.08526	0.982215	1.19912	0.107953	1858	No evidence	NA
	ebi-a-GCST90001520	CD33+ HLA DR+ CD14dim Absolute Count	Inverse variance weighted	2	1.09519	1.00601	1.19226	0.035874	1858	Suggestive	NA
	ebi-a-GCST90001521	CD33+ HLA DR+ CD14dim %CD33+ HLA DR+	Wald ratio	1	1.05904	0.959778	1.16856	0.253298	1858	No evidence	NA
	ebi-a-GCST90001522	CD33- HLA DR- Absolute Count	Wald ratio	1	1.01047	0.862723	1.18352	0.897251	1858	No evidence	NA
	ebi-a-GCST90001523	CD33- HLA DR+ Absolute Count	Wald ratio	1	1.01429	0.898257	1.14532	0.818895	1858	No evidence	NA
	ebi-a-GCST90001524	Granulocytic Myeloid-Derived Suppressor Cells Absolute Count	Inverse variance weighted	2	1.05685	0.821411	1.35977	0.667193	1856	No evidence	NA
	ebi-a-GCST90001525	CD33dim HLA DR+ CD11b+ Absolute Count	Wald ratio	1	0.96826	0.866513	1.08196	0.569075	1858	No evidence	NA
	ebi-a-GCST90001526	CD33dim HLA DR+ CD11b+ %CD33dim HLA DR+	Inverse variance weighted	3	1.00177	0.960134	1.04522	0.934868	1858	No evidence	NA
	ebi-a-GCST90001527	CD33dim HLA DR+ CD11b- Absolute Count	Inverse variance weighted	2	0.941103	0.83674	1.05848	0.311426	1858	No evidence	NA
	ebi-a-GCST90001528	CD33dim HLA DR+ CD11b- %CD33dim HLA DR+	Inverse variance weighted	3	0.998392	0.956732	1.04187	0.941019	1858	No evidence	NA
	ebi-a-GCST90001530	Monocytic Myeloid-Derived Suppressor Cells Absolute Count	Inverse variance weighted	3	1.03839	0.934162	1.15425	0.485159	1855	No evidence	NA
	ebi-a-GCST90001531	CD33dim HLA DR- Absolute Count	Inverse variance weighted	3	1.01852	0.975935	1.06297	0.399701	1856	No evidence	NA
	ebi-a-GCST90001532	Basophil Absolute Count	Inverse variance weighted	3	1.01993	0.975734	1.06613	0.382571	1857	No evidence	NA
	ebi-a-GCST90001533	Basophil %CD33dim HLA DR- CD66b-	Inverse variance weighted	3	1.03747	0.957542	1.12408	0.368457	1857	No evidence	NA
	ebi-a-GCST90001534	CD45RA- CD4+ T cell Absolute Count	Inverse variance weighted	2	0.944158	0.858322	1.03858	0.237351	3395	No evidence	NA
	ebi-a-GCST90001535	CD45RA- CD4+ T cell %CD4+ T cell	Inverse variance weighted	3	0.961218	0.909282	1.01612	0.162798	3427	No evidence	NA
	ebi-a-GCST90001536	CD45RA- CD4+ T cell %T cell	Inverse variance weighted	2	0.963477	0.891567	1.04119	0.347143	3427	No evidence	NA
	ebi-a-GCST90001537	Central Memory CD4+ T cell Absolute Count	Wald ratio	1	0.855301	0.711615	1.028	0.0957697	3395	No evidence	NA
	ebi-a-GCST90001538	Central Memory CD4+ T cell %CD4+ T cell	Wald ratio	1	1.01061	0.85456	1.19516	0.901823	3427	No evidence	NA
	ebi-a-GCST90001540	Naive CD4+ T cell Absolute Count	Wald ratio	1	1.04532	0.885221	1.23438	0.601266	3395	No evidence	NA
	ebi-a-GCST90001541	Naive CD4+ T cell %CD4+ T cell	Inverse variance weighted	2	1.04987	0.948914	1.16156	0.345474	3427	No evidence	NA
	ebi-a-GCST90001542	Effector Memory CD4+ T cell Absolute Count	Wald ratio	1	0.96387	0.886439	1.04807	0.389099	3395	No evidence	NA
	ebi-a-GCST90001543	Effector Memory CD4+ T cell %CD4+ T cell	Wald ratio	1	0.956572	0.86464	1.05828	0.389099	3427	No evidence	NA
	ebi-a-GCST90001544	Effector Memory CD4+ T cell %T cell	Inverse variance weighted	2	0.977282	0.889784	1.07338	0.631084	3427	No evidence	NA
	ebi-a-GCST90001545	Terminally Differentiated CD4+ T cell Absolute Count	Wald ratio	1	1.04265	0.843511	1.2888	0.69933	3395	No evidence	NA
	ebi-a-GCST90001546	Terminally Differentiated CD4+ T cell %CD4+ T cell	Inverse variance weighted	2	1.09138	0.995358	1.19667	0.0627465	3427	No evidence	NA
	ebi-a-GCST90001547	Terminally Differentiated CD4+ T cell %T cell	Inverse variance weighted	2	1.04335	0.965457	1.12752	0.283747	3427	No evidence	NA
	ebi-a-GCST90001548	Central Memory CD8+ T cell Absolute Count	Wald ratio	1	0.917942	0.829256	1.01611	0.0986015	3395	No evidence	NA
	ebi-a-GCST90001551	Naive CD8+ T cell Absolute Count	Inverse variance weighted	2	0.9958	0.821146	1.2076	0.965882	3395	No evidence	NA
	ebi-a-GCST90001552	Naive CD8+ T cell %CD8+ T cell	Wald ratio	1	1.00228	0.747515	1.34388	0.98785	3427	No evidence	NA
	ebi-a-GCST90001554	Effector Memory CD8+ T cell Absolute Count	Wald ratio	1	0.970514	0.903965	1.04196	0.408904	3395	No evidence	NA
	ebi-a-GCST90001555	Effector Memory CD8+ T cell %CD8+ T cell	Inverse variance weighted	3	0.96641	0.91268	1.0233	0.241717	3427	No evidence	NA
	ebi-a-GCST90001556	Effector Memory CD8+ T cell %T cell	Inverse variance weighted	2	0.966356	0.90436	1.0326	0.311707	3427	No evidence	NA
	ebi-a-GCST90001557	Terminally Differentiated CD8+ T cell Absolute Count	Wald ratio	1	0.998171	0.815043	1.22245	0.985877	3395	No evidence	NA
	ebi-a-GCST90001558	Terminally Differentiated CD8+ T cell %CD8+ T cell	Inverse variance weighted	3	1.01204	0.933343	1.09737	0.771991	3427	No evidence	NA
	ebi-a-GCST90001559	Terminally Differentiated CD8+ T cell %T cell	Inverse variance weighted	2	1.0359	0.945057	1.13549	0.451285	3427	No evidence	NA
	ebi-a-GCST90001560	CD45RA+ CD8+ T cell Absolute Count	Inverse variance weighted	2	1.06239	0.901732	1.25168	0.469364	3395	No evidence	NA
	ebi-a-GCST90001561	CD45RA+ CD8+ T cell %CD8+ T cell	Inverse variance weighted	4	1.02098	0.984497	1.05882	0.263391	3427	No evidence	NA
	ebi-a-GCST90001562	CD45RA+ CD8+ T cell %T cell	Inverse variance weighted	2	1.04112	0.940196	1.15288	0.438554	3427	No evidence	NA
	ebi-a-GCST90001568	Naive CD4-CD8- T cell %T cell	Wald ratio	1	1.27281	1.01386	1.5979	0.0376505	3427	Suggestive	NA
	ebi-a-GCST90001569	Effector Memory CD4-CD8- T cell Absolute Count	Inverse variance weighted	4	0.988031	0.835801	1.16799	0.887828	3395	No evidence	NA
	ebi-a-GCST90001570	Effector Memory CD4-CD8- T cell %CD4-CD8- T cell	Inverse variance weighted	5	0.976808	0.913152	1.0449	0.494934	3427	No evidence	NA
	ebi-a-GCST90001571	Effector Memory CD4-CD8- T cell %T cell	Inverse variance weighted	3	0.980372	0.836199	1.1494	0.807031	3427	No evidence	NA
	ebi-a-GCST90001572	Terminally Differentiated CD4-CD8- T cell Absolute Count	Wald ratio	1	1.08038	0.901484	1.29478	0.40254	3395	No evidence	NA
	ebi-a-GCST90001573	Terminally Differentiated CD4-CD8- T cell %CD4-CD8- T cell	Inverse variance weighted	2	1.06143	0.990651	1.13727	0.090413	3427	No evidence	NA
	ebi-a-GCST90001574	Terminally Differentiated CD4-CD8- T cell %T cell	Inverse variance weighted	4	1.07335	1.001	1.15092	0.0468001	3427	Suggestive	NA
	ebi-a-GCST90001575	Naive CD4+ T cell %T cell	Wald ratio	1	1.13799	0.912827	1.4187	0.250488	3427	No evidence	NA
	ebi-a-GCST90001577	Transitional B cell Absolute Count	Wald ratio	1	0.972492	0.776197	1.21843	0.8084	3656	No evidence	NA
	ebi-a-GCST90001579	CD14- CD16+ monocyte Absolute Count	Wald ratio	1	0.824279	0.710168	0.956725	0.0110248	3629	Suggestive	NA
	ebi-a-GCST90001580	CD14+ CD16+ monocyte Absolute Count	Inverse variance weighted	3	0.967675	0.899622	1.04088	0.377131	3629	No evidence	NA
	ebi-a-GCST90001581	CD14- CD16- Absolute Count	Inverse variance weighted	4	1.0089	0.888249	1.14593	0.891564	3629	No evidence	NA
	ebi-a-GCST90001582	CD14+ CD16- monocyte Absolute Count	Inverse variance weighted	3	0.975212	0.85236	1.11577	0.714832	3629	No evidence	NA
	ebi-a-GCST90001583	Monocyte Absolute Count	Wald ratio	1	1.09409	0.887099	1.34939	0.400673	3629	No evidence	NA
	ebi-a-GCST90001584	CD14- CD16+ monocyte %monocyte	Inverse variance weighted	2	0.860689	0.763513	0.970232	0.0141118	3629	Suggestive	NA
	ebi-a-GCST90001585	CD14+ CD16+ monocyte %monocyte	Inverse variance weighted	3	0.968801	0.905233	1.03683	0.359987	3629	No evidence	NA
	ebi-a-GCST90001586	CD14+ CD16- monocyte %monocyte	Inverse variance weighted	2	1.17759	1.04351	1.32891	0.00803839	3629	Suggestive	NA
	ebi-a-GCST90001587	CD16+ monocyte %monocyte	Inverse variance weighted	2	0.847164	0.749396	0.957686	0.00802428	3629	Suggestive	NA
	ebi-a-GCST90001588	T/B cell	Inverse variance weighted	2	0.812103	0.686349	0.960897	0.0153215	3653	Suggestive	NA
	ebi-a-GCST90001590	CD4+ T cell Absolute Count	Wald ratio	1	0.87212	0.742428	1.02447	0.0957697	3652	No evidence	NA
	ebi-a-GCST90001594	CD4+CD8+ T cell Absolute Count	Inverse variance weighted	2	1.02498	0.930703	1.12882	0.616189	3652	No evidence	NA
	ebi-a-GCST90001596	CD8dim T cell Absolute Count	Inverse variance weighted	3	0.901841	0.788861	1.031	0.130297	3652	No evidence	NA
	ebi-a-GCST90001597	CD8dim T cell %T cell	Inverse variance weighted	2	0.905286	0.776972	1.05479	0.201967	3668	No evidence	NA
	ebi-a-GCST90001598	CD4-CD8- T cell Absolute Count	Inverse variance weighted	2	0.944477	0.822714	1.08426	0.417257	3652	No evidence	NA
	ebi-a-GCST90001599	CD4-CD8- T cell %T cell	Inverse variance weighted	3	0.949137	0.839806	1.0727	0.40313	3668	No evidence	NA
	ebi-a-GCST90001601	Lymphocyte Absolute Count	Inverse variance weighted	2	0.926138	0.755631	1.13512	0.459816	3653	No evidence	NA
	ebi-a-GCST90001602	Lymphocyte %leukocyte	Wald ratio	1	0.811972	0.621964	1.06003	0.12567	3669	No evidence	NA
	ebi-a-GCST90001603	T cell Absolute Count	Inverse variance weighted	2	0.936827	0.765465	1.14655	0.526642	3653	No evidence	NA
	ebi-a-GCST90001604	T cell %lymphocyte	Wald ratio	1	0.989714	0.845978	1.15787	0.897251	3669	No evidence	NA
	ebi-a-GCST90001606	CD4+ T cell %leukocyte	Wald ratio	1	1.42658	0.940807	2.16318	0.0943828	3668	No evidence	NA
	ebi-a-GCST90001608	CD4+CD8+ T cell %leukocyte	Wald ratio	1	1.04631	0.941186	1.16317	0.402046	3668	No evidence	NA
	ebi-a-GCST90001609	CD4+ CD8dim T cell Absolute Count	Inverse variance weighted	2	0.954611	0.783651	1.16287	0.64454	3652	No evidence	NA
	ebi-a-GCST90001610	CD4+ CD8dim T cell %lymphocyte	Wald ratio	1	1.00016	0.916116	1.0919	0.997229	3668	No evidence	NA
	ebi-a-GCST90001611	CD4+ CD8dim T cell %leukocyte	Inverse variance weighted	2	0.956071	0.795113	1.14961	0.632916	3668	No evidence	NA
	ebi-a-GCST90001612	CD8dim T cell %leukocyte	Inverse variance weighted	2	0.902364	0.766271	1.06263	0.218053	3668	No evidence	NA
	ebi-a-GCST90001613	CD4-CD8- T cell %leukocyte	Inverse variance weighted	4	0.925537	0.83423	1.02684	0.144225	3668	No evidence	NA
	ebi-a-GCST90001614	CD8+ and CD8dim T cell %leukocyte	Wald ratio	1	0.938315	0.760003	1.15846	0.553788	3668	No evidence	NA
	ebi-a-GCST90001615	TCRgd T cell Absolute Count	Wald ratio	1	1.02509	0.88256	1.19064	0.745607	3650	No evidence	NA
	ebi-a-GCST90001617	TCRgd T cell %lymphocyte	Wald ratio	1	0.983072	0.868208	1.11313	0.787681	3666	No evidence	NA
	ebi-a-GCST90001618	HLA DR+ T cell Absolute Count	Inverse variance weighted	4	1.0009	0.936145	1.07014	0.97892	3580	No evidence	NA
	ebi-a-GCST90001619	HLA DR+ T cell%T cell	Inverse variance weighted	3	0.999754	0.926104	1.07926	0.99498	3596	No evidence	NA
	ebi-a-GCST90001620	HLA DR+ T cell%lymphocyte	Inverse variance weighted	4	1.0204	0.955749	1.08943	0.545356	3596	No evidence	NA
	ebi-a-GCST90001621	Natural Killer T Absolute Count	Inverse variance weighted	6	0.952	0.868299	1.04377	0.294805	3653	No evidence	NA
	ebi-a-GCST90001622	Natural Killer T %T cell	Inverse variance weighted	7	0.991673	0.91253	1.07768	0.843795	3669	No evidence	NA
	ebi-a-GCST90001623	Natural Killer T %lymphocyte	Inverse variance weighted	7	1.00172	0.919586	1.0912	0.968527	3669	No evidence	NA
	ebi-a-GCST90001624	HLA DR+ CD4+ T cell Absolute Count	Inverse variance weighted	2	1.02835	0.931466	1.13531	0.579744	3579	No evidence	NA
	ebi-a-GCST90001625	HLA DR+ CD4+ T cell %T cell	Wald ratio	1	1.04748	0.929771	1.18008	0.445654	3595	No evidence	NA
	ebi-a-GCST90001626	HLA DR+ CD4+ T cell %lymphocyte	Inverse variance weighted	2	1.0212	0.926764	1.12526	0.671769	3595	No evidence	NA
	ebi-a-GCST90001627	HLA DR+ CD8+ T cell Absolute Count	Inverse variance weighted	3	1.01738	0.946373	1.09371	0.640661	3579	No evidence	NA
	ebi-a-GCST90001628	HLA DR+ CD8+ T cell %T cell	Inverse variance weighted	3	1.00329	0.935333	1.07619	0.926814	3595	No evidence	NA
	ebi-a-GCST90001629	HLA DR+ CD8+ T cell %lymphocyte	Inverse variance weighted	2	1.01735	0.945012	1.09522	0.647666	3595	No evidence	NA
	ebi-a-GCST90001630	CD8+ Natural Killer T Absolute Count	Wald ratio	1	1.02972	0.832267	1.27402	0.78743	3652	No evidence	NA
	ebi-a-GCST90001631	CD8+ Natural Killer T %T cell	Wald ratio	1	1.02447	0.82621	1.27031	0.82562	3668	No evidence	NA
	ebi-a-GCST90001632	CD8+ Natural Killer T %lymphocyte	Wald ratio	1	1.02974	0.832151	1.27426	0.78743	3668	No evidence	NA
	ebi-a-GCST90001633	CD8dim Natural Killer T Absolute Count	Inverse variance weighted	6	0.998769	0.917643	1.08707	0.977268	3652	No evidence	NA
	ebi-a-GCST90001634	CD8dim Natural Killer T %T cell	Inverse variance weighted	6	1.01272	0.934615	1.09734	0.757638	3668	No evidence	NA
	ebi-a-GCST90001635	CD8dim Natural Killer T %lymphocyte	Inverse variance weighted	7	1.00945	0.935201	1.0896	0.809287	3668	No evidence	NA
	ebi-a-GCST90001636	CD4-CD8- Natural Killer T Absolute Count	Wald ratio	1	0.999619	0.852512	1.17211	0.996259	3652	No evidence	NA
	ebi-a-GCST90001637	CD4-CD8- Natural Killer T %T cell	Inverse variance weighted	6	1.00174	0.928282	1.08101	0.964293	3668	No evidence	NA
	ebi-a-GCST90001638	CD4-CD8- Natural Killer T %lymphocyte	Inverse variance weighted	7	0.994191	0.923154	1.07069	0.877577	3668	No evidence	NA
	ebi-a-GCST90001639	CD3- lymphocyte Absolute Count	Wald ratio	1	1.03043	0.925492	1.14727	0.584362	3653	No evidence	NA
	ebi-a-GCST90001641	CD3- lymphocyte %leukocyte	Wald ratio	1	1.12209	0.892732	1.41037	0.323456	3669	No evidence	NA
	ebi-a-GCST90001642	B cell Absolute Count	Wald ratio	1	1.08791	0.868192	1.36322	0.464162	3653	No evidence	NA
	ebi-a-GCST90001643	B cell %CD3- lymphocyte	Inverse variance weighted	3	1.01759	0.968491	1.06917	0.489534	3669	No evidence	NA
	ebi-a-GCST90001644	B cell %lymphocyte	Inverse variance weighted	2	1.25759	1.06268	1.48825	0.00764171	3669	Suggestive	NA
	ebi-a-GCST90001645	Natural Killer Absolute Count	Inverse variance weighted	2	0.96064	0.705437	1.30817	0.79881	3653	No evidence	NA
	ebi-a-GCST90001646	Natural Killer %CD3- lymphocyte	Inverse variance weighted	4	0.975466	0.900775	1.05635	0.541092	3669	No evidence	NA
	ebi-a-GCST90001647	Natural Killer %lymphocyte	Inverse variance weighted	2	0.96963	0.739553	1.27128	0.823407	3669	No evidence	NA
	ebi-a-GCST90001648	HLA DR+ Natural Killer Absolute Count	Inverse variance weighted	3	0.974886	0.90932	1.04518	0.473977	3580	No evidence	NA
	ebi-a-GCST90001649	HLA DR+ Natural Killer %Natural Killer	Inverse variance weighted	7	0.958333	0.906892	1.01269	0.130551	3596	No evidence	NA
	ebi-a-GCST90001650	HLA DR+ Natural Killer %CD3- lymphocyte	Inverse variance weighted	4	0.970658	0.910846	1.0344	0.358731	3596	No evidence	NA
	ebi-a-GCST90001652	Granulocyte %leukocyte	Wald ratio	1	1.22987	0.943736	1.60277	0.12567	3669	No evidence	NA
	ebi-a-GCST90001653	CD28- CD4-CD8- T cell %CD4-CD8- T cell	Wald ratio	1	0.901414	0.733579	1.10765	0.323456	3440	No evidence	NA
	ebi-a-GCST90001654	CD28- CD4-CD8- T cell Absolute Count	Inverse variance weighted	2	0.938052	0.833381	1.05587	0.289412	3408	No evidence	NA
	ebi-a-GCST90001655	CD28+ CD4-CD8- T cell %T cell	Wald ratio	1	0.999566	0.815071	1.22582	0.996674	3440	No evidence	NA
	ebi-a-GCST90001656	CD28+ CD4-CD8- T cell %CD4-CD8- T cell	Wald ratio	1	1.10937	0.902814	1.36318	0.323456	3440	No evidence	NA
	ebi-a-GCST90001658	CD39+ CD4+ T cell %T cell	Inverse variance weighted	6	0.993606	0.966818	1.02114	0.645525	3440	No evidence	NA
	ebi-a-GCST90001659	CD39+ CD4+ T cell %CD4+ T cell	Inverse variance weighted	6	0.993612	0.967132	1.02082	0.641919	3440	No evidence	NA
	ebi-a-GCST90001660	CD39+ CD4+ T cell Absolute Count	Inverse variance weighted	5	0.974165	0.912091	1.04046	0.435883	3408	No evidence	NA
	ebi-a-GCST90001661	CD28- CD8dim T cell %T cell	Inverse variance weighted	3	0.968313	0.851387	1.1013	0.623828	3440	No evidence	NA
	ebi-a-GCST90001662	CD28- CD8dim T cell %CD8dim T cell	Wald ratio	1	0.895207	0.718602	1.11521	0.323456	3440	No evidence	NA
	ebi-a-GCST90001663	CD28- CD8dim T cell Absolute Count	Inverse variance weighted	2	0.98396	0.86134	1.12404	0.811789	3408	No evidence	NA
	ebi-a-GCST90001664	CD28+ CD45RA+ CD8dim T cell %T cell	Inverse variance weighted	5	1.03655	0.994209	1.08069	0.0916014	3440	No evidence	NA
	ebi-a-GCST90001665	CD28+ CD45RA+ CD8dim T cell %CD8dim T cell	Inverse variance weighted	4	1.03112	0.988227	1.07587	0.157455	3440	No evidence	NA
	ebi-a-GCST90001666	CD28+ CD45RA+ CD8dim T cell Absolute Count	Inverse variance weighted	6	1.00118	0.980424	1.02238	0.912093	3408	No evidence	NA
	ebi-a-GCST90001667	CD28+ CD45RA- CD8dim T cell %T cell	Inverse variance weighted	3	0.970706	0.927747	1.01565	0.197947	3440	No evidence	NA
	ebi-a-GCST90001668	CD28+ CD45RA- CD8dim T cell %CD8dim T cell	Inverse variance weighted	2	0.96676	0.91999	1.01591	0.181493	3440	No evidence	NA
	ebi-a-GCST90001669	CD28+ CD45RA- CD8dim T cell Absolute Count	Inverse variance weighted	2	0.966285	0.91851	1.01655	0.18495	3408	No evidence	NA
	ebi-a-GCST90001670	CD39+ CD8+ T cell %T cell	Inverse variance weighted	7	1.00129	0.975812	1.02744	0.92172	3440	No evidence	NA
	ebi-a-GCST90001671	CD39+ CD8+ T cell %CD8+ T cell	Inverse variance weighted	6	1.00169	0.940635	1.0667	0.958087	3440	No evidence	NA
	ebi-a-GCST90001672	CD39+ CD8+ T cell Absolute Count	Inverse variance weighted	6	0.999643	0.973948	1.02602	0.97854	3408	No evidence	NA
	ebi-a-GCST90001679	CD25++ CD8+ T cell %T cell	Inverse variance weighted	2	1.01934	0.888291	1.16971	0.785016	3162	No evidence	NA
	ebi-a-GCST90001680	CD25++ CD8+ T cell %CD8+ T cell	Wald ratio	1	0.975727	0.885105	1.07563	0.621245	3162	No evidence	NA
	ebi-a-GCST90001681	CD25++ CD8+ T cell Absolute Count	Inverse variance weighted	3	0.936272	0.843837	1.03883	0.214363	3130	No evidence	NA
	ebi-a-GCST90001686	CD28- CD8+ T cell %CD8+ T cell	Inverse variance weighted	2	0.881331	0.752589	1.0321	0.116907	3440	No evidence	NA
	ebi-a-GCST90001687	CD28- CD8+ T cell Absolute Count	Inverse variance weighted	2	0.973673	0.742504	1.27681	0.847019	3408	No evidence	NA
	ebi-a-GCST90001689	CD28+ CD45RA+ CD8+ T cell %CD8+ T cell	Wald ratio	1	1.04633	0.939695	1.16507	0.408904	3440	No evidence	NA
	ebi-a-GCST90001690	CD28+ CD45RA+ CD8+ T cell Absolute Count	Inverse variance weighted	2	0.938558	0.635066	1.38708	0.750349	3408	No evidence	NA
	ebi-a-GCST90001691	CD28+ CD45RA- CD8+ T cell %T cell	Inverse variance weighted	2	0.96973	0.882108	1.06606	0.524681	3440	No evidence	NA
	ebi-a-GCST90001692	CD28+ CD45RA- CD8+ T cell %CD8+ T cell	Inverse variance weighted	3	0.959195	0.917471	1.00282	0.0663468	3440	No evidence	NA
	ebi-a-GCST90001693	CD28+ CD45RA- CD8+ T cell Absolute Count	Inverse variance weighted	2	0.955508	0.91234	1.00072	0.0536665	3408	No evidence	NA
	ebi-a-GCST90001694	CD28- CD4-CD8- T cell %T cell	Inverse variance weighted	3	0.923571	0.810385	1.05257	0.23328	3440	No evidence	NA
	ebi-a-GCST90001696	CD45RA- CD28- CD8+ T cell %CD8+ T cell	Inverse variance weighted	6	1.00072	0.998773	1.00266	0.470858	3425	No evidence	NA
	ebi-a-GCST90001699	CD45RA+ CD28- CD8+ T cell %CD8+ T cell	Wald ratio	1	1.00206	0.990618	1.01363	0.725639	3425	No evidence	NA
	ebi-a-GCST90001701	BAFF-R on CD20- CD38- B cell	Wald ratio	1	1.02827	0.925475	1.14247	0.60396	3592	No evidence	NA
	ebi-a-GCST90001702	BAFF-R on CD24+ CD27+ B cell	Inverse variance weighted	10	1.00417	0.972859	1.0365	0.796604	3657	No evidence	NA
	ebi-a-GCST90001703	BAFF-R on IgD+ CD24+ B cell	Inverse variance weighted	8	1.00292	0.96711	1.04006	0.875006	3657	No evidence	NA
	ebi-a-GCST90001704	BAFF-R on IgD+ CD24- B cell	Inverse variance weighted	10	1.0237	0.991069	1.05741	0.15641	3657	No evidence	NA
	ebi-a-GCST90001705	BAFF-R on IgD+ CD38- B cell	Inverse variance weighted	9	1.02257	0.987113	1.05929	0.215137	3645	No evidence	NA
	ebi-a-GCST90001706	BAFF-R on IgD+ CD38- naive B cell	Inverse variance weighted	8	1.02696	0.993655	1.06137	0.113757	1837	No evidence	NA
	ebi-a-GCST90001707	BAFF-R on IgD+ CD38- unswitched memory B cell	Inverse variance weighted	8	1.00782	0.975526	1.04118	0.639197	1837	No evidence	NA
	ebi-a-GCST90001708	BAFF-R on IgD+ CD38+ B cell	Inverse variance weighted	10	1.02493	0.991221	1.05978	0.148965	3656	No evidence	NA
	ebi-a-GCST90001709	BAFF-R on IgD+ CD38dim B cell	Inverse variance weighted	10	1.02403	0.991831	1.05727	0.145192	3657	No evidence	NA
	ebi-a-GCST90001710	BAFF-R on IgD- CD24- B cell	Inverse variance weighted	11	1.00852	0.975669	1.04249	0.615455	3657	No evidence	NA
	ebi-a-GCST90001711	BAFF-R on IgD- CD27- B cell	Inverse variance weighted	11	1.00884	0.976123	1.04265	0.600857	3657	No evidence	NA
	ebi-a-GCST90001712	BAFF-R on IgD- CD38- B cell	Inverse variance weighted	8	1.00021	0.965394	1.03628	0.990697	3657	No evidence	NA
	ebi-a-GCST90001713	BAFF-R on IgD- CD38+ B cell	Inverse variance weighted	3	1.01874	0.933346	1.11195	0.677657	3659	No evidence	NA
	ebi-a-GCST90001714	BAFF-R on IgD- CD38dim B cell	Wald ratio	1	1.05643	0.893345	1.24928	0.521093	3657	No evidence	NA
	ebi-a-GCST90001715	BAFF-R on memory B cell	Inverse variance weighted	10	1.0058	0.973725	1.03893	0.726629	3657	No evidence	NA
	ebi-a-GCST90001716	BAFF-R on naive-mature B cell	Inverse variance weighted	10	1.02449	0.991813	1.05824	0.143484	3657	No evidence	NA
	ebi-a-GCST90001717	BAFF-R on unswitched memory B cell	Inverse variance weighted	10	1.00584	0.973822	1.0389	0.724417	3657	No evidence	NA
	ebi-a-GCST90001718	BAFF-R on switched memory B cell	Inverse variance weighted	11	1.00527	0.973957	1.03759	0.744713	3657	No evidence	NA
	ebi-a-GCST90001719	BAFF-R on IgD+ B cell	Inverse variance weighted	10	1.02433	0.99202	1.05769	0.141549	3658	No evidence	NA
	ebi-a-GCST90001720	BAFF-R on transitional B cell	Inverse variance weighted	8	1.02591	0.988351	1.0649	0.178844	3655	No evidence	NA
	ebi-a-GCST90001721	CD19 on CD20- B cell	Wald ratio	1	1.03083	0.938837	1.13183	0.524356	3656	No evidence	NA
	ebi-a-GCST90001722	CD19 on CD20- CD38- B cell	Wald ratio	1	0.940242	0.745077	1.18653	0.603685	3595	No evidence	NA
	ebi-a-GCST90001723	CD19 on CD24+ CD27+ B cell	Inverse variance weighted	3	0.989734	0.922301	1.0621	0.774402	3656	No evidence	NA
	ebi-a-GCST90001724	CD19 on IgD+ CD24+ B cell	Inverse variance weighted	4	0.986293	0.916535	1.06136	0.712284	3656	No evidence	NA
	ebi-a-GCST90001725	CD19 on IgD+ CD24- B cell	Inverse variance weighted	4	1.02014	0.939207	1.10804	0.636403	3656	No evidence	NA
	ebi-a-GCST90001728	CD19 on IgD+ CD38- unswitched memory B cell	Inverse variance weighted	2	0.976558	0.842902	1.13141	0.752083	1833	No evidence	NA
	ebi-a-GCST90001729	CD19 on IgD+ CD38+ B cell	Inverse variance weighted	3	1.00358	0.93502	1.07716	0.921196	3657	No evidence	NA
	ebi-a-GCST90001730	CD19 on IgD+ CD38dim B cell	Inverse variance weighted	3	1.00431	0.924575	1.09093	0.918758	3657	No evidence	NA
	ebi-a-GCST90001733	CD19 on IgD- CD38- B cell	Wald ratio	1	0.789585	0.636025	0.98022	0.0322692	3657	Suggestive	NA
	ebi-a-GCST90001735	CD19 on IgD- CD38dim B cell	Inverse variance weighted	3	0.98982	0.92539	1.05873	0.765721	3657	No evidence	NA
	ebi-a-GCST90001736	CD19 on memory B cell	Inverse variance weighted	3	0.987175	0.912452	1.06802	0.747896	3657	No evidence	NA
	ebi-a-GCST90001737	CD19 on naive-mature B cell	Inverse variance weighted	2	1.05967	0.793332	1.41543	0.694727	3653	No evidence	NA
	ebi-a-GCST90001738	CD19 on unswitched memory B cell	Inverse variance weighted	3	1.00389	0.926574	1.08766	0.924305	3656	No evidence	NA
	ebi-a-GCST90001740	CD19 on switched memory B cell	Inverse variance weighted	2	0.857347	0.732116	1.004	0.0560731	3657	No evidence	NA
	ebi-a-GCST90001741	CD19 on IgD+ B cell	Inverse variance weighted	2	0.969427	0.782581	1.20088	0.776228	3658	No evidence	NA
	ebi-a-GCST90001742	CD19 on transitional B cell	Inverse variance weighted	3	1.00376	0.927526	1.08626	0.925832	3657	No evidence	NA
	ebi-a-GCST90001743	CD20 on B cell	Inverse variance weighted	4	1.03035	0.943982	1.12462	0.503274	3660	No evidence	NA
	ebi-a-GCST90001745	CD20 on CD24+ CD27+ B cell	Inverse variance weighted	4	0.981814	0.878373	1.09744	0.7466	3657	No evidence	NA
	ebi-a-GCST90001746	CD20 on IgD+ CD24+ B cell	Inverse variance weighted	2	1.08292	0.948174	1.23681	0.23999	3657	No evidence	NA
	ebi-a-GCST90001747	CD20 on IgD+ CD24- B cell	Inverse variance weighted	4	1.01592	0.932126	1.10725	0.719088	3657	No evidence	NA
	ebi-a-GCST90001748	CD20 on IgD+ CD38- B cell	Inverse variance weighted	4	0.982362	0.87861	1.09836	0.754669	3645	No evidence	NA
	ebi-a-GCST90001751	CD20 on IgD+ CD38+ B cell	Inverse variance weighted	5	0.969017	0.887037	1.05858	0.485279	3657	No evidence	NA
	ebi-a-GCST90001752	CD20 on IgD+ CD38dim B cell	Inverse variance weighted	7	1.00567	0.932329	1.08479	0.883558	3657	No evidence	NA
	ebi-a-GCST90001753	CD20 on IgD- CD24- B cell	Wald ratio	1	1.04744	0.883245	1.24215	0.594182	3657	No evidence	NA
	ebi-a-GCST90001754	CD20 on IgD- CD27- B cell	Inverse variance weighted	4	1.05962	0.958152	1.17184	0.259473	3657	No evidence	NA
	ebi-a-GCST90001755	CD20 on IgD- CD38- B cell	Inverse variance weighted	3	1.0247	0.897474	1.16996	0.718295	3657	No evidence	NA
	ebi-a-GCST90001757	CD20 on IgD- CD38dim B cell	Inverse variance weighted	6	1.00234	0.907635	1.10692	0.963257	3657	No evidence	NA
	ebi-a-GCST90001758	CD20 on memory B cell	Inverse variance weighted	3	1.01591	0.888437	1.16167	0.817505	3657	No evidence	NA
	ebi-a-GCST90001759	CD20 on naive-mature B cell	Inverse variance weighted	6	1.05731	0.979983	1.14073	0.15039	3657	No evidence	NA
	ebi-a-GCST90001760	CD20 on unswitched memory B cell	Inverse variance weighted	3	0.985252	0.855221	1.13505	0.836987	3657	No evidence	NA
	ebi-a-GCST90001761	CD20 on switched memory B cell	Inverse variance weighted	6	1.00386	0.9189	1.09668	0.931931	3657	No evidence	NA
	ebi-a-GCST90001762	CD20 on IgD+ B cell	Inverse variance weighted	5	1.03504	0.956384	1.12016	0.393068	3658	No evidence	NA
	ebi-a-GCST90001763	CD20 on transitional B cell	Inverse variance weighted	2	0.984773	0.890038	1.08959	0.766207	3657	No evidence	NA
	ebi-a-GCST90001765	CD24 on IgD+ CD24+ B cell	Inverse variance weighted	2	0.989725	0.924478	1.05958	0.76659	3655	No evidence	NA
	ebi-a-GCST90001766	CD24 on IgD+ CD38- B cell	Inverse variance weighted	2	0.980331	0.879759	1.0924	0.71907	3638	No evidence	NA
	ebi-a-GCST90001767	CD24 on IgD+ CD38- unswitched memory B cell	Inverse variance weighted	2	0.990357	0.932845	1.05142	0.7509	1832	No evidence	NA
	ebi-a-GCST90001768	CD24 on IgD+ CD38+ B cell	Inverse variance weighted	2	0.952161	0.839178	1.08035	0.44685	3655	No evidence	NA
	ebi-a-GCST90001769	CD24 on IgD- CD38- B cell	Inverse variance weighted	2	0.983783	0.901855	1.07315	0.712463	3648	No evidence	NA
	ebi-a-GCST90001771	CD24 on memory B cell	Inverse variance weighted	2	0.972426	0.902422	1.04786	0.463232	3653	No evidence	NA
	ebi-a-GCST90001772	CD24 on unswitched memory B cell	Inverse variance weighted	2	0.988504	0.918011	1.06441	0.759355	3655	No evidence	NA
	ebi-a-GCST90001773	CD24 on switched memory B cell	Inverse variance weighted	2	0.971325	0.898561	1.04998	0.463973	3652	No evidence	NA
	ebi-a-GCST90001774	CD24 on transitional B cell	Wald ratio	1	0.96324	0.836867	1.1087	0.601701	3656	No evidence	NA
	ebi-a-GCST90001775	CD25 on B cell	Inverse variance weighted	3	0.990602	0.865759	1.13345	0.890723	3660	No evidence	NA
	ebi-a-GCST90001777	CD25 on CD24+ CD27+ B cell	Inverse variance weighted	4	0.979434	0.900432	1.06537	0.628181	3657	No evidence	NA
	ebi-a-GCST90001778	CD25 on IgD+ CD24+ B cell	Inverse variance weighted	3	0.99455	0.923017	1.07163	0.885897	3657	No evidence	NA
	ebi-a-GCST90001779	CD25 on IgD+ CD24- B cell	Inverse variance weighted	3	0.977713	0.864773	1.1054	0.718929	3657	No evidence	NA
	ebi-a-GCST90001780	CD25 on IgD+ CD38- B cell	Inverse variance weighted	2	0.963426	0.76622	1.21139	0.749828	3642	No evidence	NA
	ebi-a-GCST90001781	CD25 on IgD+ CD38- naive B cell	Inverse variance weighted	2	0.970328	0.787172	1.1961	0.777769	1835	No evidence	NA
	ebi-a-GCST90001782	CD25 on IgD+ CD38- unswitched memory B cell	Wald ratio	1	0.97512	0.90129	1.055	0.530518	1837	No evidence	NA
	ebi-a-GCST90001783	CD25 on IgD+ CD38+ B cell	Inverse variance weighted	2	0.950383	0.738505	1.22305	0.692515	3656	No evidence	NA
	ebi-a-GCST90001784	CD25 on IgD+ CD38dim B cell	Inverse variance weighted	3	1.03867	0.950401	1.13513	0.402433	3657	No evidence	NA
	ebi-a-GCST90001785	CD25 on IgD- CD24- B cell	Inverse variance weighted	2	1.09783	0.941254	1.28045	0.234501	3649	No evidence	NA
	ebi-a-GCST90001786	CD25 on IgD- CD27- B cell	Inverse variance weighted	2	0.963184	0.83637	1.10923	0.602514	3651	No evidence	NA
	ebi-a-GCST90001787	CD25 on IgD- CD38- B cell	Inverse variance weighted	3	0.93075	0.824183	1.0511	0.247376	3657	No evidence	NA
	ebi-a-GCST90001789	CD25 on IgD- CD38dim B cell	Inverse variance weighted	3	0.981956	0.872676	1.10492	0.762279	3657	No evidence	NA
	ebi-a-GCST90001790	CD25 on memory B cell	Inverse variance weighted	4	0.977638	0.898161	1.06415	0.60112	3657	No evidence	NA
	ebi-a-GCST90001791	CD25 on naive-mature B cell	Inverse variance weighted	5	1.01782	0.909231	1.13937	0.758966	3657	No evidence	NA
	ebi-a-GCST90001792	CD25 on unswitched memory B cell	Inverse variance weighted	4	0.976056	0.893946	1.06571	0.588814	3657	No evidence	NA
	ebi-a-GCST90001793	CD25 on switched memory B cell	Inverse variance weighted	3	1.02463	0.946144	1.10962	0.549592	3657	No evidence	NA
	ebi-a-GCST90001794	CD25 on IgD+ B cell	Inverse variance weighted	2	1.0392	0.93164	1.15917	0.49037	3658	No evidence	NA
	ebi-a-GCST90001795	CD25 on transitional B cell	Wald ratio	1	1.08335	0.872271	1.3455	0.469042	3657	No evidence	NA
	ebi-a-GCST90001798	CD27 on CD24+ CD27+ B cell	Inverse variance weighted	8	1.0449	0.9991	1.09281	0.0547795	3657	No evidence	NA
	ebi-a-GCST90001799	CD27 on T cell	Wald ratio	1	1.0275	0.935906	1.12805	0.569075	1838	No evidence	NA
	ebi-a-GCST90001800	CD27 on IgD+ CD24+ B cell	Inverse variance weighted	4	1.03224	0.973262	1.0948	0.290441	3656	No evidence	NA
	ebi-a-GCST90001801	CD27 on IgD+ CD38- unswitched memory B cell	Inverse variance weighted	4	1.03264	0.983356	1.08439	0.197998	1836	No evidence	NA
	ebi-a-GCST90001802	CD27 on IgD- CD38- B cell	Inverse variance weighted	6	1.06183	1.00816	1.11835	0.0233853	3657	Suggestive	NA
	ebi-a-GCST90001803	CD27 on IgD- CD38+ B cell	Inverse variance weighted	2	1.11646	0.967912	1.2878	0.130464	3642	No evidence	NA
	ebi-a-GCST90001804	CD27 on IgD- CD38dim B cell	Inverse variance weighted	7	1.04129	0.996885	1.08767	0.0688082	3657	No evidence	NA
	ebi-a-GCST90001805	CD27 on memory B cell	Inverse variance weighted	6	1.0298	0.975512	1.08711	0.287905	3657	No evidence	NA
	ebi-a-GCST90001806	CD27 on unswitched memory B cell	Inverse variance weighted	9	1.05479	1.00069	1.11182	0.0470726	3656	Suggestive	NA
	ebi-a-GCST90001807	CD27 on Plasma Blast-Plasma Cell	Wald ratio	1	1.06644	0.876199	1.29799	0.521093	3651	No evidence	NA
	ebi-a-GCST90001808	CD27 on switched memory B cell	Inverse variance weighted	9	1.04412	1.00171	1.08833	0.0412636	3657	Suggestive	NA
	ebi-a-GCST90001810	CD38 on CD3- CD19-	Wald ratio	1	1.02587	0.877103	1.19987	0.749324	1834	No evidence	NA
	ebi-a-GCST90001811	CD38 on IgD+ CD24- B cell	Inverse variance weighted	2	1.04797	0.840968	1.30592	0.676453	3656	No evidence	NA
	ebi-a-GCST90001812	CD38 on IgD+ CD38+ B cell	Inverse variance weighted	3	0.952054	0.853601	1.06186	0.377653	3652	No evidence	NA
	ebi-a-GCST90001813	CD38 on IgD+ CD38dim B cell	Inverse variance weighted	4	0.991796	0.893092	1.10141	0.877597	3654	No evidence	NA
	ebi-a-GCST90001815	CD38 on IgD- CD38dim B cell	Inverse variance weighted	3	1.02013	0.907975	1.14614	0.737328	3657	No evidence	NA
	ebi-a-GCST90001816	CD38 on naive-mature B cell	Inverse variance weighted	3	1.01977	0.895786	1.16092	0.767222	3656	No evidence	NA
	ebi-a-GCST90001818	CD38 on IgD+ B cell	Wald ratio	1	0.887979	0.67514	1.16792	0.395452	3658	No evidence	NA
	ebi-a-GCST90001819	CD38 on transitional B cell	Inverse variance weighted	5	0.992018	0.911885	1.07919	0.85207	3657	No evidence	NA
	ebi-a-GCST90001820	IgD on IgD+ CD24+ B cell	Inverse variance weighted	3	1.02256	0.86001	1.21583	0.80059	3656	No evidence	NA
	ebi-a-GCST90001821	IgD on IgD+ CD24- B cell	Inverse variance weighted	3	0.987993	0.863554	1.13036	0.860387	3656	No evidence	NA
	ebi-a-GCST90001823	IgD on IgD+ CD38- unswitched memory B cell	Wald ratio	1	0.951958	0.764626	1.18518	0.659668	1834	No evidence	NA
	ebi-a-GCST90001824	IgD on IgD+ CD38+ B cell	Inverse variance weighted	4	0.962705	0.801787	1.15592	0.683785	3656	No evidence	NA
	ebi-a-GCST90001825	IgD on IgD+ CD38dim B cell	Inverse variance weighted	3	0.988107	0.867555	1.12541	0.856976	3656	No evidence	NA
	ebi-a-GCST90001826	IgD on unswitched memory B cell	Wald ratio	1	0.922644	0.672571	1.2657	0.617668	3636	No evidence	NA
	ebi-a-GCST90001827	IgD on IgD+ B cell	Wald ratio	1	1.08773	0.91978	1.28635	0.325725	3657	No evidence	NA
	ebi-a-GCST90001828	IgD on transitional B cell	Inverse variance weighted	4	0.912425	0.747814	1.11327	0.366583	3657	No evidence	NA
	ebi-a-GCST90001829	BAFF-R on B cell	Inverse variance weighted	10	1.02327	0.990514	1.0571	0.165816	3660	No evidence	NA
	ebi-a-GCST90001830	BAFF-R on CD20- B cell	Wald ratio	1	1.06078	0.932794	1.20634	0.368388	3648	No evidence	NA
	ebi-a-GCST90001831	CD62L on CD62L+ myeloid Dendritic Cell	Inverse variance weighted	2	1.12256	1.01842	1.23734	0.0199463	2872	Suggestive	NA
	ebi-a-GCST90001832	CD62L on CD62L+ plasmacytoid Dendritic Cell	Inverse variance weighted	3	0.952649	0.790613	1.1479	0.610079	2872	No evidence	NA
	ebi-a-GCST90001833	CD62L on CD62L+ Dendritic Cell	Inverse variance weighted	2	0.991388	0.881558	1.1149	0.885202	2871	No evidence	NA
	ebi-a-GCST90001834	CD62L on monocyte	Inverse variance weighted	2	1.12584	1.016	1.24755	0.0236262	2848	Suggestive	NA
	ebi-a-GCST90001838	CD3 on naive CD8+ T cell	Inverse variance weighted	5	0.994186	0.935728	1.0563	0.850416	2910	No evidence	NA
	ebi-a-GCST90001839	CD3 on Effector Memory CD8+ T cell	Inverse variance weighted	3	1.06359	0.985993	1.1473	0.110699	2912	No evidence	NA
	ebi-a-GCST90001840	CD3 on Terminally Differentiated CD8+ T cell	Inverse variance weighted	2	1.04832	0.935415	1.17485	0.416992	2911	No evidence	NA
	ebi-a-GCST90001841	CD3 on Central Memory CD4+ T cell	Inverse variance weighted	4	0.992047	0.916261	1.0741	0.843875	2912	No evidence	NA
	ebi-a-GCST90001842	CD3 on Naive CD4+ T cell	Inverse variance weighted	4	0.994896	0.930609	1.06362	0.880653	2910	No evidence	NA
	ebi-a-GCST90001843	CD3 on Effector Memory CD4+ T cell	Inverse variance weighted	2	1.00939	0.909138	1.1207	0.860988	2912	No evidence	NA
	ebi-a-GCST90001844	CD3 on Terminally Differentiated CD4+ T cell	Wald ratio	1	1.08141	0.967974	1.20815	0.166267	2903	No evidence	NA
	ebi-a-GCST90001845	CD3 on CD45RA- CD4+ T cell	Inverse variance weighted	3	0.994854	0.893389	1.10784	0.925107	2911	No evidence	NA
	ebi-a-GCST90001846	CD3 on Central Memory CD8+ T cell	Inverse variance weighted	3	1.03602	0.972332	1.10389	0.274283	2910	No evidence	NA
	ebi-a-GCST90001847	CD3 on HLA DR+ T cell	Inverse variance weighted	2	1.05416	0.982342	1.13122	0.142892	3060	No evidence	NA
	ebi-a-GCST90001848	CD3 on Natural Killer T	Inverse variance weighted	2	0.883291	0.696122	1.12079	0.307043	3113	No evidence	NA
	ebi-a-GCST90001849	CD3 on HLA DR+ CD4+ T cell	Wald ratio	1	1.05008	0.979883	1.1253	0.166267	3060	No evidence	NA
	ebi-a-GCST90001850	CD3 on HLA DR+ CD8+ T cell	Wald ratio	1	1.08096	0.970284	1.20427	0.157762	3060	No evidence	NA
	ebi-a-GCST90001851	CD3 on T cell	Inverse variance weighted	3	0.983257	0.853617	1.13259	0.81494	2919	No evidence	NA
	ebi-a-GCST90001852	CD3 on CD39+ resting CD4 regulatory T cell	Wald ratio	1	1.06824	0.973628	1.17204	0.162976	2649	No evidence	NA
	ebi-a-GCST90001853	CD3 on activated CD4 regulatory T cell	Inverse variance weighted	3	1.01008	0.956783	1.06634	0.7169	2919	No evidence	NA
	ebi-a-GCST90001854	CD3 on CD39+ activated CD4 regulatory T cell	Inverse variance weighted	3	1.00686	0.951318	1.06565	0.813293	2919	No evidence	NA
	ebi-a-GCST90001855	CD3 on secreting CD4 regulatory T cell	Inverse variance weighted	3	0.989331	0.899421	1.08823	0.825365	2919	No evidence	NA
	ebi-a-GCST90001856	CD3 on CD39+ secreting CD4 regulatory T cell	Inverse variance weighted	3	1.00438	0.915577	1.1018	0.926232	2919	No evidence	NA
	ebi-a-GCST90001857	CD3 on activated & secreting CD4 regulatory T cell	Inverse variance weighted	3	1.0109	0.958698	1.06594	0.688591	2919	No evidence	NA
	ebi-a-GCST90001858	CD3 on CD45RA+ CD4+ T cell	Inverse variance weighted	5	0.996017	0.939782	1.05562	0.892933	2919	No evidence	NA
	ebi-a-GCST90001859	CD3 on CD8+ T cell	Inverse variance weighted	2	1.04942	0.979392	1.12446	0.17099	2918	No evidence	NA
	ebi-a-GCST90001860	CD3 on CD39+ CD4+ T cell	Inverse variance weighted	3	1.01095	0.964373	1.05978	0.650883	2919	No evidence	NA
	ebi-a-GCST90001861	CD3 on CD28+ CD4+ T cell	Inverse variance weighted	2	1.00237	0.847149	1.18603	0.977991	2919	No evidence	NA
	ebi-a-GCST90001863	CD3 on CD28+ CD45RA- CD8+ T cell	Inverse variance weighted	5	1.03741	0.947965	1.1353	0.424636	2919	No evidence	NA
	ebi-a-GCST90001864	CD3 on CD28+ CD45RA+ CD8+ T cell	Inverse variance weighted	2	0.923221	0.730484	1.16681	0.503707	2919	No evidence	NA
	ebi-a-GCST90001865	CD3 on CD28- CD8+ T cell	Inverse variance weighted	2	1.05142	0.948196	1.16588	0.341591	2919	No evidence	NA
	ebi-a-GCST90001866	CD3 on CD39+ CD8+ T cell	Wald ratio	1	1.06319	0.974839	1.15955	0.166267	2914	No evidence	NA
	ebi-a-GCST90001867	CD3 on CD4+ T cell	Inverse variance weighted	2	0.843634	0.720432	0.987905	0.0347653	2919	Suggestive	NA
	ebi-a-GCST90001868	CD3 on CD4 regulatory T cell	Inverse variance weighted	3	0.990805	0.901629	1.0888	0.847765	2919	No evidence	NA
	ebi-a-GCST90001869	CD3 on resting CD4 regulatory T cell	Inverse variance weighted	4	0.939216	0.878073	1.00462	0.067863	2918	No evidence	NA
	ebi-a-GCST90001870	CD34 on Hematopoietic Stem Cell	Inverse variance weighted	4	0.94657	0.861514	1.04002	0.253006	1634	No evidence	NA
	ebi-a-GCST90001871	HVEM on T cell	Wald ratio	1	1.00568	0.904647	1.11799	0.916548	1247	No evidence	NA
	ebi-a-GCST90001872	HVEM on naive CD8+ T cell	Wald ratio	1	0.99954	0.877559	1.13848	0.994474	1247	No evidence	NA
	ebi-a-GCST90001873	HVEM on Effector Memory CD8+ T cell	Wald ratio	1	1.00569	0.904425	1.11829	0.916548	1247	No evidence	NA
	ebi-a-GCST90001875	HVEM on CD4+ T cell	Wald ratio	1	1.00555	0.906631	1.11527	0.916548	1247	No evidence	NA
	ebi-a-GCST90001876	HVEM on Central Memory CD4+ T cell	Wald ratio	1	1.00569	0.904425	1.11829	0.916548	1247	No evidence	NA
	ebi-a-GCST90001877	HVEM on naive CD4+ T cell	Wald ratio	1	0.999573	0.885858	1.12789	0.994474	1247	No evidence	NA
	ebi-a-GCST90001878	HVEM on Effector Memory CD4+ T cell	Wald ratio	1	0.986309	0.889838	1.09324	0.792933	1247	No evidence	NA
	ebi-a-GCST90001879	HVEM on Terminally Differentiated CD4+ T cell	Wald ratio	1	1.00647	0.887109	1.1419	0.920199	1245	No evidence	NA
	ebi-a-GCST90001880	HVEM on CD45RA- CD4+ T cell	Wald ratio	1	1.00541	0.908882	1.11219	0.916548	1247	No evidence	NA
	ebi-a-GCST90001881	HVEM on CD8+ T cell	Wald ratio	1	1.00597	0.895455	1.13011	0.920199	1247	No evidence	NA
	ebi-a-GCST90001882	HVEM on Central Memory CD8+ T cell	Wald ratio	1	1.00526	0.911357	1.10883	0.916548	1247	No evidence	NA
	ebi-a-GCST90001883	CD16-CD56 on Natural Killer T	Inverse variance weighted	5	0.996053	0.930452	1.06628	0.90941	3113	No evidence	NA
	ebi-a-GCST90001884	CD16-CD56 on Natural Killer	Inverse variance weighted	8	1.0027	0.956757	1.05084	0.910366	3113	No evidence	NA
	ebi-a-GCST90001885	CD16-CD56 on HLA DR+ Natural Killer	Inverse variance weighted	2	1.08921	0.917511	1.29304	0.328886	2971	No evidence	NA
	ebi-a-GCST90001886	CD28 on CD39+ activated CD4 regulatory T cell	Inverse variance weighted	3	1.05482	0.975676	1.14039	0.179857	2920	No evidence	NA
	ebi-a-GCST90001887	CD28 on secreting CD4 regulatory T cell	Inverse variance weighted	3	1.02968	0.951108	1.11475	0.470142	2920	No evidence	NA
	ebi-a-GCST90001888	CD28 on CD39+ secreting CD4 regulatory T cell	Inverse variance weighted	2	1.00085	0.934538	1.07186	0.980666	2920	No evidence	NA
	ebi-a-GCST90001889	CD28 on activated & secreting CD4 regulatory T cell	Wald ratio	1	1.03045	0.938169	1.13181	0.530879	2920	No evidence	NA
	ebi-a-GCST90001890	CD28 on CD45RA+ CD4+ T cell	Inverse variance weighted	2	1.00546	0.935306	1.08087	0.88276	2920	No evidence	NA
	ebi-a-GCST90001891	CD28 on CD45RA- CD4 not regulatory T cell	Inverse variance weighted	3	1.03469	0.963407	1.11125	0.349055	2920	No evidence	NA
	ebi-a-GCST90001892	CD28 on CD39+ CD4+ T cell	Inverse variance weighted	6	1.00871	0.965072	1.05432	0.700786	2920	No evidence	NA
	ebi-a-GCST90001893	CD28 on CD28+ CD45RA- CD8+ T cell	Wald ratio	1	1.01531	0.936481	1.10077	0.712525	2920	No evidence	NA
	ebi-a-GCST90001894	CD28 on CD28+ CD4+ T cell	Inverse variance weighted	2	1.01797	0.942761	1.09918	0.649266	2920	No evidence	NA
	ebi-a-GCST90001896	CD28 on CD28+ CD45RA+ CD8+ T cell	Inverse variance weighted	3	0.972537	0.908081	1.04157	0.426079	2920	No evidence	NA
	ebi-a-GCST90001897	CD28 on CD39+ CD8+ T cell	Inverse variance weighted	2	1.01261	0.971375	1.0556	0.554614	2914	No evidence	NA
	ebi-a-GCST90001898	CD28 on CD4+ T cell	Inverse variance weighted	2	1.01934	0.939798	1.10562	0.643945	2920	No evidence	NA
	ebi-a-GCST90001899	CD28 on CD4 regulatory T cell	Wald ratio	1	1.02552	0.920291	1.14279	0.648221	2920	No evidence	NA
	ebi-a-GCST90001900	CD28 on resting CD4 regulatory T cell	Wald ratio	1	1.02282	0.949912	1.10132	0.549863	2919	No evidence	NA
	ebi-a-GCST90001901	CD28 on CD39+ resting CD4 regulatory T cell	Inverse variance weighted	2	0.949	0.843972	1.0671	0.381707	2650	No evidence	NA
	ebi-a-GCST90001902	CD28 on activated CD4 regulatory T cell	Wald ratio	1	1.03466	0.930063	1.15103	0.530879	2920	No evidence	NA
	ebi-a-GCST90001903	CD86 on myeloid Dendritic Cell	Wald ratio	1	1.05242	0.950786	1.16492	0.324116	2871	No evidence	NA
	ebi-a-GCST90001904	CD86 on CD62L+ myeloid Dendritic Cell	Wald ratio	1	1.01287	0.896075	1.14489	0.8379	2871	No evidence	NA
	ebi-a-GCST90001905	CD86 on monocyte	Wald ratio	1	0.927297	0.680166	1.26422	0.633126	2850	No evidence	NA
	ebi-a-GCST90001906	CD86 on granulocyte	Inverse variance weighted	2	1.16668	0.979282	1.38995	0.0844089	2848	No evidence	NA
	ebi-a-GCST90001907	CCR7 on naive CD4+ T cell	Inverse variance weighted	3	0.981856	0.880069	1.09542	0.742974	2910	No evidence	NA
	ebi-a-GCST90001908	CCR7 on naive CD8+ T cell	Wald ratio	1	1.04187	0.902623	1.20259	0.575251	2910	No evidence	NA
	ebi-a-GCST90001909	CD45 on CD14+ monocyte	Wald ratio	1	1.19511	0.881338	1.62059	0.251348	3112	No evidence	NA
	ebi-a-GCST90001910	CD45 on B cell	Wald ratio	1	0.802138	0.648741	0.991805	0.0417515	3112	Suggestive	NA
	ebi-a-GCST90001911	CD45 on Natural Killer	Inverse variance weighted	2	0.961526	0.666294	1.38758	0.833942	3113	No evidence	NA
	ebi-a-GCST90001917	CD45 on CD8+ T cell	Inverse variance weighted	2	0.983393	0.942519	1.02604	0.439421	3113	No evidence	NA
	ebi-a-GCST90001918	CD45 on HLA DR+ T cell	Wald ratio	1	1.02033	0.905504	1.14972	0.741066	3060	No evidence	NA
	ebi-a-GCST90001919	CD45 on Natural Killer T	Wald ratio	1	0.857358	0.707799	1.03852	0.115591	3113	No evidence	NA
	ebi-a-GCST90001920	CD45 on HLA DR+ CD4+ T cell	Wald ratio	1	1.0248	0.859809	1.22145	0.784453	3060	No evidence	NA
	ebi-a-GCST90001923	CD127 on CD45RA- CD4 not regulatory T cell	Wald ratio	1	0.966964	0.813929	1.14877	0.702331	2920	No evidence	NA
	ebi-a-GCST90001924	CD127 on CD28+ CD4+ T cell	Inverse variance weighted	3	0.993506	0.902275	1.09396	0.894528	2920	No evidence	NA
	ebi-a-GCST90001926	CD127 on granulocyte	Inverse variance weighted	4	1.03317	0.957256	1.11511	0.401966	2920	No evidence	NA
	ebi-a-GCST90001927	CD127 on CD8+ T cell	Wald ratio	1	1.06691	0.900986	1.2634	0.452636	2920	No evidence	NA
	ebi-a-GCST90001928	CD127 on CD28+ CD45RA- CD8+ T cell	Wald ratio	1	1.05258	0.906973	1.22156	0.499933	2920	No evidence	NA
	ebi-a-GCST90001929	CD127 on CD28+ CD45RA+ CD8+ T cell	Wald ratio	1	0.985545	0.857958	1.13211	0.836911	2920	No evidence	NA
	ebi-a-GCST90001932	CD127 on CD45RA+ CD4+ T cell	Inverse variance weighted	3	1.0287	0.943763	1.12129	0.519823	2920	No evidence	NA
	ebi-a-GCST90001933	CD25 on CD45RA- CD4 not regulatory T cell	Wald ratio	1	1.07349	0.984628	1.17037	0.107705	3435	No evidence	NA
	ebi-a-GCST90001934	CD25 on CD45RA+ CD4 not regulatory T cell	Wald ratio	1	0.913414	0.796763	1.04714	0.193888	3435	No evidence	NA
	ebi-a-GCST90001937	CD25 on resting CD4 regulatory T cell	Wald ratio	1	1.01796	0.75158	1.37876	0.908436	3434	No evidence	NA
	ebi-a-GCST90001938	CD25 on CD39+ resting CD4 regulatory T cell	Wald ratio	1	0.98042	0.778448	1.2348	0.866572	3118	No evidence	NA
	ebi-a-GCST90001941	CD25 on secreting CD4 regulatory T cell	Wald ratio	1	1.05753	0.953635	1.17275	0.289046	3435	No evidence	NA
	ebi-a-GCST90001942	CD25 on CD39+ secreting CD4 regulatory T cell	Wald ratio	1	1.05878	0.952683	1.17669	0.289046	3435	No evidence	NA
	ebi-a-GCST90001943	CD25 on activated & secreting CD4 regulatory T cell	Wald ratio	1	1.06565	0.947466	1.19858	0.289046	3435	No evidence	NA
	ebi-a-GCST90001944	CD123 on plasmacytoid Dendritic Cell	Inverse variance weighted	2	1.00158	0.918904	1.09169	0.971386	2872	No evidence	NA
	ebi-a-GCST90001945	CD123 on CD62L+ plasmacytoid Dendritic Cell	Inverse variance weighted	2	1.00162	0.918215	1.0926	0.97091	2872	No evidence	NA
	ebi-a-GCST90001946	CD33 on CD14+ monocyte	Inverse variance weighted	6	1.02056	0.99172	1.05023	0.164079	1634	No evidence	NA
	ebi-a-GCST90001947	CD33 on CD33+ HLA DR+ CD14dim	Inverse variance weighted	4	1.02388	0.994754	1.05387	0.108967	1577	No evidence	NA
	ebi-a-GCST90001948	CD33 on CD33dim HLA DR+ CD11b+	Inverse variance weighted	7	1.02243	0.995925	1.04964	0.0978612	1633	No evidence	NA
	ebi-a-GCST90001949	CD33 on CD33dim HLA DR+ CD11b-	Inverse variance weighted	6	1.02114	0.990806	1.05241	0.173912	1634	No evidence	NA
	ebi-a-GCST90001950	CD33 on Granulocytic Myeloid-Derived Suppressor Cells	Inverse variance weighted	3	1.02696	0.991675	1.0635	0.135875	1244	No evidence	NA
	ebi-a-GCST90001951	CD33 on CD66b++ myeloid cell	Inverse variance weighted	4	1.03115	1.00062	1.06262	0.0454743	1464	Suggestive	NA
	ebi-a-GCST90001952	CD33 on Monocytic Myeloid-Derived Suppressor Cells	Inverse variance weighted	4	1.02489	0.994069	1.05667	0.114524	1569	No evidence	NA
	ebi-a-GCST90001953	CD33 on CD33dim HLA DR-	Inverse variance weighted	6	1.02248	0.997013	1.04859	0.0840727	1558	No evidence	NA
	ebi-a-GCST90001954	CD33 on basophil	Inverse variance weighted	7	1.01344	0.988294	1.03922	0.297676	1555	No evidence	NA
	ebi-a-GCST90001955	CD33 on Immature Myeloid-Derived Suppressor Cells	Inverse variance weighted	6	1.01604	0.989983	1.04278	0.229942	1554	No evidence	NA
	ebi-a-GCST90001956	CD33 on CD33+ HLA DR+	Inverse variance weighted	4	1.02366	0.994653	1.05351	0.110832	1579	No evidence	NA
	ebi-a-GCST90001957	CD33 on CD33+ HLA DR+ CD14-	Inverse variance weighted	4	1.02341	0.994408	1.05326	0.114626	1578	No evidence	NA
	ebi-a-GCST90001958	CD4 on monocyte	Wald ratio	1	0.923238	0.812389	1.04921	0.221005	3112	No evidence	NA
	ebi-a-GCST90001960	CD25 on CD4+ T cell	Wald ratio	1	1.11885	0.975765	1.28293	0.107705	2920	No evidence	NA
	ebi-a-GCST90001961	CD25 on CD39+ CD4+ T cell	Inverse variance weighted	4	1.00899	0.971541	1.04789	0.642657	2920	No evidence	NA
	ebi-a-GCST90001963	FSC-A on myeloid Dendritic Cell	Inverse variance weighted	3	0.949712	0.881803	1.02285	0.17285	2872	No evidence	NA
	ebi-a-GCST90001964	FSC-A on plasmacytoid Dendritic Cell	Inverse variance weighted	4	0.880936	0.77208	1.00514	0.0595907	2872	No evidence	NA
	ebi-a-GCST90001965	FSC-A on monocyte	Inverse variance weighted	2	0.928857	0.807472	1.06849	0.301669	2850	No evidence	NA
	ebi-a-GCST90001966	FSC-A on granulocyte	Inverse variance weighted	2	1.06873	0.977086	1.16897	0.146163	2850	No evidence	NA
	ebi-a-GCST90001967	FSC-A on CD14+ monocyte	Wald ratio	1	0.864458	0.645056	1.15848	0.329505	3112	No evidence	NA
	ebi-a-GCST90001969	FSC-A on Natural Killer	Inverse variance weighted	3	0.975223	0.890749	1.06771	0.587305	3113	No evidence	NA
	ebi-a-GCST90001970	FSC-A on HLA DR+ Natural Killer	Inverse variance weighted	4	0.941159	0.874042	1.01343	0.108146	2971	No evidence	NA
	ebi-a-GCST90001973	FSC-A on CD4+ T cell	Wald ratio	1	0.960602	0.786671	1.17299	0.693278	3113	No evidence	NA
	ebi-a-GCST90001974	FSC-A on CD8+ T cell	Wald ratio	1	0.71069	0.488458	1.03403	0.0742469	3113	No evidence	NA
	ebi-a-GCST90001976	FSC-A on Natural Killer T	Inverse variance weighted	2	0.973266	0.824133	1.14939	0.749483	3113	No evidence	NA
	ebi-a-GCST90001979	CD16 on CD14- CD16+ monocyte	Inverse variance weighted	7	0.986782	0.947906	1.02725	0.516436	3620	No evidence	NA
	ebi-a-GCST90001980	CD40 on CD14+ CD16- monocyte	Inverse variance weighted	4	0.974689	0.916312	1.03679	0.415885	3629	No evidence	NA
	ebi-a-GCST90001981	CD40 on CD14+ CD16+ monocyte	Inverse variance weighted	5	0.988532	0.944895	1.03418	0.61656	3618	No evidence	NA
	ebi-a-GCST90001982	CCR2 on CD14- CD16+ monocyte	Wald ratio	1	1.38578	1.07755	1.78219	0.0110248	3621	Suggestive	NA
	ebi-a-GCST90001983	CD14 on CD14+ CD16+ monocyte	Inverse variance weighted	2	0.938524	0.827389	1.06459	0.323794	3618	No evidence	NA
	ebi-a-GCST90001984	HLA DR on CD14- CD16+ monocyte	Inverse variance weighted	3	0.958146	0.889671	1.03189	0.258403	3621	No evidence	NA
	ebi-a-GCST90001985	CD40 on monocytes	Inverse variance weighted	5	0.967548	0.933969	1.00233	0.0671611	3629	No evidence	NA
	ebi-a-GCST90001986	CD14 on CD14+ CD16- monocyte	Wald ratio	1	1.05479	0.922799	1.20565	0.434198	3629	No evidence	NA
	ebi-a-GCST90001987	CD64 on CD14+ CD16- monocyte	Inverse variance weighted	5	0.96746	0.920578	1.01673	0.191779	3622	No evidence	NA
	ebi-a-GCST90001988	HLA DR on CD14+ CD16- monocyte	Inverse variance weighted	3	1.04765	0.99227	1.10611	0.0929717	3629	No evidence	NA
	ebi-a-GCST90001989	CD40 on CD14- CD16+ monocyte	Inverse variance weighted	8	0.985574	0.942867	1.03022	0.520289	3621	No evidence	NA
	ebi-a-GCST90001990	CD64 on CD14- CD16+ monocyte	Wald ratio	1	1.36117	1.07314	1.72651	0.0110248	3614	Suggestive	NA
	ebi-a-GCST90001991	HLA DR on CD14+ monocyte	Inverse variance weighted	3	1.04882	0.991582	1.10936	0.0959587	3629	No evidence	NA
	ebi-a-GCST90001992	CCR2 on CD14+ CD16+ monocyte	Inverse variance weighted	2	1.40277	1.15686	1.70095	0.000578001	3618	Suggestive	NA
	ebi-a-GCST90001993	PDL-1 on CD14+ CD16- monocyte	Wald ratio	1	0.908546	0.731788	1.128	0.384924	3629	No evidence	NA
	ebi-a-GCST90001994	CX3CR1 on CD14- CD16-	Inverse variance weighted	3	1.05333	0.960931	1.15461	0.267357	3590	No evidence	NA
	ebi-a-GCST90001995	CX3CR1 on monocyte	Inverse variance weighted	3	1.00801	0.953378	1.06577	0.77908	3590	No evidence	NA
	ebi-a-GCST90001996	CX3CR1 on CD14+ CD16+ monocyte	Inverse variance weighted	3	1.01048	0.955591	1.06852	0.714446	3579	No evidence	NA
	ebi-a-GCST90001997	CX3CR1 on CD14+ CD16- monocyte	Inverse variance weighted	3	1.0074	0.957554	1.05983	0.775944	3590	No evidence	NA
	ebi-a-GCST90001998	PDL-1 on CD14+ CD16+ monocyte	Wald ratio	1	0.943296	0.771585	1.15322	0.569075	3618	No evidence	NA
	ebi-a-GCST90001999	PDL-1 on CD14- CD16+ monocyte	Inverse variance weighted	2	0.973853	0.880939	1.07657	0.604531	3621	No evidence	NA
	ebi-a-GCST90002000	PDL-1 on CD14- CD16-	Wald ratio	1	0.955845	0.77092	1.18513	0.680588	3629	No evidence	NA
	ebi-a-GCST90002001	CD64 on CD14- CD16-	Inverse variance weighted	2	1.12263	1.001	1.25904	0.0480303	3622	Suggestive	NA
	ebi-a-GCST90002002	PDL-1 on monocyte	Inverse variance weighted	2	0.926624	0.820314	1.04671	0.220301	3629	No evidence	NA
	ebi-a-GCST90002003	CCR2 on CD14- CD16-	Inverse variance weighted	3	1.14202	0.976513	1.33559	0.0964184	3629	No evidence	NA
	ebi-a-GCST90002004	CCR2 on CD14+ CD16- monocyte	Inverse variance weighted	3	0.974385	0.870443	1.09074	0.652085	3629	No evidence	NA
	ebi-a-GCST90002005	CD16 on CD14+ CD16+ monocyte	Inverse variance weighted	4	0.97384	0.92126	1.02942	0.349242	3617	No evidence	NA
	ebi-a-GCST90002006	CD64 on monocyte	Inverse variance weighted	5	0.96519	0.915886	1.01715	0.185364	3622	No evidence	NA
	ebi-a-GCST90002007	HLA DR on CD14+ CD16+ monocyte	Wald ratio	1	0.748734	0.598997	0.935902	0.0110248	3618	Suggestive	NA
	ebi-a-GCST90002008	CCR2 on monocyte	Inverse variance weighted	2	0.971286	0.807411	1.16842	0.757309	3629	No evidence	NA
	ebi-a-GCST90002009	HLA DR on CD14- CD16-	Inverse variance weighted	3	1.05572	1.00076	1.11371	0.0468246	3629	Suggestive	NA
	ebi-a-GCST90002010	HLA DR on monocyte	Inverse variance weighted	2	1.03082	0.971014	1.09431	0.319516	3629	No evidence	NA
	ebi-a-GCST90002012	CX3CR1 on CD14- CD16+ monocyte	Inverse variance weighted	2	1.02688	0.917946	1.14875	0.642904	3582	No evidence	NA
	ebi-a-GCST90002013	CCR2 on myeloid Dendritic Cell	Inverse variance weighted	2	1.04	0.885988	1.22079	0.631462	2870	No evidence	NA
	ebi-a-GCST90002014	CCR2 on CD62L+ myeloid Dendritic Cell	Inverse variance weighted	3	1.10214	1.02473	1.18541	0.00886057	2870	Suggestive	NA
	ebi-a-GCST90002015	CCR2 on plasmacytoid Dendritic Cell	Inverse variance weighted	2	1.08927	1.01341	1.17082	0.0202568	2871	Suggestive	NA
	ebi-a-GCST90002016	CCR2 on CD62L+ plasmacytoid Dendritic Cell	Inverse variance weighted	2	1.08948	1.01343	1.17124	0.020275	2871	Suggestive	NA
	ebi-a-GCST90002018	CCR2 on granulocyte	Inverse variance weighted	2	1.08516	0.961403	1.22485	0.185876	2850	No evidence	NA
	ebi-a-GCST90002019	CD14 on Monocytic Myeloid-Derived Suppressor Cells	Wald ratio	1	0.959977	0.866345	1.06373	0.435334	1570	No evidence	NA
	ebi-a-GCST90002021	CD14 on CD33dim HLA DR+ CD11b+	Wald ratio	1	1.0253	0.940817	1.11736	0.569075	1634	No evidence	NA
	ebi-a-GCST90002022	CD4 on CD4+ T cell	Inverse variance weighted	3	0.997357	0.848543	1.17227	0.974393	2912	No evidence	NA
	ebi-a-GCST90002023	CD4 on Central Memory CD4+ T cell	Inverse variance weighted	2	1.04869	0.954061	1.15271	0.324449	2912	No evidence	NA
	ebi-a-GCST90002024	CD4 on naive CD4+ T cell	Inverse variance weighted	4	0.908011	0.809737	1.01821	0.0987009	2910	No evidence	NA
	ebi-a-GCST90002025	CD4 on Effector Memory CD4+ T cell	Wald ratio	1	1.0302	0.933662	1.13671	0.553442	2912	No evidence	NA
	ebi-a-GCST90002027	CD4 on CD45RA+ CD4+ T cell	Wald ratio	1	1.02977	0.934545	1.1347	0.553442	2911	No evidence	NA
	ebi-a-GCST90002028	CD19 on B cell	Wald ratio	1	0.810101	0.669305	0.980515	0.0306177	3112	Suggestive	NA
	ebi-a-GCST90002029	CD39 on CD39+ CD8+ T cell	Inverse variance weighted	2	1.04646	0.931158	1.17605	0.445764	2915	No evidence	NA
	ebi-a-GCST90002030	CD39 on CD39+ activated CD4 regulatory T cell	Inverse variance weighted	6	0.999656	0.978172	1.02161	0.975223	2920	No evidence	NA
	ebi-a-GCST90002031	CD39 on CD39+ secreting CD4 regulatory T cell	Inverse variance weighted	6	0.999502	0.974657	1.02498	0.969031	2920	No evidence	NA
	ebi-a-GCST90002032	CD39 on CD39+ CD4+ T cell	Inverse variance weighted	5	1.00183	0.977061	1.02723	0.886156	2920	No evidence	NA
	ebi-a-GCST90002033	CD39 on granulocyte	Inverse variance weighted	2	1.07559	0.931008	1.24262	0.322489	2920	No evidence	NA
	ebi-a-GCST90002034	CD39 on monocyte	Inverse variance weighted	2	1.00238	0.842423	1.19271	0.978595	2909	No evidence	NA
	ebi-a-GCST90002035	CD80 on myeloid Dendritic Cell	Inverse variance weighted	4	1.04744	0.957102	1.14631	0.313823	2871	No evidence	NA
	ebi-a-GCST90002036	CD80 on CD62L+ myeloid Dendritic Cell	Inverse variance weighted	3	1.02271	0.917323	1.14021	0.685681	2871	No evidence	NA
	ebi-a-GCST90002037	CD80 on plasmacytoid Dendritic Cell	Inverse variance weighted	2	1.00174	0.914256	1.09759	0.970274	2871	No evidence	NA
	ebi-a-GCST90002038	CD80 on CD62L+ plasmacytoid Dendritic Cell	Inverse variance weighted	2	1.00179	0.913585	1.09851	0.969689	2871	No evidence	NA
	ebi-a-GCST90002039	CD80 on monocyte	Inverse variance weighted	6	1.00739	0.936451	1.0837	0.843368	2850	No evidence	NA
	ebi-a-GCST90002040	CD80 on granulocyte	Inverse variance weighted	3	0.988444	0.887235	1.1012	0.832967	2850	No evidence	NA
	ebi-a-GCST90002045	CD45 on CD33- HLA DR-	Inverse variance weighted	2	0.962258	0.839861	1.10249	0.579397	1635	No evidence	NA
	ebi-a-GCST90002046	CD45 on CD33- HLA DR+	Inverse variance weighted	2	0.940701	0.852228	1.03836	0.225107	1635	No evidence	NA
	ebi-a-GCST90002052	CD45 on Immature Myeloid-Derived Suppressor Cells	Inverse variance weighted	2	1.00184	0.951332	1.05502	0.944591	1555	No evidence	NA
	ebi-a-GCST90002054	CD8 on Central Memory CD8+ T cell	Inverse variance weighted	2	1.05384	0.896659	1.23858	0.524524	2910	No evidence	NA
	ebi-a-GCST90002055	CD8 on naive CD8+ T cell	Inverse variance weighted	2	1.0285	0.893	1.18457	0.696594	2910	No evidence	NA
	ebi-a-GCST90002056	CD8 on Effector Memory CD8+ T cell	Inverse variance weighted	2	1.02055	0.923483	1.12781	0.689975	2912	No evidence	NA
	ebi-a-GCST90002058	CD8 on CD8+ T cell	Inverse variance weighted	2	1.06918	0.780041	1.4655	0.677539	3113	No evidence	NA
	ebi-a-GCST90002059	CD8 on Natural Killer T	Wald ratio	1	1.00034	0.866539	1.15481	0.996259	3103	No evidence	NA
	ebi-a-GCST90002060	CD8 on HLA DR+ CD8+ T cell	Wald ratio	1	1.00613	0.880727	1.14938	0.92835	3060	No evidence	NA
	ebi-a-GCST90002061	CD4 on CD39+ CD4+ T cell	Inverse variance weighted	7	1.00562	0.958592	1.05496	0.81856	2920	No evidence	NA
	ebi-a-GCST90002062	CD4 on CD28+ CD4+ T cell	Wald ratio	1	1.04825	0.896965	1.22506	0.553442	2920	No evidence	NA
	ebi-a-GCST90002063	CD4 on CD4 regulatory T cell	Inverse variance weighted	2	1.06217	0.948416	1.18957	0.296663	2920	No evidence	NA
	ebi-a-GCST90002064	CD4 on resting CD4 regulatory T cell	Wald ratio	1	1.05321	0.887249	1.25022	0.553442	2919	No evidence	NA
	ebi-a-GCST90002065	CD4 on CD39+ resting CD4 regulatory T cell	Wald ratio	1	0.928589	0.776373	1.11065	0.417304	2650	No evidence	NA
	ebi-a-GCST90002066	CD4 on activated CD4 regulatory T cell	Inverse variance weighted	3	1.05011	0.956876	1.15242	0.302675	2920	No evidence	NA
	ebi-a-GCST90002067	CD4 on CD39+ activated CD4 regulatory T cell	Wald ratio	1	1.04754	0.898385	1.22145	0.553442	2920	No evidence	NA
	ebi-a-GCST90002068	CD4 on secreting CD4 regulatory T cell	Wald ratio	1	1.04792	0.897633	1.22336	0.553442	2920	No evidence	NA
	ebi-a-GCST90002069	CD4 on CD39+ secreting CD4 regulatory T cell	Wald ratio	1	1.00024	0.906521	1.10366	0.996114	2920	No evidence	NA
	ebi-a-GCST90002070	CD4 on activated & secreting CD4 regulatory T cell	Inverse variance weighted	3	1.05371	0.953368	1.16462	0.305503	2920	No evidence	NA
	ebi-a-GCST90002071	SSC-A on myeloid Dendritic Cell	Inverse variance weighted	5	1.05427	0.951194	1.16853	0.314024	2872	No evidence	NA
	ebi-a-GCST90002072	SSC-A on plasmacytoid Dendritic Cell	Inverse variance weighted	5	0.99049	0.908306	1.08011	0.828815	2872	No evidence	NA
	ebi-a-GCST90002073	SSC-A on monocyte	Inverse variance weighted	6	1.00494	0.959931	1.05205	0.833171	2850	No evidence	NA
	ebi-a-GCST90002074	SSC-A on CD14+ monocyte	Inverse variance weighted	5	1.0057	0.947969	1.06695	0.850478	3112	No evidence	NA
	ebi-a-GCST90002076	SSC-A on Natural Killer	Wald ratio	1	0.99336	0.888759	1.11027	0.906571	3113	No evidence	NA
	ebi-a-GCST90002077	SSC-A on HLA DR+ Natural Killer	Inverse variance weighted	3	0.951614	0.880639	1.02831	0.209804	2971	No evidence	NA
	ebi-a-GCST90002078	SSC-A on granulocyte	Inverse variance weighted	4	1.047	0.98027	1.11827	0.171644	3112	No evidence	NA
	ebi-a-GCST90002080	SSC-A on T cell	Wald ratio	1	0.791639	0.600715	1.04325	0.0970485	3113	No evidence	NA
	ebi-a-GCST90002081	SSC-A on CD4+ T cell	Wald ratio	1	1.02615	0.684274	1.53882	0.900646	3113	No evidence	NA
	ebi-a-GCST90002083	SSC-A on HLA DR+ T cell	Wald ratio	1	1.02668	0.878211	1.20026	0.741066	3060	No evidence	NA
	ebi-a-GCST90002084	SSC-A on Natural Killer T	Inverse variance weighted	2	0.938639	0.816918	1.0785	0.371533	3113	No evidence	NA
	ebi-a-GCST90002087	CD11c on myeloid Dendritic Cell	Inverse variance weighted	5	1.01998	0.923037	1.1271	0.697844	2872	No evidence	NA
	ebi-a-GCST90002088	CD11c on CD62L+ myeloid Dendritic Cell	Inverse variance weighted	2	0.984494	0.908693	1.06662	0.702247	2872	No evidence	NA
	ebi-a-GCST90002089	CD11c on monocyte	Wald ratio	1	0.969826	0.872754	1.07769	0.569075	2850	No evidence	NA
	ebi-a-GCST90002090	CD11c on granulocyte	Inverse variance weighted	3	1.02661	0.932924	1.1297	0.590644	2850	No evidence	NA
	ebi-a-GCST90002091	CD11b on CD14+ monocyte	Wald ratio	1	0.986564	0.94168	1.03359	0.569075	1635	No evidence	NA
	ebi-a-GCST90002094	CD11b on Monocytic Myeloid-Derived Suppressor Cells	Wald ratio	1	0.981856	0.921884	1.04573	0.569075	1570	No evidence	NA
	ebi-a-GCST90002095	CD11b on CD33dim HLA DR-	Wald ratio	1	0.870378	0.794341	0.953693	0.00291489	1559	Suggestive	NA
	ebi-a-GCST90002096	CD11b on basophil	Wald ratio	1	0.873917	0.799705	0.955016	0.00291489	1556	Suggestive	NA
	ebi-a-GCST90002097	CD11b on CD33+ HLA DR+ CD14dim	Wald ratio	1	0.983062	0.92692	1.0426	0.569075	1578	No evidence	NA
	ebi-a-GCST90002098	CD45RA on naive CD4+ T cell	Inverse variance weighted	7	1.02783	0.990288	1.0668	0.148193	2910	No evidence	NA
	ebi-a-GCST90002099	CD4RA on Terminally Differentiated CD4+ T cell	Inverse variance weighted	3	1.04849	0.999139	1.10027	0.054234	2903	No evidence	NA
	ebi-a-GCST90002100	CD45RA on naive CD8+ T cell	Wald ratio	1	1.06309	0.928121	1.21769	0.377125	2910	No evidence	NA
	ebi-a-GCST90002101	CD45RA on Terminally Differentiated CD8+ T cell	Wald ratio	1	0.867932	0.711158	1.05927	0.163457	2911	No evidence	NA
	ebi-a-GCST90002102	CD45RA on resting CD4 regulatory T cell	Inverse variance weighted	5	1.0233	0.960591	1.09011	0.475272	2919	No evidence	NA
	ebi-a-GCST90002103	CD45RA on CD39+ resting CD4 regulatory T cell	Wald ratio	1	0.946017	0.869282	1.02953	0.198515	2650	No evidence	NA
	ebi-a-GCST90002104	HLA DR on myeloid Dendritic Cell	Inverse variance weighted	4	1.01719	0.950592	1.08845	0.621808	2872	No evidence	NA
	ebi-a-GCST90002105	HLA DR on plasmacytoid Dendritic Cell	Inverse variance weighted	5	1.00487	0.95728	1.05483	0.844347	2872	No evidence	NA
	ebi-a-GCST90002106	HLA DR on Dendritic Cell	Inverse variance weighted	4	1.01229	0.96075	1.06659	0.646904	2871	No evidence	NA
	ebi-a-GCST90002108	HLA DR on CD33+ HLA DR+ CD14-	Wald ratio	1	1.03279	0.976955	1.09181	0.255213	1579	No evidence	NA
	ebi-a-GCST90002109	HLA DR on CD33+ HLA DR+ CD14dim	Inverse variance weighted	2	1.0421	0.973471	1.11558	0.235431	1578	No evidence	NA
	ebi-a-GCST90002110	HLA DR on CD33dim HLA DR+ CD11b+	Wald ratio	1	0.9695	0.880206	1.06785	0.529789	1634	No evidence	NA
	ebi-a-GCST90002111	HLA DR on CD33dim HLA DR+ CD11b-	Wald ratio	1	0.973416	0.894946	1.05877	0.529789	1635	No evidence	NA
	ebi-a-GCST90002112	HLA DR on CD33- HLA DR+	Inverse variance weighted	2	1.02674	0.93365	1.12912	0.586255	1635	No evidence	NA
	ebi-a-GCST90002113	HLA DR on HLA DR+ T cell	Wald ratio	1	0.936199	0.817366	1.07231	0.341133	3060	No evidence	NA
	ebi-a-GCST90002114	HLA DR on HLA DR+ CD4+ T cell	Wald ratio	1	0.908629	0.745943	1.1068	0.341133	3060	No evidence	NA
	ebi-a-GCST90002116	HLA DR on B cell	Inverse variance weighted	6	0.985403	0.934965	1.03856	0.583332	3060	No evidence	NA
	ebi-a-GCST90002117	HLA DR on HLA DR+ Natural Killer	Inverse variance weighted	3	0.965957	0.901315	1.03523	0.327034	2971	No evidence	NA
	ebi-a-GCST90002118	CD8 on CD28+ CD45RA- CD8+ T cell	Wald ratio	1	0.994686	0.915397	1.08084	0.899965	2920	No evidence	NA
	ebi-a-GCST90002119	CD8 on CD28+ CD45RA+ CD8+ T cell	Inverse variance weighted	4	1.00436	0.957997	1.05297	0.856821	2920	No evidence	NA
	ebi-a-GCST90002120	CD8 on CD28- CD8+ T cell	Wald ratio	1	1.00746	0.874272	1.16094	0.918183	2920	No evidence	NA
	ebi-a-GCST90002121	CD8 on CD39+ CD8+ T cell	Inverse variance weighted	2	0.981318	0.892067	1.0795	0.698291	2915	No evidence	NA
	ebi-a-GCST90002232	Fasting glucose	Inverse variance weighted	61	1.17104	0.952234	1.44012	0.134603	200622	No evidence	NA
	ebi-a-GCST90002238	Fasting insulin	Inverse variance weighted	35	1.71269	1.20084	2.44271	0.00297457	151013	Probable	NA
	ebi-a-GCST90002244	Glycated hemoglobin levels	Inverse variance weighted	68	1.18468	0.899296	1.56062	0.228134	146806	No evidence	NA
	ebi-a-GCST90002304	Hematocrit	Inverse variance weighted	408	0.948917	0.870209	1.03474	0.235266	562259	No evidence	NA
	ebi-a-GCST90002386	High light scatter reticulocyte percentage of red cells	Inverse variance weighted	362	1.00336	0.935872	1.07572	0.92473	408112	No evidence	NA
	ebi-a-GCST90002404	Red cell distribution width	Inverse variance weighted	324	1.05363	0.98254	1.12986	0.142713	408112	No evidence	NA
	ebi-a-GCST90002412	Low density lipoprotein cholesterol levels	Inverse variance weighted	293	0.977864	0.903774	1.05803	0.577645	431167	No evidence	NA
	ebi-a-GCST90006885	BK polyomavirus VP1 antibody levels	Wald ratio	1	1.04835	0.756049	1.45367	0.777059	8555	No evidence	NA
	ebi-a-GCST90006886	Anti-chlamydia trachomatis IgG seropositivity	Wald ratio	1	0.978926	0.425392	2.25273	0.960051	8735	No evidence	NA
	ebi-a-GCST90006888	Chlamydia trachomatis momp D antibody levels	Inverse variance weighted	7	1.12473	1.02444	1.23484	0.0136381	1371	Suggestive	NA
	ebi-a-GCST90006890	Chlamydia trachomatis PorB antibody levels	Wald ratio	1	0.972328	0.915477	1.03271	0.361289	273	No evidence	NA
	ebi-a-GCST90006894	Cytomegalovirus pp28 antibody levels	Wald ratio	1	0.857993	0.653841	1.12589	0.269272	5087	No evidence	NA
	ebi-a-GCST90006897	Anti-Epstein-Barr virus IgG seropositivity	Wald ratio	1	0.401044	0.100687	1.59738	0.195053	8735	No evidence	NA
	ebi-a-GCST90006898	Epstein-Barr virus EA-D antibody levels	Inverse variance weighted	2	0.7141	0.35971	1.41764	0.335807	7763	No evidence	NA
	ebi-a-GCST90006899	Epstein-Barr virus EBNA-1 antibody levels	Inverse variance weighted	2	0.889653	0.704395	1.12363	0.326347	7972	No evidence	NA
	ebi-a-GCST90006904	Human herpes virus<U+00A0>6 IE1A<U+00A0>antibody<U+00A0>levels	Wald ratio	1	0.975436	0.716235	1.32844	0.874598	6968	No evidence	NA
	ebi-a-GCST90006909	Human herpes<U+00A0>virus<U+00A0>7 U14<U+00A0>antibody<U+00A0>levels	Inverse variance weighted	2	0.960555	0.742472	1.24269	0.759383	8528	No evidence	NA
	ebi-a-GCST90006915	Helicobacter pylori UREA antibody levels	Wald ratio	1	0.942225	0.777453	1.14192	0.543973	2251	No evidence	NA
	ebi-a-GCST90006919	Anti-herpes simplex virus 2 IgG seropositivity	Wald ratio	1	1.80906	0.676084	4.84067	0.237801	8735	No evidence	NA
	ebi-a-GCST90006921	Anti-polyomavirus 2 IgG seropositivity	Wald ratio	1	0.926457	0.671252	1.27869	0.642183	8735	No evidence	NA
	ebi-a-GCST90006922	Polyomavirus 2 JC VP1 antibody levels	Wald ratio	1	1.08038	0.818127	1.4267	0.585767	5118	No evidence	NA
	ebi-a-GCST90006923	Anti-Merkel cell polyomavirus IgG seropositivity	Wald ratio	1	2.59038	1.34913	4.97365	0.00424004	8735	Suggestive	NA
	ebi-a-GCST90006924	Merkel cell polyomavirus VP1 antibody levels	Inverse variance weighted	2	1.19587	0.920939	1.55289	0.179574	5915	No evidence	NA
	ebi-a-GCST90006927	Toxoplasma gondii sag1 antibody levels	Wald ratio	1	0.708564	0.521864	0.962056	0.0272507	3919	Suggestive	NA
	ebi-a-GCST90006928	Anti-varicella zoster virus IgG seropositivity	Wald ratio	1	1.67117	0.663068	4.21195	0.276234	8735	No evidence	NA
	ebi-a-GCST90006929	Varicella zoster virus glycoproteins E and I antibody levels	Wald ratio	1	1.53475	1.23696	1.90423	9.92992e-05	7595	Suggestive	NA
	ebi-a-GCST90007316	circulating leptin levels	Wald ratio	1	0.762498	0.521858	1.1141	0.161059	49909	No evidence	NA
	ebi-a-GCST90007322	circulating leptin levels adjusted for BMI	Inverse variance weighted	5	0.998503	0.747556	1.33369	0.991905	49830	No evidence	NA
	ebi-a-GCST90010103	A disintegrin and metalloproteinase with thrombospondin motifs 13 levels	Inverse variance weighted	4	0.978639	0.903473	1.06006	0.596412	1301	No evidence	NA
	ebi-a-GCST90010105	Protein AMBP levels	Inverse variance weighted	4	1.01151	0.947819	1.07949	0.73013	1301	No evidence	NA
	ebi-a-GCST90010106	Angiopoietin-1 levels	Wald ratio	1	0.97172	0.848089	1.11337	0.679461	1301	No evidence	NA
	ebi-a-GCST90010107	Bone morphogenetic protein 6 levels	Inverse variance weighted	2	0.99379	0.946752	1.04317	0.801198	1214	No evidence	NA
	ebi-a-GCST90010109	Carbonic anhydrase 5A,mitochondrial levels	Wald ratio	1	0.996024	0.943645	1.05131	0.885081	1263	No evidence	NA
	ebi-a-GCST90010110	C-C motif chemokine 17 levels	Inverse variance weighted	2	0.98264	0.913388	1.05714	0.638591	1301	No evidence	NA
	ebi-a-GCST90010112	T-cell surface glycoprotein CD4 levels	Wald ratio	1	1.02736	0.906228	1.16467	0.673281	1301	No evidence	NA
	ebi-a-GCST90010116	Chymotrypsin C levels	Inverse variance weighted	2	1.07021	0.982542	1.16569	0.119688	1301	No evidence	NA
	ebi-a-GCST90010122	Fatty acid-binding protein,intestinal levels	Wald ratio	1	1.01468	0.898154	1.14633	0.814861	1301	No evidence	NA
	ebi-a-GCST90010126	Galectin-9 levels	Inverse variance weighted	2	0.988191	0.93215	1.0476	0.690022	1301	No evidence	NA
	ebi-a-GCST90010129	Gastric intrinsic factor levels	Wald ratio	1	0.969345	0.875044	1.07381	0.551015	1299	No evidence	NA
	ebi-a-GCST90010130	Lactoylglutathione lyase levels	Wald ratio	1	0.946642	0.868762	1.0315	0.210621	1301	No evidence	NA
	ebi-a-GCST90010134	Heme oxygenase 1 levels	Wald ratio	1	0.990058	0.919401	1.06614	0.791386	1301	No evidence	NA
	ebi-a-GCST90010135	Osteoclast-associated immunoglobulin-like receptor levels	Inverse variance weighted	2	0.965251	0.911666	1.02199	0.224859	1301	No evidence	NA
	ebi-a-GCST90010138	Low affinity immunoglobulin gamma Fc region receptor II-b levels	Inverse variance weighted	3	0.989921	0.934253	1.04891	0.731573	1295	No evidence	NA
	ebi-a-GCST90010140	Interleukin-17D levels	Wald ratio	1	1.0379	0.937868	1.1486	0.4719	1299	No evidence	NA
	ebi-a-GCST90010143	Interleukin-1 receptor-like 2 levels	Inverse variance weighted	2	0.885717	0.822808	0.953435	0.00124412	1301	Suggestive	NA
	ebi-a-GCST90010145	Interleukin-4 receptor subunit alpha levels	Wald ratio	1	0.970298	0.855274	1.10079	0.639528	1292	No evidence	NA
	ebi-a-GCST90010147	Kidney Injury Molecule levels	Wald ratio	1	1.0556	0.977111	1.14039	0.169872	1301	No evidence	NA
	ebi-a-GCST90010149	Lipoprotein lipase levels	Inverse variance weighted	3	0.994591	0.934063	1.05904	0.865563	1301	No evidence	NA
	ebi-a-GCST90010150	Macrophage receptor MARCO levels	Inverse variance weighted	2	1.01284	0.918407	1.11699	0.798274	1301	No evidence	NA
	ebi-a-GCST90010151	Tyrosine-protein kinase Mer levels	Wald ratio	1	0.986204	0.88352	1.10082	0.804405	1301	No evidence	NA
	ebi-a-GCST90010159	Programmed cell death 1 ligand 2 levels	Inverse variance weighted	3	0.986314	0.924712	1.05202	0.675359	1301	No evidence	NA
	ebi-a-GCST90010162	Prolargin levels	Inverse variance weighted	2	0.98674	0.905247	1.07557	0.761493	1301	No evidence	NA
	ebi-a-GCST90010163	Serine protease 27 levels	Inverse variance weighted	2	0.98905	0.923502	1.05925	0.752992	1301	No evidence	NA
	ebi-a-GCST90010170	Serpin A12 levels	Inverse variance weighted	3	1.00424	0.938063	1.07508	0.903243	1301	No evidence	NA
	ebi-a-GCST90010171	SLAM family member 7 levels	Wald ratio	1	1.07093	0.988991	1.15966	0.0915255	1299	No evidence	NA
	ebi-a-GCST90010172	Superoxide dismutase [Mn],mitochondrial levels	Wald ratio	1	1.01128	0.834096	1.22609	0.909168	1301	No evidence	NA
	ebi-a-GCST90010175	Serine/threonine-protein kinase 4 levels	Wald ratio	1	0.923854	0.821387	1.0391	0.186678	1095	No evidence	NA
	ebi-a-GCST90010179	Thrombopoietin levels	Wald ratio	1	0.983776	0.871484	1.11054	0.791386	1300	No evidence	NA
	ebi-a-GCST90010183	Tumor necrosis factor receptor superfamily member 11A levels	Wald ratio	1	0.977871	0.896588	1.06652	0.613265	1301	No evidence	NA
	ebi-a-GCST90010188	XCL1 levels	Inverse variance weighted	2	1.02429	0.93244	1.12519	0.616577	1280	No evidence	NA
	ebi-a-GCST90010190	Aminopeptidase N levels	Wald ratio	1	1.00121	0.893857	1.12145	0.983356	1323	No evidence	NA
	ebi-a-GCST90010193	Bleomycin hydrolase levels	Wald ratio	1	0.947356	0.896792	1.00077	0.0533001	1323	No evidence	NA
	ebi-a-GCST90010195	C-C motif chemokine 15 levels	Inverse variance weighted	3	1.03996	1.00436	1.07683	0.0274821	1323	Suggestive	NA
	ebi-a-GCST90010196	C-C motif chemokine 16 levels	Wald ratio	1	1.04568	0.893711	1.22349	0.57719	1323	No evidence	NA
	ebi-a-GCST90010197	C-C motif chemokine 24 levels	Inverse variance weighted	5	1.02928	0.990535	1.06954	0.140434	1323	No evidence	NA
	ebi-a-GCST90010198	Scavenger receptor cysteine-rich type 1 protein M130 levels	Wald ratio	1	1.01117	0.887338	1.15229	0.867587	1323	No evidence	NA
	ebi-a-GCST90010200	Cadherin-5 levels	Inverse variance weighted	2	1.05039	1.00058	1.10269	0.0473456	1323	Suggestive	NA
	ebi-a-GCST90010202	Chitotriosidase-1 levels	Inverse variance weighted	2	1.01782	0.986354	1.05029	0.270279	1184	No evidence	NA
	ebi-a-GCST90010211	Protein delta homolog 1 levels	Wald ratio	1	0.956877	0.894311	1.02382	0.201376	1323	No evidence	NA
	ebi-a-GCST90010213	epithelial cell adhesion molecule levels	Inverse variance weighted	2	0.978873	0.831911	1.1518	0.796967	1323	No evidence	NA
	ebi-a-GCST90010218	Galectin-4 levels	Wald ratio	1	1.0929	0.983402	1.21459	0.0990916	1323	No evidence	NA
	ebi-a-GCST90010219	Granulins levels	Wald ratio	1	0.976967	0.870443	1.09653	0.692404	1323	No evidence	NA
	ebi-a-GCST90010220	Intercellular adhesion molecule 2 levels	Inverse variance weighted	2	1.00892	0.966941	1.05272	0.682132	1323	No evidence	NA
	ebi-a-GCST90010224	Interleukin-17 receptor A levels	Inverse variance weighted	2	0.987712	0.908262	1.07411	0.772584	1323	No evidence	NA
	ebi-a-GCST90010227	Interleukin-1 receptor type 2 levels	Wald ratio	1	0.991416	0.929284	1.0577	0.794026	1323	No evidence	NA
	ebi-a-GCST90010228	Interleukin-2 receptor subunit alpha levels	Wald ratio	1	1.00347	0.949185	1.06086	0.902831	1323	No evidence	NA
	ebi-a-GCST90010237	Matrix extracellular phosphoglycoprotein levels	Wald ratio	1	0.984058	0.895368	1.08153	0.738766	974	No evidence	NA
	ebi-a-GCST90010244	Osteopontin levels	Wald ratio	1	1.00071	0.904727	1.10689	0.988922	1322	No evidence	NA
	ebi-a-GCST90010245	Plasminogen activator inhibitor-1 (PAI-1) levels	Wald ratio	1	0.889716	0.737933	1.07272	0.220783	1323	No evidence	NA
	ebi-a-GCST90010247	Platelet-derived growth factor subunit A levels	Wald ratio	1	0.855086	0.717895	1.0185	0.0793268	1323	No evidence	NA
	ebi-a-GCST90010251	Perlecan levels	Wald ratio	1	0.941297	0.875564	1.01196	0.101426	1323	No evidence	NA
	ebi-a-GCST90010252	Paraoxonase activity	Inverse variance weighted	5	0.991272	0.92612	1.06101	0.800482	1322	No evidence	NA
	ebi-a-GCST90010253	Myeloblastin levels	Wald ratio	1	1.05637	0.890213	1.25354	0.529962	1323	No evidence	NA
	ebi-a-GCST90010254	Pulmonary surfactant-associated protein D levels	Inverse variance weighted	3	0.999337	0.965435	1.03443	0.969955	1316	No evidence	NA
	ebi-a-GCST90010255	Retinoic acid receptor responder protein 2 levels	Wald ratio	1	1.01607	0.911658	1.13244	0.773212	1323	No evidence	NA
	ebi-a-GCST90010259	P-selectin levels	Inverse variance weighted	2	0.970395	0.891698	1.05604	0.48616	1323	No evidence	NA
	ebi-a-GCST90010260	Tyrosine-protein phosphatase non-receptor type substrate 1 levels	Inverse variance weighted	5	0.982561	0.953683	1.01231	0.247692	1323	No evidence	NA
	ebi-a-GCST90010264	Metalloproteinase inhibitor 4 levels	Inverse variance weighted	2	0.98959	0.953245	1.02732	0.583615	1323	No evidence	NA
	ebi-a-GCST90010265	Trem-like transcript 2 protein levels	Wald ratio	1	1.05083	0.927729	1.19027	0.435411	1323	No evidence	NA
	ebi-a-GCST90010268	Tumor necrosis factor receptor superfamily member 10C levels	Inverse variance weighted	3	1.0106	0.964854	1.05851	0.655513	1323	No evidence	NA
	ebi-a-GCST90010272	Transferrin receptor protein 1 levels	Wald ratio	1	0.949268	0.857166	1.05127	0.317376	1323	No evidence	NA
	ebi-a-GCST90010273	Tartrate-resistant acid phosphatase type 5 levels	Inverse variance weighted	2	0.973948	0.912169	1.03991	0.429803	1323	No evidence	NA
	ebi-a-GCST90010274	Urokinase-type plasminogen activator levels	Inverse variance weighted	2	1.03759	0.941838	1.14308	0.455049	1323	No evidence	NA
	ebi-a-GCST90010276	vWF levels	Wald ratio	1	0.981573	0.893928	1.07781	0.696711	1323	No evidence	NA
	ebi-a-GCST90010277	Lysophosphatidic acid phosphatase type 6 levels	Inverse variance weighted	7	0.995414	0.966288	1.02542	0.761597	1311	No evidence	NA
	ebi-a-GCST90010278	Adhesion G protein-coupled receptor E2 levels	Wald ratio	1	0.999372	0.875995	1.14012	0.992542	1313	No evidence	NA
	ebi-a-GCST90010284	DNA-(apurinic or apyrimidinic site) lyase levels	Wald ratio	1	1.12542	0.980407	1.29187	0.0931826	1187	No evidence	NA
	ebi-a-GCST90010287	Large proline-rich protein BAG6 levels	Inverse variance weighted	2	1.00721	0.93881	1.08059	0.841314	1313	No evidence	NA
	ebi-a-GCST90010290	Coiled-coil domain-containing protein 80 levels	Wald ratio	1	0.988773	0.909414	1.07506	0.791386	1309	No evidence	NA
	ebi-a-GCST90010291	Sialomucin core protein 24 levels	Wald ratio	1	0.882297	0.820753	0.948456	0.000687605	1313	Suggestive	NA
	ebi-a-GCST90010292	T-cell surface glycoprotein CD1c levels	Wald ratio	1	1.00988	0.849369	1.20071	0.911396	1313	No evidence	NA
	ebi-a-GCST90010293	CD2-associated protein levels	Wald ratio	1	0.964921	0.867201	1.07365	0.512152	1313	No evidence	NA
	ebi-a-GCST90010296	Cadherin-related family member 5 levels	Inverse variance weighted	5	0.973112	0.912926	1.03727	0.402724	1313	No evidence	NA
	ebi-a-GCST90010297	Chordin-like protein 2 levels	Wald ratio	1	0.988176	0.908428	1.07492	0.78174	1279	No evidence	NA
	ebi-a-GCST90010298	C-type lectin domain family 5 member A levels	Wald ratio	1	1.03889	0.917478	1.17636	0.547394	1313	No evidence	NA
	ebi-a-GCST90010299	CXADR-like membrane protein levels	Wald ratio	1	0.939241	0.840878	1.04911	0.266751	1313	No evidence	NA
	ebi-a-GCST90010300	Calsyntenin-2 levels	Wald ratio	1	1.02667	0.915454	1.1514	0.652733	1313	No evidence	NA
	ebi-a-GCST90010301	Clusterin-like protein 1 levels	Wald ratio	1	1.02369	0.965586	1.08529	0.432267	1313	No evidence	NA
	ebi-a-GCST90010302	Catechol O-methyltransferase levels	Wald ratio	1	1.06227	0.982898	1.14805	0.127353	1239	No evidence	NA
	ebi-a-GCST90010304	Pro-cathepsin H levels	Inverse variance weighted	3	1.05598	0.998921	1.11629	0.0546197	1278	No evidence	NA
	ebi-a-GCST90010306	Aromatic-L-amino-acid decarboxylase levels	Wald ratio	1	1.10748	1.00313	1.22269	0.043186	180	Suggestive	NA
	ebi-a-GCST90010309	Ectonucleotide pyrophosphatase/phosphodiesterase family member 7 levels	Inverse variance weighted	2	1.0159	0.982357	1.0506	0.357043	1313	No evidence	NA
	ebi-a-GCST90010310	Ectonucleoside triphosphate diphosphohydrolase 5 levels	Inverse variance weighted	5	0.939909	0.886062	0.997028	0.0395046	1313	Suggestive	NA
	ebi-a-GCST90010313	Fc receptor-like protein 1 levels	Wald ratio	1	0.98898	0.921841	1.06101	0.757365	1313	No evidence	NA
	ebi-a-GCST90010314	Peptidyl-prolyl cis-trans isomerase FKBP4 levels	Wald ratio	1	1.00178	0.928139	1.08127	0.963553	1120	No evidence	NA
	ebi-a-GCST90010318	Insulin-like growth factor-binding protein-like 1 levels	Inverse variance weighted	2	1.00391	0.900778	1.11884	0.943797	1312	No evidence	NA
	ebi-a-GCST90010320	Kallikrein-10 levels	Inverse variance weighted	3	0.983249	0.936115	1.03276	0.500294	1312	No evidence	NA
	ebi-a-GCST90010322	Leukocyte immunoglobulin-like receptor subfamily A member 5 levels	Wald ratio	1	0.9326	0.847858	1.02581	0.151099	1313	No evidence	NA
	ebi-a-GCST90010323	Leucine-rich repeats and immunoglobulin-like domains protein 1 levels	Wald ratio	1	0.980276	0.936557	1.02604	0.392102	1313	No evidence	NA
	ebi-a-GCST90010324	Low-density lipoprotein receptor-related protein 11 levels	Inverse variance weighted	2	0.943231	0.885205	1.00506	0.0712006	1313	No evidence	NA
	ebi-a-GCST90010326	Meprin A subunit beta levels	Wald ratio	1	1.0083	0.851449	1.19404	0.923699	1200	No evidence	NA
	ebi-a-GCST90010332	Neuronal pentraxin receptor levels	Inverse variance weighted	7	0.984448	0.954069	1.0158	0.327056	1313	No evidence	NA
	ebi-a-GCST90010334	Paired immunoglobulin-like type 2 receptor beta levels	Inverse variance weighted	3	0.992485	0.935887	1.05251	0.801196	1313	No evidence	NA
	ebi-a-GCST90010336	Dihydropteridine reductase levels	Inverse variance weighted	2	0.993821	0.905843	1.09034	0.895726	1313	No evidence	NA
	ebi-a-GCST90010339	Inactive tyrosine-protein kinase transmembrane receptor ROR1 levels	Wald ratio	1	1.02488	0.907155	1.15789	0.692974	1313	No evidence	NA
	ebi-a-GCST90010340	Reticulon-4 receptor levels	Wald ratio	1	1.02	0.922154	1.12824	0.700291	1312	No evidence	NA
	ebi-a-GCST90010342	Syndecan-4 levels	Wald ratio	1	1.03457	0.929659	1.15132	0.533288	1313	No evidence	NA
	ebi-a-GCST90010345	Serpin B8 levels	Wald ratio	1	0.975814	0.91266	1.04334	0.473243	1254	No evidence	NA
	ebi-a-GCST90010346	Sialic acid-binding Ig-like lectin 7 levels	Wald ratio	1	1.17142	0.993944	1.38059	0.0590891	1313	No evidence	NA
	ebi-a-GCST90010348	Sclerostin levels	Wald ratio	1	1.16147	1.03083	1.30868	0.0139432	1312	Suggestive	NA
	ebi-a-GCST90010349	Scavenger receptor cysteine-rich domain-containing group B protein levels	Wald ratio	1	1.01761	0.935697	1.10669	0.683524	1272	No evidence	NA
	ebi-a-GCST90010350	Sulfatase-modifying factor 2 levels	Inverse variance weighted	5	0.995627	0.929155	1.06685	0.901059	1312	No evidence	NA
	ebi-a-GCST90010352	Thimet oligopeptidase levels	Wald ratio	1	1.0019	0.923626	1.0868	0.963553	1313	No evidence	NA
	ebi-a-GCST90010353	Thyrotropin subunit beta levels	Wald ratio	1	1.05409	0.940708	1.18113	0.364274	1285	No evidence	NA
	ebi-a-GCST90010355	Thymidine phosphorylase levels	Wald ratio	1	0.987262	0.892011	1.09269	0.804405	1313	No evidence	NA
	ebi-a-GCST90011994	Interleukin-8 levels	Inverse variance weighted	2	1.06206	0.802205	1.40609	0.674064	21758	No evidence	NA
	ebi-a-GCST90011995	Vascular endothelial growth factor levels	Inverse variance weighted	5	0.976468	0.918402	1.0382	0.446458	21758	No evidence	NA
	ebi-a-GCST90011996	Adrenomedullin levels	Inverse variance weighted	3	0.982362	0.817367	1.18066	0.849546	21758	No evidence	NA
	ebi-a-GCST90011998	Growth differentiation factor-15 levels	Inverse variance weighted	2	0.985502	0.880937	1.10248	0.798574	21758	No evidence	NA
	ebi-a-GCST90011999	Placenta growth factor levels	Wald ratio	1	0.979917	0.760024	1.26343	0.875659	21758	No evidence	NA
	ebi-a-GCST90012000	E-selectin levels	Inverse variance weighted	8	1.03516	0.973281	1.10097	0.271859	21758	No evidence	NA
	ebi-a-GCST90012001	Epidermal growth factor levels	Wald ratio	1	1.22831	0.976426	1.54516	0.0790458	21758	No evidence	NA
	ebi-a-GCST90012002	Osteoprotegerin levels	Inverse variance weighted	7	0.999108	0.896917	1.11294	0.98706	21758	No evidence	NA
	ebi-a-GCST90012004	Interleukin-1-receptor antagonist levels	Inverse variance weighted	4	0.974486	0.878713	1.0807	0.624366	21758	No evidence	NA
	ebi-a-GCST90012005	Interleukin-6 levels	Wald ratio	1	1.09764	0.925389	1.30195	0.284769	21758	No evidence	NA
	ebi-a-GCST90012006	Cystatin-B levels	Inverse variance weighted	4	0.984614	0.915417	1.05904	0.676641	21758	No evidence	NA
	ebi-a-GCST90012007	Monocyte chemoattractant protein-1 levels	Inverse variance weighted	6	0.99405	0.820158	1.20481	0.951498	21758	No evidence	NA
	ebi-a-GCST90012008	Kallikrein-6 levels	Inverse variance weighted	2	1.1912	1.00321	1.41441	0.0458729	21758	Suggestive	NA
	ebi-a-GCST90012009	Galectin-3 levels	Inverse variance weighted	7	1.01912	0.950328	1.09289	0.595338	21758	No evidence	NA
	ebi-a-GCST90012010	Proteinase-activated receptor 1 levels	Inverse variance weighted	3	1.08667	0.849534	1.38999	0.508145	21758	No evidence	NA
	ebi-a-GCST90012011	TNF-related apoptosis-inducing ligand levels	Inverse variance weighted	8	0.973477	0.904828	1.04734	0.471252	21758	No evidence	NA
	ebi-a-GCST90012012	kallikrein-11 levels	Inverse variance weighted	2	1.02712	0.864257	1.22067	0.761299	21758	No evidence	NA
	ebi-a-GCST90012013	Angiopoietin-1 receptor levels	Inverse variance weighted	7	1.03121	0.972685	1.09326	0.302559	21758	No evidence	NA
	ebi-a-GCST90012014	Tissue factor levels	Inverse variance weighted	7	1.00214	0.924264	1.08659	0.958603	21758	No evidence	NA
	ebi-a-GCST90012015	Tumor necrosis factor receptor 1 levels	Inverse variance weighted	4	1.01199	0.800766	1.27892	0.920529	21758	No evidence	NA
	ebi-a-GCST90012016	Platelet-derived growth factor subunit B levels	Inverse variance weighted	7	1.0134	0.872874	1.17654	0.86129	21758	No evidence	NA
	ebi-a-GCST90012017	Interleukin-27 levels	Inverse variance weighted	10	1.05613	0.981493	1.13645	0.144165	21758	No evidence	NA
	ebi-a-GCST90012018	Macrophage colony-stimulating factor 1 levels	Wald ratio	1	1.05616	0.891691	1.25095	0.526979	21758	No evidence	NA
	ebi-a-GCST90012019	C-X-C motif chemokine 1 levels	Inverse variance weighted	2	0.984933	0.885165	1.09595	0.780541	21758	No evidence	NA
	ebi-a-GCST90012020	Lectin-like oxidized LDL receptor 1 levels	Inverse variance weighted	4	1.03827	0.776749	1.38784	0.799767	21758	No evidence	NA
	ebi-a-GCST90012021	TNF-related apoptosis-inducing ligand receptor 2 levels	Inverse variance weighted	4	1.02187	0.930285	1.12247	0.651561	21758	No evidence	NA
	ebi-a-GCST90012022	Fibroblast growth factor 23 levels	Inverse variance weighted	7	0.921734	0.790832	1.0743	0.297011	21758	No evidence	NA
	ebi-a-GCST90012023	Stem cell factor levels	Inverse variance weighted	12	1.00591	0.902085	1.12169	0.915542	21758	No evidence	NA
	ebi-a-GCST90012024	Interleukin-18 levels	Inverse variance weighted	7	0.918819	0.842389	1.00218	0.0560373	21758	No evidence	NA
	ebi-a-GCST90012025	Interleukin-6 receptor subunit alpha levels	Inverse variance weighted	7	0.984052	0.889189	1.08904	0.755914	21758	No evidence	NA
	ebi-a-GCST90012026	Tumor necrosis factor receptor 2 levels	Inverse variance weighted	6	1.06597	0.903611	1.25749	0.448601	21758	No evidence	NA
	ebi-a-GCST90012027	Matrix metalloproteinase-3 levels	Inverse variance weighted	7	0.989155	0.925989	1.05663	0.746022	21758	No evidence	NA
	ebi-a-GCST90012028	Heat shock 27 kDa protein levels	Inverse variance weighted	2	0.999582	0.822392	1.21495	0.996651	21758	No evidence	NA
	ebi-a-GCST90012029	Tumor necrosis factor ligand superfamily member 14 levels	Wald ratio	1	1.1021	0.887604	1.36842	0.378686	21758	No evidence	NA
	ebi-a-GCST90012031	Myeloperoxidase levels	Inverse variance weighted	10	0.946485	0.726137	1.2337	0.68418	21758	No evidence	NA
	ebi-a-GCST90012033	Matrix metalloproteinase-1 levels	Inverse variance weighted	7	0.975819	0.909565	1.0469	0.495012	21758	No evidence	NA
	ebi-a-GCST90012034	Resistin levels	Inverse variance weighted	13	1.00183	0.899874	1.11534	0.973376	21758	No evidence	NA
	ebi-a-GCST90012035	Tumor necrosis factor receptor superfamily member 6 levels	Inverse variance weighted	2	0.994404	0.881147	1.12222	0.927518	21758	No evidence	NA
	ebi-a-GCST90012036	Pappalysin-1 levels	Inverse variance weighted	8	0.962634	0.853364	1.0859	0.535591	21758	No evidence	NA
	ebi-a-GCST90012037	Pentraxin-related protein PTX3 levels	Inverse variance weighted	4	0.959135	0.868678	1.05901	0.40906	21758	No evidence	NA
	ebi-a-GCST90012038	Renin levels	Inverse variance weighted	4	0.965913	0.697925	1.3368	0.834306	21758	No evidence	NA
	ebi-a-GCST90012039	Chitinase-3-like protein 1 levels	Inverse variance weighted	6	0.966038	0.899572	1.03742	0.3421	21758	No evidence	NA
	ebi-a-GCST90012040	ST2 protein levels	Inverse variance weighted	9	0.984114	0.884708	1.09469	0.768185	21758	No evidence	NA
	ebi-a-GCST90012041	Kidney injury molecule 1 levels	Inverse variance weighted	11	1.06896	1.002	1.1404	0.043342	21758	Suggestive	NA
	ebi-a-GCST90012043	Membrane-bound aminopeptidase P levels	Inverse variance weighted	4	0.949826	0.796831	1.1322	0.56566	21758	No evidence	NA
	ebi-a-GCST90012044	TNF-related activation-induced cytokine levels	Inverse variance weighted	5	0.987147	0.879888	1.10748	0.82554	21758	No evidence	NA
	ebi-a-GCST90012045	Hepatocyte growth factor levels	Inverse variance weighted	2	1.08573	0.779918	1.51145	0.626031	21758	No evidence	NA
	ebi-a-GCST90012046	P-selectin glycoprotein ligand 1 levels	Inverse variance weighted	4	0.986179	0.914457	1.06353	0.717904	21758	No evidence	NA
	ebi-a-GCST90012047	Myoglobin levels	Wald ratio	1	0.593738	0.352148	1.00107	0.0504668	21758	No evidence	NA
	ebi-a-GCST90012048	Thrombomodulin levels	Inverse variance weighted	6	1.00594	0.907569	1.11497	0.910242	21758	No evidence	NA
	ebi-a-GCST90012049	Pro-interleukin-16 levels	Inverse variance weighted	6	1.04079	0.97273	1.11362	0.246565	21758	No evidence	NA
	ebi-a-GCST90012050	Matrix metalloproteinase-10 levels	Inverse variance weighted	5	1.01039	0.919747	1.10998	0.829287	21758	No evidence	NA
	ebi-a-GCST90012051	Urokinase plasminogen activator surface receptor levels	Inverse variance weighted	6	1.00747	0.870084	1.16654	0.920765	21758	No evidence	NA
	ebi-a-GCST90012052	C-C motif chemokine 4 levels	Inverse variance weighted	5	1.00294	0.942516	1.06723	0.926313	21758	No evidence	NA
	ebi-a-GCST90012053	Cathepsin D levels	Inverse variance weighted	7	1.07376	0.966576	1.19282	0.184718	21758	No evidence	NA
	ebi-a-GCST90012054	Receptor for advanced glycosylation end products levels	Inverse variance weighted	6	0.907963	0.731497	1.127	0.381209	21758	No evidence	NA
	ebi-a-GCST90012055	C-C motif chemokine 3 levels	Inverse variance weighted	6	0.965551	0.87514	1.0653	0.484629	21758	No evidence	NA
	ebi-a-GCST90012056	Matrix metalloproteinase-7 levels	Inverse variance weighted	4	0.987319	0.875147	1.11387	0.835685	21758	No evidence	NA
	ebi-a-GCST90012057	C-X-C motif chemokine 6 levels	Inverse variance weighted	4	0.977358	0.916873	1.04183	0.482266	21758	No evidence	NA
	ebi-a-GCST90012058	Melusin levels	Wald ratio	1	1.12414	0.904208	1.39757	0.292122	21758	No evidence	NA
	ebi-a-GCST90012059	C-X-C motif chemokine 16 levels	Inverse variance weighted	12	1.00743	0.906288	1.11986	0.89092	21758	No evidence	NA
	ebi-a-GCST90012060	Dickkopf-related protein 1 levels	Inverse variance weighted	9	0.977301	0.881357	1.08369	0.663187	21758	No evidence	NA
	ebi-a-GCST90012061	SIR2-like protein 2 levels	Wald ratio	1	1.16814	0.831478	1.64113	0.370242	21758	No evidence	NA
	ebi-a-GCST90012062	Galanin peptide levels	Inverse variance weighted	5	1.02718	0.924728	1.14098	0.616898	21758	No evidence	NA
	ebi-a-GCST90012063	Agouti-related protein levels	Inverse variance weighted	3	1.28962	1.00327	1.6577	0.0470871	21758	Suggestive	NA
	ebi-a-GCST90012064	Protein S100-A12 levels	Inverse variance weighted	3	1.05812	0.954927	1.17246	0.280567	21758	No evidence	NA
	ebi-a-GCST90012065	Tumor necrosis factor receptor superfamily member 5 levels	Inverse variance weighted	3	0.96193	0.897318	1.03119	0.273898	21758	No evidence	NA
	ebi-a-GCST90012066	Tissue-type plasminogen activator levels	Inverse variance weighted	2	1.01627	0.673203	1.53415	0.938793	21758	No evidence	NA
	ebi-a-GCST90012067	Proheparin-binding EGF-like growth factor levels	Inverse variance weighted	5	0.989822	0.844361	1.16034	0.899616	21758	No evidence	NA
	ebi-a-GCST90012068	Endothelial cell-specific molecule 1 levels	Inverse variance weighted	2	1.14101	0.945125	1.3775	0.169841	21758	No evidence	NA
	ebi-a-GCST90012069	vascular endothelial growth factor D levels	Inverse variance weighted	4	1.00342	0.885835	1.13661	0.957207	21758	No evidence	NA
	ebi-a-GCST90012070	Matrix metalloproteinase-12 levels	Inverse variance weighted	7	0.976292	0.900666	1.05827	0.559711	21758	No evidence	NA
	ebi-a-GCST90012071	Spondin-1 levels	Inverse variance weighted	2	0.918265	0.75143	1.12214	0.404553	21758	No evidence	NA
	ebi-a-GCST90012072	Caspase 8 levels	Inverse variance weighted	2	0.969118	0.718315	1.30749	0.837339	21758	No evidence	NA
	ebi-a-GCST90012073	Cathepsin L1 levels	Inverse variance weighted	10	1.02486	0.920631	1.1409	0.653567	21758	No evidence	NA
	ebi-a-GCST90012074	CX3CL1 levels	Inverse variance weighted	5	0.981644	0.869082	1.10878	0.765584	21758	No evidence	NA
	ebi-a-GCST90012075	Fatty acid-binding protein, adipocyte levels	Inverse variance weighted	2	0.956779	0.675996	1.35419	0.803139	21758	No evidence	NA
	ebi-a-GCST90012077	C-C motif chemokine 20 levels	Inverse variance weighted	2	1.05119	0.835467	1.3226	0.670125	21758	No evidence	NA
	ebi-a-GCST90012078	Ovarian cancer-related tumor marker CA 125 levels	Inverse variance weighted	3	0.993505	0.87882	1.12316	0.917075	21758	No evidence	NA
	ebi-a-GCST90012080	Follistatin levels	Inverse variance weighted	5	0.969947	0.77371	1.21596	0.791335	21758	No evidence	NA
	ebi-a-GCST90012081	Platelet endothelial cell adhesion molecule levels	Inverse variance weighted	4	1.0358	0.95279	1.12604	0.40922	21758	No evidence	NA
	ebi-a-GCST90012082	N-terminal prohormone brain natriuretic peptide levels	Wald ratio	1	0.955241	0.832314	1.09632	0.514701	21758	No evidence	NA
	ebi-a-GCST90012083	Eosinophil cationic protein levels	Wald ratio	1	1.24114	0.869014	1.77261	0.234851	21758	No evidence	NA
	ebi-a-GCST90012104	Bioavailable testosterone levels	Inverse variance weighted	87	1.01788	0.834149	1.24208	0.861484	382988	No evidence	NA
	ebi-a-GCST90012105	Estradiol levels	Inverse variance weighted	11	0.44565	0.109743	1.80973	0.258316	206927	No evidence	NA
	ebi-a-GCST90012110	Sex hormone-binding globulin levels adjusted for BMI	Inverse variance weighted	385	1.01799	0.839984	1.23373	0.855701	368929	No evidence	NA
	ebi-a-GCST90012111	Sex hormone-binding globulin levels	Inverse variance weighted	326	0.998141	0.818016	1.21793	0.985377	370125	No evidence	NA
	ebi-a-GCST90012114	Total testosterone levels	Inverse variance weighted	146	1.07153	0.820566	1.39926	0.611833	425097	No evidence	NA
	ebi-a-GCST90013405	Liver enzyme levels (alanine transaminase)	Inverse variance weighted	208	0.968546	0.437489	2.14424	0.937178	437267	No evidence	NA
	ebi-a-GCST90013422	Ultradistal forearm bone mineral density	Inverse variance weighted	11	0.978565	0.879799	1.08842	0.689773	21907	No evidence	NA
	ebi-a-GCST90014240	Forced expiratory volume in 1 second x sex interaction	Wald ratio	1	0.547474	0.123922	2.41869	0.426739	303612	No evidence	NA
	ebi-a-GCST90014242	Peak expiratory flow x sex interaction	Inverse variance weighted	2	2.10601	0.995646	4.45468	0.0513451	303612	No evidence	NA
	ebi-a-GCST90014266	Retinal nerve fibre layer (RNFL) thickness	Inverse variance weighted	24	1.02138	0.996883	1.04649	0.0876334	31434	No evidence	NA
	ebi-a-GCST90014267	Ganglion cell inner plexiform layer (GCIPL) thickness	Inverse variance weighted	21	0.993405	0.971828	1.01546	0.554779	31434	No evidence	NA
	ebi-a-GCST90014287	DNA methylation-estimated granulocyte proportions	Inverse variance weighted	2	1.72985	0.0296223	101.018	0.791706	34470	No evidence	NA
	ebi-a-GCST90014288	DNA methylation GrimAge acceleration	Inverse variance weighted	3	0.970051	0.883149	1.0655	0.525435	34467	No evidence	NA
	ebi-a-GCST90014289	DNA methylation Hannum age acceleration	Inverse variance weighted	7	1.0005	0.950491	1.05314	0.98483	34449	No evidence	NA
	ebi-a-GCST90014290	Intrinsic epigenetic age acceleration	Inverse variance weighted	22	0.995867	0.966627	1.02599	0.785325	34461	No evidence	NA
	ebi-a-GCST90014291	DNA methylation-estimated plasminogen activator inhibitor-1 levels	Inverse variance weighted	5	0.999944	0.99988	1.00001	0.0833275	34448	No evidence	NA
	ebi-a-GCST90014292	DNA methylation PhenoAge acceleration	Inverse variance weighted	10	0.987082	0.95251	1.02291	0.474739	34463	No evidence	NA
	ebi-a-GCST90016666	Liver volume	Inverse variance weighted	9	0.899409	0.687934	1.17589	0.43821	32860	No evidence	NA
	ebi-a-GCST90016667	Spleen volume	Inverse variance weighted	29	1.01472	0.874989	1.17676	0.846727	32860	No evidence	NA
	ebi-a-GCST90016668	Lung volume	Inverse variance weighted	7	1.04197	0.789194	1.37572	0.771792	32860	No evidence	NA
	ebi-a-GCST90016669	Pancreas volume	Inverse variance weighted	12	1.3612	1.11654	1.65947	0.00228494	31758	Suggestive	NA
	ebi-a-GCST90016670	Kidney volume	Inverse variance weighted	7	1.1602	0.856932	1.5708	0.336435	32860	No evidence	NA
	ebi-a-GCST90016671	Visceral adipose tissue volume	Inverse variance weighted	5	0.61599	0.43816	0.865995	0.00530629	32860	Probable	NA
	ebi-a-GCST90016672	Abdominal subcutaneous adipose tissue volume	Inverse variance weighted	2	0.7091	0.493038	1.01984	0.0637364	32860	No evidence	NA
	ebi-a-GCST90016673	Percent liver fat	Inverse variance weighted	9	0.989582	0.866807	1.12975	0.876851	32858	No evidence	NA
	ebi-a-GCST90016674	Liver iron content	Inverse variance weighted	5	0.995647	0.845334	1.17269	0.958338	32858	No evidence	NA
	ebi-a-GCST90016675	Pancreas fat	Inverse variance weighted	4	0.723517	0.509416	1.0276	0.0706226	25617	No evidence	NA
	ebi-a-GCST90016676	Pancreas iron content	Wald ratio	1	0.285208	0.153416	0.530216	7.32312e-05	25617	Suggestive	NA
	ebi-a-GCST90020053	Frailty index	Inverse variance weighted	12	1.27841	0.755186	2.16416	0.360441	175226	No evidence	NA
	fetuin_a_plasma_level	Fetuin_a_plasma_level	Wald ratio	1	0.684101	0.426858	1.09637	0.114641	7963	No evidence	Males and Females
	gamma-linoleic acid (18:3n6)	Gamma-linoleic acid (18:3n6)	Inverse variance weighted	2	14.5547	2.37801	89.0824	0.00376509	8631	Suggestive	Males and Females
	hormone measurement, estradiol measurement PMID:26014426	Hormone measurement, estradiol measurement	Wald ratio	1	0.953751	0.763055	1.1921	0.677368	2913	No evidence	Males and Females
	hormone measurement, progesterone measurement PMID:26014426	Hormone measurement, progesterone measurement	Inverse variance weighted	3	1.14121	0.99819	1.30472	0.053177	2913	No evidence	Males and Females
	ieu-a-1012	Plasma cortisol	Wald ratio	1	1.13096	0.80781	1.58337	0.473485	12589	No evidence	Males and Females
	ieu-a-1041	Intracranial volume	Wald ratio	1	1	0.999998	1	0.57426	10944	No evidence	Males and Females
	ieu-a-1043	Amygdala volume	Wald ratio	1	1.00041	0.998752	1.00207	0.629337	7875	No evidence	Males and Females
	ieu-a-1045	Hippocampus volume	Inverse variance weighted	2	1.00012	0.999415	1.00083	0.735083	13163	No evidence	Males and Females
	ieu-a-1047	Putamen volume	Inverse variance weighted	2	1.00063	0.999453	1.00181	0.29347	13145	No evidence	Males and Females
	ieu-a-1107	Urinary albumin-to-creatinine ratio	Wald ratio	1	1.81027	0.944424	3.46992	0.0738159	54450	No evidence	Males and Females
	ieu-a-1239	Years of schooling	Inverse variance weighted	289	0.602384	0.518023	0.700483	4.56205e-11	766345	Robust	Males and Females
	ieu-a-1283	Alcohol consumption	Inverse variance weighted	4	1.32752	0.339375	5.1928	0.683923	112176	No evidence	Males and Females
	ieu-a-73	Waist-to-hip ratio	Inverse variance weighted	26	1.02689	0.780824	1.35051	0.849408	212094	No evidence	Males and Females
	ieu-a-999	Body fat	Inverse variance weighted	10	0.785764	0.527796	1.16982	0.235037	100705	No evidence	Males and Females
	ieu-b-24	Age Of Smoking Initiation	Inverse variance weighted	6	0.435371	0.112926	1.67852	0.227135	257349	No evidence	Males and Females
	ieu-b-25	Cigarettes per Day	Inverse variance weighted	19	3.03069	2.26024	4.06375	1.27143e-13	225752	Robust	Males and Females
	ieu-b-29	basophil cell count	Inverse variance weighted	180	1.00538	0.887762	1.13857	0.932673	473992	No evidence	Males and Females
	ieu-b-30	white blood cell count	Inverse variance weighted	442	1.02293	0.939402	1.11388	0.601921	562241	No evidence	Males and Females
	ieu-b-31	monocyte cell count	Inverse variance weighted	456	0.99759	0.935452	1.06386	0.941381	521592	No evidence	Males and Females
	ieu-b-32	lymphocyte cell count	Inverse variance weighted	447	0.964048	0.886897	1.04791	0.389593	521924	No evidence	Males and Females
	ieu-b-33	eosinophil cell count	Inverse variance weighted	401	0.915317	0.844994	0.991492	0.0300458	474227	Suggestive	Males and Females
	ieu-b-34	neutrophil cell count	Inverse variance weighted	381	1.00577	0.919754	1.09983	0.899624	519287	No evidence	Males and Females
	ieu-b-35	C-Reactive protein level	Inverse variance weighted	48	1.04815	0.953787	1.15186	0.328548	204402	No evidence	Males and Females
	ieu-b-38	systolic blood pressure	Inverse variance weighted	421	0.995285	0.989254	1.00135	0.127534	679432	No evidence	Males and Females
	ieu-b-39	diastolic blood pressure	Inverse variance weighted	417	0.994596	0.984482	1.00481	0.298727	745357	No evidence	Males and Females
	ieu-b-40	body mass index	Inverse variance weighted	466	1.18285	1.06503	1.31371	0.00170692	789125	Suggestive	Males and Females
	ieu-b-4879	telomere length	Inverse variance weighted	121	1.49417	1.29314	1.72645	5.12188e-08	472174	Robust	Males and Females
	ieu-b-73	Alcoholic drinks per week	Inverse variance weighted	26	1.21265	0.862808	1.70435	0.266879	532042	No evidence	Males and Females
	iron biomarker measurement, serum iron measurement PMID:25352340	Iron biomarker measurement, serum iron measurement	Inverse variance weighted	3	1.10413	0.928483	1.31301	0.26246	48972	No evidence	Males and Females
	linoleic acid (18:2n6)	Linoleic acid (18:2n6)	Inverse variance weighted	2	0.969966	0.950284	0.990055	0.00355009	8631	Suggestive	Males and Females
	low density lipoprotein cholesterol measurement PMID:24097068	Low density lipoprotein cholesterol measurement	Inverse variance weighted	43	0.934361	0.844769	1.03345	0.18679	93982	No evidence	Males and Females
	met-a-304	Tryptophan	Inverse variance weighted	18	1.34309	0.358911	5.02605	0.661307	5592	No evidence	Males and Females
	met-a-314	Mannose	Wald ratio	1	1.43702	0.730319	2.82758	0.293748	7345	No evidence	Males and Females
	met-a-316	Uridine	Inverse variance weighted	3	1.82481	0.344524	9.66531	0.479464	7354	No evidence	Males and Females
	met-a-319	Arachidonate (20:4n6)	Wald ratio	1	2.59968	1.35719	4.97966	0.00396433	7367	Suggestive	Males and Females
	met-a-320	Deoxycholate	Wald ratio	1	1.0087	0.439927	2.31281	0.983685	4934	No evidence	Males and Females
	met-a-321	Margarate (17:0)	Wald ratio	1	0.998734	0.286189	3.48535	0.998415	7349	No evidence	Males and Females
	met-a-322	Inosine	Wald ratio	1	0.83154	0.554756	1.24642	0.371687	2639	No evidence	Males and Females
	met-a-326	Lysine	Wald ratio	1	0.983976	0.105645	9.16478	0.98868	7363	No evidence	Males and Females
	met-a-327	Methionine	Wald ratio	1	1.71145	0.0198413	147.625	0.813214	7347	No evidence	Males and Females
	met-a-329	Palmitate (16:0)	Wald ratio	1	0.997553	0.0889793	11.1836	0.998415	7352	No evidence	Males and Females
	met-a-330	Nonadecanoate (19:0)	Wald ratio	1	0.997969	0.134356	7.41272	0.998415	7335	No evidence	Males and Females
	met-a-331	Stearate (18:0)	Inverse variance weighted	2	0.994091	0.248871	3.9708	0.993308	7355	No evidence	Males and Females
	met-a-332	Oleate (18:1n9)	Wald ratio	1	0.986201	0.118498	8.20768	0.989745	7323	No evidence	Males and Females
	met-a-333	Pentadecanoate (15:0)	Wald ratio	1	0.645262	0.0581243	7.16333	0.721295	7063	No evidence	Males and Females
	met-a-335	Pipecolate	Wald ratio	1	1.10612	0.380624	3.21445	0.852992	7345	No evidence	Males and Females
	met-a-337	5-oxoproline	Wald ratio	1	1.39721	0.584533	3.33973	0.451868	7354	No evidence	Males and Females
	met-a-338	Pantothenate	Wald ratio	1	0.280114	0.0450324	1.74239	0.172382	7160	No evidence	Males and Females
	met-a-339	4-acetamidobutanoate	Inverse variance weighted	2	3.00795	0.388947	23.2622	0.291338	6523	No evidence	Males and Females
	met-a-344	N-acetylalanine	Wald ratio	1	10.9857	0.150046	804.329	0.27392	7271	No evidence	Males and Females
	met-a-349	Heptanoate (7:0)	Inverse variance weighted	2	5.19788	0.683945	39.5031	0.111186	7355	No evidence	Males and Females
	met-a-350	Laurate (12:0)	Inverse variance weighted	2	0.7463	0.0684365	8.13839	0.810285	7346	No evidence	Males and Females
	met-a-354	Cortisone	Wald ratio	1	21.8134	1.10513	430.562	0.0427967	7136	Suggestive	Males and Females
	met-a-355	Proline	Inverse variance weighted	3	1.4767	0.758379	2.87539	0.251576	7367	No evidence	Males and Females
	met-a-356	Citrulline	Inverse variance weighted	4	1.53123	0.337399	6.94926	0.580871	7325	No evidence	Males and Females
	met-a-357	Biliverdin	Wald ratio	1	0.836645	0.63859	1.09613	0.19564	6252	No evidence	Males and Females
	met-a-359	Gamma-glutamylglutamine	Inverse variance weighted	3	1.03972	0.311541	3.46988	0.949495	7226	No evidence	Males and Females
	met-a-360	Gamma-glutamyltyrosine	Inverse variance weighted	4	0.505496	0.0467128	5.47015	0.57448	7037	No evidence	Males and Females
	met-a-361	Hypoxanthine	Wald ratio	1	1.847	0.41992	8.12398	0.416867	6941	No evidence	Males and Females
	met-a-362	Betaine	Wald ratio	1	7.71863	0.706865	84.2837	0.0938233	7357	No evidence	Males and Females
	met-a-366	Pelargonate (9:0)	Wald ratio	1	2.78431	0.134794	57.5126	0.507442	7356	No evidence	Males and Females
	met-a-368	Beta-hydroxyisovalerate	Wald ratio	1	7.80831	1.06701	57.1405	0.0429829	6864	Suggestive	Males and Females
	met-a-373	X-03094	Inverse variance weighted	5	1.22694	0.346444	4.34522	0.751245	7356	No evidence	Males and Females
	met-a-375	Kynurenine	Inverse variance weighted	4	1.03812	0.364072	2.96012	0.944208	7368	No evidence	Males and Females
	met-a-379	Carnitine	Inverse variance weighted	17	0.579552	0.184971	1.81586	0.349177	7349	No evidence	Males and Females
	met-a-381	N-acetylornithine	Inverse variance weighted	2	0.927297	0.752121	1.14327	0.47982	7146	No evidence	Males and Females
	met-a-382	N1-methyladenosine	Wald ratio	1	0.619988	0.00455562	84.376	0.848758	7365	No evidence	Males and Females
	met-a-383	3-methyl-2-oxovalerate	Inverse variance weighted	3	1.30237	0.306061	5.54194	0.720672	7331	No evidence	Males and Females
	met-a-385	3-phenylpropionate (hydrocinnamate)	Wald ratio	1	0.724378	0.241064	2.1767	0.565696	5829	No evidence	Males and Females
	met-a-393	X-04499--3,4-dihydroxybutyrate	Wald ratio	1	0.459964	0.0840605	2.51685	0.370474	6549	No evidence	Males and Females
	met-a-396	X-18601	Inverse variance weighted	3	1.08668	0.590741	1.99897	0.789226	7226	No evidence	Males and Females
	met-a-399	Indolelactate	Wald ratio	1	1.05962	0.198285	5.66247	0.946009	6939	No evidence	Males and Females
	met-a-402	Eicosapentaenoate (EPA; 20:5n3)	Wald ratio	1	3.66332	1.4907	9.00242	0.00465011	7367	Suggestive	Males and Females
	met-a-403	Estrone 3-sulfate	Wald ratio	1	0.975275	0.736334	1.29175	0.861392	257	No evidence	Males and Females
	met-a-409	Docosahexaenoate (DHA; 22:6n3)	Wald ratio	1	0.769511	0.15715	3.76803	0.746496	7369	No evidence	Males and Females
	met-a-412	X-06246	Wald ratio	1	0.446621	0.0926317	2.15337	0.315232	5275	No evidence	Males and Females
	met-a-414	X-06307	Wald ratio	1	0.669446	0.314698	1.42409	0.297401	1643	No evidence	Males and Females
	met-a-417	Myo-inositol	Inverse variance weighted	2	0.676618	0.147021	3.11391	0.615965	7354	No evidence	Males and Females
	met-a-419	1,5-anhydroglucitol (1,5-AG)	Inverse variance weighted	3	2.00084	0.962184	4.16068	0.0633402	7301	No evidence	Males and Females
	met-a-421	3-methyl-2-oxobutyrate	Wald ratio	1	3.1696	0.294259	34.1413	0.341469	7203	No evidence	Males and Females
	met-a-422	1,6-anhydroglucose	Wald ratio	1	0.546582	0.249405	1.19786	0.131297	3422	No evidence	Males and Females
	met-a-424	1-oleoylglycerol (1-monoolein)	Wald ratio	1	1.33236	0.523481	3.39112	0.54715	5436	No evidence	Males and Females
	met-a-425	1-stearoylglycerol (1-monostearin)	Wald ratio	1	2.27741	0.30521	16.9936	0.422178	6556	No evidence	Males and Females
	met-a-426	X-08402	Inverse variance weighted	2	0.738897	0.216471	2.52214	0.629033	7284	No evidence	Males and Females
	met-a-427	2-hydroxyisobutyrate	Inverse variance weighted	3	0.979139	0.315968	3.03422	0.970858	6180	No evidence	Males and Females
	met-a-429	4-methyl-2-oxopentanoate	Inverse variance weighted	2	1.73062	0.338691	8.84296	0.50986	7329	No evidence	Males and Females
	met-a-430	Phenyllactate (PLA)	Wald ratio	1	0.47257	0.110204	2.02643	0.312906	5702	No evidence	Males and Females
	met-a-431	Homocitrulline	Wald ratio	1	0.633599	0.254184	1.57936	0.327448	3950	No evidence	Males and Females
	met-a-432	Aspartylphenylalanine	Wald ratio	1	0.974399	0.513199	1.85007	0.93681	3838	No evidence	Males and Females
	met-a-433	Levulinate (4-oxovalerate)	Inverse variance weighted	2	1.66338	0.259199	10.6745	0.591618	6535	No evidence	Males and Females
	met-a-434	Palmitoylcarnitine	Wald ratio	1	0.147861	0.035773	0.611154	0.00828815	7259	Suggestive	Males and Females
	met-a-435	X-08988	Wald ratio	1	1.94339	0.124293	30.386	0.635758	7329	No evidence	Males and Females
	met-a-440	X-10395	Wald ratio	1	0.915559	0.147397	5.68702	0.924574	7340	No evidence	Males and Females
	met-a-441	X-10429	Wald ratio	1	0.91506	0.145665	5.74837	0.924574	6388	No evidence	Males and Females
	met-a-444	X-10510	Inverse variance weighted	3	0.669182	0.192264	2.32911	0.527854	7347	No evidence	Males and Females
	met-a-445	1-linoleoylglycerol (1-monolinolein)	Wald ratio	1	1.62359	0.767737	3.43352	0.20469	2759	No evidence	Males and Females
	met-a-446	Indoleacetate	Inverse variance weighted	2	0.808789	0.0475755	13.7495	0.883282	7180	No evidence	Males and Females
	met-a-449	N-acetylglycine	Wald ratio	1	0.375282	0.119205	1.18146	0.0939319	6715	No evidence	Males and Females
	met-a-450	Bilirubin (Z,Z)	Wald ratio	1	0.886667	0.73899	1.06386	0.19564	6393	No evidence	Males and Females
	met-a-457	N-(2-furoyl)glycine	Wald ratio	1	0.860563	0.569015	1.30149	0.476782	522	No evidence	Males and Females
	met-a-460	Androsterone sulfate	Inverse variance weighted	2	1.08046	0.908663	1.28473	0.381095	7338	No evidence	Males and Females
	met-a-461	3-carboxy-4-methyl-5-propyl-2-furanpropanoate (CMPF)	Wald ratio	1	0.973054	0.53634	1.76536	0.928383	7363	No evidence	Males and Females
	met-a-463	Acetylcarnitine	Inverse variance weighted	2	0.347808	0.0491533	2.46108	0.290108	7356	No evidence	Males and Females
	met-a-464	Serine	Inverse variance weighted	2	0.932643	0.239036	3.63888	0.920032	7349	No evidence	Males and Females
	met-a-467	Hexanoylcarnitine	Inverse variance weighted	4	1.29384	0.569259	2.9407	0.538564	7340	No evidence	Males and Females
	met-a-470	Glycochenodeoxycholate	Wald ratio	1	0.955289	0.502965	1.8144	0.888853	6687	No evidence	Males and Females
	met-a-471	2-aminobutyrate	Inverse variance weighted	2	1.09933	0.2802	4.31306	0.891994	7365	No evidence	Males and Females
	met-a-472	Scyllo-inositol	Wald ratio	1	0.796825	0.380339	1.66938	0.547235	6119	No evidence	Males and Females
	met-a-473	Dodecanedioate	Wald ratio	1	0.430023	0.121798	1.51825	0.189783	5130	No evidence	Males and Females
	met-a-474	Gamma-glutamylvaline	Wald ratio	1	2.59372	0.159247	42.245	0.5032	7307	No evidence	Males and Females
	met-a-475	Indolepropionate	Wald ratio	1	0.771683	0.296912	2.00563	0.594828	7358	No evidence	Males and Females
	met-a-476	Butyrylcarnitine	Inverse variance weighted	5	0.923914	0.704757	1.21122	0.56675	7349	No evidence	Males and Females
	met-a-477	Myristoleate (14:1n5)	Wald ratio	1	1.00101	0.371312	2.69857	0.998415	7355	No evidence	Males and Females
	met-a-478	Dehydroisoandrosterone sulfate (DHEA-S)	Inverse variance weighted	2	1.31435	0.746905	2.31291	0.343146	7346	No evidence	Males and Females
	met-a-479	Propionylcarnitine	Inverse variance weighted	4	0.650864	0.125177	3.38419	0.609643	7364	No evidence	Males and Females
	met-a-481	Caprylate (8:0)	Inverse variance weighted	2	0.112387	0.0130697	0.966415	0.0464678	7355	Suggestive	Males and Females
	met-a-482	10-undecenoate (11:1n1)	Inverse variance weighted	2	1.52833	0.832564	2.80555	0.171089	7358	No evidence	Males and Females
	met-a-483	Docosapentaenoate (n3 DPA; 22:5n3)	Wald ratio	1	3.53559	1.06271	11.7628	0.0394781	7373	Suggestive	Males and Females
	met-a-484	X-11204	Inverse variance weighted	2	0.334931	0.034442	3.25704	0.345925	5584	No evidence	Males and Females
	met-a-485	X-02269	Inverse variance weighted	3	1.11902	0.763823	1.6394	0.563813	7256	No evidence	Males and Females
	met-a-489	X-11247	Wald ratio	1	1.11832	0.665003	1.88064	0.673269	6970	No evidence	Males and Females
	met-a-490	X-11261	Inverse variance weighted	2	1.37266	0.63804	2.95311	0.417724	7322	No evidence	Males and Females
	met-a-491	Bilirubin (E,E)*	Wald ratio	1	0.854197	0.672815	1.08448	0.19564	7303	No evidence	Males and Females
	met-a-492	X-02249	Wald ratio	1	0.939452	0.325152	2.71433	0.908144	7369	No evidence	Males and Females
	met-a-495	X-11315	Inverse variance weighted	3	1.03416	0.412067	2.5954	0.942966	7337	No evidence	Males and Females
	met-a-496	X-11317	Inverse variance weighted	2	1.21196	0.260372	5.64134	0.806453	5598	No evidence	Males and Females
	met-a-497	1-linoleoylglycerophosphoethanolamine*	Inverse variance weighted	2	0.416216	0.216106	0.801627	0.008762	7369	Suggestive	Males and Females
	met-a-498	X-11327	Inverse variance weighted	2	1.21591	0.0356312	41.493	0.913563	7229	No evidence	Males and Females
	met-a-499	X-11334	Wald ratio	1	0.968179	0.163592	5.72993	0.971563	5211	No evidence	Males and Females
	met-a-500	3-dehydrocarnitine*	Inverse variance weighted	3	0.440281	0.108303	1.78986	0.25161	7361	No evidence	Males and Females
	met-a-501	Pyroglutamine*	Inverse variance weighted	3	0.788828	0.365169	1.704	0.546075	7354	No evidence	Males and Females
	met-a-502	C-glycosyltryptophan*	Wald ratio	1	1.01107	0.153373	6.66516	0.990873	1756	No evidence	Males and Females
	met-a-504	X-11381	Wald ratio	1	0.464762	0.0861574	2.50709	0.372878	7308	No evidence	Males and Females
	met-a-505	X-03056--N-[3-(2-Oxopyrrolidin-1-yl)propyl]acetamide	Inverse variance weighted	4	1.11891	0.344064	3.63875	0.851864	7363	No evidence	Males and Females
	met-a-506	X-11412	Wald ratio	1	2.40132	0.1535	37.5656	0.532401	6497	No evidence	Males and Females
	met-a-507	X-01911	Wald ratio	1	1.67571	0.862932	3.25404	0.127353	6000	No evidence	Males and Females
	met-a-509	X-11423--O-sulfo-L-tyrosine	Inverse variance weighted	2	0.874425	0.201041	3.8033	0.858008	7318	No evidence	Males and Females
	met-a-510	X-09789	Wald ratio	1	3.89589	1.63572	9.27906	0.00213085	7356	Suggestive	Males and Females
	met-a-513	X-11440	Inverse variance weighted	3	0.997818	0.791894	1.25729	0.98522	7250	No evidence	Males and Females
	met-a-516	X-11444	Wald ratio	1	0.423433	0.148547	1.207	0.107841	7313	No evidence	Males and Females
	met-a-517	X-11445--5-alpha-pregnan-3beta,20alpha-disulfate	Inverse variance weighted	4	0.979309	0.741672	1.29309	0.882784	2537	No evidence	Males and Females
	met-a-518	X-11452	Wald ratio	1	0.528336	0.222315	1.2556	0.148562	6150	No evidence	Males and Females
	met-a-519	X-11469	Inverse variance weighted	3	1.10007	0.736377	1.6434	0.641407	7330	No evidence	Males and Females
	met-a-521	X-11478	Wald ratio	1	0.506082	0.260588	0.982853	0.0443177	6169	Suggestive	Males and Females
	met-a-522	X-11483	Wald ratio	1	0.739117	0.338268	1.61497	0.448421	4274	No evidence	Males and Females
	met-a-524	X-11491	Inverse variance weighted	3	0.84833	0.591863	1.21593	0.370495	6200	No evidence	Males and Females
	met-a-526	HWESASXX*	Inverse variance weighted	2	0.868745	0.46326	1.62915	0.660943	1711	No evidence	Males and Females
	met-a-527	X-11521	Wald ratio	1	2.09912	0.486557	9.05607	0.320148	6753	No evidence	Males and Females
	met-a-528	X-11529	Inverse variance weighted	2	0.919167	0.810605	1.04227	0.188708	6250	No evidence	Males and Females
	met-a-529	X-11530	Wald ratio	1	0.834642	0.634752	1.09748	0.19564	6967	No evidence	Males and Females
	met-a-531	X-11538	Inverse variance weighted	3	1.00521	0.57969	1.74309	0.985233	7355	No evidence	Males and Females
	met-a-534	X-11550	Wald ratio	1	3.30115	0.126347	86.2511	0.473146	7329	No evidence	Males and Females
	met-a-536	X-11593--O-methylascorbate*	Inverse variance weighted	6	1.53624	0.897491	2.62959	0.117439	7344	No evidence	Males and Females
	met-a-537	Adrenate (22:4n6)	Wald ratio	1	3.63802	1.49133	8.87477	0.00453373	7330	Suggestive	Males and Females
	met-a-539	ADSGEGDFXAEGGGVR*	Inverse variance weighted	2	0.908267	0.67392	1.22411	0.527434	3659	No evidence	Males and Females
	met-a-540	X-11786--methylcysteine	Wald ratio	1	0.604446	0.276489	1.32141	0.207092	2773	No evidence	Males and Females
	met-a-541	X-11787	Inverse variance weighted	2	0.95316	0.463949	1.95822	0.8961	7362	No evidence	Males and Females
	met-a-542	X-11792	Inverse variance weighted	3	1.00414	0.825394	1.22158	0.967088	2391	No evidence	Males and Females
	met-a-543	X-11793--oxidized bilirubin*	Inverse variance weighted	2	0.817099	0.596886	1.11856	0.207411	7166	No evidence	Males and Females
	met-a-545	X-11799	Wald ratio	1	0.945045	0.722304	1.23647	0.680217	4817	No evidence	Males and Females
	met-a-548	X-11820	Wald ratio	1	1.50988	0.626427	3.63926	0.358639	5512	No evidence	Males and Females
	met-a-555	X-11858	Wald ratio	1	0.794421	0.540016	1.16868	0.242584	3221	No evidence	Males and Females
	met-a-558	1-arachidonoylglycerophosphocholine*	Inverse variance weighted	3	2.27143	0.98534	5.23615	0.0541868	7063	No evidence	Males and Females
	met-a-559	1-palmitoleoylglycerophosphocholine*	Wald ratio	1	1.00135	0.264321	3.79351	0.998415	7364	No evidence	Males and Females
	met-a-560	X-11905	Inverse variance weighted	2	0.775836	0.501396	1.20049	0.254463	4409	No evidence	Males and Females
	met-a-562	X-12013	Wald ratio	1	1.09798	0.886253	1.36028	0.392447	474	No evidence	Males and Females
	met-a-566	X-12038	Wald ratio	1	2.44906	0.211921	28.3024	0.473146	7315	No evidence	Males and Females
	met-a-568	X-12040	Inverse variance weighted	2	0.979932	0.803892	1.19452	0.840968	171	No evidence	Males and Females
	met-a-570	X-12063	Inverse variance weighted	6	1.06603	0.885665	1.28312	0.49898	6797	No evidence	Males and Females
	met-a-572	Gamma-glutamylphenylalanine	Inverse variance weighted	2	0.353813	0.0158967	7.87482	0.511602	7306	No evidence	Males and Females
	met-a-573	Isobutyrylcarnitine	Inverse variance weighted	3	1.39151	0.896602	2.1596	0.14067	7365	No evidence	Males and Females
	met-a-576	Palmitoleate (16:1n7)	Wald ratio	1	1.00101	0.370311	2.70588	0.998415	7327	No evidence	Males and Females
	met-a-577	Alpha-ketoglutarate	Wald ratio	1	0.999521	0.503168	1.9855	0.998909	1118	No evidence	Males and Females
	met-a-578	Erythronate*	Inverse variance weighted	3	0.238841	0.03149	1.81153	0.165985	7307	No evidence	Males and Females
	met-a-580	X-12092	Inverse variance weighted	5	0.999995	0.892159	1.12086	0.999927	7089	No evidence	Males and Females
	met-a-581	X-12093	Inverse variance weighted	2	1.03719	0.827091	1.30065	0.751876	2759	No evidence	Males and Females
	met-a-582	X-12094	Wald ratio	1	3.1369	0.670916	14.6667	0.146276	7044	No evidence	Males and Females
	met-a-583	X-12095--N1-methyl-3-pyridone-4-carboxamide	Wald ratio	1	3.62737	0.637738	20.632	0.146276	7269	No evidence	Males and Females
	met-a-584	X-12100--hydroxytryptophan*	Inverse variance weighted	2	0.712593	0.146547	3.46503	0.674542	7066	No evidence	Males and Females
	met-a-587	X-12188	Inverse variance weighted	2	1.00098	0.867758	1.15465	0.989288	296	No evidence	Males and Females
	met-a-588	X-12189	Wald ratio	1	1.17188	0.959686	1.431	0.119647	102	No evidence	Males and Females
	met-a-596	X-12244--N-acetylcarnosine	Inverse variance weighted	3	1.5081	0.674938	3.36973	0.31654	6279	No evidence	Males and Females
	met-a-601	ADpSGEGDFXAEGGGVR*	Inverse variance weighted	2	0.984297	0.641002	1.51145	0.94234	3845	No evidence	Males and Females
	met-a-602	1-eicosatrienoylglycerophosphocholine*	Inverse variance weighted	2	2.26131	0.974838	5.24552	0.0573495	7362	No evidence	Males and Females
	met-a-607	1-eicosadienoylglycerophosphocholine*	Wald ratio	1	0.104135	0.0227181	0.477331	0.00359074	6506	Suggestive	Males and Females
	met-a-608	X-12435	Wald ratio	1	0.958578	0.805217	1.14115	0.634351	176	No evidence	Males and Females
	met-a-609	X-12441--12-hydroxyeicosatetraenoate (12-HETE)	Wald ratio	1	1.00355	0.766685	1.31361	0.979393	2725	No evidence	Males and Females
	met-a-610	X-12442--5,8-tetradecadienoate	Wald ratio	1	0.587638	0.297637	1.1602	0.12556	7334	No evidence	Males and Females
	met-a-613	X-12456	Wald ratio	1	0.71285	0.441092	1.15204	0.166943	4533	No evidence	Males and Females
	met-a-615	Octanoylcarnitine	Inverse variance weighted	2	1.49978	1.01453	2.21714	0.0421212	7345	Suggestive	Males and Females
	met-a-616	Alpha-hydroxyisovalerate	Inverse variance weighted	3	0.743254	0.422852	1.30643	0.302488	7222	No evidence	Males and Females
	met-a-618	Decanoylcarnitine	Inverse variance weighted	2	1.50891	0.821647	2.77105	0.184656	7320	No evidence	Males and Females
	met-a-623	5-dodecenoate (12:1n7)	Wald ratio	1	1.0012	0.306142	3.27432	0.998415	7322	No evidence	Males and Females
	met-a-624	Stearidonate (18:4n3)	Wald ratio	1	3.22449	1.27609	8.14781	0.0133054	7330	Suggestive	Males and Females
	met-a-626	10-nonadecenoate (19:1n9)	Wald ratio	1	0.989751	0.205716	4.76194	0.989745	7345	No evidence	Males and Females
	met-a-627	Epiandrosterone sulfate	Inverse variance weighted	2	1.12829	0.872173	1.45961	0.358177	7326	No evidence	Males and Females
	met-a-629	X-12510--2-aminooctanoic acid	Inverse variance weighted	3	0.930409	0.700602	1.2356	0.618229	7132	No evidence	Males and Females
	met-a-630	X-12524	Inverse variance weighted	2	1.20201	0.0904768	15.9692	0.889117	7362	No evidence	Males and Females
	met-a-631	Bilirubin (E,Z or Z,E)*	Wald ratio	1	0.779551	0.534604	1.13673	0.19564	4961	No evidence	Males and Females
	met-a-633	X-12556	Inverse variance weighted	2	0.537878	0.182741	1.58318	0.260221	7049	No evidence	Males and Females
	met-a-634	1-arachidonoylglycerophosphoinositol*	Inverse variance weighted	4	1.30792	0.438355	3.90243	0.630305	7351	No evidence	Males and Females
	met-a-636	X-12644	Inverse variance weighted	3	0.781744	0.278742	2.19243	0.639794	7347	No evidence	Males and Females
	met-a-638	Asparagine	Inverse variance weighted	2	0.521778	0.185564	1.46716	0.217476	7316	No evidence	Males and Females
	met-a-640	X-12696	Inverse variance weighted	2	2.54303	0.934184	6.92264	0.0677371	6994	No evidence	Males and Females
	met-a-641	X-12704	Wald ratio	1	0.984032	0.539828	1.79375	0.958092	1766	No evidence	Males and Females
	met-a-642	X-12712	Wald ratio	1	0.943647	0.694313	1.28252	0.710995	75	No evidence	Males and Females
	met-a-649	X-12740	Wald ratio	1	0.926379	0.514486	1.66803	0.798834	3491	No evidence	Males and Females
	met-a-650	X-12749	Wald ratio	1	0.566366	0.0623464	5.14498	0.613563	6755	No evidence	Males and Females
	met-a-652	Isovalerylcarnitine	Inverse variance weighted	3	0.361856	0.206248	0.634865	0.000394	7344	Probable	Males and Females
	met-a-653	Stearoylcarnitine	Wald ratio	1	0.128099	0.0312169	0.525654	0.00433351	6768	Suggestive	Males and Females
	met-a-654	1-stearoylglycerophosphoethanolamine	Wald ratio	1	0.788079	0.228573	2.71716	0.706078	6929	No evidence	Males and Females
	met-a-656	Bradykinin, des-arg(9)	Inverse variance weighted	3	1.00735	0.879306	1.15404	0.915895	4452	No evidence	Males and Females
	met-a-661	X-12798	Inverse variance weighted	3	1.09663	0.855024	1.4065	0.467562	7119	No evidence	Males and Females
	met-a-665	X-12844	Inverse variance weighted	2	2.42619	0.88463	6.65409	0.0850961	7322	No evidence	Males and Females
	met-a-667	X-12850	Inverse variance weighted	2	0.705272	0.37456	1.32798	0.279495	1212	No evidence	Males and Females
	met-a-668	Laurylcarnitine	Wald ratio	1	1.19646	0.417381	3.42977	0.738509	4925	No evidence	Males and Females
	met-a-670	X-12855	Wald ratio	1	0.712447	0.189531	2.67809	0.615768	4800	No evidence	Males and Females
	met-a-671	X-12990--docosapentaenoic acid (n6-DPA)	Wald ratio	1	5.88728	2.66088	13.0258	1.21205e-05	2545	Suggestive	Males and Females
	met-a-673	X-13069	Wald ratio	1	3.09911	1.02078	9.40896	0.0459017	6381	Suggestive	Males and Females
	met-a-675	X-13215	Inverse variance weighted	2	0.72402	0.131423	3.98867	0.710688	5885	No evidence	Males and Females
	met-a-677	Phenylacetylglutamine	Wald ratio	1	1.03371	0.416635	2.56472	0.942993	7364	No evidence	Males and Females
	met-a-678	Pro-hydroxy-pro	Wald ratio	1	0.294391	0.0352573	2.4581	0.258744	7344	No evidence	Males and Females
	met-a-679	N2,N2-dimethylguanosine	Inverse variance weighted	2	1.24576	0.181068	8.57095	0.823284	4900	No evidence	Males and Females
	met-a-680	Cysteine-glutathione disulfide	Wald ratio	1	0.898643	0.472948	1.7075	0.744182	1982	No evidence	Males and Females
	met-a-681	Oleoylcarnitine	Wald ratio	1	0.178711	0.0497684	0.641729	0.00828815	7263	Suggestive	Males and Females
	met-a-682	1-arachidonoylglycerophosphoethanolamine*	Inverse variance weighted	3	1.70874	0.440109	6.63426	0.438861	7350	No evidence	Males and Females
	met-a-683	X-13429	Inverse variance weighted	3	0.949512	0.730725	1.23381	0.698239	5953	No evidence	Males and Females
	met-a-684	X-13431--nonanoylcarnitine*	Inverse variance weighted	2	1.1302	0.838943	1.52257	0.420823	6234	No evidence	Males and Females
	met-a-685	X-13435	Wald ratio	1	1.70311	0.720463	4.02602	0.225107	6543	No evidence	Males and Females
	met-a-686	X-13477	Wald ratio	1	0.835404	0.202472	3.4469	0.803593	5694	No evidence	Males and Females
	met-a-689	2-stearoylglycerophosphocholine*	Wald ratio	1	0.224436	0.0466926	1.07879	0.0621369	7291	No evidence	Males and Females
	met-a-690	2-linoleoylglycerophosphocholine*	Wald ratio	1	0.792985	0.133422	4.71304	0.798662	6538	No evidence	Males and Females
	met-a-691	X-13496	Wald ratio	1	0.0651128	0.0017302	2.4504	0.14	7217	No evidence	Males and Females
	met-a-693	X-13548	Inverse variance weighted	2	0.458638	0.058475	3.59724	0.458222	5768	No evidence	Males and Females
	met-a-697	2-methylbutyroylcarnitine	Wald ratio	1	7.78745	0.987776	61.3949	0.0513761	7007	No evidence	Males and Females
	met-a-698	Hydroxyisovaleroyl carnitine	Inverse variance weighted	2	0.478319	0.0952511	2.40196	0.37041	5306	No evidence	Males and Females
	met-a-699	Glutaroyl carnitine	Inverse variance weighted	7	0.74159	0.357824	1.53695	0.421366	7256	No evidence	Males and Females
	met-a-700	X-13658	Wald ratio	1	1.30216	0.793808	2.13605	0.295766	1383	No evidence	Males and Females
	met-a-701	X-13671	Wald ratio	1	0.397535	0.0771213	2.04916	0.270231	6883	No evidence	Males and Females
	met-a-702	2-tetradecenoyl carnitine	Wald ratio	1	0.192057	0.0602864	0.611847	0.00525419	6595	Suggestive	Males and Females
	met-a-704	X-13741	Wald ratio	1	1.35156	0.647587	2.82081	0.422246	5035	No evidence	Males and Females
	met-a-706	1-oleoylglycerophosphoethanolamine	Wald ratio	1	0.815168	0.21183	3.13695	0.766293	7302	No evidence	Males and Females
	met-a-707	1-palmitoylglycerophosphoethanolamine	Inverse variance weighted	2	1.07766	0.405858	2.86148	0.880672	7317	No evidence	Males and Females
	met-a-709	Tetradecanedioate	Inverse variance weighted	3	0.830195	0.619296	1.11292	0.213302	5629	No evidence	Males and Females
	met-a-710	2-hydroxypalmitate	Wald ratio	1	3.10599	0.139067	69.3708	0.47452	7348	No evidence	Males and Females
	met-a-711	Hexadecanedioate	Inverse variance weighted	3	0.841496	0.541942	1.30663	0.442072	6447	No evidence	Males and Females
	met-a-712	Dihomo-linolenate (20:3n3 or n6)	Inverse variance weighted	2	2.20518	0.802845	6.057	0.125023	7358	No evidence	Males and Females
	met-a-713	X-13859	Wald ratio	1	0.208624	0.0127062	3.42541	0.272351	6604	No evidence	Males and Females
	met-a-717	X-14086	Wald ratio	1	0.966183	0.412749	2.26169	0.93681	2651	No evidence	Males and Females
	met-a-719	X-14189--leucylalanine	Inverse variance weighted	2	1.02535	0.673927	1.56003	0.906918	2709	No evidence	Males and Females
	met-a-720	X-14205--alpha-glutamyltyrosine	Inverse variance weighted	2	0.661991	0.252381	1.73639	0.401791	1489	No evidence	Males and Females
	met-a-721	X-14208--phenylalanylserine	Inverse variance weighted	2	0.983443	0.662468	1.45993	0.933988	1657	No evidence	Males and Females
	met-a-722	X-14304--leucylalanine	Inverse variance weighted	2	1.02426	0.649722	1.61471	0.91778	2400	No evidence	Males and Females
	met-a-725	X-14473	Wald ratio	1	0.780097	0.296317	2.05372	0.615078	6486	No evidence	Males and Females
	met-a-728	X-14625	Wald ratio	1	1.8198	0.290429	11.4027	0.522516	7092	No evidence	Males and Females
	met-a-729	X-14626	Inverse variance weighted	2	0.773651	0.303607	1.97142	0.590751	6464	No evidence	Males and Females
	met-a-732	X-14662	Wald ratio	1	0.666956	0.30599	1.45374	0.308273	3977	No evidence	Males and Females
	met-a-735	Octadecanedioate	Inverse variance weighted	2	1.66936	0.519212	5.3673	0.389786	6876	No evidence	Males and Females
	met-a-739	Dimethylarginine (SDMA + ADMA)	Wald ratio	1	2.35466	0.0900066	61.6	0.607102	6940	No evidence	Males and Females
	met-a-742	Succinylcarnitine	Inverse variance weighted	5	1.64936	0.843873	3.22371	0.143326	6552	No evidence	Males and Females
	met-a-743	Tryptophan betaine	Wald ratio	1	0.669652	0.49027	0.914667	0.0117126	7014	Suggestive	Males and Females
	met-a-746	5alpha-androstan-3beta,17beta-diol disulfate	Inverse variance weighted	2	1.09113	0.645549	1.84426	0.74467	6934	No evidence	Males and Females
	met-a-747	4-androsten-3beta,17beta-diol disulfate 1*	Inverse variance weighted	2	1.06741	0.860025	1.32479	0.553956	7355	No evidence	Males and Females
	met-a-748	4-androsten-3beta,17beta-diol disulfate 2*	Inverse variance weighted	2	0.710173	0.383803	1.31407	0.275685	7333	No evidence	Males and Females
	met-a-751	Palmitoyl sphingomyelin	Inverse variance weighted	2	0.283606	0.0509543	1.57852	0.150206	7366	No evidence	Males and Females
	met-a-753	Cis-4-decenoyl carnitine	Inverse variance weighted	2	1.80065	1.11126	2.91773	0.0169229	7219	Suggestive	Males and Females
	met-c-838	Acetoacetate	Inverse variance weighted	2	0.947889	0.578252	1.55381	0.831919	19257	No evidence	Males and Females
	met-c-839	Acetate	Wald ratio	1	0.70935	0.419007	1.20088	0.201076	24742	No evidence	Males and Females
	met-c-840	Alanine	Inverse variance weighted	6	0.892209	0.755327	1.0539	0.179521	22569	No evidence	Males and Females
	met-c-842	Apolipoprotein A-I	Inverse variance weighted	10	1.04998	0.904714	1.21856	0.520929	18400	No evidence	Males and Females
	met-c-846	3-hydroxybutyrate	Wald ratio	1	0.77065	0.496614	1.1959	0.245225	24147	No evidence	Males and Females
	met-c-852	22:6, docosahexaenoic acid	Inverse variance weighted	6	1.11699	0.942748	1.32344	0.201021	13498	No evidence	Males and Females
	met-c-854	Description of average fatty acid chain length, not actual carbon number	Wald ratio	1	0.872979	0.585563	1.30147	0.50494	13473	No evidence	Males and Females
	met-c-855	Omega-3 fatty acids	Inverse variance weighted	6	1.09788	0.925555	1.30228	0.283749	13544	No evidence	Males and Females
	met-c-856	Omega-6 fatty acids	Inverse variance weighted	12	0.941713	0.859004	1.03238	0.200383	13502	No evidence	Males and Females
	met-c-857	Omega-7, omega-9 and saturated fatty acids	Inverse variance weighted	7	0.988436	0.878674	1.11191	0.846424	13506	No evidence	Males and Females
	met-c-858	Free cholesterol	Inverse variance weighted	12	0.954512	0.879125	1.03636	0.267398	13497	No evidence	Males and Females
	met-c-860	Glutamine	Inverse variance weighted	5	0.999518	0.866421	1.15306	0.99472	24167	No evidence	Males and Females
	met-c-862	Glycoproteins	Inverse variance weighted	11	1.00928	0.94491	1.07803	0.783533	18726	No evidence	Males and Females
	met-c-863	Glycoprotein acetyls	Inverse variance weighted	7	0.930763	0.807912	1.07229	0.320464	19270	No evidence	Males and Females
	met-c-873	Isoleucine	Wald ratio	1	0.830459	0.587087	1.17472	0.293748	22549	No evidence	Males and Females
	met-c-893	18:2, linoleic acid (LA)	Inverse variance weighted	13	0.941893	0.85788	1.03413	0.209156	13523	No evidence	Males and Females
	met-c-894	Lactate	Inverse variance weighted	2	0.901153	0.614925	1.32061	0.593491	22644	No evidence	Males and Females
	met-c-897	Leucine	Inverse variance weighted	3	0.881763	0.7182	1.08258	0.229345	22500	No evidence	Males and Females
	met-c-916	Mono-unsaturated fatty acids	Inverse variance weighted	7	1.00003	0.887088	1.12735	0.999628	13535	No evidence	Males and Females
	met-c-917	Other polyunsaturated fatty acids than 18:2	Inverse variance weighted	11	1.08472	1.01625	1.15781	0.0145036	13549	Suggestive	Males and Females
	met-c-918	Phosphatidylcholine and other cholines	Inverse variance weighted	6	1.0024	0.899105	1.11757	0.965484	13539	No evidence	Males and Females
	met-c-920	Pyruvate	Inverse variance weighted	2	0.87495	0.647183	1.18288	0.385219	22529	No evidence	Males and Females
	met-c-933	Serum total cholesterol	Inverse variance weighted	20	0.971889	0.899867	1.04968	0.467937	21488	No evidence	Males and Females
	met-c-935	Sphingomyelins	Inverse variance weighted	8	0.975681	0.853992	1.11471	0.717183	13471	No evidence	Males and Females
	met-c-937	Total phosphoglycerides	Inverse variance weighted	8	0.958229	0.863317	1.06357	0.422672	13514	No evidence	Males and Females
	met-c-940	Valine	Inverse variance weighted	5	0.98627	0.801206	1.21408	0.896255	24898	No evidence	Males and Females
	moderate_to_vigourous_PA	moderate_to_vigourous_PA	Inverse variance weighted	4	0.75039	0.439058	1.28248	0.293651	592552	No evidence	Males and Females
	prot-a-1	APOBEC1 complementation factor	Wald ratio	1	0.99224	0.897711	1.09672	0.878789	3301	No evidence	Males and Females
	prot-a-10	Histo-blood group ABO system transferase	Inverse variance weighted	3	0.992037	0.96076	1.02433	0.624744	3301	No evidence	Males and Females
	prot-a-100	Angiopoietin-related protein 7	Wald ratio	1	1.2036	0.956721	1.51418	0.113594	3301	No evidence	Males and Females
	prot-a-1000	RNA-binding protein EWS	Inverse variance weighted	2	1.02353	0.962721	1.08818	0.456705	3301	No evidence	Males and Females
	prot-a-1002	Exosome complex component RRP40	Wald ratio	1	0.941393	0.841665	1.05294	0.290467	3301	No evidence	Males and Females
	prot-a-1003	Exostosin-like 2	Wald ratio	1	0.992362	0.885371	1.11228	0.895194	3301	No evidence	Males and Females
	prot-a-1004	Ezrin	Wald ratio	1	1.03163	0.962494	1.10573	0.378922	3301	No evidence	Males and Females
	prot-a-1005	Coagulation factor Xa	Inverse variance weighted	4	1.00899	0.926581	1.09873	0.836885	3301	No evidence	Males and Females
	prot-a-1006	Coagulation Factor X	Inverse variance weighted	2	0.998604	0.909135	1.09688	0.976736	3301	No evidence	Males and Females
	prot-a-1009	Coagulation Factor VIII	Wald ratio	1	0.936768	0.755203	1.16198	0.552356	3301	No evidence	Males and Females
	prot-a-101	Ankyrin-2	Wald ratio	1	1.04519	0.948642	1.15156	0.371441	3301	No evidence	Males and Females
	prot-a-1011	Fatty acid-binding protein, liver	Wald ratio	1	1.05151	0.892977	1.2382	0.546888	3301	No evidence	Males and Females
	prot-a-1018	Fumarylacetoacetase	Wald ratio	1	0.977285	0.924888	1.03265	0.413798	3301	No evidence	Males and Females
	prot-a-1020	Protein FAM107A	Wald ratio	1	0.933806	0.785701	1.10983	0.436981	3301	No evidence	Males and Females
	prot-a-1024	Protein FAM150B	Wald ratio	1	1.07622	0.912812	1.26889	0.381966	3301	No evidence	Males and Females
	prot-a-1025	Protein FAM151A	Wald ratio	1	0.991956	0.884427	1.11256	0.890272	3301	No evidence	Males and Females
	prot-a-1027	Protein FAM163A	Inverse variance weighted	2	0.95625	0.884581	1.03373	0.260381	3301	No evidence	Males and Females
	prot-a-103	Ankyrin repeat domain-containing protein 46	Inverse variance weighted	2	0.883149	0.727001	1.07283	0.210651	3301	No evidence	Males and Females
	prot-a-1031	Protein FAM171B	Wald ratio	1	1.09805	0.989573	1.21841	0.0779877	3301	No evidence	Males and Females
	prot-a-1033	Protein FAM173A	Wald ratio	1	1.11918	0.909161	1.37772	0.28829	3301	No evidence	Males and Females
	prot-a-1034	Membrane protein FAM174A	Wald ratio	1	1.00554	0.946005	1.06882	0.859189	3301	No evidence	Males and Females
	prot-a-1037	Protein FAM177A1	Inverse variance weighted	2	1.05084	1.00336	1.10058	0.0355526	3301	Suggestive	Males and Females
	prot-a-1038	Protein FAM189A2	Inverse variance weighted	2	1.03651	0.949399	1.13162	0.423312	3301	No evidence	Males and Females
	prot-a-1041	Protein FAM19A3	Wald ratio	1	1.02191	0.825091	1.26569	0.842574	3301	No evidence	Males and Females
	prot-a-1042	Protein FAM19A4	Wald ratio	1	0.961432	0.766864	1.20537	0.733154	3301	No evidence	Males and Females
	prot-a-1043	Protein FAM19A5	Wald ratio	1	1.15241	0.853249	1.55647	0.354929	3301	No evidence	Males and Females
	prot-a-1045	Pseudokinase FAM20A	Inverse variance weighted	4	0.986363	0.904246	1.07594	0.756858	3301	No evidence	Males and Females
	prot-a-1046	Glycosaminoglycan xylosylkinase	Inverse variance weighted	3	0.958364	0.864972	1.06184	0.416234	3301	No evidence	Males and Females
	prot-a-1047	Redox-regulatory protein FAM213A	Wald ratio	1	1.00845	0.861361	1.18066	0.916689	3301	No evidence	Males and Females
	prot-a-1048	Protein FAM24B	Wald ratio	1	1.22577	0.936563	1.60429	0.138164	3301	No evidence	Males and Females
	prot-a-105	Acidic leucine-rich nuclear phosphoprotein 32 family member B	Inverse variance weighted	2	0.979819	0.865503	1.10924	0.747379	3301	No evidence	Males and Females
	prot-a-1050	Protein FAM3B	Inverse variance weighted	4	1.037	0.961586	1.11833	0.3456	3301	No evidence	Males and Females
	prot-a-1051	Protein FAM3D	Inverse variance weighted	3	0.962925	0.921047	1.00671	0.0958449	3301	No evidence	Males and Females
	prot-a-1054	Prolyl endopeptidase FAP	Inverse variance weighted	2	0.985807	0.852833	1.13952	0.846681	3301	No evidence	Males and Females
	prot-a-1055	Phenylalanine--tRNA ligase, mitochondrial	Wald ratio	1	1.01622	0.899206	1.14846	0.79658	3301	No evidence	Males and Females
	prot-a-1058	Tumor necrosis factor receptor superfamily member 6	Wald ratio	1	0.9929	0.91141	1.08168	0.870451	3301	No evidence	Males and Females
	prot-a-1063	Fructose-1,6-bisphosphatase 1	Wald ratio	1	1.06896	0.920517	1.24135	0.381966	3301	No evidence	Males and Females
	prot-a-1064	Fructose-1,6-bisphosphatase isozyme 2	Wald ratio	1	0.909498	0.716008	1.15527	0.436981	3301	No evidence	Males and Females
	prot-a-107	Annexin A1	Wald ratio	1	1.02833	0.96392	1.09704	0.397274	3301	No evidence	Males and Females
	prot-a-1072	Low affinity immunoglobulin epsilon Fc receptor	Wald ratio	1	0.964216	0.87685	1.06029	0.452058	3301	No evidence	Males and Females
	prot-a-1074	Low affinity immunoglobulin gamma Fc region receptor II-a	Inverse variance weighted	2	0.991895	0.969111	1.01521	0.492443	3301	No evidence	Males and Females
	prot-a-1075	Low affinity immunoglobulin gamma Fc region receptor II-b	Inverse variance weighted	3	1.02717	0.948958	1.11184	0.507003	3301	No evidence	Males and Females
	prot-a-1076	Low affinity immunoglobulin gamma Fc region receptor III-B	Inverse variance weighted	3	1.00094	0.921971	1.08667	0.982134	3301	No evidence	Males and Females
	prot-a-1077	Ficolin-1	Inverse variance weighted	2	0.996705	0.944602	1.05168	0.904096	3301	No evidence	Males and Females
	prot-a-1078	Ficolin-2	Inverse variance weighted	2	0.945756	0.880503	1.01585	0.126267	3301	No evidence	Males and Females
	prot-a-1081	Fc receptor-like protein 3	Inverse variance weighted	2	0.975662	0.909576	1.04655	0.49111	3301	No evidence	Males and Females
	prot-a-1082	Fc receptor-like protein 4	Wald ratio	1	0.98274	0.946391	1.02048	0.365211	3301	No evidence	Males and Females
	prot-a-1084	Fc receptor-like protein 6	Inverse variance weighted	2	1.01459	0.957966	1.07456	0.62104	3301	No evidence	Males and Females
	prot-a-1088	Fibroblast growth factor 1	Inverse variance weighted	2	0.998104	0.852586	1.16846	0.98117	3301	No evidence	Males and Females
	prot-a-1089	Fibroblast growth factor 16	Wald ratio	1	0.922881	0.771801	1.10353	0.378922	3301	No evidence	Males and Females
	prot-a-109	Annexin A2	Wald ratio	1	1.01993	0.974376	1.06761	0.397274	3301	No evidence	Males and Females
	prot-a-1091	Fibroblast growth factor 19	Wald ratio	1	0.974011	0.827994	1.14578	0.750655	3301	No evidence	Males and Females
	prot-a-1097	Fibroblast growth factor 7	Inverse variance weighted	3	1.02905	0.915448	1.15674	0.631392	3301	No evidence	Males and Females
	prot-a-1099	Fibroblast growth factor 8 isoform B	Inverse variance weighted	2	1.03844	0.812271	1.32759	0.763434	3301	No evidence	Males and Females
	prot-a-11	Acetyl-CoA carboxylase 2	Wald ratio	1	1.05573	0.874909	1.27391	0.571549	3301	No evidence	Males and Females
	prot-a-110	Annexin A9	Inverse variance weighted	2	0.945232	0.779011	1.14692	0.568131	3301	No evidence	Males and Females
	prot-a-1102	Fibroblast growth factor receptor 2	Wald ratio	1	0.836092	0.678157	1.03081	0.0937503	3301	No evidence	Males and Females
	prot-a-1103	Fibroblast growth factor receptor 3	Inverse variance weighted	2	0.98266	0.776513	1.24353	0.884227	3301	No evidence	Males and Females
	prot-a-1106	Tyrosine-protein kinase Fgr	Wald ratio	1	1.06072	0.9451	1.19048	0.316792	3301	No evidence	Males and Females
	prot-a-1107	Bis(5'-adenosyl)-triphosphatase	Inverse variance weighted	2	0.993943	0.822614	1.20095	0.94981	3301	No evidence	Males and Females
	prot-a-1108	Fibrinogen C domain-containing protein 1	Wald ratio	1	0.930207	0.727747	1.18899	0.563456	3301	No evidence	Males and Females
	prot-a-1110	Vascular endothelial growth factor D	Inverse variance weighted	2	1.01073	0.885374	1.15382	0.874527	3301	No evidence	Males and Females
	prot-a-1112	Four-jointed box protein 1	Inverse variance weighted	2	1.00327	0.860205	1.17012	0.966844	3301	No evidence	Males and Females
	prot-a-1113	Peptidyl-prolyl cis-trans isomerase FKBP14	Wald ratio	1	1.16237	1.01639	1.32931	0.0279931	3301	Suggestive	Males and Females
	prot-a-1114	Peptidyl-prolyl cis-trans isomerase FKBP2	Wald ratio	1	1.01572	0.849223	1.21485	0.864448	3301	No evidence	Males and Females
	prot-a-1115	Inactive peptidyl-prolyl cis-trans isomerase FKBP6	Inverse variance weighted	3	1.00175	0.972345	1.03204	0.908423	3301	No evidence	Males and Females
	prot-a-1116	Peptidyl-prolyl cis-trans isomerase FKBP7	Inverse variance weighted	2	1.00192	0.938861	1.06922	0.953784	3301	No evidence	Males and Females
	prot-a-1117	Filamin-A	Inverse variance weighted	3	1.09174	0.972188	1.22599	0.137988	3301	No evidence	Males and Females
	prot-a-112	AP-4 complex subunit mu-1	Inverse variance weighted	6	0.946058	0.87958	1.01756	0.135784	3301	No evidence	Males and Females
	prot-a-1123	Leucine-rich repeat transmembrane protein FLRT2	Wald ratio	1	1.00651	0.877688	1.15425	0.925957	3301	No evidence	Males and Females
	prot-a-1124	Leucine-rich repeat transmembrane protein FLRT3	Inverse variance weighted	2	1.13044	1.05074	1.21618	0.00101254	3301	Suggestive	Males and Females
	prot-a-1126	Receptor-type tyrosine-protein kinase FLT3	Inverse variance weighted	3	1.05067	0.948281	1.16412	0.344721	3301	No evidence	Males and Females
	prot-a-1129	Vascular endothelial growth factor receptor 3	Inverse variance weighted	3	1.00965	0.974742	1.04582	0.592559	3301	No evidence	Males and Females
	prot-a-113	Apoptotic protease-activating factor 1	Wald ratio	1	1.04481	0.944273	1.15606	0.39575	3301	No evidence	Males and Females
	prot-a-1133	Fibronectin type III domain-containing protein 5	Wald ratio	1	0.988121	0.856192	1.14038	0.87017	3301	No evidence	Males and Females
	prot-a-1134	Glutamate carboxypeptidase 2	Inverse variance weighted	2	1.07829	0.966913	1.2025	0.175384	3301	No evidence	Males and Females
	prot-a-1139	Tyrosine-protein kinase FRK	Wald ratio	1	1.11688	0.938244	1.32952	0.21383	3301	No evidence	Males and Females
	prot-a-1140	Secreted frizzled-related protein 3	Inverse variance weighted	2	0.983547	0.924111	1.0468	0.601903	3301	No evidence	Males and Females
	prot-a-1142	Follistatin	Wald ratio	1	0.956537	0.731698	1.25047	0.745156	3301	No evidence	Males and Females
	prot-a-1143	Follistatin-related protein 1	Inverse variance weighted	2	0.930399	0.817	1.05954	0.27665	3301	No evidence	Males and Females
	prot-a-1146	Follistatin-related protein 4	Inverse variance weighted	2	0.953224	0.838388	1.08379	0.464513	3301	No evidence	Males and Females
	prot-a-1148	Ferritin	Inverse variance weighted	3	0.984203	0.909904	1.06457	0.690911	3301	No evidence	Males and Females
	prot-a-115	Amyloid beta A4 precursor protein-binding family B member 1	Wald ratio	1	1.12063	0.907923	1.38317	0.288901	3301	No evidence	Males and Females
	prot-a-1150	Furin	Inverse variance weighted	2	0.98763	0.815538	1.19604	0.898608	3301	No evidence	Males and Females
	prot-a-1151	Alpha-(1,3)-fucosyltransferase 10	Wald ratio	1	1.01613	0.950971	1.08576	0.635982	3301	No evidence	Males and Females
	prot-a-1152	Galactoside 3(4)-L-fucosyltransferase	Wald ratio	1	1.0178	0.979783	1.0573	0.363612	3301	No evidence	Males and Females
	prot-a-1153	Alpha-(1,3)-fucosyltransferase 5	Inverse variance weighted	3	1.00318	0.950888	1.05836	0.907367	3301	No evidence	Males and Females
	prot-a-1154	Alpha-(1,6)-fucosyltransferase	Inverse variance weighted	3	1.03269	0.995951	1.07078	0.0817753	3301	No evidence	Males and Females
	prot-a-1155	Alpha-(1,3)-fucosyltransferase 9	Inverse variance weighted	2	1.00062	0.951535	1.05225	0.980605	3301	No evidence	Males and Females
	prot-a-1156	Fragile X mental retardation syndrome-related protein 1	Wald ratio	1	1.1529	0.903988	1.47034	0.251562	3301	No evidence	Males and Females
	prot-a-116	Amyloid beta A4 precursor protein-binding family B member 2	Wald ratio	1	1.05118	0.954966	1.15708	0.308149	3301	No evidence	Males and Females
	prot-a-1160	Protein G6b	Wald ratio	1	0.91942	0.740433	1.14167	0.446929	3301	No evidence	Males and Females
	prot-a-1161	Gamma-aminobutyric acid receptor-associated protein-like 1	Wald ratio	1	1.02568	0.96935	1.08529	0.378922	3301	No evidence	Males and Females
	prot-a-1162	Gamma-aminobutyric acid receptor-associated protein-like 2	Wald ratio	1	1.06111	0.925347	1.2168	0.39575	3301	No evidence	Males and Females
	prot-a-1163	Gamma-aminobutyric acid type B receptor subunit 2	Inverse variance weighted	2	0.944022	0.811906	1.09764	0.453923	3301	No evidence	Males and Females
	prot-a-1166	Galanin peptides	Inverse variance weighted	3	1.04509	0.946997	1.15333	0.380499	3301	No evidence	Males and Females
	prot-a-1168	Polypeptide N-acetylgalactosaminyltransferase 11	Inverse variance weighted	2	1.05524	0.835403	1.33292	0.651925	3301	No evidence	Males and Females
	prot-a-1169	Polypeptide N-acetylgalactosaminyltransferase 16	Wald ratio	1	0.815769	0.609085	1.09259	0.171947	3301	No evidence	Males and Females
	prot-a-1170	Polypeptide N-acetylgalactosaminyltransferase 1	Inverse variance weighted	4	1.01584	0.920008	1.12165	0.755904	3301	No evidence	Males and Females
	prot-a-1174	Galanin-like peptide	Inverse variance weighted	3	1.06558	0.948306	1.19737	0.28562	3301	No evidence	Males and Females
	prot-a-1178	Guanylate-binding protein 6	Inverse variance weighted	3	1.04628	0.961283	1.13879	0.295322	3301	No evidence	Males and Females
	prot-a-1180	Grancalcin	Wald ratio	1	1.02997	0.956387	1.10921	0.434895	3301	No evidence	Males and Females
	prot-a-1181	Glucagon	Wald ratio	1	1.00494	0.836612	1.20713	0.957989	3301	No evidence	Males and Females
	prot-a-1183	Glucokinase	Wald ratio	1	1.11709	0.95379	1.30835	0.169679	3301	No evidence	Males and Females
	prot-a-1184	Glucokinase regulatory protein	Wald ratio	1	0.913218	0.740596	1.12607	0.39575	3301	No evidence	Males and Females
	prot-a-1188	Beta-1,3-galactosyl-O-glycosyl-glycoprotein beta-1,6-N-acetylglucosaminyltransferase 4	Inverse variance weighted	2	1.03834	0.925085	1.16546	0.523137	3301	No evidence	Males and Females
	prot-a-1189	Guanine deaminase	Wald ratio	1	1.20851	1.02067	1.43093	0.0279931	3301	Suggestive	Males and Females
	prot-a-1193	Growth/differentiation factor 11	Wald ratio	1	0.717826	0.581218	0.886542	0.00208306	3301	Suggestive	Males and Females
	prot-a-1194	Growth/differentiation factor 11/8	Inverse variance weighted	4	0.971782	0.848223	1.11334	0.679934	3301	No evidence	Males and Females
	prot-a-1195	Growth/differentiation factor 15	Inverse variance weighted	2	0.973052	0.854335	1.10827	0.680707	3301	No evidence	Males and Females
	prot-a-1196	Growth/differentiation factor 5	Inverse variance weighted	2	1.00597	0.971597	1.04155	0.737289	3301	No evidence	Males and Females
	prot-a-1199	GTP-binding protein GEM	Inverse variance weighted	2	1.0065	0.97459	1.03946	0.693301	3301	No evidence	Males and Females
	prot-a-120	Serum amyloid P-component	Inverse variance weighted	2	0.92977	0.761845	1.13471	0.473682	3301	No evidence	Males and Females
	prot-a-1201	GDNF family receptor alpha-1	Wald ratio	1	1.04686	0.927515	1.18155	0.458378	3301	No evidence	Males and Females
	prot-a-1202	GDNF family receptor alpha-2	Wald ratio	1	0.934309	0.845562	1.03237	0.182074	3301	No evidence	Males and Females
	prot-a-1204	GDNF family receptor alpha-like	Inverse variance weighted	3	1.08434	0.990118	1.18753	0.0808324	3301	No evidence	Males and Females
	prot-a-1205	ADP-ribosylation factor-binding protein GGA1	Wald ratio	1	1.03956	0.954976	1.13163	0.370242	3301	No evidence	Males and Females
	prot-a-1206	ADP-ribosylation factor-binding protein GGA3	Wald ratio	1	1.03686	0.957926	1.1223	0.370242	3301	No evidence	Males and Females
	prot-a-1207	Gamma-glutamyl hydrolase	Inverse variance weighted	2	1.03891	0.882695	1.22277	0.646128	3301	No evidence	Males and Females
	prot-a-121	DNA-(apurinic or apyrimidinic site) lyase	Wald ratio	1	1.02475	0.96835	1.08444	0.397274	3301	No evidence	Males and Females
	prot-a-1211	Growth hormone receptor	Wald ratio	1	1.05846	0.874574	1.28102	0.559515	3301	No evidence	Males and Females
	prot-a-1213	Gap junction alpha-1 protein	Inverse variance weighted	2	1.04532	0.929217	1.17592	0.460615	3301	No evidence	Males and Females
	prot-a-1216	D-glucuronyl C5-epimerase	Inverse variance weighted	2	1.00181	0.967287	1.03757	0.919446	3301	No evidence	Males and Females
	prot-a-1220	Glutaredoxin-2, mitochondrial	Inverse variance weighted	2	1.02016	0.943304	1.10327	0.617519	3301	No evidence	Males and Females
	prot-a-1221	Glycosyltransferase 8 domain-containing protein 1	Wald ratio	1	1.03525	0.990746	1.08175	0.122275	3301	No evidence	Males and Females
	prot-a-1223	Glycolipid transfer protein domain-containing protein 2	Inverse variance weighted	3	1.00514	0.912707	1.10693	0.917101	3301	No evidence	Males and Females
	prot-a-1225	Glia maturation factor gamma	Wald ratio	1	1.02842	0.963814	1.09735	0.397274	3301	No evidence	Males and Females
	prot-a-1226	Guanine nucleotide-binding protein G(k) subunit alpha	Inverse variance weighted	2	1.04036	0.978608	1.106	0.205042	3301	No evidence	Males and Females
	prot-a-1228	Granulysin	Inverse variance weighted	3	0.995758	0.911943	1.08728	0.9245	3301	No evidence	Males and Females
	prot-a-1229	Glycine N-methyltransferase	Wald ratio	1	1.06549	0.986111	1.15126	0.10829	3301	No evidence	Males and Females
	prot-a-123	Amyloid-like protein 2	Wald ratio	1	0.829664	0.6938	0.992133	0.0407009	3301	Suggestive	Males and Females
	prot-a-1230	Glucosamine-6-phosphate isomerase 1	Wald ratio	1	1.06731	0.918327	1.24046	0.39575	3301	No evidence	Males and Females
	prot-a-1231	Glucosamine 6-phosphate N-acetyltransferase	Inverse variance weighted	2	1.08092	0.94445	1.2371	0.258476	3301	No evidence	Males and Females
	prot-a-1233	Progonadoliberin-1	Inverse variance weighted	2	0.991901	0.901118	1.09183	0.868114	3301	No evidence	Males and Females
	prot-a-1234	Progonadoliberin-2	Wald ratio	1	0.88896	0.755155	1.04647	0.157303	3301	No evidence	Males and Females
	prot-a-1238	Golgi membrane protein 1	Inverse variance weighted	2	0.958239	0.909433	1.00966	0.109737	3301	No evidence	Males and Females
	prot-a-1239	RAB6-interacting golgin	Inverse variance weighted	2	1.01869	0.900622	1.15223	0.768293	3301	No evidence	Males and Females
	prot-a-124	Adipocyte plasma membrane-associated protein	Inverse variance weighted	2	0.924654	0.817028	1.04646	0.2147	3301	No evidence	Males and Females
	prot-a-1240	Golgi SNAP receptor complex member 1	Inverse variance weighted	2	1.02284	0.925545	1.13036	0.657924	3301	No evidence	Males and Females
	prot-a-1241	Aspartate aminotransferase, cytoplasmic	Inverse variance weighted	2	1.02318	0.927906	1.12823	0.645902	3301	No evidence	Males and Females
	prot-a-1243	Platelet glycoprotein V	Wald ratio	1	1.00472	0.837709	1.20503	0.95949	3301	No evidence	Males and Females
	prot-a-1245	Glypican-1	Inverse variance weighted	2	0.943272	0.852964	1.04314	0.255367	3301	No evidence	Males and Females
	prot-a-1246	Glypican-3	Inverse variance weighted	2	0.960373	0.832206	1.10828	0.580086	3301	No evidence	Males and Females
	prot-a-1247	Glypican-5	Inverse variance weighted	2	0.981607	0.944851	1.01979	0.340396	3301	No evidence	Males and Females
	prot-a-1248	Glypican-6	Wald ratio	1	1.03541	0.856427	1.25181	0.719292	3301	No evidence	Males and Females
	prot-a-1249	Glycerophosphocholine phosphodiesterase GPCPD1	Wald ratio	1	1.094	0.889135	1.34606	0.39575	3301	No evidence	Males and Females
	prot-a-1250	Glycerol-3-phosphate dehydrogenase 1-like protein	Inverse variance weighted	3	1.05266	0.977197	1.13395	0.1763	3301	No evidence	Males and Females
	prot-a-1251	Glycoprotein hormone alpha-2	Wald ratio	1	1.00388	0.941021	1.07093	0.906622	3301	No evidence	Males and Females
	prot-a-1252	Glucose-6-phosphate isomerase	Wald ratio	1	1.02993	0.965584	1.09857	0.370242	3301	No evidence	Males and Females
	prot-a-1253	Phosphatidylinositol-glycan-specific phospholipase D	Wald ratio	1	1.0135	0.924725	1.11079	0.774379	3301	No evidence	Males and Females
	prot-a-1255	Transmembrane glycoprotein NMB	Wald ratio	1	0.978388	0.855894	1.11841	0.748849	3301	No evidence	Males and Females
	prot-a-126	Apolipoprotein A-V	Wald ratio	1	0.989895	0.880945	1.11232	0.864448	3301	No evidence	Males and Females
	prot-a-1262	Probable G-protein coupled receptor 135	Wald ratio	1	1.012	0.938783	1.09092	0.755596	3301	No evidence	Males and Females
	prot-a-1265	Glutathione peroxidase 7	Wald ratio	1	0.995042	0.928203	1.06669	0.888571	3301	No evidence	Males and Females
	prot-a-1267	GRAM domain-containing protein 1C	Inverse variance weighted	2	1.01441	0.966468	1.06473	0.562418	3301	No evidence	Males and Females
	prot-a-1270	Growth factor receptor-bound protein 14	Wald ratio	1	1.02053	0.897936	1.15987	0.755596	3301	No evidence	Males and Females
	prot-a-1271	Growth factor receptor-bound protein 2	Wald ratio	1	1.04169	0.947982	1.14465	0.39575	3301	No evidence	Males and Females
	prot-a-1272	Growth factor receptor-bound protein 7	Inverse variance weighted	3	0.996623	0.880432	1.12815	0.957342	3301	No evidence	Males and Females
	prot-a-1273	Gremlin-1	Wald ratio	1	0.959645	0.85923	1.0718	0.465109	3301	No evidence	Males and Females
	prot-a-1274	Gremlin-2	Wald ratio	1	0.970165	0.795814	1.18271	0.764426	3301	No evidence	Males and Females
	prot-a-1275	Glutamate receptor 4	Wald ratio	1	1.03802	0.801563	1.34422	0.777257	3301	No evidence	Males and Females
	prot-a-1276	Glutamate receptor ionotropic, delta-2	Wald ratio	1	0.983745	0.881344	1.09804	0.77011	3301	No evidence	Males and Females
	prot-a-1277	Granulins	Inverse variance weighted	3	1.01618	0.93645	1.10269	0.700277	3301	No evidence	Males and Females
	prot-a-128	DNA dC->dU-editing enzyme APOBEC-3G	Wald ratio	1	1.08953	0.893906	1.32797	0.39575	3301	No evidence	Males and Females
	prot-a-1280	Gastrin-releasing peptide	Inverse variance weighted	2	1.01101	0.908347	1.12528	0.841092	3301	No evidence	Males and Females
	prot-a-1282	GSK3-beta interaction protein	Wald ratio	1	0.803408	0.617428	1.04541	0.103223	3301	No evidence	Males and Females
	prot-a-1283	Glutathione S-transferase A1	Inverse variance weighted	2	0.933884	0.872925	0.999099	0.0470157	3301	Suggestive	Males and Females
	prot-a-1285	Glutathione S-transferase A4	Inverse variance weighted	2	1.01307	0.892707	1.14967	0.840486	3301	No evidence	Males and Females
	prot-a-1287	Glutathione S-transferase Mu 1	Inverse variance weighted	2	0.965695	0.808431	1.15355	0.700304	3301	No evidence	Males and Females
	prot-a-1288	Glutathione S-transferase omega-1	Inverse variance weighted	3	0.964799	0.93416	0.996442	0.0295207	3301	Suggestive	Males and Females
	prot-a-129	Apolipoprotein D	Inverse variance weighted	2	1.0846	0.979998	1.20038	0.116524	3301	No evidence	Males and Females
	prot-a-1290	Glutathione S-transferase P	Inverse variance weighted	2	1.03195	0.965267	1.10325	0.356083	3301	No evidence	Males and Females
	prot-a-1291	Glutathione S-transferase theta-2B	Wald ratio	1	0.947945	0.767049	1.1715	0.620721	3301	No evidence	Males and Females
	prot-a-1292	General transcription factor II-I	Wald ratio	1	1.04076	0.949093	1.14127	0.39575	3301	No evidence	Males and Females
	prot-a-1293	Guanylyl cyclase-activating protein 1	Wald ratio	1	1.00515	0.930343	1.08597	0.896447	3301	No evidence	Males and Females
	prot-a-1294	Guanylate cyclase activator 2B	Wald ratio	1	0.983917	0.807914	1.19826	0.871903	3301	No evidence	Males and Females
	prot-a-1295	Glucoside xylosyltransferase 1	Inverse variance weighted	2	1.05984	0.917889	1.22375	0.42826	3301	No evidence	Males and Females
	prot-a-1297	Granzyme A	Wald ratio	1	0.743885	0.606931	0.911742	0.00437118	3301	Suggestive	Males and Females
	prot-a-1298	Granzyme B	Inverse variance weighted	3	0.99357	0.919243	1.07391	0.870822	3301	No evidence	Males and Females
	prot-a-13	Arf-GAP with coiled-coil, ANK repeat and PH domain-containing protein 2	Wald ratio	1	1.06765	0.925211	1.23202	0.370242	3301	No evidence	Males and Females
	prot-a-1300	Granzyme H	Wald ratio	1	0.913487	0.727881	1.14642	0.434895	3301	No evidence	Males and Females
	prot-a-1301	Granzyme K	Inverse variance weighted	2	0.779792	0.509717	1.19297	0.251542	3301	No evidence	Males and Females
	prot-a-1302	Granzyme M	Wald ratio	1	0.792001	0.678194	0.924904	0.00321574	3301	Suggestive	Males and Females
	prot-a-1303	Histone H1x	Wald ratio	1	1.05627	0.934271	1.19421	0.381966	3301	No evidence	Males and Females
	prot-a-1305	GDH/6PGL endoplasmic bifunctional protein	Inverse variance weighted	5	1.03102	0.987605	1.07635	0.163973	3301	No evidence	Males and Females
	prot-a-1306	3-hydroxyanthranilate 3,4-dioxygenase	Inverse variance weighted	4	0.986362	0.947129	1.02722	0.50724	3301	No evidence	Males and Females
	prot-a-1308	Hyaluronan and proteoglycan link protein 1	Wald ratio	1	0.857777	0.645842	1.13926	0.289351	3301	No evidence	Males and Females
	prot-a-1310	Hepatitis A virus cellular receptor 1	Inverse variance weighted	2	1.06856	0.946367	1.20653	0.284489	3301	No evidence	Males and Females
	prot-a-1311	Hepatitis A virus cellular receptor 2	Wald ratio	1	1.01593	0.965391	1.06912	0.543787	3301	No evidence	Males and Females
	prot-a-1313	Heparin-binding EGF-like growth factor	Inverse variance weighted	3	1.04443	0.942079	1.1579	0.408731	3301	No evidence	Males and Females
	prot-a-1315	Hemoglobin subunit gamma-1	Wald ratio	1	0.98449	0.822753	1.17802	0.864448	3301	No evidence	Males and Females
	prot-a-1316	Hemoglobin subunit theta-1	Wald ratio	1	0.98252	0.790881	1.22059	0.873429	3301	No evidence	Males and Females
	prot-a-1317	Hemoglobin subunit zeta	Inverse variance weighted	3	1.00965	0.969826	1.05112	0.639853	3301	No evidence	Males and Females
	prot-a-1318	Hydroxycarboxylic acid receptor 2	Inverse variance weighted	2	1.04411	0.887465	1.22839	0.602763	3301	No evidence	Males and Females
	prot-a-132	Apolipoprotein E (isoform E2)	Wald ratio	1	0.877059	0.731212	1.052	0.157443	3301	No evidence	Males and Females
	prot-a-1320	Histone deacetylase 8	Wald ratio	1	0.902372	0.740596	1.09949	0.308149	3301	No evidence	Males and Females
	prot-a-1322	Haloacid dehalogenase-like hydrolase domain-containing protein 2	Inverse variance weighted	2	0.983748	0.8826	1.09649	0.767235	3301	No evidence	Males and Females
	prot-a-1323	Vigilin	Wald ratio	1	1.06337	0.922779	1.22538	0.39575	3301	No evidence	Males and Females
	prot-a-1327	HEPACAM family member 2	Inverse variance weighted	2	1.12184	0.955564	1.31705	0.16012	3301	No evidence	Males and Females
	prot-a-1329	Probable E3 ubiquitin-protein ligase HERC1	Wald ratio	1	0.863251	0.695839	1.07094	0.181256	3301	No evidence	Males and Females
	prot-a-1331	E3 ISG15--protein ligase HERC5	Wald ratio	1	1.05785	0.870584	1.2854	0.571549	3301	No evidence	Males and Females
	prot-a-1332	Hemojuvelin	Inverse variance weighted	3	1.09887	0.971748	1.24262	0.132814	3301	No evidence	Males and Females
	prot-a-1334	Hepatocyte growth factor	Wald ratio	1	0.974381	0.816411	1.16292	0.773674	3301	No evidence	Males and Females
	prot-a-1338	Histidine triad nucleotide-binding protein 1	Wald ratio	1	0.963852	0.780868	1.18972	0.73178	3301	No evidence	Males and Females
	prot-a-134	Apolipoprotein L1	Inverse variance weighted	2	0.94881	0.890926	1.01046	0.101813	3301	No evidence	Males and Females
	prot-a-1340	Homeodomain-interacting protein kinase 3	Wald ratio	1	1.01341	0.83725	1.22664	0.89123	3301	No evidence	Males and Females
	prot-a-1341	Histone H1.2	Inverse variance weighted	2	0.969212	0.84382	1.11324	0.658197	3301	No evidence	Males and Females
	prot-a-1343	Hexokinase-1	Inverse variance weighted	2	1.07481	0.968325	1.193	0.175319	3301	No evidence	Males and Females
	prot-a-1344	Hexokinase-2	Inverse variance weighted	2	1.02468	0.959884	1.09384	0.464511	3301	No evidence	Males and Females
	prot-a-1345	HLA class II histocompatibility antigen, DM alpha chain	Inverse variance weighted	2	1.062	0.934968	1.20629	0.354731	3301	No evidence	Males and Females
	prot-a-1346	HLA class II histocompatibility antigen, DP beta 1 chain	Inverse variance weighted	2	1.06983	0.939428	1.21833	0.30877	3301	No evidence	Males and Females
	prot-a-1351	High mobility group protein B1	Wald ratio	1	1.0254	0.967541	1.08672	0.397274	3301	No evidence	Males and Females
	prot-a-1352	High mobility group protein B2	Wald ratio	1	1.03171	0.963611	1.10462	0.370242	3301	No evidence	Males and Females
	prot-a-1353	High mobility group protein B3	Wald ratio	1	1.0256	0.969441	1.08502	0.378922	3301	No evidence	Males and Females
	prot-a-1357	Non-histone chromosomal protein HMG-14	Inverse variance weighted	2	1.0008	0.954958	1.04884	0.973316	3301	No evidence	Males and Females
	prot-a-1358	Heme oxygenase 2	Wald ratio	1	1.06013	0.930055	1.20839	0.381966	3301	No evidence	Males and Females
	prot-a-1360	Hepatocyte nuclear factor 4-alpha	Inverse variance weighted	4	1.00322	0.906589	1.11016	0.95033	3301	No evidence	Males and Females
	prot-a-1361	Heterogeneous nuclear ribonucleoproteins A2/B1	Wald ratio	1	1.02519	0.967808	1.08597	0.397274	3301	No evidence	Males and Females
	prot-a-1362	Heterogeneous nuclear ribonucleoprotein A/B	Wald ratio	1	1.02711	0.965422	1.09275	0.397274	3301	No evidence	Males and Females
	prot-a-1364	Heterogeneous nuclear ribonucleoproteins C1/C2	Inverse variance weighted	2	0.99315	0.901423	1.09421	0.889425	3301	No evidence	Males and Females
	prot-a-1365	Heterogeneous nuclear ribonucleoprotein D-like	Wald ratio	1	1.02652	0.969394	1.08702	0.370242	3301	No evidence	Males and Females
	prot-a-1367	Heterogeneous nuclear ribonucleoprotein M	Inverse variance weighted	2	1.02407	0.961719	1.09047	0.457962	3301	No evidence	Males and Females
	prot-a-1369	Haptoglobin	Inverse variance weighted	4	0.995284	0.946339	1.04676	0.854228	3301	No evidence	Males and Females
	prot-a-1370	15-hydroxyprostaglandin dehydrogenase [NAD(+)]	Inverse variance weighted	2	1.05526	0.963391	1.15589	0.247087	3301	No evidence	Males and Females
	prot-a-1371	Hematopoietic prostaglandin D synthase	Wald ratio	1	1.04004	0.971566	1.11335	0.258528	3301	No evidence	Males and Females
	prot-a-1374	Ribonuclease UK114	Wald ratio	1	1.03228	0.940654	1.13283	0.502919	3301	No evidence	Males and Females
	prot-a-1375	Heparan sulfate glucosamine 3-O-sulfotransferase 3A1	Wald ratio	1	1.04964	0.928933	1.18604	0.436981	3301	No evidence	Males and Females
	prot-a-1376	Heparan sulfate glucosamine 3-O-sulfotransferase 3B1	Wald ratio	1	1.05134	0.849729	1.30077	0.644889	3301	No evidence	Males and Females
	prot-a-1378	Heparan-sulfate 6-O-sulfotransferase 1	Wald ratio	1	0.975615	0.835156	1.1397	0.755596	3301	No evidence	Males and Females
	prot-a-138	MICOS complex subunit MIC26	Wald ratio	1	0.912957	0.726401	1.14742	0.434895	3301	No evidence	Males and Females
	prot-a-1386	Endoplasmin	Wald ratio	1	1.01498	0.986512	1.04426	0.305723	3301	No evidence	Males and Females
	prot-a-1387	Heat shock 70 kDa protein 1-like	Wald ratio	1	1.01272	0.935227	1.09664	0.755596	3301	No evidence	Males and Females
	prot-a-1388	Heat shock 70 kDa protein 6	Wald ratio	1	1.02541	0.875526	1.20096	0.755596	3301	No evidence	Males and Females
	prot-a-1389	Oxidoreductase HTATIP2	Inverse variance weighted	3	1.04143	0.942411	1.15086	0.425779	3301	No evidence	Males and Females
	prot-a-139	Amyloid beta A4 protein	Wald ratio	1	0.89416	0.727151	1.09953	0.288901	3301	No evidence	Males and Females
	prot-a-1391	Histatin-1	Wald ratio	1	1.08933	0.981044	1.20956	0.109216	3301	No evidence	Males and Females
	prot-a-1393	Hyaluronidase-1	Inverse variance weighted	2	0.954149	0.768594	1.1845	0.67055	3301	No evidence	Males and Females
	prot-a-1396	Bone sialoprotein 2	Wald ratio	1	1.05532	0.901726	1.23507	0.502258	3301	No evidence	Males and Females
	prot-a-1397	Intercellular adhesion molecule 1	Inverse variance weighted	3	1.01545	0.990167	1.04139	0.233294	3301	No evidence	Males and Females
	prot-a-1398	Intercellular adhesion molecule 2	Inverse variance weighted	2	0.955132	0.785991	1.16067	0.644344	3301	No evidence	Males and Females
	prot-a-14	Acyl-CoA-binding domain-containing protein 6	Wald ratio	1	1.04412	0.945096	1.15352	0.39575	3301	No evidence	Males and Females
	prot-a-1400	Intercellular adhesion molecule 4	Wald ratio	1	1.06197	0.891453	1.26511	0.500746	3301	No evidence	Males and Females
	prot-a-1401	Intercellular adhesion molecule 5	Inverse variance weighted	3	0.96492	0.916588	1.0158	0.173181	3301	No evidence	Males and Females
	prot-a-1403	Inducible T-cell costimulator	Inverse variance weighted	3	1.01839	0.951057	1.09049	0.601567	3301	No evidence	Males and Females
	prot-a-1406	ICOS ligand	Inverse variance weighted	2	1.0008	0.943924	1.0611	0.978723	3301	No evidence	Males and Females
	prot-a-1407	DNA-binding protein inhibitor ID-1	Wald ratio	1	1.15135	0.941204	1.40841	0.170477	3301	No evidence	Males and Females
	prot-a-1408	DNA-binding protein inhibitor ID-2	Wald ratio	1	1.0537	0.867945	1.27921	0.597045	3301	No evidence	Males and Females
	prot-a-1410	Indoleamine 2,3-dioxygenase 1	Inverse variance weighted	2	1.03887	0.969881	1.11276	0.27673	3301	No evidence	Males and Females
	prot-a-1411	Alpha-L-iduronidase	Inverse variance weighted	3	1.02429	0.926033	1.13298	0.640868	3301	No evidence	Males and Females
	prot-a-1415	Gamma-interferon-inducible protein 16	Wald ratio	1	1.04886	0.942475	1.16726	0.381966	3301	No evidence	Males and Females
	prot-a-1416	Interferon-induced protein with tetratricopeptide repeats 2	Wald ratio	1	1.05071	0.853179	1.29399	0.641508	3301	No evidence	Males and Females
	prot-a-1417	Interferon-induced protein with tetratricopeptide repeats 3	Wald ratio	1	1.05711	0.936181	1.19365	0.370242	3301	No evidence	Males and Females
	prot-a-1418	Interferon alpha-10	Wald ratio	1	1.14526	0.8913	1.47158	0.28898	3301	No evidence	Males and Females
	prot-a-1420	Interferon alpha-14	Wald ratio	1	1.0227	0.768289	1.36134	0.877782	3301	No evidence	Males and Females
	prot-a-1422	Interferon alpha-5	Wald ratio	1	1.26137	0.960594	1.65633	0.0947751	3301	No evidence	Males and Females
	prot-a-1426	Interferon alpha/beta receptor 1	Wald ratio	1	0.911125	0.787418	1.05427	0.211232	3301	No evidence	Males and Females
	prot-a-1428	Interferon gamma	Inverse variance weighted	2	0.973321	0.760605	1.24553	0.829827	3301	No evidence	Males and Females
	prot-a-143	ADP-ribosylation factor 6	Inverse variance weighted	2	1.03938	0.959792	1.12556	0.341987	3301	No evidence	Males and Females
	prot-a-1430	Interferon gamma receptor 1	Wald ratio	1	1.02309	0.897246	1.16659	0.733154	3301	No evidence	Males and Females
	prot-a-1432	Interferon gamma receptor 2	Inverse variance weighted	2	0.975216	0.795586	1.1954	0.809075	3301	No evidence	Males and Females
	prot-a-1436	Interferon lambda-2	Wald ratio	1	0.907049	0.723649	1.13693	0.397274	3301	No evidence	Males and Females
	prot-a-1439	Immunoglobulin-binding protein 1	Wald ratio	1	1.05481	0.932586	1.19305	0.39575	3301	No evidence	Males and Females
	prot-a-144	ADP-ribosylation factor GTPase-activating protein 2	Wald ratio	1	1.03143	0.963919	1.10367	0.370242	3301	No evidence	Males and Females
	prot-a-1440	Immunoglobulin superfamily DCC subclass member 3	Inverse variance weighted	2	1.01061	0.905466	1.12796	0.850677	3301	No evidence	Males and Females
	prot-a-1442	Immunoglobulin superfamily DCC subclass member 4	Inverse variance weighted	3	1.09304	0.958991	1.24583	0.182621	3301	No evidence	Males and Females
	prot-a-1443	Insulin-like growth factor I	Inverse variance weighted	3	1.10055	0.991063	1.22214	0.0731189	3301	No evidence	Males and Females
	prot-a-1444	Insulin-like growth factor 1 receptor	Wald ratio	1	1.05981	0.894938	1.25505	0.500746	3301	No evidence	Males and Females
	prot-a-1445	Cation-independent mannose-6-phosphate receptor	Inverse variance weighted	6	0.993975	0.938205	1.05306	0.837465	3301	No evidence	Males and Females
	prot-a-1449	Insulin-like growth factor-binding protein 3	Wald ratio	1	0.9534	0.836932	1.08607	0.472832	3301	No evidence	Males and Females
	prot-a-145	Arfaptin-1	Inverse variance weighted	2	1.04999	0.969927	1.13666	0.228034	3301	No evidence	Males and Females
	prot-a-1451	Insulin-like growth factor-binding protein 7	Wald ratio	1	1.02235	0.927417	1.12701	0.656614	3301	No evidence	Males and Females
	prot-a-1453	Insulin growth factor-like family member 3	Inverse variance weighted	3	1.05169	0.968093	1.14252	0.232995	3301	No evidence	Males and Females
	prot-a-1455	IGF-like family receptor 1	Wald ratio	1	1.01853	0.960221	1.08037	0.541646	3301	No evidence	Males and Females
	prot-a-1457	Immunoglobulin J chain	Wald ratio	1	0.916234	0.753061	1.11476	0.381966	3301	No evidence	Males and Females
	prot-a-1458	Immunoglobulin lambda-like polypeptide 1	Inverse variance weighted	7	0.961199	0.892813	1.03482	0.293281	3301	No evidence	Males and Females
	prot-a-1459	IgLON family member 5	Wald ratio	1	0.957818	0.768736	1.19341	0.70089	3301	No evidence	Males and Females
	prot-a-146	Arfaptin-2	Wald ratio	1	0.967013	0.805354	1.16112	0.719292	3301	No evidence	Males and Females
	prot-a-1462	Immunoglobulin superfamily member 8	Inverse variance weighted	2	1.08439	0.810766	1.45037	0.585005	3301	No evidence	Males and Females
	prot-a-1464	Interleukin-10	Wald ratio	1	0.902902	0.710325	1.14769	0.40398	3301	No evidence	Males and Females
	prot-a-1465	Interleukin-10 receptor subunit beta	Wald ratio	1	0.905118	0.716181	1.1439	0.40398	3301	No evidence	Males and Females
	prot-a-1467	Interleukin-11 receptor subunit alpha	Wald ratio	1	1.08467	0.961726	1.22332	0.185452	3301	No evidence	Males and Females
	prot-a-1468	Interleukin-12	Wald ratio	1	0.945673	0.777406	1.15036	0.576316	3301	No evidence	Males and Females
	prot-a-1471	Interleukin-23	Inverse variance weighted	2	1.03058	0.913756	1.16235	0.623606	3301	No evidence	Males and Females
	prot-a-1473	Interleukin-12 receptor subunit beta-1	Wald ratio	1	0.926456	0.7743	1.10851	0.40398	3301	No evidence	Males and Females
	prot-a-1474	Interleukin-12 receptor subunit beta-2	Wald ratio	1	1.07919	0.873291	1.33364	0.480427	3301	No evidence	Males and Females
	prot-a-1475	Interleukin-13	Wald ratio	1	0.90934	0.71557	1.15558	0.436981	3301	No evidence	Males and Females
	prot-a-1476	Interleukin-13 receptor subunit alpha-1	Inverse variance weighted	2	1.04105	0.911445	1.18908	0.553155	3301	No evidence	Males and Females
	prot-a-1477	Interleukin-15 receptor subunit alpha	Inverse variance weighted	2	0.999524	0.94237	1.06014	0.987359	3301	No evidence	Males and Females
	prot-a-1479	Interleukin-16	Inverse variance weighted	2	1.05014	0.991871	1.11183	0.093007	3301	No evidence	Males and Females
	prot-a-148	Rho GTPase-activating protein 25	Wald ratio	1	1.02639	0.966313	1.09021	0.397274	3301	No evidence	Males and Females
	prot-a-1482	Interleukin-17A	Wald ratio	1	0.749831	0.513442	1.09505	0.136211	3301	No evidence	Males and Females
	prot-a-1486	Interleukin-17 receptor A	Inverse variance weighted	3	0.997486	0.967484	1.02842	0.871637	3301	No evidence	Males and Females
	prot-a-1487	Interleukin-17 receptor B	Inverse variance weighted	2	1.03157	0.944277	1.12694	0.490784	3301	No evidence	Males and Females
	prot-a-1489	Interleukin-17 receptor D	Wald ratio	1	0.960291	0.897496	1.02748	0.240256	3301	No evidence	Males and Females
	prot-a-149	Rho GTPase-activating protein 30	Inverse variance weighted	4	1.00057	0.927209	1.07974	0.988295	3301	No evidence	Males and Females
	prot-a-1492	Interleukin-18 receptor 1	Inverse variance weighted	2	0.963503	0.928323	1.00002	0.0500886	3301	No evidence	Males and Females
	prot-a-1493	Interleukin-19	Wald ratio	1	1.05681	1.00972	1.1061	0.0175074	3301	Suggestive	Males and Females
	prot-a-1495	Interleukin-1 beta	Inverse variance weighted	2	1.10722	1.00205	1.22342	0.0454686	3301	Suggestive	Males and Females
	prot-a-1496	Interleukin-1 receptor type 1	Wald ratio	1	1.13826	0.924394	1.40162	0.22261	3301	No evidence	Males and Females
	prot-a-1497	Interleukin-1 receptor type 2	Inverse variance weighted	2	0.997419	0.932557	1.06679	0.939942	3301	No evidence	Males and Females
	prot-a-15	Acyl-CoA-binding domain-containing protein 7	Inverse variance weighted	2	1.03005	0.918147	1.15559	0.613841	3301	No evidence	Males and Females
	prot-a-1500	Interleukin-1 Receptor accessory protein	Inverse variance weighted	2	0.987197	0.958374	1.01689	0.394047	3301	No evidence	Males and Females
	prot-a-1502	Interleukin-1 receptor-like 1	Inverse variance weighted	5	0.982841	0.952627	1.01401	0.277292	3301	No evidence	Males and Females
	prot-a-1503	Interleukin-1 receptor-like 2	Inverse variance weighted	2	0.962008	0.854101	1.08355	0.52342	3301	No evidence	Males and Females
	prot-a-1504	Interleukin-1 receptor antagonist protein	Inverse variance weighted	2	0.90141	0.791324	1.02681	0.118319	3301	No evidence	Males and Females
	prot-a-1506	Interleukin-21	Inverse variance weighted	2	1.01296	0.90968	1.12797	0.814411	3301	No evidence	Males and Females
	prot-a-1507	Interleukin-22	Wald ratio	1	0.987388	0.800766	1.2175	0.905473	3301	No evidence	Males and Females
	prot-a-1512	Interleukin-2	Inverse variance weighted	2	1.01517	0.896356	1.14973	0.812616	3301	No evidence	Males and Females
	prot-a-1515	Interleukin-25	Wald ratio	1	0.994365	0.951247	1.03944	0.802702	3301	No evidence	Males and Females
	prot-a-1516	Interleukin-27	Wald ratio	1	0.829505	0.689986	0.997235	0.0466495	3301	Suggestive	Males and Females
	prot-a-1517	Interleukin-27 receptor subunit alpha	Wald ratio	1	1.11193	1.00326	1.23237	0.0431763	3301	Suggestive	Males and Females
	prot-a-1519	Interleukin-2 receptor subunit beta	Wald ratio	1	0.843046	0.689609	1.03062	0.0957697	3301	No evidence	Males and Females
	prot-a-152	Rho GDP-dissociation inhibitor 1	Wald ratio	1	1.04852	0.93958	1.17009	0.397274	3301	No evidence	Males and Females
	prot-a-1521	Interleukin-31	Wald ratio	1	1.01051	0.946107	1.07931	0.755596	3301	No evidence	Males and Females
	prot-a-1524	Interleukin-34	Inverse variance weighted	2	1.06929	0.958307	1.19313	0.230806	3301	No evidence	Males and Females
	prot-a-1525	Interleukin-3	Wald ratio	1	0.866384	0.677838	1.10738	0.25202	3301	No evidence	Males and Females
	prot-a-1526	Interleukin-36 alpha	Inverse variance weighted	3	1.03792	0.965121	1.1162	0.315816	3301	No evidence	Males and Females
	prot-a-1529	Interleukin-37	Inverse variance weighted	2	1.09187	0.969475	1.22972	0.147356	3301	No evidence	Males and Females
	prot-a-153	Rho GDP-dissociation inhibitor 2	Wald ratio	1	1.02776	0.968014	1.09118	0.370242	3301	No evidence	Males and Females
	prot-a-1530	Interleukin-3 receptor subunit alpha	Inverse variance weighted	2	1.00777	0.967848	1.04935	0.707334	3301	No evidence	Males and Females
	prot-a-1533	Interleukin-4 receptor subunit alpha	Wald ratio	1	0.912201	0.723531	1.15007	0.436981	3301	No evidence	Males and Females
	prot-a-1535	Interleukin-5	Inverse variance weighted	2	0.97049	0.884453	1.0649	0.527099	3301	No evidence	Males and Females
	prot-a-1537	Interleukin-5 receptor subunit alpha	Inverse variance weighted	2	0.97931	0.856816	1.11932	0.759107	3301	No evidence	Males and Females
	prot-a-1539	Interleukin-6	Inverse variance weighted	2	1.07922	0.920192	1.26572	0.348582	3301	No evidence	Males and Females
	prot-a-154	Rho guanine nucleotide exchange factor 10	Wald ratio	1	0.964464	0.851962	1.09182	0.567469	3301	No evidence	Males and Females
	prot-a-1541	Interleukin-6 receptor subunit alpha	Inverse variance weighted	2	1.0159	0.989235	1.04328	0.245052	3301	No evidence	Males and Females
	prot-a-1542	Interleukin-6 receptor subunit beta	Inverse variance weighted	4	1.03732	0.961955	1.1186	0.341027	3301	No evidence	Males and Females
	prot-a-1543	Interleukin-7	Wald ratio	1	0.972732	0.786265	1.20342	0.799017	3301	No evidence	Males and Females
	prot-a-1544	Interleukin-7 receptor subunit alpha	Inverse variance weighted	2	0.975431	0.895817	1.06212	0.566877	3301	No evidence	Males and Females
	prot-a-1548	Inositol monophosphatase 3	Wald ratio	1	1.03634	0.942653	1.13934	0.460279	3301	No evidence	Males and Females
	prot-a-1549	Inosine-5'-monophosphate dehydrogenase 1	Wald ratio	1	1.09131	0.919708	1.29493	0.316792	3301	No evidence	Males and Females
	prot-a-155	Rho guanine nucleotide exchange factor 1	Wald ratio	1	1.06927	0.916121	1.24803	0.39575	3301	No evidence	Males and Females
	prot-a-1550	Inosine-5'-monophosphate dehydrogenase 2	Inverse variance weighted	2	0.947501	0.815453	1.10093	0.481271	3301	No evidence	Males and Females
	prot-a-1552	Inhibitor of growth protein 1	Wald ratio	1	1.0436	0.945714	1.15161	0.39575	3301	No evidence	Males and Females
	prot-a-1556	Inhibin beta C chain	Wald ratio	1	0.96507	0.814624	1.1433	0.680926	3301	No evidence	Males and Females
	prot-a-1557	72 kDa inositol polyphosphate 5-phosphatase	Wald ratio	1	0.906885	0.757013	1.08643	0.288901	3301	No evidence	Males and Females
	prot-a-1560	Insulin-like 3	Wald ratio	1	0.980841	0.808451	1.18999	0.844487	3301	No evidence	Males and Females
	prot-a-1563	Insulin-like peptide INSL6	Wald ratio	1	0.909498	0.716008	1.15527	0.436981	3301	No evidence	Males and Females
	prot-a-1564	Insulin receptor	Inverse variance weighted	2	0.995325	0.8501	1.16536	0.953566	3301	No evidence	Males and Females
	prot-a-1568	Interferon regulatory factor 2	Wald ratio	1	1.02751	0.964928	1.09416	0.397274	3301	No evidence	Males and Females
	prot-a-1569	Interferon regulatory factor 4	Wald ratio	1	1.10531	0.883074	1.38349	0.381966	3301	No evidence	Males and Females
	prot-a-157	Rho guanine nucleotide exchange factor 25	Wald ratio	1	0.892055	0.736746	1.0801	0.241824	3301	No evidence	Males and Females
	prot-a-1574	Ubiquitin-like protein ISG15	Inverse variance weighted	2	0.993052	0.854404	1.1542	0.927594	3301	No evidence	Males and Females
	prot-a-1576	Immunoglobulin superfamily containing leucine-rich repeat protein 2	Inverse variance weighted	2	0.922031	0.699149	1.21597	0.565306	3301	No evidence	Males and Females
	prot-a-1577	Isthmin-1	Wald ratio	1	1.02391	0.882351	1.18818	0.755596	3301	No evidence	Males and Females
	prot-a-1578	Isochorismatase domain-containing protein 1	Wald ratio	1	1.19462	1.0194	1.39996	0.0279931	3301	Suggestive	Males and Females
	prot-a-1579	IST1 homolog	Wald ratio	1	1.03878	0.951449	1.13414	0.39575	3301	No evidence	Males and Females
	prot-a-158	Rho guanine nucleotide exchange factor 7	Wald ratio	1	1.05402	0.8784	1.26476	0.571549	3301	No evidence	Males and Females
	prot-a-1581	Integrin alpha-I: beta-1 complex	Wald ratio	1	1.04864	0.942729	1.16644	0.381966	3301	No evidence	Males and Females
	prot-a-1582	Integrin alpha-5	Inverse variance weighted	3	1.04239	0.912821	1.19035	0.539848	3301	No evidence	Males and Females
	prot-a-1583	Integrin alpha-L	Wald ratio	1	0.722933	0.538473	0.970581	0.0308752	3301	Suggestive	Males and Females
	prot-a-1586	Inter-alpha-trypsin inhibitor heavy chain H1	Inverse variance weighted	3	0.973662	0.918651	1.03197	0.368386	3301	No evidence	Males and Females
	prot-a-1587	Inter-alpha-trypsin inhibitor heavy chain H5	Inverse variance weighted	2	1.06975	0.963399	1.18783	0.206936	3301	No evidence	Males and Females
	prot-a-1589	Integral membrane protein 2A	Wald ratio	1	1.06398	0.909949	1.24409	0.436981	3301	No evidence	Males and Females
	prot-a-159	AT-rich interactive domain-containing protein 3A	Wald ratio	1	1.11533	0.901735	1.37952	0.314243	3301	No evidence	Males and Females
	prot-a-1592	Integral membrane protein 2C	Wald ratio	1	0.921335	0.749367	1.13277	0.436981	3301	No evidence	Males and Females
	prot-a-1594	Inositol 1,4,5-trisphosphate receptor-interacting protein-like 1	Wald ratio	1	1.02597	0.966843	1.0887	0.397274	3301	No evidence	Males and Females
	prot-a-1595	Intersectin-1	Wald ratio	1	1.02206	0.890863	1.17257	0.755596	3301	No evidence	Males and Females
	prot-a-1596	Protein jagged-1	Wald ratio	1	1.1388	0.97581	1.32902	0.0990916	3301	No evidence	Males and Females
	prot-a-1597	Protein jagged-2	Inverse variance weighted	2	0.854475	0.740709	0.985715	0.0309761	3301	Suggestive	Males and Females
	prot-a-1598	Tyrosine-protein kinase JAK2	Inverse variance weighted	5	0.991907	0.942215	1.04422	0.75665	3301	No evidence	Males and Females
	prot-a-1599	Janus kinase and microtubule-interacting protein 3	Inverse variance weighted	2	1.00901	0.958152	1.06257	0.733913	3301	No evidence	Males and Females
	prot-a-1600	Junctional adhesion molecule B	Wald ratio	1	1.12837	0.949703	1.34065	0.169679	3301	No evidence	Males and Females
	prot-a-1604	Protein JTB	Inverse variance weighted	2	0.992732	0.85508	1.15254	0.923693	3301	No evidence	Males and Females
	prot-a-1606	Anosmin-1	Inverse variance weighted	3	1.02276	0.888257	1.17763	0.75441	3301	No evidence	Males and Females
	prot-a-1607	Histone acetyltransferase KAT6A	Inverse variance weighted	2	1.06576	0.953949	1.19069	0.260034	3301	No evidence	Males and Females
	prot-a-1609	Voltage-gated potassium channel subunit beta-2	Wald ratio	1	1.08242	0.906327	1.29273	0.381966	3301	No evidence	Males and Females
	prot-a-161	ADP-ribosylation factor-like protein 1	Inverse variance weighted	2	1.02111	0.846757	1.23135	0.826924	3301	No evidence	Males and Females
	prot-a-1610	Potassium voltage-gated channel subfamily E member 2	Wald ratio	1	1.23916	0.871106	1.76272	0.233042	3301	No evidence	Males and Females
	prot-a-1613	Potassium voltage-gated channel subfamily E regulatory beta subunit 5	Inverse variance weighted	2	1.15535	1.01286	1.31789	0.0315344	3301	Suggestive	Males and Females
	prot-a-1614	Potassium voltage-gated channel subfamily F member 1	Inverse variance weighted	2	1.07424	0.814894	1.41613	0.61146	3301	No evidence	Males and Females
	prot-a-1616	Kv channel-interacting protein 1	Wald ratio	1	0.992155	0.874113	1.12614	0.903011	3301	No evidence	Males and Females
	prot-a-1618	Small conductance calcium-activated potassium channel protein 1	Wald ratio	1	1.16002	0.942	1.42849	0.162271	3301	No evidence	Males and Females
	prot-a-162	ADP-ribosylation factor-like protein 3	Wald ratio	1	1.03048	0.961484	1.10444	0.39575	3301	No evidence	Males and Females
	prot-a-1621	KDEL motif-containing protein 2	Wald ratio	1	0.955225	0.885476	1.03047	0.236352	3301	No evidence	Males and Females
	prot-a-1622	Vascular endothelial growth factor receptor 2	Inverse variance weighted	4	1.01038	0.949657	1.075	0.743911	3301	No evidence	Males and Females
	prot-a-1624	Uncharacterized protein KIAA0040	Wald ratio	1	1.03067	0.961254	1.10511	0.39575	3301	No evidence	Males and Females
	prot-a-1628	Uncharacterized family 31 glucosidase KIAA1161	Wald ratio	1	1.02792	0.933395	1.13201	0.575843	3301	No evidence	Males and Females
	prot-a-1631	UPF0577 protein KIAA1324	Wald ratio	1	1.12243	0.901951	1.39679	0.30062	3301	No evidence	Males and Females
	prot-a-1632	UPF0577 protein KIAA1324-like	Wald ratio	1	0.990982	0.929898	1.05608	0.780183	3301	No evidence	Males and Females
	prot-a-1634	Uncharacterized protein KIAA2013	Wald ratio	1	1.02474	0.983344	1.06787	0.245399	3301	No evidence	Males and Females
	prot-a-1635	Kinesin-like protein KIF16B	Inverse variance weighted	2	1.02221	0.902537	1.15776	0.72946	3301	No evidence	Males and Females
	prot-a-1639	DNA/RNA-binding protein KIN17	Inverse variance weighted	3	1.03927	0.962492	1.12218	0.325256	3301	No evidence	Males and Females
	prot-a-164	Armadillo repeat-containing protein 5	Wald ratio	1	1.2639	1.03529	1.543	0.0214078	3301	Suggestive	Males and Females
	prot-a-1640	Killer cell immunoglobulin-like receptor 2DL2	Wald ratio	1	1.01157	0.940864	1.0876	0.755596	3301	No evidence	Males and Females
	prot-a-1642	Killer cell immunoglobulin-like receptor 2DL4	Wald ratio	1	0.904917	0.718026	1.14045	0.397274	3301	No evidence	Males and Females
	prot-a-1644	Killer cell immunoglobulin-like receptor 2DL5A	Inverse variance weighted	2	0.98795	0.915601	1.06602	0.754697	3301	No evidence	Males and Females
	prot-a-1645	Killer cell immunoglobulin-like receptor 2DS2	Inverse variance weighted	3	0.996759	0.874978	1.13549	0.961057	3301	No evidence	Males and Females
	prot-a-1651	Kin of IRRE-like protein 3	Wald ratio	1	0.906728	0.720455	1.14116	0.40398	3301	No evidence	Males and Females
	prot-a-1655	Kelch-like protein 13	Inverse variance weighted	2	1.01895	0.948538	1.09459	0.607384	3301	No evidence	Males and Females
	prot-a-1656	Kallikrein-11	Wald ratio	1	1.01801	0.975228	1.06267	0.415125	3301	No evidence	Males and Females
	prot-a-1657	Kallikrein-12	Inverse variance weighted	3	1.06388	0.985742	1.14821	0.111606	3301	No evidence	Males and Females
	prot-a-1659	Kallikrein-14	Inverse variance weighted	2	1.02141	0.969636	1.07595	0.424758	3301	No evidence	Males and Females
	prot-a-166	Actin-related protein 2/3 complex subunit 3	Wald ratio	1	0.977982	0.796111	1.2014	0.832038	3301	No evidence	Males and Females
	prot-a-1662	Kallikrein-4	Wald ratio	1	0.919292	0.744247	1.13551	0.434895	3301	No evidence	Males and Females
	prot-a-1663	Kallikrein-5	Wald ratio	1	0.86174	0.694016	1.07	0.177857	3301	No evidence	Males and Females
	prot-a-1665	Kallikrein-6	Inverse variance weighted	3	1.05578	0.953549	1.16896	0.296211	3301	No evidence	Males and Females
	prot-a-1666	Kallikrein-7	Inverse variance weighted	2	1.00019	0.931161	1.07434	0.995848	3301	No evidence	Males and Females
	prot-a-1667	Kallikrein-8	Inverse variance weighted	2	1.0198	0.943739	1.10198	0.620111	3301	No evidence	Males and Females
	prot-a-167	cAMP-regulated phosphoprotein 19	Wald ratio	1	1.03534	0.959602	1.11705	0.370242	3301	No evidence	Males and Females
	prot-a-1670	NKG2-E type II integral membrane protein	Inverse variance weighted	2	1.04418	0.964707	1.1302	0.28445	3301	No evidence	Males and Females
	prot-a-1673	Killer cell lectin-like receptor subfamily F member 1	Wald ratio	1	0.861814	0.687722	1.07998	0.196454	3301	No evidence	Males and Females
	prot-a-1675	NKG2-D type II integral membrane protein	Wald ratio	1	1.03946	0.888456	1.21614	0.628899	3301	No evidence	Males and Females
	prot-a-1676	Histone-lysine N-methyltransferase 2C	Inverse variance weighted	2	1.02188	0.883661	1.18172	0.770346	3301	No evidence	Males and Females
	prot-a-1677	Importin subunit alpha-1	Wald ratio	1	1.11487	0.923697	1.34561	0.257215	3301	No evidence	Males and Females
	prot-a-1679	GTPase KRas	Wald ratio	1	0.975621	0.786054	1.2109	0.822826	3301	No evidence	Males and Females
	prot-a-1681	Kremen protein 2	Wald ratio	1	1.05575	0.874855	1.27405	0.571549	3301	No evidence	Males and Females
	prot-a-1687	Keratin-associated protein 2-4	Inverse variance weighted	2	0.985546	0.866598	1.12082	0.824414	3301	No evidence	Males and Females
	prot-a-1688	Keratinocyte differentiation-associated protein	Inverse variance weighted	3	0.979469	0.901037	1.06473	0.62615	3301	No evidence	Males and Females
	prot-a-1689	Kynureninase	Wald ratio	1	0.979566	0.907172	1.05774	0.598159	3301	No evidence	Males and Females
	prot-a-169	Beta-arrestin-1	Wald ratio	1	1.04526	0.943747	1.15769	0.39575	3301	No evidence	Males and Females
	prot-a-1690	Neural cell adhesion molecule L1	Inverse variance weighted	2	1.06034	0.911249	1.23382	0.448543	3301	No evidence	Males and Females
	prot-a-1693	Lymphocyte activation gene 3 protein	Wald ratio	1	0.832512	0.67347	1.02911	0.0901324	3301	No evidence	Males and Females
	prot-a-1695	Laminin	Inverse variance weighted	4	0.953637	0.884355	1.02835	0.217346	3301	No evidence	Males and Females
	prot-a-1696	Laminin subunit alpha-4	Inverse variance weighted	2	0.974891	0.89634	1.06033	0.552975	3301	No evidence	Males and Females
	prot-a-1697	Laminin subunit gamma-2	Wald ratio	1	1.06077	0.841778	1.33674	0.617029	3301	No evidence	Males and Females
	prot-a-1699	Ragulator complex protein LAMTOR3	Wald ratio	1	1.06047	0.925678	1.21489	0.397274	3301	No evidence	Males and Females
	prot-a-17	ATP-citrate synthase	Wald ratio	1	1.07605	0.886338	1.30638	0.458863	3301	No evidence	Males and Females
	prot-a-170	Arrestin domain-containing protein 3	Wald ratio	1	0.86736	0.705708	1.06604	0.176285	3301	No evidence	Males and Females
	prot-a-1703	Layilin	Inverse variance weighted	2	1.10607	0.963542	1.26968	0.152047	3301	No evidence	Males and Females
	prot-a-1705	Tyrosine-protein kinase Lck	Wald ratio	1	1.0287	0.963465	1.09835	0.397274	3301	No evidence	Males and Females
	prot-a-1707	Epididymal-specific lipocalin-10	Inverse variance weighted	3	1.00652	0.897391	1.12892	0.911598	3301	No evidence	Males and Females
	prot-a-1709	Neutrophil gelatinase-associated lipocalin	Wald ratio	1	1.02913	0.847127	1.25024	0.772439	3301	No evidence	Males and Females
	prot-a-1711	Ligand-dependent nuclear receptor corepressor-like protein	Inverse variance weighted	2	1.08219	0.789563	1.48328	0.623372	3301	No evidence	Males and Females
	prot-a-1712	Plastin-2	Inverse variance weighted	2	1.02783	0.949181	1.11299	0.499174	3301	No evidence	Males and Females
	prot-a-1713	Lactase-phlorizin hydrolase	Inverse variance weighted	2	1.02854	0.98461	1.07443	0.206381	3301	No evidence	Males and Females
	prot-a-1715	L-lactate dehydrogenase B chain	Wald ratio	1	1.03243	0.952594	1.11897	0.436981	3301	No evidence	Males and Females
	prot-a-1718	Protein LDOC1	Wald ratio	1	0.95107	0.88881	1.01769	0.146406	3301	No evidence	Males and Females
	prot-a-1719	Leukocyte cell-derived chemotaxin 1	Wald ratio	1	1.00504	0.824632	1.22493	0.960243	3301	No evidence	Males and Females
	prot-a-1720	LEM domain-containing protein 1	Wald ratio	1	1.03496	0.958694	1.1173	0.378922	3301	No evidence	Males and Females
	prot-a-1727	Galectin-2	Inverse variance weighted	2	0.924166	0.759549	1.12446	0.430721	3301	No evidence	Males and Females
	prot-a-1728	Galectin-4	Wald ratio	1	0.717229	0.579095	0.888312	0.00232627	3301	Suggestive	Males and Females
	prot-a-1729	Galectin-7	Inverse variance weighted	2	0.923209	0.82329	1.03526	0.171582	3301	No evidence	Males and Females
	prot-a-173	Arylsulfatase K	Inverse variance weighted	2	1.04066	0.739783	1.46391	0.818929	3301	No evidence	Males and Females
	prot-a-1732	Galectin-9	Inverse variance weighted	2	0.98619	0.867326	1.12134	0.831938	3301	No evidence	Males and Females
	prot-a-1735	Lutropin subunit beta	Wald ratio	1	0.891101	0.789087	1.0063	0.0630709	3301	No evidence	Males and Females
	prot-a-1736	Leukemia inhibitory factor	Wald ratio	1	1.00905	0.872937	1.16639	0.903011	3301	No evidence	Males and Females
	prot-a-1737	Leukemia inhibitory factor receptor	Wald ratio	1	1.04315	0.922442	1.17966	0.500746	3301	No evidence	Males and Females
	prot-a-1738	Leukocyte immunoglobulin-like receptor subfamily A member 4	Inverse variance weighted	3	0.926438	0.789961	1.08649	0.347357	3301	No evidence	Males and Females
	prot-a-174	Ecto-ADP-ribosyltransferase 3	Inverse variance weighted	2	1.09426	0.997377	1.20056	0.0568482	3301	No evidence	Males and Females
	prot-a-1740	Leukocyte immunoglobulin-like receptor subfamily A member 5	Wald ratio	1	0.911067	0.802282	1.0346	0.151099	3301	No evidence	Males and Females
	prot-a-1741	Leukocyte immunoglobulin-like receptor subfamily A member 6	Inverse variance weighted	3	1.00126	0.960849	1.04337	0.952244	3301	No evidence	Males and Females
	prot-a-1742	Leukocyte immunoglobulin-like receptor subfamily B member 1	Inverse variance weighted	2	1.02066	0.987606	1.05482	0.223419	3301	No evidence	Males and Females
	prot-a-1743	Leukocyte immunoglobulin-like receptor subfamily B member 2	Inverse variance weighted	2	0.978123	0.942623	1.01496	0.240885	3301	No evidence	Males and Females
	prot-a-1745	Leukocyte immunoglobulin-like receptor subfamily B member 3	Wald ratio	1	0.826839	0.644104	1.06142	0.135637	3301	No evidence	Males and Females
	prot-a-1746	Leukocyte immunoglobulin-like receptor subfamily B member 4	Inverse variance weighted	3	0.986907	0.866121	1.12454	0.843145	3301	No evidence	Males and Females
	prot-a-1747	Leukocyte immunoglobulin-like receptor subfamily B member 5	Inverse variance weighted	2	1.02113	0.993731	1.04928	0.131872	3301	No evidence	Males and Females
	prot-a-1753	Lipase member N	Inverse variance weighted	4	0.993771	0.964229	1.02422	0.684847	3301	No evidence	Males and Females
	prot-a-1754	Vesicular integral-membrane protein VIP36	Inverse variance weighted	2	1.01457	0.883386	1.16523	0.83777	3301	No evidence	Males and Females
	prot-a-1756	VIP36-like protein	Wald ratio	1	0.928238	0.82353	1.04626	0.222667	3301	No evidence	Males and Females
	prot-a-1757	LIM and cysteine-rich domains protein 1	Wald ratio	1	0.915396	0.732494	1.14397	0.436981	3301	No evidence	Males and Females
	prot-a-1758	Lamin-B1	Wald ratio	1	1.09083	0.927783	1.28254	0.292551	3301	No evidence	Males and Females
	prot-a-1759	Leiomodin-1	Wald ratio	1	0.999636	0.774435	1.29032	0.997768	3301	No evidence	Males and Females
	prot-a-176	Ecto-ADP-ribosyltransferase 4	Wald ratio	1	0.679786	0.522656	0.884156	0.00400122	3301	Suggestive	Males and Females
	prot-a-1760	Ig Kappa chain V-I region HK102- like	Wald ratio	1	1.05861	0.879444	1.27427	0.54715	3301	No evidence	Males and Females
	prot-a-1761	Lon protease homolog, mitochondrial	Wald ratio	1	1.05025	0.937888	1.17607	0.39575	3301	No evidence	Males and Females
	prot-a-1762	Lysyl oxidase homolog 2	Wald ratio	1	0.909928	0.737382	1.12285	0.378922	3301	No evidence	Males and Females
	prot-a-1764	Lysophosphatidylcholine acyltransferase 2	Inverse variance weighted	2	1.03156	0.960198	1.10822	0.395598	3301	No evidence	Males and Females
	prot-a-1765	Lactoperoxidase	Inverse variance weighted	2	1.02385	0.924233	1.1342	0.651784	3301	No evidence	Males and Females
	prot-a-1768	Leucine-rich repeat and fibronectin type III domain-containing protein 1	Wald ratio	1	1.09706	0.901028	1.33573	0.356367	3301	No evidence	Males and Females
	prot-a-1770	Leucine-rich repeats and immunoglobulin-like domains protein 3	Wald ratio	1	0.978828	0.831867	1.15175	0.796548	3301	No evidence	Males and Females
	prot-a-1771	Leucine-rich repeat, immunoglobulin-like domain and transmembrane domain-containing protein 2	Wald ratio	1	1.09714	0.88724	1.35669	0.392168	3301	No evidence	Males and Females
	prot-a-1776	Low-density lipoprotein receptor-related protein 1, soluble	Wald ratio	1	1.09677	0.915319	1.3142	0.316792	3301	No evidence	Males and Females
	prot-a-1778	Low-density lipoprotein receptor-related protein 1B	Inverse variance weighted	2	1.02559	0.970967	1.08328	0.365536	3301	No evidence	Males and Females
	prot-a-178	Acid ceramidase	Wald ratio	1	1.04773	0.940839	1.16676	0.39575	3301	No evidence	Males and Females
	prot-a-1783	Leucine-rich PPR motif-containing protein, mitochondrial	Wald ratio	1	1.01978	0.971242	1.07075	0.431114	3301	No evidence	Males and Females
	prot-a-1784	Leucine-rich repeat-containing protein 15	Inverse variance weighted	2	1.00791	0.934035	1.08762	0.839301	3301	No evidence	Males and Females
	prot-a-1785	Leucine-rich repeat-containing protein 19	Inverse variance weighted	2	1.0068	0.968906	1.04619	0.729021	3301	No evidence	Males and Females
	prot-a-1787	Leucine-rich repeat-containing protein 37A2	Wald ratio	1	1.01658	0.828339	1.24759	0.874949	3301	No evidence	Males and Females
	prot-a-179	Neutral ceramidase	Wald ratio	1	0.923932	0.875463	0.975085	0.00400584	3301	Suggestive	Males and Females
	prot-a-1790	Leucine-rich repeat-containing protein 74A	Wald ratio	1	1.05002	0.886662	1.24349	0.571549	3301	No evidence	Males and Females
	prot-a-1791	Leucine-rich repeat serine/threonine-protein kinase 2	Inverse variance weighted	4	1.03337	0.959872	1.11249	0.383214	3301	No evidence	Males and Females
	prot-a-1792	Leucine-rich repeat neuronal protein 1	Wald ratio	1	0.975723	0.93957	1.01327	0.202021	3301	No evidence	Males and Females
	prot-a-18	Low molecular weight phosphotyrosine protein phosphatase	Wald ratio	1	1.00935	0.982985	1.03642	0.490703	3301	No evidence	Males and Females
	prot-a-180	Arf-GAP with SH3 domain, ANK repeat and PH domain-containing protein 2	Inverse variance weighted	2	1.01224	0.965726	1.06099	0.612271	3301	No evidence	Males and Females
	prot-a-1800	Leucine-rich repeat and transmembrane domain-containing protein 2	Inverse variance weighted	2	0.990645	0.778565	1.2605	0.939047	3301	No evidence	Males and Females
	prot-a-1801	Limbic system-associated membrane protein	Wald ratio	1	1.11058	0.938762	1.31384	0.221306	3301	No evidence	Males and Females
	prot-a-1802	Leukocyte-specific transcript 1 protein	Wald ratio	1	0.938705	0.785856	1.12128	0.485443	3301	No evidence	Males and Females
	prot-a-1807	Tumor necrosis factor receptor superfamily member 3	Inverse variance weighted	2	1.07329	0.9606	1.1992	0.2114	3301	No evidence	Males and Females
	prot-a-1808	Lactotransferrin	Inverse variance weighted	2	0.990575	0.918751	1.06801	0.805225	3301	No evidence	Males and Females
	prot-a-181	Activating signal cointegrator 1 complex subunit 1	Inverse variance weighted	2	1.00651	0.913207	1.10935	0.895942	3301	No evidence	Males and Females
	prot-a-1810	Lymphocyte antigen 6 complex locus protein G6c	Wald ratio	1	1.03399	0.961086	1.11242	0.370242	3301	No evidence	Males and Females
	prot-a-1813	T-lymphocyte surface antigen Ly-9	Wald ratio	1	0.949785	0.820127	1.09994	0.491471	3301	No evidence	Males and Females
	prot-a-1814	Lysozyme g-like protein 1	Wald ratio	1	1.09061	0.888602	1.33855	0.406567	3301	No evidence	Males and Females
	prot-a-1815	Tyrosine-protein kinase Lyn, isoform B	Wald ratio	1	1.06638	0.919373	1.2369	0.39575	3301	No evidence	Males and Females
	prot-a-1816	Tyrosine-protein kinase Lyn	Wald ratio	1	1.06631	0.919459	1.2366	0.39575	3301	No evidence	Males and Females
	prot-a-1819	LysM and putative peptidoglycan-binding domain-containing protein 3	Wald ratio	1	0.905134	0.724917	1.13015	0.378922	3301	No evidence	Males and Females
	prot-a-1821	Lysozyme C	Wald ratio	1	1.05495	0.992133	1.12174	0.0876657	3301	No evidence	Males and Females
	prot-a-1822	Lysozyme-like protein 2	Inverse variance weighted	2	1.03917	0.955919	1.12968	0.36712	3301	No evidence	Males and Females
	prot-a-1823	Cation-dependent mannose-6-phosphate receptor	Inverse variance weighted	3	1.03655	0.946075	1.13567	0.441088	3301	No evidence	Males and Females
	prot-a-1824	O-acetyl-ADP-ribose deacetylase MACROD1	Wald ratio	1	0.988352	0.818597	1.19331	0.903011	3301	No evidence	Males and Females
	prot-a-1825	Mitotic spindle assembly checkpoint protein MAD1	Wald ratio	1	0.989905	0.840858	1.16537	0.903011	3301	No evidence	Males and Females
	prot-a-1826	Mucosal addressin cell adhesion molecule 1	Wald ratio	1	0.989034	0.788299	1.24089	0.924101	3301	No evidence	Males and Females
	prot-a-1827	Melanoma-associated antigen 10	Wald ratio	1	1.01828	0.908519	1.1413	0.755596	3301	No evidence	Males and Females
	prot-a-1828	Melanoma-associated antigen 3	Inverse variance weighted	2	0.994588	0.832559	1.18815	0.952307	3301	No evidence	Males and Females
	prot-a-1833	Mannosyl-oligosaccharide 1,2-alpha-mannosidase IB	Inverse variance weighted	3	1.05227	0.919922	1.20367	0.4575	3301	No evidence	Males and Females
	prot-a-1834	Endoplasmic reticulum mannosyl-oligosaccharide 1,2-alpha-mannosidase	Inverse variance weighted	2	0.950588	0.879951	1.02689	0.198324	3301	No evidence	Males and Females
	prot-a-1835	Epididymis-specific alpha-mannosidase	Inverse variance weighted	2	0.942746	0.798525	1.11301	0.486425	3301	No evidence	Males and Females
	prot-a-1836	Beta-mannosidase	Inverse variance weighted	2	0.975085	0.921967	1.03126	0.377341	3301	No evidence	Males and Females
	prot-a-1837	Glycoprotein endo-alpha-1,2-mannosidase	Inverse variance weighted	2	1.01414	0.983031	1.04623	0.377061	3301	No evidence	Males and Females
	prot-a-1838	MANSC domain-containing protein 1	Wald ratio	1	0.978752	0.892917	1.07284	0.646506	3301	No evidence	Males and Females
	prot-a-1839	MANSC domain-containing protein 4	Wald ratio	1	0.962609	0.911586	1.01649	0.170227	3301	No evidence	Males and Females
	prot-a-1840	Dual specificity mitogen-activated protein kinase kinase 1	Wald ratio	1	1.03181	0.959867	1.10915	0.39575	3301	No evidence	Males and Females
	prot-a-1841	Dual specificity mitogen-activated protein kinase kinase 3	Inverse variance weighted	2	1.03366	0.928052	1.15128	0.547141	3301	No evidence	Males and Females
	prot-a-1842	Dual specificity mitogen-activated protein kinase kinase 4	Inverse variance weighted	3	1.02193	0.982897	1.06251	0.274954	3301	No evidence	Males and Females
	prot-a-1843	Mitogen-activated protein kinase kinase kinase 3	Wald ratio	1	1.02748	0.964972	1.09403	0.397274	3301	No evidence	Males and Females
	prot-a-1845	Mitogen-activated protein kinase 1	Wald ratio	1	1.03716	0.957597	1.12334	0.370242	3301	No evidence	Males and Females
	prot-a-1846	Mitogen-activated protein kinase 13	Inverse variance weighted	2	1.03286	0.978018	1.09078	0.245417	3301	No evidence	Males and Females
	prot-a-1847	Mitogen-activated protein kinase 14	Wald ratio	1	1.03628	0.95856	1.12031	0.370242	3301	No evidence	Males and Females
	prot-a-1848	Mitogen-activated protein kinase 3	Inverse variance weighted	2	1.01908	0.955965	1.08637	0.562251	3301	No evidence	Males and Females
	prot-a-1849	Mitogen-activated protein kinase 8	Wald ratio	1	1.03076	0.964665	1.10138	0.370242	3301	No evidence	Males and Females
	prot-a-1851	MAP kinase-activated protein kinase 2	Wald ratio	1	1.04592	0.942968	1.16011	0.39575	3301	No evidence	Males and Females
	prot-a-1852	MAP kinase-activated protein kinase 3	Inverse variance weighted	2	1.03766	0.986104	1.0919	0.155094	3301	No evidence	Males and Females
	prot-a-1854	MAP kinase-activated protein kinase 5	Inverse variance weighted	3	0.989236	0.954227	1.02553	0.556059	3301	No evidence	Males and Females
	prot-a-1857	Matrilin-2	Wald ratio	1	0.830126	0.679593	1.014	0.0681834	3301	No evidence	Males and Females
	prot-a-1858	Matrilin-3	Inverse variance weighted	2	0.992377	0.862952	1.14121	0.914528	3301	No evidence	Males and Females
	prot-a-1859	Matrilin-4	Wald ratio	1	1.00378	0.867504	1.16146	0.95958	3301	No evidence	Males and Females
	prot-a-1862	Methyl-CpG-binding domain protein 4	Wald ratio	1	0.962251	0.757221	1.2228	0.75295	3301	No evidence	Males and Females
	prot-a-1863	Mannose-binding protein C	Inverse variance weighted	4	0.992437	0.962594	1.02321	0.626024	3301	No evidence	Males and Females
	prot-a-1865	Mast cell-expressed membrane protein 1	Inverse variance weighted	2	1.07559	0.972844	1.18919	0.154864	3301	No evidence	Males and Females
	prot-a-1867	Multiple coagulation factor deficiency protein 2	Wald ratio	1	1.00207	0.96119	1.04468	0.922583	3301	No evidence	Males and Females
	prot-a-1868	Induced myeloid leukemia cell differentiation protein Mcl-1	Wald ratio	1	0.971616	0.773166	1.221	0.804885	3301	No evidence	Males and Females
	prot-a-1869	Malignant T-cell-amplified sequence 1	Wald ratio	1	1.04997	0.941248	1.17124	0.381966	3301	No evidence	Males and Females
	prot-a-187	Agouti-signaling protein	Wald ratio	1	1.00722	0.943884	1.0748	0.828204	3301	No evidence	Males and Females
	prot-a-1870	Malate dehydrogenase, cytoplasmic	Wald ratio	1	1.05149	0.936443	1.18067	0.39575	3301	No evidence	Males and Females
	prot-a-1873	E3 ubiquitin-protein ligase Mdm2	Wald ratio	1	1.08884	0.848976	1.39646	0.502612	3301	No evidence	Males and Females
	prot-a-1874	Mediator of RNA polymerase II transcription subunit 1	Wald ratio	1	0.742055	0.590707	0.93218	0.0103636	3301	Suggestive	Males and Females
	prot-a-1876	Mediator of RNA polymerase II transcription subunit 4	Inverse variance weighted	2	0.963952	0.878108	1.05819	0.440412	3301	No evidence	Males and Females
	prot-a-1879	Protein MENT	Inverse variance weighted	3	1.00894	0.929807	1.0948	0.830911	3301	No evidence	Males and Females
	prot-a-188	Argininosuccinate lyase	Wald ratio	1	1.24366	0.99575	1.55328	0.0545493	3301	No evidence	Males and Females
	prot-a-1882	Hepatocyte growth factor receptor	Inverse variance weighted	2	1.05473	0.966383	1.15115	0.232542	3301	No evidence	Males and Females
	prot-a-1883	tRNA (guanine-N(7)-)-methyltransferase	Inverse variance weighted	2	1.00762	0.921358	1.10196	0.867985	3301	No evidence	Males and Females
	prot-a-1884	Microfibrillar-associated protein 1	Wald ratio	1	0.987618	0.810682	1.20317	0.901554	3301	No evidence	Males and Females
	prot-a-1885	Microfibrillar-associated protein 2	Inverse variance weighted	3	1.02271	0.877545	1.19189	0.773712	3301	No evidence	Males and Females
	prot-a-1886	Microfibril-associated glycoprotein 4	Wald ratio	1	0.944677	0.715156	1.24786	0.688597	3301	No evidence	Males and Females
	prot-a-1888	Lactadherin	Wald ratio	1	1.18626	1.03987	1.35326	0.0110301	3301	Suggestive	Males and Females
	prot-a-189	N-acetylserotonin O-methyltransferase-like protein	Inverse variance weighted	2	1.01354	0.879717	1.16773	0.852295	3301	No evidence	Males and Females
	prot-a-1891	MAX gene-associated protein	Inverse variance weighted	2	1.03769	0.906957	1.18726	0.590235	3301	No evidence	Males and Females
	prot-a-1893	Alpha-1,6-mannosyl-glycoprotein 2-beta-N-acetylglucosaminyltransferase	Inverse variance weighted	2	1.05091	0.930177	1.18731	0.425166	3301	No evidence	Males and Females
	prot-a-1894	Alpha-1,3-mannosyl-glycoprotein 4-beta-N-acetylglucosaminyltransferase B	Wald ratio	1	0.872198	0.773537	0.983443	0.0255755	3301	Suggestive	Males and Females
	prot-a-1896	Melanoma-derived growth regulatory protein	Wald ratio	1	0.959855	0.923607	0.997526	0.0369664	3301	Suggestive	Males and Females
	prot-a-1897	MICAL-like protein 2	Wald ratio	1	0.994781	0.914481	1.08213	0.903011	3301	No evidence	Males and Females
	prot-a-19	Lysosomal acid phosphatase	Inverse variance weighted	3	0.975459	0.89961	1.0577	0.547409	3301	No evidence	Males and Females
	prot-a-1900	Macrophage migration inhibitory factor	Wald ratio	1	1.04224	0.952063	1.14095	0.370242	3301	No evidence	Males and Females
	prot-a-1901	Allergin-1	Wald ratio	1	0.997653	0.880649	1.1302	0.970544	3301	No evidence	Males and Females
	prot-a-1902	MICOS complex subunit MIC10	Inverse variance weighted	3	1.00332	0.97843	1.02885	0.795711	3301	No evidence	Males and Females
	prot-a-1903	Multiple inositol polyphosphate phosphatase 1	Inverse variance weighted	2	0.976315	0.896431	1.06332	0.582061	3301	No evidence	Males and Females
	prot-a-1904	Malectin	Inverse variance weighted	2	1.02346	0.876038	1.19568	0.770154	3301	No evidence	Males and Females
	prot-a-1905	Histone-lysine N-methyltransferase 2D	Wald ratio	1	0.974871	0.937168	1.01409	0.205967	3301	No evidence	Males and Females
	prot-a-1906	Promotilin	Inverse variance weighted	3	1.03156	0.977538	1.08857	0.257557	3301	No evidence	Males and Females
	prot-a-191	Aspartyl/asparaginyl beta-hydroxylase	Wald ratio	1	0.956971	0.826725	1.10774	0.555713	3301	No evidence	Males and Females
	prot-a-1911	Stromelysin-2	Inverse variance weighted	3	1.05613	0.960815	1.1609	0.257779	3301	No evidence	Males and Females
	prot-a-1912	Macrophage metalloelastase	Inverse variance weighted	2	0.990513	0.938668	1.04522	0.728189	3301	No evidence	Males and Females
	prot-a-1915	Matrix metalloproteinase-16	Wald ratio	1	0.820463	0.670417	1.00409	0.0548104	3301	No evidence	Males and Females
	prot-a-1917	Matrix metalloproteinase-17	Inverse variance weighted	3	0.961385	0.850686	1.08649	0.528068	3301	No evidence	Males and Females
	prot-a-192	Asporin	Wald ratio	1	0.997465	0.934593	1.06457	0.939094	3301	No evidence	Males and Females
	prot-a-1920	Neutrophil collagenase	Inverse variance weighted	5	0.987265	0.956407	1.01912	0.428917	3301	No evidence	Males and Females
	prot-a-1921	Matrix metalloproteinase-9	Inverse variance weighted	3	1.04706	0.961414	1.14034	0.290869	3301	No evidence	Males and Females
	prot-a-1925	MOB kinase activator 1A	Wald ratio	1	1.10995	0.8785	1.40237	0.381966	3301	No evidence	Males and Females
	prot-a-1928	DNA-3-methyladenine glycosylase	Wald ratio	1	1.02519	0.970896	1.08251	0.370242	3301	No evidence	Males and Females
	prot-a-1929	Thrombopoietin Receptor	Wald ratio	1	0.920946	0.76659	1.10638	0.378922	3301	No evidence	Males and Females
	prot-a-1930	Myeloperoxidase	Inverse variance weighted	3	1.01158	0.862852	1.18594	0.887153	3301	No evidence	Males and Females
	prot-a-1931	MAGUK p55 subfamily member 6	Inverse variance weighted	2	0.985692	0.87422	1.11138	0.813923	3301	No evidence	Males and Females
	prot-a-1932	MAGUK p55 subfamily member 7	Wald ratio	1	0.903895	0.749926	1.08948	0.288901	3301	No evidence	Males and Females
	prot-a-1933	3-mercaptopyruvate sulfurtransferase	Wald ratio	1	0.952839	0.769015	1.18061	0.658662	3301	No evidence	Males and Females
	prot-a-1934	Myelin protein P0	Wald ratio	1	0.889851	0.759538	1.04252	0.148585	3301	No evidence	Males and Females
	prot-a-1936	Melanocortin-2 receptor accessory protein	Wald ratio	1	0.914094	0.748334	1.11657	0.378922	3301	No evidence	Males and Females
	prot-a-1937	Macrophage mannose receptor 1	Inverse variance weighted	2	1.01025	0.932159	1.09488	0.803804	3301	No evidence	Males and Females
	prot-a-1938	C-type mannose receptor 2	Inverse variance weighted	2	0.923739	0.68597	1.24392	0.601356	3301	No evidence	Males and Females
	prot-a-1940	39S ribosomal protein L14, mitochondrial	Wald ratio	1	1.03553	0.831142	1.29019	0.755596	3301	No evidence	Males and Females
	prot-a-1942	39S ribosomal protein L33, mitochondrial	Inverse variance weighted	2	0.995	0.950676	1.04139	0.829316	3301	No evidence	Males and Females
	prot-a-1943	39S ribosomal protein L34, mitochondrial	Wald ratio	1	0.913395	0.740572	1.12655	0.397274	3301	No evidence	Males and Females
	prot-a-1945	Ribosome-recycling factor, mitochondrial	Wald ratio	1	1.09093	0.875195	1.35984	0.438833	3301	No evidence	Males and Females
	prot-a-1946	Protein MRVI1	Wald ratio	1	1.03286	0.962335	1.10855	0.370242	3301	No evidence	Males and Females
	prot-a-1947	Mesothelin	Wald ratio	1	1.02405	0.881736	1.18933	0.755596	3301	No evidence	Males and Females
	prot-a-1950	Prostate-associated microseminoprotein	Inverse variance weighted	3	0.947924	0.846821	1.0611	0.352684	3301	No evidence	Males and Females
	prot-a-1952	Macrophage scavenger receptor types I and II	Wald ratio	1	1.01306	0.82222	1.2482	0.903011	3301	No evidence	Males and Females
	prot-a-1955	Macrophage-stimulating protein receptor	Wald ratio	1	1.05133	0.883959	1.25038	0.571549	3301	No evidence	Males and Females
	prot-a-1958	Metallothionein-1F	Wald ratio	1	1.01181	0.939688	1.08947	0.755596	3301	No evidence	Males and Females
	prot-a-196	ATPase family AAA domain-containing protein 2	Wald ratio	1	1.08285	0.867354	1.35188	0.482031	3301	No evidence	Males and Females
	prot-a-1960	Protein p13 MTCP-1	Wald ratio	1	1.00075	0.764372	1.31024	0.995622	3301	No evidence	Males and Females
	prot-a-1962	5-formyltetrahydrofolate cyclo-ligase	Inverse variance weighted	2	1.02798	0.971787	1.08743	0.335952	3301	No evidence	Males and Females
	prot-a-1963	Myotubularin-related protein 1	Wald ratio	1	1.05144	0.883727	1.25098	0.571549	3301	No evidence	Males and Females
	prot-a-1964	Poly(A) RNA polymerase, mitochondrial	Wald ratio	1	1.01946	0.902952	1.151	0.755596	3301	No evidence	Males and Females
	prot-a-1965	Peptide chain release factor 1-like, mitochondrial	Inverse variance weighted	2	1.21054	0.928602	1.57808	0.157827	3301	No evidence	Males and Females
	prot-a-1967	Mucin-1	Wald ratio	1	1.01062	0.945588	1.08012	0.755596	3301	No evidence	Males and Females
	prot-a-1968	Mucin-4	Wald ratio	1	1.01552	0.821663	1.2551	0.88671	3301	No evidence	Males and Females
	prot-a-197	Cyclic AMP-dependent transcription factor ATF-6 alpha	Inverse variance weighted	2	1.06918	0.95262	1.19999	0.256048	3301	No evidence	Males and Females
	prot-a-1970	Mitochondrial ubiquitin ligase activator of NFKB 1	Wald ratio	1	0.925374	0.825503	1.03733	0.183173	3301	No evidence	Males and Females
	prot-a-1971	Muscle, skeletal receptor tyrosine-protein kinase	Wald ratio	1	0.979573	0.807578	1.1882	0.834048	3301	No evidence	Males and Females
	prot-a-1974	Matrix-remodeling-associated protein 7	Wald ratio	1	0.962473	0.845786	1.09526	0.56187	3301	No evidence	Males and Females
	prot-a-1975	Matrix-remodeling-associated protein 8	Wald ratio	1	0.975119	0.786147	1.20952	0.81868	3301	No evidence	Males and Females
	prot-a-1977	Myosin-binding protein C, slow-type	Wald ratio	1	1.13851	0.932422	1.39014	0.20294	3301	No evidence	Males and Females
	prot-a-1979	Myc target protein 1	Wald ratio	1	1.00328	0.932067	1.07994	0.930433	3301	No evidence	Males and Females
	prot-a-1982	Myelin regulatory factor	Wald ratio	1	1.03038	0.853395	1.24408	0.755596	3301	No evidence	Males and Females
	prot-a-1987	Myeloid zinc finger 1	Wald ratio	1	0.976901	0.798523	1.19513	0.820281	3301	No evidence	Males and Females
	prot-a-1989	HemK methyltransferase family member 2	Wald ratio	1	1.05034	0.937786	1.17639	0.39575	3301	No evidence	Males and Females
	prot-a-1990	N-acylethanolamine-hydrolyzing acid amidase	Inverse variance weighted	2	1.01658	0.878725	1.17606	0.824974	3301	No evidence	Males and Females
	prot-a-1991	N-acetylated-alpha-linked acidic dipeptidase 2	Inverse variance weighted	3	0.967839	0.891231	1.05103	0.437173	3301	No evidence	Males and Females
	prot-a-1994	NAD kinase	Wald ratio	1	1.05051	0.937239	1.17747	0.397274	3301	No evidence	Males and Females
	prot-a-1995	N-acetyl-D-glucosamine kinase	Inverse variance weighted	2	0.996292	0.90906	1.0919	0.936672	3301	No evidence	Males and Females
	prot-a-1996	N-acetylglucosamine-1-phosphodiester alpha-N-acetylglucosaminidase	Wald ratio	1	1.01214	0.925252	1.10718	0.792217	3301	No evidence	Males and Females
	prot-a-1998	Nicotinamide phosphoribosyltransferase	Wald ratio	1	1.0388	0.954347	1.13073	0.378922	3301	No evidence	Males and Females
	prot-a-1999	Nucleosome assembly protein 1-like 2	Inverse variance weighted	2	1.07096	0.916025	1.2521	0.389872	3301	No evidence	Males and Females
	prot-a-20	Tartrate-resistant acid phosphatase type 5	Wald ratio	1	0.99239	0.905193	1.08799	0.870679	3301	No evidence	Males and Females
	prot-a-200	Sodium/potassium-transporting ATPase subunit beta-2	Wald ratio	1	1.05723	0.951249	1.17502	0.301766	3301	No evidence	Males and Females
	prot-a-2000	Beta-soluble NSF attachment protein	Inverse variance weighted	2	0.966797	0.847303	1.10314	0.615911	3301	No evidence	Males and Females
	prot-a-2001	Arylamine N-acetyltransferase 1	Inverse variance weighted	2	0.976071	0.901983	1.05625	0.547607	3301	No evidence	Males and Females
	prot-a-2002	N-acetyltransferase 14	Wald ratio	1	1.03554	0.948244	1.13088	0.436981	3301	No evidence	Males and Females
	prot-a-2004	Next to BRCA1 gene 1 protein	Wald ratio	1	1.05781	0.929129	1.20431	0.39575	3301	No evidence	Males and Females
	prot-a-2006	Neural cell adhesion molecule 1, 120 kDa isoform	Inverse variance weighted	3	1.02837	0.892243	1.18525	0.699415	3301	No evidence	Males and Females
	prot-a-2007	Neural cell adhesion molecule 1	Inverse variance weighted	2	0.925804	0.784409	1.09269	0.361917	3301	No evidence	Males and Females
	prot-a-2008	Neural cell adhesion molecule 2	Inverse variance weighted	3	1.02076	0.947043	1.10021	0.591122	3301	No evidence	Males and Females
	prot-a-2009	Neutrophil cytosol factor 2	Inverse variance weighted	3	1.03025	0.982297	1.08055	0.220378	3301	No evidence	Males and Females
	prot-a-201	Sarcoplasmic/endoplasmic reticulum calcium ATPase 3	Inverse variance weighted	2	0.983115	0.862874	1.12011	0.798073	3301	No evidence	Males and Females
	prot-a-2010	Nucleolin	Wald ratio	1	1.07636	0.912674	1.26939	0.381966	3301	No evidence	Males and Females
	prot-a-2012	Nuclear receptor coactivator 2	Wald ratio	1	0.927445	0.754705	1.13972	0.473818	3301	No evidence	Males and Females
	prot-a-2013	Natural cytotoxicity triggering receptor 1	Wald ratio	1	1.03121	0.833928	1.27516	0.776662	3301	No evidence	Males and Females
	prot-a-2016	Natural cytotoxicity triggering receptor 3	Wald ratio	1	0.974871	0.895856	1.06085	0.555086	3301	No evidence	Males and Females
	prot-a-2017	Natural cytotoxicity triggering receptor 3 ligand 1	Wald ratio	1	0.992781	0.766326	1.28616	0.956259	3301	No evidence	Males and Females
	prot-a-2018	Kinetochore protein NDC80 homolog	Inverse variance weighted	2	1.07259	0.911462	1.2622	0.398802	3301	No evidence	Males and Females
	prot-a-2019	Protein NDNF	Wald ratio	1	0.885101	0.731472	1.071	0.209541	3301	No evidence	Males and Females
	prot-a-202	Potassium-transporting ATPase subunit beta	Inverse variance weighted	2	0.915334	0.796051	1.05249	0.214295	3301	No evidence	Males and Females
	prot-a-2020	Protein NDRG4	Wald ratio	1	1.03226	0.959091	1.11102	0.397274	3301	No evidence	Males and Females
	prot-a-2021	Bifunctional heparan sulfate N-deacetylase/N-sulfotransferase 1	Inverse variance weighted	2	0.928916	0.789504	1.09295	0.374131	3301	No evidence	Males and Females
	prot-a-2023	NADH dehydrogenase [ubiquinone] 1 beta subcomplex subunit 4	Inverse variance weighted	2	1.0141	0.963529	1.06732	0.59168	3301	No evidence	Males and Females
	prot-a-2025	NADH dehydrogenase [ubiquinone] iron-sulfur protein 4, mitochondrial	Wald ratio	1	0.975668	0.942723	1.00976	0.159838	3301	No evidence	Males and Females
	prot-a-2028	Neuronal growth regulator 1	Wald ratio	1	1.03055	0.831198	1.2777	0.783832	3301	No evidence	Males and Females
	prot-a-203	ATP synthase subunit beta, mitochondrial	Wald ratio	1	1.06011	0.866012	1.29772	0.571549	3301	No evidence	Males and Females
	prot-a-2030	Protein kinase C-binding protein NELL1	Inverse variance weighted	3	1.02547	0.971703	1.08221	0.360045	3301	No evidence	Males and Females
	prot-a-2031	Protein kinase C-binding protein NELL2	Wald ratio	1	1.12119	0.883383	1.42302	0.346951	3301	No evidence	Males and Females
	prot-a-2033	Neogenin	Wald ratio	1	0.911975	0.768547	1.08217	0.291219	3301	No evidence	Males and Females
	prot-a-2034	Neuroepithelial cell-transforming gene 1 protein	Wald ratio	1	1.24799	0.998861	1.55925	0.0511804	3301	No evidence	Males and Females
	prot-a-2037	E3 ubiquitin-protein ligase NEURL1	Wald ratio	1	0.977048	0.832416	1.14681	0.776353	3301	No evidence	Males and Females
	prot-a-2038	Neuralized-like protein 4	Wald ratio	1	0.899948	0.734795	1.10222	0.308149	3301	No evidence	Males and Females
	prot-a-2039	Neurofascin	Inverse variance weighted	3	1.02977	0.949528	1.11679	0.478483	3301	No evidence	Males and Females
	prot-a-2040	Nuclear factor erythroid 2-related factor 1	Wald ratio	1	1.05653	0.930604	1.19949	0.39575	3301	No evidence	Males and Females
	prot-a-2042	beta-nerve growth factor	Wald ratio	1	0.841948	0.675595	1.04926	0.125564	3301	No evidence	Males and Females
	prot-a-2044	Tumor necrosis factor receptor superfamily member 16	Inverse variance weighted	2	0.998109	0.914087	1.08985	0.966357	3301	No evidence	Males and Females
	prot-a-2047	NHL repeat-containing protein 3	Wald ratio	1	0.998309	0.912519	1.09216	0.970544	3301	No evidence	Males and Females
	prot-a-2048	NHP2-like protein 1	Wald ratio	1	1.02546	0.969612	1.08452	0.378922	3301	No evidence	Males and Females
	prot-a-2049	Nidogen-1	Inverse variance weighted	2	0.981876	0.815591	1.18206	0.8468	3301	No evidence	Males and Females
	prot-a-205	Aurora kinase B	Inverse variance weighted	3	1.06534	0.961195	1.18078	0.227835	3301	No evidence	Males and Females
	prot-a-2052	Nischarin	Inverse variance weighted	2	1.07593	0.960022	1.20582	0.208237	3301	No evidence	Males and Females
	prot-a-2059	Nucleoside diphosphate kinase A	Wald ratio	1	1.00611	0.905228	1.11823	0.910086	3301	No evidence	Males and Females
	prot-a-206	Axin-2	Wald ratio	1	1.05732	0.871665	1.28251	0.571549	3301	No evidence	Males and Females
	prot-a-2060	Nucleoside diphosphate kinase B	Inverse variance weighted	2	1.04505	0.944822	1.15591	0.39166	3301	No evidence	Males and Females
	prot-a-2061	Normal mucosa of esophagus-specific gene 1 protein	Inverse variance weighted	3	1.04733	0.974992	1.12504	0.205357	3301	No evidence	Males and Females
	prot-a-2062	NmrA-like family domain-containing protein 1	Inverse variance weighted	2	1.06325	0.95895	1.17888	0.244326	3301	No evidence	Males and Females
	prot-a-2063	Glycylpeptide N-tetradecanoyltransferase 1	Wald ratio	1	1.05933	0.916042	1.22503	0.436981	3301	No evidence	Males and Females
	prot-a-2064	Noggin	Inverse variance weighted	3	0.962918	0.869979	1.06578	0.465574	3301	No evidence	Males and Females
	prot-a-2067	Neurogenic locus notch homolog protein 1	Wald ratio	1	1.15857	1.00452	1.33624	0.0431763	3301	Suggestive	Males and Females
	prot-a-2069	Protein NOV homolog	Wald ratio	1	0.827463	0.698799	0.979817	0.0280589	3301	Suggestive	Males and Females
	prot-a-2071	Epididymal secretory protein E1	Inverse variance weighted	3	0.999931	0.929887	1.07525	0.998516	3301	No evidence	Males and Females
	prot-a-2073	Pro-FMRFamide-related neuropeptide FF	Inverse variance weighted	3	1.02632	0.977868	1.07717	0.292386	3301	No evidence	Males and Females
	prot-a-2074	Nuclear pore complex-interacting protein family member B3	Inverse variance weighted	2	1.03762	0.953947	1.12863	0.389288	3301	No evidence	Males and Females
	prot-a-2075	Nuclear protein localization protein 4 homolog	Wald ratio	1	1.08654	0.897131	1.31593	0.39575	3301	No evidence	Males and Females
	prot-a-2076	Atrial natriuretic factor	Wald ratio	1	0.931887	0.749694	1.15836	0.525061	3301	No evidence	Males and Females
	prot-a-2078	N-terminal pro-BNP	Inverse variance weighted	2	0.945112	0.833606	1.07153	0.378129	3301	No evidence	Males and Females
	prot-a-2079	Neuropeptide S	Inverse variance weighted	2	1.02262	0.880051	1.18829	0.770283	3301	No evidence	Males and Females
	prot-a-208	Zinc-alpha-2-glycoprotein	Inverse variance weighted	4	1.01435	0.927139	1.10977	0.756052	3301	No evidence	Males and Females
	prot-a-2081	Neuronal pentraxin-2	Wald ratio	1	1.03647	0.888029	1.20972	0.64969	3301	No evidence	Males and Females
	prot-a-2082	Neuropeptide W	Inverse variance weighted	3	1.01376	0.950068	1.08171	0.679817	3301	No evidence	Males and Females
	prot-a-2083	NAD(P)H dehydrogenase [quinone] 1	Wald ratio	1	1.00452	0.957017	1.05437	0.855313	3301	No evidence	Males and Females
	prot-a-2084	Ribosyldihydronicotinamide dehydrogenase [quinone]	Inverse variance weighted	2	1.04128	0.980187	1.10619	0.189752	3301	No evidence	Males and Females
	prot-a-2086	Nuclear receptor subfamily 1 group D member 2	Wald ratio	1	0.888829	0.754164	1.04754	0.159745	3301	No evidence	Males and Females
	prot-a-2087	Oxysterols receptor LXR-beta	Inverse variance weighted	3	1.04006	0.968102	1.11736	0.282946	3301	No evidence	Males and Females
	prot-a-2089	Mineralocorticoid receptor	Wald ratio	1	1.0472	0.94114	1.16521	0.397274	3301	No evidence	Males and Females
	prot-a-2092	Nutritionally-regulated adipose and cardiac enriched protein homolog	Wald ratio	1	1.0984	0.938691	1.28527	0.241698	3301	No evidence	Males and Females
	prot-a-2096	Pro-neuregulin-2, membrane-bound isoform	Wald ratio	1	1.00965	0.822153	1.23992	0.926966	3301	No evidence	Males and Females
	prot-a-2099	Neuropilin-1	Inverse variance weighted	2	0.928446	0.849789	1.01438	0.100222	3301	No evidence	Males and Females
	prot-a-21	2-phosphoxylose phosphatase 1	Inverse variance weighted	2	1.054	0.879615	1.26297	0.568699	3301	No evidence	Males and Females
	prot-a-210	Beta-1,3-glucosyltransferase	Wald ratio	1	0.800766	0.664405	0.965113	0.0196568	3301	Suggestive	Males and Females
	prot-a-2100	Neuropilin-2	Wald ratio	1	1.00733	0.862314	1.17674	0.926595	3301	No evidence	Males and Females
	prot-a-2101	Neurensin-1	Inverse variance weighted	3	1.00161	0.912541	1.09936	0.973073	3301	No evidence	Males and Females
	prot-a-2103	Neurexin-1	Inverse variance weighted	2	1.00003	0.922356	1.08425	0.99939	3301	No evidence	Males and Females
	prot-a-2104	Neurexin-2-beta	Inverse variance weighted	2	1.03846	0.891417	1.20975	0.628085	3301	No evidence	Males and Females
	prot-a-2105	Neurexin-3-beta	Inverse variance weighted	2	0.975825	0.848941	1.12167	0.730581	3301	No evidence	Males and Females
	prot-a-2108	Sterol-4-alpha-carboxylate 3-dehydrogenase, decarboxylating	Wald ratio	1	1.12546	1.02153	1.23997	0.0168078	3301	Suggestive	Males and Females
	prot-a-211	Galactosylgalactosylxylosylprotein 3-beta-glucuronosyltransferase 3	Inverse variance weighted	2	1.00611	0.938667	1.0784	0.863343	3301	No evidence	Males and Females
	prot-a-2110	Neuron-specific protein family member 1	Wald ratio	1	0.856966	0.673486	1.09043	0.209222	3301	No evidence	Males and Females
	prot-a-2111	Neuron-specific protein family member 2	Wald ratio	1	0.911372	0.76773	1.08189	0.288901	3301	No evidence	Males and Females
	prot-a-2112	5'(3')-deoxyribonucleotidase, cytosolic type	Wald ratio	1	1.0561	0.919934	1.21242	0.438324	3301	No evidence	Males and Females
	prot-a-2114	Neurotrophin-3	Wald ratio	1	0.874456	0.689717	1.10868	0.26788	3301	No evidence	Males and Females
	prot-a-2115	Neurotrophin-4	Wald ratio	1	0.909864	0.717025	1.15457	0.436981	3301	No evidence	Males and Females
	prot-a-2116	N-terminal Xaa-Pro-Lys N-methyltransferase 1	Wald ratio	1	1.03152	0.962617	1.10536	0.378922	3301	No evidence	Males and Females
	prot-a-2118	Netrin-1	Inverse variance weighted	2	0.95533	0.899842	1.01424	0.134426	3301	No evidence	Males and Females
	prot-a-2119	Netrin-4	Wald ratio	1	0.948618	0.82523	1.09045	0.458109	3301	No evidence	Males and Females
	prot-a-212	Beta-1,4-glucuronyltransferase 1	Wald ratio	1	1.04619	0.937351	1.16767	0.420417	3301	No evidence	Males and Females
	prot-a-2120	Netrin-G1	Inverse variance weighted	2	0.909184	0.849696	0.972838	0.00582247	3301	Suggestive	Males and Females
	prot-a-2121	High affinity nerve growth factor receptor	Wald ratio	1	1.16428	0.962166	1.40886	0.117925	3301	No evidence	Males and Females
	prot-a-2125	Nuclear migration protein nudC	Wald ratio	1	1.03846	0.944197	1.14213	0.436981	3301	No evidence	Males and Females
	prot-a-2126	Peroxisomal NADH pyrophosphatase NUDT12	Wald ratio	1	0.977535	0.87789	1.08849	0.678719	3301	No evidence	Males and Females
	prot-a-2127	Protein syndesmos	Inverse variance weighted	2	1.00364	0.920257	1.09459	0.93449	3301	No evidence	Males and Females
	prot-a-2128	Nucleoside diphosphate-linked moiety X motif 8, mitochondrial	Wald ratio	1	1.05123	0.884166	1.24985	0.571549	3301	No evidence	Males and Females
	prot-a-2129	ADP-ribose pyrophosphatase, mitochondrial	Inverse variance weighted	2	0.977075	0.898069	1.06303	0.589816	3301	No evidence	Males and Females
	prot-a-213	N-acetyllactosaminide beta-1,3-N-acetylglucosaminyltransferase 2	Inverse variance weighted	2	0.934322	0.846943	1.03072	0.175071	3301	No evidence	Males and Females
	prot-a-2131	Nuclear RNA export factor 1	Inverse variance weighted	2	1.00977	0.899044	1.13413	0.869688	3301	No evidence	Males and Females
	prot-a-2132	Neurexophilin-1	Wald ratio	1	1.09069	0.923203	1.28856	0.30745	3301	No evidence	Males and Females
	prot-a-2133	Neurexophilin-3	Wald ratio	1	1.06036	0.876169	1.28327	0.54715	3301	No evidence	Males and Females
	prot-a-2134	NTF2-related export protein 1	Wald ratio	1	1.03725	0.955601	1.12587	0.381966	3301	No evidence	Males and Females
	prot-a-2135	Out at first protein homolog	Wald ratio	1	0.996895	0.921143	1.07888	0.938513	3301	No evidence	Males and Females
	prot-a-2136	2'-5'-oligoadenylate synthase 1	Inverse variance weighted	2	1.03948	0.950251	1.13708	0.397785	3301	No evidence	Males and Females
	prot-a-2138	Odorant-binding protein 2a	Wald ratio	1	0.892876	0.724181	1.10087	0.288901	3301	No evidence	Males and Females
	prot-a-2139	Odorant-binding protein 2b	Inverse variance weighted	3	0.97448	0.937358	1.01307	0.192028	3301	No evidence	Males and Females
	prot-a-214	UDP-GlcNAc:betaGal beta-1,3-N-acetylglucosaminyltransferase 6	Wald ratio	1	1.13113	0.931408	1.37367	0.21383	3301	No evidence	Males and Females
	prot-a-2140	OCIA domain-containing protein 1	Wald ratio	1	0.987589	0.787326	1.23879	0.913987	3301	No evidence	Males and Females
	prot-a-2141	Inositol polyphosphate 5-phosphatase OCRL-1	Wald ratio	1	1.0122	0.937787	1.09252	0.755596	3301	No evidence	Males and Females
	prot-a-2142	Ornithine decarboxylase	Wald ratio	1	1.00435	0.818011	1.23314	0.96693	3301	No evidence	Males and Females
	prot-a-2143	Obg-like ATPase 1	Inverse variance weighted	2	0.989007	0.828929	1.18	0.902338	3301	No evidence	Males and Females
	prot-a-2145	Olfactomedin-like protein 3	Wald ratio	1	0.902572	0.721274	1.12944	0.370242	3301	No evidence	Males and Females
	prot-a-2146	Oxidized low-density lipoprotein receptor 1	Wald ratio	1	1.0929	0.889715	1.34248	0.397274	3301	No evidence	Males and Females
	prot-a-2148	Opalin	Wald ratio	1	0.976039	0.837804	1.13708	0.755596	3301	No evidence	Males and Females
	prot-a-2151	Origin recognition complex subunit 6	Inverse variance weighted	2	1.01322	0.870216	1.17974	0.865604	3301	No evidence	Males and Females
	prot-a-2153	Osteoclast-associated immunoglobulin-like receptor	Wald ratio	1	1.02289	0.812	1.28856	0.847635	3301	No evidence	Males and Females
	prot-a-2155	Oncostatin-M	Inverse variance weighted	2	1.07655	0.959072	1.20842	0.210879	3301	No evidence	Males and Females
	prot-a-2156	Oncostatin-M-specific receptor subunit beta	Wald ratio	1	1.01001	0.855756	1.19207	0.906218	3301	No evidence	Males and Females
	prot-a-2159	Oxytocin-neurophysin 1	Wald ratio	1	1.0314	0.84895	1.25306	0.755596	3301	No evidence	Males and Females
	prot-a-216	Beta-1,4-galactosyltransferase 1	Inverse variance weighted	5	1.00628	0.924338	1.09548	0.885185	3301	No evidence	Males and Females
	prot-a-2160	P2X purinoceptor 6	Wald ratio	1	1.11557	0.900782	1.38157	0.316181	3301	No evidence	Males and Females
	prot-a-2162	Prolyl 4-hydroxylase subunit alpha-2	Wald ratio	1	1.01959	0.83119	1.25069	0.852343	3301	No evidence	Males and Females
	prot-a-2163	Polyadenylate-binding protein 3	Wald ratio	1	1.05287	0.934834	1.18581	0.39575	3301	No evidence	Males and Females
	prot-a-2164	Polyadenylate-binding protein 4	Wald ratio	1	1.05253	0.935225	1.18456	0.39575	3301	No evidence	Males and Females
	prot-a-2166	Platelet-activating factor acetylhydrolase IB subunit beta	Inverse variance weighted	2	1.04968	0.92401	1.19244	0.456144	3301	No evidence	Males and Females
	prot-a-2167	Multifunctional protein ADE2	Wald ratio	1	0.88503	0.715364	1.09494	0.26069	3301	No evidence	Males and Females
	prot-a-2168	Polyadenylate-binding protein-interacting protein 1	Wald ratio	1	0.972949	0.787792	1.20162	0.799017	3301	No evidence	Males and Females
	prot-a-2169	Serine/threonine-protein kinase PAK 3	Inverse variance weighted	2	1.11084	0.971318	1.27041	0.124773	3301	No evidence	Males and Females
	prot-a-217	Beta-1,4-galactosyltransferase 2	Inverse variance weighted	2	0.927718	0.847104	1.016	0.105731	3301	No evidence	Males and Females
	prot-a-2170	Serine/threonine-protein kinase PAK 4	Wald ratio	1	1.08088	0.903274	1.29341	0.39575	3301	No evidence	Males and Females
	prot-a-2171	Serine/threonine-protein kinase PAK 7	Wald ratio	1	0.908432	0.725	1.13828	0.40398	3301	No evidence	Males and Females
	prot-a-2172	Peptidyl-glycine alpha-amidating monooxygenase	Inverse variance weighted	6	1.02076	0.971238	1.0728	0.418054	3301	No evidence	Males and Females
	prot-a-2173	Pantothenate kinase 3	Wald ratio	1	1.11238	0.877554	1.41003	0.378686	3301	No evidence	Males and Females
	prot-a-2177	Pappalysin-1	Wald ratio	1	0.978565	0.800655	1.19601	0.832378	3301	No evidence	Males and Females
	prot-a-2179	E3 ubiquitin-protein ligase parkin	Wald ratio	1	1.06004	0.840494	1.33694	0.6224	3301	No evidence	Males and Females
	prot-a-218	Beta-1,4-galactosyltransferase 3	Wald ratio	1	0.911803	0.722421	1.15083	0.436981	3301	No evidence	Males and Females
	prot-a-2181	Protein deglycase DJ-1	Wald ratio	1	1.10266	0.879368	1.38266	0.397274	3301	No evidence	Males and Females
	prot-a-2184	Mono [ADP-ribose] polymerase PARP16	Wald ratio	1	0.996406	0.951348	1.0436	0.878789	3301	No evidence	Males and Females
	prot-a-2187	Prostate and testis expressed protein 4	Wald ratio	1	0.999342	0.935802	1.0672	0.984342	3301	No evidence	Males and Females
	prot-a-2189	PAX-interacting protein 1	Inverse variance weighted	2	0.984956	0.858525	1.13001	0.828788	3301	No evidence	Males and Females
	prot-a-2191	Pterin-4-alpha-carbinolamine dehydratase	Inverse variance weighted	2	1.17531	1.01592	1.3597	0.0298215	3301	Suggestive	Males and Females
	prot-a-2192	Pterin-4-alpha-carbinolamine dehydratase 2	Wald ratio	1	1.00189	0.816615	1.22921	0.985536	3301	No evidence	Males and Females
	prot-a-2193	Poly(rC)-binding protein 1	Wald ratio	1	1.03071	0.964717	1.10122	0.370242	3301	No evidence	Males and Females
	prot-a-2194	Protocadherin-10	Inverse variance weighted	3	1.00294	0.973683	1.03307	0.845999	3301	No evidence	Males and Females
	prot-a-2199	Protocadherin alpha-4	Wald ratio	1	0.937455	0.788062	1.11517	0.465854	3301	No evidence	Males and Females
	prot-a-22	Activin receptor type-1B	Wald ratio	1	0.917718	0.750115	1.12277	0.40398	3301	No evidence	Males and Females
	prot-a-220	Beta-1,4-galactosyltransferase 6	Inverse variance weighted	2	1.01902	0.836741	1.241	0.851392	3301	No evidence	Males and Females
	prot-a-2200	Protocadherin alpha-7	Inverse variance weighted	2	0.981513	0.912625	1.0556	0.615248	3301	No evidence	Males and Females
	prot-a-2205	Protocadherin beta-4	Inverse variance weighted	3	1.04814	0.975692	1.12596	0.198234	3301	No evidence	Males and Females
	prot-a-2206	Protocadherin gamma-A8	Wald ratio	1	0.974038	0.795489	1.19266	0.799017	3301	No evidence	Males and Females
	prot-a-2207	Protocadherin gamma-C5	Wald ratio	1	0.979494	0.859687	1.116	0.755596	3301	No evidence	Males and Females
	prot-a-2209	Procollagen C-endopeptidase enhancer 1	Wald ratio	1	1.04903	0.908406	1.21143	0.514488	3301	No evidence	Males and Females
	prot-a-221	Beta-1,4-galactosyltransferase 7	Wald ratio	1	0.895289	0.72977	1.09835	0.288901	3301	No evidence	Males and Females
	prot-a-2210	Procollagen C-endopeptidase enhancer 2	Wald ratio	1	0.962601	0.89425	1.03618	0.310433	3301	No evidence	Males and Females
	prot-a-2212	Proprotein convertase subtilisin/kexin type 7	Wald ratio	1	0.995653	0.887764	1.11665	0.940656	3301	No evidence	Males and Females
	prot-a-2213	Prenylcysteine oxidase-like	Wald ratio	1	1.04077	0.94907	1.14134	0.39575	3301	No evidence	Males and Females
	prot-a-2214	Programmed cell death protein 1	Wald ratio	1	0.923649	0.78872	1.08166	0.324256	3301	No evidence	Males and Females
	prot-a-2215	Programmed cell death 1 ligand 2	Inverse variance weighted	2	1.2191	1.08838	1.36551	0.000618195	3301	Suggestive	Males and Females
	prot-a-2216	Programmed cell death protein 5	Inverse variance weighted	2	1.02841	0.975789	1.08386	0.295873	3301	No evidence	Males and Females
	prot-a-2217	Phosducin-like protein 2	Wald ratio	1	1.04601	0.933853	1.17163	0.436981	3301	No evidence	Males and Females
	prot-a-2218	Calcium/calmodulin-dependent 3',5'-cyclic nucleotide phosphodiesterase 1A	Wald ratio	1	1.06878	0.862916	1.32376	0.542282	3301	No evidence	Males and Females
	prot-a-222	Transcription regulator protein BACH1	Wald ratio	1	0.992176	0.874419	1.12579	0.903011	3301	No evidence	Males and Females
	prot-a-2222	Retinal rod rhodopsin-sensitive cGMP 3',5'-cyclic phosphodiesterase subunit delta	Inverse variance weighted	2	1.15311	1.00384	1.32458	0.0439856	3301	Suggestive	Males and Females
	prot-a-2223	High affinity cAMP-specific 3',5'-cyclic phosphodiesterase 7A	Wald ratio	1	0.80788	0.665464	0.980774	0.0310672	3301	Suggestive	Males and Females
	prot-a-2225	Platelet-derived growth factor subunit A	Wald ratio	1	0.921605	0.792537	1.07169	0.288901	3301	No evidence	Males and Females
	prot-a-2226	Platelet-derived growth factor subunit B	Inverse variance weighted	2	0.948937	0.839441	1.07272	0.4021	3301	No evidence	Males and Females
	prot-a-2228	Platelet-derived growth factor D	Inverse variance weighted	2	0.975953	0.900225	1.05805	0.554754	3301	No evidence	Males and Females
	prot-a-2229	Platelet-derived growth factor receptor alpha	Inverse variance weighted	2	1.05297	0.987886	1.12234	0.11283	3301	No evidence	Males and Females
	prot-a-2231	Platelet-derived growth factor receptor-like protein	Inverse variance weighted	3	0.986608	0.947702	1.02711	0.511286	3301	No evidence	Males and Females
	prot-a-2233	Protein disulfide-isomerase A5	Wald ratio	1	0.971421	0.917929	1.02803	0.315676	3301	No evidence	Males and Females
	prot-a-2235	[Pyruvate dehydrogenase (acetyl-transferring)] kinase isozyme 1, mitochondrial	Wald ratio	1	1.0103	0.94716	1.07765	0.755596	3301	No evidence	Males and Females
	prot-a-2238	p53 and DNA damage-regulated protein 1	Wald ratio	1	1.07036	0.919028	1.24661	0.381966	3301	No evidence	Males and Females
	prot-a-2239	Pyridoxal kinase	Wald ratio	1	1.03295	0.951872	1.12093	0.436981	3301	No evidence	Males and Females
	prot-a-224	Bcl2-associated agonist of cell death	Wald ratio	1	0.965731	0.787836	1.18379	0.737104	3301	No evidence	Males and Females
	prot-a-2242	PDZK1-interacting protein 1	Wald ratio	1	0.921265	0.812213	1.04496	0.202021	3301	No evidence	Males and Females
	prot-a-2243	Platelet endothelial aggregation receptor 1	Inverse variance weighted	3	1.02547	0.878646	1.19683	0.749712	3301	No evidence	Males and Females
	prot-a-2245	Platelet endothelial cell adhesion molecule	Inverse variance weighted	3	1.04076	0.933969	1.15977	0.469479	3301	No evidence	Males and Females
[truncated: 1,463 more rows]

## Sheet: Never smoked
	Trait ID	Trait	Method	No. of SNPs	ORSD	LCI	UCI	P-value	N	Association	Sex
	AAT	Alpha-1-Antitrypsin	Wald ratio	1	0.907881	0.737525	1.11759	0.362041	818	No evidence	Males and Females
	AGT	Angiotensinogen	Wald ratio	1	0.991998	0.881146	1.1168	0.894288	818	No evidence	Males and Females
	ANG2	Angiopoietin-2	Wald ratio	1	1.07456	0.832945	1.38627	0.579993	818	No evidence	Males and Females
	ApoA4	Apolipoprotein A-IV	Wald ratio	1	0.898299	0.818321	0.986093	0.0241737	818	Suggestive	Males and Females
	ApoE	Apolipoprotein E	Wald ratio	1	0.934339	0.769743	1.13413	0.492127	818	No evidence	Males and Females
	ApoH	Apolipoprotein H	Inverse variance weighted	3	1.01529	0.90631	1.13738	0.793334	818	No evidence	Males and Females
	BLC	B Lymphocyte Chemoattractant	Wald ratio	1	1.11412	0.777663	1.59614	0.555781	818	No evidence	Males and Females
	CD40	CD 40 antigen	Wald ratio	1	1.01312	0.8566	1.19823	0.879039	818	No evidence	Males and Females
	CD5L	CD5	Wald ratio	1	1.09847	0.873571	1.38127	0.421657	818	No evidence	Males and Females
	CEA	Carcinoembryonic Antigen	Wald ratio	1	1.01736	0.828632	1.24908	0.86939	818	No evidence	Males and Females
	CFHR1	Complement Factor H	Wald ratio	1	0.95773	0.886744	1.0344	0.271667	818	No evidence	Males and Females
	CRP	C-Reactive Protein	Wald ratio	1	0.90934	0.699525	1.18209	0.477642	818	No evidence	Males and Females
	CystC	Cystatin-C	Wald ratio	1	1.06607	0.815123	1.39428	0.640341	818	No evidence	Males and Females
	ENA78	Epithelial-Derived Neutrophil-Activating	Wald ratio	1	0.767081	0.589808	0.997635	0.0479669	818	Suggestive	Males and Females
	F7	Factor VII	Inverse variance weighted	2	1.14618	0.98137	1.33867	0.084966	818	No evidence	Males and Females
	FGF4	Fibroblast Growth Factor 4	Wald ratio	1	0.994811	0.775534	1.27609	0.967335	818	No evidence	Males and Females
	FetuinA	Fetuin-A	Wald ratio	1	1.00946	0.905357	1.12553	0.865369	818	No evidence	Males and Females
	GROa	Growth-Regulated alpha protein	Wald ratio	1	0.99528	0.759118	1.30491	0.972689	818	No evidence	Males and Females
	GSTa	Glutathione S-Transferase alpha	Wald ratio	1	1.08563	0.912409	1.29173	0.354241	818	No evidence	Males and Females
	HCC4	Chemokine CC-4	Wald ratio	1	0.936085	0.800735	1.09431	0.407154	818	No evidence	Males and Females
	Height-2022	Height-2022	Inverse variance weighted	1266	1.06059	0.813458	1.38281	0.663829	4080687	No evidence	Males and Females
	IL18	Interleukin-18	Wald ratio	1	1.12409	0.86354	1.46325	0.384594	818	No evidence	Males and Females
	IL6r	Interleukin-6 receptor	Wald ratio	1	1.02989	0.94771	1.1192	0.487545	818	No evidence	Males and Females
	IL8	Interleukin-8	Wald ratio	1	0.944617	0.721999	1.23588	0.677768	818	No evidence	Males and Females
	LOY	Loss_of_Y_chromosome	Inverse variance weighted	104	1.08449	0.86748	1.35578	0.476461	205011	No evidence	Males and Females
	LPa	Apolipoprotein(a)	Wald ratio	1	1.08546	0.857144	1.37459	0.496122	818	No evidence	Males and Females
	Leisure_screen_time	Leisure_screen_time	Inverse variance weighted	61	1.43125	0.89704	2.2836	0.132536	526725	No evidence	Males and Females
	Leptin	Leptin	Wald ratio	1	1.16042	0.848538	1.58693	0.351544	818	No evidence	Males and Females
	MCP2	Monocyte Chemotactic Protein 2	Wald ratio	1	1.04313	0.825162	1.31867	0.724036	818	No evidence	Males and Females
	MCSF	Macrophage Colony-Stimulating Factor 1	Wald ratio	1	0.785557	0.619052	0.996846	0.047034	818	Suggestive	Males and Females
	MIP1a	Macrophage Inflammatory Protein-1 alpha	Wald ratio	1	0.924176	0.728887	1.17179	0.515006	818	No evidence	Males and Females
	MIP1b	Macrophage Inflammatory Protein-1 beta	Inverse variance weighted	2	1.03223	0.824616	1.2921	0.7819	818	No evidence	Males and Females
	MMP7	Matrix Metalloproteinase-7	Wald ratio	1	1.13424	0.900075	1.42934	0.285666	818	No evidence	Males and Females
	MPIF1	Myeloid Progenitor Inhibitory Factor 1	Inverse variance weighted	2	0.884794	0.755388	1.03637	0.129218	818	No evidence	Males and Females
	NrCAM	Neuronal Cell Adhesion Molecule	Wald ratio	1	0.732768	0.538556	0.997018	0.0478147	818	Suggestive	Males and Females
	Plasma omega-6 polyunsaturated fatty acid levels (adrenic acid) PMID:24823311	Plasma omega-6 polyunsaturated fatty acid levels (adrenic acid)	Wald ratio	1	1.53864	0.350131	6.76153	0.568327	8631	No evidence	Males and Females
	Plasma omega-6 polyunsaturated fatty acid levels (arachidonic acid) PMID:24823311	Plasma omega-6 polyunsaturated fatty acid levels (arachidonic acid)	Inverse variance weighted	4	1.01094	0.98668	1.0358	0.379902	8631	No evidence	Males and Females
	Plasma omega-6 polyunsaturated fatty acid levels (dihomo-gamma-linolenic acid) PMID:24823311	Plasma omega-6 polyunsaturated fatty acid levels (dihomo-gamma-linolenic acid)	Inverse variance weighted	3	0.920386	0.766194	1.10561	0.375175	8631	No evidence	Males and Females
	Plasma omega-6 polyunsaturated fatty acid levels (gamma-linolenic acid) PMID:24823311	Plasma omega-6 polyunsaturated fatty acid levels (gamma-linolenic acid)	Inverse variance weighted	2	2.90706	0.107641	78.5106	0.525709	8631	No evidence	Males and Females
	Plasma omega-6 polyunsaturated fatty acid levels (linoleic acid) PMID:24823311	Plasma omega-6 polyunsaturated fatty acid levels (linoleic acid)	Inverse variance weighted	4	0.98986	0.93483	1.04813	0.7269	8631	No evidence	Males and Females
	RAGE	Receptor for advanced glycosylation end	Wald ratio	1	1.0598	0.819547	1.37049	0.657895	818	No evidence	Males and Females
	Sedentary_behaviour_at_work	Sedentary_behaviour_at_work	Inverse variance weighted	4	1.09549	0.421479	2.84737	0.851545	370957	No evidence	Males and Females
	Sortilin	Sortilin	Wald ratio	1	0.842656	0.653831	1.08601	0.185985	818	No evidence	Males and Females
	TECK	Thymus-Expressed Chemokine	Wald ratio	1	1.01468	0.788658	1.30548	0.909747	818	No evidence	Males and Females
	THPO	Thrombopoietin	Wald ratio	1	0.988109	0.714938	1.36566	0.94224	818	No evidence	Males and Females
	TNC	Tenascin-C	Wald ratio	1	0.820902	0.66317	1.01615	0.0698558	818	No evidence	Males and Females
	VCAM1	Vascular Cell Adhesion Molecule-1	Wald ratio	1	1.05257	0.802974	1.37975	0.710631	818	No evidence	Males and Females
	adiponectin_serum_level	Adiponectin_serum_level	Inverse variance weighted	10	0.93073	0.439797	1.96968	0.851123	35962	No evidence	Males and Females
	adrenic acid (22:4n6)	Adrenic acid (22:4n6)	Wald ratio	1	1.58111	0.33841	7.38718	0.56026	8631	No evidence	Males and Females
	arachidic_acid	Arachidic_acid	Wald ratio	1	1.40168	0.67666	2.90355	0.363458	10129	No evidence	Males and Females
	arachidonic acid (20:4n6)	Arachidonic acid (20:4n6)	Inverse variance weighted	2	1.01542	0.972204	1.06055	0.490487	8631	No evidence	Males and Females
	c_reactive_protein_plasma_level	C_reactive_protein_plasma_level	Inverse variance weighted	11	1.00912	0.730805	1.39342	0.956044	82725	No evidence	Males and Females
	calcium measurement PMID:24068962	Calcium measurement	Inverse variance weighted	8	0.487641	0.174655	1.36151	0.170398	61079	No evidence	Males and Females
	carotenoid measurement PMID:19185284	Carotenoid measurement	Wald ratio	1	0.751002	0.477216	1.18186	0.215813	3731	No evidence	Males and Females
	circulating 25-hydroxyvitamin D	Circulating 25-hydroxyvitamin D	Inverse variance weighted	4	0.677363	0.213757	2.14646	0.507979	79366	No evidence	Males and Females
	coffee_consumption	Coffee_consumption	Inverse variance weighted	6	0.976522	0.746921	1.2767	0.862082	91462	No evidence	Males and Females
	copper_blood_level	Copper_blood_level	Inverse variance weighted	2	0.914018	0.722921	1.15563	0.452482	2603	No evidence	Males and Females
	dihomo-gamma-linoleic acid (20:3n6)	Dihomo-gamma-linoleic acid (20:3n6)	Inverse variance weighted	2	1.00088	0.818712	1.22358	0.993165	8631	No evidence	Males and Females
	ebi-a-GCST001212	Proinsulin levels	Inverse variance weighted	7	0.786456	0.536386	1.15311	0.21857	10701	No evidence	NA
	ebi-a-GCST003372	Glomerular filtration rate (creatinine)	Inverse variance weighted	40	1.80901	0.384137	8.51915	0.453373	133413	No evidence	NA
	ebi-a-GCST003375	Glomerular filtration rate (cystatin C)	Inverse variance weighted	4	1.09898	0.319782	3.77682	0.880882	32834	No evidence	NA
	ebi-a-GCST003401	Glomerular filtration rate in non diabetics (creatinine)	Inverse variance weighted	41	2.44447	0.546975	10.9245	0.241947	118448	No evidence	NA
	ebi-a-GCST003839	Sleep duration	Inverse variance weighted	3	0.916107	0.206732	4.05962	0.908159	127573	No evidence	NA
	ebi-a-GCST004575	Acute insulin response	Inverse variance weighted	2	0.940215	0.708877	1.24705	0.668783	2087	No evidence	NA
	ebi-a-GCST004601	Red blood cell count	Inverse variance weighted	153	1.05994	0.898032	1.25104	0.491254	172952	No evidence	NA
	ebi-a-GCST004608	Granulocyte percentage of myeloid white cells	Inverse variance weighted	138	1.04698	0.884218	1.23971	0.594316	169545	No evidence	NA
	ebi-a-GCST004613	Sum neutrophil eosinophil counts	Inverse variance weighted	124	1.06194	0.843037	1.33769	0.60985	170384	No evidence	NA
	ebi-a-GCST004614	Granulocyte count	Inverse variance weighted	129	1.09831	0.881286	1.36877	0.403791	169822	No evidence	NA
	ebi-a-GCST004619	Reticulocyte fraction of red cells	Inverse variance weighted	153	0.931213	0.801687	1.08166	0.350992	170690	No evidence	NA
	ebi-a-GCST004621	Sum basophil neutrophil counts	Inverse variance weighted	152	1.07036	0.920485	1.24464	0.376978	171529	No evidence	NA
	ebi-a-GCST004623	Neutrophil percentage of granulocytes	Inverse variance weighted	121	1.01461	0.822537	1.25154	0.892224	170672	No evidence	NA
	ebi-a-GCST004624	Sum eosinophil basophil counts	Inverse variance weighted	144	1.07208	0.892516	1.28776	0.456781	171771	No evidence	NA
	ebi-a-GCST004626	Myeloid white cell count	Inverse variance weighted	128	1.07676	0.876951	1.32209	0.480071	169219	No evidence	NA
	ebi-a-GCST004732	Heart rate variability traits (pvRSA/HF)	Inverse variance weighted	5	0.861511	0.503881	1.47297	0.585929	24088	No evidence	NA
	ebi-a-GCST004733	Heart rate variability traits (RMSSD)	Inverse variance weighted	6	0.789847	0.333593	1.87011	0.591631	26523	No evidence	NA
	ebi-a-GCST004734	Heart rate variability traits (SDNN)	Inverse variance weighted	5	0.751612	0.153427	3.68202	0.724686	27850	No evidence	NA
	ebi-a-GCST005180	Homeostasis model assessment of beta-cell function	Inverse variance weighted	3	1.18198	0.330332	4.2293	0.797146	36466	No evidence	NA
	ebi-a-GCST005314	Offspring birth weight	Inverse variance weighted	10	1.1764	0.628466	2.20204	0.611526	68258	No evidence	NA
	ebi-a-GCST005348	Total body bone mineral density	Inverse variance weighted	72	1.03068	0.860252	1.23488	0.743135	56284	No evidence	NA
	ebi-a-GCST005350	Total body bone mineral density (age 45-60)	Inverse variance weighted	19	1.2003	0.976022	1.47612	0.083627	18805	No evidence	NA
	ebi-a-GCST006099	Accelerometer-based physical activity measurement (average acceleration)	Inverse variance weighted	7	0.870301	0.764899	0.990227	0.0349358	91084	Suggestive	NA
	ebi-a-GCST006344	Anti-cytomegalovirus IgG levels	Inverse variance weighted	2	0.930068	0.55829	1.54942	0.780696	347	No evidence	NA
	ebi-a-GCST006360	IgA levels	Wald ratio	1	2.83068	0.501436	15.9796	0.238673	1000	No evidence	NA
	ebi-a-GCST006361	Anti-Epstein-Barr virus nuclear antigen (EBNA) IgG levels	Inverse variance weighted	2	0.83575	0.468694	1.49026	0.543164	914	No evidence	NA
	ebi-a-GCST006366	Central corneal thickness	Inverse variance weighted	25	1.00245	0.997716	1.00721	0.310819	17803	No evidence	NA
	ebi-a-GCST006572	Cognitive performance	Inverse variance weighted	127	0.76321	0.547212	1.06447	0.111396	257841	No evidence	NA
	ebi-a-GCST006586	Urinary albumin excretion	Inverse variance weighted	35	1.17513	0.431472	3.2005	0.752238	382500	No evidence	NA
	ebi-a-GCST006677	Acute insulin response (insulin secretion adjusted)	Inverse variance weighted	3	0.977522	0.760154	1.25705	0.859369	2087	No evidence	NA
	ebi-a-GCST006678	Acute insulin response (insulin secretion and BMI adjusted)	Inverse variance weighted	3	0.979447	0.760811	1.26091	0.871982	2087	No evidence	NA
	ebi-a-GCST006696	Parental longevity (mother's attained age)	Inverse variance weighted	3	0.377534	0.0344715	4.13478	0.425067	412937	No evidence	NA
	ebi-a-GCST006697	Parental longevity (combined parental attained age, Martingale residuals)	Inverse variance weighted	10	1.34176	0.316681	5.68496	0.689836	389166	No evidence	NA
	ebi-a-GCST006699	Parental longevity (mother's age at death)	Wald ratio	1	1.5574	0.0690207	35.1417	0.780527	246941	No evidence	NA
	ebi-a-GCST006700	Parental longevity (father's age at death)	Inverse variance weighted	5	3.22258	0.508257	20.4327	0.214307	317652	No evidence	NA
	ebi-a-GCST006701	Parental longevity (father's attained age)	Inverse variance weighted	14	0.652578	0.187605	2.26997	0.502163	415311	No evidence	NA
	ebi-a-GCST006702	Parental longevity (combined parental age at death)	Inverse variance weighted	6	1.38898	0.322327	5.98539	0.659313	208118	No evidence	NA
	ebi-a-GCST006979	Heel bone mineral density	Inverse variance weighted	467	0.905701	0.789996	1.03835	0.155514	426824	No evidence	NA
	ebi-a-GCST007429	Lung function (FVC)	Inverse variance weighted	224	1.28951	0.976967	1.70205	0.0725816	321047	No evidence	NA
	ebi-a-GCST007430	Peak expiratory flow	Inverse variance weighted	187	0.996046	0.768429	1.29109	0.976124	321047	No evidence	NA
	ebi-a-GCST007431	Lung function (FEV1/FVC)	Inverse variance weighted	280	1.02616	0.835068	1.26098	0.805964	321047	No evidence	NA
	ebi-a-GCST007432	FEV1	Inverse variance weighted	247	0.830334	0.64148	1.07479	0.157892	321047	No evidence	NA
	ebi-a-GCST008403	Arterial stiffness index	Inverse variance weighted	4	0.664914	0.164618	2.68568	0.566671	127121	No evidence	NA
	ebi-a-GCST90000025	Appendicular lean mass	Inverse variance weighted	576	0.918522	0.784387	1.07559	0.291327	450243	No evidence	NA
	ebi-a-GCST90000618	Serum 25-Hydroxyvitamin D levels	Inverse variance weighted	110	0.978095	0.715143	1.33773	0.889734	496946	No evidence	NA
	ebi-a-GCST90001391	IgD+ B cell %B cell	Wald ratio	1	0.707055	0.421258	1.18675	0.189524	3658	No evidence	NA
	ebi-a-GCST90001392	IgD+ CD38+ B cell Absolute Count	Inverse variance weighted	2	0.907376	0.328735	2.50454	0.851161	3656	No evidence	NA
	ebi-a-GCST90001395	IgD+ CD38- B cell %B cell	Inverse variance weighted	2	1.02165	0.632386	1.65053	0.930257	3657	No evidence	NA
	ebi-a-GCST90001396	IgD+ CD38- B cell Absolute Count	Wald ratio	1	0.850056	0.379546	1.90384	0.692926	3656	No evidence	NA
	ebi-a-GCST90001398	Unswitched memory B cell Absolute Count	Wald ratio	1	1.67128	0.602262	4.63783	0.324001	3656	No evidence	NA
	ebi-a-GCST90001399	IgD- CD27- B cell %B cell	Inverse variance weighted	2	0.984514	0.813807	1.19103	0.872376	3657	No evidence	NA
	ebi-a-GCST90001401	IgD- CD27- B cell Absolute Count	Wald ratio	1	0.993335	0.760986	1.29662	0.960764	3656	No evidence	NA
	ebi-a-GCST90001404	Plasma Blast-Plasma Cell %B cell	Wald ratio	1	1.16769	0.580752	2.34781	0.66354	3658	No evidence	NA
	ebi-a-GCST90001406	Memory B cell %B cell	Inverse variance weighted	2	1.66418	0.942581	2.9382	0.0790689	3657	No evidence	NA
	ebi-a-GCST90001407	Memory B cell Absolute Count	Wald ratio	1	1.57167	0.639934	3.86	0.324001	3656	No evidence	NA
	ebi-a-GCST90001408	Naive-mature B cell %B cell	Wald ratio	1	0.756462	0.190135	3.00963	0.692	3657	No evidence	NA
	ebi-a-GCST90001410	IgD- CD38+ B cell %B cell	Wald ratio	1	0.703487	0.421593	1.17387	0.17819	3657	No evidence	NA
	ebi-a-GCST90001412	IgD+ CD24+ B cell Absolute Count	Wald ratio	1	1.48955	0.674755	3.28823	0.324001	3656	No evidence	NA
	ebi-a-GCST90001415	IgD+ CD24- B cell %B cell	Wald ratio	1	1.36684	0.793267	2.35513	0.260283	3657	No evidence	NA
	ebi-a-GCST90001417	CD24+ CD27+ B cell %B cell	Inverse variance weighted	2	0.775751	0.475053	1.26678	0.310174	3657	No evidence	NA
	ebi-a-GCST90001418	CD24+ CD27+ B cell Absolute Count	Wald ratio	1	1.58814	0.633379	3.98214	0.324001	3656	No evidence	NA
	ebi-a-GCST90001422	CD20- CD38- B cell %B cell	Wald ratio	1	1.01034	0.650586	1.56902	0.963471	3659	No evidence	NA
	ebi-a-GCST90001424	IgD+ B cell %Lymphocyte	Inverse variance weighted	2	1.04598	0.671746	1.6287	0.842289	3657	No evidence	NA
	ebi-a-GCST90001426	IgD- CD38dim B cell %lymphocyte	Inverse variance weighted	2	1.15033	0.672762	1.96692	0.608839	3656	No evidence	NA
	ebi-a-GCST90001429	IgD+ CD38+ B cell %lymphocyte	Wald ratio	1	2.12695	0.872376	5.18575	0.0969689	3656	No evidence	NA
	ebi-a-GCST90001431	IgD+ CD38- B cell %lymphocyte	Inverse variance weighted	2	1.0965	0.613761	1.95892	0.755677	3656	No evidence	NA
	ebi-a-GCST90001432	Unswitched memory B cell %lymphocyte	Inverse variance weighted	3	1.07432	0.7327	1.57523	0.713503	3656	No evidence	NA
	ebi-a-GCST90001433	IgD- CD27- B cell %lymphocyte	Inverse variance weighted	2	0.980375	0.776713	1.23744	0.867509	3656	No evidence	NA
	ebi-a-GCST90001434	Switched memory B cell %lymphocyte	Inverse variance weighted	3	0.895387	0.671619	1.19371	0.451362	3656	No evidence	NA
	ebi-a-GCST90001435	Plasma Blast-Plasma Cell %lymphocyte	Wald ratio	1	1.3419	0.74683	2.41111	0.325301	3657	No evidence	NA
	ebi-a-GCST90001436	Memory B cell %lymphocyte	Inverse variance weighted	2	1.06105	0.682496	1.64956	0.792395	3656	No evidence	NA
	ebi-a-GCST90001437	Naive-mature B cell %lymphocyte	Wald ratio	1	1.11011	0.876702	1.40567	0.385732	3656	No evidence	NA
	ebi-a-GCST90001439	IgD+ CD24+ B cell %lymphocyte	Inverse variance weighted	2	0.984543	0.591427	1.63896	0.952229	3656	No evidence	NA
	ebi-a-GCST90001441	IgD+ CD24- B cell %lymphocyte	Wald ratio	1	1.11429	0.872561	1.423	0.385732	3656	No evidence	NA
	ebi-a-GCST90001442	CD24+ CD27+ B cell %lymphocyte	Inverse variance weighted	2	0.979137	0.568779	1.68556	0.939358	3656	No evidence	NA
	ebi-a-GCST90001446	IgD- CD38- B cell Absolute Count	Wald ratio	1	1.1336	0.792764	1.62098	0.491919	3656	No evidence	NA
	ebi-a-GCST90001450	CD62L- monocyte Absolute Count	Inverse variance weighted	3	1.27147	0.98881	1.63494	0.0611682	3019	No evidence	NA
	ebi-a-GCST90001451	CD62L- monocyte %monocyte	Inverse variance weighted	4	1.16714	0.979668	1.3905	0.0836182	3042	No evidence	NA
	ebi-a-GCST90001452	CD11c+ CD62L- monocyte Absolute Count	Wald ratio	1	0.798496	0.436672	1.46013	0.464926	3017	No evidence	NA
	ebi-a-GCST90001457	CD11c+ HLA DR++ monocyte %monocyte	Wald ratio	1	0.708252	0.453465	1.10619	0.12943	3042	No evidence	NA
	ebi-a-GCST90001458	Myeloid Dendritic Cell Absolute Count	Inverse variance weighted	3	1.117	0.906963	1.37568	0.297813	3387	No evidence	NA
	ebi-a-GCST90001459	Myeloid Dendritic Cell %Dendritic Cell	Inverse variance weighted	2	1.06833	0.895797	1.27409	0.462049	3410	No evidence	NA
	ebi-a-GCST90001460	Plasmacytoid Dendritic Cell Absolute Count	Inverse variance weighted	2	1.2884	0.973644	1.70492	0.0762104	3374	No evidence	NA
	ebi-a-GCST90001461	Dendritic Cell Absolute Count	Inverse variance weighted	3	1.1147	0.887978	1.39932	0.349296	3374	No evidence	NA
	ebi-a-GCST90001462	CD62L- Dendritic Cell Absolute Count	Inverse variance weighted	5	1.0847	0.953669	1.23374	0.215797	3387	No evidence	NA
	ebi-a-GCST90001463	CD62L- Dendritic Cell %Dendritic Cell	Inverse variance weighted	4	1.13048	0.95191	1.34254	0.162074	3410	No evidence	NA
	ebi-a-GCST90001464	CD86+ myeloid Dendritic Cell Absolute Count	Inverse variance weighted	5	1.07791	0.952431	1.21992	0.234777	3387	No evidence	NA
	ebi-a-GCST90001465	CD86+ myeloid Dendritic Cell %Dendritic Cell	Inverse variance weighted	4	1.08774	0.94079	1.25764	0.256066	3410	No evidence	NA
	ebi-a-GCST90001467	CD86+ plasmacytoid Dendritic Cell %Dendritic Cell	Wald ratio	1	0.883198	0.596909	1.3068	0.534356	3410	No evidence	NA
	ebi-a-GCST90001468	CD62L- myeloid Dendritic Cell Absolute Count	Inverse variance weighted	6	1.03795	0.886923	1.2147	0.642428	3387	No evidence	NA
	ebi-a-GCST90001469	CD62L- myeloid Dendritic Cell %Dendritic Cell	Inverse variance weighted	7	1.04665	0.920797	1.18969	0.485477	3410	No evidence	NA
	ebi-a-GCST90001470	CD62L- plasmacytoid Dendritic Cell Absolute Count	Wald ratio	1	0.960174	0.742785	1.24119	0.756335	3374	No evidence	NA
	ebi-a-GCST90001471	CD62L- plasmacytoid Dendritic Cell %Dendritic Cell	Inverse variance weighted	2	0.935478	0.767237	1.14061	0.509664	3410	No evidence	NA
	ebi-a-GCST90001472	CD62L- CD86+ myeloid Dendritic Cell Absolute Count	Inverse variance weighted	6	1.05604	0.949414	1.17465	0.315322	3387	No evidence	NA
	ebi-a-GCST90001473	CD62L- CD86+ myeloid Dendritic Cell %Dendritic Cell	Inverse variance weighted	6	1.03848	0.913925	1.18001	0.562422	3410	No evidence	NA
	ebi-a-GCST90001474	Plasmacytoid Dendritic Cell %Dendritic Cell	Inverse variance weighted	2	0.987704	0.69993	1.39379	0.943865	3410	No evidence	NA
	ebi-a-GCST90001476	HLA DR++ monocyte %leukocyte	Wald ratio	1	1.02756	0.783866	1.34701	0.843955	3595	No evidence	NA
	ebi-a-GCST90001477	HLA DR++ monocyte Absolute Count	Wald ratio	1	0.856366	0.548513	1.337	0.49511	3579	No evidence	NA
	ebi-a-GCST90001478	CD4 regulatory T cell %CD4+ T cell	Inverse variance weighted	2	1.18842	0.788288	1.79165	0.409836	3437	No evidence	NA
	ebi-a-GCST90001479	CD4 regulatory T cell %T cell	Wald ratio	1	1.52038	0.923304	2.50358	0.0996776	3437	No evidence	NA
	ebi-a-GCST90001480	Resting CD4 regulatory T cell Absolute Count	Inverse variance weighted	4	0.944187	0.826593	1.07851	0.397397	3405	No evidence	NA
	ebi-a-GCST90001481	Resting CD4 regulatory T cell %CD4 regulatory T cell	Inverse variance weighted	9	0.979105	0.908102	1.05566	0.582486	3437	No evidence	NA
	ebi-a-GCST90001482	Resting CD4 regulatory T cell %CD4+ T cell	Inverse variance weighted	5	0.983748	0.897631	1.07813	0.725924	3437	No evidence	NA
	ebi-a-GCST90001483	CD39+ resting CD4 regulatory T cell Absolute Count	Inverse variance weighted	9	0.983242	0.887156	1.08974	0.747377	3405	No evidence	NA
	ebi-a-GCST90001484	CD39+ resting CD4 regulatory T cell %resting CD4 regulatory T cell	Inverse variance weighted	6	1.00403	0.855229	1.17871	0.960852	3437	No evidence	NA
	ebi-a-GCST90001485	CD39+ resting CD4 regulatory T cell %CD4 regulatory T cell	Inverse variance weighted	10	1.01369	0.939783	1.09341	0.724819	3437	No evidence	NA
	ebi-a-GCST90001487	Activated CD4 regulatory T cell %CD4 regulatory T cell	Inverse variance weighted	3	1.00001	0.856093	1.16813	0.99985	3437	No evidence	NA
	ebi-a-GCST90001489	CD39+ activated CD4 regulatory T cell Absolute Count	Inverse variance weighted	4	0.989544	0.830893	1.17849	0.906153	3405	No evidence	NA
	ebi-a-GCST90001491	CD39+ activated CD4 regulatory T cell %CD4 regulatory T cell	Inverse variance weighted	6	1.00713	0.926628	1.09463	0.867232	3437	No evidence	NA
	ebi-a-GCST90001492	Secreting CD4 regulatory T cell Absolute Count	Inverse variance weighted	2	0.875378	0.742088	1.03261	0.114277	3405	No evidence	NA
	ebi-a-GCST90001493	Secreting CD4 regulatory T cell %CD4 regulatory T cell	Inverse variance weighted	4	0.952871	0.833057	1.08992	0.481343	3437	No evidence	NA
	ebi-a-GCST90001494	Secreting CD4 regulatory T cell %CD4+ T cell	Inverse variance weighted	3	0.905351	0.804235	1.01918	0.0998484	3437	No evidence	NA
	ebi-a-GCST90001495	CD39+ secreting CD4 regulatory T cell Absolute Count	Inverse variance weighted	5	0.981417	0.920946	1.04586	0.563189	3405	No evidence	NA
	ebi-a-GCST90001496	CD39+ secreting CD4 regulatory T cell %secreting CD4 regulatory T cell	Inverse variance weighted	7	0.983702	0.926849	1.04404	0.588497	3437	No evidence	NA
	ebi-a-GCST90001497	CD39+ secreting CD4 regulatory T cell %CD4 regulatory T cell	Inverse variance weighted	7	1.00698	0.938375	1.08059	0.846882	3437	No evidence	NA
	ebi-a-GCST90001498	Activated & resting CD4 regulatory T cell Absolute Count	Wald ratio	1	0.809821	0.513862	1.27624	0.363372	3405	No evidence	NA
	ebi-a-GCST90001499	Activated & resting CD4 regulatory T cell %CD4 regulatory T cell	Inverse variance weighted	4	1.04997	0.920369	1.19781	0.468192	3437	No evidence	NA
	ebi-a-GCST90001500	Activated & resting CD4 regulatory T cell %CD4+ T cell	Inverse variance weighted	3	0.946779	0.83356	1.07537	0.399982	3437	No evidence	NA
	ebi-a-GCST90001501	Activated & secreting CD4 regulatory T cell Absolute Count	Inverse variance weighted	2	0.872341	0.738149	1.03093	0.109024	3405	No evidence	NA
	ebi-a-GCST90001502	Activated & secreting CD4 regulatory T cell %CD4 regulatory T cell	Inverse variance weighted	6	0.956618	0.855452	1.06975	0.436737	3437	No evidence	NA
	ebi-a-GCST90001503	Activated & secreting CD4 regulatory T cell %CD4+ T cell	Inverse variance weighted	4	0.937868	0.787811	1.11651	0.470843	3437	No evidence	NA
	ebi-a-GCST90001504	CD25++ CD4+ T cell Absolute Count	Wald ratio	1	1.03239	0.785965	1.35608	0.818785	3405	No evidence	NA
	ebi-a-GCST90001505	CD25++ CD4+ T cell %CD4+ T cell	Inverse variance weighted	2	1.04603	0.853632	1.28178	0.664344	3437	No evidence	NA
	ebi-a-GCST90001506	CD25++ CD4+ T cell %T cell	Wald ratio	1	1.02901	0.805704	1.3142	0.818785	3437	No evidence	NA
	ebi-a-GCST90001507	CD25++ CD45RA+ CD4 not regulatory T cell Absolute Count	Inverse variance weighted	3	0.966968	0.817269	1.14409	0.695484	3405	No evidence	NA
	ebi-a-GCST90001508	CD25++ CD45RA+ CD4 not regulatory T cell %CD4+ T cell	Inverse variance weighted	5	1.02948	0.892223	1.18786	0.690627	3437	No evidence	NA
	ebi-a-GCST90001509	CD25++ CD45RA+ CD4 not regulatory T cell %T cell	Inverse variance weighted	5	1.03318	0.888723	1.20112	0.67098	3437	No evidence	NA
	ebi-a-GCST90001510	CD25++ CD45RA- CD4 not regulatory T cell Absolute Count	Wald ratio	1	1.02694	0.818067	1.28913	0.818785	3405	No evidence	NA
	ebi-a-GCST90001511	CD25++ CD45RA- CD4 not regulatory T cell %CD4+ T cell	Inverse variance weighted	2	1.03044	0.91299	1.16301	0.627173	3437	No evidence	NA
	ebi-a-GCST90001512	CD25++ CD45RA- CD4 not regulatory T cell %T cell	Inverse variance weighted	3	0.984877	0.811537	1.19524	0.877382	3437	No evidence	NA
	ebi-a-GCST90001514	Hematopoietic Stem Cell Absolute Count	Inverse variance weighted	2	1.00524	0.862396	1.17174	0.946717	1858	No evidence	NA
	ebi-a-GCST90001515	Immature Myeloid-Derived Suppressor Cells Absolute Count	Inverse variance weighted	2	0.981457	0.839641	1.14723	0.814153	1857	No evidence	NA
	ebi-a-GCST90001516	Immature Myeloid-Derived Suppressor Cells %CD33dim HLA DR- CD66b-	Inverse variance weighted	2	0.93717	0.77263	1.13675	0.510041	1857	No evidence	NA
	ebi-a-GCST90001517	CD33+ HLA DR+ Absolute Count	Wald ratio	1	0.93809	0.76725	1.14697	0.533221	1858	No evidence	NA
	ebi-a-GCST90001518	CD33+ HLA DR+ CD14- Absolute Count	Wald ratio	1	0.93922	0.771091	1.14401	0.533221	1858	No evidence	NA
	ebi-a-GCST90001519	CD33+ HLA DR+ CD14- %CD33+ HLA DR+	Wald ratio	1	0.888976	0.702759	1.12454	0.326438	1858	No evidence	NA
	ebi-a-GCST90001520	CD33+ HLA DR+ CD14dim Absolute Count	Inverse variance weighted	2	0.899359	0.737416	1.09687	0.295001	1858	No evidence	NA
	ebi-a-GCST90001521	CD33+ HLA DR+ CD14dim %CD33+ HLA DR+	Wald ratio	1	1.01574	0.810162	1.27347	0.892353	1858	No evidence	NA
	ebi-a-GCST90001522	CD33- HLA DR- Absolute Count	Wald ratio	1	0.803046	0.551866	1.16855	0.251751	1858	No evidence	NA
	ebi-a-GCST90001523	CD33- HLA DR+ Absolute Count	Wald ratio	1	1.28979	0.96611	1.72191	0.0843234	1858	No evidence	NA
	ebi-a-GCST90001524	Granulocytic Myeloid-Derived Suppressor Cells Absolute Count	Inverse variance weighted	2	0.890983	0.704151	1.12739	0.336366	1856	No evidence	NA
	ebi-a-GCST90001525	CD33dim HLA DR+ CD11b+ Absolute Count	Wald ratio	1	1.30073	1.00102	1.69018	0.0491107	1858	Suggestive	NA
	ebi-a-GCST90001526	CD33dim HLA DR+ CD11b+ %CD33dim HLA DR+	Inverse variance weighted	2	1.09206	0.930331	1.2819	0.281527	1858	No evidence	NA
	ebi-a-GCST90001527	CD33dim HLA DR+ CD11b- Absolute Count	Wald ratio	1	0.659811	0.392151	1.11016	0.117271	1858	No evidence	NA
	ebi-a-GCST90001528	CD33dim HLA DR+ CD11b- %CD33dim HLA DR+	Inverse variance weighted	2	0.915535	0.780269	1.07425	0.279292	1858	No evidence	NA
	ebi-a-GCST90001530	Monocytic Myeloid-Derived Suppressor Cells Absolute Count	Inverse variance weighted	3	0.980084	0.874881	1.09794	0.728403	1855	No evidence	NA
	ebi-a-GCST90001531	CD33dim HLA DR- Absolute Count	Inverse variance weighted	3	0.931705	0.858461	1.0112	0.0903785	1856	No evidence	NA
	ebi-a-GCST90001532	Basophil Absolute Count	Inverse variance weighted	3	0.933355	0.860422	1.01247	0.096623	1857	No evidence	NA
	ebi-a-GCST90001533	Basophil %CD33dim HLA DR- CD66b-	Inverse variance weighted	3	0.947375	0.836879	1.07246	0.392884	1857	No evidence	NA
	ebi-a-GCST90001534	CD45RA- CD4+ T cell Absolute Count	Inverse variance weighted	2	0.96703	0.792944	1.17933	0.740585	3395	No evidence	NA
	ebi-a-GCST90001535	CD45RA- CD4+ T cell %CD4+ T cell	Inverse variance weighted	4	0.938419	0.819971	1.07398	0.355863	3427	No evidence	NA
	ebi-a-GCST90001536	CD45RA- CD4+ T cell %T cell	Inverse variance weighted	2	1.03286	0.867773	1.22935	0.715961	3427	No evidence	NA
	ebi-a-GCST90001537	Central Memory CD4+ T cell Absolute Count	Wald ratio	1	0.761494	0.49961	1.16065	0.2051	3395	No evidence	NA
	ebi-a-GCST90001538	Central Memory CD4+ T cell %CD4+ T cell	Wald ratio	1	1.20223	0.808183	1.7884	0.363372	3427	No evidence	NA
	ebi-a-GCST90001540	Naive CD4+ T cell Absolute Count	Wald ratio	1	0.977909	0.67169	1.42373	0.907205	3395	No evidence	NA
	ebi-a-GCST90001541	Naive CD4+ T cell %CD4+ T cell	Inverse variance weighted	2	0.954069	0.75984	1.19795	0.685583	3427	No evidence	NA
	ebi-a-GCST90001542	Effector Memory CD4+ T cell Absolute Count	Wald ratio	1	1.01068	0.838679	1.21796	0.911101	3395	No evidence	NA
	ebi-a-GCST90001543	Effector Memory CD4+ T cell %CD4+ T cell	Wald ratio	1	1.0129	0.80875	1.26859	0.911101	3427	No evidence	NA
	ebi-a-GCST90001544	Effector Memory CD4+ T cell %T cell	Inverse variance weighted	2	1.08098	0.769185	1.51915	0.653802	3427	No evidence	NA
	ebi-a-GCST90001545	Terminally Differentiated CD4+ T cell Absolute Count	Wald ratio	1	0.801831	0.481023	1.33659	0.396908	3395	No evidence	NA
	ebi-a-GCST90001546	Terminally Differentiated CD4+ T cell %CD4+ T cell	Wald ratio	1	0.723471	0.424319	1.23353	0.234424	3427	No evidence	NA
	ebi-a-GCST90001547	Terminally Differentiated CD4+ T cell %T cell	Inverse variance weighted	2	0.924279	0.766054	1.11518	0.411096	3427	No evidence	NA
	ebi-a-GCST90001551	Naive CD8+ T cell Absolute Count	Inverse variance weighted	2	0.96863	0.591049	1.58742	0.899365	3395	No evidence	NA
	ebi-a-GCST90001552	Naive CD8+ T cell %CD8+ T cell	Wald ratio	1	0.703548	0.348274	1.42123	0.327022	3427	No evidence	NA
	ebi-a-GCST90001554	Effector Memory CD8+ T cell Absolute Count	Wald ratio	1	1.03892	0.87442	1.23436	0.664203	3395	No evidence	NA
	ebi-a-GCST90001555	Effector Memory CD8+ T cell %CD8+ T cell	Inverse variance weighted	4	1.04036	0.909825	1.18963	0.562942	3427	No evidence	NA
	ebi-a-GCST90001556	Effector Memory CD8+ T cell %T cell	Inverse variance weighted	2	1.06241	0.905077	1.24709	0.4591	3427	No evidence	NA
	ebi-a-GCST90001557	Terminally Differentiated CD8+ T cell Absolute Count	Wald ratio	1	0.770665	0.47226	1.25762	0.297135	3395	No evidence	NA
	ebi-a-GCST90001558	Terminally Differentiated CD8+ T cell %CD8+ T cell	Inverse variance weighted	3	0.950548	0.808479	1.11758	0.539181	3427	No evidence	NA
	ebi-a-GCST90001559	Terminally Differentiated CD8+ T cell %T cell	Inverse variance weighted	2	0.942645	0.765704	1.16047	0.57762	3427	No evidence	NA
	ebi-a-GCST90001560	CD45RA+ CD8+ T cell Absolute Count	Inverse variance weighted	2	1.38884	0.955741	2.0182	0.084961	3395	No evidence	NA
	ebi-a-GCST90001561	CD45RA+ CD8+ T cell %CD8+ T cell	Inverse variance weighted	5	1.00684	0.917349	1.10507	0.885817	3427	No evidence	NA
	ebi-a-GCST90001562	CD45RA+ CD8+ T cell %T cell	Inverse variance weighted	2	0.941773	0.748125	1.18555	0.609495	3427	No evidence	NA
	ebi-a-GCST90001568	Naive CD4-CD8- T cell %T cell	Wald ratio	1	0.660397	0.397389	1.09747	0.109358	3427	No evidence	NA
	ebi-a-GCST90001569	Effector Memory CD4-CD8- T cell Absolute Count	Inverse variance weighted	4	1.26905	0.868572	1.85418	0.218082	3395	No evidence	NA
	ebi-a-GCST90001570	Effector Memory CD4-CD8- T cell %CD4-CD8- T cell	Inverse variance weighted	4	1.03377	0.811364	1.31713	0.788166	3427	No evidence	NA
	ebi-a-GCST90001571	Effector Memory CD4-CD8- T cell %T cell	Inverse variance weighted	3	0.891559	0.658449	1.2072	0.457914	3427	No evidence	NA
	ebi-a-GCST90001572	Terminally Differentiated CD4-CD8- T cell Absolute Count	Wald ratio	1	1.37752	0.905588	2.0954	0.134496	3395	No evidence	NA
	ebi-a-GCST90001573	Terminally Differentiated CD4-CD8- T cell %CD4-CD8- T cell	Wald ratio	1	0.777141	0.433668	1.39265	0.396908	3427	No evidence	NA
	ebi-a-GCST90001574	Terminally Differentiated CD4-CD8- T cell %T cell	Inverse variance weighted	3	1.10309	0.846749	1.43702	0.467146	3427	No evidence	NA
	ebi-a-GCST90001575	Naive CD4+ T cell %T cell	Wald ratio	1	1.09248	0.648321	1.84092	0.739725	3427	No evidence	NA
	ebi-a-GCST90001577	Transitional B cell Absolute Count	Wald ratio	1	0.697522	0.409723	1.18748	0.184509	3656	No evidence	NA
	ebi-a-GCST90001579	CD14- CD16+ monocyte Absolute Count	Wald ratio	1	0.904289	0.65696	1.24473	0.537147	3629	No evidence	NA
	ebi-a-GCST90001580	CD14+ CD16+ monocyte Absolute Count	Inverse variance weighted	3	0.898346	0.764865	1.05512	0.191483	3629	No evidence	NA
	ebi-a-GCST90001581	CD14- CD16- Absolute Count	Inverse variance weighted	4	1.02808	0.826894	1.27823	0.803144	3629	No evidence	NA
	ebi-a-GCST90001582	CD14+ CD16- monocyte Absolute Count	Inverse variance weighted	3	0.963986	0.538831	1.7246	0.90164	3629	No evidence	NA
	ebi-a-GCST90001583	Monocyte Absolute Count	Wald ratio	1	0.566495	0.343538	0.934151	0.0259519	3629	Suggestive	NA
	ebi-a-GCST90001584	CD14- CD16+ monocyte %monocyte	Wald ratio	1	0.901901	0.649748	1.25191	0.537147	3629	No evidence	NA
	ebi-a-GCST90001585	CD14+ CD16+ monocyte %monocyte	Inverse variance weighted	3	0.906921	0.781151	1.05294	0.199596	3629	No evidence	NA
	ebi-a-GCST90001586	CD14+ CD16- monocyte %monocyte	Inverse variance weighted	2	1.06826	0.823626	1.38556	0.618734	3629	No evidence	NA
	ebi-a-GCST90001587	CD16+ monocyte %monocyte	Inverse variance weighted	2	0.935564	0.718598	1.21804	0.620752	3629	No evidence	NA
	ebi-a-GCST90001588	T/B cell	Inverse variance weighted	2	1.00112	0.630589	1.58939	0.996197	3653	No evidence	NA
	ebi-a-GCST90001590	CD4+ T cell Absolute Count	Wald ratio	1	0.787789	0.544727	1.13931	0.2051	3652	No evidence	NA
	ebi-a-GCST90001594	CD4+CD8+ T cell Absolute Count	Inverse variance weighted	2	1.00741	0.803365	1.26328	0.94902	3652	No evidence	NA
	ebi-a-GCST90001596	CD8dim T cell Absolute Count	Inverse variance weighted	3	1.08416	0.679949	1.72866	0.734258	3652	No evidence	NA
	ebi-a-GCST90001597	CD8dim T cell %T cell	Inverse variance weighted	2	0.886622	0.643285	1.22201	0.462247	3668	No evidence	NA
	ebi-a-GCST90001598	CD4-CD8- T cell Absolute Count	Inverse variance weighted	2	1.17693	0.552817	2.50564	0.672618	3652	No evidence	NA
	ebi-a-GCST90001599	CD4-CD8- T cell %T cell	Inverse variance weighted	3	0.876547	0.67558	1.1373	0.32134	3668	No evidence	NA
	ebi-a-GCST90001601	Lymphocyte Absolute Count	Inverse variance weighted	2	0.856314	0.616379	1.18965	0.355105	3653	No evidence	NA
	ebi-a-GCST90001602	Lymphocyte %leukocyte	Wald ratio	1	0.524781	0.283256	0.972249	0.0404175	3669	Suggestive	NA
	ebi-a-GCST90001603	T cell Absolute Count	Inverse variance weighted	2	0.84674	0.615397	1.16505	0.306899	3653	No evidence	NA
	ebi-a-GCST90001604	T cell %lymphocyte	Inverse variance weighted	2	1.23657	0.950301	1.60909	0.113978	3669	No evidence	NA
	ebi-a-GCST90001606	CD4+ T cell %leukocyte	Wald ratio	1	1.03406	0.375496	2.84765	0.94833	3668	No evidence	NA
	ebi-a-GCST90001608	CD4+CD8+ T cell %leukocyte	Wald ratio	1	0.980924	0.764258	1.25901	0.879781	3668	No evidence	NA
	ebi-a-GCST90001609	CD4+ CD8dim T cell Absolute Count	Inverse variance weighted	2	1.10958	0.911322	1.35096	0.300504	3652	No evidence	NA
	ebi-a-GCST90001610	CD4+ CD8dim T cell %lymphocyte	Wald ratio	1	1.06624	0.866649	1.31181	0.54414	3668	No evidence	NA
	ebi-a-GCST90001611	CD4+ CD8dim T cell %leukocyte	Inverse variance weighted	2	1.10363	0.91733	1.32778	0.295882	3668	No evidence	NA
	ebi-a-GCST90001612	CD8dim T cell %leukocyte	Inverse variance weighted	2	0.880361	0.62935	1.23149	0.456825	3668	No evidence	NA
	ebi-a-GCST90001613	CD4-CD8- T cell %leukocyte	Inverse variance weighted	4	1.05397	0.705782	1.57393	0.797243	3668	No evidence	NA
	ebi-a-GCST90001614	CD8+ and CD8dim T cell %leukocyte	Wald ratio	1	0.968942	0.588347	1.59574	0.901352	3668	No evidence	NA
	ebi-a-GCST90001615	TCRgd T cell Absolute Count	Wald ratio	1	0.823192	0.586207	1.15598	0.261346	3650	No evidence	NA
	ebi-a-GCST90001617	TCRgd T cell %lymphocyte	Wald ratio	1	0.623312	0.47	0.826633	0.00103131	3666	Suggestive	NA
	ebi-a-GCST90001618	HLA DR+ T cell Absolute Count	Inverse variance weighted	4	1.11622	0.884489	1.40867	0.354391	3580	No evidence	NA
	ebi-a-GCST90001619	HLA DR+ T cell%T cell	Inverse variance weighted	3	1.10351	0.872018	1.39646	0.412236	3596	No evidence	NA
	ebi-a-GCST90001620	HLA DR+ T cell%lymphocyte	Inverse variance weighted	4	1.11828	0.926574	1.34966	0.24395	3596	No evidence	NA
	ebi-a-GCST90001621	Natural Killer T Absolute Count	Inverse variance weighted	6	0.953013	0.705186	1.28793	0.75412	3653	No evidence	NA
	ebi-a-GCST90001622	Natural Killer T %T cell	Inverse variance weighted	7	0.977466	0.692752	1.37919	0.896763	3669	No evidence	NA
	ebi-a-GCST90001623	Natural Killer T %lymphocyte	Inverse variance weighted	8	1.09809	0.804865	1.49814	0.554939	3669	No evidence	NA
	ebi-a-GCST90001624	HLA DR+ CD4+ T cell Absolute Count	Inverse variance weighted	2	1.22715	0.974938	1.54462	0.0811981	3579	No evidence	NA
	ebi-a-GCST90001625	HLA DR+ CD4+ T cell %T cell	Wald ratio	1	1.33738	1.0198	1.75385	0.0355744	3595	Suggestive	NA
	ebi-a-GCST90001626	HLA DR+ CD4+ T cell %lymphocyte	Inverse variance weighted	2	1.22392	0.977258	1.53285	0.0784652	3595	No evidence	NA
	ebi-a-GCST90001627	HLA DR+ CD8+ T cell Absolute Count	Inverse variance weighted	3	1.19018	1.00692	1.4068	0.0412645	3579	Suggestive	NA
	ebi-a-GCST90001628	HLA DR+ CD8+ T cell %T cell	Inverse variance weighted	3	1.16143	0.97919	1.37759	0.0857023	3595	No evidence	NA
	ebi-a-GCST90001629	HLA DR+ CD8+ T cell %lymphocyte	Inverse variance weighted	2	1.18838	0.967891	1.45911	0.0992878	3595	No evidence	NA
	ebi-a-GCST90001630	CD8+ Natural Killer T Absolute Count	Wald ratio	1	0.646503	0.403784	1.03512	0.06933	3652	No evidence	NA
	ebi-a-GCST90001631	CD8+ Natural Killer T %T cell	Wald ratio	1	0.620187	0.383846	1.00205	0.0509808	3668	No evidence	NA
	ebi-a-GCST90001632	CD8+ Natural Killer T %lymphocyte	Wald ratio	1	0.646289	0.403507	1.03515	0.06933	3668	No evidence	NA
	ebi-a-GCST90001633	CD8dim Natural Killer T Absolute Count	Inverse variance weighted	6	1.03789	0.71198	1.513	0.84663	3652	No evidence	NA
	ebi-a-GCST90001634	CD8dim Natural Killer T %T cell	Inverse variance weighted	6	1.03145	0.727313	1.46276	0.862097	3668	No evidence	NA
	ebi-a-GCST90001635	CD8dim Natural Killer T %lymphocyte	Inverse variance weighted	7	1.06516	0.779051	1.45635	0.692434	3668	No evidence	NA
	ebi-a-GCST90001636	CD4-CD8- Natural Killer T Absolute Count	Wald ratio	1	0.890141	0.611233	1.29632	0.543987	3652	No evidence	NA
	ebi-a-GCST90001637	CD4-CD8- Natural Killer T %T cell	Inverse variance weighted	6	0.961895	0.69139	1.33823	0.817622	3668	No evidence	NA
	ebi-a-GCST90001638	CD4-CD8- Natural Killer T %lymphocyte	Inverse variance weighted	7	1.01754	0.734745	1.40917	0.91666	3668	No evidence	NA
	ebi-a-GCST90001641	CD3- lymphocyte %leukocyte	Wald ratio	1	0.808426	0.479152	1.36398	0.42552	3669	No evidence	NA
	ebi-a-GCST90001642	B cell Absolute Count	Wald ratio	1	0.823121	0.482199	1.40508	0.475565	3653	No evidence	NA
	ebi-a-GCST90001643	B cell %CD3- lymphocyte	Inverse variance weighted	3	1.08367	0.960776	1.22228	0.190728	3669	No evidence	NA
	ebi-a-GCST90001644	B cell %lymphocyte	Inverse variance weighted	2	0.980814	0.599884	1.60364	0.938441	3669	No evidence	NA
	ebi-a-GCST90001645	Natural Killer Absolute Count	Inverse variance weighted	3	0.79235	0.607397	1.03362	0.0861297	3653	No evidence	NA
	ebi-a-GCST90001646	Natural Killer %CD3- lymphocyte	Inverse variance weighted	5	0.894685	0.795078	1.00677	0.0646108	3669	No evidence	NA
	ebi-a-GCST90001647	Natural Killer %lymphocyte	Inverse variance weighted	3	0.827395	0.660791	1.036	0.0986022	3669	No evidence	NA
	ebi-a-GCST90001648	HLA DR+ Natural Killer Absolute Count	Inverse variance weighted	3	0.93891	0.806141	1.09354	0.417722	3580	No evidence	NA
	ebi-a-GCST90001649	HLA DR+ Natural Killer %Natural Killer	Inverse variance weighted	6	0.943668	0.822455	1.08274	0.408453	3596	No evidence	NA
	ebi-a-GCST90001650	HLA DR+ Natural Killer %CD3- lymphocyte	Inverse variance weighted	4	0.939432	0.816431	1.08096	0.382858	3596	No evidence	NA
	ebi-a-GCST90001652	Granulocyte %leukocyte	Wald ratio	1	1.89745	1.02835	3.50104	0.0404175	3669	Suggestive	NA
	ebi-a-GCST90001653	CD28- CD4-CD8- T cell %CD4-CD8- T cell	Wald ratio	1	1.21121	0.756023	1.94045	0.42552	3440	No evidence	NA
	ebi-a-GCST90001654	CD28- CD4-CD8- T cell Absolute Count	Inverse variance weighted	2	1.22788	0.627335	2.40334	0.549069	3408	No evidence	NA
	ebi-a-GCST90001655	CD28+ CD4-CD8- T cell %T cell	Wald ratio	1	0.861544	0.53215	1.39483	0.54434	3440	No evidence	NA
	ebi-a-GCST90001656	CD28+ CD4-CD8- T cell %CD4-CD8- T cell	Wald ratio	1	0.825622	0.515345	1.32271	0.42552	3440	No evidence	NA
	ebi-a-GCST90001658	CD39+ CD4+ T cell %T cell	Inverse variance weighted	6	1.0071	0.934746	1.08505	0.852531	3440	No evidence	NA
	ebi-a-GCST90001659	CD39+ CD4+ T cell %CD4+ T cell	Inverse variance weighted	6	1.00767	0.936114	1.08469	0.838924	3440	No evidence	NA
	ebi-a-GCST90001660	CD39+ CD4+ T cell Absolute Count	Inverse variance weighted	5	1.02394	0.849878	1.23365	0.803478	3408	No evidence	NA
	ebi-a-GCST90001661	CD28- CD8dim T cell %T cell	Inverse variance weighted	3	1.1661	0.863173	1.57535	0.316696	3440	No evidence	NA
	ebi-a-GCST90001662	CD28- CD8dim T cell %CD8dim T cell	Wald ratio	1	1.22676	0.742075	2.02801	0.42552	3440	No evidence	NA
	ebi-a-GCST90001663	CD28- CD8dim T cell Absolute Count	Inverse variance weighted	2	1.24655	0.907202	1.71284	0.174051	3408	No evidence	NA
	ebi-a-GCST90001664	CD28+ CD45RA+ CD8dim T cell %T cell	Inverse variance weighted	4	1.12376	0.973718	1.29692	0.110544	3440	No evidence	NA
	ebi-a-GCST90001665	CD28+ CD45RA+ CD8dim T cell %CD8dim T cell	Inverse variance weighted	4	1.061	0.945773	1.19027	0.312727	3440	No evidence	NA
	ebi-a-GCST90001666	CD28+ CD45RA+ CD8dim T cell Absolute Count	Inverse variance weighted	5	1.02271	0.958508	1.09121	0.49721	3408	No evidence	NA
	ebi-a-GCST90001667	CD28+ CD45RA- CD8dim T cell %T cell	Inverse variance weighted	3	0.919739	0.812898	1.04062	0.184188	3440	No evidence	NA
	ebi-a-GCST90001668	CD28+ CD45RA- CD8dim T cell %CD8dim T cell	Inverse variance weighted	2	0.933892	0.784511	1.11172	0.44184	3440	No evidence	NA
	ebi-a-GCST90001669	CD28+ CD45RA- CD8dim T cell Absolute Count	Inverse variance weighted	2	0.936853	0.779278	1.12629	0.487539	3408	No evidence	NA
	ebi-a-GCST90001670	CD39+ CD8+ T cell %T cell	Inverse variance weighted	7	0.993531	0.935001	1.05572	0.834059	3440	No evidence	NA
	ebi-a-GCST90001671	CD39+ CD8+ T cell %CD8+ T cell	Inverse variance weighted	6	0.961568	0.828369	1.11618	0.606442	3440	No evidence	NA
	ebi-a-GCST90001672	CD39+ CD8+ T cell Absolute Count	Inverse variance weighted	6	0.996387	0.936861	1.05969	0.908308	3408	No evidence	NA
	ebi-a-GCST90001679	CD25++ CD8+ T cell %T cell	Inverse variance weighted	2	0.939101	0.762453	1.15667	0.554526	3162	No evidence	NA
	ebi-a-GCST90001680	CD25++ CD8+ T cell %CD8+ T cell	Wald ratio	1	0.9062	0.715364	1.14795	0.41428	3162	No evidence	NA
	ebi-a-GCST90001681	CD25++ CD8+ T cell Absolute Count	Inverse variance weighted	3	0.985156	0.785722	1.23521	0.89689	3130	No evidence	NA
	ebi-a-GCST90001686	CD28- CD8+ T cell %CD8+ T cell	Inverse variance weighted	2	1.18031	0.817993	1.70311	0.375549	3440	No evidence	NA
	ebi-a-GCST90001687	CD28- CD8+ T cell Absolute Count	Inverse variance weighted	2	1.30981	0.843081	2.03492	0.229893	3408	No evidence	NA
	ebi-a-GCST90001689	CD28+ CD45RA+ CD8+ T cell %CD8+ T cell	Wald ratio	1	0.943866	0.727164	1.22515	0.664203	3440	No evidence	NA
	ebi-a-GCST90001690	CD28+ CD45RA+ CD8+ T cell Absolute Count	Inverse variance weighted	2	0.741568	0.161993	3.39473	0.700066	3408	No evidence	NA
	ebi-a-GCST90001691	CD28+ CD45RA- CD8+ T cell %T cell	Inverse variance weighted	2	1.02312	0.909673	1.15071	0.703078	3440	No evidence	NA
	ebi-a-GCST90001692	CD28+ CD45RA- CD8+ T cell %CD8+ T cell	Inverse variance weighted	4	0.975299	0.830274	1.14566	0.760743	3440	No evidence	NA
	ebi-a-GCST90001693	CD28+ CD45RA- CD8+ T cell Absolute Count	Wald ratio	1	0.846829	0.715524	1.00223	0.0531008	3408	No evidence	NA
	ebi-a-GCST90001694	CD28- CD4-CD8- T cell %T cell	Inverse variance weighted	3	1.18638	0.748853	1.87953	0.466603	3440	No evidence	NA
	ebi-a-GCST90001696	CD45RA- CD28- CD8+ T cell %CD8+ T cell	Inverse variance weighted	5	1.00435	0.999649	1.00908	0.0697395	3425	No evidence	NA
	ebi-a-GCST90001699	CD45RA+ CD28- CD8+ T cell %CD8+ T cell	Wald ratio	1	0.989565	0.963121	1.01674	0.447816	3425	No evidence	NA
	ebi-a-GCST90001701	BAFF-R on CD20- CD38- B cell	Wald ratio	1	1.32112	1.02674	1.69989	0.0303717	3592	Suggestive	NA
	ebi-a-GCST90001702	BAFF-R on CD24+ CD27+ B cell	Inverse variance weighted	9	1.07219	0.992397	1.1584	0.0772988	3657	No evidence	NA
	ebi-a-GCST90001703	BAFF-R on IgD+ CD24+ B cell	Inverse variance weighted	7	1.08566	1.00432	1.17358	0.0385868	3657	Suggestive	NA
	ebi-a-GCST90001704	BAFF-R on IgD+ CD24- B cell	Inverse variance weighted	10	1.01426	0.925512	1.11152	0.761831	3657	No evidence	NA
	ebi-a-GCST90001705	BAFF-R on IgD+ CD38- B cell	Inverse variance weighted	9	1.02999	0.947307	1.11988	0.488913	3645	No evidence	NA
	ebi-a-GCST90001706	BAFF-R on IgD+ CD38- naive B cell	Inverse variance weighted	8	1.02672	0.942262	1.11874	0.547157	1837	No evidence	NA
	ebi-a-GCST90001707	BAFF-R on IgD+ CD38- unswitched memory B cell	Inverse variance weighted	8	1.06438	0.985167	1.14996	0.113822	1837	No evidence	NA
	ebi-a-GCST90001708	BAFF-R on IgD+ CD38+ B cell	Inverse variance weighted	10	1.01584	0.924423	1.11631	0.743882	3656	No evidence	NA
	ebi-a-GCST90001709	BAFF-R on IgD+ CD38dim B cell	Inverse variance weighted	10	1.01495	0.926971	1.11129	0.748339	3657	No evidence	NA
	ebi-a-GCST90001710	BAFF-R on IgD- CD24- B cell	Inverse variance weighted	11	1.0413	0.944277	1.1483	0.417348	3657	No evidence	NA
	ebi-a-GCST90001711	BAFF-R on IgD- CD27- B cell	Inverse variance weighted	11	1.04103	0.944401	1.14756	0.418458	3657	No evidence	NA
	ebi-a-GCST90001712	BAFF-R on IgD- CD38- B cell	Inverse variance weighted	7	1.08006	0.998693	1.16805	0.053946	3657	No evidence	NA
	ebi-a-GCST90001713	BAFF-R on IgD- CD38+ B cell	Inverse variance weighted	3	1.19328	0.889054	1.60161	0.239263	3659	No evidence	NA
	ebi-a-GCST90001714	BAFF-R on IgD- CD38dim B cell	Wald ratio	1	0.674248	0.453655	1.00211	0.0512239	3657	No evidence	NA
	ebi-a-GCST90001715	BAFF-R on memory B cell	Inverse variance weighted	9	1.07701	0.996766	1.16371	0.060381	3657	No evidence	NA
	ebi-a-GCST90001716	BAFF-R on naive-mature B cell	Inverse variance weighted	10	1.01408	0.924937	1.11182	0.765815	3657	No evidence	NA
	ebi-a-GCST90001717	BAFF-R on unswitched memory B cell	Inverse variance weighted	9	1.07659	0.99658	1.16302	0.0610632	3657	No evidence	NA
	ebi-a-GCST90001718	BAFF-R on switched memory B cell	Inverse variance weighted	10	1.0563	0.964289	1.15709	0.238823	3657	No evidence	NA
	ebi-a-GCST90001719	BAFF-R on IgD+ B cell	Inverse variance weighted	10	1.01551	0.926996	1.11247	0.740856	3658	No evidence	NA
	ebi-a-GCST90001720	BAFF-R on transitional B cell	Inverse variance weighted	8	1.03084	0.936739	1.1344	0.533962	3655	No evidence	NA
	ebi-a-GCST90001721	CD19 on CD20- B cell	Wald ratio	1	0.993005	0.795088	1.24019	0.950644	3656	No evidence	NA
	ebi-a-GCST90001722	CD19 on CD20- CD38- B cell	Wald ratio	1	0.636946	0.368809	1.10003	0.105656	3595	No evidence	NA
	ebi-a-GCST90001723	CD19 on CD24+ CD27+ B cell	Inverse variance weighted	3	1.1431	0.831087	1.57226	0.410865	3656	No evidence	NA
	ebi-a-GCST90001724	CD19 on IgD+ CD24+ B cell	Inverse variance weighted	4	1.15443	0.897307	1.48524	0.263945	3656	No evidence	NA
	ebi-a-GCST90001725	CD19 on IgD+ CD24- B cell	Inverse variance weighted	4	1.1439	0.87959	1.48763	0.315902	3656	No evidence	NA
	ebi-a-GCST90001728	CD19 on IgD+ CD38- unswitched memory B cell	Inverse variance weighted	2	1.45988	0.961258	2.21715	0.0759528	1833	No evidence	NA
	ebi-a-GCST90001729	CD19 on IgD+ CD38+ B cell	Inverse variance weighted	3	1.10732	0.844698	1.4516	0.460465	3657	No evidence	NA
	ebi-a-GCST90001730	CD19 on IgD+ CD38dim B cell	Inverse variance weighted	3	1.12671	0.821411	1.54549	0.45936	3657	No evidence	NA
	ebi-a-GCST90001733	CD19 on IgD- CD38- B cell	Wald ratio	1	1.45141	0.869002	2.42416	0.154595	3657	No evidence	NA
	ebi-a-GCST90001735	CD19 on IgD- CD38dim B cell	Inverse variance weighted	4	1.08964	0.834248	1.42322	0.528675	3657	No evidence	NA
	ebi-a-GCST90001736	CD19 on memory B cell	Inverse variance weighted	3	1.16796	0.822345	1.65884	0.385755	3657	No evidence	NA
	ebi-a-GCST90001737	CD19 on naive-mature B cell	Inverse variance weighted	2	1.03902	0.653395	1.65222	0.871519	3653	No evidence	NA
	ebi-a-GCST90001738	CD19 on unswitched memory B cell	Inverse variance weighted	3	1.11367	0.841361	1.47411	0.451713	3656	No evidence	NA
	ebi-a-GCST90001740	CD19 on switched memory B cell	Inverse variance weighted	2	1.64453	0.977568	2.76655	0.0608604	3657	No evidence	NA
	ebi-a-GCST90001741	CD19 on IgD+ B cell	Inverse variance weighted	2	1.80374	0.893722	3.64038	0.0996839	3658	No evidence	NA
	ebi-a-GCST90001742	CD19 on transitional B cell	Inverse variance weighted	3	1.10944	0.839725	1.46578	0.464904	3657	No evidence	NA
	ebi-a-GCST90001743	CD20 on B cell	Inverse variance weighted	4	1.03543	0.845021	1.26875	0.736999	3660	No evidence	NA
	ebi-a-GCST90001745	CD20 on CD24+ CD27+ B cell	Inverse variance weighted	4	1.08779	0.887273	1.33363	0.41824	3657	No evidence	NA
	ebi-a-GCST90001746	CD20 on IgD+ CD24+ B cell	Inverse variance weighted	2	1.21614	0.886168	1.66899	0.225628	3657	No evidence	NA
	ebi-a-GCST90001747	CD20 on IgD+ CD24- B cell	Inverse variance weighted	4	1.07011	0.875996	1.30724	0.506979	3657	No evidence	NA
	ebi-a-GCST90001748	CD20 on IgD+ CD38- B cell	Inverse variance weighted	4	1.12268	0.876684	1.43771	0.359116	3645	No evidence	NA
	ebi-a-GCST90001751	CD20 on IgD+ CD38+ B cell	Inverse variance weighted	5	1.13223	0.933678	1.373	0.206804	3657	No evidence	NA
	ebi-a-GCST90001752	CD20 on IgD+ CD38dim B cell	Inverse variance weighted	7	1.07735	0.925434	1.25421	0.336679	3657	No evidence	NA
	ebi-a-GCST90001753	CD20 on IgD- CD24- B cell	Wald ratio	1	1.11349	0.74127	1.67262	0.604577	3657	No evidence	NA
	ebi-a-GCST90001754	CD20 on IgD- CD27- B cell	Inverse variance weighted	4	1.13692	0.868179	1.48884	0.351015	3657	No evidence	NA
	ebi-a-GCST90001755	CD20 on IgD- CD38- B cell	Inverse variance weighted	3	1.14644	0.791501	1.66055	0.469686	3657	No evidence	NA
	ebi-a-GCST90001757	CD20 on IgD- CD38dim B cell	Inverse variance weighted	6	1.06114	0.8015	1.40489	0.678508	3657	No evidence	NA
	ebi-a-GCST90001758	CD20 on memory B cell	Inverse variance weighted	3	1.18123	0.936624	1.48971	0.159448	3657	No evidence	NA
	ebi-a-GCST90001759	CD20 on naive-mature B cell	Inverse variance weighted	6	1.07331	0.899294	1.28099	0.433118	3657	No evidence	NA
	ebi-a-GCST90001760	CD20 on unswitched memory B cell	Inverse variance weighted	3	1.15827	0.902283	1.48689	0.248892	3657	No evidence	NA
	ebi-a-GCST90001761	CD20 on switched memory B cell	Inverse variance weighted	6	1.02234	0.779192	1.34137	0.873304	3657	No evidence	NA
	ebi-a-GCST90001762	CD20 on IgD+ B cell	Inverse variance weighted	5	1.07053	0.890785	1.28655	0.467364	3658	No evidence	NA
	ebi-a-GCST90001763	CD20 on transitional B cell	Inverse variance weighted	2	1.04226	0.820513	1.32393	0.734511	3657	No evidence	NA
	ebi-a-GCST90001765	CD24 on IgD+ CD24+ B cell	Inverse variance weighted	2	0.914896	0.777881	1.07605	0.282579	3655	No evidence	NA
	ebi-a-GCST90001766	CD24 on IgD+ CD38- B cell	Inverse variance weighted	2	0.861878	0.666057	1.11527	0.258327	3638	No evidence	NA
	ebi-a-GCST90001767	CD24 on IgD+ CD38- unswitched memory B cell	Inverse variance weighted	2	0.923576	0.801024	1.06488	0.273705	1832	No evidence	NA
	ebi-a-GCST90001768	CD24 on IgD+ CD38+ B cell	Inverse variance weighted	2	1.07527	0.802571	1.44062	0.626772	3655	No evidence	NA
	ebi-a-GCST90001769	CD24 on IgD- CD38- B cell	Inverse variance weighted	2	0.886825	0.720952	1.09086	0.255608	3648	No evidence	NA
	ebi-a-GCST90001771	CD24 on memory B cell	Wald ratio	1	0.844458	0.573645	1.24312	0.391486	3653	No evidence	NA
	ebi-a-GCST90001772	CD24 on unswitched memory B cell	Inverse variance weighted	2	0.907242	0.760814	1.08185	0.278385	3655	No evidence	NA
	ebi-a-GCST90001773	CD24 on switched memory B cell	Wald ratio	1	0.836973	0.5571	1.25745	0.391486	3652	No evidence	NA
	ebi-a-GCST90001774	CD24 on transitional B cell	Wald ratio	1	1.00047	0.723516	1.38345	0.997717	3656	No evidence	NA
	ebi-a-GCST90001775	CD25 on B cell	Inverse variance weighted	2	0.844717	0.613447	1.16318	0.301178	3660	No evidence	NA
	ebi-a-GCST90001777	CD25 on CD24+ CD27+ B cell	Inverse variance weighted	4	1.02296	0.815221	1.28365	0.844581	3657	No evidence	NA
	ebi-a-GCST90001778	CD25 on IgD+ CD24+ B cell	Inverse variance weighted	3	1.05697	0.811689	1.37638	0.680846	3657	No evidence	NA
	ebi-a-GCST90001779	CD25 on IgD+ CD24- B cell	Inverse variance weighted	2	0.963378	0.545934	1.70002	0.897552	3657	No evidence	NA
	ebi-a-GCST90001780	CD25 on IgD+ CD38- B cell	Inverse variance weighted	2	0.833335	0.628232	1.1054	0.205931	3642	No evidence	NA
	ebi-a-GCST90001781	CD25 on IgD+ CD38- naive B cell	Wald ratio	1	0.780805	0.528885	1.15272	0.213161	1835	No evidence	NA
	ebi-a-GCST90001782	CD25 on IgD+ CD38- unswitched memory B cell	Wald ratio	1	0.948449	0.788641	1.14064	0.573975	1837	No evidence	NA
	ebi-a-GCST90001783	CD25 on IgD+ CD38+ B cell	Wald ratio	1	0.723095	0.45097	1.15943	0.178331	3656	No evidence	NA
	ebi-a-GCST90001784	CD25 on IgD+ CD38dim B cell	Inverse variance weighted	2	1.25862	0.919677	1.72248	0.150741	3657	No evidence	NA
	ebi-a-GCST90001785	CD25 on IgD- CD24- B cell	Wald ratio	1	1.50105	0.693464	3.24913	0.302587	3649	No evidence	NA
	ebi-a-GCST90001786	CD25 on IgD- CD27- B cell	Inverse variance weighted	2	0.938911	0.715198	1.2326	0.649865	3651	No evidence	NA
	ebi-a-GCST90001787	CD25 on IgD- CD38- B cell	Inverse variance weighted	3	1.02662	0.844356	1.24822	0.792228	3657	No evidence	NA
	ebi-a-GCST90001789	CD25 on IgD- CD38dim B cell	Inverse variance weighted	2	1.0282	0.640286	1.65113	0.908379	3657	No evidence	NA
	ebi-a-GCST90001790	CD25 on memory B cell	Inverse variance weighted	4	1.01923	0.809254	1.28369	0.871439	3657	No evidence	NA
	ebi-a-GCST90001791	CD25 on naive-mature B cell	Inverse variance weighted	4	0.946261	0.745878	1.20048	0.649126	3657	No evidence	NA
	ebi-a-GCST90001792	CD25 on unswitched memory B cell	Inverse variance weighted	4	1.01768	0.800547	1.2937	0.886204	3657	No evidence	NA
	ebi-a-GCST90001793	CD25 on switched memory B cell	Inverse variance weighted	2	1.23708	0.961876	1.59102	0.0974734	3657	No evidence	NA
	ebi-a-GCST90001794	CD25 on IgD+ B cell	Wald ratio	1	0.942157	0.597994	1.48439	0.797257	3658	No evidence	NA
	ebi-a-GCST90001798	CD27 on CD24+ CD27+ B cell	Inverse variance weighted	10	0.97581	0.883417	1.07787	0.629445	3657	No evidence	NA
	ebi-a-GCST90001799	CD27 on T cell	Wald ratio	1	0.801632	0.643165	0.999143	0.0491107	1838	Suggestive	NA
	ebi-a-GCST90001800	CD27 on IgD+ CD24+ B cell	Inverse variance weighted	6	1.02067	0.900818	1.15646	0.748234	3656	No evidence	NA
	ebi-a-GCST90001801	CD27 on IgD+ CD38- unswitched memory B cell	Inverse variance weighted	5	1.01052	0.90922	1.1231	0.84609	1836	No evidence	NA
	ebi-a-GCST90001802	CD27 on IgD- CD38- B cell	Inverse variance weighted	6	0.955402	0.844313	1.08111	0.469422	3657	No evidence	NA
	ebi-a-GCST90001803	CD27 on IgD- CD38+ B cell	Wald ratio	1	1.03536	0.601277	1.78281	0.900277	3642	No evidence	NA
	ebi-a-GCST90001804	CD27 on IgD- CD38dim B cell	Inverse variance weighted	8	0.950101	0.860764	1.04871	0.309636	3657	No evidence	NA
	ebi-a-GCST90001805	CD27 on memory B cell	Inverse variance weighted	7	1.02139	0.904927	1.15285	0.731843	3657	No evidence	NA
	ebi-a-GCST90001806	CD27 on unswitched memory B cell	Inverse variance weighted	10	1.00335	0.893581	1.1266	0.954919	3656	No evidence	NA
	ebi-a-GCST90001807	CD27 on Plasma Blast-Plasma Cell	Wald ratio	1	0.630094	0.396041	1.00247	0.0512239	3651	No evidence	NA
	ebi-a-GCST90001808	CD27 on switched memory B cell	Inverse variance weighted	10	0.978473	0.890501	1.07514	0.650721	3657	No evidence	NA
	ebi-a-GCST90001810	CD38 on CD3- CD19-	Wald ratio	1	0.937072	0.647121	1.35694	0.730782	1834	No evidence	NA
	ebi-a-GCST90001811	CD38 on IgD+ CD24- B cell	Inverse variance weighted	2	0.966393	0.696874	1.34015	0.837635	3656	No evidence	NA
	ebi-a-GCST90001812	CD38 on IgD+ CD38+ B cell	Inverse variance weighted	2	0.980547	0.736814	1.30491	0.892824	3652	No evidence	NA
	ebi-a-GCST90001813	CD38 on IgD+ CD38dim B cell	Inverse variance weighted	4	0.95224	0.719726	1.25987	0.731872	3654	No evidence	NA
	ebi-a-GCST90001815	CD38 on IgD- CD38dim B cell	Inverse variance weighted	3	1.04224	0.834704	1.30138	0.714957	3657	No evidence	NA
	ebi-a-GCST90001816	CD38 on naive-mature B cell	Inverse variance weighted	3	1.04591	0.818422	1.33663	0.719817	3656	No evidence	NA
	ebi-a-GCST90001818	CD38 on IgD+ B cell	Wald ratio	1	0.924096	0.486292	1.75605	0.809559	3658	No evidence	NA
	ebi-a-GCST90001819	CD38 on transitional B cell	Inverse variance weighted	5	0.978688	0.777638	1.23172	0.854313	3657	No evidence	NA
	ebi-a-GCST90001820	IgD on IgD+ CD24+ B cell	Inverse variance weighted	3	1.5954	1.04616	2.433	0.0300378	3656	Suggestive	NA
	ebi-a-GCST90001821	IgD on IgD+ CD24- B cell	Inverse variance weighted	3	1.14785	0.909453	1.44875	0.24567	3656	No evidence	NA
	ebi-a-GCST90001823	IgD on IgD+ CD38- unswitched memory B cell	Wald ratio	1	0.594947	0.359907	0.983482	0.0428723	1834	Suggestive	NA
	ebi-a-GCST90001824	IgD on IgD+ CD38+ B cell	Inverse variance weighted	2	0.851177	0.44318	1.63478	0.628446	3656	No evidence	NA
	ebi-a-GCST90001825	IgD on IgD+ CD38dim B cell	Inverse variance weighted	3	1.14486	0.911123	1.43855	0.245594	3656	No evidence	NA
	ebi-a-GCST90001826	IgD on unswitched memory B cell	Wald ratio	1	3.08512	1.41955	6.70491	0.00444687	3636	Suggestive	NA
	ebi-a-GCST90001827	IgD on IgD+ B cell	Wald ratio	1	1.19803	0.806464	1.77972	0.370904	3657	No evidence	NA
	ebi-a-GCST90001828	IgD on transitional B cell	Inverse variance weighted	3	0.767033	0.576683	1.02021	0.0683801	3657	No evidence	NA
	ebi-a-GCST90001829	BAFF-R on B cell	Inverse variance weighted	10	1.01439	0.925531	1.11179	0.759955	3660	No evidence	NA
	ebi-a-GCST90001830	BAFF-R on CD20- B cell	Wald ratio	1	1.38149	1.01589	1.87867	0.039347	3648	Suggestive	NA
	ebi-a-GCST90001831	CD62L on CD62L+ myeloid Dendritic Cell	Inverse variance weighted	2	0.802219	0.583271	1.10336	0.175365	2872	No evidence	NA
	ebi-a-GCST90001832	CD62L on CD62L+ plasmacytoid Dendritic Cell	Inverse variance weighted	3	1.13582	0.937568	1.376	0.193155	2872	No evidence	NA
	ebi-a-GCST90001833	CD62L on CD62L+ Dendritic Cell	Inverse variance weighted	2	1.04281	0.789997	1.37653	0.767287	2871	No evidence	NA
	ebi-a-GCST90001834	CD62L on monocyte	Inverse variance weighted	2	0.900217	0.772622	1.04888	0.177666	2848	No evidence	NA
	ebi-a-GCST90001838	CD3 on naive CD8+ T cell	Inverse variance weighted	5	0.981855	0.771162	1.25011	0.881876	2910	No evidence	NA
	ebi-a-GCST90001839	CD3 on Effector Memory CD8+ T cell	Inverse variance weighted	2	0.693483	0.496357	0.968895	0.0319375	2912	Suggestive	NA
	ebi-a-GCST90001840	CD3 on Terminally Differentiated CD8+ T cell	Wald ratio	1	1.00511	0.65877	1.53354	0.981126	2911	No evidence	NA
	ebi-a-GCST90001841	CD3 on Central Memory CD4+ T cell	Inverse variance weighted	3	0.81283	0.644703	1.0248	0.0796391	2912	No evidence	NA
	ebi-a-GCST90001842	CD3 on Naive CD4+ T cell	Inverse variance weighted	3	0.833441	0.679128	1.02282	0.0811524	2910	No evidence	NA
	ebi-a-GCST90001843	CD3 on Effector Memory CD4+ T cell	Wald ratio	1	1.08091	0.75472	1.54808	0.671186	2912	No evidence	NA
	ebi-a-GCST90001845	CD3 on CD45RA- CD4+ T cell	Inverse variance weighted	2	0.798184	0.527014	1.20888	0.287181	2911	No evidence	NA
	ebi-a-GCST90001846	CD3 on Central Memory CD8+ T cell	Inverse variance weighted	2	0.982239	0.612261	1.57579	0.940764	2910	No evidence	NA
	ebi-a-GCST90001847	CD3 on HLA DR+ T cell	Wald ratio	1	1.43702	0.978608	2.11017	0.0643595	3060	No evidence	NA
	ebi-a-GCST90001848	CD3 on Natural Killer T	Inverse variance weighted	2	0.921425	0.573915	1.47936	0.734772	3113	No evidence	NA
	ebi-a-GCST90001849	CD3 on HLA DR+ CD4+ T cell	Wald ratio	1	0.744402	0.42023	1.31864	0.31162	3060	No evidence	NA
	ebi-a-GCST90001851	CD3 on T cell	Inverse variance weighted	2	0.853762	0.479892	1.5189	0.590645	2919	No evidence	NA
	ebi-a-GCST90001853	CD3 on activated CD4 regulatory T cell	Inverse variance weighted	2	0.876605	0.691218	1.11171	0.2773	2919	No evidence	NA
	ebi-a-GCST90001854	CD3 on CD39+ activated CD4 regulatory T cell	Inverse variance weighted	2	1.01246	0.809641	1.26607	0.913572	2919	No evidence	NA
	ebi-a-GCST90001855	CD3 on secreting CD4 regulatory T cell	Inverse variance weighted	2	1.11133	0.895155	1.37971	0.338855	2919	No evidence	NA
	ebi-a-GCST90001856	CD3 on CD39+ secreting CD4 regulatory T cell	Inverse variance weighted	2	0.872498	0.610047	1.24786	0.455	2919	No evidence	NA
	ebi-a-GCST90001857	CD3 on activated & secreting CD4 regulatory T cell	Inverse variance weighted	2	0.871867	0.684809	1.11002	0.265772	2919	No evidence	NA
	ebi-a-GCST90001858	CD3 on CD45RA+ CD4+ T cell	Inverse variance weighted	4	0.878407	0.71715	1.07592	0.21027	2919	No evidence	NA
	ebi-a-GCST90001859	CD3 on CD8+ T cell	Wald ratio	1	1.27735	0.804522	2.02807	0.299348	2918	No evidence	NA
	ebi-a-GCST90001860	CD3 on CD39+ CD4+ T cell	Inverse variance weighted	2	0.991536	0.723462	1.35894	0.957846	2919	No evidence	NA
	ebi-a-GCST90001861	CD3 on CD28+ CD4+ T cell	Wald ratio	1	0.649591	0.438997	0.96121	0.0309366	2919	Suggestive	NA
	ebi-a-GCST90001863	CD3 on CD28+ CD45RA- CD8+ T cell	Inverse variance weighted	4	1.02044	0.79904	1.3032	0.871164	2919	No evidence	NA
	ebi-a-GCST90001864	CD3 on CD28+ CD45RA+ CD8+ T cell	Inverse variance weighted	2	0.818087	0.557836	1.19975	0.304049	2919	No evidence	NA
	ebi-a-GCST90001865	CD3 on CD28- CD8+ T cell	Wald ratio	1	1.00512	0.658623	1.53389	0.981126	2919	No evidence	NA
	ebi-a-GCST90001867	CD3 on CD4+ T cell	Inverse variance weighted	2	0.680686	0.486057	0.953248	0.025178	2919	Suggestive	NA
	ebi-a-GCST90001868	CD3 on CD4 regulatory T cell	Inverse variance weighted	2	1.11011	0.890952	1.38317	0.351885	2919	No evidence	NA
	ebi-a-GCST90001869	CD3 on resting CD4 regulatory T cell	Inverse variance weighted	5	1.054	0.930354	1.19407	0.408762	2918	No evidence	NA
	ebi-a-GCST90001870	CD34 on Hematopoietic Stem Cell	Inverse variance weighted	4	0.869137	0.734388	1.02861	0.102724	1634	No evidence	NA
	ebi-a-GCST90001871	HVEM on T cell	Wald ratio	1	1.2469	0.969901	1.60301	0.085148	1247	No evidence	NA
	ebi-a-GCST90001872	HVEM on naive CD8+ T cell	Wald ratio	1	1.28969	0.947343	1.75576	0.106026	1247	No evidence	NA
	ebi-a-GCST90001873	HVEM on Effector Memory CD8+ T cell	Wald ratio	1	1.24757	0.969829	1.60486	0.085148	1247	No evidence	NA
	ebi-a-GCST90001875	HVEM on CD4+ T cell	Wald ratio	1	1.2409	0.970549	1.58656	0.085148	1247	No evidence	NA
	ebi-a-GCST90001876	HVEM on Central Memory CD4+ T cell	Wald ratio	1	1.24757	0.969829	1.60486	0.085148	1247	No evidence	NA
	ebi-a-GCST90001877	HVEM on naive CD4+ T cell	Wald ratio	1	1.26626	0.951043	1.68597	0.106026	1247	No evidence	NA
	ebi-a-GCST90001878	HVEM on Effector Memory CD4+ T cell	Wald ratio	1	1.2113	0.947751	1.54814	0.12569	1247	No evidence	NA
	ebi-a-GCST90001879	HVEM on Terminally Differentiated CD4+ T cell	Wald ratio	1	1.35019	1.0005	1.82212	0.0496179	1245	Suggestive	NA
	ebi-a-GCST90001880	HVEM on CD45RA- CD4+ T cell	Wald ratio	1	1.23414	0.971284	1.56814	0.085148	1247	No evidence	NA
	ebi-a-GCST90001881	HVEM on CD8+ T cell	Wald ratio	1	1.31887	1.00046	1.73863	0.0496179	1247	Suggestive	NA
	ebi-a-GCST90001882	HVEM on Central Memory CD8+ T cell	Wald ratio	1	1.22677	0.97209	1.54819	0.085148	1247	No evidence	NA
	ebi-a-GCST90001883	CD16-CD56 on Natural Killer T	Inverse variance weighted	5	0.814965	0.696765	0.953218	0.0104886	3113	Suggestive	NA
	ebi-a-GCST90001884	CD16-CD56 on Natural Killer	Inverse variance weighted	8	0.92603	0.818221	1.04805	0.22364	3113	No evidence	NA
	ebi-a-GCST90001885	CD16-CD56 on HLA DR+ Natural Killer	Inverse variance weighted	2	0.939259	0.433203	2.03647	0.873898	2971	No evidence	NA
	ebi-a-GCST90001886	CD28 on CD39+ activated CD4 regulatory T cell	Inverse variance weighted	3	1.06932	0.89428	1.27863	0.46241	2920	No evidence	NA
	ebi-a-GCST90001887	CD28 on secreting CD4 regulatory T cell	Inverse variance weighted	3	1.0307	0.856311	1.2406	0.749177	2920	No evidence	NA
	ebi-a-GCST90001888	CD28 on CD39+ secreting CD4 regulatory T cell	Inverse variance weighted	2	1.0112	0.86051	1.18828	0.892377	2920	No evidence	NA
	ebi-a-GCST90001889	CD28 on activated & secreting CD4 regulatory T cell	Wald ratio	1	1.02238	0.821811	1.2719	0.842531	2920	No evidence	NA
	ebi-a-GCST90001890	CD28 on CD45RA+ CD4+ T cell	Inverse variance weighted	2	0.985606	0.83118	1.16872	0.86756	2920	No evidence	NA
	ebi-a-GCST90001891	CD28 on CD45RA- CD4 not regulatory T cell	Inverse variance weighted	3	0.997751	0.844975	1.17815	0.978812	2920	No evidence	NA
	ebi-a-GCST90001892	CD28 on CD39+ CD4+ T cell	Inverse variance weighted	6	1.03891	0.925814	1.16582	0.516242	2920	No evidence	NA
	ebi-a-GCST90001893	CD28 on CD28+ CD45RA- CD8+ T cell	Wald ratio	1	1.01653	0.842385	1.22667	0.864222	2920	No evidence	NA
	ebi-a-GCST90001894	CD28 on CD28+ CD4+ T cell	Inverse variance weighted	2	1.0208	0.852493	1.22234	0.822789	2920	No evidence	NA
	ebi-a-GCST90001896	CD28 on CD28+ CD45RA+ CD8+ T cell	Inverse variance weighted	3	0.914894	0.697098	1.20074	0.52138	2920	No evidence	NA
	ebi-a-GCST90001897	CD28 on CD39+ CD8+ T cell	Inverse variance weighted	2	0.945641	0.85591	1.04478	0.271855	2914	No evidence	NA
	ebi-a-GCST90001898	CD28 on CD4+ T cell	Inverse variance weighted	2	1.02262	0.845076	1.23747	0.818161	2920	No evidence	NA
	ebi-a-GCST90001899	CD28 on CD4 regulatory T cell	Wald ratio	1	1.01468	0.788373	1.30595	0.909886	2920	No evidence	NA
	ebi-a-GCST90001900	CD28 on resting CD4 regulatory T cell	Wald ratio	1	1.0151	0.85447	1.20592	0.864602	2919	No evidence	NA
	ebi-a-GCST90001901	CD28 on CD39+ resting CD4 regulatory T cell	Inverse variance weighted	2	1.27515	0.914945	1.77717	0.151245	2650	No evidence	NA
	ebi-a-GCST90001902	CD28 on activated CD4 regulatory T cell	Wald ratio	1	1.02546	0.800172	1.31418	0.842531	2920	No evidence	NA
	ebi-a-GCST90001903	CD86 on myeloid Dendritic Cell	Wald ratio	1	1.10025	0.883239	1.37058	0.394035	2871	No evidence	NA
	ebi-a-GCST90001904	CD86 on CD62L+ myeloid Dendritic Cell	Wald ratio	1	0.990471	0.736472	1.33207	0.9495	2871	No evidence	NA
	ebi-a-GCST90001905	CD86 on monocyte	Wald ratio	1	0.751457	0.345312	1.6353	0.471364	2850	No evidence	NA
	ebi-a-GCST90001906	CD86 on granulocyte	Inverse variance weighted	2	0.643321	0.400088	1.03443	0.0687104	2848	No evidence	NA
	ebi-a-GCST90001907	CCR7 on naive CD4+ T cell	Inverse variance weighted	3	1.01123	0.817758	1.25048	0.917881	2910	No evidence	NA
	ebi-a-GCST90001908	CCR7 on naive CD8+ T cell	Wald ratio	1	1.06933	0.756855	1.51082	0.703835	2910	No evidence	NA
	ebi-a-GCST90001910	CD45 on B cell	Wald ratio	1	1.14033	0.698964	1.86041	0.598997	3112	No evidence	NA
	ebi-a-GCST90001911	CD45 on Natural Killer	Inverse variance weighted	2	1.36176	0.983969	1.88461	0.06253	3113	No evidence	NA
	ebi-a-GCST90001917	CD45 on CD8+ T cell	Inverse variance weighted	2	0.926003	0.831209	1.03161	0.162943	3113	No evidence	NA
	ebi-a-GCST90001918	CD45 on HLA DR+ T cell	Wald ratio	1	1.32357	1.00409	1.7447	0.0467092	3060	Suggestive	NA
	ebi-a-GCST90001919	CD45 on Natural Killer T	Wald ratio	1	1.13655	0.723094	1.78642	0.579046	3113	No evidence	NA
	ebi-a-GCST90001920	CD45 on HLA DR+ CD4+ T cell	Wald ratio	1	1.51473	1.00931	2.27325	0.0449919	3060	Suggestive	NA
	ebi-a-GCST90001923	CD127 on CD45RA- CD4 not regulatory T cell	Wald ratio	1	1.04524	0.696892	1.56771	0.830606	2920	No evidence	NA
	ebi-a-GCST90001924	CD127 on CD28+ CD4+ T cell	Inverse variance weighted	3	1.00488	0.800838	1.2609	0.966483	2920	No evidence	NA
	ebi-a-GCST90001926	CD127 on granulocyte	Inverse variance weighted	4	0.992942	0.830373	1.18734	0.938108	2920	No evidence	NA
	ebi-a-GCST90001927	CD127 on CD8+ T cell	Wald ratio	1	0.952781	0.636839	1.42547	0.813957	2920	No evidence	NA
	ebi-a-GCST90001928	CD127 on CD28+ CD45RA- CD8+ T cell	Wald ratio	1	1.26903	0.89475	1.79987	0.181463	2920	No evidence	NA
	ebi-a-GCST90001929	CD127 on CD28+ CD45RA+ CD8+ T cell	Wald ratio	1	1.04767	0.755676	1.4525	0.779949	2920	No evidence	NA
	ebi-a-GCST90001932	CD127 on CD45RA+ CD4+ T cell	Inverse variance weighted	3	1.02715	0.83923	1.25714	0.794994	2920	No evidence	NA
	ebi-a-GCST90001933	CD25 on CD45RA- CD4 not regulatory T cell	Inverse variance weighted	2	1.00127	0.82078	1.22146	0.98999	3435	No evidence	NA
	ebi-a-GCST90001934	CD25 on CD45RA+ CD4 not regulatory T cell	Wald ratio	1	1.04027	0.751168	1.44063	0.812158	3435	No evidence	NA
	ebi-a-GCST90001935	CD25 on CD39+ CD4 regulatory T cell	Wald ratio	1	1.23415	0.837116	1.8195	0.288107	3434	No evidence	NA
	ebi-a-GCST90001937	CD25 on resting CD4 regulatory T cell	Wald ratio	1	0.809306	0.412867	1.58641	0.537802	3434	No evidence	NA
	ebi-a-GCST90001938	CD25 on CD39+ resting CD4 regulatory T cell	Wald ratio	1	1.11931	0.64245	1.95011	0.690695	3118	No evidence	NA
	ebi-a-GCST90001940	CD25 on CD39+ activated CD4 regulatory T cell	Wald ratio	1	1.25032	0.827962	1.88811	0.288107	3435	No evidence	NA
	ebi-a-GCST90001941	CD25 on secreting CD4 regulatory T cell	Wald ratio	1	0.924296	0.728975	1.17195	0.515713	3435	No evidence	NA
	ebi-a-GCST90001942	CD25 on CD39+ secreting CD4 regulatory T cell	Wald ratio	1	0.922767	0.724146	1.17587	0.515713	3435	No evidence	NA
	ebi-a-GCST90001943	CD25 on activated & secreting CD4 regulatory T cell	Wald ratio	1	0.914402	0.698144	1.19765	0.515713	3435	No evidence	NA
	ebi-a-GCST90001944	CD123 on plasmacytoid Dendritic Cell	Inverse variance weighted	2	1.02632	0.704992	1.4941	0.892158	2872	No evidence	NA
	ebi-a-GCST90001945	CD123 on CD62L+ plasmacytoid Dendritic Cell	Inverse variance weighted	2	1.02733	0.703409	1.50042	0.88903	2872	No evidence	NA
	ebi-a-GCST90001946	CD33 on CD14+ monocyte	Inverse variance weighted	6	0.981075	0.914949	1.05198	0.591503	1634	No evidence	NA
	ebi-a-GCST90001947	CD33 on CD33+ HLA DR+ CD14dim	Inverse variance weighted	4	0.987396	0.932763	1.04523	0.662263	1577	No evidence	NA
	ebi-a-GCST90001948	CD33 on CD33dim HLA DR+ CD11b+	Inverse variance weighted	7	0.966303	0.90055	1.03686	0.340401	1633	No evidence	NA
	ebi-a-GCST90001949	CD33 on CD33dim HLA DR+ CD11b-	Inverse variance weighted	6	0.980979	0.910954	1.05639	0.611266	1634	No evidence	NA
	ebi-a-GCST90001950	CD33 on Granulocytic Myeloid-Derived Suppressor Cells	Inverse variance weighted	3	0.962226	0.88618	1.0448	0.359304	1244	No evidence	NA
	ebi-a-GCST90001951	CD33 on CD66b++ myeloid cell	Inverse variance weighted	4	0.978815	0.912184	1.05031	0.551658	1464	No evidence	NA
	ebi-a-GCST90001952	CD33 on Monocytic Myeloid-Derived Suppressor Cells	Inverse variance weighted	4	0.985175	0.928007	1.04586	0.624336	1569	No evidence	NA
	ebi-a-GCST90001953	CD33 on CD33dim HLA DR-	Inverse variance weighted	6	0.973098	0.904048	1.04742	0.467726	1558	No evidence	NA
	ebi-a-GCST90001954	CD33 on basophil	Inverse variance weighted	7	0.957953	0.885705	1.03609	0.282944	1555	No evidence	NA
	ebi-a-GCST90001955	CD33 on Immature Myeloid-Derived Suppressor Cells	Inverse variance weighted	6	0.964471	0.886226	1.04963	0.402022	1554	No evidence	NA
	ebi-a-GCST90001956	CD33 on CD33+ HLA DR+	Inverse variance weighted	4	0.987436	0.933145	1.04489	0.661231	1579	No evidence	NA
	ebi-a-GCST90001957	CD33 on CD33+ HLA DR+ CD14-	Inverse variance weighted	4	0.987626	0.933568	1.04481	0.664621	1578	No evidence	NA
	ebi-a-GCST90001960	CD25 on CD4+ T cell	Wald ratio	1	1.03894	0.749331	1.44047	0.818785	2920	No evidence	NA
	ebi-a-GCST90001961	CD25 on CD39+ CD4+ T cell	Inverse variance weighted	5	0.983479	0.900366	1.07426	0.711534	2920	No evidence	NA
	ebi-a-GCST90001963	FSC-A on myeloid Dendritic Cell	Inverse variance weighted	3	0.934421	0.784566	1.1129	0.446924	2872	No evidence	NA
	ebi-a-GCST90001964	FSC-A on plasmacytoid Dendritic Cell	Inverse variance weighted	3	0.868972	0.605805	1.24646	0.445435	2872	No evidence	NA
	ebi-a-GCST90001965	FSC-A on monocyte	Inverse variance weighted	2	0.889842	0.490576	1.61406	0.700859	2850	No evidence	NA
	ebi-a-GCST90001966	FSC-A on granulocyte	Inverse variance weighted	2	0.980146	0.70562	1.36148	0.904794	2850	No evidence	NA
	ebi-a-GCST90001967	FSC-A on CD14+ monocyte	Wald ratio	1	1.72521	0.88593	3.35957	0.108756	3112	No evidence	NA
	ebi-a-GCST90001969	FSC-A on Natural Killer	Inverse variance weighted	3	1.07808	0.816798	1.42295	0.595454	3113	No evidence	NA
	ebi-a-GCST90001970	FSC-A on HLA DR+ Natural Killer	Inverse variance weighted	4	0.87689	0.742883	1.03507	0.12051	2971	No evidence	NA
	ebi-a-GCST90001973	FSC-A on CD4+ T cell	Wald ratio	1	1.03438	0.658514	1.62477	0.883371	3113	No evidence	NA
	ebi-a-GCST90001974	FSC-A on CD8+ T cell	Wald ratio	1	0.534615	0.237014	1.20589	0.131328	3113	No evidence	NA
	ebi-a-GCST90001976	FSC-A on Natural Killer T	Inverse variance weighted	2	0.765181	0.516467	1.13367	0.182053	3113	No evidence	NA
	ebi-a-GCST90001979	CD16 on CD14- CD16+ monocyte	Inverse variance weighted	9	0.966004	0.889903	1.04861	0.408718	3620	No evidence	NA
	ebi-a-GCST90001980	CD40 on CD14+ CD16- monocyte	Inverse variance weighted	3	1.00752	0.858813	1.18199	0.926701	3629	No evidence	NA
	ebi-a-GCST90001981	CD40 on CD14+ CD16+ monocyte	Inverse variance weighted	5	1.01158	0.910758	1.12357	0.829793	3618	No evidence	NA
	ebi-a-GCST90001982	CCR2 on CD14- CD16+ monocyte	Wald ratio	1	1.18514	0.691005	2.03262	0.537147	3621	No evidence	NA
	ebi-a-GCST90001983	CD14 on CD14+ CD16+ monocyte	Inverse variance weighted	2	1.3386	0.993185	1.80414	0.0554807	3618	No evidence	NA
	ebi-a-GCST90001984	HLA DR on CD14- CD16+ monocyte	Inverse variance weighted	2	0.80054	0.670418	0.955916	0.0139647	3621	Suggestive	NA
	ebi-a-GCST90001985	CD40 on monocytes	Inverse variance weighted	5	1.02264	0.897842	1.16479	0.735963	3629	No evidence	NA
	ebi-a-GCST90001986	CD14 on CD14+ CD16- monocyte	Wald ratio	1	1.04055	0.755735	1.43271	0.807521	3629	No evidence	NA
	ebi-a-GCST90001987	CD64 on CD14+ CD16- monocyte	Inverse variance weighted	5	1.08984	0.959476	1.23791	0.185651	3622	No evidence	NA
	ebi-a-GCST90001988	HLA DR on CD14+ CD16- monocyte	Inverse variance weighted	3	1.03064	0.925107	1.14821	0.583998	3629	No evidence	NA
	ebi-a-GCST90001989	CD40 on CD14- CD16+ monocyte	Inverse variance weighted	8	1.0181	0.919101	1.12777	0.731044	3621	No evidence	NA
	ebi-a-GCST90001990	CD64 on CD14- CD16+ monocyte	Inverse variance weighted	2	1.14024	0.788233	1.64945	0.485975	3614	No evidence	NA
	ebi-a-GCST90001991	HLA DR on CD14+ monocyte	Inverse variance weighted	3	1.03196	0.923477	1.15319	0.578758	3629	No evidence	NA
	ebi-a-GCST90001992	CCR2 on CD14+ CD16+ monocyte	Inverse variance weighted	2	1.18228	0.775317	1.80285	0.436668	3618	No evidence	NA
	ebi-a-GCST90001993	PDL-1 on CD14+ CD16- monocyte	Wald ratio	1	1.30883	0.787065	2.17649	0.299638	3629	No evidence	NA
	ebi-a-GCST90001994	CX3CR1 on CD14- CD16-	Inverse variance weighted	3	0.98488	0.743318	1.30494	0.915487	3590	No evidence	NA
	ebi-a-GCST90001995	CX3CR1 on monocyte	Inverse variance weighted	3	0.871639	0.756398	1.00444	0.0575928	3590	No evidence	NA
	ebi-a-GCST90001996	CX3CR1 on CD14+ CD16+ monocyte	Inverse variance weighted	3	0.87126	0.758016	1.00142	0.0523787	3579	No evidence	NA
	ebi-a-GCST90001997	CX3CR1 on CD14+ CD16- monocyte	Inverse variance weighted	3	0.878651	0.778507	0.991676	0.0361366	3590	Suggestive	NA
	ebi-a-GCST90001998	PDL-1 on CD14+ CD16+ monocyte	Wald ratio	1	1.60938	1.00185	2.58534	0.0491107	3618	Suggestive	NA
	ebi-a-GCST90001999	PDL-1 on CD14- CD16+ monocyte	Inverse variance weighted	2	1.00675	0.626894	1.61678	0.97779	3621	No evidence	NA
	ebi-a-GCST90002000	PDL-1 on CD14- CD16-	Wald ratio	1	1.25423	0.759677	2.07075	0.375876	3629	No evidence	NA
	ebi-a-GCST90002001	CD64 on CD14- CD16-	Inverse variance weighted	3	1.26486	0.903239	1.77127	0.171424	3622	No evidence	NA
	ebi-a-GCST90002002	PDL-1 on monocyte	Inverse variance weighted	2	1.00099	0.762031	1.31489	0.994312	3629	No evidence	NA
	ebi-a-GCST90002003	CCR2 on CD14- CD16-	Inverse variance weighted	3	1.15675	0.857895	1.55971	0.33964	3629	No evidence	NA
	ebi-a-GCST90002004	CCR2 on CD14+ CD16- monocyte	Inverse variance weighted	3	0.941441	0.757445	1.17013	0.586526	3629	No evidence	NA
	ebi-a-GCST90002005	CD16 on CD14+ CD16+ monocyte	Inverse variance weighted	5	0.928112	0.822341	1.04749	0.226865	3617	No evidence	NA
	ebi-a-GCST90002006	CD64 on monocyte	Inverse variance weighted	5	1.09403	0.954042	1.25455	0.198273	3622	No evidence	NA
	ebi-a-GCST90002007	HLA DR on CD14+ CD16+ monocyte	Wald ratio	1	0.860148	0.533064	1.38793	0.537147	3618	No evidence	NA
	ebi-a-GCST90002008	CCR2 on monocyte	Inverse variance weighted	2	0.948632	0.739405	1.21706	0.678282	3629	No evidence	NA
	ebi-a-GCST90002009	HLA DR on CD14- CD16-	Inverse variance weighted	3	1.1598	1.03158	1.30396	0.0131296	3629	Suggestive	NA
	ebi-a-GCST90002010	HLA DR on monocyte	Inverse variance weighted	2	1.02095	0.894375	1.16544	0.758845	3629	No evidence	NA
	ebi-a-GCST90002011	CD64 on CD14+ CD16+ monocyte	Inverse variance weighted	2	0.908766	0.626267	1.3187	0.614517	3611	No evidence	NA
	ebi-a-GCST90002012	CX3CR1 on CD14- CD16+ monocyte	Inverse variance weighted	2	0.796792	0.603175	1.05256	0.109743	3582	No evidence	NA
	ebi-a-GCST90002013	CCR2 on myeloid Dendritic Cell	Inverse variance weighted	2	0.973012	0.800132	1.18324	0.783991	2870	No evidence	NA
	ebi-a-GCST90002014	CCR2 on CD62L+ myeloid Dendritic Cell	Inverse variance weighted	3	1.11246	0.941214	1.31486	0.21144	2870	No evidence	NA
	ebi-a-GCST90002015	CCR2 on plasmacytoid Dendritic Cell	Inverse variance weighted	2	1.0485	0.883054	1.24495	0.588815	2871	No evidence	NA
	ebi-a-GCST90002016	CCR2 on CD62L+ plasmacytoid Dendritic Cell	Inverse variance weighted	2	1.04866	0.882829	1.24565	0.588487	2871	No evidence	NA
	ebi-a-GCST90002018	CCR2 on granulocyte	Inverse variance weighted	2	1.02398	0.654948	1.60095	0.917215	2850	No evidence	NA
	ebi-a-GCST90002019	CD14 on Monocytic Myeloid-Derived Suppressor Cells	Wald ratio	1	0.700796	0.546987	0.897854	0.00491922	1570	Suggestive	NA
	ebi-a-GCST90002021	CD14 on CD33dim HLA DR+ CD11b+	Wald ratio	1	0.815761	0.665991	0.999211	0.0491107	1634	Suggestive	NA
	ebi-a-GCST90002022	CD4 on CD4+ T cell	Inverse variance weighted	3	0.94203	0.766103	1.15836	0.571249	2912	No evidence	NA
	ebi-a-GCST90002023	CD4 on Central Memory CD4+ T cell	Inverse variance weighted	2	0.918104	0.736434	1.14459	0.44753	2912	No evidence	NA
	ebi-a-GCST90002024	CD4 on naive CD4+ T cell	Inverse variance weighted	4	0.995773	0.821099	1.20761	0.965661	2910	No evidence	NA
	ebi-a-GCST90002025	CD4 on Effector Memory CD4+ T cell	Wald ratio	1	0.895111	0.710261	1.12807	0.34778	2912	No evidence	NA
	ebi-a-GCST90002027	CD4 on CD45RA+ CD4+ T cell	Wald ratio	1	0.896479	0.713619	1.1262	0.34778	2911	No evidence	NA
	ebi-a-GCST90002028	CD19 on B cell	Wald ratio	1	1.47814	0.94466	2.3129	0.0871227	3112	No evidence	NA
	ebi-a-GCST90002029	CD39 on CD39+ CD8+ T cell	Inverse variance weighted	2	0.848344	0.64364	1.11815	0.243068	2915	No evidence	NA
	ebi-a-GCST90002030	CD39 on CD39+ activated CD4 regulatory T cell	Inverse variance weighted	6	0.987317	0.919824	1.05976	0.723857	2920	No evidence	NA
	ebi-a-GCST90002031	CD39 on CD39+ secreting CD4 regulatory T cell	Inverse variance weighted	6	0.983314	0.906119	1.06709	0.686663	2920	No evidence	NA
	ebi-a-GCST90002032	CD39 on CD39+ CD4+ T cell	Inverse variance weighted	5	0.960674	0.905392	1.01933	0.18457	2920	No evidence	NA
	ebi-a-GCST90002033	CD39 on granulocyte	Inverse variance weighted	3	0.731723	0.560912	0.954551	0.0212819	2920	Suggestive	NA
	ebi-a-GCST90002034	CD39 on monocyte	Inverse variance weighted	2	0.662935	0.442427	0.993345	0.0463312	2909	Suggestive	NA
	ebi-a-GCST90002035	CD80 on myeloid Dendritic Cell	Inverse variance weighted	4	1.08584	0.893106	1.32018	0.408761	2871	No evidence	NA
	ebi-a-GCST90002036	CD80 on CD62L+ myeloid Dendritic Cell	Inverse variance weighted	3	1.06499	0.860124	1.31864	0.563512	2871	No evidence	NA
	ebi-a-GCST90002037	CD80 on plasmacytoid Dendritic Cell	Inverse variance weighted	2	1.02983	0.691819	1.533	0.88484	2871	No evidence	NA
	ebi-a-GCST90002038	CD80 on CD62L+ plasmacytoid Dendritic Cell	Inverse variance weighted	2	1.0311	0.690516	1.53968	0.880981	2871	No evidence	NA
	ebi-a-GCST90002039	CD80 on monocyte	Inverse variance weighted	6	0.963352	0.832421	1.11488	0.616408	2850	No evidence	NA
	ebi-a-GCST90002040	CD80 on granulocyte	Inverse variance weighted	3	0.777226	0.566463	1.06641	0.118382	2850	No evidence	NA
	ebi-a-GCST90002042	CD45 on CD33+ HLA DR+ CD14-	Wald ratio	1	0.917324	0.6077	1.3847	0.681259	1579	No evidence	NA
	ebi-a-GCST90002045	CD45 on CD33- HLA DR-	Inverse variance weighted	2	1.01753	0.641749	1.61337	0.941081	1635	No evidence	NA
	ebi-a-GCST90002046	CD45 on CD33- HLA DR+	Inverse variance weighted	2	1.12393	0.947289	1.33352	0.180483	1635	No evidence	NA
	ebi-a-GCST90002052	CD45 on Immature Myeloid-Derived Suppressor Cells	Inverse variance weighted	2	1.01664	0.899765	1.14869	0.791155	1555	No evidence	NA
	ebi-a-GCST90002054	CD8 on Central Memory CD8+ T cell	Inverse variance weighted	2	1.00975	0.833605	1.22311	0.920992	2910	No evidence	NA
	ebi-a-GCST90002055	CD8 on naive CD8+ T cell	Inverse variance weighted	2	1.04739	0.899829	1.21916	0.550063	2910	No evidence	NA
	ebi-a-GCST90002056	CD8 on Effector Memory CD8+ T cell	Inverse variance weighted	2	1.02524	0.807507	1.30169	0.837836	2912	No evidence	NA
	ebi-a-GCST90002058	CD8 on CD8+ T cell	Inverse variance weighted	2	0.984006	0.811115	1.19375	0.870089	3113	No evidence	NA
	ebi-a-GCST90002059	CD8 on Natural Killer T	Wald ratio	1	1.11068	0.791281	1.55901	0.543987	3103	No evidence	NA
	ebi-a-GCST90002060	CD8 on HLA DR+ CD8+ T cell	Wald ratio	1	1.0442	0.760232	1.43425	0.789379	3060	No evidence	NA
	ebi-a-GCST90002061	CD4 on CD39+ CD4+ T cell	Inverse variance weighted	8	1.02306	0.909976	1.15019	0.702879	2920	No evidence	NA
	ebi-a-GCST90002062	CD4 on CD28+ CD4+ T cell	Wald ratio	1	0.839007	0.581598	1.21034	0.34778	2920	No evidence	NA
	ebi-a-GCST90002063	CD4 on CD4 regulatory T cell	Inverse variance weighted	2	0.90981	0.699251	1.18377	0.481562	2920	No evidence	NA
	ebi-a-GCST90002064	CD4 on resting CD4 regulatory T cell	Wald ratio	1	0.824384	0.550868	1.23371	0.34778	2919	No evidence	NA
	ebi-a-GCST90002065	CD4 on CD39+ resting CD4 regulatory T cell	Wald ratio	1	1.50107	0.981837	2.29489	0.0607422	2650	No evidence	NA
	ebi-a-GCST90002066	CD4 on activated CD4 regulatory T cell	Inverse variance weighted	3	0.978355	0.7888	1.21346	0.842138	2920	No evidence	NA
	ebi-a-GCST90002067	CD4 on CD39+ activated CD4 regulatory T cell	Wald ratio	1	0.841152	0.586202	1.20698	0.34778	2920	No evidence	NA
	ebi-a-GCST90002068	CD4 on secreting CD4 regulatory T cell	Wald ratio	1	0.840015	0.583759	1.20876	0.34778	2920	No evidence	NA
	ebi-a-GCST90002069	CD4 on CD39+ secreting CD4 regulatory T cell	Wald ratio	1	1.0081	0.799589	1.27099	0.945594	2920	No evidence	NA
	ebi-a-GCST90002070	CD4 on activated & secreting CD4 regulatory T cell	Inverse variance weighted	3	0.972685	0.771279	1.22668	0.815013	2920	No evidence	NA
	ebi-a-GCST90002071	SSC-A on myeloid Dendritic Cell	Inverse variance weighted	5	0.961804	0.675194	1.37008	0.829191	2872	No evidence	NA
	ebi-a-GCST90002072	SSC-A on plasmacytoid Dendritic Cell	Inverse variance weighted	5	1.12513	0.914736	1.38391	0.264327	2872	No evidence	NA
	ebi-a-GCST90002073	SSC-A on monocyte	Inverse variance weighted	8	1.00433	0.919934	1.09647	0.92313	2850	No evidence	NA
	ebi-a-GCST90002074	SSC-A on CD14+ monocyte	Inverse variance weighted	6	1.02068	0.919183	1.13338	0.701688	3112	No evidence	NA
	ebi-a-GCST90002076	SSC-A on Natural Killer	Wald ratio	1	0.917983	0.707807	1.19057	0.518863	3113	No evidence	NA
	ebi-a-GCST90002077	SSC-A on HLA DR+ Natural Killer	Inverse variance weighted	3	0.910608	0.766487	1.08183	0.286752	2971	No evidence	NA
	ebi-a-GCST90002078	SSC-A on granulocyte	Inverse variance weighted	3	1.05496	0.841455	1.32263	0.642839	3112	No evidence	NA
	ebi-a-GCST90002080	SSC-A on T cell	Wald ratio	1	0.838221	0.449007	1.56482	0.579517	3113	No evidence	NA
	ebi-a-GCST90002081	SSC-A on CD4+ T cell	Wald ratio	1	1.08383	0.416437	2.82082	0.868975	3113	No evidence	NA
	ebi-a-GCST90002083	SSC-A on HLA DR+ T cell	Wald ratio	1	1.44305	1.00535	2.07133	0.0467092	3060	Suggestive	NA
	ebi-a-GCST90002084	SSC-A on Natural Killer T	Inverse variance weighted	2	1.1309	0.818271	1.56298	0.456183	3113	No evidence	NA
	ebi-a-GCST90002087	CD11c on myeloid Dendritic Cell	Inverse variance weighted	5	1.20458	0.957079	1.51608	0.112704	2872	No evidence	NA
	ebi-a-GCST90002088	CD11c on CD62L+ myeloid Dendritic Cell	Wald ratio	1	1.08777	0.687162	1.72191	0.719607	2872	No evidence	NA
	ebi-a-GCST90002089	CD11c on monocyte	Wald ratio	1	1.28371	1.00097	1.64632	0.0491107	2850	Suggestive	NA
	ebi-a-GCST90002090	CD11c on granulocyte	Inverse variance weighted	3	1.13231	0.857521	1.49516	0.380934	2850	No evidence	NA
	ebi-a-GCST90002091	CD11b on CD14+ monocyte	Wald ratio	1	1.11658	1.00043	1.24621	0.0491107	1635	Suggestive	NA
	ebi-a-GCST90002094	CD11b on Monocytic Myeloid-Derived Suppressor Cells	Wald ratio	1	1.16097	1.00058	1.34708	0.0491107	1570	Suggestive	NA
	ebi-a-GCST90002095	CD11b on CD33dim HLA DR-	Wald ratio	1	1.06234	0.848566	1.32998	0.597806	1559	No evidence	NA
	ebi-a-GCST90002096	CD11b on basophil	Wald ratio	1	1.06047	0.852648	1.31894	0.597806	1556	No evidence	NA
	ebi-a-GCST90002097	CD11b on CD33+ HLA DR+ CD14dim	Wald ratio	1	1.14942	1.00054	1.32046	0.0491107	1578	Suggestive	NA
	ebi-a-GCST90002098	CD45RA on naive CD4+ T cell	Inverse variance weighted	7	1.00111	0.916921	1.09303	0.9802	2910	No evidence	NA
	ebi-a-GCST90002099	CD4RA on Terminally Differentiated CD4+ T cell	Inverse variance weighted	2	1.11728	0.873757	1.42867	0.376645	2903	No evidence	NA
	ebi-a-GCST90002100	CD45RA on naive CD8+ T cell	Inverse variance weighted	2	1.0149	0.79657	1.29306	0.904765	2910	No evidence	NA
	ebi-a-GCST90002102	CD45RA on resting CD4 regulatory T cell	Inverse variance weighted	5	1.06149	0.954939	1.17992	0.268881	2919	No evidence	NA
	ebi-a-GCST90002103	CD45RA on CD39+ resting CD4 regulatory T cell	Wald ratio	1	0.943032	0.782023	1.13719	0.539169	2650	No evidence	NA
	ebi-a-GCST90002104	HLA DR on myeloid Dendritic Cell	Inverse variance weighted	4	1.09593	0.942921	1.27377	0.232496	2872	No evidence	NA
	ebi-a-GCST90002105	HLA DR on plasmacytoid Dendritic Cell	Inverse variance weighted	6	1.07276	0.986525	1.16652	0.10045	2872	No evidence	NA
	ebi-a-GCST90002106	HLA DR on Dendritic Cell	Inverse variance weighted	4	1.09991	0.989557	1.22257	0.0774995	2871	No evidence	NA
	ebi-a-GCST90002108	HLA DR on CD33+ HLA DR+ CD14-	Wald ratio	1	1.00601	0.889878	1.13729	0.923752	1579	No evidence	NA
	ebi-a-GCST90002109	HLA DR on CD33+ HLA DR+ CD14dim	Inverse variance weighted	2	1.05042	0.889996	1.23975	0.560761	1578	No evidence	NA
	ebi-a-GCST90002110	HLA DR on CD33dim HLA DR+ CD11b+	Wald ratio	1	0.793005	0.634295	0.991428	0.0417949	1634	Suggestive	NA
	ebi-a-GCST90002111	HLA DR on CD33dim HLA DR+ CD11b-	Wald ratio	1	0.817307	0.673012	0.99254	0.0417949	1635	Suggestive	NA
	ebi-a-GCST90002112	HLA DR on CD33- HLA DR+	Inverse variance weighted	2	1.11976	0.954054	1.31424	0.16625	1635	No evidence	NA
	ebi-a-GCST90002113	HLA DR on HLA DR+ T cell	Wald ratio	1	0.73198	0.533739	1.00385	0.0528513	3060	No evidence	NA
	ebi-a-GCST90002114	HLA DR on HLA DR+ CD4+ T cell	Wald ratio	1	0.635423	0.401511	1.00561	0.0528513	3060	No evidence	NA
	ebi-a-GCST90002116	HLA DR on B cell	Inverse variance weighted	6	1.01457	0.897926	1.14636	0.816441	3060	No evidence	NA
	ebi-a-GCST90002117	HLA DR on HLA DR+ Natural Killer	Inverse variance weighted	3	0.860414	0.736911	1.00462	0.0572039	2971	No evidence	NA
	ebi-a-GCST90002118	CD8 on CD28+ CD45RA- CD8+ T cell	Wald ratio	1	1.07677	0.88457	1.31074	0.460913	2920	No evidence	NA
	ebi-a-GCST90002119	CD8 on CD28+ CD45RA+ CD8+ T cell	Inverse variance weighted	3	0.952315	0.842274	1.07673	0.435447	2920	No evidence	NA
	ebi-a-GCST90002120	CD8 on CD28- CD8+ T cell	Wald ratio	1	0.901379	0.642714	1.26414	0.547381	2920	No evidence	NA
	ebi-a-GCST90002121	CD8 on CD39+ CD8+ T cell	Inverse variance weighted	2	1.07943	0.716372	1.6265	0.714804	2915	No evidence	NA
	ebi-a-GCST90002232	Fasting glucose	Inverse variance weighted	62	0.918686	0.585634	1.44115	0.711983	200622	No evidence	NA
	ebi-a-GCST90002238	Fasting insulin	Inverse variance weighted	35	1.16056	0.503475	2.6752	0.72674	151013	No evidence	NA
	ebi-a-GCST90002244	Glycated hemoglobin levels	Inverse variance weighted	68	1.07556	0.515996	2.24195	0.845875	146806	No evidence	NA
	ebi-a-GCST90002304	Hematocrit	Inverse variance weighted	409	0.883026	0.730997	1.06667	0.196891	562259	No evidence	NA
	ebi-a-GCST90002386	High light scatter reticulocyte percentage of red cells	Inverse variance weighted	362	1.0235	0.880705	1.18946	0.761861	408112	No evidence	NA
	ebi-a-GCST90002404	Red cell distribution width	Inverse variance weighted	325	0.950981	0.821344	1.10108	0.501456	408112	No evidence	NA
	ebi-a-GCST90002412	Low density lipoprotein cholesterol levels	Inverse variance weighted	302	0.939696	0.803369	1.09916	0.436699	431167	No evidence	NA
	ebi-a-GCST90006886	Anti-chlamydia trachomatis IgG seropositivity	Wald ratio	1	0.819947	0.0975219	6.89397	0.854999	8735	No evidence	NA
	ebi-a-GCST90006888	Chlamydia trachomatis momp D antibody levels	Inverse variance weighted	4	0.964652	0.821611	1.1326	0.66032	1371	No evidence	NA
	ebi-a-GCST90006890	Chlamydia trachomatis PorB antibody levels	Wald ratio	1	1.19463	1.04013	1.37206	0.0118381	273	Suggestive	NA
	ebi-a-GCST90006894	Cytomegalovirus pp28 antibody levels	Wald ratio	1	1.04899	0.553449	1.98823	0.88344	5087	No evidence	NA
	ebi-a-GCST90006897	Anti-Epstein-Barr virus IgG seropositivity	Wald ratio	1	17.1912	0.58075	508.89	0.0998461	8735	No evidence	NA
	ebi-a-GCST90006898	Epstein-Barr virus EA-D antibody levels	Inverse variance weighted	2	0.563886	0.300589	1.05782	0.0742792	7763	No evidence	NA
	ebi-a-GCST90006899	Epstein-Barr virus EBNA-1 antibody levels	Inverse variance weighted	3	0.91587	0.619923	1.3531	0.658964	7972	No evidence	NA
	ebi-a-GCST90006900	Epstein-Barr virus VCA p18 antibody levels	Wald ratio	1	0.971593	0.418594	2.25515	0.946517	8518	No evidence	NA
	ebi-a-GCST90006901	Epstein-Barr virus ZEBRA antibody levels	Wald ratio	1	0.980034	0.625663	1.53512	0.929811	8191	No evidence	NA
	ebi-a-GCST90006904	Human herpes virus<U+00A0>6 IE1A<U+00A0>antibody<U+00A0>levels	Wald ratio	1	0.944719	0.453018	1.9701	0.879457	6968	No evidence	NA
	ebi-a-GCST90006909	Human herpes<U+00A0>virus<U+00A0>7 U14<U+00A0>antibody<U+00A0>levels	Inverse variance weighted	2	0.612619	0.357413	1.05005	0.0746907	8528	No evidence	NA
	ebi-a-GCST90006915	Helicobacter pylori UREA antibody levels	Wald ratio	1	1.028	0.67894	1.55651	0.8962	2251	No evidence	NA
	ebi-a-GCST90006919	Anti-herpes simplex virus 2 IgG seropositivity	Wald ratio	1	1.64778	0.16139	16.8237	0.673521	8735	No evidence	NA
	ebi-a-GCST90006921	Anti-polyomavirus 2 IgG seropositivity	Wald ratio	1	0.962351	0.4653	1.99037	0.917562	8735	No evidence	NA
	ebi-a-GCST90006922	Polyomavirus 2 JC VP1 antibody levels	Wald ratio	1	1.39401	0.764339	2.54242	0.278604	5118	No evidence	NA
	ebi-a-GCST90006923	Anti-Merkel cell polyomavirus IgG seropositivity	Wald ratio	1	2.49179	0.552268	11.2427	0.234965	8735	No evidence	NA
	ebi-a-GCST90006924	Merkel cell polyomavirus VP1 antibody levels	Inverse variance weighted	2	0.783596	0.282527	2.17333	0.639397	5915	No evidence	NA
	ebi-a-GCST90006927	Toxoplasma gondii sag1 antibody levels	Wald ratio	1	0.842206	0.444404	1.5961	0.598537	3919	No evidence	NA
	ebi-a-GCST90006928	Anti-varicella zoster virus IgG seropositivity	Wald ratio	1	9.03308	1.18435	68.8956	0.0337351	8735	Suggestive	NA
	ebi-a-GCST90006929	Varicella zoster virus glycoproteins E and I antibody levels	Wald ratio	1	0.779062	0.471626	1.28691	0.329575	7595	No evidence	NA
	ebi-a-GCST90007316	circulating leptin levels	Wald ratio	1	0.558122	0.228638	1.36242	0.200268	49909	No evidence	NA
	ebi-a-GCST90007322	circulating leptin levels adjusted for BMI	Inverse variance weighted	5	0.790976	0.354581	1.76446	0.566763	49830	No evidence	NA
	ebi-a-GCST90010103	A disintegrin and metalloproteinase with thrombospondin motifs 13 levels	Inverse variance weighted	4	0.968056	0.849742	1.10284	0.625453	1301	No evidence	NA
	ebi-a-GCST90010105	Protein AMBP levels	Inverse variance weighted	4	1.00571	0.860187	1.17584	0.943111	1301	No evidence	NA
	ebi-a-GCST90010106	Angiopoietin-1 levels	Wald ratio	1	0.717348	0.521834	0.986114	0.0407436	1301	Suggestive	NA
	ebi-a-GCST90010107	Bone morphogenetic protein 6 levels	Wald ratio	1	1.09136	0.951948	1.25118	0.209932	1214	No evidence	NA
	ebi-a-GCST90010109	Carbonic anhydrase 5A,mitochondrial levels	Wald ratio	1	1.08551	0.95941	1.22818	0.192814	1263	No evidence	NA
	ebi-a-GCST90010110	C-C motif chemokine 17 levels	Inverse variance weighted	2	0.942517	0.791835	1.12187	0.505353	1301	No evidence	NA
	ebi-a-GCST90010112	T-cell surface glycoprotein CD4 levels	Wald ratio	1	0.858841	0.639357	1.15367	0.312194	1301	No evidence	NA
	ebi-a-GCST90010116	Chymotrypsin C levels	Inverse variance weighted	2	1.13916	0.902817	1.43738	0.272096	1301	No evidence	NA
	ebi-a-GCST90010122	Fatty acid-binding protein,intestinal levels	Wald ratio	1	1.01735	0.763531	1.35555	0.906473	1301	No evidence	NA
	ebi-a-GCST90010126	Galectin-9 levels	Inverse variance weighted	2	1.08582	0.947693	1.24408	0.235592	1301	No evidence	NA
	ebi-a-GCST90010129	Gastric intrinsic factor levels	Wald ratio	1	1.05114	0.823513	1.34169	0.688735	1299	No evidence	NA
	ebi-a-GCST90010130	Lactoylglutathione lyase levels	Wald ratio	1	1.04174	0.848352	1.2792	0.696337	1301	No evidence	NA
	ebi-a-GCST90010134	Heme oxygenase 1 levels	Wald ratio	1	1.07961	0.9054	1.28734	0.39357	1301	No evidence	NA
	ebi-a-GCST90010135	Osteoclast-associated immunoglobulin-like receptor levels	Inverse variance weighted	4	1.06801	0.96538	1.18155	0.201792	1301	No evidence	NA
	ebi-a-GCST90010138	Low affinity immunoglobulin gamma Fc region receptor II-b levels	Inverse variance weighted	4	1.04778	0.986838	1.11248	0.126858	1295	No evidence	NA
	ebi-a-GCST90010140	Interleukin-17D levels	Wald ratio	1	0.952906	0.750624	1.2097	0.691928	1299	No evidence	NA
	ebi-a-GCST90010143	Interleukin-1 receptor-like 2 levels	Wald ratio	1	0.898762	0.622699	1.29721	0.5686	1301	No evidence	NA
	ebi-a-GCST90010149	Lipoprotein lipase levels	Inverse variance weighted	3	1.07518	0.925172	1.24952	0.344384	1301	No evidence	NA
	ebi-a-GCST90010150	Macrophage receptor MARCO levels	Inverse variance weighted	2	0.95683	0.759716	1.20509	0.707699	1301	No evidence	NA
	ebi-a-GCST90010151	Tyrosine-protein kinase Mer levels	Wald ratio	1	1.17694	0.904963	1.53066	0.224305	1301	No evidence	NA
	ebi-a-GCST90010159	Programmed cell death 1 ligand 2 levels	Inverse variance weighted	3	0.859524	0.742364	0.995175	0.0428995	1301	Suggestive	NA
	ebi-a-GCST90010162	Prolargin levels	Inverse variance weighted	2	1.04825	0.860853	1.27644	0.63912	1301	No evidence	NA
	ebi-a-GCST90010163	Serine protease 27 levels	Inverse variance weighted	2	1.24283	0.953161	1.62054	0.108343	1301	No evidence	NA
	ebi-a-GCST90010170	Serpin A12 levels	Inverse variance weighted	3	0.977654	0.886765	1.07786	0.649866	1301	No evidence	NA
	ebi-a-GCST90010171	SLAM family member 7 levels	Wald ratio	1	0.878824	0.729442	1.0588	0.174166	1299	No evidence	NA
	ebi-a-GCST90010172	Superoxide dismutase [Mn],mitochondrial levels	Wald ratio	1	0.973962	0.580861	1.63309	0.920306	1301	No evidence	NA
	ebi-a-GCST90010175	Serine/threonine-protein kinase 4 levels	Wald ratio	1	1.28384	0.972701	1.69451	0.0776428	1095	No evidence	NA
	ebi-a-GCST90010179	Thrombopoietin levels	Wald ratio	1	1.13359	0.849865	1.51205	0.39357	1300	No evidence	NA
	ebi-a-GCST90010183	Tumor necrosis factor receptor superfamily member 11A levels	Wald ratio	1	0.882038	0.722746	1.07644	0.216766	1301	No evidence	NA
	ebi-a-GCST90010188	XCL1 levels	Inverse variance weighted	2	1.0309	0.828812	1.28227	0.784546	1280	No evidence	NA
	ebi-a-GCST90010190	Aminopeptidase N levels	Wald ratio	1	0.872838	0.681362	1.11812	0.281758	1323	No evidence	NA
	ebi-a-GCST90010193	Bleomycin hydrolase levels	Wald ratio	1	0.911233	0.79948	1.03861	0.163757	1323	No evidence	NA
	ebi-a-GCST90010195	C-C motif chemokine 15 levels	Inverse variance weighted	3	0.949122	0.874324	1.03032	0.212459	1323	No evidence	NA
	ebi-a-GCST90010196	C-C motif chemokine 16 levels	Inverse variance weighted	2	1.03631	0.946283	1.13491	0.441756	1323	No evidence	NA
	ebi-a-GCST90010197	C-C motif chemokine 24 levels	Inverse variance weighted	5	1.01604	0.905727	1.13978	0.786136	1323	No evidence	NA
	ebi-a-GCST90010198	Scavenger receptor cysteine-rich type 1 protein M130 levels	Wald ratio	1	1.06379	0.797868	1.41834	0.673494	1323	No evidence	NA
	ebi-a-GCST90010200	Cadherin-5 levels	Inverse variance weighted	2	1.09813	0.980741	1.22958	0.104618	1323	No evidence	NA
	ebi-a-GCST90010202	Chitotriosidase-1 levels	Inverse variance weighted	2	1.00536	0.933611	1.08263	0.887404	1184	No evidence	NA
	ebi-a-GCST90010211	Protein delta homolog 1 levels	Wald ratio	1	0.99482	0.848545	1.16631	0.948965	1323	No evidence	NA
	ebi-a-GCST90010213	epithelial cell adhesion molecule levels	Wald ratio	1	0.912868	0.584588	1.4255	0.688481	1323	No evidence	NA
	ebi-a-GCST90010218	Galectin-4 levels	Wald ratio	1	1.35462	1.05881	1.73307	0.0157515	1323	Suggestive	NA
	ebi-a-GCST90010219	Granulins levels	Inverse variance weighted	2	0.995661	0.771342	1.28521	0.973364	1323	No evidence	NA
	ebi-a-GCST90010220	Intercellular adhesion molecule 2 levels	Inverse variance weighted	2	0.955181	0.85178	1.07114	0.432792	1323	No evidence	NA
	ebi-a-GCST90010224	Interleukin-17 receptor A levels	Inverse variance weighted	3	0.941399	0.732584	1.20974	0.636961	1323	No evidence	NA
	ebi-a-GCST90010227	Interleukin-1 receptor type 2 levels	Wald ratio	1	0.938121	0.803911	1.09474	0.417412	1323	No evidence	NA
	ebi-a-GCST90010228	Interleukin-2 receptor subunit alpha levels	Wald ratio	1	0.954357	0.838286	1.0865	0.480126	1323	No evidence	NA
	ebi-a-GCST90010237	Matrix extracellular phosphoglycoprotein levels	Wald ratio	1	1.13756	0.909225	1.42323	0.259529	974	No evidence	NA
	ebi-a-GCST90010245	Plasminogen activator inhibitor-1 (PAI-1) levels	Wald ratio	1	1.06645	0.710995	1.59962	0.755777	1323	No evidence	NA
	ebi-a-GCST90010247	Platelet-derived growth factor subunit A levels	Wald ratio	1	0.902206	0.620866	1.31103	0.589387	1323	No evidence	NA
	ebi-a-GCST90010251	Perlecan levels	Wald ratio	1	0.942842	0.792889	1.12116	0.505427	1323	No evidence	NA
	ebi-a-GCST90010252	Paraoxonase activity	Inverse variance weighted	5	0.927059	0.759987	1.13086	0.455043	1322	No evidence	NA
	ebi-a-GCST90010254	Pulmonary surfactant-associated protein D levels	Inverse variance weighted	3	0.975006	0.898592	1.05792	0.543283	1316	No evidence	NA
	ebi-a-GCST90010255	Retinoic acid receptor responder protein 2 levels	Wald ratio	1	1.04369	0.807918	1.34826	0.743429	1323	No evidence	NA
	ebi-a-GCST90010259	P-selectin levels	Inverse variance weighted	2	1.02001	0.717057	1.45097	0.912249	1323	No evidence	NA
	ebi-a-GCST90010260	Tyrosine-protein phosphatase non-receptor type substrate 1 levels	Inverse variance weighted	4	1.17655	1.00944	1.37132	0.0375112	1323	Suggestive	NA
	ebi-a-GCST90010264	Metalloproteinase inhibitor 4 levels	Inverse variance weighted	2	1.00621	0.881366	1.14874	0.927014	1323	No evidence	NA
	ebi-a-GCST90010265	Trem-like transcript 2 protein levels	Wald ratio	1	1.2558	0.945679	1.66761	0.115481	1323	No evidence	NA
	ebi-a-GCST90010268	Tumor necrosis factor receptor superfamily member 10C levels	Inverse variance weighted	3	1.05756	0.951429	1.17553	0.299646	1323	No evidence	NA
	ebi-a-GCST90010272	Transferrin receptor protein 1 levels	Wald ratio	1	0.9677	0.757534	1.23617	0.79269	1323	No evidence	NA
	ebi-a-GCST90010273	Tartrate-resistant acid phosphatase type 5 levels	Inverse variance weighted	2	1.13866	0.959286	1.35158	0.137614	1323	No evidence	NA
	ebi-a-GCST90010274	Urokinase-type plasminogen activator levels	Inverse variance weighted	2	0.968006	0.771484	1.21459	0.778814	1323	No evidence	NA
	ebi-a-GCST90010276	vWF levels	Wald ratio	1	0.889695	0.715469	1.10635	0.293209	1323	No evidence	NA
	ebi-a-GCST90010277	Lysophosphatidic acid phosphatase type 6 levels	Inverse variance weighted	7	1.00185	0.932214	1.07669	0.959895	1311	No evidence	NA
	ebi-a-GCST90010278	Adhesion G protein-coupled receptor E2 levels	Wald ratio	1	0.71326	0.521161	0.976167	0.0348008	1313	Suggestive	NA
	ebi-a-GCST90010284	DNA-(apurinic or apyrimidinic site) lyase levels	Wald ratio	1	0.77646	0.560918	1.07483	0.127249	1187	No evidence	NA
	ebi-a-GCST90010287	Large proline-rich protein BAG6 levels	Inverse variance weighted	2	0.823231	0.695773	0.974038	0.0234204	1313	Suggestive	NA
	ebi-a-GCST90010290	Coiled-coil domain-containing protein 80 levels	Wald ratio	1	1.09041	0.893781	1.33031	0.39357	1309	No evidence	NA
	ebi-a-GCST90010291	Sialomucin core protein 24 levels	Wald ratio	1	0.890434	0.74845	1.05935	0.190398	1313	No evidence	NA
	ebi-a-GCST90010292	T-cell surface glycoprotein CD1c levels	Wald ratio	1	0.888532	0.605942	1.30291	0.54508	1313	No evidence	NA
	ebi-a-GCST90010293	CD2-associated protein levels	Wald ratio	1	1.15663	0.897754	1.49015	0.260324	1313	No evidence	NA
	ebi-a-GCST90010296	Cadherin-related family member 5 levels	Inverse variance weighted	5	1.02998	0.931771	1.13853	0.563457	1313	No evidence	NA
	ebi-a-GCST90010297	Chordin-like protein 2 levels	Wald ratio	1	1.10822	0.906786	1.35439	0.315402	1279	No evidence	NA
	ebi-a-GCST90010298	C-type lectin domain family 5 member A levels	Wald ratio	1	1.00584	0.750011	1.34893	0.968992	1313	No evidence	NA
	ebi-a-GCST90010299	CXADR-like membrane protein levels	Wald ratio	1	0.908447	0.701069	1.17717	0.46768	1313	No evidence	NA
	ebi-a-GCST90010300	Calsyntenin-2 levels	Wald ratio	1	0.930218	0.708888	1.22065	0.601825	1313	No evidence	NA
	ebi-a-GCST90010301	Clusterin-like protein 1 levels	Wald ratio	1	1.15968	0.999226	1.3459	0.0511985	1313	No evidence	NA
	ebi-a-GCST90010302	Catechol O-methyltransferase levels	Wald ratio	1	0.950298	0.790948	1.14175	0.58617	1239	No evidence	NA
	ebi-a-GCST90010304	Pro-cathepsin H levels	Inverse variance weighted	3	1.03684	0.944035	1.13876	0.449561	1278	No evidence	NA
	ebi-a-GCST90010306	Aromatic-L-amino-acid decarboxylase levels	Wald ratio	1	0.963377	0.76452	1.21396	0.751773	180	No evidence	NA
	ebi-a-GCST90010307	Dipeptidyl peptidase 2 levels	Wald ratio	1	0.948377	0.848427	1.0601	0.350911	1290	No evidence	NA
	ebi-a-GCST90010309	Ectonucleotide pyrophosphatase/phosphodiesterase family member 7 levels	Inverse variance weighted	2	1.03429	0.957288	1.11749	0.393004	1313	No evidence	NA
	ebi-a-GCST90010310	Ectonucleoside triphosphate diphosphohydrolase 5 levels	Inverse variance weighted	5	1.03162	0.887105	1.19968	0.685993	1313	No evidence	NA
	ebi-a-GCST90010313	Fc receptor-like protein 1 levels	Wald ratio	1	1.03939	0.879422	1.22845	0.650511	1313	No evidence	NA
	ebi-a-GCST90010314	Peptidyl-prolyl cis-trans isomerase FKBP4 levels	Wald ratio	1	0.885131	0.733766	1.06772	0.202233	1120	No evidence	NA
	ebi-a-GCST90010318	Insulin-like growth factor-binding protein-like 1 levels	Inverse variance weighted	2	1.11502	0.982239	1.26575	0.0923782	1312	No evidence	NA
	ebi-a-GCST90010320	Kallikrein-10 levels	Inverse variance weighted	3	0.99935	0.899185	1.11067	0.990378	1312	No evidence	NA
	ebi-a-GCST90010322	Leukocyte immunoglobulin-like receptor subfamily A member 5 levels	Wald ratio	1	0.818163	0.65014	1.02961	0.0870467	1313	No evidence	NA
	ebi-a-GCST90010323	Leucine-rich repeats and immunoglobulin-like domains protein 1 levels	Wald ratio	1	1.02649	0.921922	1.14291	0.633408	1313	No evidence	NA
	ebi-a-GCST90010324	Low-density lipoprotein receptor-related protein 11 levels	Inverse variance weighted	2	0.886241	0.696271	1.12804	0.326518	1313	No evidence	NA
	ebi-a-GCST90010326	Meprin A subunit beta levels	Wald ratio	1	1.07511	0.746553	1.54825	0.697134	1200	No evidence	NA
	ebi-a-GCST90010332	Neuronal pentraxin receptor levels	Inverse variance weighted	8	0.985933	0.914098	1.06341	0.713598	1313	No evidence	NA
	ebi-a-GCST90010334	Paired immunoglobulin-like type 2 receptor beta levels	Inverse variance weighted	3	0.975569	0.891855	1.06714	0.588948	1313	No evidence	NA
	ebi-a-GCST90010336	Dihydropteridine reductase levels	Inverse variance weighted	2	0.961269	0.814223	1.13487	0.640967	1313	No evidence	NA
	ebi-a-GCST90010339	Inactive tyrosine-protein kinase transmembrane receptor ROR1 levels	Wald ratio	1	0.901507	0.668563	1.21561	0.496608	1313	No evidence	NA
	ebi-a-GCST90010340	Reticulon-4 receptor levels	Wald ratio	1	0.952873	0.753101	1.20564	0.687582	1312	No evidence	NA
	ebi-a-GCST90010345	Serpin B8 levels	Wald ratio	1	1.18406	1.01641	1.37936	0.0300896	1254	Suggestive	NA
	ebi-a-GCST90010346	Sialic acid-binding Ig-like lectin 7 levels	Wald ratio	1	0.833444	0.579825	1.198	0.325042	1313	No evidence	NA
	ebi-a-GCST90010348	Sclerostin levels	Wald ratio	1	1.0693	0.807559	1.41587	0.639935	1312	No evidence	NA
	ebi-a-GCST90010349	Scavenger receptor cysteine-rich domain-containing group B protein levels	Wald ratio	1	0.976974	0.804556	1.18634	0.814095	1272	No evidence	NA
	ebi-a-GCST90010350	Sulfatase-modifying factor 2 levels	Inverse variance weighted	6	1.07193	0.976546	1.17664	0.144049	1312	No evidence	NA
	ebi-a-GCST90010352	Thimet oligopeptidase levels	Wald ratio	1	0.8781	0.719071	1.0723	0.202233	1313	No evidence	NA
	ebi-a-GCST90010353	Thyrotropin subunit beta levels	Wald ratio	1	1.04341	0.796141	1.36747	0.758138	1285	No evidence	NA
	ebi-a-GCST90010355	Thymidine phosphorylase levels	Wald ratio	1	1.16222	0.91197	1.48115	0.224305	1313	No evidence	NA
	ebi-a-GCST90011994	Interleukin-8 levels	Inverse variance weighted	2	1.08538	0.577007	2.04167	0.799368	21758	No evidence	NA
	ebi-a-GCST90011995	Vascular endothelial growth factor levels	Inverse variance weighted	5	1.08274	0.876389	1.33768	0.461178	21758	No evidence	NA
	ebi-a-GCST90011996	Adrenomedullin levels	Inverse variance weighted	3	1.55441	0.963638	2.50738	0.0705806	21758	No evidence	NA
	ebi-a-GCST90011998	Growth differentiation factor-15 levels	Inverse variance weighted	2	0.838644	0.521852	1.34774	0.467213	21758	No evidence	NA
	ebi-a-GCST90011999	Placenta growth factor levels	Wald ratio	1	0.869124	0.478464	1.57875	0.645092	21758	No evidence	NA
	ebi-a-GCST90012000	E-selectin levels	Inverse variance weighted	10	1.07273	0.903783	1.27325	0.422016	21758	No evidence	NA
	ebi-a-GCST90012001	Epidermal growth factor levels	Wald ratio	1	1.46981	0.857948	2.51803	0.16086	21758	No evidence	NA
	ebi-a-GCST90012002	Osteoprotegerin levels	Inverse variance weighted	7	1.0034	0.776262	1.29701	0.979301	21758	No evidence	NA
	ebi-a-GCST90012004	Interleukin-1-receptor antagonist levels	Inverse variance weighted	4	0.996198	0.788248	1.25901	0.974563	21758	No evidence	NA
	ebi-a-GCST90012005	Interleukin-6 levels	Wald ratio	1	0.864178	0.576476	1.29547	0.47974	21758	No evidence	NA
	ebi-a-GCST90012006	Cystatin-B levels	Inverse variance weighted	4	0.8273	0.676446	1.0118	0.0649167	21758	No evidence	NA
	ebi-a-GCST90012007	Monocyte chemoattractant protein-1 levels	Inverse variance weighted	5	0.980451	0.677669	1.41852	0.916563	21758	No evidence	NA
	ebi-a-GCST90012008	Kallikrein-6 levels	Inverse variance weighted	2	0.782347	0.521819	1.17295	0.234852	21758	No evidence	NA
	ebi-a-GCST90012009	Galectin-3 levels	Inverse variance weighted	7	0.990785	0.802846	1.22272	0.931254	21758	No evidence	NA
	ebi-a-GCST90012010	Proteinase-activated receptor 1 levels	Inverse variance weighted	3	0.920472	0.628186	1.34875	0.670738	21758	No evidence	NA
	ebi-a-GCST90012011	TNF-related apoptosis-inducing ligand levels	Inverse variance weighted	8	0.963183	0.744059	1.24684	0.775772	21758	No evidence	NA
	ebi-a-GCST90012012	kallikrein-11 levels	Inverse variance weighted	2	1.04907	0.895715	1.22869	0.552414	21758	No evidence	NA
	ebi-a-GCST90012013	Angiopoietin-1 receptor levels	Inverse variance weighted	7	1.1299	0.952222	1.34072	0.161775	21758	No evidence	NA
	ebi-a-GCST90012014	Tissue factor levels	Inverse variance weighted	6	1.30947	0.964431	1.77796	0.0840059	21758	No evidence	NA
	ebi-a-GCST90012015	Tumor necrosis factor receptor 1 levels	Inverse variance weighted	4	1.548	0.781727	3.06538	0.210003	21758	No evidence	NA
	ebi-a-GCST90012016	Platelet-derived growth factor subunit B levels	Inverse variance weighted	7	0.92696	0.677057	1.2691	0.636076	21758	No evidence	NA
	ebi-a-GCST90012017	Interleukin-27 levels	Inverse variance weighted	12	1.00353	0.876318	1.1492	0.959403	21758	No evidence	NA
	ebi-a-GCST90012018	Macrophage colony-stimulating factor 1 levels	Wald ratio	1	0.684353	0.456725	1.02543	0.0660192	21758	No evidence	NA
	ebi-a-GCST90012019	C-X-C motif chemokine 1 levels	Inverse variance weighted	2	1.18372	0.921857	1.51996	0.186116	21758	No evidence	NA
	ebi-a-GCST90012020	Lectin-like oxidized LDL receptor 1 levels	Inverse variance weighted	5	0.841292	0.55426	1.27697	0.416971	21758	No evidence	NA
	ebi-a-GCST90012021	TNF-related apoptosis-inducing ligand receptor 2 levels	Inverse variance weighted	4	0.899846	0.718691	1.12666	0.357496	21758	No evidence	NA
	ebi-a-GCST90012022	Fibroblast growth factor 23 levels	Inverse variance weighted	8	0.929903	0.659429	1.31132	0.678555	21758	No evidence	NA
	ebi-a-GCST90012023	Stem cell factor levels	Inverse variance weighted	13	0.951071	0.718493	1.25893	0.725868	21758	No evidence	NA
	ebi-a-GCST90012024	Interleukin-18 levels	Inverse variance weighted	8	0.79773	0.652893	0.974699	0.0270571	21758	Suggestive	NA
	ebi-a-GCST90012025	Interleukin-6 receptor subunit alpha levels	Inverse variance weighted	7	0.964987	0.842345	1.10549	0.607303	21758	No evidence	NA
	ebi-a-GCST90012026	Tumor necrosis factor receptor 2 levels	Inverse variance weighted	6	1.01662	0.62869	1.64391	0.946411	21758	No evidence	NA
	ebi-a-GCST90012027	Matrix metalloproteinase-3 levels	Inverse variance weighted	7	1.05916	0.897739	1.24959	0.495708	21758	No evidence	NA
	ebi-a-GCST90012028	Heat shock 27 kDa protein levels	Inverse variance weighted	2	0.854141	0.629617	1.15873	0.310961	21758	No evidence	NA
	ebi-a-GCST90012029	Tumor necrosis factor ligand superfamily member 14 levels	Inverse variance weighted	2	1.06293	0.860114	1.31356	0.572099	21758	No evidence	NA
	ebi-a-GCST90012031	Myeloperoxidase levels	Inverse variance weighted	10	0.917748	0.701865	1.20003	0.530462	21758	No evidence	NA
	ebi-a-GCST90012033	Matrix metalloproteinase-1 levels	Inverse variance weighted	7	1.05336	0.892507	1.2432	0.538627	21758	No evidence	NA
	ebi-a-GCST90012034	Resistin levels	Inverse variance weighted	12	0.952808	0.736725	1.23227	0.712584	21758	No evidence	NA
	ebi-a-GCST90012035	Tumor necrosis factor receptor superfamily member 6 levels	Inverse variance weighted	2	0.846318	0.634527	1.1288	0.256162	21758	No evidence	NA
	ebi-a-GCST90012036	Pappalysin-1 levels	Inverse variance weighted	8	1.18842	0.986859	1.43115	0.0686839	21758	No evidence	NA
	ebi-a-GCST90012037	Pentraxin-related protein PTX3 levels	Inverse variance weighted	4	1.03224	0.871086	1.22321	0.714075	21758	No evidence	NA
	ebi-a-GCST90012038	Renin levels	Inverse variance weighted	4	1.50268	0.929932	2.42818	0.0962516	21758	No evidence	NA
	ebi-a-GCST90012039	Chitinase-3-like protein 1 levels	Inverse variance weighted	7	1.20047	1.00426	1.43501	0.044781	21758	Suggestive	NA
	ebi-a-GCST90012040	ST2 protein levels	Inverse variance weighted	9	1.07865	0.872925	1.33286	0.483159	21758	No evidence	NA
	ebi-a-GCST90012041	Kidney injury molecule 1 levels	Inverse variance weighted	11	0.932554	0.800307	1.08665	0.370818	21758	No evidence	NA
	ebi-a-GCST90012043	Membrane-bound aminopeptidase P levels	Inverse variance weighted	4	1.01157	0.778219	1.3149	0.931471	21758	No evidence	NA
	ebi-a-GCST90012044	TNF-related activation-induced cytokine levels	Inverse variance weighted	6	0.982963	0.768381	1.25747	0.891229	21758	No evidence	NA
	ebi-a-GCST90012045	Hepatocyte growth factor levels	Inverse variance weighted	2	0.99875	0.639051	1.56091	0.99562	21758	No evidence	NA
	ebi-a-GCST90012046	P-selectin glycoprotein ligand 1 levels	Inverse variance weighted	4	0.761086	0.643436	0.900247	0.00143976	21758	Suggestive	NA
	ebi-a-GCST90012047	Myoglobin levels	Wald ratio	1	1.85711	0.544641	6.33238	0.322613	21758	No evidence	NA
	ebi-a-GCST90012048	Thrombomodulin levels	Inverse variance weighted	6	1.0344	0.853452	1.25371	0.730292	21758	No evidence	NA
	ebi-a-GCST90012049	Pro-interleukin-16 levels	Inverse variance weighted	6	1.00114	0.863723	1.16043	0.987892	21758	No evidence	NA
	ebi-a-GCST90012050	Matrix metalloproteinase-10 levels	Inverse variance weighted	4	0.990019	0.760716	1.28844	0.940513	21758	No evidence	NA
	ebi-a-GCST90012051	Urokinase plasminogen activator surface receptor levels	Inverse variance weighted	6	1.13119	0.659065	1.94154	0.654684	21758	No evidence	NA
	ebi-a-GCST90012052	C-C motif chemokine 4 levels	Inverse variance weighted	6	0.958524	0.828115	1.10947	0.570215	21758	No evidence	NA
	ebi-a-GCST90012053	Cathepsin D levels	Inverse variance weighted	6	0.889589	0.690614	1.14589	0.365077	21758	No evidence	NA
	ebi-a-GCST90012054	Receptor for advanced glycosylation end products levels	Inverse variance weighted	6	1.38976	0.954165	2.0242	0.0862624	21758	No evidence	NA
	ebi-a-GCST90012055	C-C motif chemokine 3 levels	Inverse variance weighted	5	0.948912	0.788665	1.14172	0.578447	21758	No evidence	NA
	ebi-a-GCST90012056	Matrix metalloproteinase-7 levels	Inverse variance weighted	3	0.92099	0.619541	1.36911	0.684086	21758	No evidence	NA
	ebi-a-GCST90012057	C-X-C motif chemokine 6 levels	Inverse variance weighted	3	1.01278	0.801409	1.27991	0.915297	21758	No evidence	NA
	ebi-a-GCST90012058	Melusin levels	Wald ratio	1	1.07702	0.64625	1.79493	0.775853	21758	No evidence	NA
	ebi-a-GCST90012059	C-X-C motif chemokine 16 levels	Inverse variance weighted	12	1.12633	0.879779	1.44198	0.345253	21758	No evidence	NA
	ebi-a-GCST90012060	Dickkopf-related protein 1 levels	Inverse variance weighted	9	0.941214	0.738881	1.19895	0.623698	21758	No evidence	NA
	ebi-a-GCST90012061	SIR2-like protein 2 levels	Wald ratio	1	0.775068	0.355758	1.68859	0.521297	21758	No evidence	NA
	ebi-a-GCST90012062	Galanin peptide levels	Inverse variance weighted	5	1.29648	1.0124	1.66027	0.0396243	21758	Suggestive	NA
	ebi-a-GCST90012063	Agouti-related protein levels	Inverse variance weighted	3	0.877895	0.489055	1.57589	0.662631	21758	No evidence	NA
	ebi-a-GCST90012064	Protein S100-A12 levels	Inverse variance weighted	3	0.961069	0.758238	1.21816	0.742664	21758	No evidence	NA
	ebi-a-GCST90012065	Tumor necrosis factor receptor superfamily member 5 levels	Inverse variance weighted	3	0.898845	0.700504	1.15335	0.401805	21758	No evidence	NA
	ebi-a-GCST90012066	Tissue-type plasminogen activator levels	Inverse variance weighted	2	1.03096	0.427601	2.48566	0.945867	21758	No evidence	NA
	ebi-a-GCST90012067	Proheparin-binding EGF-like growth factor levels	Inverse variance weighted	5	0.949368	0.674738	1.33578	0.765525	21758	No evidence	NA
	ebi-a-GCST90012068	Endothelial cell-specific molecule 1 levels	Inverse variance weighted	2	1.08001	0.689928	1.69065	0.73638	21758	No evidence	NA
	ebi-a-GCST90012069	vascular endothelial growth factor D levels	Inverse variance weighted	3	0.932448	0.637163	1.36458	0.718844	21758	No evidence	NA
	ebi-a-GCST90012070	Matrix metalloproteinase-12 levels	Inverse variance weighted	6	0.901882	0.779028	1.04411	0.166894	21758	No evidence	NA
	ebi-a-GCST90012071	Spondin-1 levels	Inverse variance weighted	2	1.11212	0.832881	1.48498	0.471294	21758	No evidence	NA
	ebi-a-GCST90012072	Caspase 8 levels	Inverse variance weighted	2	0.88373	0.67366	1.15931	0.372098	21758	No evidence	NA
	ebi-a-GCST90012073	Cathepsin L1 levels	Inverse variance weighted	9	1.19452	0.949049	1.50348	0.129916	21758	No evidence	NA
	ebi-a-GCST90012074	CX3CL1 levels	Inverse variance weighted	5	1.10963	0.676653	1.81965	0.680188	21758	No evidence	NA
	ebi-a-GCST90012075	Fatty acid-binding protein, adipocyte levels	Inverse variance weighted	2	0.747516	0.376617	1.48368	0.405408	21758	No evidence	NA
	ebi-a-GCST90012077	C-C motif chemokine 20 levels	Wald ratio	1	0.511867	0.23037	1.13734	0.100162	21758	No evidence	NA
	ebi-a-GCST90012078	Ovarian cancer-related tumor marker CA 125 levels	Inverse variance weighted	3	0.903359	0.744268	1.09646	0.303796	21758	No evidence	NA
	ebi-a-GCST90012080	Follistatin levels	Inverse variance weighted	5	0.952406	0.698555	1.2985	0.757824	21758	No evidence	NA
	ebi-a-GCST90012081	Platelet endothelial cell adhesion molecule levels	Inverse variance weighted	4	1.28759	1.0821	1.5321	0.00437987	21758	Suggestive	NA
	ebi-a-GCST90012082	N-terminal prohormone brain natriuretic peptide levels	Wald ratio	1	0.910977	0.656695	1.26372	0.576608	21758	No evidence	NA
	ebi-a-GCST90012083	Eosinophil cationic protein levels	Inverse variance weighted	2	1.2273	0.898935	1.67562	0.197289	21758	No evidence	NA
	ebi-a-GCST90012104	Bioavailable testosterone levels	Inverse variance weighted	90	0.823746	0.528839	1.28311	0.391164	382988	No evidence	NA
	ebi-a-GCST90012105	Estradiol levels	Inverse variance weighted	12	1.53726	0.103589	22.8128	0.754693	206927	No evidence	NA
	ebi-a-GCST90012110	Sex hormone-binding globulin levels adjusted for BMI	Inverse variance weighted	392	1.2568	0.857858	1.84128	0.240748	368929	No evidence	NA
	ebi-a-GCST90012111	Sex hormone-binding globulin levels	Inverse variance weighted	333	1.19997	0.80839	1.78123	0.365708	370125	No evidence	NA
	ebi-a-GCST90012114	Total testosterone levels	Inverse variance weighted	145	0.967165	0.569097	1.64367	0.901798	425097	No evidence	NA
	ebi-a-GCST90013405	Liver enzyme levels (alanine transaminase)	Inverse variance weighted	212	0.623161	0.144381	2.68961	0.526145	437267	No evidence	NA
	ebi-a-GCST90013422	Ultradistal forearm bone mineral density	Inverse variance weighted	11	0.938955	0.723902	1.21789	0.635052	21907	No evidence	NA
	ebi-a-GCST90014240	Forced expiratory volume in 1 second x sex interaction	Inverse variance weighted	2	3.1584	0.430916	23.1494	0.257785	303612	No evidence	NA
	ebi-a-GCST90014242	Peak expiratory flow x sex interaction	Inverse variance weighted	3	1.12678	0.299654	4.23699	0.859794	303612	No evidence	NA
	ebi-a-GCST90014266	Retinal nerve fibre layer (RNFL) thickness	Inverse variance weighted	22	0.960585	0.899676	1.02562	0.228902	31434	No evidence	NA
	ebi-a-GCST90014267	Ganglion cell inner plexiform layer (GCIPL) thickness	Inverse variance weighted	18	0.968717	0.920843	1.01908	0.219036	31434	No evidence	NA
	ebi-a-GCST90014287	DNA methylation-estimated granulocyte proportions	Inverse variance weighted	2	0.00243882	1.74039e-11	341754	0.529594	34470	No evidence	NA
	ebi-a-GCST90014288	DNA methylation GrimAge acceleration	Inverse variance weighted	3	1.10933	0.886395	1.38834	0.364695	34467	No evidence	NA
	ebi-a-GCST90014289	DNA methylation Hannum age acceleration	Inverse variance weighted	7	0.966883	0.847908	1.10255	0.615167	34449	No evidence	NA
	ebi-a-GCST90014290	Intrinsic epigenetic age acceleration	Inverse variance weighted	24	0.974681	0.875316	1.08533	0.640171	34461	No evidence	NA
	ebi-a-GCST90014291	DNA methylation-estimated plasminogen activator inhibitor-1 levels	Inverse variance weighted	5	1.00008	0.999886	1.00028	0.417871	34448	No evidence	NA
	ebi-a-GCST90014292	DNA methylation PhenoAge acceleration	Inverse variance weighted	11	0.962942	0.886259	1.04626	0.372455	34463	No evidence	NA
	ebi-a-GCST90016666	Liver volume	Inverse variance weighted	10	0.833519	0.563569	1.23278	0.361787	32860	No evidence	NA
	ebi-a-GCST90016667	Spleen volume	Inverse variance weighted	28	0.979108	0.735754	1.30295	0.884852	32860	No evidence	NA
	ebi-a-GCST90016668	Lung volume	Inverse variance weighted	7	1.43649	0.760216	2.71438	0.264592	32860	No evidence	NA
	ebi-a-GCST90016669	Pancreas volume	Inverse variance weighted	13	1.13582	0.599287	2.15271	0.696229	31758	No evidence	NA
	ebi-a-GCST90016670	Kidney volume	Inverse variance weighted	9	0.697597	0.381878	1.27434	0.241435	32860	No evidence	NA
	ebi-a-GCST90016671	Visceral adipose tissue volume	Inverse variance weighted	5	0.83097	0.278265	2.48148	0.740094	32860	No evidence	NA
	ebi-a-GCST90016672	Abdominal subcutaneous adipose tissue volume	Inverse variance weighted	2	0.628396	0.192776	2.04839	0.440937	32860	No evidence	NA
	ebi-a-GCST90016673	Percent liver fat	Inverse variance weighted	9	0.870712	0.668603	1.13391	0.304244	32858	No evidence	NA
	ebi-a-GCST90016674	Liver iron content	Inverse variance weighted	6	0.97405	0.635837	1.49216	0.90383	32858	No evidence	NA
	ebi-a-GCST90016675	Pancreas fat	Inverse variance weighted	4	0.649376	0.290526	1.45147	0.292758	25617	No evidence	NA
	ebi-a-GCST90016676	Pancreas iron content	Wald ratio	1	3.23327	0.765602	13.6547	0.110354	25617	No evidence	NA
	ebi-a-GCST90020053	Frailty index	Inverse variance weighted	13	0.649808	0.217481	1.94155	0.440164	175226	No evidence	NA
	fetuin_a_plasma_level	Fetuin_a_plasma_level	Wald ratio	1	0.768263	0.250018	2.36074	0.645322	7963	No evidence	Males and Females
	gamma-linoleic acid (18:3n6)	Gamma-linoleic acid (18:3n6)	Inverse variance weighted	2	7.01033	0.0925327	531.106	0.377783	8631	No evidence	Males and Females
	hormone measurement, estradiol measurement PMID:26014426	Hormone measurement, estradiol measurement	Wald ratio	1	0.893251	0.478471	1.6676	0.723018	2913	No evidence	Males and Females
	hormone measurement, progesterone measurement PMID:26014426	Hormone measurement, progesterone measurement	Inverse variance weighted	3	0.758353	0.547859	1.04972	0.0954197	2913	No evidence	Males and Females
	ieu-a-1012	Plasma cortisol	Wald ratio	1	1.10257	0.49344	2.46366	0.811845	12589	No evidence	Males and Females
	ieu-a-1041	Intracranial volume	Wald ratio	1	1	0.999999	1.00001	0.08333	10944	No evidence	Males and Females
	ieu-a-1043	Amygdala volume	Wald ratio	1	1.00229	0.998158	1.00644	0.277526	7875	No evidence	Males and Females
	ieu-a-1045	Hippocampus volume	Wald ratio	1	1.00002	0.997739	1.0023	0.987784	13163	No evidence	Males and Females
	ieu-a-1047	Putamen volume	Inverse variance weighted	4	1.00023	0.99938	1.00109	0.591183	13145	No evidence	Males and Females
	ieu-a-1107	Urinary albumin-to-creatinine ratio	Wald ratio	1	1.39049	0.301094	6.42145	0.672801	54450	No evidence	Males and Females
	ieu-a-1239	Years of schooling	Inverse variance weighted	291	0.783564	0.55633	1.10361	0.162775	766345	No evidence	Males and Females
	ieu-a-1283	Alcohol consumption	Inverse variance weighted	4	6.85515	1.17419	40.0219	0.0324864	112176	Suggestive	Males and Females
	ieu-a-73	Waist-to-hip ratio	Inverse variance weighted	27	0.869049	0.475128	1.58956	0.648677	212094	No evidence	Males and Females
	ieu-a-999	Body fat	Inverse variance weighted	9	0.599359	0.253049	1.41961	0.244601	100705	No evidence	Males and Females
	ieu-b-24	Age Of Smoking Initiation	Inverse variance weighted	6	0.314276	0.0641122	1.54057	0.153533	257349	No evidence	Males and Females
	ieu-b-25	Cigarettes per Day	Inverse variance weighted	21	0.949597	0.726595	1.24104	0.704907	225752	No evidence	Males and Females
	ieu-b-29	basophil cell count	Inverse variance weighted	183	0.890041	0.676083	1.17171	0.406318	473992	No evidence	Males and Females
	ieu-b-30	white blood cell count	Inverse variance weighted	451	1.10277	0.919646	1.32236	0.291027	562241	No evidence	Males and Females
	ieu-b-31	monocyte cell count	Inverse variance weighted	460	1.02804	0.896508	1.17887	0.692182	521592	No evidence	Males and Females
	ieu-b-32	lymphocyte cell count	Inverse variance weighted	451	1.0162	0.854983	1.20782	0.855305	521924	No evidence	Males and Females
	ieu-b-33	eosinophil cell count	Inverse variance weighted	405	1.02601	0.870591	1.20917	0.759328	474227	No evidence	Males and Females
	ieu-b-34	neutrophil cell count	Inverse variance weighted	390	1.12856	0.930575	1.36867	0.219112	519287	No evidence	Males and Females
	ieu-b-35	C-Reactive protein level	Inverse variance weighted	51	1.00792	0.77528	1.31037	0.953018	204402	No evidence	Males and Females
	ieu-b-38	systolic blood pressure	Inverse variance weighted	421	1.00027	0.98751	1.01319	0.967266	679432	No evidence	Males and Females
	ieu-b-39	diastolic blood pressure	Inverse variance weighted	421	0.99767	0.975436	1.02041	0.839229	745357	No evidence	Males and Females
	ieu-b-40	body mass index	Inverse variance weighted	474	0.99988	0.798712	1.25172	0.999167	789125	No evidence	Males and Females
	ieu-b-4879	telomere length	Inverse variance weighted	125	2.10564	1.4766	3.00267	3.91336e-05	472174	Probable	Males and Females
	ieu-b-73	Alcoholic drinks per week	Inverse variance weighted	30	2.18749	1.06937	4.4747	0.032059	532042	Suggestive	Males and Females
	iron biomarker measurement, serum iron measurement PMID:25352340	Iron biomarker measurement, serum iron measurement	Inverse variance weighted	3	1.16646	0.671474	2.02634	0.584745	48972	No evidence	Males and Females
	linoleic acid (18:2n6)	Linoleic acid (18:2n6)	Inverse variance weighted	2	0.980545	0.933658	1.02979	0.431943	8631	No evidence	Males and Females
	low density lipoprotein cholesterol measurement PMID:24097068	Low density lipoprotein cholesterol measurement	Inverse variance weighted	43	0.893038	0.710433	1.12258	0.332403	93982	No evidence	Males and Females
	met-a-304	Tryptophan	Inverse variance weighted	18	0.317357	0.012256	8.21761	0.489367	5592	No evidence	Males and Females
	met-a-314	Mannose	Wald ratio	1	2.61896	0.531475	12.9055	0.236733	7345	No evidence	Males and Females
	met-a-316	Uridine	Inverse variance weighted	3	3.23901	0.0641352	163.579	0.556982	7354	No evidence	Males and Females
	met-a-319	Arachidonate (20:4n6)	Wald ratio	1	1.83159	0.385731	8.69704	0.446398	7367	No evidence	Males and Females
	met-a-320	Deoxycholate	Wald ratio	1	2.34973	0.326303	16.9206	0.396358	4934	No evidence	Males and Females
	met-a-321	Margarate (17:0)	Wald ratio	1	2.77709	0.158212	48.7463	0.484735	7349	No evidence	Males and Females
	met-a-322	Inosine	Wald ratio	1	1.3384	0.527017	3.39895	0.539896	2639	No evidence	Males and Females
	met-a-326	Lysine	Wald ratio	1	1.00864	0.00512478	198.516	0.997453	7363	No evidence	Males and Females
	met-a-328	Malate	Wald ratio	1	9.34765	0.0914853	955.111	0.34371	6946	No evidence	Males and Females
	met-a-329	Palmitate (16:0)	Wald ratio	1	7.20781	0.0282819	1836.96	0.484735	7352	No evidence	Males and Females
	met-a-330	Nonadecanoate (19:0)	Wald ratio	1	5.14866	0.0519114	510.653	0.484735	7335	No evidence	Males and Females
	met-a-331	Stearate (18:0)	Inverse variance weighted	2	8.15234	0.33355	199.253	0.198195	7355	No evidence	Males and Females
	met-a-332	Oleate (18:1n9)	Wald ratio	1	30.3534	0.208224	4424.68	0.179375	7323	No evidence	Males and Females
	met-a-333	Pentadecanoate (15:0)	Wald ratio	1	0.301513	0.00102456	88.7309	0.679322	7063	No evidence	Males and Females
	met-a-335	Pipecolate	Wald ratio	1	4.21534	0.348383	51.0044	0.258034	7345	No evidence	Males and Females
	met-a-337	5-oxoproline	Wald ratio	1	0.808234	0.10544	6.19538	0.837661	7354	No evidence	Males and Females
	met-a-338	Pantothenate	Wald ratio	1	2.04645	0.0275081	152.244	0.744651	7160	No evidence	Males and Females
	met-a-339	4-acetamidobutanoate	Inverse variance weighted	2	0.551369	0.0449819	6.75845	0.641494	6523	No evidence	Males and Females
	met-a-344	N-acetylalanine	Wald ratio	1	0.0444816	1.9056e-06	1038.31	0.544139	7271	No evidence	Males and Females
	met-a-349	Heptanoate (7:0)	Inverse variance weighted	2	1.2008	0.00623754	231.167	0.94564	7355	No evidence	Males and Females
	met-a-350	Laurate (12:0)	Inverse variance weighted	2	146.825	2.12484e-06	1.01454e+10	0.588	7346	No evidence	Males and Females
	met-a-354	Cortisone	Wald ratio	1	0.137193	0.000127508	147.614	0.57705	7136	No evidence	Males and Females
	met-a-355	Proline	Inverse variance weighted	3	0.960975	0.196095	4.70932	0.960848	7367	No evidence	Males and Females
	met-a-356	Citrulline	Inverse variance weighted	4	4.63803	0.129786	165.745	0.400402	7325	No evidence	Males and Females
	met-a-359	Gamma-glutamylglutamine	Inverse variance weighted	3	0.59797	0.0129263	27.662	0.792662	7226	No evidence	Males and Females
	met-a-360	Gamma-glutamyltyrosine	Inverse variance weighted	5	0.122549	0.0038667	3.88397	0.233846	7037	No evidence	Males and Females
	met-a-361	Hypoxanthine	Wald ratio	1	0.086362	0.00260069	2.86785	0.17054	6941	No evidence	Males and Females
	met-a-362	Betaine	Inverse variance weighted	3	3.25454	0.251423	42.1283	0.366398	7357	No evidence	Males and Females
	met-a-366	Pelargonate (9:0)	Wald ratio	1	23.8766	0.0190345	29950.5	0.383385	7356	No evidence	Males and Females
	met-a-368	Beta-hydroxyisovalerate	Wald ratio	1	2.17356	0.022517	209.813	0.739147	6864	No evidence	Males and Females
	met-a-373	X-03094	Inverse variance weighted	5	0.200074	0.0254971	1.56997	0.125803	7356	No evidence	Males and Females
	met-a-375	Kynurenine	Inverse variance weighted	3	0.548845	0.0110128	27.3529	0.763542	7368	No evidence	Males and Females
	met-a-378	Acetylphosphate	Inverse variance weighted	2	0.124112	0.000259854	59.2782	0.507355	7345	No evidence	Males and Females
	met-a-379	Carnitine	Inverse variance weighted	15	0.121808	0.0119709	1.23944	0.0752976	7349	No evidence	Males and Females
	met-a-381	N-acetylornithine	Inverse variance weighted	2	0.5475	0.331724	0.90363	0.0184532	7146	Suggestive	Males and Females
	met-a-382	N1-methyladenosine	Wald ratio	1	50.8293	0.000511259	5.05343e+06	0.503409	7365	No evidence	Males and Females
	met-a-383	3-methyl-2-oxovalerate	Inverse variance weighted	3	0.349667	0.0116163	10.5255	0.545228	7331	No evidence	Males and Females
	met-a-385	3-phenylpropionate (hydrocinnamate)	Wald ratio	1	0.0508096	0.0038363	0.672945	0.0237908	5829	Suggestive	Males and Females
	met-a-393	X-04499--3,4-dihydroxybutyrate	Wald ratio	1	1.84485	0.0321583	105.835	0.766918	6549	No evidence	Males and Females
	met-a-396	X-18601	Inverse variance weighted	3	0.599424	0.170395	2.10869	0.425177	7226	No evidence	Males and Females
	met-a-399	Indolelactate	Wald ratio	1	3.46123	0.067834	176.609	0.536004	6939	No evidence	Males and Females
	met-a-402	Eicosapentaenoate (EPA; 20:5n3)	Wald ratio	1	2.08139	0.239082	18.12	0.506731	7367	No evidence	Males and Females
	met-a-403	Estrone 3-sulfate	Wald ratio	1	1.95398	1.01076	3.77739	0.0463896	257	Suggestive	Males and Females
	met-a-409	Docosahexaenoate (DHA; 22:6n3)	Wald ratio	1	0.0314706	0.000782732	1.26531	0.0664842	7369	No evidence	Males and Females
	met-a-412	X-06246	Wald ratio	1	2.2036	0.0447583	108.49	0.691057	5275	No evidence	Males and Females
	met-a-414	X-06307	Wald ratio	1	0.535624	0.0897849	3.19533	0.493254	1643	No evidence	Males and Females
	met-a-417	Myo-inositol	Inverse variance weighted	2	10.5419	0.315947	351.744	0.188118	7354	No evidence	Males and Females
	met-a-419	1,5-anhydroglucitol (1,5-AG)	Inverse variance weighted	3	2.0458	0.358685	11.6684	0.42037	7301	No evidence	Males and Females
	met-a-421	3-methyl-2-oxobutyrate	Wald ratio	1	3.35871	0.0119506	943.968	0.673648	7203	No evidence	Males and Females
	met-a-422	1,6-anhydroglucose	Wald ratio	1	2.16974	0.346899	13.571	0.407598	3422	No evidence	Males and Females
	met-a-424	1-oleoylglycerol (1-monoolein)	Wald ratio	1	1.11532	0.12706	9.79018	0.921552	5436	No evidence	Males and Females
	met-a-425	1-stearoylglycerol (1-monostearin)	Wald ratio	1	2.01729	0.0177781	228.904	0.771284	6556	No evidence	Males and Females
	met-a-426	X-08402	Wald ratio	1	0.506863	0.127707	2.01172	0.333966	7284	No evidence	Males and Females
	met-a-427	2-hydroxyisobutyrate	Inverse variance weighted	3	0.574722	0.0644346	5.12622	0.619825	6180	No evidence	Males and Females
	met-a-429	4-methyl-2-oxopentanoate	Inverse variance weighted	2	1.43472	0.0301624	68.2445	0.85465	7329	No evidence	Males and Females
	met-a-430	Phenyllactate (PLA)	Wald ratio	1	0.431859	0.0124083	15.0304	0.64292	5702	No evidence	Males and Females
	met-a-431	Homocitrulline	Wald ratio	1	0.886402	0.10388	7.56365	0.91222	3950	No evidence	Males and Females
	met-a-432	Aspartylphenylalanine	Wald ratio	1	0.521954	0.112588	2.41975	0.406075	3838	No evidence	Males and Females
	met-a-433	Levulinate (4-oxovalerate)	Inverse variance weighted	2	2.26499	0.0286134	179.292	0.713941	6535	No evidence	Males and Females
	met-a-434	Palmitoylcarnitine	Wald ratio	1	2.8901	0.101463	82.3222	0.534563	7259	No evidence	Males and Females
	met-a-435	X-08988	Inverse variance weighted	2	0.532575	0.00581483	48.778	0.784575	7329	No evidence	Males and Females
	met-a-440	X-10395	Wald ratio	1	40.584	0.52419	3142.11	0.0951323	7340	No evidence	Males and Females
	met-a-441	X-10429	Wald ratio	1	41.5225	0.522104	3302.25	0.0951323	6388	No evidence	Males and Females
	met-a-444	X-10510	Inverse variance weighted	2	0.478388	0.0661648	3.45886	0.465071	7347	No evidence	Males and Females
	met-a-445	1-linoleoylglycerol (1-monolinolein)	Wald ratio	1	0.831055	0.144667	4.77409	0.835641	2759	No evidence	Males and Females
	met-a-446	Indoleacetate	Inverse variance weighted	2	0.139371	0.0088149	2.20357	0.161792	7180	No evidence	Males and Females
	met-a-449	N-acetylglycine	Inverse variance weighted	2	1.20091	0.542717	2.65733	0.651419	6715	No evidence	Males and Females
	met-a-451	Creatine	Wald ratio	1	1.14184	0.214044	6.09124	0.876601	7373	No evidence	Males and Females
	met-a-457	N-(2-furoyl)glycine	Wald ratio	1	1.02093	0.373694	2.78918	0.967778	522	No evidence	Males and Females
	met-a-460	Androsterone sulfate	Inverse variance weighted	2	1.05509	0.606862	1.83436	0.849289	7338	No evidence	Males and Females
[truncated: 2,441 more rows]

## Sheet: Adenocarcinoma
	Trait ID	Trait	Method	No. of SNPs	ORSD	LCI	UCI	P-value	N	Association	Sex
[truncated: 3,471 more rows]

[truncated: 2 more sheets: Small cell carcinoma, Squamous cell carcinoma]
