# Supplementary material for: Phenome-wide Mendelian randomisation analysis of 378,142 cases reveals risk factors for eight common cancers
Source: Nat Commun. 2024 Mar 25;15:2637. doi: 10.1038/s41467-024-46927-z (PMC10963765; doi:10.1038/s41467-024-46927-z)
Supplement: Supplementary file 18 — Supp Data 15 [file 41467_2024_46927_MOESM18_ESM.xlsx]

## Sheet: Legend
Supplementary Data 15 | Causal estimates from the Mendelian randomisation analysis for each continuous trait and ovarian cancer subtype risk.
Results reported as odds ratios (ORSD) and 95% confidence intervals (CIs) per genetically predicted standard deviation (SD) unit increase in the risk factor. Two-sided P-value reported.
Wald ratio reported if only 1 SNP available for use in MR analysis.
Inverse-variance weighted random effects model only computed if ≥2 SNPs available for use in MR analysis.
SNP, single nucleotide polymorphism; LCI, lower 95% confidence interval; UCI, upper 95% confidence interval; N, trait sample size
Tab name	Description
serous_hg	Invasive high grade serous cases
serous	All low malignant potential and invasive low grade and high grade serous cases
mucinous	Invasive mucinous cases
mucinous_all	All low malignant potential and invasive mucinous cases
lmp	Serous and mucinous low malignant potential cases
ser_lg_lmp	Invasive low grade serous and low malignant potential serous cases
serouslowgrade	Invasive low grade serous cases
endometrioid	Endometrioid cases
clearcell	Clear cell cases
serous_lmp	Low malignant potential serous cases
mucinous_lmp	Low malignant potential mucinous cases

## Sheet: Serous_HG
	Trait ID	Trait	Method	No. of SNPs	OR	LCI	UCI	P-value	N	Association	Sex
	AAT	Alpha-1-Antitrypsin	Wald ratio	1	1.02934	0.936685	1.13115	0.547959	818	No evidence	Males and Females
	AGT	Angiotensinogen	Wald ratio	1	0.994045	0.941687	1.04931	0.828706	818	No evidence	Males and Females
	ANG2	Angiopoietin-2	Wald ratio	1	0.975035	0.867654	1.09571	0.671069	818	No evidence	Males and Females
	ApoA4	Apolipoprotein A-IV	Wald ratio	1	0.998877	0.956472	1.04316	0.959496	818	No evidence	Males and Females
	ApoE	Apolipoprotein E	Wald ratio	1	0.981553	0.90437	1.06532	0.65588	818	No evidence	Males and Females
	ApoH	Apolipoprotein H	Inverse variance weighted	3	0.999363	0.949984	1.05131	0.980339	818	No evidence	Males and Females
	BLC	B Lymphocyte Chemoattractant	Wald ratio	1	1.07118	0.906082	1.26637	0.420721	818	No evidence	Males and Females
	CA19-9	CA19-9	Wald ratio	1	1.01696	0.957046	1.08063	0.587178	818	No evidence	Males and Females
	CD40	CD 40 antigen	Wald ratio	1	1.007	0.933242	1.0866	0.857266	818	No evidence	Males and Females
	CD5L	CD5	Wald ratio	1	0.992408	0.896632	1.09841	0.882984	818	No evidence	Males and Females
	CEA	Carcinoembryonic Antigen	Inverse variance weighted	2	0.999352	0.943932	1.05803	0.98223	818	No evidence	Males and Females
	CFHR1	Complement Factor H	Wald ratio	1	0.971857	0.938705	1.00618	0.106934	818	No evidence	Males and Females
	CRP	C-Reactive Protein	Wald ratio	1	1.00247	0.890835	1.12809	0.967357	818	No evidence	Males and Females
	CystC	Cystatin-C	Wald ratio	1	1.00383	0.887281	1.13569	0.951572	818	No evidence	Males and Females
	ENA78	Epithelial-Derived Neutrophil-Activating	Wald ratio	1	1.05067	0.934691	1.18105	0.407501	818	No evidence	Males and Females
	F7	Factor VII	Inverse variance weighted	2	0.939704	0.874742	1.00949	0.0888389	818	No evidence	Males and Females
	FGF4	Fibroblast Growth Factor 4	Wald ratio	1	1.01931	0.908649	1.14345	0.744268	818	No evidence	Males and Females
	FetuinA	Fetuin-A	Wald ratio	1	0.952546	0.906756	1.00065	0.0530862	818	No evidence	Males and Females
	GROa	Growth-Regulated alpha protein	Wald ratio	1	1.0507	0.926384	1.19171	0.441404	818	No evidence	Males and Females
	GSTa	Glutathione S-Transferase alpha	Wald ratio	1	1.10336	1.0195	1.19411	0.0147301	818	Suggestive	Males and Females
	HCC4	Chemokine CC-4	Wald ratio	1	0.998455	0.931991	1.06966	0.964916	818	No evidence	Males and Females
	Height-2022	Height-2022	Inverse variance weighted	1335	0.945894	0.83371	1.07317	0.387815	4080687	No evidence	Males and Females
	IL18	Interleukin-18	Wald ratio	1	1.03904	0.921208	1.17195	0.532856	818	No evidence	Males and Females
	IL6r	Interleukin-6 receptor	Wald ratio	1	0.990465	0.95439	1.0279	0.612749	818	No evidence	Males and Females
	IL8	Interleukin-8	Wald ratio	1	0.947135	0.839653	1.06838	0.376819	818	No evidence	Males and Females
	LOY	Loss_of_Y_chromosome	Inverse variance weighted	114	0.981577	0.866709	1.11167	0.769647	205011	No evidence	Males and Females
	LPa	Apolipoprotein(a)	Wald ratio	1	1.05029	0.944236	1.16826	0.366265	818	No evidence	Males and Females
	Leisure_screen_time	Leisure_screen_time	Inverse variance weighted	69	1.24317	1.02594	1.5064	0.0263261	526725	Suggestive	Males and Females
	Leptin	Leptin	Wald ratio	1	1.04164	0.898963	1.20697	0.587239	818	No evidence	Males and Females
	MCP2	Monocyte Chemotactic Protein 2	Wald ratio	1	1.04719	0.945223	1.16016	0.377673	818	No evidence	Males and Females
	MCSF	Macrophage Colony-Stimulating Factor 1	Wald ratio	1	0.947787	0.85171	1.0547	0.325422	818	No evidence	Males and Females
	MIP1a	Macrophage Inflammatory Protein-1 alpha	Wald ratio	1	1.0466	0.938822	1.16676	0.411365	818	No evidence	Males and Females
	MIP1b	Macrophage Inflammatory Protein-1 beta	Inverse variance weighted	2	1.02603	0.92546	1.13753	0.6254	818	No evidence	Males and Females
	MMP7	Matrix Metalloproteinase-7	Wald ratio	1	0.99833	0.903814	1.10273	0.973724	818	No evidence	Males and Females
	MPIF1	Myeloid Progenitor Inhibitory Factor 1	Inverse variance weighted	2	1.03246	0.90744	1.17471	0.62761	818	No evidence	Males and Females
	NrCAM	Neuronal Cell Adhesion Molecule	Wald ratio	1	0.960357	0.836761	1.10221	0.564963	818	No evidence	Males and Females
	Plasma omega-6 polyunsaturated fatty acid levels (adrenic acid) PMID:24823311	Plasma omega-6 polyunsaturated fatty acid levels (adrenic acid)	Wald ratio	1	0.582515	0.302336	1.12234	0.106297	8631	No evidence	Males and Females
	Plasma omega-6 polyunsaturated fatty acid levels (arachidonic acid) PMID:24823311	Plasma omega-6 polyunsaturated fatty acid levels (arachidonic acid)	Inverse variance weighted	4	0.98841	0.977809	0.999126	0.0340949	8631	Suggestive	Males and Females
	Plasma omega-6 polyunsaturated fatty acid levels (dihomo-gamma-linolenic acid) PMID:24823311	Plasma omega-6 polyunsaturated fatty acid levels (dihomo-gamma-linolenic acid)	Inverse variance weighted	3	1.05166	0.97994	1.12864	0.162193	8631	No evidence	Males and Females
	Plasma omega-6 polyunsaturated fatty acid levels (gamma-linolenic acid) PMID:24823311	Plasma omega-6 polyunsaturated fatty acid levels (gamma-linolenic acid)	Inverse variance weighted	2	0.367975	0.0850421	1.59222	0.181009	8631	No evidence	Males and Females
	Plasma omega-6 polyunsaturated fatty acid levels (linoleic acid) PMID:24823311	Plasma omega-6 polyunsaturated fatty acid levels (linoleic acid)	Inverse variance weighted	4	1.01969	0.999308	1.04049	0.0583805	8631	No evidence	Males and Females
	RAGE	Receptor for advanced glycosylation end	Inverse variance weighted	2	0.982538	0.87259	1.10634	0.771095	818	No evidence	Males and Females
	Sedentary_behaviour_at_work	Sedentary_behaviour_at_work	Inverse variance weighted	4	0.975119	0.635956	1.49516	0.908019	370957	No evidence	Males and Females
	Sortilin	Sortilin	Wald ratio	1	0.99781	0.892373	1.1157	0.969302	818	No evidence	Males and Females
	TECK	Thymus-Expressed Chemokine	Wald ratio	1	1.00941	0.902222	1.12933	0.870115	818	No evidence	Males and Females
	TF	Serotransferrin	Wald ratio	1	1.00832	0.930559	1.09259	0.839571	818	No evidence	Males and Females
	THP	Tamm-Horsfall Urinary Glycoprotein	Wald ratio	1	1.01335	0.964251	1.06495	0.600741	818	No evidence	Males and Females
	THPO	Thrombopoietin	Wald ratio	1	0.957859	0.826202	1.1105	0.568193	818	No evidence	Males and Females
	TNC	Tenascin-C	Wald ratio	1	1.07752	0.980096	1.18463	0.122541	818	No evidence	Males and Females
	VCAM1	Vascular Cell Adhesion Molecule-1	Wald ratio	1	0.985929	0.87222	1.11446	0.82069	818	No evidence	Males and Females
	adiponectin_serum_level	Adiponectin_serum_level	Inverse variance weighted	9	1.16751	0.86001	1.58495	0.320703	35962	No evidence	Males and Females
	adrenic acid (22:4n6)	Adrenic acid (22:4n6)	Wald ratio	1	0.570971	0.288474	1.13011	0.107649	8631	No evidence	Males and Females
	arachidic_acid	Arachidic_acid	Wald ratio	1	0.936074	0.671755	1.30439	0.696363	10129	No evidence	Males and Females
	arachidonic acid (20:4n6)	Arachidonic acid (20:4n6)	Inverse variance weighted	2	0.984381	0.965599	1.00353	0.109242	8631	No evidence	Males and Females
	c_reactive_protein_plasma_level	C_reactive_protein_plasma_level	Inverse variance weighted	13	0.898175	0.769954	1.04775	0.171791	82725	No evidence	Males and Females
	calcium measurement PMID:24068962	Calcium measurement	Inverse variance weighted	8	1.35593	0.751194	2.44749	0.312244	61079	No evidence	Males and Females
	carotenoid measurement PMID:19185284	Carotenoid measurement	Wald ratio	1	1.12787	0.919524	1.38343	0.24816	3731	No evidence	Males and Females
	circulating 25-hydroxyvitamin D	Circulating 25-hydroxyvitamin D	Inverse variance weighted	5	0.806276	0.561768	1.1572	0.242802	79366	No evidence	Males and Females
	coffee_consumption	Coffee_consumption	Inverse variance weighted	6	0.958813	0.820482	1.12046	0.59673	91462	No evidence	Males and Females
	copper_blood_level	Copper_blood_level	Inverse variance weighted	2	1.04044	0.826281	1.31011	0.735984	2603	No evidence	Males and Females
	dihomo-gamma-linoleic acid (20:3n6)	Dihomo-gamma-linoleic acid (20:3n6)	Inverse variance weighted	2	1.05699	0.975778	1.14497	0.174188	8631	No evidence	Males and Females
	ebi-a-GCST001212	Proinsulin levels	Inverse variance weighted	8	0.920634	0.786241	1.078	0.304366	10701	No evidence	NA
	ebi-a-GCST003372	Glomerular filtration rate (creatinine)	Inverse variance weighted	42	0.711221	0.340604	1.48511	0.364319	133413	No evidence	NA
	ebi-a-GCST003375	Glomerular filtration rate (cystatin C)	Inverse variance weighted	4	1.6115	0.974106	2.66597	0.06319	32834	No evidence	NA
	ebi-a-GCST003401	Glomerular filtration rate in non diabetics (creatinine)	Inverse variance weighted	42	0.852459	0.401898	1.80814	0.677338	118448	No evidence	NA
	ebi-a-GCST003839	Sleep duration	Inverse variance weighted	3	0.638952	0.326518	1.25034	0.190966	127573	No evidence	NA
	ebi-a-GCST004575	Acute insulin response	Inverse variance weighted	2	1.12668	0.99253	1.27896	0.0651713	2087	No evidence	NA
	ebi-a-GCST004601	Red blood cell count	Inverse variance weighted	171	1.00748	0.907155	1.11891	0.889214	172952	No evidence	NA
	ebi-a-GCST004608	Granulocyte percentage of myeloid white cells	Inverse variance weighted	165	1.03634	0.960121	1.11861	0.359735	169545	No evidence	NA
	ebi-a-GCST004613	Sum neutrophil eosinophil counts	Inverse variance weighted	141	0.926632	0.83755	1.02519	0.139517	170384	No evidence	NA
	ebi-a-GCST004614	Granulocyte count	Inverse variance weighted	145	0.937242	0.848656	1.03507	0.200731	169822	No evidence	NA
	ebi-a-GCST004619	Reticulocyte fraction of red cells	Inverse variance weighted	168	1.02199	0.94937	1.10017	0.562959	170690	No evidence	NA
	ebi-a-GCST004621	Sum basophil neutrophil counts	Inverse variance weighted	165	0.928844	0.847795	1.01764	0.113055	171529	No evidence	NA
	ebi-a-GCST004623	Neutrophil percentage of granulocytes	Inverse variance weighted	139	1.07705	0.971832	1.19367	0.156995	170672	No evidence	NA
	ebi-a-GCST004624	Sum eosinophil basophil counts	Inverse variance weighted	166	0.891254	0.800853	0.99186	0.0348776	171771	Suggestive	NA
	ebi-a-GCST004626	Myeloid white cell count	Inverse variance weighted	146	0.941782	0.841756	1.05369	0.29509	169219	No evidence	NA
	ebi-a-GCST004732	Heart rate variability traits (pvRSA/HF)	Inverse variance weighted	4	1.10368	0.925707	1.31586	0.271534	24088	No evidence	NA
	ebi-a-GCST004733	Heart rate variability traits (RMSSD)	Inverse variance weighted	5	1.27727	0.91988	1.77352	0.143926	26523	No evidence	NA
	ebi-a-GCST004734	Heart rate variability traits (SDNN)	Inverse variance weighted	5	1.48495	0.894586	2.46491	0.126222	27850	No evidence	NA
	ebi-a-GCST005180	Homeostasis model assessment of beta-cell function	Inverse variance weighted	3	0.726934	0.325953	1.62119	0.435788	36466	No evidence	NA
	ebi-a-GCST005314	Offspring birth weight	Inverse variance weighted	8	1.04405	0.705739	1.54455	0.829171	68258	No evidence	NA
	ebi-a-GCST005348	Total body bone mineral density	Inverse variance weighted	80	1.02636	0.94346	1.11654	0.544843	56284	No evidence	NA
	ebi-a-GCST005350	Total body bone mineral density (age 45-60)	Inverse variance weighted	18	1.08338	0.985755	1.19067	0.0964718	18805	No evidence	NA
	ebi-a-GCST006099	Accelerometer-based physical activity measurement (average acceleration)	Inverse variance weighted	8	1.00584	0.839418	1.20526	0.949684	91084	No evidence	NA
	ebi-a-GCST006344	Anti-cytomegalovirus IgG levels	Inverse variance weighted	2	1.03501	0.798432	1.34169	0.794951	347	No evidence	NA
	ebi-a-GCST006353	Anti-rubella virus IgG levels	Wald ratio	1	1.14041	0.837689	1.55253	0.403851	935	No evidence	NA
	ebi-a-GCST006360	IgA levels	Wald ratio	1	0.451673	0.212237	0.961229	0.0391488	1000	Suggestive	NA
	ebi-a-GCST006361	Anti-Epstein-Barr virus nuclear antigen (EBNA) IgG levels	Inverse variance weighted	2	1.01075	0.815831	1.25223	0.922085	914	No evidence	NA
	ebi-a-GCST006366	Central corneal thickness	Inverse variance weighted	25	1.00131	0.99801	1.00461	0.437839	17803	No evidence	NA
	ebi-a-GCST006572	Cognitive performance	Inverse variance weighted	137	0.89956	0.770101	1.05078	0.181818	257841	No evidence	NA
	ebi-a-GCST006586	Urinary albumin excretion	Inverse variance weighted	35	0.731402	0.452853	1.18129	0.200953	382500	No evidence	NA
	ebi-a-GCST006677	Acute insulin response (insulin secretion adjusted)	Inverse variance weighted	3	1.11888	0.999784	1.25216	0.0504364	2087	No evidence	NA
	ebi-a-GCST006678	Acute insulin response (insulin secretion and BMI adjusted)	Inverse variance weighted	3	1.11994	1.00025	1.25395	0.049498	2087	Suggestive	NA
	ebi-a-GCST006696	Parental longevity (mother's attained age)	Inverse variance weighted	4	0.789459	0.401755	1.55131	0.492749	412937	No evidence	NA
	ebi-a-GCST006697	Parental longevity (combined parental attained age, Martingale residuals)	Inverse variance weighted	9	1.00925	0.600768	1.69547	0.972249	389166	No evidence	NA
	ebi-a-GCST006699	Parental longevity (mother's age at death)	Wald ratio	1	1.75815	0.460217	6.71657	0.409291	246941	No evidence	NA
	ebi-a-GCST006700	Parental longevity (father's age at death)	Inverse variance weighted	5	0.820909	0.362979	1.85656	0.635521	317652	No evidence	NA
	ebi-a-GCST006701	Parental longevity (father's attained age)	Inverse variance weighted	14	1.30064	0.724854	2.33378	0.378201	415311	No evidence	NA
	ebi-a-GCST006702	Parental longevity (combined parental age at death)	Inverse variance weighted	7	0.858663	0.494619	1.49065	0.588193	208118	No evidence	NA
	ebi-a-GCST006979	Heel bone mineral density	Inverse variance weighted	490	0.961631	0.897182	1.03071	0.268981	426824	No evidence	NA
	ebi-a-GCST007429	Lung function (FVC)	Inverse variance weighted	232	0.912684	0.78924	1.05544	0.217841	321047	No evidence	NA
	ebi-a-GCST007430	Peak expiratory flow	Inverse variance weighted	200	1.0715	0.934767	1.22823	0.321455	321047	No evidence	NA
	ebi-a-GCST007431	Lung function (FEV1/FVC)	Inverse variance weighted	290	0.984081	0.902875	1.07259	0.714967	321047	No evidence	NA
	ebi-a-GCST007432	FEV1	Inverse variance weighted	255	1.03311	0.90506	1.17927	0.629482	321047	No evidence	NA
	ebi-a-GCST008403	Arterial stiffness index	Inverse variance weighted	3	1.49552	0.58927	3.79551	0.396995	127121	No evidence	NA
	ebi-a-GCST90000025	Appendicular lean mass	Inverse variance weighted	643	1.03132	0.958762	1.10937	0.40736	450243	No evidence	NA
	ebi-a-GCST90000618	Serum 25-Hydroxyvitamin D levels	Inverse variance weighted	114	0.829836	0.69762	0.98711	0.0351599	496946	Suggestive	NA
	ebi-a-GCST90001391	IgD+ B cell %B cell	Wald ratio	1	1.12382	0.89615	1.40932	0.312175	3658	No evidence	NA
	ebi-a-GCST90001392	IgD+ CD38+ B cell Absolute Count	Inverse variance weighted	2	0.922459	0.750165	1.13433	0.44418	3656	No evidence	NA
	ebi-a-GCST90001395	IgD+ CD38- B cell %B cell	Inverse variance weighted	2	0.957753	0.772472	1.18748	0.69394	3657	No evidence	NA
	ebi-a-GCST90001396	IgD+ CD38- B cell Absolute Count	Wald ratio	1	0.948303	0.6514	1.38053	0.781755	3656	No evidence	NA
	ebi-a-GCST90001397	Unswitched memory B cell %B cell	Wald ratio	1	1.04914	0.711468	1.54708	0.80871	3657	No evidence	NA
	ebi-a-GCST90001398	Unswitched memory B cell Absolute Count	Inverse variance weighted	2	0.956619	0.695371	1.31602	0.785215	3656	No evidence	NA
	ebi-a-GCST90001399	IgD- CD27- B cell %B cell	Inverse variance weighted	2	0.973965	0.893661	1.06148	0.547915	3657	No evidence	NA
	ebi-a-GCST90001401	IgD- CD27- B cell Absolute Count	Wald ratio	1	0.986825	0.875258	1.11261	0.828461	3656	No evidence	NA
	ebi-a-GCST90001404	Plasma Blast-Plasma Cell %B cell	Wald ratio	1	1.1269	0.7826	1.62267	0.520726	3658	No evidence	NA
	ebi-a-GCST90001406	Memory B cell %B cell	Inverse variance weighted	2	1.01363	0.748257	1.37312	0.930337	3657	No evidence	NA
	ebi-a-GCST90001407	Memory B cell Absolute Count	Wald ratio	1	0.869057	0.574394	1.31488	0.506501	3656	No evidence	NA
	ebi-a-GCST90001408	Naive-mature B cell %B cell	Wald ratio	1	1.0389	0.546816	1.9738	0.907231	3657	No evidence	NA
	ebi-a-GCST90001410	IgD- CD38+ B cell %B cell	Wald ratio	1	0.994261	0.792075	1.24806	0.960425	3657	No evidence	NA
	ebi-a-GCST90001412	IgD+ CD24+ B cell Absolute Count	Wald ratio	1	0.883655	0.613466	1.27284	0.506501	3656	No evidence	NA
	ebi-a-GCST90001415	IgD+ CD24- B cell %B cell	Wald ratio	1	1.1182	0.882619	1.41665	0.354676	3657	No evidence	NA
	ebi-a-GCST90001417	CD24+ CD27+ B cell %B cell	Inverse variance weighted	3	0.942411	0.780594	1.13777	0.537159	3657	No evidence	NA
	ebi-a-GCST90001418	CD24+ CD27+ B cell Absolute Count	Wald ratio	1	0.866248	0.567096	1.32321	0.506501	3656	No evidence	NA
	ebi-a-GCST90001422	CD20- CD38- B cell %B cell	Wald ratio	1	1.0295	0.865247	1.22493	0.743033	3659	No evidence	NA
	ebi-a-GCST90001424	IgD+ B cell %Lymphocyte	Inverse variance weighted	2	1.06937	0.849679	1.34587	0.567564	3657	No evidence	NA
	ebi-a-GCST90001426	IgD- CD38dim B cell %lymphocyte	Inverse variance weighted	2	0.946758	0.806747	1.11107	0.502809	3656	No evidence	NA
	ebi-a-GCST90001429	IgD+ CD38+ B cell %lymphocyte	Wald ratio	1	0.775398	0.509969	1.17898	0.234103	3656	No evidence	NA
	ebi-a-GCST90001431	IgD+ CD38- B cell %lymphocyte	Inverse variance weighted	2	0.917548	0.703738	1.19632	0.524953	3656	No evidence	NA
	ebi-a-GCST90001432	Unswitched memory B cell %lymphocyte	Inverse variance weighted	4	0.986308	0.840369	1.15759	0.865995	3656	No evidence	NA
	ebi-a-GCST90001433	IgD- CD27- B cell %lymphocyte	Inverse variance weighted	2	0.967416	0.870782	1.07477	0.537259	3656	No evidence	NA
	ebi-a-GCST90001434	Switched memory B cell %lymphocyte	Inverse variance weighted	3	1.03992	0.872378	1.23963	0.662332	3656	No evidence	NA
	ebi-a-GCST90001435	Plasma Blast-Plasma Cell %lymphocyte	Wald ratio	1	1.00722	0.772518	1.31322	0.957626	3657	No evidence	NA
	ebi-a-GCST90001436	Memory B cell %lymphocyte	Inverse variance weighted	2	1.11271	0.810831	1.52698	0.508368	3656	No evidence	NA
	ebi-a-GCST90001437	Naive-mature B cell %lymphocyte	Wald ratio	1	1.01541	0.920366	1.12027	0.760362	3656	No evidence	NA
	ebi-a-GCST90001439	IgD+ CD24+ B cell %lymphocyte	Inverse variance weighted	2	1.07663	0.835528	1.3873	0.568128	3656	No evidence	NA
	ebi-a-GCST90001441	IgD+ CD24- B cell %lymphocyte	Wald ratio	1	1.01597	0.917622	1.12486	0.760362	3656	No evidence	NA
	ebi-a-GCST90001442	CD24+ CD27+ B cell %lymphocyte	Inverse variance weighted	3	1.06967	0.896958	1.27563	0.453497	3656	No evidence	NA
	ebi-a-GCST90001446	IgD- CD38- B cell Absolute Count	Wald ratio	1	0.950774	0.786032	1.15004	0.603091	3656	No evidence	NA
	ebi-a-GCST90001450	CD62L- monocyte Absolute Count	Inverse variance weighted	3	0.975023	0.754702	1.25966	0.846527	3019	No evidence	NA
	ebi-a-GCST90001451	CD62L- monocyte %monocyte	Inverse variance weighted	4	0.914414	0.84023	0.995147	0.0382006	3042	Suggestive	NA
	ebi-a-GCST90001452	CD11c+ CD62L- monocyte Absolute Count	Wald ratio	1	0.990417	0.749863	1.30814	0.945917	3017	No evidence	NA
	ebi-a-GCST90001457	CD11c+ HLA DR++ monocyte %monocyte	Wald ratio	1	1.23195	1.0017	1.51513	0.0481494	3042	Suggestive	NA
	ebi-a-GCST90001458	Myeloid Dendritic Cell Absolute Count	Inverse variance weighted	3	1.01881	0.949804	1.09283	0.602539	3387	No evidence	NA
	ebi-a-GCST90001459	Myeloid Dendritic Cell %Dendritic Cell	Inverse variance weighted	2	1.00962	0.933551	1.09189	0.810647	3410	No evidence	NA
	ebi-a-GCST90001460	Plasmacytoid Dendritic Cell Absolute Count	Inverse variance weighted	2	0.941594	0.754945	1.17439	0.593412	3374	No evidence	NA
	ebi-a-GCST90001461	Dendritic Cell Absolute Count	Inverse variance weighted	3	1.01566	0.93977	1.09767	0.694966	3374	No evidence	NA
	ebi-a-GCST90001462	CD62L- Dendritic Cell Absolute Count	Inverse variance weighted	5	1.01767	0.961464	1.07716	0.545678	3387	No evidence	NA
	ebi-a-GCST90001463	CD62L- Dendritic Cell %Dendritic Cell	Inverse variance weighted	4	1.03414	0.966203	1.10686	0.332866	3410	No evidence	NA
	ebi-a-GCST90001464	CD86+ myeloid Dendritic Cell Absolute Count	Inverse variance weighted	5	1.01603	0.962501	1.07254	0.564658	3387	No evidence	NA
	ebi-a-GCST90001465	CD86+ myeloid Dendritic Cell %Dendritic Cell	Inverse variance weighted	4	1.01521	0.958675	1.07508	0.60558	3410	No evidence	NA
	ebi-a-GCST90001467	CD86+ plasmacytoid Dendritic Cell %Dendritic Cell	Wald ratio	1	0.995131	0.829504	1.19383	0.958086	3410	No evidence	NA
	ebi-a-GCST90001468	CD62L- myeloid Dendritic Cell Absolute Count	Inverse variance weighted	6	1.0153	0.963284	1.07013	0.571438	3387	No evidence	NA
	ebi-a-GCST90001469	CD62L- myeloid Dendritic Cell %Dendritic Cell	Inverse variance weighted	7	1.00591	0.955582	1.0589	0.821878	3410	No evidence	NA
	ebi-a-GCST90001470	CD62L- plasmacytoid Dendritic Cell Absolute Count	Wald ratio	1	1.04079	0.924043	1.17228	0.510147	3374	No evidence	NA
	ebi-a-GCST90001471	CD62L- plasmacytoid Dendritic Cell %Dendritic Cell	Inverse variance weighted	2	1.02432	0.934528	1.12274	0.607718	3410	No evidence	NA
	ebi-a-GCST90001472	CD62L- CD86+ myeloid Dendritic Cell Absolute Count	Inverse variance weighted	6	1.00615	0.960116	1.05439	0.797521	3387	No evidence	NA
	ebi-a-GCST90001473	CD62L- CD86+ myeloid Dendritic Cell %Dendritic Cell	Inverse variance weighted	6	1.00567	0.959636	1.05392	0.812945	3410	No evidence	NA
	ebi-a-GCST90001474	Plasmacytoid Dendritic Cell %Dendritic Cell	Inverse variance weighted	2	0.965457	0.857492	1.08702	0.561233	3410	No evidence	NA
	ebi-a-GCST90001475	HLA DR++ monocyte %monocyte	Inverse variance weighted	3	0.942952	0.834579	1.0654	0.345678	3595	No evidence	NA
	ebi-a-GCST90001476	HLA DR++ monocyte %leukocyte	Wald ratio	1	0.889472	0.793073	0.997588	0.0453645	3595	Suggestive	NA
	ebi-a-GCST90001477	HLA DR++ monocyte Absolute Count	Inverse variance weighted	2	0.867528	0.736197	1.02229	0.0897327	3579	No evidence	NA
	ebi-a-GCST90001478	CD4 regulatory T cell %CD4+ T cell	Inverse variance weighted	2	0.976864	0.780181	1.22313	0.838295	3437	No evidence	NA
	ebi-a-GCST90001479	CD4 regulatory T cell %T cell	Wald ratio	1	1.08777	0.871499	1.35771	0.456958	3437	No evidence	NA
	ebi-a-GCST90001480	Resting CD4 regulatory T cell Absolute Count	Inverse variance weighted	4	0.982607	0.916883	1.05304	0.619371	3405	No evidence	NA
	ebi-a-GCST90001481	Resting CD4 regulatory T cell %CD4 regulatory T cell	Inverse variance weighted	11	0.968518	0.94023	0.997657	0.0344189	3437	Suggestive	NA
	ebi-a-GCST90001482	Resting CD4 regulatory T cell %CD4+ T cell	Inverse variance weighted	6	0.960838	0.924941	0.998127	0.0397342	3437	Suggestive	NA
	ebi-a-GCST90001483	CD39+ resting CD4 regulatory T cell Absolute Count	Inverse variance weighted	10	0.977984	0.939759	1.01776	0.273765	3405	No evidence	NA
	ebi-a-GCST90001484	CD39+ resting CD4 regulatory T cell %resting CD4 regulatory T cell	Inverse variance weighted	7	0.97077	0.920772	1.02348	0.271498	3437	No evidence	NA
	ebi-a-GCST90001485	CD39+ resting CD4 regulatory T cell %CD4 regulatory T cell	Inverse variance weighted	13	1.00206	0.979087	1.02557	0.861998	3437	No evidence	NA
	ebi-a-GCST90001486	Activated CD4 regulatory T cell Absolute Count	Inverse variance weighted	2	1.02081	0.957961	1.08778	0.525225	3405	No evidence	NA
	ebi-a-GCST90001487	Activated CD4 regulatory T cell %CD4 regulatory T cell	Inverse variance weighted	4	1.05163	0.995314	1.11114	0.0730175	3437	No evidence	NA
	ebi-a-GCST90001489	CD39+ activated CD4 regulatory T cell Absolute Count	Inverse variance weighted	5	0.985458	0.931433	1.04262	0.610598	3405	No evidence	NA
	ebi-a-GCST90001491	CD39+ activated CD4 regulatory T cell %CD4 regulatory T cell	Inverse variance weighted	7	0.995087	0.966691	1.02432	0.73882	3437	No evidence	NA
	ebi-a-GCST90001492	Secreting CD4 regulatory T cell Absolute Count	Inverse variance weighted	4	0.995101	0.957368	1.03432	0.803347	3405	No evidence	NA
	ebi-a-GCST90001493	Secreting CD4 regulatory T cell %CD4 regulatory T cell	Inverse variance weighted	6	0.987369	0.95766	1.018	0.414815	3437	No evidence	NA
	ebi-a-GCST90001494	Secreting CD4 regulatory T cell %CD4+ T cell	Inverse variance weighted	7	0.991854	0.962985	1.02159	0.587284	3437	No evidence	NA
	ebi-a-GCST90001495	CD39+ secreting CD4 regulatory T cell Absolute Count	Inverse variance weighted	6	0.993664	0.967417	1.02062	0.641693	3405	No evidence	NA
	ebi-a-GCST90001496	CD39+ secreting CD4 regulatory T cell %secreting CD4 regulatory T cell	Inverse variance weighted	8	0.995554	0.963343	1.02884	0.79059	3437	No evidence	NA
	ebi-a-GCST90001497	CD39+ secreting CD4 regulatory T cell %CD4 regulatory T cell	Inverse variance weighted	8	0.997889	0.97096	1.02556	0.879633	3437	No evidence	NA
	ebi-a-GCST90001498	Activated & resting CD4 regulatory T cell Absolute Count	Wald ratio	1	1.04351	0.846912	1.28574	0.689248	3405	No evidence	NA
	ebi-a-GCST90001499	Activated & resting CD4 regulatory T cell %CD4 regulatory T cell	Inverse variance weighted	6	1.01268	0.982626	1.04366	0.412257	3437	No evidence	NA
	ebi-a-GCST90001500	Activated & resting CD4 regulatory T cell %CD4+ T cell	Inverse variance weighted	3	0.971385	0.919078	1.02667	0.303944	3437	No evidence	NA
	ebi-a-GCST90001501	Activated & secreting CD4 regulatory T cell Absolute Count	Inverse variance weighted	4	0.995583	0.957749	1.03491	0.822813	3405	No evidence	NA
	ebi-a-GCST90001502	Activated & secreting CD4 regulatory T cell %CD4 regulatory T cell	Inverse variance weighted	9	0.992943	0.966041	1.02059	0.613315	3437	No evidence	NA
	ebi-a-GCST90001503	Activated & secreting CD4 regulatory T cell %CD4+ T cell	Inverse variance weighted	9	0.989947	0.963156	1.01748	0.470433	3437	No evidence	NA
	ebi-a-GCST90001504	CD25++ CD4+ T cell Absolute Count	Wald ratio	1	1.01749	0.906208	1.14243	0.769262	3405	No evidence	NA
	ebi-a-GCST90001505	CD25++ CD4+ T cell %CD4+ T cell	Inverse variance weighted	2	1.02167	0.936703	1.11436	0.62837	3437	No evidence	NA
	ebi-a-GCST90001506	CD25++ CD4+ T cell %T cell	Wald ratio	1	1.01567	0.915447	1.12687	0.769262	3437	No evidence	NA
	ebi-a-GCST90001507	CD25++ CD45RA+ CD4 not regulatory T cell Absolute Count	Inverse variance weighted	3	0.999803	0.92846	1.07663	0.99584	3405	No evidence	NA
	ebi-a-GCST90001508	CD25++ CD45RA+ CD4 not regulatory T cell %CD4+ T cell	Inverse variance weighted	5	0.98131	0.926961	1.03885	0.51633	3437	No evidence	NA
	ebi-a-GCST90001509	CD25++ CD45RA+ CD4 not regulatory T cell %T cell	Inverse variance weighted	5	0.979438	0.922317	1.0401	0.497983	3437	No evidence	NA
	ebi-a-GCST90001510	CD25++ CD45RA- CD4 not regulatory T cell Absolute Count	Inverse variance weighted	2	1.00925	0.954205	1.06746	0.747718	3405	No evidence	NA
	ebi-a-GCST90001511	CD25++ CD45RA- CD4 not regulatory T cell %CD4+ T cell	Inverse variance weighted	3	1.04069	0.98978	1.09421	0.119107	3437	No evidence	NA
	ebi-a-GCST90001512	CD25++ CD45RA- CD4 not regulatory T cell %T cell	Inverse variance weighted	3	0.995218	0.937503	1.05649	0.875027	3437	No evidence	NA
	ebi-a-GCST90001514	Hematopoietic Stem Cell Absolute Count	Inverse variance weighted	2	0.988139	0.92357	1.05722	0.729297	1858	No evidence	NA
	ebi-a-GCST90001515	Immature Myeloid-Derived Suppressor Cells Absolute Count	Inverse variance weighted	2	1.02448	0.955062	1.09895	0.499286	1857	No evidence	NA
	ebi-a-GCST90001516	Immature Myeloid-Derived Suppressor Cells %CD33dim HLA DR- CD66b-	Inverse variance weighted	2	1.05792	0.97072	1.15294	0.199539	1857	No evidence	NA
	ebi-a-GCST90001517	CD33+ HLA DR+ Absolute Count	Wald ratio	1	1.05612	0.965841	1.15483	0.231063	1858	No evidence	NA
	ebi-a-GCST90001518	CD33+ HLA DR+ CD14- Absolute Count	Wald ratio	1	1.05503	0.966473	1.1517	0.231063	1858	No evidence	NA
	ebi-a-GCST90001519	CD33+ HLA DR+ CD14- %CD33+ HLA DR+	Wald ratio	1	1.05023	0.945768	1.16623	0.359213	1858	No evidence	NA
	ebi-a-GCST90001520	CD33+ HLA DR+ CD14dim Absolute Count	Inverse variance weighted	2	1.03033	0.914519	1.16081	0.623294	1858	No evidence	NA
	ebi-a-GCST90001521	CD33+ HLA DR+ CD14dim %CD33+ HLA DR+	Wald ratio	1	0.939957	0.850226	1.03916	0.226416	1858	No evidence	NA
	ebi-a-GCST90001522	CD33- HLA DR- Absolute Count	Wald ratio	1	0.8992	0.756551	1.06875	0.227971	1858	No evidence	NA
	ebi-a-GCST90001523	CD33- HLA DR+ Absolute Count	Wald ratio	1	0.887152	0.775699	1.01462	0.0804421	1858	No evidence	NA
	ebi-a-GCST90001524	Granulocytic Myeloid-Derived Suppressor Cells Absolute Count	Inverse variance weighted	2	1.03129	0.891929	1.19243	0.67741	1856	No evidence	NA
	ebi-a-GCST90001525	CD33dim HLA DR+ CD11b+ Absolute Count	Wald ratio	1	1.00502	0.891054	1.13356	0.93503	1858	No evidence	NA
	ebi-a-GCST90001526	CD33dim HLA DR+ CD11b+ %CD33dim HLA DR+	Inverse variance weighted	3	0.999336	0.954364	1.04643	0.977446	1858	No evidence	NA
	ebi-a-GCST90001527	CD33dim HLA DR+ CD11b- Absolute Count	Inverse variance weighted	2	1.03489	0.938204	1.14155	0.493123	1858	No evidence	NA
	ebi-a-GCST90001528	CD33dim HLA DR+ CD11b- %CD33dim HLA DR+	Inverse variance weighted	3	1.00055	0.95535	1.0479	0.981242	1858	No evidence	NA
	ebi-a-GCST90001530	Monocytic Myeloid-Derived Suppressor Cells Absolute Count	Inverse variance weighted	4	1.0608	1.01024	1.11389	0.0178328	1855	Suggestive	NA
	ebi-a-GCST90001531	CD33dim HLA DR- Absolute Count	Inverse variance weighted	3	0.99597	0.950983	1.04309	0.864048	1856	No evidence	NA
	ebi-a-GCST90001532	Basophil Absolute Count	Inverse variance weighted	3	0.996393	0.952269	1.04256	0.875732	1857	No evidence	NA
	ebi-a-GCST90001533	Basophil %CD33dim HLA DR- CD66b-	Inverse variance weighted	3	1.01257	0.949881	1.07939	0.701679	1857	No evidence	NA
	ebi-a-GCST90001534	CD45RA- CD4+ T cell Absolute Count	Wald ratio	1	1.03601	0.967287	1.10962	0.312376	3395	No evidence	NA
	ebi-a-GCST90001535	CD45RA- CD4+ T cell %CD4+ T cell	Inverse variance weighted	4	0.991135	0.940339	1.04468	0.740089	3427	No evidence	NA
	ebi-a-GCST90001536	CD45RA- CD4+ T cell %T cell	Inverse variance weighted	2	1.0285	0.962093	1.09948	0.409281	3427	No evidence	NA
	ebi-a-GCST90001538	Central Memory CD4+ T cell %CD4+ T cell	Wald ratio	1	0.963499	0.802965	1.15613	0.689248	3427	No evidence	NA
	ebi-a-GCST90001540	Naive CD4+ T cell Absolute Count	Inverse variance weighted	2	0.935051	0.832775	1.04989	0.255849	3395	No evidence	NA
	ebi-a-GCST90001541	Naive CD4+ T cell %CD4+ T cell	Inverse variance weighted	4	0.959903	0.891837	1.03316	0.275477	3427	No evidence	NA
	ebi-a-GCST90001542	Effector Memory CD4+ T cell Absolute Count	Wald ratio	1	1.03705	0.96638	1.11288	0.312376	3395	No evidence	NA
	ebi-a-GCST90001543	Effector Memory CD4+ T cell %CD4+ T cell	Inverse variance weighted	2	1.04557	0.963184	1.13501	0.287218	3427	No evidence	NA
	ebi-a-GCST90001544	Effector Memory CD4+ T cell %T cell	Inverse variance weighted	4	1.04606	0.977196	1.11977	0.194967	3427	No evidence	NA
	ebi-a-GCST90001545	Terminally Differentiated CD4+ T cell Absolute Count	Inverse variance weighted	2	1.06464	0.931097	1.21734	0.359669	3395	No evidence	NA
	ebi-a-GCST90001546	Terminally Differentiated CD4+ T cell %CD4+ T cell	Inverse variance weighted	5	1.02309	0.956708	1.09408	0.50482	3427	No evidence	NA
	ebi-a-GCST90001547	Terminally Differentiated CD4+ T cell %T cell	Inverse variance weighted	6	0.980323	0.914772	1.05057	0.57356	3427	No evidence	NA
	ebi-a-GCST90001548	Central Memory CD8+ T cell Absolute Count	Wald ratio	1	1.009	0.918058	1.10894	0.852563	3395	No evidence	NA
	ebi-a-GCST90001551	Naive CD8+ T cell Absolute Count	Inverse variance weighted	2	1.05973	0.880325	1.27571	0.539822	3395	No evidence	NA
	ebi-a-GCST90001552	Naive CD8+ T cell %CD8+ T cell	Wald ratio	1	0.916033	0.652396	1.28621	0.612526	3427	No evidence	NA
	ebi-a-GCST90001554	Effector Memory CD8+ T cell Absolute Count	Inverse variance weighted	2	1.06056	0.990928	1.13509	0.0896988	3395	No evidence	NA
	ebi-a-GCST90001555	Effector Memory CD8+ T cell %CD8+ T cell	Inverse variance weighted	4	1.04586	0.994979	1.09935	0.078035	3427	No evidence	NA
	ebi-a-GCST90001556	Effector Memory CD8+ T cell %T cell	Inverse variance weighted	2	1.06575	0.994433	1.14219	0.0715389	3427	No evidence	NA
	ebi-a-GCST90001557	Terminally Differentiated CD8+ T cell Absolute Count	Wald ratio	1	1.04687	0.839365	1.30566	0.68448	3395	No evidence	NA
	ebi-a-GCST90001558	Terminally Differentiated CD8+ T cell %CD8+ T cell	Inverse variance weighted	3	0.975851	0.915685	1.03997	0.451496	3427	No evidence	NA
	ebi-a-GCST90001559	Terminally Differentiated CD8+ T cell %T cell	Inverse variance weighted	2	0.968221	0.892902	1.04989	0.434442	3427	No evidence	NA
	ebi-a-GCST90001560	CD45RA+ CD8+ T cell Absolute Count	Inverse variance weighted	3	0.89165	0.782397	1.01616	0.0854997	3395	No evidence	NA
	ebi-a-GCST90001561	CD45RA+ CD8+ T cell %CD8+ T cell	Inverse variance weighted	5	0.983222	0.951067	1.01646	0.318557	3427	No evidence	NA
	ebi-a-GCST90001562	CD45RA+ CD8+ T cell %T cell	Inverse variance weighted	3	0.980748	0.903651	1.06442	0.641655	3427	No evidence	NA
	ebi-a-GCST90001568	Naive CD4-CD8- T cell %T cell	Wald ratio	1	0.980882	0.785492	1.22487	0.864759	3427	No evidence	NA
	ebi-a-GCST90001569	Effector Memory CD4-CD8- T cell Absolute Count	Inverse variance weighted	4	1.02258	0.911288	1.14746	0.704116	3395	No evidence	NA
	ebi-a-GCST90001570	Effector Memory CD4-CD8- T cell %CD4-CD8- T cell	Inverse variance weighted	5	1.02782	0.974326	1.08425	0.314301	3427	No evidence	NA
	ebi-a-GCST90001571	Effector Memory CD4-CD8- T cell %T cell	Inverse variance weighted	3	1.00098	0.874024	1.14638	0.988716	3427	No evidence	NA
	ebi-a-GCST90001572	Terminally Differentiated CD4-CD8- T cell Absolute Count	Inverse variance weighted	2	0.833556	0.698965	0.994064	0.0427374	3395	Suggestive	NA
	ebi-a-GCST90001573	Terminally Differentiated CD4-CD8- T cell %CD4-CD8- T cell	Inverse variance weighted	2	0.998776	0.936096	1.06565	0.970447	3427	No evidence	NA
	ebi-a-GCST90001574	Terminally Differentiated CD4-CD8- T cell %T cell	Inverse variance weighted	6	0.967469	0.909137	1.02954	0.297252	3427	No evidence	NA
	ebi-a-GCST90001575	Naive CD4+ T cell %T cell	Wald ratio	1	1.16121	0.924088	1.45917	0.199653	3427	No evidence	NA
	ebi-a-GCST90001577	Transitional B cell Absolute Count	Wald ratio	1	0.976003	0.773811	1.23103	0.837508	3656	No evidence	NA
	ebi-a-GCST90001579	CD14- CD16+ monocyte Absolute Count	Wald ratio	1	0.936628	0.80995	1.08312	0.377208	3629	No evidence	NA
	ebi-a-GCST90001580	CD14+ CD16+ monocyte Absolute Count	Inverse variance weighted	3	0.97705	0.909464	1.04966	0.52553	3629	No evidence	NA
	ebi-a-GCST90001581	CD14- CD16- Absolute Count	Inverse variance weighted	4	1.02421	0.926927	1.13171	0.638477	3629	No evidence	NA
	ebi-a-GCST90001582	CD14+ CD16- monocyte Absolute Count	Inverse variance weighted	3	0.914819	0.803889	1.04106	0.17704	3629	No evidence	NA
	ebi-a-GCST90001583	Monocyte Absolute Count	Wald ratio	1	0.946746	0.755873	1.18582	0.633808	3629	No evidence	NA
	ebi-a-GCST90001584	CD14- CD16+ monocyte %monocyte	Inverse variance weighted	2	0.979911	0.862095	1.11383	0.756172	3629	No evidence	NA
	ebi-a-GCST90001585	CD14+ CD16+ monocyte %monocyte	Inverse variance weighted	3	0.979631	0.916625	1.04697	0.544015	3629	No evidence	NA
	ebi-a-GCST90001586	CD14+ CD16- monocyte %monocyte	Inverse variance weighted	2	1.05759	0.939678	1.19029	0.35321	3629	No evidence	NA
	ebi-a-GCST90001587	CD16+ monocyte %monocyte	Inverse variance weighted	2	0.944756	0.837988	1.06513	0.352993	3629	No evidence	NA
	ebi-a-GCST90001588	T/B cell	Inverse variance weighted	2	0.914443	0.710877	1.1763	0.486331	3653	No evidence	NA
	ebi-a-GCST90001589	CD4+/CD8+ T cell	Wald ratio	1	1.11918	0.815642	1.53568	0.485452	3652	No evidence	NA
	ebi-a-GCST90001592	CD8+ T cell Absolute Count	Inverse variance weighted	2	0.974705	0.767315	1.23815	0.833744	3652	No evidence	NA
	ebi-a-GCST90001593	CD8+ T cell %T cell	Wald ratio	1	0.895019	0.655377	1.22229	0.485452	3668	No evidence	NA
	ebi-a-GCST90001594	CD4+CD8+ T cell Absolute Count	Inverse variance weighted	2	0.944354	0.83226	1.07155	0.374482	3652	No evidence	NA
	ebi-a-GCST90001596	CD8dim T cell Absolute Count	Inverse variance weighted	3	0.96258	0.799528	1.15888	0.687127	3652	No evidence	NA
	ebi-a-GCST90001597	CD8dim T cell %T cell	Inverse variance weighted	2	0.886241	0.76757	1.02326	0.0996553	3668	No evidence	NA
	ebi-a-GCST90001598	CD4-CD8- T cell Absolute Count	Inverse variance weighted	2	1.04149	0.90857	1.19386	0.559499	3652	No evidence	NA
	ebi-a-GCST90001599	CD4-CD8- T cell %T cell	Inverse variance weighted	3	0.951322	0.844556	1.07158	0.411275	3668	No evidence	NA
	ebi-a-GCST90001601	Lymphocyte Absolute Count	Wald ratio	1	1.00023	0.816008	1.22603	0.998258	3653	No evidence	NA
	ebi-a-GCST90001602	Lymphocyte %leukocyte	Wald ratio	1	0.852042	0.647136	1.12183	0.253915	3669	No evidence	NA
	ebi-a-GCST90001603	T cell Absolute Count	Wald ratio	1	1.00021	0.83184	1.20265	0.998258	3653	No evidence	NA
	ebi-a-GCST90001604	T cell %lymphocyte	Inverse variance weighted	2	1.12787	0.997992	1.27465	0.0538809	3669	No evidence	NA
	ebi-a-GCST90001606	CD4+ T cell %leukocyte	Wald ratio	1	1.14784	0.76839	1.71466	0.500722	3668	No evidence	NA
	ebi-a-GCST90001607	CD8+ T cell %leukocyte	Wald ratio	1	1.09875	0.924968	1.30517	0.283693	3668	No evidence	NA
	ebi-a-GCST90001608	CD4+CD8+ T cell %leukocyte	Wald ratio	1	0.911901	0.810967	1.0254	0.123334	3668	No evidence	NA
	ebi-a-GCST90001609	CD4+ CD8dim T cell Absolute Count	Inverse variance weighted	3	1.00458	0.922043	1.09451	0.91676	3652	No evidence	NA
	ebi-a-GCST90001610	CD4+ CD8dim T cell %lymphocyte	Inverse variance weighted	2	1.00448	0.919878	1.09687	0.920627	3668	No evidence	NA
	ebi-a-GCST90001611	CD4+ CD8dim T cell %leukocyte	Inverse variance weighted	3	1.00474	0.927847	1.088	0.907413	3668	No evidence	NA
	ebi-a-GCST90001612	CD8dim T cell %leukocyte	Inverse variance weighted	2	0.880749	0.757436	1.02414	0.0989266	3668	No evidence	NA
	ebi-a-GCST90001613	CD4-CD8- T cell %leukocyte	Inverse variance weighted	4	0.982122	0.879629	1.09656	0.748354	3668	No evidence	NA
	ebi-a-GCST90001614	CD8+ and CD8dim T cell %leukocyte	Inverse variance weighted	2	1.03435	0.839033	1.27513	0.751787	3668	No evidence	NA
	ebi-a-GCST90001615	TCRgd T cell Absolute Count	Inverse variance weighted	2	1.04038	0.92704	1.16758	0.50114	3650	No evidence	NA
	ebi-a-GCST90001617	TCRgd T cell %lymphocyte	Wald ratio	1	0.898982	0.797487	1.01339	0.0814518	3666	No evidence	NA
	ebi-a-GCST90001618	HLA DR+ T cell Absolute Count	Inverse variance weighted	5	0.983688	0.928288	1.04239	0.578142	3580	No evidence	NA
	ebi-a-GCST90001619	HLA DR+ T cell%T cell	Inverse variance weighted	4	0.979622	0.895019	1.07222	0.655035	3596	No evidence	NA
	ebi-a-GCST90001620	HLA DR+ T cell%lymphocyte	Inverse variance weighted	5	1.01278	0.95041	1.07924	0.695398	3596	No evidence	NA
	ebi-a-GCST90001621	Natural Killer T Absolute Count	Inverse variance weighted	6	1.02151	0.93026	1.1217	0.655804	3653	No evidence	NA
	ebi-a-GCST90001622	Natural Killer T %T cell	Inverse variance weighted	7	1.01516	0.925189	1.11388	0.750681	3669	No evidence	NA
	ebi-a-GCST90001623	Natural Killer T %lymphocyte	Inverse variance weighted	8	1.04016	0.948978	1.1401	0.400245	3669	No evidence	NA
	ebi-a-GCST90001624	HLA DR+ CD4+ T cell Absolute Count	Inverse variance weighted	2	1.01594	0.915013	1.128	0.767038	3579	No evidence	NA
	ebi-a-GCST90001625	HLA DR+ CD4+ T cell %T cell	Wald ratio	1	1.08578	0.960103	1.22792	0.189756	3595	No evidence	NA
	ebi-a-GCST90001626	HLA DR+ CD4+ T cell %lymphocyte	Inverse variance weighted	2	1.02108	0.921655	1.13123	0.689836	3595	No evidence	NA
	ebi-a-GCST90001627	HLA DR+ CD8+ T cell Absolute Count	Inverse variance weighted	4	0.972232	0.89309	1.05839	0.51565	3579	No evidence	NA
	ebi-a-GCST90001628	HLA DR+ CD8+ T cell %T cell	Inverse variance weighted	4	0.989489	0.895532	1.0933	0.835548	3595	No evidence	NA
	ebi-a-GCST90001629	HLA DR+ CD8+ T cell %lymphocyte	Inverse variance weighted	3	0.975987	0.873846	1.09007	0.666501	3595	No evidence	NA
	ebi-a-GCST90001630	CD8+ Natural Killer T Absolute Count	Inverse variance weighted	2	0.939463	0.811015	1.08825	0.405124	3652	No evidence	NA
	ebi-a-GCST90001631	CD8+ Natural Killer T %T cell	Wald ratio	1	0.985177	0.783448	1.23885	0.898347	3668	No evidence	NA
	ebi-a-GCST90001632	CD8+ Natural Killer T %lymphocyte	Wald ratio	1	0.970796	0.774662	1.21659	0.79687	3668	No evidence	NA
	ebi-a-GCST90001633	CD8dim Natural Killer T Absolute Count	Inverse variance weighted	6	1.00255	0.902673	1.11348	0.962063	3652	No evidence	NA
	ebi-a-GCST90001634	CD8dim Natural Killer T %T cell	Inverse variance weighted	6	0.98312	0.90116	1.07253	0.701488	3668	No evidence	NA
	ebi-a-GCST90001635	CD8dim Natural Killer T %lymphocyte	Inverse variance weighted	7	1.00109	0.918068	1.09162	0.980353	3668	No evidence	NA
	ebi-a-GCST90001636	CD4-CD8- Natural Killer T Absolute Count	Wald ratio	1	1.00314	0.843657	1.19278	0.971662	3652	No evidence	NA
	ebi-a-GCST90001637	CD4-CD8- Natural Killer T %T cell	Inverse variance weighted	6	0.986531	0.907108	1.07291	0.751499	3668	No evidence	NA
	ebi-a-GCST90001638	CD4-CD8- Natural Killer T %lymphocyte	Inverse variance weighted	7	1.00224	0.920506	1.09123	0.958937	3668	No evidence	NA
	ebi-a-GCST90001639	CD3- lymphocyte Absolute Count	Wald ratio	1	1.09436	0.986668	1.21381	0.0879978	3653	No evidence	NA
	ebi-a-GCST90001641	CD3- lymphocyte %leukocyte	Wald ratio	1	0.798971	0.617945	1.03303	0.0868782	3669	No evidence	NA
	ebi-a-GCST90001642	B cell Absolute Count	Wald ratio	1	0.912998	0.711811	1.17105	0.473559	3653	No evidence	NA
	ebi-a-GCST90001643	B cell %CD3- lymphocyte	Inverse variance weighted	3	1.02962	0.979444	1.08237	0.252133	3669	No evidence	NA
	ebi-a-GCST90001644	B cell %lymphocyte	Inverse variance weighted	2	1.07042	0.848944	1.34968	0.565027	3669	No evidence	NA
	ebi-a-GCST90001645	Natural Killer Absolute Count	Inverse variance weighted	3	0.892225	0.789722	1.00803	0.0670221	3653	No evidence	NA
	ebi-a-GCST90001646	Natural Killer %CD3- lymphocyte	Inverse variance weighted	5	0.962158	0.915882	1.01077	0.125048	3669	No evidence	NA
	ebi-a-GCST90001647	Natural Killer %lymphocyte	Inverse variance weighted	3	0.904187	0.815288	1.00278	0.0564644	3669	No evidence	NA
	ebi-a-GCST90001648	HLA DR+ Natural Killer Absolute Count	Inverse variance weighted	4	0.996572	0.937696	1.05915	0.911999	3580	No evidence	NA
	ebi-a-GCST90001649	HLA DR+ Natural Killer %Natural Killer	Inverse variance weighted	7	1.00413	0.930058	1.0841	0.916021	3596	No evidence	NA
	ebi-a-GCST90001650	HLA DR+ Natural Killer %CD3- lymphocyte	Inverse variance weighted	5	0.986388	0.906703	1.07308	0.7498	3596	No evidence	NA
	ebi-a-GCST90001652	Granulocyte %leukocyte	Wald ratio	1	1.17241	0.892081	1.54083	0.253915	3669	No evidence	NA
	ebi-a-GCST90001653	CD28- CD4-CD8- T cell %CD4-CD8- T cell	Wald ratio	1	1.22411	0.971145	1.54298	0.0868782	3440	No evidence	NA
	ebi-a-GCST90001654	CD28- CD4-CD8- T cell Absolute Count	Inverse variance weighted	2	1.04473	0.918562	1.18823	0.505169	3408	No evidence	NA
	ebi-a-GCST90001655	CD28+ CD4-CD8- T cell %T cell	Wald ratio	1	1.00413	0.804231	1.25372	0.970966	3440	No evidence	NA
	ebi-a-GCST90001656	CD28+ CD4-CD8- T cell %CD4-CD8- T cell	Wald ratio	1	0.816917	0.648097	1.02971	0.0868782	3440	No evidence	NA
	ebi-a-GCST90001658	CD39+ CD4+ T cell %T cell	Inverse variance weighted	7	0.996092	0.97014	1.02274	0.771273	3440	No evidence	NA
	ebi-a-GCST90001659	CD39+ CD4+ T cell %CD4+ T cell	Inverse variance weighted	7	0.996058	0.970438	1.02235	0.766367	3440	No evidence	NA
	ebi-a-GCST90001660	CD39+ CD4+ T cell Absolute Count	Inverse variance weighted	6	0.985606	0.937749	1.03591	0.568063	3408	No evidence	NA
	ebi-a-GCST90001661	CD28- CD8dim T cell %T cell	Inverse variance weighted	3	0.885075	0.637717	1.22838	0.465383	3440	No evidence	NA
	ebi-a-GCST90001662	CD28- CD8dim T cell %CD8dim T cell	Wald ratio	1	1.24071	0.969254	1.58818	0.0868782	3440	No evidence	NA
	ebi-a-GCST90001663	CD28- CD8dim T cell Absolute Count	Inverse variance weighted	2	0.889312	0.563053	1.40462	0.614945	3408	No evidence	NA
	ebi-a-GCST90001664	CD28+ CD45RA+ CD8dim T cell %T cell	Inverse variance weighted	6	1.01537	0.976405	1.0559	0.444787	3440	No evidence	NA
	ebi-a-GCST90001665	CD28+ CD45RA+ CD8dim T cell %CD8dim T cell	Inverse variance weighted	5	1.00019	0.957472	1.04482	0.993153	3440	No evidence	NA
	ebi-a-GCST90001667	CD28+ CD45RA- CD8dim T cell %T cell	Inverse variance weighted	3	1.00111	0.949852	1.05514	0.966871	3440	No evidence	NA
	ebi-a-GCST90001668	CD28+ CD45RA- CD8dim T cell %CD8dim T cell	Inverse variance weighted	2	0.997208	0.92207	1.07847	0.944237	3440	No evidence	NA
	ebi-a-GCST90001669	CD28+ CD45RA- CD8dim T cell Absolute Count	Inverse variance weighted	3	1.0057	0.950804	1.06377	0.842567	3408	No evidence	NA
	ebi-a-GCST90001670	CD39+ CD8+ T cell %T cell	Inverse variance weighted	8	1.00341	0.971534	1.03633	0.836311	3440	No evidence	NA
	ebi-a-GCST90001671	CD39+ CD8+ T cell %CD8+ T cell	Inverse variance weighted	7	1.02759	0.941099	1.12203	0.54403	3440	No evidence	NA
	ebi-a-GCST90001672	CD39+ CD8+ T cell Absolute Count	Inverse variance weighted	7	1.00315	0.968181	1.03938	0.862154	3408	No evidence	NA
	ebi-a-GCST90001675	CD28- CD127- CD25++ CD8+ T cell Absolute Count	Wald ratio	1	0.83374	0.700451	0.992394	0.040765	3130	Suggestive	NA
	ebi-a-GCST90001678	CD28- CD25++ CD8+ T cell Absolute Count	Wald ratio	1	0.913262	0.745571	1.11867	0.38071	3130	No evidence	NA
	ebi-a-GCST90001679	CD25++ CD8+ T cell %T cell	Inverse variance weighted	2	1.08604	0.993951	1.18665	0.0678823	3162	No evidence	NA
	ebi-a-GCST90001680	CD25++ CD8+ T cell %CD8+ T cell	Wald ratio	1	1.11121	1.00307	1.23101	0.0435115	3162	Suggestive	NA
	ebi-a-GCST90001681	CD25++ CD8+ T cell Absolute Count	Inverse variance weighted	3	1.09205	0.993872	1.19994	0.066933	3130	No evidence	NA
	ebi-a-GCST90001684	CD127- CD8+ T cell Absolute Count	Wald ratio	1	1.09311	0.928914	1.28633	0.283693	3371	No evidence	NA
	ebi-a-GCST90001686	CD28- CD8+ T cell %CD8+ T cell	Inverse variance weighted	3	1.10758	0.969289	1.26559	0.133205	3440	No evidence	NA
	ebi-a-GCST90001687	CD28- CD8+ T cell Absolute Count	Inverse variance weighted	3	1.14953	1.01046	1.30775	0.0341577	3408	Suggestive	NA
	ebi-a-GCST90001689	CD28+ CD45RA+ CD8+ T cell %CD8+ T cell	Wald ratio	1	0.923933	0.826155	1.03328	0.165654	3440	No evidence	NA
	ebi-a-GCST90001690	CD28+ CD45RA+ CD8+ T cell Absolute Count	Inverse variance weighted	3	1.00086	0.78593	1.27457	0.994442	3408	No evidence	NA
	ebi-a-GCST90001691	CD28+ CD45RA- CD8+ T cell %T cell	Inverse variance weighted	3	1.03638	0.980872	1.09503	0.203252	3440	No evidence	NA
	ebi-a-GCST90001692	CD28+ CD45RA- CD8+ T cell %CD8+ T cell	Inverse variance weighted	4	0.996326	0.954019	1.04051	0.86796	3440	No evidence	NA
	ebi-a-GCST90001693	CD28+ CD45RA- CD8+ T cell Absolute Count	Inverse variance weighted	2	0.982727	0.930788	1.03757	0.529403	3408	No evidence	NA
	ebi-a-GCST90001694	CD28- CD4-CD8- T cell %T cell	Inverse variance weighted	3	1.02342	0.908011	1.1535	0.70449	3440	No evidence	NA
	ebi-a-GCST90001696	CD45RA- CD28- CD8+ T cell %CD8+ T cell	Inverse variance weighted	10	1.00076	0.998974	1.00256	0.403032	3425	No evidence	NA
	ebi-a-GCST90001697	CD45RA- CD28- CD8+ T cell %T cell	Inverse variance weighted	41	1.00055	0.999547	1.00155	0.282532	3425	No evidence	NA
	ebi-a-GCST90001699	CD45RA+ CD28- CD8+ T cell %CD8+ T cell	Inverse variance weighted	2	1.00056	0.99618	1.00495	0.803996	3425	No evidence	NA
	ebi-a-GCST90001701	BAFF-R on CD20- CD38- B cell	Wald ratio	1	1.04536	0.934471	1.16942	0.438091	3592	No evidence	NA
	ebi-a-GCST90001702	BAFF-R on CD24+ CD27+ B cell	Inverse variance weighted	10	1.01492	0.981756	1.04919	0.382358	3657	No evidence	NA
	ebi-a-GCST90001703	BAFF-R on IgD+ CD24+ B cell	Inverse variance weighted	8	1.01088	0.977523	1.04537	0.527437	3657	No evidence	NA
	ebi-a-GCST90001704	BAFF-R on IgD+ CD24- B cell	Inverse variance weighted	10	1.02103	0.989149	1.05395	0.198461	3657	No evidence	NA
	ebi-a-GCST90001705	BAFF-R on IgD+ CD38- B cell	Inverse variance weighted	9	1.02224	0.989512	1.05606	0.185174	3645	No evidence	NA
	ebi-a-GCST90001706	BAFF-R on IgD+ CD38- naive B cell	Inverse variance weighted	8	1.023	0.991004	1.05602	0.160755	1837	No evidence	NA
	ebi-a-GCST90001707	BAFF-R on IgD+ CD38- unswitched memory B cell	Inverse variance weighted	8	1.0209	0.986548	1.05645	0.236241	1837	No evidence	NA
	ebi-a-GCST90001708	BAFF-R on IgD+ CD38+ B cell	Inverse variance weighted	10	1.02176	0.988538	1.05609	0.201829	3656	No evidence	NA
	ebi-a-GCST90001709	BAFF-R on IgD+ CD38dim B cell	Inverse variance weighted	10	1.02108	0.989215	1.05398	0.197137	3657	No evidence	NA
	ebi-a-GCST90001710	BAFF-R on IgD- CD24- B cell	Inverse variance weighted	11	1.02283	0.987947	1.05895	0.202283	3657	No evidence	NA
	ebi-a-GCST90001711	BAFF-R on IgD- CD27- B cell	Inverse variance weighted	11	1.02307	0.988327	1.05903	0.195706	3657	No evidence	NA
	ebi-a-GCST90001712	BAFF-R on IgD- CD38- B cell	Inverse variance weighted	8	1.00789	0.974586	1.04233	0.646641	3657	No evidence	NA
	ebi-a-GCST90001713	BAFF-R on IgD- CD38+ B cell	Inverse variance weighted	3	1.01294	0.908598	1.12927	0.816665	3659	No evidence	NA
	ebi-a-GCST90001714	BAFF-R on IgD- CD38dim B cell	Wald ratio	1	0.995758	0.830326	1.19415	0.96342	3657	No evidence	NA
	ebi-a-GCST90001715	BAFF-R on memory B cell	Inverse variance weighted	10	1.0172	0.98395	1.05157	0.314521	3657	No evidence	NA
	ebi-a-GCST90001716	BAFF-R on naive-mature B cell	Inverse variance weighted	10	1.02119	0.989138	1.05428	0.197467	3657	No evidence	NA
	ebi-a-GCST90001717	BAFF-R on unswitched memory B cell	Inverse variance weighted	10	1.01736	0.984147	1.05169	0.309497	3657	No evidence	NA
	ebi-a-GCST90001718	BAFF-R on switched memory B cell	Inverse variance weighted	11	1.01431	0.981209	1.04853	0.401238	3657	No evidence	NA
	ebi-a-GCST90001719	BAFF-R on IgD+ B cell	Inverse variance weighted	10	1.02088	0.988881	1.05392	0.203407	3658	No evidence	NA
	ebi-a-GCST90001720	BAFF-R on transitional B cell	Inverse variance weighted	8	1.02306	0.987618	1.05977	0.205046	3655	No evidence	NA
	ebi-a-GCST90001721	CD19 on CD20- B cell	Wald ratio	1	1.00033	0.910633	1.09885	0.994587	3656	No evidence	NA
	ebi-a-GCST90001722	CD19 on CD20- CD38- B cell	Wald ratio	1	0.965963	0.756357	1.23366	0.781414	3595	No evidence	NA
	ebi-a-GCST90001723	CD19 on CD24+ CD27+ B cell	Inverse variance weighted	3	0.959374	0.900059	1.0226	0.202757	3656	No evidence	NA
	ebi-a-GCST90001724	CD19 on IgD+ CD24+ B cell	Inverse variance weighted	4	0.966532	0.903693	1.03374	0.320955	3656	No evidence	NA
	ebi-a-GCST90001725	CD19 on IgD+ CD24- B cell	Inverse variance weighted	4	0.961415	0.891686	1.0366	0.305674	3656	No evidence	NA
	ebi-a-GCST90001728	CD19 on IgD+ CD38- unswitched memory B cell	Inverse variance weighted	3	1.11898	0.972348	1.28772	0.116717	1833	No evidence	NA
	ebi-a-GCST90001729	CD19 on IgD+ CD38+ B cell	Inverse variance weighted	4	0.97745	0.906558	1.05389	0.552691	3657	No evidence	NA
	ebi-a-GCST90001730	CD19 on IgD+ CD38dim B cell	Inverse variance weighted	4	0.972907	0.89117	1.06214	0.539553	3657	No evidence	NA
	ebi-a-GCST90001733	CD19 on IgD- CD38- B cell	Wald ratio	1	0.998304	0.793919	1.25531	0.988413	3657	No evidence	NA
	ebi-a-GCST90001735	CD19 on IgD- CD38dim B cell	Inverse variance weighted	4	0.971354	0.916235	1.02979	0.329492	3657	No evidence	NA
	ebi-a-GCST90001736	CD19 on memory B cell	Inverse variance weighted	3	0.955163	0.889302	1.0259	0.208232	3657	No evidence	NA
	ebi-a-GCST90001737	CD19 on naive-mature B cell	Inverse variance weighted	2	1.14488	0.749462	1.74894	0.531382	3653	No evidence	NA
	ebi-a-GCST90001738	CD19 on unswitched memory B cell	Inverse variance weighted	4	0.973321	0.892973	1.0609	0.538454	3656	No evidence	NA
	ebi-a-GCST90001740	CD19 on switched memory B cell	Inverse variance weighted	2	1.02171	0.862559	1.21022	0.8037	3657	No evidence	NA
	ebi-a-GCST90001741	CD19 on IgD+ B cell	Inverse variance weighted	2	1.13005	0.893863	1.42864	0.306761	3658	No evidence	NA
	ebi-a-GCST90001742	CD19 on transitional B cell	Inverse variance weighted	4	0.974824	0.895284	1.06143	0.557088	3657	No evidence	NA
	ebi-a-GCST90001743	CD20 on B cell	Inverse variance weighted	4	1.02112	0.868675	1.20032	0.799993	3660	No evidence	NA
	ebi-a-GCST90001745	CD20 on CD24+ CD27+ B cell	Inverse variance weighted	6	1.09203	1.00195	1.19021	0.0450253	3657	Suggestive	NA
	ebi-a-GCST90001746	CD20 on IgD+ CD24+ B cell	Inverse variance weighted	2	1.06985	0.926305	1.23564	0.358332	3657	No evidence	NA
	ebi-a-GCST90001747	CD20 on IgD+ CD24- B cell	Inverse variance weighted	5	1.03453	0.923512	1.1589	0.557766	3657	No evidence	NA
	ebi-a-GCST90001748	CD20 on IgD+ CD38- B cell	Inverse variance weighted	4	1.14666	1.02683	1.28047	0.0150939	3645	Suggestive	NA
	ebi-a-GCST90001751	CD20 on IgD+ CD38+ B cell	Inverse variance weighted	5	1.0158	0.886373	1.16413	0.821609	3657	No evidence	NA
	ebi-a-GCST90001752	CD20 on IgD+ CD38dim B cell	Inverse variance weighted	8	1.00896	0.936965	1.08649	0.813259	3657	No evidence	NA
	ebi-a-GCST90001753	CD20 on IgD- CD24- B cell	Inverse variance weighted	2	0.914874	0.593442	1.41041	0.687048	3657	No evidence	NA
	ebi-a-GCST90001754	CD20 on IgD- CD27- B cell	Inverse variance weighted	4	1.02252	0.918368	1.13849	0.684484	3657	No evidence	NA
	ebi-a-GCST90001755	CD20 on IgD- CD38- B cell	Inverse variance weighted	4	1.09237	0.96626	1.23495	0.15806	3657	No evidence	NA
	ebi-a-GCST90001757	CD20 on IgD- CD38dim B cell	Inverse variance weighted	7	1.0145	0.926102	1.11134	0.756933	3657	No evidence	NA
	ebi-a-GCST90001758	CD20 on memory B cell	Inverse variance weighted	6	1.03053	0.907085	1.17077	0.644126	3657	No evidence	NA
	ebi-a-GCST90001759	CD20 on naive-mature B cell	Inverse variance weighted	7	1.03837	0.950031	1.13492	0.40654	3657	No evidence	NA
	ebi-a-GCST90001760	CD20 on unswitched memory B cell	Inverse variance weighted	4	1.11022	0.999111	1.23369	0.0519587	3657	No evidence	NA
	ebi-a-GCST90001761	CD20 on switched memory B cell	Inverse variance weighted	7	1.02679	0.938385	1.12352	0.564922	3657	No evidence	NA
	ebi-a-GCST90001762	CD20 on IgD+ B cell	Inverse variance weighted	6	1.02821	0.932904	1.13326	0.575072	3658	No evidence	NA
	ebi-a-GCST90001763	CD20 on transitional B cell	Inverse variance weighted	2	1.0938	0.935241	1.27924	0.261822	3657	No evidence	NA
	ebi-a-GCST90001765	CD24 on IgD+ CD24+ B cell	Inverse variance weighted	2	1.03191	0.956547	1.11321	0.416895	3655	No evidence	NA
	ebi-a-GCST90001766	CD24 on IgD+ CD38- B cell	Inverse variance weighted	2	1.04713	0.928756	1.18058	0.451816	3638	No evidence	NA
	ebi-a-GCST90001767	CD24 on IgD+ CD38- unswitched memory B cell	Inverse variance weighted	2	1.02731	0.961257	1.09791	0.426778	1832	No evidence	NA
	ebi-a-GCST90001768	CD24 on IgD+ CD38+ B cell	Inverse variance weighted	2	1.14975	1.00224	1.31898	0.0463837	3655	Suggestive	NA
	ebi-a-GCST90001769	CD24 on IgD- CD38- B cell	Inverse variance weighted	2	1.03714	0.941913	1.14199	0.458006	3648	No evidence	NA
	ebi-a-GCST90001771	CD24 on memory B cell	Inverse variance weighted	2	1.05103	0.968817	1.14023	0.231037	3653	No evidence	NA
	ebi-a-GCST90001772	CD24 on unswitched memory B cell	Inverse variance weighted	2	1.03432	0.952666	1.12297	0.421274	3655	No evidence	NA
	ebi-a-GCST90001773	CD24 on switched memory B cell	Inverse variance weighted	2	1.05339	0.967656	1.14673	0.229782	3652	No evidence	NA
	ebi-a-GCST90001774	CD24 on transitional B cell	Wald ratio	1	1.1248	0.963475	1.31314	0.136507	3656	No evidence	NA
	ebi-a-GCST90001775	CD25 on B cell	Inverse variance weighted	3	0.942201	0.853024	1.0407	0.240553	3660	No evidence	NA
	ebi-a-GCST90001777	CD25 on CD24+ CD27+ B cell	Inverse variance weighted	4	1.00508	0.937941	1.07702	0.885795	3657	No evidence	NA
	ebi-a-GCST90001778	CD25 on IgD+ CD24+ B cell	Inverse variance weighted	3	1.0183	0.940447	1.1026	0.654911	3657	No evidence	NA
	ebi-a-GCST90001779	CD25 on IgD+ CD24- B cell	Inverse variance weighted	4	0.994546	0.911948	1.08462	0.901601	3657	No evidence	NA
	ebi-a-GCST90001780	CD25 on IgD+ CD38- B cell	Inverse variance weighted	2	0.938726	0.823103	1.07059	0.345748	3642	No evidence	NA
	ebi-a-GCST90001781	CD25 on IgD+ CD38- naive B cell	Inverse variance weighted	3	0.99316	0.888626	1.10999	0.903718	1835	No evidence	NA
	ebi-a-GCST90001782	CD25 on IgD+ CD38- unswitched memory B cell	Wald ratio	1	0.999822	0.919126	1.0876	0.996697	1837	No evidence	NA
	ebi-a-GCST90001783	CD25 on IgD+ CD38+ B cell	Inverse variance weighted	3	0.997121	0.872995	1.1389	0.9661	3656	No evidence	NA
	ebi-a-GCST90001784	CD25 on IgD+ CD38dim B cell	Inverse variance weighted	3	0.972766	0.885411	1.06874	0.565176	3657	No evidence	NA
	ebi-a-GCST90001785	CD25 on IgD- CD24- B cell	Inverse variance weighted	2	0.951077	0.805097	1.12353	0.555182	3649	No evidence	NA
	ebi-a-GCST90001786	CD25 on IgD- CD27- B cell	Inverse variance weighted	2	0.973307	0.85912	1.10267	0.670881	3651	No evidence	NA
	ebi-a-GCST90001787	CD25 on IgD- CD38- B cell	Inverse variance weighted	3	0.964451	0.882326	1.05422	0.425368	3657	No evidence	NA
	ebi-a-GCST90001789	CD25 on IgD- CD38dim B cell	Inverse variance weighted	3	0.987474	0.906028	1.07624	0.774097	3657	No evidence	NA
	ebi-a-GCST90001790	CD25 on memory B cell	Inverse variance weighted	4	1.0042	0.936185	1.07717	0.906677	3657	No evidence	NA
	ebi-a-GCST90001791	CD25 on naive-mature B cell	Inverse variance weighted	4	0.949574	0.87157	1.03456	0.236766	3657	No evidence	NA
	ebi-a-GCST90001792	CD25 on unswitched memory B cell	Inverse variance weighted	4	1.0036	0.933037	1.0795	0.923059	3657	No evidence	NA
	ebi-a-GCST90001793	CD25 on switched memory B cell	Inverse variance weighted	3	1.0214	0.944263	1.10484	0.597126	3657	No evidence	NA
	ebi-a-GCST90001794	CD25 on IgD+ B cell	Inverse variance weighted	2	0.956766	0.85224	1.07411	0.453994	3658	No evidence	NA
	ebi-a-GCST90001795	CD25 on transitional B cell	Inverse variance weighted	2	1.05375	0.901761	1.23136	0.510003	3657	No evidence	NA
	ebi-a-GCST90001798	CD27 on CD24+ CD27+ B cell	Inverse variance weighted	10	1.00127	0.932399	1.07522	0.972199	3657	No evidence	NA
	ebi-a-GCST90001799	CD27 on T cell	Wald ratio	1	0.995799	0.899945	1.10186	0.93503	1838	No evidence	NA
	ebi-a-GCST90001800	CD27 on IgD+ CD24+ B cell	Inverse variance weighted	6	1.00613	0.902333	1.12186	0.912421	3656	No evidence	NA
	ebi-a-GCST90001801	CD27 on IgD+ CD38- unswitched memory B cell	Inverse variance weighted	5	1.02192	0.927753	1.12563	0.660262	1836	No evidence	NA
	ebi-a-GCST90001802	CD27 on IgD- CD38- B cell	Inverse variance weighted	6	1.01039	0.926831	1.10149	0.814426	3657	No evidence	NA
	ebi-a-GCST90001803	CD27 on IgD- CD38+ B cell	Wald ratio	1	1.03408	0.808689	1.3223	0.789325	3642	No evidence	NA
	ebi-a-GCST90001804	CD27 on IgD- CD38dim B cell	Inverse variance weighted	7	1.01577	0.954968	1.08044	0.619285	3657	No evidence	NA
	ebi-a-GCST90001805	CD27 on memory B cell	Inverse variance weighted	7	1.03821	0.942264	1.14393	0.448464	3657	No evidence	NA
	ebi-a-GCST90001806	CD27 on unswitched memory B cell	Inverse variance weighted	11	1.02563	0.952517	1.10435	0.502439	3656	No evidence	NA
	ebi-a-GCST90001807	CD27 on Plasma Blast-Plasma Cell	Wald ratio	1	0.995031	0.804216	1.23112	0.96342	3651	No evidence	NA
	ebi-a-GCST90001808	CD27 on switched memory B cell	Inverse variance weighted	10	0.999956	0.939009	1.06486	0.998895	3657	No evidence	NA
	ebi-a-GCST90001810	CD38 on CD3- CD19-	Wald ratio	1	0.902209	0.760376	1.0705	0.238275	1834	No evidence	NA
	ebi-a-GCST90001811	CD38 on IgD+ CD24- B cell	Inverse variance weighted	2	0.988817	0.862677	1.1334	0.871687	3656	No evidence	NA
	ebi-a-GCST90001812	CD38 on IgD+ CD38+ B cell	Inverse variance weighted	3	1.06544	0.937375	1.21101	0.331947	3652	No evidence	NA
	ebi-a-GCST90001813	CD38 on IgD+ CD38dim B cell	Inverse variance weighted	4	1.0025	0.910725	1.10351	0.959415	3654	No evidence	NA
	ebi-a-GCST90001815	CD38 on IgD- CD38dim B cell	Inverse variance weighted	3	0.968904	0.881062	1.06551	0.51474	3657	No evidence	NA
	ebi-a-GCST90001816	CD38 on naive-mature B cell	Inverse variance weighted	3	0.96609	0.869857	1.07297	0.519307	3656	No evidence	NA
	ebi-a-GCST90001818	CD38 on IgD+ B cell	Wald ratio	1	1.00335	0.768595	1.3098	0.980396	3658	No evidence	NA
	ebi-a-GCST90001819	CD38 on transitional B cell	Inverse variance weighted	5	1.0162	0.927946	1.11284	0.728845	3657	No evidence	NA
	ebi-a-GCST90001820	IgD on IgD+ CD24+ B cell	Inverse variance weighted	6	1.01796	0.939831	1.10259	0.66213	3656	No evidence	NA
	ebi-a-GCST90001821	IgD on IgD+ CD24- B cell	Inverse variance weighted	5	1.04572	0.95358	1.14675	0.342154	3656	No evidence	NA
	ebi-a-GCST90001822	IgD on IgD+ CD38- B cell	Wald ratio	1	1.05606	0.964083	1.15681	0.240706	3642	No evidence	NA
	ebi-a-GCST90001823	IgD on IgD+ CD38- unswitched memory B cell	Inverse variance weighted	3	1.00372	0.910972	1.10591	0.94017	1834	No evidence	NA
	ebi-a-GCST90001824	IgD on IgD+ CD38+ B cell	Inverse variance weighted	6	1.01518	0.965863	1.06702	0.553174	3656	No evidence	NA
	ebi-a-GCST90001825	IgD on IgD+ CD38dim B cell	Inverse variance weighted	5	1.04814	0.95295	1.15284	0.333097	3656	No evidence	NA
	ebi-a-GCST90001826	IgD on unswitched memory B cell	Inverse variance weighted	5	1.00204	0.90693	1.10712	0.968076	3636	No evidence	NA
	ebi-a-GCST90001827	IgD on IgD+ B cell	Inverse variance weighted	2	1.04573	0.974395	1.12228	0.214815	3657	No evidence	NA
	ebi-a-GCST90001828	IgD on transitional B cell	Inverse variance weighted	5	1.01097	0.949101	1.07688	0.734814	3657	No evidence	NA
	ebi-a-GCST90001829	BAFF-R on B cell	Inverse variance weighted	10	1.02121	0.989002	1.05447	0.199276	3660	No evidence	NA
	ebi-a-GCST90001830	BAFF-R on CD20- B cell	Wald ratio	1	1.06257	0.926536	1.21857	0.385232	3648	No evidence	NA
	ebi-a-GCST90001831	CD62L on CD62L+ myeloid Dendritic Cell	Wald ratio	1	0.917462	0.769038	1.09453	0.338682	2872	No evidence	NA
	ebi-a-GCST90001832	CD62L on CD62L+ plasmacytoid Dendritic Cell	Inverse variance weighted	4	0.958933	0.861851	1.06695	0.441286	2872	No evidence	NA
	ebi-a-GCST90001833	CD62L on CD62L+ Dendritic Cell	Inverse variance weighted	2	1.01294	0.861745	1.19067	0.876096	2871	No evidence	NA
	ebi-a-GCST90001834	CD62L on monocyte	Inverse variance weighted	2	1.06158	0.968121	1.16406	0.203747	2848	No evidence	NA
	ebi-a-GCST90001838	CD3 on naive CD8+ T cell	Inverse variance weighted	6	1.00433	0.957094	1.05389	0.860558	2910	No evidence	NA
	ebi-a-GCST90001839	CD3 on Effector Memory CD8+ T cell	Inverse variance weighted	3	1.02383	0.945182	1.10903	0.56355	2912	No evidence	NA
	ebi-a-GCST90001840	CD3 on Terminally Differentiated CD8+ T cell	Inverse variance weighted	2	1.00557	0.89109	1.13475	0.928262	2911	No evidence	NA
	ebi-a-GCST90001841	CD3 on Central Memory CD4+ T cell	Inverse variance weighted	4	1.01092	0.945594	1.08076	0.749958	2912	No evidence	NA
	ebi-a-GCST90001842	CD3 on Naive CD4+ T cell	Inverse variance weighted	4	1.00979	0.954851	1.0679	0.732789	2910	No evidence	NA
	ebi-a-GCST90001843	CD3 on Effector Memory CD4+ T cell	Inverse variance weighted	2	1.03461	0.973416	1.09966	0.274013	2912	No evidence	NA
	ebi-a-GCST90001844	CD3 on Terminally Differentiated CD4+ T cell	Wald ratio	1	1.05491	0.940032	1.18382	0.363511	2903	No evidence	NA
	ebi-a-GCST90001845	CD3 on CD45RA- CD4+ T cell	Inverse variance weighted	3	1.0032	0.944625	1.0654	0.917208	2911	No evidence	NA
	ebi-a-GCST90001846	CD3 on Central Memory CD8+ T cell	Inverse variance weighted	3	1.00646	0.929134	1.09023	0.8745	2910	No evidence	NA
	ebi-a-GCST90001847	CD3 on HLA DR+ T cell	Inverse variance weighted	2	1.03897	0.965201	1.11837	0.308979	3060	No evidence	NA
	ebi-a-GCST90001848	CD3 on Natural Killer T	Inverse variance weighted	2	0.892469	0.753269	1.05739	0.188521	3113	No evidence	NA
	ebi-a-GCST90001849	CD3 on HLA DR+ CD4+ T cell	Inverse variance weighted	2	1.04295	0.972887	1.11805	0.235918	3060	No evidence	NA
	ebi-a-GCST90001850	CD3 on HLA DR+ CD8+ T cell	Wald ratio	1	1.04979	0.938223	1.17463	0.39664	3060	No evidence	NA
	ebi-a-GCST90001851	CD3 on T cell	Inverse variance weighted	3	1.01956	0.9561	1.08723	0.554661	2919	No evidence	NA
	ebi-a-GCST90001852	CD3 on CD39+ resting CD4 regulatory T cell	Wald ratio	1	1.04065	0.945008	1.14598	0.41789	2649	No evidence	NA
	ebi-a-GCST90001853	CD3 on activated CD4 regulatory T cell	Inverse variance weighted	4	1.02512	0.980858	1.07138	0.270588	2919	No evidence	NA
	ebi-a-GCST90001854	CD3 on CD39+ activated CD4 regulatory T cell	Inverse variance weighted	5	1.02373	0.978714	1.07082	0.306665	2919	No evidence	NA
	ebi-a-GCST90001855	CD3 on secreting CD4 regulatory T cell	Inverse variance weighted	3	1.00662	0.961636	1.05371	0.777284	2919	No evidence	NA
	ebi-a-GCST90001856	CD3 on CD39+ secreting CD4 regulatory T cell	Inverse variance weighted	3	1.00644	0.949606	1.06667	0.828665	2919	No evidence	NA
	ebi-a-GCST90001857	CD3 on activated & secreting CD4 regulatory T cell	Inverse variance weighted	4	1.02482	0.981209	1.07036	0.269189	2919	No evidence	NA
	ebi-a-GCST90001858	CD3 on CD45RA+ CD4+ T cell	Inverse variance weighted	5	1.01229	0.970614	1.05575	0.569046	2919	No evidence	NA
	ebi-a-GCST90001859	CD3 on CD8+ T cell	Inverse variance weighted	2	1.02566	0.954591	1.10203	0.489197	2918	No evidence	NA
	ebi-a-GCST90001860	CD3 on CD39+ CD4+ T cell	Inverse variance weighted	4	1.02537	0.980669	1.07211	0.270609	2919	No evidence	NA
	ebi-a-GCST90001861	CD3 on CD28+ CD4+ T cell	Inverse variance weighted	2	1.01619	0.955326	1.08092	0.610363	2919	No evidence	NA
	ebi-a-GCST90001863	CD3 on CD28+ CD45RA- CD8+ T cell	Inverse variance weighted	5	1.04596	0.977925	1.11874	0.190355	2919	No evidence	NA
	ebi-a-GCST90001864	CD3 on CD28+ CD45RA+ CD8+ T cell	Inverse variance weighted	3	1.03836	0.953742	1.13049	0.385395	2919	No evidence	NA
	ebi-a-GCST90001865	CD3 on CD28- CD8+ T cell	Inverse variance weighted	2	1.01025	0.905386	1.12727	0.855222	2919	No evidence	NA
	ebi-a-GCST90001866	CD3 on CD39+ CD8+ T cell	Wald ratio	1	1.04274	0.952738	1.14123	0.363511	2914	No evidence	NA
	ebi-a-GCST90001867	CD3 on CD4+ T cell	Inverse variance weighted	2	0.975586	0.85005	1.11966	0.725057	2919	No evidence	NA
	ebi-a-GCST90001868	CD3 on CD4 regulatory T cell	Inverse variance weighted	3	1.00671	0.962268	1.05321	0.771447	2919	No evidence	NA
	ebi-a-GCST90001869	CD3 on resting CD4 regulatory T cell	Inverse variance weighted	5	0.959154	0.903754	1.01795	0.169465	2918	No evidence	NA
	ebi-a-GCST90001870	CD34 on Hematopoietic Stem Cell	Inverse variance weighted	4	0.984198	0.897473	1.0793	0.735038	1634	No evidence	NA
	ebi-a-GCST90001871	HVEM on T cell	Wald ratio	1	0.975395	0.869696	1.09394	0.670315	1247	No evidence	NA
	ebi-a-GCST90001872	HVEM on naive CD8+ T cell	Inverse variance weighted	2	0.987796	0.893093	1.09254	0.811257	1247	No evidence	NA
	ebi-a-GCST90001873	HVEM on Effector Memory CD8+ T cell	Wald ratio	1	0.975336	0.869399	1.09418	0.670315	1247	No evidence	NA
	ebi-a-GCST90001875	HVEM on CD4+ T cell	Wald ratio	1	0.975926	0.872354	1.09179	0.670315	1247	No evidence	NA
	ebi-a-GCST90001876	HVEM on Central Memory CD4+ T cell	Wald ratio	1	0.975336	0.869399	1.09418	0.670315	1247	No evidence	NA
	ebi-a-GCST90001877	HVEM on naive CD4+ T cell	Wald ratio	1	0.982652	0.861743	1.12053	0.793909	1247	No evidence	NA
	ebi-a-GCST90001878	HVEM on Effector Memory CD4+ T cell	Wald ratio	1	1.00895	0.901179	1.12961	0.877132	1247	No evidence	NA
	ebi-a-GCST90001879	HVEM on Terminally Differentiated CD4+ T cell	Wald ratio	1	0.971583	0.84691	1.11461	0.680747	1245	No evidence	NA
	ebi-a-GCST90001880	HVEM on CD45RA- CD4+ T cell	Wald ratio	1	0.976528	0.875374	1.08937	0.670315	1247	No evidence	NA
	ebi-a-GCST90001881	HVEM on CD8+ T cell	Wald ratio	1	0.973775	0.857983	1.10519	0.680747	1247	No evidence	NA
	ebi-a-GCST90001882	HVEM on Central Memory CD8+ T cell	Wald ratio	1	0.977189	0.878696	1.08672	0.670315	1247	No evidence	NA
	ebi-a-GCST90001883	CD16-CD56 on Natural Killer T	Inverse variance weighted	5	0.970597	0.905088	1.04085	0.40255	3113	No evidence	NA
	ebi-a-GCST90001884	CD16-CD56 on Natural Killer	Inverse variance weighted	8	1.0211	0.965657	1.07972	0.463564	3113	No evidence	NA
	ebi-a-GCST90001885	CD16-CD56 on HLA DR+ Natural Killer	Inverse variance weighted	2	1.01574	0.856236	1.20496	0.857775	2971	No evidence	NA
	ebi-a-GCST90001886	CD28 on CD39+ activated CD4 regulatory T cell	Inverse variance weighted	3	0.994137	0.916735	1.07808	0.886941	2920	No evidence	NA
	ebi-a-GCST90001887	CD28 on secreting CD4 regulatory T cell	Inverse variance weighted	3	1.00276	0.92066	1.09218	0.949608	2920	No evidence	NA
	ebi-a-GCST90001888	CD28 on CD39+ secreting CD4 regulatory T cell	Inverse variance weighted	2	1.01556	0.873008	1.18138	0.841453	2920	No evidence	NA
	ebi-a-GCST90001889	CD28 on activated & secreting CD4 regulatory T cell	Wald ratio	1	0.994006	0.898252	1.09997	0.907394	2920	No evidence	NA
	ebi-a-GCST90001890	CD28 on CD45RA+ CD4+ T cell	Inverse variance weighted	2	0.990079	0.916334	1.06976	0.800681	2920	No evidence	NA
	ebi-a-GCST90001891	CD28 on CD45RA- CD4 not regulatory T cell	Inverse variance weighted	3	0.985159	0.912308	1.06383	0.702855	2920	No evidence	NA
	ebi-a-GCST90001892	CD28 on CD39+ CD4+ T cell	Inverse variance weighted	6	1.00809	0.956252	1.06274	0.764786	2920	No evidence	NA
	ebi-a-GCST90001893	CD28 on CD28+ CD45RA- CD8+ T cell	Wald ratio	1	0.995011	0.912115	1.08544	0.910282	2920	No evidence	NA
	ebi-a-GCST90001894	CD28 on CD28+ CD4+ T cell	Inverse variance weighted	2	0.976137	0.899401	1.05942	0.563136	2920	No evidence	NA
	ebi-a-GCST90001896	CD28 on CD28+ CD45RA+ CD8+ T cell	Inverse variance weighted	3	0.990287	0.920642	1.0652	0.793062	2920	No evidence	NA
	ebi-a-GCST90001897	CD28 on CD39+ CD8+ T cell	Inverse variance weighted	2	0.954361	0.915906	0.994431	0.0260056	2914	Suggestive	NA
	ebi-a-GCST90001898	CD28 on CD4+ T cell	Inverse variance weighted	2	0.97477	0.893835	1.06303	0.56339	2920	No evidence	NA
	ebi-a-GCST90001899	CD28 on CD4 regulatory T cell	Wald ratio	1	0.998639	0.888283	1.1227	0.98181	2920	No evidence	NA
	ebi-a-GCST90001900	CD28 on resting CD4 regulatory T cell	Wald ratio	1	0.99654	0.920058	1.07938	0.932194	2919	No evidence	NA
	ebi-a-GCST90001901	CD28 on CD39+ resting CD4 regulatory T cell	Inverse variance weighted	2	1.00251	0.876808	1.14623	0.970754	2650	No evidence	NA
	ebi-a-GCST90001902	CD28 on activated CD4 regulatory T cell	Wald ratio	1	0.993194	0.885241	1.11431	0.907394	2920	No evidence	NA
	ebi-a-GCST90001903	CD86 on myeloid Dendritic Cell	Wald ratio	1	1.01041	0.916396	1.11406	0.835383	2871	No evidence	NA
	ebi-a-GCST90001904	CD86 on CD62L+ myeloid Dendritic Cell	Wald ratio	1	0.931192	0.826738	1.04884	0.240231	2871	No evidence	NA
	ebi-a-GCST90001905	CD86 on monocyte	Wald ratio	1	1.14814	0.830534	1.58721	0.403081	2850	No evidence	NA
	ebi-a-GCST90001906	CD86 on granulocyte	Inverse variance weighted	2	1.05292	0.84393	1.31366	0.647806	2848	No evidence	NA
	ebi-a-GCST90001907	CCR7 on naive CD4+ T cell	Inverse variance weighted	4	1.00637	0.903654	1.12076	0.907989	2910	No evidence	NA
	ebi-a-GCST90001908	CCR7 on naive CD8+ T cell	Inverse variance weighted	2	1.04794	0.924001	1.18851	0.465888	2910	No evidence	NA
	ebi-a-GCST90001909	CD45 on CD14+ monocyte	Wald ratio	1	0.804126	0.576648	1.12134	0.198808	3112	No evidence	NA
	ebi-a-GCST90001910	CD45 on B cell	Inverse variance weighted	2	0.981969	0.669135	1.44106	0.925922	3112	No evidence	NA
	ebi-a-GCST90001911	CD45 on Natural Killer	Inverse variance weighted	2	1.0071	0.870094	1.16567	0.924478	3113	No evidence	NA
	ebi-a-GCST90001913	CD45 on granulocyte	Wald ratio	1	0.922903	0.750091	1.13553	0.44817	3112	No evidence	NA
	ebi-a-GCST90001917	CD45 on CD8+ T cell	Inverse variance weighted	2	0.98272	0.915861	1.05446	0.627769	3113	No evidence	NA
	ebi-a-GCST90001918	CD45 on HLA DR+ T cell	Wald ratio	1	1.03991	0.915961	1.18064	0.545577	3060	No evidence	NA
	ebi-a-GCST90001919	CD45 on Natural Killer T	Wald ratio	1	0.987542	0.804421	1.21235	0.904643	3113	No evidence	NA
	ebi-a-GCST90001920	CD45 on HLA DR+ CD4+ T cell	Inverse variance weighted	2	1.10686	0.953219	1.28526	0.182991	3060	No evidence	NA
	ebi-a-GCST90001923	CD127 on CD45RA- CD4 not regulatory T cell	Wald ratio	1	1.26928	1.05981	1.52016	0.00956297	2920	Suggestive	NA
	ebi-a-GCST90001924	CD127 on CD28+ CD4+ T cell	Inverse variance weighted	3	1.09551	0.929335	1.29141	0.277101	2920	No evidence	NA
	ebi-a-GCST90001926	CD127 on granulocyte	Inverse variance weighted	8	0.988142	0.923295	1.05754	0.730518	2920	No evidence	NA
	ebi-a-GCST90001927	CD127 on CD8+ T cell	Wald ratio	1	0.971314	0.811161	1.16309	0.751542	2920	No evidence	NA
	ebi-a-GCST90001928	CD127 on CD28+ CD45RA- CD8+ T cell	Wald ratio	1	0.99129	0.859851	1.14282	0.904057	2920	No evidence	NA
	ebi-a-GCST90001929	CD127 on CD28+ CD45RA+ CD8+ T cell	Inverse variance weighted	2	1.13733	1.01257	1.27747	0.0299575	2920	Suggestive	NA
	ebi-a-GCST90001932	CD127 on CD45RA+ CD4+ T cell	Inverse variance weighted	4	1.03503	0.912684	1.17378	0.59163	2920	No evidence	NA
	ebi-a-GCST90001933	CD25 on CD45RA- CD4 not regulatory T cell	Inverse variance weighted	2	1.02689	0.936339	1.12619	0.573201	3435	No evidence	NA
	ebi-a-GCST90001934	CD25 on CD45RA+ CD4 not regulatory T cell	Wald ratio	1	0.95543	0.825508	1.1058	0.540931	3435	No evidence	NA
	ebi-a-GCST90001935	CD25 on CD39+ CD4 regulatory T cell	Wald ratio	1	1.02426	0.862137	1.21686	0.785141	3434	No evidence	NA
	ebi-a-GCST90001937	CD25 on resting CD4 regulatory T cell	Wald ratio	1	0.827083	0.594789	1.1501	0.259053	3434	No evidence	NA
	ebi-a-GCST90001938	CD25 on CD39+ resting CD4 regulatory T cell	Wald ratio	1	0.956527	0.747968	1.22324	0.72319	3118	No evidence	NA
	ebi-a-GCST90001940	CD25 on CD39+ activated CD4 regulatory T cell	Wald ratio	1	1.02578	0.854264	1.23172	0.785141	3435	No evidence	NA
	ebi-a-GCST90001941	CD25 on secreting CD4 regulatory T cell	Wald ratio	1	1.02724	0.928181	1.13688	0.60341	3435	No evidence	NA
	ebi-a-GCST90001942	CD25 on CD39+ secreting CD4 regulatory T cell	Wald ratio	1	1.02782	0.926728	1.13995	0.60341	3435	No evidence	NA
	ebi-a-GCST90001943	CD25 on activated & secreting CD4 regulatory T cell	Wald ratio	1	1.03102	0.918772	1.15699	0.60341	3435	No evidence	NA
	ebi-a-GCST90001944	CD123 on plasmacytoid Dendritic Cell	Inverse variance weighted	2	0.969089	0.770852	1.2183	0.788	2872	No evidence	NA
	ebi-a-GCST90001945	CD123 on CD62L+ plasmacytoid Dendritic Cell	Inverse variance weighted	2	0.968367	0.768843	1.21967	0.784806	2872	No evidence	NA
	ebi-a-GCST90001946	CD33 on CD14+ monocyte	Inverse variance weighted	6	1.01127	0.985342	1.03789	0.397628	1634	No evidence	NA
	ebi-a-GCST90001947	CD33 on CD33+ HLA DR+ CD14dim	Inverse variance weighted	4	1.00957	0.970769	1.04993	0.633767	1577	No evidence	NA
	ebi-a-GCST90001948	CD33 on CD33dim HLA DR+ CD11b+	Inverse variance weighted	7	1.01147	0.986071	1.03753	0.379381	1633	No evidence	NA
	ebi-a-GCST90001949	CD33 on CD33dim HLA DR+ CD11b-	Inverse variance weighted	7	1.00787	0.976511	1.04025	0.626734	1634	No evidence	NA
	ebi-a-GCST90001950	CD33 on Granulocytic Myeloid-Derived Suppressor Cells	Inverse variance weighted	3	1.01619	0.979615	1.05412	0.390537	1244	No evidence	NA
	ebi-a-GCST90001951	CD33 on CD66b++ myeloid cell	Inverse variance weighted	4	1.01024	0.968341	1.05396	0.637299	1464	No evidence	NA
	ebi-a-GCST90001952	CD33 on Monocytic Myeloid-Derived Suppressor Cells	Inverse variance weighted	4	1.00986	0.969079	1.05235	0.640906	1569	No evidence	NA
	ebi-a-GCST90001953	CD33 on CD33dim HLA DR-	Inverse variance weighted	6	1.01139	0.985357	1.03811	0.394565	1558	No evidence	NA
	ebi-a-GCST90001954	CD33 on basophil	Inverse variance weighted	7	1.01107	0.985006	1.03783	0.408584	1555	No evidence	NA
	ebi-a-GCST90001955	CD33 on Immature Myeloid-Derived Suppressor Cells	Inverse variance weighted	6	1.01123	0.984344	1.03885	0.416708	1554	No evidence	NA
	ebi-a-GCST90001956	CD33 on CD33+ HLA DR+	Inverse variance weighted	4	1.00944	0.970868	1.04955	0.636388	1579	No evidence	NA
	ebi-a-GCST90001957	CD33 on CD33+ HLA DR+ CD14-	Inverse variance weighted	4	1.00922	0.970778	1.04919	0.643117	1578	No evidence	NA
	ebi-a-GCST90001958	CD4 on monocyte	Wald ratio	1	0.951503	0.8309	1.08961	0.472201	3112	No evidence	NA
	ebi-a-GCST90001959	CD4 on HLA DR+ CD4+ T cell	Inverse variance weighted	2	1.10074	0.963061	1.2581	0.159158	3060	No evidence	NA
	ebi-a-GCST90001960	CD25 on CD4+ T cell	Wald ratio	1	1.02099	0.888692	1.17298	0.769262	2920	No evidence	NA
	ebi-a-GCST90001961	CD25 on CD39+ CD4+ T cell	Inverse variance weighted	6	0.981237	0.912183	1.05552	0.610945	2920	No evidence	NA
	ebi-a-GCST90001963	FSC-A on myeloid Dendritic Cell	Inverse variance weighted	3	0.953406	0.858621	1.05865	0.371796	2872	No evidence	NA
	ebi-a-GCST90001964	FSC-A on plasmacytoid Dendritic Cell	Inverse variance weighted	4	0.945942	0.82809	1.08057	0.413011	2872	No evidence	NA
	ebi-a-GCST90001965	FSC-A on monocyte	Inverse variance weighted	2	0.896232	0.771424	1.04123	0.152173	2850	No evidence	NA
	ebi-a-GCST90001966	FSC-A on granulocyte	Inverse variance weighted	2	1.04701	0.949452	1.1546	0.357266	2850	No evidence	NA
	ebi-a-GCST90001967	FSC-A on CD14+ monocyte	Wald ratio	1	0.834625	0.608326	1.14511	0.262592	3112	No evidence	NA
	ebi-a-GCST90001969	FSC-A on Natural Killer	Inverse variance weighted	3	1.01759	0.891569	1.16142	0.796026	3113	No evidence	NA
	ebi-a-GCST90001970	FSC-A on HLA DR+ Natural Killer	Inverse variance weighted	4	0.968697	0.8989	1.04391	0.404518	2971	No evidence	NA
	ebi-a-GCST90001973	FSC-A on CD4+ T cell	Inverse variance weighted	3	1.02877	0.890732	1.1882	0.699602	3113	No evidence	NA
	ebi-a-GCST90001974	FSC-A on CD8+ T cell	Wald ratio	1	0.876763	0.582948	1.31867	0.527654	3113	No evidence	NA
	ebi-a-GCST90001976	FSC-A on Natural Killer T	Inverse variance weighted	2	0.968681	0.812031	1.15555	0.723665	3113	No evidence	NA
	ebi-a-GCST90001979	CD16 on CD14- CD16+ monocyte	Inverse variance weighted	9	0.992787	0.957152	1.02975	0.69792	3620	No evidence	NA
	ebi-a-GCST90001980	CD40 on CD14+ CD16- monocyte	Inverse variance weighted	4	0.95403	0.908765	1.00155	0.0577563	3629	No evidence	NA
	ebi-a-GCST90001981	CD40 on CD14+ CD16+ monocyte	Inverse variance weighted	5	0.960347	0.924273	0.997829	0.0383351	3618	Suggestive	NA
	ebi-a-GCST90001982	CCR2 on CD14- CD16+ monocyte	Wald ratio	1	1.11687	0.873887	1.42743	0.377208	3621	No evidence	NA
	ebi-a-GCST90001983	CD14 on CD14+ CD16+ monocyte	Inverse variance weighted	2	1.04458	0.912396	1.19592	0.527462	3618	No evidence	NA
	ebi-a-GCST90001984	HLA DR on CD14- CD16+ monocyte	Inverse variance weighted	6	0.977716	0.913243	1.04674	0.517296	3621	No evidence	NA
	ebi-a-GCST90001985	CD40 on monocytes	Inverse variance weighted	5	0.960716	0.921871	1.0012	0.0570211	3629	No evidence	NA
	ebi-a-GCST90001986	CD14 on CD14+ CD16- monocyte	Wald ratio	1	1.04837	0.908296	1.21006	0.518558	3629	No evidence	NA
	ebi-a-GCST90001987	CD64 on CD14+ CD16- monocyte	Inverse variance weighted	7	1.00679	0.965526	1.04982	0.751294	3622	No evidence	NA
	ebi-a-GCST90001988	HLA DR on CD14+ CD16- monocyte	Inverse variance weighted	4	0.958988	0.916383	1.00357	0.0708949	3629	No evidence	NA
	ebi-a-GCST90001989	CD40 on CD14- CD16+ monocyte	Inverse variance weighted	8	0.964244	0.930745	0.998949	0.0435588	3621	Suggestive	NA
	ebi-a-GCST90001990	CD64 on CD14- CD16+ monocyte	Inverse variance weighted	2	1.06798	0.910883	1.25218	0.417823	3614	No evidence	NA
	ebi-a-GCST90001991	HLA DR on CD14+ monocyte	Inverse variance weighted	4	0.957842	0.914104	1.00367	0.0708762	3629	No evidence	NA
	ebi-a-GCST90001992	CCR2 on CD14+ CD16+ monocyte	Inverse variance weighted	2	0.970319	0.691856	1.36086	0.861399	3618	No evidence	NA
	ebi-a-GCST90001993	PDL-1 on CD14+ CD16- monocyte	Wald ratio	1	1.10152	0.875024	1.38663	0.410361	3629	No evidence	NA
	ebi-a-GCST90001994	CX3CR1 on CD14- CD16-	Inverse variance weighted	3	1.05458	0.947063	1.17431	0.332721	3590	No evidence	NA
	ebi-a-GCST90001995	CX3CR1 on monocyte	Inverse variance weighted	3	0.981446	0.923964	1.04251	0.543068	3590	No evidence	NA
	ebi-a-GCST90001996	CX3CR1 on CD14+ CD16+ monocyte	Inverse variance weighted	3	0.985724	0.92776	1.04731	0.641904	3579	No evidence	NA
	ebi-a-GCST90001997	CX3CR1 on CD14+ CD16- monocyte	Inverse variance weighted	3	0.98285	0.930392	1.03827	0.536474	3590	No evidence	NA
	ebi-a-GCST90001998	PDL-1 on CD14+ CD16+ monocyte	Wald ratio	1	1.0091	0.811587	1.25468	0.93503	3618	No evidence	NA
	ebi-a-GCST90001999	PDL-1 on CD14- CD16+ monocyte	Inverse variance weighted	2	0.953604	0.801151	1.13507	0.592977	3621	No evidence	NA
	ebi-a-GCST90002000	PDL-1 on CD14- CD16-	Wald ratio	1	0.938041	0.746622	1.17854	0.582814	3629	No evidence	NA
	ebi-a-GCST90002001	CD64 on CD14- CD16-	Inverse variance weighted	3	0.929341	0.800447	1.07899	0.336062	3622	No evidence	NA
	ebi-a-GCST90002002	PDL-1 on monocyte	Inverse variance weighted	2	1.01516	0.905547	1.13804	0.796352	3629	No evidence	NA
	ebi-a-GCST90002003	CCR2 on CD14- CD16-	Inverse variance weighted	3	0.900059	0.788221	1.02777	0.119846	3629	No evidence	NA
	ebi-a-GCST90002004	CCR2 on CD14+ CD16- monocyte	Inverse variance weighted	3	0.954124	0.837705	1.08672	0.47936	3629	No evidence	NA
	ebi-a-GCST90002005	CD16 on CD14+ CD16+ monocyte	Inverse variance weighted	5	0.986831	0.935123	1.0414	0.629257	3617	No evidence	NA
	ebi-a-GCST90002006	CD64 on monocyte	Inverse variance weighted	7	1.00737	0.963754	1.05296	0.745117	3622	No evidence	NA
	ebi-a-GCST90002007	HLA DR on CD14+ CD16+ monocyte	Inverse variance weighted	4	0.930505	0.867869	0.997662	0.042782	3618	Suggestive	NA
	ebi-a-GCST90002008	CCR2 on monocyte	Inverse variance weighted	2	0.979885	0.87432	1.0982	0.726795	3629	No evidence	NA
	ebi-a-GCST90002009	HLA DR on CD14- CD16-	Inverse variance weighted	5	0.964518	0.908949	1.02348	0.232759	3629	No evidence	NA
	ebi-a-GCST90002010	HLA DR on monocyte	Inverse variance weighted	4	0.94739	0.895356	1.00245	0.060768	3629	No evidence	NA
	ebi-a-GCST90002011	CD64 on CD14+ CD16+ monocyte	Inverse variance weighted	2	1.13339	0.898232	1.43013	0.291245	3611	No evidence	NA
	ebi-a-GCST90002012	CX3CR1 on CD14- CD16+ monocyte	Inverse variance weighted	2	1.00277	0.887669	1.1328	0.964516	3582	No evidence	NA
	ebi-a-GCST90002013	CCR2 on myeloid Dendritic Cell	Inverse variance weighted	2	1.02553	0.936761	1.1227	0.585279	2870	No evidence	NA
	ebi-a-GCST90002014	CCR2 on CD62L+ myeloid Dendritic Cell	Inverse variance weighted	3	0.995028	0.92308	1.07258	0.896443	2870	No evidence	NA
	ebi-a-GCST90002015	CCR2 on plasmacytoid Dendritic Cell	Inverse variance weighted	2	0.965294	0.895094	1.041	0.359177	2871	No evidence	NA
	ebi-a-GCST90002016	CCR2 on CD62L+ plasmacytoid Dendritic Cell	Inverse variance weighted	2	0.965203	0.894849	1.04109	0.359039	2871	No evidence	NA
	ebi-a-GCST90002018	CCR2 on granulocyte	Inverse variance weighted	2	1.05058	0.922016	1.19707	0.458765	2850	No evidence	NA
	ebi-a-GCST90002019	CD14 on Monocytic Myeloid-Derived Suppressor Cells	Wald ratio	1	1.05209	0.942579	1.17433	0.365185	1570	No evidence	NA
	ebi-a-GCST90002021	CD14 on CD33dim HLA DR+ CD11b+	Wald ratio	1	0.996131	0.907473	1.09345	0.93503	1634	No evidence	NA
	ebi-a-GCST90002022	CD4 on CD4+ T cell	Inverse variance weighted	3	0.998879	0.931875	1.0707	0.974753	2912	No evidence	NA
	ebi-a-GCST90002023	CD4 on Central Memory CD4+ T cell	Inverse variance weighted	3	1.05144	0.93817	1.17839	0.388382	2912	No evidence	NA
	ebi-a-GCST90002024	CD4 on naive CD4+ T cell	Inverse variance weighted	4	0.943732	0.834988	1.06664	0.353833	2910	No evidence	NA
	ebi-a-GCST90002025	CD4 on Effector Memory CD4+ T cell	Inverse variance weighted	3	1.07676	0.972472	1.19223	0.154759	2912	No evidence	NA
	ebi-a-GCST90002027	CD4 on CD45RA+ CD4+ T cell	Inverse variance weighted	3	1.04897	0.943857	1.1658	0.37482	2911	No evidence	NA
	ebi-a-GCST90002028	CD19 on B cell	Wald ratio	1	1.00526	0.825563	1.22407	0.958369	3112	No evidence	NA
	ebi-a-GCST90002029	CD39 on CD39+ CD8+ T cell	Inverse variance weighted	2	1.01281	0.890274	1.15222	0.846576	2915	No evidence	NA
	ebi-a-GCST90002030	CD39 on CD39+ activated CD4 regulatory T cell	Inverse variance weighted	6	0.995139	0.972209	1.01861	0.682029	2920	No evidence	NA
	ebi-a-GCST90002031	CD39 on CD39+ secreting CD4 regulatory T cell	Inverse variance weighted	6	0.994433	0.967926	1.02167	0.685495	2920	No evidence	NA
	ebi-a-GCST90002032	CD39 on CD39+ CD4+ T cell	Inverse variance weighted	5	0.992362	0.966137	1.0193	0.574728	2920	No evidence	NA
	ebi-a-GCST90002033	CD39 on granulocyte	Inverse variance weighted	3	1.10338	0.974187	1.2497	0.121531	2920	No evidence	NA
	ebi-a-GCST90002034	CD39 on monocyte	Inverse variance weighted	2	1.01073	0.841936	1.21338	0.908816	2909	No evidence	NA
	ebi-a-GCST90002035	CD80 on myeloid Dendritic Cell	Inverse variance weighted	4	0.953683	0.856515	1.06187	0.387042	2871	No evidence	NA
	ebi-a-GCST90002036	CD80 on CD62L+ myeloid Dendritic Cell	Inverse variance weighted	3	0.938423	0.833867	1.05609	0.291648	2871	No evidence	NA
	ebi-a-GCST90002037	CD80 on plasmacytoid Dendritic Cell	Inverse variance weighted	2	0.966158	0.758356	1.2309	0.780527	2871	No evidence	NA
	ebi-a-GCST90002038	CD80 on CD62L+ plasmacytoid Dendritic Cell	Inverse variance weighted	2	0.965299	0.756352	1.23197	0.776582	2871	No evidence	NA
	ebi-a-GCST90002039	CD80 on monocyte	Inverse variance weighted	6	1.00916	0.942915	1.08007	0.792293	2850	No evidence	NA
	ebi-a-GCST90002040	CD80 on granulocyte	Inverse variance weighted	3	0.983436	0.876376	1.10358	0.776388	2850	No evidence	NA
	ebi-a-GCST90002042	CD45 on CD33+ HLA DR+ CD14-	Wald ratio	1	1.05004	0.869126	1.26862	0.612766	1579	No evidence	NA
	ebi-a-GCST90002045	CD45 on CD33- HLA DR-	Inverse variance weighted	2	0.959893	0.867524	1.0621	0.427815	1635	No evidence	NA
	ebi-a-GCST90002046	CD45 on CD33- HLA DR+	Inverse variance weighted	2	0.912913	0.823591	1.01192	0.0828504	1635	No evidence	NA
	ebi-a-GCST90002052	CD45 on Immature Myeloid-Derived Suppressor Cells	Inverse variance weighted	2	0.988718	0.91684	1.06623	0.768265	1555	No evidence	NA
	ebi-a-GCST90002054	CD8 on Central Memory CD8+ T cell	Inverse variance weighted	3	0.97357	0.824163	1.15006	0.75267	2910	No evidence	NA
	ebi-a-GCST90002055	CD8 on naive CD8+ T cell	Inverse variance weighted	2	1.01096	0.938934	1.08851	0.772556	2910	No evidence	NA
	ebi-a-GCST90002056	CD8 on Effector Memory CD8+ T cell	Inverse variance weighted	3	0.984681	0.8956	1.08262	0.749654	2912	No evidence	NA
	ebi-a-GCST90002057	CD8 on Terminally Differentiated CD8+ T cell	Inverse variance weighted	2	0.949558	0.865083	1.04228	0.276227	2911	No evidence	NA
	ebi-a-GCST90002058	CD8 on CD8+ T cell	Inverse variance weighted	3	1.03482	0.967676	1.10662	0.317305	3113	No evidence	NA
	ebi-a-GCST90002059	CD8 on Natural Killer T	Inverse variance weighted	2	0.979069	0.869131	1.10291	0.727779	3103	No evidence	NA
	ebi-a-GCST90002060	CD8 on HLA DR+ CD8+ T cell	Inverse variance weighted	2	1.05234	0.934941	1.18449	0.397913	3060	No evidence	NA
	ebi-a-GCST90002061	CD4 on CD39+ CD4+ T cell	Inverse variance weighted	8	1.01142	0.954865	1.07132	0.698975	2920	No evidence	NA
	ebi-a-GCST90002062	CD4 on CD28+ CD4+ T cell	Inverse variance weighted	2	0.943473	0.72586	1.22633	0.663604	2920	No evidence	NA
	ebi-a-GCST90002063	CD4 on CD4 regulatory T cell	Wald ratio	1	1.06853	0.923107	1.23685	0.374526	2920	No evidence	NA
	ebi-a-GCST90002064	CD4 on resting CD4 regulatory T cell	Wald ratio	1	1.09061	0.900593	1.32071	0.374526	2919	No evidence	NA
	ebi-a-GCST90002065	CD4 on CD39+ resting CD4 regulatory T cell	Wald ratio	1	1.06266	0.876329	1.28861	0.536665	2650	No evidence	NA
	ebi-a-GCST90002066	CD4 on activated CD4 regulatory T cell	Inverse variance weighted	3	1.00302	0.913244	1.10161	0.949816	2920	No evidence	NA
	ebi-a-GCST90002067	CD4 on CD39+ activated CD4 regulatory T cell	Inverse variance weighted	4	1.04989	0.939217	1.1736	0.391657	2920	No evidence	NA
	ebi-a-GCST90002068	CD4 on secreting CD4 regulatory T cell	Wald ratio	1	1.08145	0.909811	1.28546	0.374526	2920	No evidence	NA
	ebi-a-GCST90002069	CD4 on CD39+ secreting CD4 regulatory T cell	Inverse variance weighted	3	0.990973	0.914587	1.07374	0.824643	2920	No evidence	NA
	ebi-a-GCST90002070	CD4 on activated & secreting CD4 regulatory T cell	Inverse variance weighted	2	1.04809	0.930826	1.18013	0.437824	2920	No evidence	NA
	ebi-a-GCST90002071	SSC-A on myeloid Dendritic Cell	Inverse variance weighted	7	0.958427	0.867023	1.05947	0.406339	2872	No evidence	NA
	ebi-a-GCST90002072	SSC-A on plasmacytoid Dendritic Cell	Inverse variance weighted	5	0.985367	0.852479	1.13897	0.841919	2872	No evidence	NA
	ebi-a-GCST90002073	SSC-A on monocyte	Inverse variance weighted	8	0.986654	0.94827	1.02659	0.506909	2850	No evidence	NA
	ebi-a-GCST90002074	SSC-A on CD14+ monocyte	Inverse variance weighted	6	0.983114	0.937523	1.03092	0.482078	3112	No evidence	NA
	ebi-a-GCST90002076	SSC-A on Natural Killer	Wald ratio	1	0.944983	0.840592	1.06234	0.343397	3113	No evidence	NA
	ebi-a-GCST90002077	SSC-A on HLA DR+ Natural Killer	Inverse variance weighted	3	0.962592	0.883526	1.04873	0.383291	2971	No evidence	NA
	ebi-a-GCST90002078	SSC-A on granulocyte	Inverse variance weighted	4	1.02931	0.959153	1.1046	0.422498	3112	No evidence	NA
	ebi-a-GCST90002079	SSC-A on lymphocyte	Wald ratio	1	1.15889	0.960338	1.3985	0.124064	3113	No evidence	NA
	ebi-a-GCST90002080	SSC-A on T cell	Wald ratio	1	1.26106	0.968468	1.64204	0.0850479	3113	No evidence	NA
	ebi-a-GCST90002081	SSC-A on CD4+ T cell	Inverse variance weighted	4	1.00835	0.888208	1.14475	0.89774	3113	No evidence	NA
	ebi-a-GCST90002083	SSC-A on HLA DR+ T cell	Wald ratio	1	1.05254	0.891503	1.24266	0.545577	3060	No evidence	NA
	ebi-a-GCST90002084	SSC-A on Natural Killer T	Inverse variance weighted	2	1.07034	0.925394	1.23799	0.359869	3113	No evidence	NA
	ebi-a-GCST90002087	CD11c on myeloid Dendritic Cell	Inverse variance weighted	5	0.999355	0.907775	1.10017	0.989497	2872	No evidence	NA
	ebi-a-GCST90002088	CD11c on CD62L+ myeloid Dendritic Cell	Inverse variance weighted	2	0.952165	0.874209	1.03707	0.260702	2872	No evidence	NA
	ebi-a-GCST90002089	CD11c on monocyte	Inverse variance weighted	2	0.968453	0.861142	1.08914	0.592669	2850	No evidence	NA
	ebi-a-GCST90002090	CD11c on granulocyte	Inverse variance weighted	4	1.0005	0.921936	1.08576	0.990448	2850	No evidence	NA
	ebi-a-GCST90002091	CD11b on CD14+ monocyte	Wald ratio	1	1.0021	0.952775	1.05398	0.93503	1635	No evidence	NA
	ebi-a-GCST90002094	CD11b on Monocytic Myeloid-Derived Suppressor Cells	Wald ratio	1	1.00285	0.936616	1.07376	0.93503	1570	No evidence	NA
	ebi-a-GCST90002095	CD11b on CD33dim HLA DR-	Wald ratio	1	1.02073	0.917985	1.13497	0.704646	1559	No evidence	NA
	ebi-a-GCST90002096	CD11b on basophil	Wald ratio	1	1.02012	0.920284	1.13078	0.704646	1556	No evidence	NA
	ebi-a-GCST90002097	CD11b on CD33+ HLA DR+ CD14dim	Wald ratio	1	1.00265	0.940734	1.06865	0.93503	1578	No evidence	NA
	ebi-a-GCST90002098	CD45RA on naive CD4+ T cell	Inverse variance weighted	10	0.956365	0.923424	0.99048	0.0125999	2910	Suggestive	NA
	ebi-a-GCST90002099	CD4RA on Terminally Differentiated CD4+ T cell	Inverse variance weighted	3	1.00894	0.944747	1.0775	0.790672	2903	No evidence	NA
	ebi-a-GCST90002100	CD45RA on naive CD8+ T cell	Inverse variance weighted	2	0.896173	0.743999	1.07947	0.248266	2910	No evidence	NA
	ebi-a-GCST90002101	CD45RA on Terminally Differentiated CD8+ T cell	Wald ratio	1	1.12835	0.900532	1.41381	0.293958	2911	No evidence	NA
	ebi-a-GCST90002102	CD45RA on resting CD4 regulatory T cell	Inverse variance weighted	7	1.0121	0.981443	1.04371	0.443437	2919	No evidence	NA
	ebi-a-GCST90002103	CD45RA on CD39+ resting CD4 regulatory T cell	Wald ratio	1	0.985507	0.917955	1.05803	0.686975	2650	No evidence	NA
	ebi-a-GCST90002104	HLA DR on myeloid Dendritic Cell	Inverse variance weighted	7	0.987054	0.951903	1.0235	0.481229	2872	No evidence	NA
	ebi-a-GCST90002105	HLA DR on plasmacytoid Dendritic Cell	Inverse variance weighted	9	0.985268	0.95791	1.01341	0.301568	2872	No evidence	NA
	ebi-a-GCST90002106	HLA DR on Dendritic Cell	Inverse variance weighted	7	0.987935	0.956759	1.02013	0.458127	2871	No evidence	NA
	ebi-a-GCST90002108	HLA DR on CD33+ HLA DR+ CD14-	Inverse variance weighted	3	0.975285	0.900623	1.05614	0.537983	1579	No evidence	NA
	ebi-a-GCST90002109	HLA DR on CD33+ HLA DR+ CD14dim	Inverse variance weighted	3	0.955428	0.888485	1.02741	0.218601	1578	No evidence	NA
	ebi-a-GCST90002110	HLA DR on CD33dim HLA DR+ CD11b+	Inverse variance weighted	3	0.958032	0.897129	1.02307	0.200748	1634	No evidence	NA
	ebi-a-GCST90002111	HLA DR on CD33dim HLA DR+ CD11b-	Inverse variance weighted	4	0.976659	0.924262	1.03203	0.401203	1635	No evidence	NA
	ebi-a-GCST90002112	HLA DR on CD33- HLA DR+	Inverse variance weighted	3	0.979831	0.944528	1.01645	0.27645	1635	No evidence	NA
	ebi-a-GCST90002113	HLA DR on HLA DR+ T cell	Wald ratio	1	0.978669	0.848272	1.12911	0.767574	3060	No evidence	NA
	ebi-a-GCST90002114	HLA DR on HLA DR+ CD4+ T cell	Wald ratio	1	0.969148	0.787286	1.19302	0.767574	3060	No evidence	NA
	ebi-a-GCST90002116	HLA DR on B cell	Inverse variance weighted	8	1.02371	0.984583	1.06439	0.238572	3060	No evidence	NA
	ebi-a-GCST90002117	HLA DR on HLA DR+ Natural Killer	Inverse variance weighted	5	1.00639	0.919518	1.10147	0.88999	2971	No evidence	NA
	ebi-a-GCST90002118	CD8 on CD28+ CD45RA- CD8+ T cell	Inverse variance weighted	3	1.02392	0.949629	1.10403	0.538442	2920	No evidence	NA
	ebi-a-GCST90002119	CD8 on CD28+ CD45RA+ CD8+ T cell	Inverse variance weighted	8	0.979363	0.937299	1.02331	0.351839	2920	No evidence	NA
	ebi-a-GCST90002120	CD8 on CD28- CD8+ T cell	Inverse variance weighted	3	0.977394	0.875454	1.0912	0.684091	2920	No evidence	NA
	ebi-a-GCST90002121	CD8 on CD39+ CD8+ T cell	Inverse variance weighted	5	0.986049	0.905648	1.07359	0.746121	2915	No evidence	NA
	ebi-a-GCST90002232	Fasting glucose	Inverse variance weighted	61	1.04635	0.801404	1.36617	0.739147	200622	No evidence	NA
	ebi-a-GCST90002238	Fasting insulin	Inverse variance weighted	35	1.23822	0.825674	1.85688	0.301377	151013	No evidence	NA
	ebi-a-GCST90002244	Glycated hemoglobin levels	Inverse variance weighted	71	0.956853	0.672968	1.36049	0.805975	146806	No evidence	NA
	ebi-a-GCST90002304	Hematocrit	Inverse variance weighted	430	1.00253	0.902764	1.11332	0.962324	562259	No evidence	NA
	ebi-a-GCST90002386	High light scatter reticulocyte percentage of red cells	Inverse variance weighted	406	1.0244	0.94442	1.11115	0.561109	408112	No evidence	NA
	ebi-a-GCST90002404	Red cell distribution width	Inverse variance weighted	371	0.98883	0.913276	1.07063	0.781792	408112	No evidence	NA
	ebi-a-GCST90002412	Low density lipoprotein cholesterol levels	Inverse variance weighted	332	1.03795	0.965901	1.11536	0.310233	431167	No evidence	NA
	ebi-a-GCST90006885	BK polyomavirus VP1 antibody levels	Wald ratio	1	0.916023	0.647595	1.29572	0.620064	8555	No evidence	NA
	ebi-a-GCST90006886	Anti-chlamydia trachomatis IgG seropositivity	Wald ratio	1	0.477482	0.184141	1.23812	0.128355	8735	No evidence	NA
	ebi-a-GCST90006888	Chlamydia trachomatis momp D antibody levels	Inverse variance weighted	11	1.06373	0.992131	1.14049	0.08225	1371	No evidence	NA
	ebi-a-GCST90006890	Chlamydia trachomatis PorB antibody levels	Wald ratio	1	0.953974	0.898945	1.01237	0.120089	273	No evidence	NA
	ebi-a-GCST90006894	Cytomegalovirus pp28 antibody levels	Wald ratio	1	0.6459	0.479665	0.869748	0.00398657	5087	Suggestive	NA
	ebi-a-GCST90006897	Anti-Epstein-Barr virus IgG seropositivity	Wald ratio	1	0.623493	0.137497	2.82728	0.540205	8735	No evidence	NA
	ebi-a-GCST90006898	Epstein-Barr virus EA-D antibody levels	Inverse variance weighted	5	0.934409	0.774379	1.12751	0.479049	7763	No evidence	NA
	ebi-a-GCST90006899	Epstein-Barr virus EBNA-1 antibody levels	Inverse variance weighted	6	1.00311	0.922429	1.09085	0.942122	7972	No evidence	NA
	ebi-a-GCST90006900	Epstein-Barr virus VCA p18 antibody levels	Inverse variance weighted	3	0.998208	0.75637	1.31737	0.989887	8518	No evidence	NA
	ebi-a-GCST90006901	Epstein-Barr virus ZEBRA antibody levels	Inverse variance weighted	3	1.04305	0.955494	1.13863	0.346066	8191	No evidence	NA
	ebi-a-GCST90006904	Human herpes virus<U+00A0>6 IE1A<U+00A0>antibody<U+00A0>levels	Inverse variance weighted	2	0.955164	0.517357	1.76346	0.883421	6968	No evidence	NA
	ebi-a-GCST90006906	Human herpes<U+00A0>virus<U+00A0>6 IE1B<U+00A0>antibody<U+00A0>levels	Wald ratio	1	1.15373	0.838359	1.58775	0.380061	7119	No evidence	NA
	ebi-a-GCST90006909	Human herpes<U+00A0>virus<U+00A0>7 U14<U+00A0>antibody<U+00A0>levels	Inverse variance weighted	3	1.16125	0.962449	1.40111	0.118646	8528	No evidence	NA
	ebi-a-GCST90006914	Helicobacter pylori OMP antibody levels	Wald ratio	1	0.942748	0.794345	1.11888	0.499896	2640	No evidence	NA
	ebi-a-GCST90006915	Helicobacter pylori UREA antibody levels	Wald ratio	1	1.15524	0.956085	1.39589	0.134961	2251	No evidence	NA
	ebi-a-GCST90006919	Anti-herpes simplex virus 2 IgG seropositivity	Wald ratio	1	1.54025	0.522624	4.53936	0.433454	8735	No evidence	NA
	ebi-a-GCST90006921	Anti-polyomavirus 2 IgG seropositivity	Inverse variance weighted	2	0.947264	0.704615	1.27347	0.719722	8735	No evidence	NA
	ebi-a-GCST90006922	Polyomavirus 2 JC VP1 antibody levels	Inverse variance weighted	3	1.13741	1.02001	1.26832	0.0205345	5118	Suggestive	NA
	ebi-a-GCST90006923	Anti-Merkel cell polyomavirus IgG seropositivity	Inverse variance weighted	3	0.876067	0.68349	1.1229	0.29615	8735	No evidence	NA
	ebi-a-GCST90006924	Merkel cell polyomavirus VP1 antibody levels	Inverse variance weighted	3	0.866158	0.76833	0.976441	0.0187791	5915	Suggestive	NA
	ebi-a-GCST90006927	Toxoplasma gondii sag1 antibody levels	Inverse variance weighted	2	0.987938	0.839534	1.16258	0.883825	3919	No evidence	NA
	ebi-a-GCST90006928	Anti-varicella zoster virus IgG seropositivity	Wald ratio	1	1.65057	0.712616	3.82309	0.242253	8735	No evidence	NA
	ebi-a-GCST90006929	Varicella zoster virus glycoproteins E and I antibody levels	Inverse variance weighted	2	1.27435	0.978414	1.6598	0.0721539	7595	No evidence	NA
	ebi-a-GCST90007316	circulating leptin levels	Wald ratio	1	1.14269	0.766945	1.70252	0.512033	49909	No evidence	NA
	ebi-a-GCST90007322	circulating leptin levels adjusted for BMI	Inverse variance weighted	5	1.0386	0.602815	1.78942	0.891466	49830	No evidence	NA
	ebi-a-GCST90010103	A disintegrin and metalloproteinase with thrombospondin motifs 13 levels	Inverse variance weighted	4	1.04984	0.990252	1.11301	0.102798	1301	No evidence	NA
	ebi-a-GCST90010105	Protein AMBP levels	Inverse variance weighted	5	1.01482	0.907094	1.13533	0.797257	1301	No evidence	NA
	ebi-a-GCST90010106	Angiopoietin-1 levels	Wald ratio	1	1.04434	0.902476	1.2085	0.560286	1301	No evidence	NA
	ebi-a-GCST90010107	Bone morphogenetic protein 6 levels	Inverse variance weighted	2	0.963082	0.914949	1.01375	0.150416	1214	No evidence	NA
	ebi-a-GCST90010109	Carbonic anhydrase 5A,mitochondrial levels	Wald ratio	1	1.00034	0.946098	1.05769	0.990527	1263	No evidence	NA
	ebi-a-GCST90010110	C-C motif chemokine 17 levels	Inverse variance weighted	2	1.00503	0.928867	1.08744	0.900679	1301	No evidence	NA
	ebi-a-GCST90010112	T-cell surface glycoprotein CD4 levels	Wald ratio	1	1.05199	0.914464	1.21021	0.478262	1301	No evidence	NA
	ebi-a-GCST90010116	Chymotrypsin C levels	Inverse variance weighted	2	0.968363	0.887561	1.05652	0.469558	1301	No evidence	NA
	ebi-a-GCST90010122	Fatty acid-binding protein,intestinal levels	Wald ratio	1	1.085	0.949894	1.23933	0.229214	1301	No evidence	NA
	ebi-a-GCST90010126	Galectin-9 levels	Inverse variance weighted	2	0.986558	0.927489	1.04939	0.667481	1301	No evidence	NA
	ebi-a-GCST90010129	Gastric intrinsic factor levels	Wald ratio	1	1.02614	0.919355	1.14532	0.645379	1299	No evidence	NA
	ebi-a-GCST90010130	Lactoylglutathione lyase levels	Wald ratio	1	1.04311	0.952	1.14294	0.365403	1301	No evidence	NA
	ebi-a-GCST90010134	Heme oxygenase 1 levels	Wald ratio	1	0.951483	0.88053	1.02815	0.208458	1301	No evidence	NA
	ebi-a-GCST90010135	Osteoclast-associated immunoglobulin-like receptor levels	Inverse variance weighted	4	0.939307	0.897088	0.983512	0.00761762	1301	Suggestive	NA
	ebi-a-GCST90010138	Low affinity immunoglobulin gamma Fc region receptor II-b levels	Inverse variance weighted	5	1.00857	0.981876	1.03599	0.532918	1295	No evidence	NA
	ebi-a-GCST90010140	Interleukin-17D levels	Wald ratio	1	0.910418	0.817193	1.01428	0.0886094	1299	No evidence	NA
	ebi-a-GCST90010143	Interleukin-1 receptor-like 2 levels	Inverse variance weighted	2	1.00982	0.891405	1.14397	0.877921	1301	No evidence	NA
	ebi-a-GCST90010145	Interleukin-4 receptor subunit alpha levels	Wald ratio	1	0.918843	0.805483	1.04816	0.207705	1292	No evidence	NA
	ebi-a-GCST90010147	Kidney Injury Molecule levels	Wald ratio	1	1.00117	0.920756	1.08862	0.978083	1301	No evidence	NA
	ebi-a-GCST90010149	Lipoprotein lipase levels	Inverse variance weighted	3	0.950647	0.889413	1.0161	0.136246	1301	No evidence	NA
	ebi-a-GCST90010150	Macrophage receptor MARCO levels	Inverse variance weighted	2	0.951923	0.855848	1.05878	0.364042	1301	No evidence	NA
	ebi-a-GCST90010151	Tyrosine-protein kinase Mer levels	Wald ratio	1	0.927532	0.825458	1.04223	0.20599	1301	No evidence	NA
	ebi-a-GCST90010159	Programmed cell death 1 ligand 2 levels	Inverse variance weighted	3	1.0516	0.984477	1.1233	0.134888	1301	No evidence	NA
	ebi-a-GCST90010161	Polymeric immunoglobulin receptor levels	Wald ratio	1	0.964759	0.843619	1.1033	0.600233	1301	No evidence	NA
	ebi-a-GCST90010162	Prolargin levels	Inverse variance weighted	2	1.00525	0.857432	1.17854	0.948577	1301	No evidence	NA
	ebi-a-GCST90010163	Serine protease 27 levels	Inverse variance weighted	2	0.944072	0.877801	1.01535	0.121177	1301	No evidence	NA
	ebi-a-GCST90010170	Serpin A12 levels	Inverse variance weighted	3	0.970146	0.928222	1.01396	0.178696	1301	No evidence	NA
	ebi-a-GCST90010171	SLAM family member 7 levels	Wald ratio	1	1.03117	0.946476	1.12344	0.482716	1299	No evidence	NA
	ebi-a-GCST90010172	Superoxide dismutase [Mn],mitochondrial levels	Wald ratio	1	0.939452	0.76184	1.15847	0.559102	1301	No evidence	NA
	ebi-a-GCST90010175	Serine/threonine-protein kinase 4 levels	Wald ratio	1	1.0905	0.9633	1.23451	0.170956	1095	No evidence	NA
	ebi-a-GCST90010179	Thrombopoietin levels	Wald ratio	1	0.921814	0.811986	1.0465	0.208458	1300	No evidence	NA
	ebi-a-GCST90010182	Tumor necrosis factor receptor superfamily member 10A levels	Wald ratio	1	1.05381	0.970316	1.14448	0.213326	1301	No evidence	NA
	ebi-a-GCST90010183	Tumor necrosis factor receptor superfamily member 11A levels	Wald ratio	1	0.980142	0.895781	1.07245	0.662245	1301	No evidence	NA
	ebi-a-GCST90010184	Tumor necrosis factor receptor superfamily member 13B levels	Wald ratio	1	0.911422	0.749495	1.10833	0.352702	1301	No evidence	NA
	ebi-a-GCST90010188	XCL1 levels	Inverse variance weighted	2	0.930268	0.844328	1.02495	0.14385	1280	No evidence	NA
	ebi-a-GCST90010190	Aminopeptidase N levels	Wald ratio	1	0.922093	0.817184	1.04047	0.188101	1323	No evidence	NA
	ebi-a-GCST90010193	Bleomycin hydrolase levels	Wald ratio	1	1.02084	0.963087	1.08207	0.487507	1323	No evidence	NA
	ebi-a-GCST90010195	C-C motif chemokine 15 levels	Inverse variance weighted	4	1.02114	0.986649	1.05683	0.232766	1323	No evidence	NA
	ebi-a-GCST90010196	C-C motif chemokine 16 levels	Inverse variance weighted	2	0.991521	0.951716	1.03299	0.683779	1323	No evidence	NA
	ebi-a-GCST90010197	C-C motif chemokine 24 levels	Inverse variance weighted	7	0.998253	0.952964	1.0457	0.941176	1323	No evidence	NA
	ebi-a-GCST90010198	Scavenger receptor cysteine-rich type 1 protein M130 levels	Wald ratio	1	1.04594	0.907899	1.20496	0.533974	1323	No evidence	NA
	ebi-a-GCST90010200	Cadherin-5 levels	Inverse variance weighted	2	0.995804	0.942229	1.05243	0.881539	1323	No evidence	NA
	ebi-a-GCST90010202	Chitotriosidase-1 levels	Inverse variance weighted	2	0.995584	0.962536	1.02977	0.797191	1184	No evidence	NA
	ebi-a-GCST90010211	Protein delta homolog 1 levels	Wald ratio	1	1.11073	1.03395	1.19322	0.00406018	1323	Suggestive	NA
	ebi-a-GCST90010213	epithelial cell adhesion molecule levels	Inverse variance weighted	2	1.00931	0.8399	1.21289	0.92125	1323	No evidence	NA
	ebi-a-GCST90010219	Granulins levels	Inverse variance weighted	2	1.01485	0.953289	1.08039	0.644245	1323	No evidence	NA
	ebi-a-GCST90010220	Intercellular adhesion molecule 2 levels	Inverse variance weighted	3	0.940079	0.805881	1.09662	0.431695	1323	No evidence	NA
	ebi-a-GCST90010224	Interleukin-17 receptor A levels	Inverse variance weighted	3	0.979252	0.90838	1.05565	0.584386	1323	No evidence	NA
	ebi-a-GCST90010227	Interleukin-1 receptor type 2 levels	Wald ratio	1	0.964032	0.899646	1.03303	0.298966	1323	No evidence	NA
	ebi-a-GCST90010228	Interleukin-2 receptor subunit alpha levels	Wald ratio	1	0.988954	0.931482	1.04997	0.716145	1323	No evidence	NA
	ebi-a-GCST90010233	Low-density lipoprotein receptor levels	Wald ratio	1	1.0097	0.902084	1.13016	0.866643	1323	No evidence	NA
	ebi-a-GCST90010237	Matrix extracellular phosphoglycoprotein levels	Wald ratio	1	0.94446	0.856161	1.04187	0.253852	974	No evidence	NA
	ebi-a-GCST90010244	Osteopontin levels	Wald ratio	1	1.05989	0.952427	1.17949	0.286236	1322	No evidence	NA
	ebi-a-GCST90010245	Plasminogen activator inhibitor-1 (PAI-1) levels	Wald ratio	1	1.02298	0.844028	1.23988	0.816849	1323	No evidence	NA
	ebi-a-GCST90010246	Proprotein convertase subtilisin/kexin type 9 levels	Wald ratio	1	1.08779	0.978001	1.20991	0.121091	1323	No evidence	NA
	ebi-a-GCST90010247	Platelet-derived growth factor subunit A levels	Inverse variance weighted	3	1.06056	0.975826	1.15264	0.16637	1323	No evidence	NA
	ebi-a-GCST90010251	Perlecan levels	Wald ratio	1	0.963257	0.896032	1.03553	0.310476	1323	No evidence	NA
	ebi-a-GCST90010252	Paraoxonase activity	Inverse variance weighted	5	0.943774	0.888292	1.00272	0.0611951	1322	No evidence	NA
	ebi-a-GCST90010253	Myeloblastin levels	Wald ratio	1	0.891803	0.761927	1.04382	0.15388	1323	No evidence	NA
	ebi-a-GCST90010254	Pulmonary surfactant-associated protein D levels	Inverse variance weighted	3	0.974372	0.939652	1.01037	0.160775	1316	No evidence	NA
	ebi-a-GCST90010255	Retinoic acid receptor responder protein 2 levels	Wald ratio	1	0.921613	0.820345	1.03538	0.169281	1323	No evidence	NA
	ebi-a-GCST90010259	P-selectin levels	Inverse variance weighted	2	1.04687	0.955523	1.14694	0.325472	1323	No evidence	NA
	ebi-a-GCST90010260	Tyrosine-protein phosphatase non-receptor type substrate 1 levels	Inverse variance weighted	5	1.00539	0.973453	1.03837	0.7443	1323	No evidence	NA
	ebi-a-GCST90010264	Metalloproteinase inhibitor 4 levels	Inverse variance weighted	2	0.974123	0.938032	1.0116	0.173489	1323	No evidence	NA
	ebi-a-GCST90010265	Trem-like transcript 2 protein levels	Wald ratio	1	0.926503	0.812565	1.05642	0.25419	1323	No evidence	NA
	ebi-a-GCST90010268	Tumor necrosis factor receptor superfamily member 10C levels	Inverse variance weighted	3	0.983278	0.930569	1.03897	0.548572	1323	No evidence	NA
	ebi-a-GCST90010270	Tumor necrosis factor ligand superfamily member 13B levels	Wald ratio	1	0.912144	0.751342	1.10736	0.352702	1323	No evidence	NA
	ebi-a-GCST90010272	Transferrin receptor protein 1 levels	Wald ratio	1	0.988328	0.886174	1.10226	0.832954	1323	No evidence	NA
	ebi-a-GCST90010273	Tartrate-resistant acid phosphatase type 5 levels	Inverse variance weighted	2	0.996031	0.927919	1.06914	0.912379	1323	No evidence	NA
	ebi-a-GCST90010274	Urokinase-type plasminogen activator levels	Inverse variance weighted	2	1.11089	1.00562	1.22717	0.0384171	1323	Suggestive	NA
	ebi-a-GCST90010277	Lysophosphatidic acid phosphatase type 6 levels	Inverse variance weighted	8	0.987156	0.958383	1.01679	0.391693	1311	No evidence	NA
	ebi-a-GCST90010278	Adhesion G protein-coupled receptor E2 levels	Inverse variance weighted	2	1.02629	0.916157	1.14967	0.654083	1313	No evidence	NA
	ebi-a-GCST90010284	DNA-(apurinic or apyrimidinic site) lyase levels	Wald ratio	1	0.987208	0.859617	1.13374	0.855321	1187	No evidence	NA
	ebi-a-GCST90010287	Large proline-rich protein BAG6 levels	Inverse variance weighted	2	0.974955	0.905919	1.04925	0.498467	1313	No evidence	NA
	ebi-a-GCST90010290	Coiled-coil domain-containing protein 80 levels	Wald ratio	1	0.945352	0.866089	1.03187	0.208458	1309	No evidence	NA
	ebi-a-GCST90010291	Sialomucin core protein 24 levels	Wald ratio	1	1.0053	0.930599	1.08599	0.893294	1313	No evidence	NA
	ebi-a-GCST90010292	T-cell surface glycoprotein CD1c levels	Wald ratio	1	0.988017	0.836954	1.16635	0.886763	1313	No evidence	NA
	ebi-a-GCST90010293	CD2-associated protein levels	Wald ratio	1	1.01683	0.909224	1.13718	0.769923	1313	No evidence	NA
	ebi-a-GCST90010296	Cadherin-related family member 5 levels	Inverse variance weighted	5	0.969916	0.938902	1.00195	0.0654326	1313	No evidence	NA
	ebi-a-GCST90010297	Chordin-like protein 2 levels	Wald ratio	1	0.945959	0.865688	1.03367	0.219458	1279	No evidence	NA
	ebi-a-GCST90010298	C-type lectin domain family 5 member A levels	Wald ratio	1	1.02372	0.894651	1.17141	0.733136	1313	No evidence	NA
	ebi-a-GCST90010299	CXADR-like membrane protein levels	Wald ratio	1	0.94507	0.842284	1.0604	0.336198	1313	No evidence	NA
	ebi-a-GCST90010300	Calsyntenin-2 levels	Wald ratio	1	1.02837	0.909175	1.1632	0.656233	1313	No evidence	NA
	ebi-a-GCST90010301	Clusterin-like protein 1 levels	Wald ratio	1	0.964859	0.893704	1.04168	0.360051	1313	No evidence	NA
	ebi-a-GCST90010302	Catechol O-methyltransferase levels	Wald ratio	1	1.01173	0.931585	1.09878	0.781738	1239	No evidence	NA
	ebi-a-GCST90010304	Pro-cathepsin H levels	Inverse variance weighted	3	1.02557	0.990247	1.06215	0.157981	1278	No evidence	NA
	ebi-a-GCST90010306	Aromatic-L-amino-acid decarboxylase levels	Wald ratio	1	0.965174	0.870393	1.07028	0.501487	180	No evidence	NA
	ebi-a-GCST90010307	Dipeptidyl peptidase 2 levels	Wald ratio	1	0.995999	0.946069	1.04856	0.878568	1290	No evidence	NA
	ebi-a-GCST90010309	Ectonucleotide pyrophosphatase/phosphodiesterase family member 7 levels	Inverse variance weighted	2	0.972767	0.938538	1.00824	0.130859	1313	No evidence	NA
	ebi-a-GCST90010310	Ectonucleoside triphosphate diphosphohydrolase 5 levels	Inverse variance weighted	5	0.992125	0.933609	1.05431	0.7988	1313	No evidence	NA
	ebi-a-GCST90010313	Fc receptor-like protein 1 levels	Wald ratio	1	1.01248	0.939049	1.09166	0.746725	1313	No evidence	NA
	ebi-a-GCST90010314	Peptidyl-prolyl cis-trans isomerase FKBP4 levels	Wald ratio	1	0.979129	0.904694	1.05969	0.601087	1120	No evidence	NA
	ebi-a-GCST90010318	Insulin-like growth factor-binding protein-like 1 levels	Inverse variance weighted	2	0.996347	0.941579	1.0543	0.899046	1312	No evidence	NA
	ebi-a-GCST90010320	Kallikrein-10 levels	Inverse variance weighted	3	0.980956	0.93672	1.02728	0.414095	1312	No evidence	NA
	ebi-a-GCST90010322	Leukocyte immunoglobulin-like receptor subfamily A member 5 levels	Wald ratio	1	1.00242	0.905765	1.1094	0.962697	1313	No evidence	NA
	ebi-a-GCST90010323	Leucine-rich repeats and immunoglobulin-like domains protein 1 levels	Wald ratio	1	1.00979	0.961632	1.06036	0.695952	1313	No evidence	NA
	ebi-a-GCST90010324	Low-density lipoprotein receptor-related protein 11 levels	Inverse variance weighted	2	0.994905	0.93014	1.06418	0.881762	1313	No evidence	NA
	ebi-a-GCST90010326	Meprin A subunit beta levels	Inverse variance weighted	2	0.967579	0.655798	1.42759	0.868087	1200	No evidence	NA
	ebi-a-GCST90010332	Neuronal pentraxin receptor levels	Inverse variance weighted	8	1.02897	0.990377	1.06906	0.143143	1313	No evidence	NA
	ebi-a-GCST90010334	Paired immunoglobulin-like type 2 receptor beta levels	Inverse variance weighted	3	1.00782	0.977145	1.03946	0.621333	1313	No evidence	NA
	ebi-a-GCST90010336	Dihydropteridine reductase levels	Inverse variance weighted	2	0.986851	0.918945	1.05978	0.715942	1313	No evidence	NA
	ebi-a-GCST90010339	Inactive tyrosine-protein kinase transmembrane receptor ROR1 levels	Wald ratio	1	1.0275	0.897515	1.1763	0.69425	1313	No evidence	NA
	ebi-a-GCST90010340	Reticulon-4 receptor levels	Wald ratio	1	1.00623	0.904479	1.11944	0.909047	1312	No evidence	NA
	ebi-a-GCST90010342	Syndecan-4 levels	Wald ratio	1	1.10653	0.985132	1.24289	0.0877575	1313	No evidence	NA
	ebi-a-GCST90010345	Serpin B8 levels	Wald ratio	1	0.98501	0.923244	1.05091	0.647568	1254	No evidence	NA
	ebi-a-GCST90010346	Sialic acid-binding Ig-like lectin 7 levels	Wald ratio	1	1.20477	1.03569	1.40145	0.0157529	1313	Suggestive	NA
	ebi-a-GCST90010349	Scavenger receptor cysteine-rich domain-containing group B protein levels	Wald ratio	1	1.01246	0.924495	1.1088	0.789383	1272	No evidence	NA
	ebi-a-GCST90010350	Sulfatase-modifying factor 2 levels	Inverse variance weighted	6	0.984453	0.945682	1.02481	0.444674	1312	No evidence	NA
	ebi-a-GCST90010352	Thimet oligopeptidase levels	Wald ratio	1	0.977781	0.898792	1.06371	0.601087	1313	No evidence	NA
	ebi-a-GCST90010353	Thyrotropin subunit beta levels	Wald ratio	1	0.922178	0.817032	1.04086	0.189623	1285	No evidence	NA
	ebi-a-GCST90010355	Thymidine phosphorylase levels	Wald ratio	1	0.932937	0.837778	1.0389	0.20599	1313	No evidence	NA
	ebi-a-GCST90010356	Tyrosine-protein kinase receptor TYRO3 levels	Wald ratio	1	1.02575	0.923059	1.13987	0.636639	1313	No evidence	NA
	ebi-a-GCST90010358	Versican core protein levels	Wald ratio	1	0.996429	0.865199	1.14756	0.960397	1313	No evidence	NA
	ebi-a-GCST90011994	Interleukin-8 levels	Inverse variance weighted	2	1.12444	0.847632	1.49165	0.415945	21758	No evidence	NA
	ebi-a-GCST90011995	Vascular endothelial growth factor levels	Inverse variance weighted	5	1.00413	0.937825	1.07513	0.905806	21758	No evidence	NA
	ebi-a-GCST90011996	Adrenomedullin levels	Inverse variance weighted	4	0.935821	0.782077	1.11979	0.468822	21758	No evidence	NA
	ebi-a-GCST90011998	Growth differentiation factor-15 levels	Inverse variance weighted	3	1.07969	0.963068	1.21044	0.188597	21758	No evidence	NA
	ebi-a-GCST90011999	Placenta growth factor levels	Wald ratio	1	1.09369	0.836155	1.43054	0.513274	21758	No evidence	NA
	ebi-a-GCST90012000	E-selectin levels	Inverse variance weighted	9	0.858407	0.786946	0.936356	0.000575598	21758	Suggestive	NA
	ebi-a-GCST90012001	Epidermal growth factor levels	Wald ratio	1	1.16591	0.912594	1.48953	0.219381	21758	No evidence	NA
	ebi-a-GCST90012002	Osteoprotegerin levels	Inverse variance weighted	7	0.988512	0.881936	1.10797	0.842648	21758	No evidence	NA
	ebi-a-GCST90012004	Interleukin-1-receptor antagonist levels	Inverse variance weighted	4	1.03915	0.937857	1.15138	0.463024	21758	No evidence	NA
	ebi-a-GCST90012005	Interleukin-6 levels	Inverse variance weighted	2	0.991273	0.796567	1.23357	0.937383	21758	No evidence	NA
	ebi-a-GCST90012006	Cystatin-B levels	Inverse variance weighted	5	0.932948	0.871015	0.999285	0.0476586	21758	Suggestive	NA
	ebi-a-GCST90012007	Monocyte chemoattractant protein-1 levels	Inverse variance weighted	6	1.0507	0.874864	1.26187	0.596617	21758	No evidence	NA
	ebi-a-GCST90012008	Kallikrein-6 levels	Inverse variance weighted	2	1.12919	0.955855	1.33395	0.153008	21758	No evidence	NA
	ebi-a-GCST90012009	Galectin-3 levels	Inverse variance weighted	8	0.986833	0.920224	1.05826	0.71009	21758	No evidence	NA
	ebi-a-GCST90012010	Proteinase-activated receptor 1 levels	Inverse variance weighted	3	0.997196	0.836902	1.18819	0.974944	21758	No evidence	NA
	ebi-a-GCST90012011	TNF-related apoptosis-inducing ligand levels	Inverse variance weighted	8	0.940323	0.872701	1.01318	0.106094	21758	No evidence	NA
	ebi-a-GCST90012012	kallikrein-11 levels	Inverse variance weighted	3	1.07499	1.00424	1.15072	0.0373552	21758	Suggestive	NA
	ebi-a-GCST90012013	Angiopoietin-1 receptor levels	Inverse variance weighted	9	0.972211	0.873844	1.08165	0.604568	21758	No evidence	NA
	ebi-a-GCST90012014	Tissue factor levels	Inverse variance weighted	7	0.830943	0.673887	1.0246	0.083163	21758	No evidence	NA
	ebi-a-GCST90012015	Tumor necrosis factor receptor 1 levels	Inverse variance weighted	3	0.930323	0.699661	1.23703	0.619327	21758	No evidence	NA
	ebi-a-GCST90012016	Platelet-derived growth factor subunit B levels	Inverse variance weighted	7	0.960271	0.801958	1.14984	0.659185	21758	No evidence	NA
	ebi-a-GCST90012017	Interleukin-27 levels	Inverse variance weighted	12	0.982427	0.926688	1.04152	0.551881	21758	No evidence	NA
	ebi-a-GCST90012018	Macrophage colony-stimulating factor 1 levels	Wald ratio	1	1.00112	0.834606	1.20087	0.990335	21758	No evidence	NA
	ebi-a-GCST90012019	C-X-C motif chemokine 1 levels	Inverse variance weighted	2	1.01969	0.909871	1.14275	0.737378	21758	No evidence	NA
	ebi-a-GCST90012020	Lectin-like oxidized LDL receptor 1 levels	Inverse variance weighted	8	0.997909	0.873344	1.14024	0.975451	21758	No evidence	NA
	ebi-a-GCST90012021	TNF-related apoptosis-inducing ligand receptor 2 levels	Inverse variance weighted	4	1.08487	0.976456	1.20532	0.129402	21758	No evidence	NA
	ebi-a-GCST90012022	Fibroblast growth factor 23 levels	Inverse variance weighted	7	1.05341	0.818835	1.35518	0.6856	21758	No evidence	NA
	ebi-a-GCST90012023	Stem cell factor levels	Inverse variance weighted	14	1.00854	0.853609	1.1916	0.920367	21758	No evidence	NA
	ebi-a-GCST90012024	Interleukin-18 levels	Inverse variance weighted	8	0.985063	0.873346	1.11107	0.806418	21758	No evidence	NA
	ebi-a-GCST90012025	Interleukin-6 receptor subunit alpha levels	Inverse variance weighted	7	0.972365	0.914771	1.03358	0.36833	21758	No evidence	NA
	ebi-a-GCST90012026	Tumor necrosis factor receptor 2 levels	Inverse variance weighted	6	0.930858	0.790918	1.09556	0.388683	21758	No evidence	NA
	ebi-a-GCST90012027	Matrix metalloproteinase-3 levels	Inverse variance weighted	7	0.994137	0.926946	1.0662	0.869194	21758	No evidence	NA
	ebi-a-GCST90012028	Heat shock 27 kDa protein levels	Inverse variance weighted	2	0.989022	0.77472	1.26261	0.929408	21758	No evidence	NA
	ebi-a-GCST90012029	Tumor necrosis factor ligand superfamily member 14 levels	Inverse variance weighted	2	1.01484	0.922567	1.11634	0.761962	21758	No evidence	NA
	ebi-a-GCST90012031	Myeloperoxidase levels	Inverse variance weighted	10	0.996335	0.858178	1.15673	0.96155	21758	No evidence	NA
	ebi-a-GCST90012033	Matrix metalloproteinase-1 levels	Inverse variance weighted	7	0.98804	0.907737	1.07545	0.78085	21758	No evidence	NA
	ebi-a-GCST90012034	Resistin levels	Inverse variance weighted	13	0.988819	0.880837	1.11004	0.848863	21758	No evidence	NA
	ebi-a-GCST90012035	Tumor necrosis factor receptor superfamily member 6 levels	Inverse variance weighted	3	0.991595	0.878391	1.11939	0.891449	21758	No evidence	NA
	ebi-a-GCST90012036	Pappalysin-1 levels	Inverse variance weighted	7	1.0246	0.933424	1.12467	0.609342	21758	No evidence	NA
	ebi-a-GCST90012037	Pentraxin-related protein PTX3 levels	Inverse variance weighted	4	1.04049	0.927221	1.16759	0.499711	21758	No evidence	NA
	ebi-a-GCST90012038	Renin levels	Inverse variance weighted	4	0.834444	0.642215	1.08421	0.175485	21758	No evidence	NA
	ebi-a-GCST90012039	Chitinase-3-like protein 1 levels	Inverse variance weighted	7	1.06209	0.959644	1.17548	0.244411	21758	No evidence	NA
	ebi-a-GCST90012040	ST2 protein levels	Inverse variance weighted	9	0.974364	0.826315	1.14894	0.757429	21758	No evidence	NA
	ebi-a-GCST90012041	Kidney injury molecule 1 levels	Inverse variance weighted	13	0.948972	0.859089	1.04826	0.302228	21758	No evidence	NA
	ebi-a-GCST90012043	Membrane-bound aminopeptidase P levels	Inverse variance weighted	4	1.01393	0.903192	1.13824	0.814657	21758	No evidence	NA
	ebi-a-GCST90012044	TNF-related activation-induced cytokine levels	Inverse variance weighted	6	0.995817	0.879968	1.12692	0.947039	21758	No evidence	NA
	ebi-a-GCST90012045	Hepatocyte growth factor levels	Inverse variance weighted	2	1.00052	0.815637	1.22732	0.995987	21758	No evidence	NA
	ebi-a-GCST90012046	P-selectin glycoprotein ligand 1 levels	Inverse variance weighted	5	1.05791	0.881626	1.26945	0.544962	21758	No evidence	NA
	ebi-a-GCST90012047	Myoglobin levels	Inverse variance weighted	2	1.1101	0.785694	1.56845	0.55365	21758	No evidence	NA
	ebi-a-GCST90012048	Thrombomodulin levels	Inverse variance weighted	6	1.10112	0.899342	1.34817	0.350962	21758	No evidence	NA
	ebi-a-GCST90012049	Pro-interleukin-16 levels	Inverse variance weighted	6	0.982656	0.922913	1.04627	0.584559	21758	No evidence	NA
	ebi-a-GCST90012050	Matrix metalloproteinase-10 levels	Inverse variance weighted	6	1.0274	0.940075	1.12283	0.550913	21758	No evidence	NA
	ebi-a-GCST90012051	Urokinase plasminogen activator surface receptor levels	Inverse variance weighted	6	0.93686	0.801571	1.09498	0.412414	21758	No evidence	NA
	ebi-a-GCST90012052	C-C motif chemokine 4 levels	Inverse variance weighted	6	0.984356	0.900378	1.07617	0.728924	21758	No evidence	NA
	ebi-a-GCST90012053	Cathepsin D levels	Inverse variance weighted	6	0.960021	0.865662	1.06466	0.439559	21758	No evidence	NA
	ebi-a-GCST90012054	Receptor for advanced glycosylation end products levels	Inverse variance weighted	8	0.894879	0.780797	1.02563	0.110426	21758	No evidence	NA
	ebi-a-GCST90012055	C-C motif chemokine 3 levels	Inverse variance weighted	6	0.97896	0.879215	1.09002	0.698137	21758	No evidence	NA
	ebi-a-GCST90012056	Matrix metalloproteinase-7 levels	Inverse variance weighted	4	1.04871	0.9343	1.17712	0.419711	21758	No evidence	NA
	ebi-a-GCST90012057	C-X-C motif chemokine 6 levels	Inverse variance weighted	4	1.00699	0.941724	1.07677	0.838607	21758	No evidence	NA
	ebi-a-GCST90012058	Melusin levels	Wald ratio	1	1.10649	0.880621	1.39029	0.385025	21758	No evidence	NA
	ebi-a-GCST90012059	C-X-C motif chemokine 16 levels	Inverse variance weighted	11	1.0724	0.884908	1.29961	0.475914	21758	No evidence	NA
	ebi-a-GCST90012060	Dickkopf-related protein 1 levels	Inverse variance weighted	9	0.993994	0.865999	1.14091	0.931737	21758	No evidence	NA
	ebi-a-GCST90012061	SIR2-like protein 2 levels	Inverse variance weighted	2	1.13207	0.875772	1.46338	0.343551	21758	No evidence	NA
	ebi-a-GCST90012062	Galanin peptide levels	Inverse variance weighted	5	1.01231	0.90814	1.12844	0.825193	21758	No evidence	NA
	ebi-a-GCST90012063	Agouti-related protein levels	Inverse variance weighted	3	0.948638	0.691817	1.3008	0.743404	21758	No evidence	NA
	ebi-a-GCST90012064	Protein S100-A12 levels	Inverse variance weighted	3	1.02038	0.918735	1.13327	0.706288	21758	No evidence	NA
	ebi-a-GCST90012065	Tumor necrosis factor receptor superfamily member 5 levels	Inverse variance weighted	3	0.975428	0.905642	1.05059	0.511253	21758	No evidence	NA
	ebi-a-GCST90012066	Tissue-type plasminogen activator levels	Inverse variance weighted	2	1.03963	0.737859	1.46481	0.824199	21758	No evidence	NA
	ebi-a-GCST90012067	Proheparin-binding EGF-like growth factor levels	Inverse variance weighted	6	1.09446	0.935968	1.2798	0.258088	21758	No evidence	NA
	ebi-a-GCST90012068	Endothelial cell-specific molecule 1 levels	Inverse variance weighted	2	0.998366	0.808008	1.23357	0.98791	21758	No evidence	NA
	ebi-a-GCST90012069	vascular endothelial growth factor D levels	Inverse variance weighted	4	1.07628	0.942649	1.22884	0.277134	21758	No evidence	NA
	ebi-a-GCST90012070	Matrix metalloproteinase-12 levels	Inverse variance weighted	7	1.01526	0.950088	1.08491	0.654544	21758	No evidence	NA
	ebi-a-GCST90012071	Spondin-1 levels	Inverse variance weighted	2	1.01355	0.8877	1.15723	0.842328	21758	No evidence	NA
	ebi-a-GCST90012072	Caspase 8 levels	Inverse variance weighted	2	0.941376	0.770001	1.15089	0.555694	21758	No evidence	NA
	ebi-a-GCST90012073	Cathepsin L1 levels	Inverse variance weighted	11	0.883809	0.801067	0.975097	0.013784	21758	Suggestive	NA
	ebi-a-GCST90012074	CX3CL1 levels	Inverse variance weighted	6	0.866138	0.609509	1.23082	0.422788	21758	No evidence	NA
	ebi-a-GCST90012075	Fatty acid-binding protein, adipocyte levels	Inverse variance weighted	2	1.09044	0.794849	1.49597	0.591457	21758	No evidence	NA
	ebi-a-GCST90012077	C-C motif chemokine 20 levels	Inverse variance weighted	2	1.11275	0.8616	1.4371	0.41302	21758	No evidence	NA
	ebi-a-GCST90012078	Ovarian cancer-related tumor marker CA 125 levels	Inverse variance weighted	4	1.0968	1.02852	1.16962	0.00484062	21758	Probable	NA
	ebi-a-GCST90012080	Follistatin levels	Inverse variance weighted	4	0.829042	0.667949	1.02899	0.0889819	21758	No evidence	NA
	ebi-a-GCST90012081	Platelet endothelial cell adhesion molecule levels	Inverse variance weighted	3	0.946306	0.821334	1.09029	0.445037	21758	No evidence	NA
	ebi-a-GCST90012082	N-terminal prohormone brain natriuretic peptide levels	Wald ratio	1	1.00084	0.863179	1.16045	0.99116	21758	No evidence	NA
	ebi-a-GCST90012083	Eosinophil cationic protein levels	Inverse variance weighted	2	1.01844	0.732519	1.41595	0.913479	21758	No evidence	NA
	ebi-a-GCST90012104	Bioavailable testosterone levels	Inverse variance weighted	105	0.88295	0.719513	1.08351	0.233265	382988	No evidence	NA
	ebi-a-GCST90012105	Estradiol levels	Inverse variance weighted	13	0.210247	0.037742	1.1712	0.0751322	206927	No evidence	NA
	ebi-a-GCST90012110	Sex hormone-binding globulin levels adjusted for BMI	Inverse variance weighted	438	1.08681	0.902244	1.30913	0.380671	368929	No evidence	NA
	ebi-a-GCST90012111	Sex hormone-binding globulin levels	Inverse variance weighted	369	1.13542	0.937071	1.37576	0.194803	370125	No evidence	NA
	ebi-a-GCST90012114	Total testosterone levels	Inverse variance weighted	170	0.772154	0.606331	0.983326	0.0360536	425097	Suggestive	NA
	ebi-a-GCST90013405	Liver enzyme levels (alanine transaminase)	Inverse variance weighted	240	0.845895	0.436495	1.63928	0.620041	437267	No evidence	NA
	ebi-a-GCST90013422	Ultradistal forearm bone mineral density	Inverse variance weighted	12	1.13481	1.01891	1.2639	0.0214072	21907	Suggestive	NA
	ebi-a-GCST90014240	Forced expiratory volume in 1 second x sex interaction	Inverse variance weighted	2	0.967296	0.487027	1.92117	0.924334	303612	No evidence	NA
	ebi-a-GCST90014242	Peak expiratory flow x sex interaction	Inverse variance weighted	3	0.949814	0.518053	1.74142	0.867778	303612	No evidence	NA
	ebi-a-GCST90014266	Retinal nerve fibre layer (RNFL) thickness	Inverse variance weighted	25	1.02349	0.982392	1.06631	0.266822	31434	No evidence	NA
	ebi-a-GCST90014267	Ganglion cell inner plexiform layer (GCIPL) thickness	Inverse variance weighted	22	0.995546	0.971896	1.01977	0.71595	31434	No evidence	NA
	ebi-a-GCST90014287	DNA methylation-estimated granulocyte proportions	Inverse variance weighted	2	2.27455	0.0305536	169.328	0.708624	34470	No evidence	NA
	ebi-a-GCST90014288	DNA methylation GrimAge acceleration	Inverse variance weighted	4	0.929309	0.853453	1.01191	0.0914959	34467	No evidence	NA
	ebi-a-GCST90014289	DNA methylation Hannum age acceleration	Inverse variance weighted	9	1.01297	0.96349	1.06499	0.614059	34449	No evidence	NA
	ebi-a-GCST90014290	Intrinsic epigenetic age acceleration	Inverse variance weighted	23	1.00282	0.968714	1.03812	0.873401	34461	No evidence	NA
	ebi-a-GCST90014291	DNA methylation-estimated plasminogen activator inhibitor-1 levels	Inverse variance weighted	5	1.00004	0.999964	1.00011	0.32571	34448	No evidence	NA
	ebi-a-GCST90014292	DNA methylation PhenoAge acceleration	Inverse variance weighted	11	0.991595	0.956893	1.02756	0.642355	34463	No evidence	NA
	ebi-a-GCST90016666	Liver volume	Inverse variance weighted	11	0.948828	0.738951	1.21831	0.680468	32860	No evidence	NA
	ebi-a-GCST90016667	Spleen volume	Inverse variance weighted	32	1.18417	1.00717	1.39227	0.0407054	32860	Suggestive	NA
	ebi-a-GCST90016668	Lung volume	Inverse variance weighted	7	0.605768	0.329302	1.11434	0.106992	32860	No evidence	NA
	ebi-a-GCST90016669	Pancreas volume	Inverse variance weighted	15	0.953042	0.604757	1.50191	0.835806	31758	No evidence	NA
	ebi-a-GCST90016670	Kidney volume	Inverse variance weighted	11	1.29965	0.999582	1.68979	0.0503619	32860	No evidence	NA
	ebi-a-GCST90016671	Visceral adipose tissue volume	Inverse variance weighted	5	1.01191	0.626807	1.63363	0.961348	32860	No evidence	NA
	ebi-a-GCST90016672	Abdominal subcutaneous adipose tissue volume	Inverse variance weighted	2	1.20222	0.819457	1.76378	0.346295	32860	No evidence	NA
	ebi-a-GCST90016673	Percent liver fat	Inverse variance weighted	10	1.02525	0.924672	1.13678	0.635909	32858	No evidence	NA
	ebi-a-GCST90016674	Liver iron content	Inverse variance weighted	7	0.977947	0.854524	1.1192	0.74596	32858	No evidence	NA
	ebi-a-GCST90016675	Pancreas fat	Inverse variance weighted	8	1.01384	0.520274	1.97565	0.967782	25617	No evidence	NA
	ebi-a-GCST90016676	Pancreas iron content	Wald ratio	1	0.167414	0.0874523	0.320487	6.8694e-08	25617	Suggestive	NA
	ebi-a-GCST90020053	Frailty index	Inverse variance weighted	15	1.06801	0.705208	1.61747	0.756016	175226	No evidence	NA
	fetuin_a_plasma_level	Fetuin_a_plasma_level	Wald ratio	1	1.54921	0.937411	2.56031	0.0876663	7963	No evidence	Males and Females
	gamma-linoleic acid (18:3n6)	Gamma-linoleic acid (18:3n6)	Inverse variance weighted	2	0.225657	0.033047	1.54087	0.128789	8631	No evidence	Males and Females
	hormone measurement, estradiol measurement PMID:26014426	Hormone measurement, estradiol measurement	Wald ratio	1	1.28176	0.975554	1.68409	0.0746997	2913	No evidence	Males and Females
	hormone measurement, progesterone measurement PMID:26014426	Hormone measurement, progesterone measurement	Inverse variance weighted	3	0.953807	0.828441	1.09814	0.510662	2913	No evidence	Males and Females
	ieu-a-1011	Years of schooling	Inverse variance weighted	22	0.808247	0.56004	1.16646	0.25538	162028	No evidence	Females
	ieu-a-1012	Plasma cortisol	Wald ratio	1	1.02409	0.711942	1.47309	0.897903	12589	No evidence	Males and Females
	ieu-a-1041	Intracranial volume	Wald ratio	1	0.999992	0.999989	0.999994	9.78355e-12	10944	Suggestive	Males and Females
	ieu-a-1043	Amygdala volume	Wald ratio	1	1.00064	0.998745	1.00253	0.509446	7875	No evidence	Males and Females
	ieu-a-1045	Hippocampus volume	Inverse variance weighted	2	0.999914	0.99908	1.00075	0.840127	13163	No evidence	Males and Females
	ieu-a-1047	Putamen volume	Inverse variance weighted	4	1.00006	0.999706	1.00042	0.733682	13145	No evidence	Males and Females
	ieu-a-1107	Urinary albumin-to-creatinine ratio	Wald ratio	1	1.27021	0.61507	2.62316	0.517999	54450	No evidence	Males and Females
	ieu-a-1239	Years of schooling	Inverse variance weighted	297	0.757755	0.642015	0.89436	0.00103721	766345	Suggestive	Males and Females
	ieu-a-1283	Alcohol consumption	Inverse variance weighted	4	1.73507	0.811866	3.70809	0.154992	112176	No evidence	Males and Females
	ieu-a-51	Hip circumference	Inverse variance weighted	16	0.958114	0.672987	1.36404	0.812334	127908	No evidence	Females
	ieu-a-63	Waist circumference	Inverse variance weighted	16	0.958114	0.672987	1.36404	0.812334	127908	No evidence	Females
	ieu-a-73	Waist-to-hip ratio	Inverse variance weighted	28	1.22668	0.85233	1.76546	0.27139	212094	No evidence	Males and Females
	ieu-a-75	Waist-to-hip ratio	Inverse variance weighted	21	1.00359	0.804343	1.25219	0.974698	117976	No evidence	Females
	ieu-a-974	Body mass index	Inverse variance weighted	36	1.15637	0.952131	1.40442	0.142842	171575	No evidence	Females
	ieu-a-999	Body fat	Inverse variance weighted	10	1.01609	0.738825	1.39741	0.92178	100705	No evidence	Males and Females
	ieu-b-24	Age Of Smoking Initiation	Inverse variance weighted	7	0.598138	0.232592	1.53818	0.286214	257349	No evidence	Males and Females
	ieu-b-25	Cigarettes per Day	Inverse variance weighted	22	0.928132	0.817131	1.05421	0.251115	225752	No evidence	Males and Females
	ieu-b-29	basophil cell count	Inverse variance weighted	189	1.02557	0.897107	1.17243	0.711554	473992	No evidence	Males and Females
	ieu-b-30	white blood cell count	Inverse variance weighted	471	0.962535	0.883851	1.04822	0.38017	562241	No evidence	Males and Females
	ieu-b-31	monocyte cell count	Inverse variance weighted	483	0.983974	0.921666	1.05049	0.62835	521592	No evidence	Males and Females
	ieu-b-32	lymphocyte cell count	Inverse variance weighted	480	0.979448	0.902631	1.0628	0.61824	521924	No evidence	Males and Females
	ieu-b-33	eosinophil cell count	Inverse variance weighted	422	0.956551	0.870759	1.0508	0.354176	474227	No evidence	Males and Females
	ieu-b-34	neutrophil cell count	Inverse variance weighted	404	0.957322	0.873046	1.04973	0.353583	519287	No evidence	Males and Females
	ieu-b-35	C-Reactive protein level	Inverse variance weighted	51	0.976039	0.887399	1.07353	0.617591	204402	No evidence	Males and Females
	ieu-b-38	systolic blood pressure	Inverse variance weighted	433	1.00128	0.994537	1.00806	0.71123	679432	No evidence	Males and Females
	ieu-b-39	diastolic blood pressure	Inverse variance weighted	437	0.994215	0.982088	1.00649	0.354196	745357	No evidence	Males and Females
	ieu-b-40	body mass index	Inverse variance weighted	476	1.10101	0.985382	1.23021	0.0891556	789125	No evidence	Males and Females
	ieu-b-4879	telomere length	Inverse variance weighted	136	1.09591	0.948256	1.26655	0.214828	472174	No evidence	Males and Females
	ieu-b-73	Alcoholic drinks per week	Inverse variance weighted	32	0.737514	0.47268	1.15073	0.179778	532042	No evidence	Males and Females
	iron biomarker measurement, serum iron measurement PMID:25352340	Iron biomarker measurement, serum iron measurement	Inverse variance weighted	3	0.934955	0.781965	1.11788	0.460682	48972	No evidence	Males and Females
	linoleic acid (18:2n6)	Linoleic acid (18:2n6)	Inverse variance weighted	2	1.0176	0.995732	1.03994	0.115483	8631	No evidence	Males and Females
	low density lipoprotein cholesterol measurement PMID:24097068	Low density lipoprotein cholesterol measurement	Inverse variance weighted	45	0.971259	0.891675	1.05794	0.503755	93982	No evidence	Males and Females
	met-a-304	Tryptophan	Inverse variance weighted	18	4.34979	0.566527	33.3976	0.157475	5592	No evidence	Males and Females
	met-a-314	Mannose	Wald ratio	1	2.04519	0.994457	4.20611	0.051788	7345	No evidence	Males and Females
	met-a-316	Uridine	Inverse variance weighted	3	0.130867	0.0195554	0.875772	0.0360138	7354	Suggestive	Males and Females
	met-a-319	Arachidonate (20:4n6)	Wald ratio	1	0.581698	0.291527	1.16069	0.124242	7367	No evidence	Males and Females
	met-a-320	Deoxycholate	Wald ratio	1	1.04693	0.431871	2.53794	0.919141	4934	No evidence	Males and Females
	met-a-321	Margarate (17:0)	Wald ratio	1	0.553531	0.144002	2.12773	0.389284	7349	No evidence	Males and Females
	met-a-322	Inosine	Wald ratio	1	0.837577	0.538668	1.30235	0.431281	2639	No evidence	Males and Females
	met-a-326	Lysine	Wald ratio	1	0.280655	0.0257772	3.05569	0.296923	7363	No evidence	Males and Females
	met-a-327	Methionine	Wald ratio	1	0.261456	0.00203835	33.5366	0.588048	7347	No evidence	Males and Females
	met-a-328	Malate	Wald ratio	1	2.19104	0.291716	16.4566	0.445789	6946	No evidence	Males and Females
	met-a-329	Palmitate (16:0)	Wald ratio	1	0.318635	0.0235761	4.30642	0.389284	7352	No evidence	Males and Females
	met-a-330	Nonadecanoate (19:0)	Wald ratio	1	0.387166	0.0446363	3.3582	0.389284	7335	No evidence	Males and Females
	met-a-331	Stearate (18:0)	Inverse variance weighted	2	1.41038	0.0454528	43.7634	0.844448	7355	No evidence	Males and Females
	met-a-332	Oleate (18:1n9)	Wald ratio	1	11.8817	1.32347	106.67	0.0270857	7323	Suggestive	Males and Females
	met-a-333	Pentadecanoate (15:0)	Wald ratio	1	1.14752	0.0886715	14.8504	0.916108	7063	No evidence	Males and Females
	met-a-335	Pipecolate	Wald ratio	1	0.725228	0.235159	2.23659	0.576083	7345	No evidence	Males and Females
	met-a-337	5-oxoproline	Wald ratio	1	1.20389	0.4937	2.93569	0.683268	7354	No evidence	Males and Females
	met-a-338	Pantothenate	Wald ratio	1	0.975208	0.139258	6.82929	0.979831	7160	No evidence	Males and Females
	met-a-339	4-acetamidobutanoate	Inverse variance weighted	2	3.78081	0.962519	14.8512	0.0567446	6523	No evidence	Males and Females
	met-a-344	N-acetylalanine	Wald ratio	1	33.3553	0.375094	2966.12	0.125586	7271	No evidence	Males and Females
	met-a-349	Heptanoate (7:0)	Inverse variance weighted	2	0.633687	0.070832	5.66918	0.683232	7355	No evidence	Males and Females
	met-a-350	Laurate (12:0)	Inverse variance weighted	2	0.384434	0.0385194	3.83677	0.415389	7346	No evidence	Males and Females
	met-a-354	Cortisone	Wald ratio	1	0.0283356	0.00119061	0.674368	0.0275509	7136	Suggestive	Males and Females
	met-a-355	Proline	Inverse variance weighted	3	1.07061	0.369676	3.10058	0.899918	7367	No evidence	Males and Females
	met-a-356	Citrulline	Inverse variance weighted	4	0.663101	0.132466	3.31936	0.617109	7325	No evidence	Males and Females
	met-a-357	Biliverdin	Wald ratio	1	0.814687	0.610279	1.08756	0.16437	6252	No evidence	Males and Females
	met-a-359	Gamma-glutamylglutamine	Inverse variance weighted	3	2.50749	0.475015	13.2364	0.278804	7226	No evidence	Males and Females
	met-a-360	Gamma-glutamyltyrosine	Inverse variance weighted	5	0.654418	0.153369	2.79236	0.566788	7037	No evidence	Males and Females
	met-a-361	Hypoxanthine	Wald ratio	1	1.87891	0.392061	9.00448	0.430197	6941	No evidence	Males and Females
	met-a-362	Betaine	Inverse variance weighted	3	1.02371	0.366427	2.86003	0.964336	7357	No evidence	Males and Females
	met-a-366	Pelargonate (9:0)	Wald ratio	1	0.110803	0.00437416	2.80679	0.182157	7356	No evidence	Males and Females
	met-a-368	Beta-hydroxyisovalerate	Wald ratio	1	0.513256	0.0620678	4.24425	0.536036	6864	No evidence	Males and Females
	met-a-373	X-03094	Inverse variance weighted	5	0.897761	0.348279	2.31416	0.823346	7356	No evidence	Males and Females
	met-a-375	Kynurenine	Inverse variance weighted	3	1.44938	0.602232	3.48819	0.407518	7368	No evidence	Males and Females
	met-a-378	Acetylphosphate	Inverse variance weighted	2	1.29614	0.0839052	20.0223	0.852663	7345	No evidence	Males and Females
	met-a-379	Carnitine	Inverse variance weighted	16	1.01585	0.332476	3.10385	0.977981	7349	No evidence	Males and Females
	met-a-381	N-acetylornithine	Inverse variance weighted	2	1.00981	0.652884	1.56185	0.965019	7146	No evidence	Males and Females
	met-a-382	N1-methyladenosine	Wald ratio	1	0.0731475	0.0004429	12.0807	0.315508	7365	No evidence	Males and Females
	met-a-383	3-methyl-2-oxovalerate	Inverse variance weighted	3	0.641485	0.0413649	9.94811	0.750919	7331	No evidence	Males and Females
	met-a-385	3-phenylpropionate (hydrocinnamate)	Wald ratio	1	2.27155	0.712682	7.24016	0.165357	5829	No evidence	Males and Females
	met-a-393	X-04499--3,4-dihydroxybutyrate	Wald ratio	1	0.728947	0.120024	4.42715	0.731215	6549	No evidence	Males and Females
	met-a-396	X-18601	Inverse variance weighted	2	1.03112	0.314301	3.38278	0.959676	7226	No evidence	Males and Females
	met-a-399	Indolelactate	Wald ratio	1	2.29296	0.374801	14.0279	0.369176	6939	No evidence	Males and Females
	met-a-402	Eicosapentaenoate (EPA; 20:5n3)	Wald ratio	1	0.437497	0.167854	1.1403	0.0907644	7367	No evidence	Males and Females
	met-a-403	Estrone 3-sulfate	Wald ratio	1	1.23074	0.890494	1.70099	0.208566	257	No evidence	Males and Females
	met-a-409	Docosahexaenoate (DHA; 22:6n3)	Wald ratio	1	0.953098	0.178901	5.07765	0.955117	7369	No evidence	Males and Females
	met-a-412	X-06246	Wald ratio	1	0.274771	0.0445937	1.69304	0.163785	5275	No evidence	Males and Females
	met-a-414	X-06307	Wald ratio	1	0.622261	0.27944	1.38566	0.245462	1643	No evidence	Males and Females
	met-a-417	Myo-inositol	Inverse variance weighted	2	0.696636	0.0485774	9.99028	0.790199	7354	No evidence	Males and Females
	met-a-419	1,5-anhydroglucitol (1,5-AG)	Inverse variance weighted	3	1.31525	0.597355	2.89592	0.49619	7301	No evidence	Males and Females
	met-a-421	3-methyl-2-oxobutyrate	Wald ratio	1	5.60103	0.443882	70.6755	0.182839	7203	No evidence	Males and Females
	met-a-422	1,6-anhydroglucose	Wald ratio	1	0.571138	0.242044	1.34769	0.200977	3422	No evidence	Males and Females
	met-a-424	1-oleoylglycerol (1-monoolein)	Wald ratio	1	1.19525	0.438774	3.25592	0.727217	5436	No evidence	Males and Females
	met-a-425	1-stearoylglycerol (1-monostearin)	Wald ratio	1	0.330406	0.0351945	3.10185	0.332421	6556	No evidence	Males and Females
	met-a-426	X-08402	Inverse variance weighted	2	1.64647	0.893291	3.03469	0.109976	7284	No evidence	Males and Females
	met-a-427	2-hydroxyisobutyrate	Inverse variance weighted	2	0.251595	0.0311315	2.03332	0.195546	6180	No evidence	Males and Females
	met-a-429	4-methyl-2-oxopentanoate	Inverse variance weighted	2	6.28232	1.10976	35.564	0.037733	7329	Suggestive	Males and Females
	met-a-430	Phenyllactate (PLA)	Wald ratio	1	1.30955	0.287952	5.9556	0.727104	5702	No evidence	Males and Females
	met-a-431	Homocitrulline	Wald ratio	1	1.18272	0.447651	3.12481	0.734951	3950	No evidence	Males and Females
	met-a-432	Aspartylphenylalanine	Wald ratio	1	0.956386	0.482766	1.89466	0.898267	3838	No evidence	Males and Females
	met-a-433	Levulinate (4-oxovalerate)	Inverse variance weighted	2	0.948198	0.130967	6.86493	0.957999	6535	No evidence	Males and Females
	met-a-434	Palmitoylcarnitine	Wald ratio	1	0.354742	0.0783774	1.60559	0.178515	7259	No evidence	Males and Females
	met-a-435	X-08988	Inverse variance weighted	2	1.29717	0.415153	4.05309	0.654432	7329	No evidence	Males and Females
	met-a-440	X-10395	Wald ratio	1	0.527034	0.0746848	3.71916	0.520574	7340	No evidence	Males and Females
	met-a-441	X-10429	Wald ratio	1	0.524954	0.0734982	3.74943	0.520574	6388	No evidence	Males and Females
	met-a-444	X-10510	Inverse variance weighted	3	2.06575	0.917707	4.64997	0.0796792	7347	No evidence	Males and Females
	met-a-445	1-linoleoylglycerol (1-monolinolein)	Wald ratio	1	1.13351	0.513155	2.50383	0.756603	2759	No evidence	Males and Females
	met-a-446	Indoleacetate	Inverse variance weighted	2	0.388443	0.108158	1.39507	0.147171	7180	No evidence	Males and Females
	met-a-449	N-acetylglycine	Inverse variance weighted	2	0.946911	0.58015	1.54553	0.827246	6715	No evidence	Males and Females
	met-a-450	Bilirubin (Z,Z)	Wald ratio	1	0.870904	0.716731	1.05824	0.16437	6393	No evidence	Males and Females
	met-a-451	Creatine	Wald ratio	1	1.04379	0.494934	2.20131	0.910363	7373	No evidence	Males and Females
	met-a-457	N-(2-furoyl)glycine	Wald ratio	1	1.00255	0.635233	1.58228	0.991259	522	No evidence	Males and Females
	met-a-460	Androsterone sulfate	Inverse variance weighted	3	0.982941	0.697696	1.38481	0.921624	7338	No evidence	Males and Females
	met-a-461	3-carboxy-4-methyl-5-propyl-2-furanpropanoate (CMPF)	Wald ratio	1	1.5913	0.839574	3.01608	0.154448	7363	No evidence	Males and Females
	met-a-462	3-(4-hydroxyphenyl)lactate	Wald ratio	1	0.737183	0.138238	3.93119	0.721059	7346	No evidence	Males and Females
	met-a-463	Acetylcarnitine	Inverse variance weighted	2	0.666604	0.226313	1.96348	0.461837	7356	No evidence	Males and Females
	met-a-464	Serine	Inverse variance weighted	3	1.57655	0.595917	4.17092	0.359073	7349	No evidence	Males and Females
	met-a-467	Hexanoylcarnitine	Inverse variance weighted	4	0.948715	0.572481	1.57221	0.838133	7340	No evidence	Males and Females
	met-a-470	Glycochenodeoxycholate	Wald ratio	1	0.535902	0.257718	1.11436	0.094899	6687	No evidence	Males and Females
	met-a-471	2-aminobutyrate	Inverse variance weighted	2	0.704908	0.161596	3.07493	0.641709	7365	No evidence	Males and Females
	met-a-472	Scyllo-inositol	Wald ratio	1	0.571209	0.254738	1.28084	0.174076	6119	No evidence	Males and Females
	met-a-473	Dodecanedioate	Wald ratio	1	0.563957	0.152343	2.08771	0.391038	5130	No evidence	Males and Females
	met-a-474	Gamma-glutamylvaline	Wald ratio	1	3.25859	0.155856	68.1295	0.446301	7307	No evidence	Males and Females
	met-a-475	Indolepropionate	Wald ratio	1	2.1314	0.778097	5.83844	0.141027	7358	No evidence	Males and Females
	met-a-476	Butyrylcarnitine	Inverse variance weighted	4	1.18427	0.938397	1.49456	0.154311	7349	No evidence	Males and Females
	met-a-477	Myristoleate (14:1n5)	Wald ratio	1	1.59886	0.549295	4.6539	0.389284	7355	No evidence	Males and Females
	met-a-478	Dehydroisoandrosterone sulfate (DHEA-S)	Inverse variance weighted	2	1.19482	0.652711	2.1872	0.563925	7346	No evidence	Males and Females
	met-a-479	Propionylcarnitine	Inverse variance weighted	4	0.842501	0.339749	2.08921	0.711478	7364	No evidence	Males and Females
	met-a-481	Caprylate (8:0)	Inverse variance weighted	2	1.11536	0.0614193	20.2546	0.941163	7355	No evidence	Males and Females
	met-a-482	10-undecenoate (11:1n1)	Inverse variance weighted	2	1.25185	0.676156	2.31771	0.474755	7358	No evidence	Males and Females
	met-a-483	Docosapentaenoate (n3 DPA; 22:5n3)	Wald ratio	1	0.504549	0.141758	1.79581	0.290904	7373	No evidence	Males and Females
	met-a-484	X-11204	Inverse variance weighted	2	1.44537	0.136093	15.3504	0.759934	5584	No evidence	Males and Females
	met-a-485	X-02269	Inverse variance weighted	2	1.17407	0.493318	2.79424	0.716788	7256	No evidence	Males and Females
	met-a-489	X-11247	Wald ratio	1	1.51734	0.863436	2.66646	0.147188	6970	No evidence	Males and Females
	met-a-490	X-11261	Inverse variance weighted	2	1.01396	0.604086	1.70192	0.958167	7322	No evidence	Males and Females
	met-a-491	Bilirubin (E,E)*	Wald ratio	1	0.834357	0.646389	1.07699	0.16437	7303	No evidence	Males and Females
	met-a-492	X-02249	Wald ratio	1	1.41319	0.456315	4.37657	0.548737	7369	No evidence	Males and Females
	met-a-495	X-11315	Inverse variance weighted	3	0.963255	0.413767	2.24247	0.930803	7337	No evidence	Males and Females
	met-a-496	X-11317	Inverse variance weighted	2	6.29046	1.1888	33.2855	0.030506	5598	Suggestive	Males and Females
	met-a-497	1-linoleoylglycerophosphoethanolamine*	Inverse variance weighted	2	1.88347	0.973352	3.64457	0.0601347	7369	No evidence	Males and Females
	met-a-498	X-11327	Inverse variance weighted	2	0.709768	0.0584351	8.62102	0.787861	7229	No evidence	Males and Females
	met-a-499	X-11334	Wald ratio	1	1.76326	0.259764	11.9689	0.561612	5211	No evidence	Males and Females
	met-a-500	3-dehydrocarnitine*	Inverse variance weighted	3	0.73553	0.202342	2.67371	0.640878	7361	No evidence	Males and Females
	met-a-501	Pyroglutamine*	Inverse variance weighted	4	0.817324	0.50473	1.32352	0.412074	7354	No evidence	Males and Females
	met-a-502	C-glycosyltryptophan*	Wald ratio	1	1.23341	0.138022	11.0222	0.851079	1756	No evidence	Males and Females
	met-a-504	X-11381	Wald ratio	1	0.907602	0.152203	5.41214	0.91525	7308	No evidence	Males and Females
	met-a-505	X-03056--N-[3-(2-Oxopyrrolidin-1-yl)propyl]acetamide	Inverse variance weighted	4	0.957002	0.535165	1.71135	0.88218	7363	No evidence	Males and Females
	met-a-506	X-11412	Wald ratio	1	2.82122	0.154143	51.6357	0.484375	6497	No evidence	Males and Females
	met-a-507	X-01911	Wald ratio	1	1.10484	0.545731	2.23677	0.781738	6000	No evidence	Males and Females
	met-a-509	X-11423--O-sulfo-L-tyrosine	Inverse variance weighted	2	0.076597	2.51524e-05	233.262	0.53015	7318	No evidence	Males and Females
	met-a-510	X-09789	Wald ratio	1	0.749793	0.29395	1.91253	0.546682	7356	No evidence	Males and Females
	met-a-513	X-11440	Inverse variance weighted	3	1.04385	0.59503	1.8312	0.881042	7250	No evidence	Males and Females
	met-a-514	X-11441	Wald ratio	1	0.810072	0.600321	1.09311	0.168297	6642	No evidence	Males and Females
	met-a-515	X-11442	Wald ratio	1	0.809915	0.60004	1.0932	0.168297	6712	No evidence	Males and Females
	met-a-516	X-11444	Wald ratio	1	1.33472	0.423376	4.20777	0.622123	7313	No evidence	Males and Females
	met-a-517	X-11445--5-alpha-pregnan-3beta,20alpha-disulfate	Inverse variance weighted	3	1.25235	0.696601	2.25149	0.452102	2537	No evidence	Males and Females
	met-a-518	X-11452	Wald ratio	1	0.581992	0.230495	1.46951	0.252026	6150	No evidence	Males and Females
	met-a-519	X-11469	Inverse variance weighted	3	0.880762	0.396304	1.95744	0.755335	7330	No evidence	Males and Females
	met-a-520	X-11470	Wald ratio	1	2.30796	0.763804	6.97387	0.138228	6857	No evidence	Males and Females
	met-a-521	X-11478	Wald ratio	1	0.898785	0.477841	1.69055	0.740598	6169	No evidence	Males and Females
	met-a-522	X-11483	Wald ratio	1	0.83515	0.357109	1.95311	0.677701	4274	No evidence	Males and Females
	met-a-524	X-11491	Inverse variance weighted	3	1.67972	1.14292	2.46864	0.00829089	6200	Suggestive	Males and Females
	met-a-526	HWESASXX*	Inverse variance weighted	2	1.37748	0.795974	2.38383	0.252409	1711	No evidence	Males and Females
	met-a-527	X-11521	Wald ratio	1	1.30457	0.265464	6.41108	0.743438	6753	No evidence	Males and Females
	met-a-528	X-11529	Inverse variance weighted	2	1.21415	1.06108	1.3893	0.00476791	6250	Suggestive	Males and Females
	met-a-529	X-11530	Wald ratio	1	0.812446	0.606242	1.08879	0.16437	6967	No evidence	Males and Females
	met-a-531	X-11538	Inverse variance weighted	2	1.58846	1.10669	2.27994	0.01208	7355	Suggestive	Males and Females
	met-a-534	X-11550	Wald ratio	1	3.65024	0.117258	113.631	0.460439	7329	No evidence	Males and Females
	met-a-536	X-11593--O-methylascorbate*	Inverse variance weighted	6	1.16663	0.657561	2.06982	0.598281	7344	No evidence	Males and Females
	met-a-537	Adrenate (22:4n6)	Wald ratio	1	0.459014	0.178413	1.18093	0.106297	7330	No evidence	Males and Females
	met-a-539	ADSGEGDFXAEGGGVR*	Inverse variance weighted	2	1.17846	0.858412	1.61784	0.309781	3659	No evidence	Males and Females
	met-a-540	X-11786--methylcysteine	Wald ratio	1	0.706323	0.307634	1.62171	0.412281	2773	No evidence	Males and Females
	met-a-541	X-11787	Inverse variance weighted	2	1.21926	0.476388	3.12056	0.679266	7362	No evidence	Males and Females
	met-a-542	X-11792	Inverse variance weighted	3	1.18222	0.958662	1.45792	0.117524	2391	No evidence	Males and Females
	met-a-543	X-11793--oxidized bilirubin*	Inverse variance weighted	2	0.803851	0.574539	1.12469	0.202576	7166	No evidence	Males and Females
	met-a-545	X-11799	Wald ratio	1	0.959166	0.710795	1.29432	0.785103	4817	No evidence	Males and Females
	met-a-548	X-11820	Wald ratio	1	1.36583	0.534337	3.49125	0.514978	5512	No evidence	Males and Females
	met-a-555	X-11858	Wald ratio	1	0.716546	0.461257	1.11313	0.138043	3221	No evidence	Males and Females
	met-a-558	1-arachidonoylglycerophosphocholine*	Inverse variance weighted	3	0.828903	0.290566	2.36462	0.725692	7063	No evidence	Males and Females
	met-a-559	1-palmitoleoylglycerophosphocholine*	Wald ratio	1	1.87816	0.447241	7.8872	0.389284	7364	No evidence	Males and Females
	met-a-560	X-11905	Inverse variance weighted	2	1.98908	1.24593	3.17549	0.00396076	4409	Suggestive	Males and Females
	met-a-562	X-12013	Wald ratio	1	0.954707	0.751021	1.21364	0.705002	474	No evidence	Males and Females
	met-a-566	X-12038	Wald ratio	1	2.64083	0.200382	34.8035	0.460439	7315	No evidence	Males and Females
	met-a-568	X-12040	Inverse variance weighted	2	0.9998	0.885724	1.12857	0.997419	171	No evidence	Males and Females
	met-a-570	X-12063	Inverse variance weighted	6	1.05543	0.761726	1.46237	0.745774	6797	No evidence	Males and Females
	met-a-572	Gamma-glutamylphenylalanine	Wald ratio	1	0.549416	0.0160382	18.8211	0.739762	7306	No evidence	Males and Females
	met-a-573	Isobutyrylcarnitine	Inverse variance weighted	3	1.04485	0.667661	1.63512	0.847743	7365	No evidence	Males and Females
	met-a-576	Palmitoleate (16:1n7)	Wald ratio	1	1.60091	0.548399	4.67344	0.389284	7327	No evidence	Males and Females
	met-a-577	Alpha-ketoglutarate	Wald ratio	1	0.723198	0.342349	1.52772	0.395692	1118	No evidence	Males and Females
	met-a-578	Erythronate*	Inverse variance weighted	3	0.739816	0.136402	4.01261	0.726838	7307	No evidence	Males and Females
	met-a-580	X-12092	Inverse variance weighted	5	0.974195	0.859412	1.10431	0.682717	7089	No evidence	Males and Females
	met-a-581	X-12093	Inverse variance weighted	2	0.932397	0.729125	1.19234	0.576916	2759	No evidence	Males and Females
	met-a-582	X-12094	Wald ratio	1	3.37426	0.684734	16.6278	0.135025	7044	No evidence	Males and Females
	met-a-583	X-12095--N1-methyl-3-pyridone-4-carboxamide	Wald ratio	1	3.93818	0.652561	23.7667	0.135025	7269	No evidence	Males and Females
	met-a-584	X-12100--hydroxytryptophan*	Inverse variance weighted	2	0.914515	0.167039	5.00684	0.917949	7066	No evidence	Males and Females
	met-a-587	X-12188	Inverse variance weighted	2	0.983917	0.844524	1.14632	0.835209	296	No evidence	Males and Females
	met-a-588	X-12189	Inverse variance weighted	2	1.09524	0.918893	1.30542	0.309804	102	No evidence	Males and Females
	met-a-596	X-12244--N-acetylcarnosine	Inverse variance weighted	3	1.21395	0.456595	3.22753	0.69756	6279	No evidence	Males and Females
	met-a-601	ADpSGEGDFXAEGGGVR*	Inverse variance weighted	2	2.80739	0.460688	17.1079	0.262936	3845	No evidence	Males and Females
	met-a-602	1-eicosatrienoylglycerophosphocholine*	Inverse variance weighted	2	1.5536	0.627295	3.84776	0.341015	7362	No evidence	Males and Females
	met-a-607	1-eicosadienoylglycerophosphocholine*	Wald ratio	1	3.72943	0.740089	18.7932	0.110662	6506	No evidence	Males and Females
	met-a-608	X-12435	Wald ratio	1	1.01336	0.848711	1.20996	0.883338	176	No evidence	Males and Females
	met-a-609	X-12441--12-hydroxyeicosatetraenoate (12-HETE)	Wald ratio	1	0.704222	0.531464	0.933136	0.0146095	2725	Suggestive	Males and Females
	met-a-610	X-12442--5,8-tetradecadienoate	Wald ratio	1	0.666144	0.318551	1.39302	0.280438	7334	No evidence	Males and Females
	met-a-613	X-12456	Inverse variance weighted	2	2.00377	1.26574	3.17211	0.00302193	4533	Suggestive	Males and Females
	met-a-615	Octanoylcarnitine	Inverse variance weighted	3	0.961608	0.611184	1.51295	0.865556	7345	No evidence	Males and Females
	met-a-616	Alpha-hydroxyisovalerate	Inverse variance weighted	3	1.3468	0.739006	2.45448	0.330901	7222	No evidence	Males and Females
	met-a-618	Decanoylcarnitine	Inverse variance weighted	3	0.90111	0.549156	1.47863	0.680267	7320	No evidence	Males and Females
	met-a-623	5-dodecenoate (12:1n7)	Wald ratio	1	1.75192	0.488786	6.27931	0.389284	7322	No evidence	Males and Females
	met-a-624	Stearidonate (18:4n3)	Wald ratio	1	0.492904	0.18771	1.29431	0.15093	7330	No evidence	Males and Females
	met-a-626	10-nonadecenoate (19:1n9)	Wald ratio	1	6.26459	1.23094	31.8823	0.0270857	7345	Suggestive	Males and Females
	met-a-627	Epiandrosterone sulfate	Inverse variance weighted	2	0.906588	0.670137	1.22647	0.524755	7326	No evidence	Males and Females
	met-a-629	X-12510--2-aminooctanoic acid	Inverse variance weighted	3	1.2568	0.901867	1.75141	0.177028	7132	No evidence	Males and Females
	met-a-630	X-12524	Inverse variance weighted	2	7.96996	0.359849	176.519	0.189076	7362	No evidence	Males and Females
	met-a-631	Bilirubin (E,Z or Z,E)*	Wald ratio	1	0.751133	0.501804	1.12434	0.16437	4961	No evidence	Males and Females
	met-a-633	X-12556	Inverse variance weighted	2	0.408494	0.127652	1.30721	0.131404	7049	No evidence	Males and Females
	met-a-634	1-arachidonoylglycerophosphoinositol*	Inverse variance weighted	4	0.963548	0.263755	3.52002	0.955202	7351	No evidence	Males and Females
	met-a-636	X-12644	Inverse variance weighted	3	2.7448	0.901555	8.3566	0.0754768	7347	No evidence	Males and Females
	met-a-638	Asparagine	Inverse variance weighted	2	0.891214	0.287021	2.76726	0.842082	7316	No evidence	Males and Females
	met-a-640	X-12696	Inverse variance weighted	2	1.37994	0.475393	4.0056	0.553642	6994	No evidence	Males and Females
	met-a-641	X-12704	Wald ratio	1	1.81189	0.965862	3.39897	0.0640568	1766	No evidence	Males and Females
	met-a-642	X-12712	Inverse variance weighted	2	1.02459	0.847717	1.23838	0.801588	75	No evidence	Males and Females
	met-a-649	X-12740	Wald ratio	1	1.57551	0.863144	2.87581	0.138704	3491	No evidence	Males and Females
	met-a-650	X-12749	Wald ratio	1	2.7413	0.252429	29.7698	0.407267	6755	No evidence	Males and Females
	met-a-652	Isovalerylcarnitine	Inverse variance weighted	3	1.20241	0.402131	3.59535	0.741511	7344	No evidence	Males and Females
	met-a-653	Stearoylcarnitine	Wald ratio	1	0.364969	0.0835322	1.59462	0.180326	6768	No evidence	Males and Females
	met-a-654	1-stearoylglycerophosphoethanolamine	Wald ratio	1	1.60651	0.438811	5.88148	0.474004	6929	No evidence	Males and Females
	met-a-656	Bradykinin, des-arg(9)	Inverse variance weighted	3	1.10958	0.960053	1.28239	0.159137	4452	No evidence	Males and Females
	met-a-661	X-12798	Inverse variance weighted	3	1.2242	0.941705	1.59143	0.13072	7119	No evidence	Males and Females
	met-a-665	X-12844	Inverse variance weighted	3	1.18048	0.470645	2.96088	0.723606	7322	No evidence	Males and Females
	met-a-667	X-12850	Inverse variance weighted	3	1.18418	0.81755	1.71524	0.371148	1212	No evidence	Males and Females
	met-a-668	Laurylcarnitine	Wald ratio	1	0.49461	0.157745	1.55085	0.227275	4925	No evidence	Males and Females
	met-a-670	X-12855	Inverse variance weighted	2	0.700518	0.270906	1.81142	0.462759	4800	No evidence	Males and Females
	met-a-671	X-12990--docosapentaenoic acid (n6-DPA)	Wald ratio	1	0.551407	0.224753	1.35282	0.193587	2545	No evidence	Males and Females
	met-a-673	X-13069	Wald ratio	1	0.401077	0.120972	1.32976	0.135185	6381	No evidence	Males and Females
	met-a-675	X-13215	Inverse variance weighted	2	3.96742	0.510816	30.8143	0.187604	5885	No evidence	Males and Females
	met-a-677	Phenylacetylglutamine	Wald ratio	1	1.03825	0.39669	2.7174	0.939047	7364	No evidence	Males and Females
	met-a-678	Pro-hydroxy-pro	Wald ratio	1	0.121035	0.0128431	1.14064	0.0650338	7344	No evidence	Males and Females
	met-a-679	N2,N2-dimethylguanosine	Inverse variance weighted	2	3.39215	0.423779	27.1526	0.249736	4900	No evidence	Males and Females
	met-a-680	Cysteine-glutathione disulfide	Wald ratio	1	0.808314	0.416405	1.56908	0.529461	1982	No evidence	Males and Females
	met-a-681	Oleoylcarnitine	Wald ratio	1	0.393128	0.100883	1.53197	0.178515	7263	No evidence	Males and Females
	met-a-682	1-arachidonoylglycerophosphoethanolamine*	Inverse variance weighted	3	1.27338	0.265538	6.10646	0.762534	7350	No evidence	Males and Females
	met-a-683	X-13429	Inverse variance weighted	3	1.377	1.07571	1.76269	0.0111085	5953	Suggestive	Males and Females
	met-a-684	X-13431--nonanoylcarnitine*	Inverse variance weighted	2	1.19385	0.897447	1.58814	0.223652	6234	No evidence	Males and Females
	met-a-685	X-13435	Inverse variance weighted	2	1.5252	0.686678	3.38764	0.29984	6543	No evidence	Males and Females
	met-a-686	X-13477	Wald ratio	1	2.39936	0.517729	11.1195	0.263307	5694	No evidence	Males and Females
	met-a-689	2-stearoylglycerophosphocholine*	Wald ratio	1	1.39035	0.269454	7.17405	0.693847	7291	No evidence	Males and Females
	met-a-690	2-linoleoylglycerophosphocholine*	Wald ratio	1	2.91929	0.408269	20.8742	0.285775	6538	No evidence	Males and Females
	met-a-691	X-13496	Inverse variance weighted	2	2.34929	0.18706	29.5048	0.508246	7217	No evidence	Males and Females
	met-a-693	X-13548	Inverse variance weighted	2	0.595924	0.0612624	5.79679	0.655612	5768	No evidence	Males and Females
	met-a-697	2-methylbutyroylcarnitine	Wald ratio	1	1.1829	0.137108	10.2054	0.878578	7007	No evidence	Males and Females
	met-a-698	Hydroxyisovaleroyl carnitine	Inverse variance weighted	2	0.765896	0.312256	1.87857	0.560141	5306	No evidence	Males and Females
	met-a-699	Glutaroyl carnitine	Inverse variance weighted	8	1.07898	0.668446	1.74164	0.755676	7256	No evidence	Males and Females
	met-a-700	X-13658	Wald ratio	1	1.00341	0.584842	1.72155	0.990134	1383	No evidence	Males and Females
	met-a-701	X-13671	Wald ratio	1	1.60765	0.276092	9.3612	0.597369	6883	No evidence	Males and Females
	met-a-702	2-tetradecenoyl carnitine	Wald ratio	1	0.512685	0.149376	1.75963	0.288307	6595	No evidence	Males and Females
	met-a-704	X-13741	Wald ratio	1	0.93847	0.429793	2.04919	0.873368	5035	No evidence	Males and Females
	met-a-706	1-oleoylglycerophosphoethanolamine	Wald ratio	1	1.9062	0.469026	7.74714	0.367198	7302	No evidence	Males and Females
	met-a-707	1-palmitoylglycerophosphoethanolamine	Inverse variance weighted	2	1.4718	0.526324	4.11571	0.461336	7317	No evidence	Males and Females
	met-a-709	Tetradecanedioate	Inverse variance weighted	2	1.38326	0.772219	2.47781	0.275324	5629	No evidence	Males and Females
	met-a-710	2-hydroxypalmitate	Wald ratio	1	0.167358	0.00612515	4.57275	0.289484	7348	No evidence	Males and Females
	met-a-711	Hexadecanedioate	Inverse variance weighted	3	1.43162	0.941407	2.1771	0.0934092	6447	No evidence	Males and Females
	met-a-712	Dihomo-linolenate (20:3n3 or n6)	Inverse variance weighted	2	1.81831	0.611057	5.41071	0.282522	7358	No evidence	Males and Females
	met-a-713	X-13859	Wald ratio	1	0.702213	0.031701	15.5548	0.823016	6604	No evidence	Males and Females
	met-a-717	X-14086	Wald ratio	1	0.942561	0.380598	2.33428	0.898267	2651	No evidence	Males and Females
	met-a-719	X-14189--leucylalanine	Inverse variance weighted	2	0.46088	0.0518848	4.09388	0.486971	2709	No evidence	Males and Females
	met-a-720	X-14205--alpha-glutamyltyrosine	Inverse variance weighted	2	0.821864	0.471087	1.43383	0.489621	1489	No evidence	Males and Females
	met-a-721	X-14208--phenylalanylserine	Inverse variance weighted	2	0.897047	0.588374	1.36766	0.613615	1657	No evidence	Males and Females
	met-a-722	X-14304--leucylalanine	Inverse variance weighted	2	0.42235	0.0408085	4.37113	0.469744	2400	No evidence	Males and Females
	met-a-725	X-14473	Wald ratio	1	0.360783	0.127692	1.01937	0.0543795	6486	No evidence	Males and Females
	met-a-728	X-14625	Wald ratio	1	1.40702	0.209959	9.42896	0.724969	7092	No evidence	Males and Females
	met-a-729	X-14626	Inverse variance weighted	2	2.30532	1.13692	4.6745	0.0205697	6464	Suggestive	Males and Females
	met-a-732	X-14662	Wald ratio	1	2.45806	1.05634	5.7198	0.0368692	3977	Suggestive	Males and Females
	met-a-735	Octadecanedioate	Inverse variance weighted	2	1.61467	0.740458	3.52099	0.228374	6876	No evidence	Males and Females
	met-a-739	Dimethylarginine (SDMA + ADMA)	Wald ratio	1	1.8383	0.0510394	66.2108	0.739163	6940	No evidence	Males and Females
	met-a-742	Succinylcarnitine	Inverse variance weighted	7	0.702344	0.373958	1.3191	0.27187	6552	No evidence	Males and Females
	met-a-743	Tryptophan betaine	Wald ratio	1	1.03538	0.745882	1.43725	0.835384	7014	No evidence	Males and Females
	met-a-746	5alpha-androstan-3beta,17beta-diol disulfate	Inverse variance weighted	3	1.18517	0.700687	2.00464	0.526384	6934	No evidence	Males and Females
	met-a-747	4-androsten-3beta,17beta-diol disulfate 1*	Inverse variance weighted	2	1.12624	0.894957	1.4173	0.310718	7355	No evidence	Males and Females
	met-a-748	4-androsten-3beta,17beta-diol disulfate 2*	Inverse variance weighted	2	3.00374	1.55136	5.81582	0.0011037	7333	Suggestive	Males and Females
	met-a-751	Palmitoyl sphingomyelin	Inverse variance weighted	2	1.8166	0.304456	10.8391	0.512434	7366	No evidence	Males and Females
	met-a-753	Cis-4-decenoyl carnitine	Inverse variance weighted	2	0.982553	0.413205	2.3364	0.968232	7219	No evidence	Males and Females
	met-b-121	NK:%Eff	Wald ratio	1	0.923874	0.706887	1.20747	0.56211	434	No evidence	Females
	met-b-128	B:%Mature	Wald ratio	1	1.1506	0.889634	1.48812	0.285104	448	No evidence	Females
	met-b-143	CD32 on pDC	Wald ratio	1	1.01133	0.771409	1.32586	0.93503	457	No evidence	Females
	met-b-144	CD27 on IgA+B	Wald ratio	1	0.98985	0.774534	1.26502	0.93503	459	No evidence	Females
	met-b-146	CD27 on IgG+B	Wald ratio	1	0.990407	0.785529	1.24872	0.93503	459	No evidence	Females
	met-b-147	CD161 on CD4mem	Wald ratio	1	0.990044	0.778346	1.25932	0.93503	414	No evidence	Females
	met-b-148	PD1 on CD4mem	Wald ratio	1	0.98872	0.752699	1.29875	0.93503	451	No evidence	Females
	met-b-150	CD32 on mDC	Wald ratio	1	1.19382	0.923256	1.54368	0.176677	456	No evidence	Females
	met-b-151	CD34 on Stem	Inverse variance weighted	2	1.13098	0.916606	1.3955	0.251005	423	No evidence	Females
	met-b-155	CD27 on CD4 T	Wald ratio	1	0.991029	0.797968	1.2308	0.93503	460	No evidence	Females
	met-b-156	CD39 on CD4 T	Wald ratio	1	0.999919	0.886166	1.12827	0.99895	457	No evidence	Females
	met-b-157	CD27 on CD8 T	Wald ratio	1	0.99299	0.838461	1.176	0.93503	460	No evidence	Females
	met-b-159	CD123 on 11c+123+DC	Inverse variance weighted	6	1.02072	0.910072	1.14483	0.726076	419	No evidence	Females
	met-b-162	CD32 on 11c+123+DC	Inverse variance weighted	2	1.05537	0.799489	1.39314	0.703666	460	No evidence	Females
	met-b-165	CD8:%TM-like	Wald ratio	1	1.00869	0.819213	1.24199	0.93503	454	No evidence	Females
	met-b-178	CD4:%RTE	Wald ratio	1	1.0209	0.783318	1.33054	0.878361	454	No evidence	Females
	met-b-179	CD8:%SCM	Wald ratio	1	1.10034	0.916446	1.32113	0.305438	427	No evidence	Females
	met-b-189	CD4:%Treg(39+73-)	Wald ratio	1	0.979352	0.847392	1.13186	0.777517	456	No evidence	Females
	met-b-191	CD4:%Treg(39+)	Wald ratio	1	0.979676	0.84962	1.12964	0.777517	458	No evidence	Females
	met-b-192	CD4:%Treg(39-73+)	Wald ratio	1	0.956843	0.779893	1.17394	0.6724	419	No evidence	Females
	met-b-193	CD4:%Treg(73+)	Wald ratio	1	0.955811	0.775162	1.17856	0.6724	419	No evidence	Females
	met-b-194	CD4:%Treg(39+73+)	Wald ratio	1	0.974726	0.832846	1.14078	0.749762	452	No evidence	Females
	met-b-204	CD4mem:%preTh17 (2)	Wald ratio	1	1.05127	0.810076	1.36427	0.70693	433	No evidence	Females
	met-b-211	CD4mem:%cFTH (1)	Wald ratio	1	1.10779	0.856763	1.43237	0.43491	412	No evidence	Females
	met-b-239	NKeff:%337+	Wald ratio	1	0.903592	0.678282	1.20374	0.488446	457	No evidence	Females
	met-b-247	NKeff:%314-R7-	Wald ratio	1	1.07521	0.92962	1.24361	0.328616	459	No evidence	Females
	met-b-249	NKearly:%337+158b+	Wald ratio	1	0.799261	0.61917	1.03173	0.0854003	458	No evidence	Females
	met-b-250	NKearly:%335+314-	Wald ratio	1	1.06337	0.940037	1.20289	0.328616	461	No evidence	Females
	met-b-251	NKearly:%337+	Wald ratio	1	1.07665	0.816896	1.41901	0.600063	458	No evidence	Females
	met-b-268	1c+mDC:%32+	Wald ratio	1	0.905159	0.743396	1.10212	0.321204	460	No evidence	Females
	met-c-838	Acetoacetate	Inverse variance weighted	2	1.14371	0.787829	1.66034	0.480157	19257	No evidence	Males and Females
	met-c-839	Acetate	Wald ratio	1	1.08577	0.668831	1.76261	0.739227	24742	No evidence	Males and Females
	met-c-840	Alanine	Inverse variance weighted	6	0.88453	0.69396	1.12743	0.321626	22569	No evidence	Males and Females
	met-c-842	Apolipoprotein A-I	Inverse variance weighted	11	1.06001	0.943803	1.19052	0.325266	18400	No evidence	Males and Females
	met-c-846	3-hydroxybutyrate	Wald ratio	1	0.786222	0.491228	1.25837	0.3162	24147	No evidence	Males and Females
	met-c-852	22:6, docosahexaenoic acid	Inverse variance weighted	6	0.922862	0.782245	1.08876	0.341211	13498	No evidence	Males and Females
	met-c-854	Description of average fatty acid chain length, not actual carbon number	Wald ratio	1	1.13745	0.736665	1.75627	0.561195	13473	No evidence	Males and Females
	met-c-855	Omega-3 fatty acids	Inverse variance weighted	6	0.861	0.73847	1.00386	0.0560309	13544	No evidence	Males and Females
	met-c-856	Omega-6 fatty acids	Inverse variance weighted	13	1.07587	0.967182	1.19678	0.178337	13502	No evidence	Males and Females
	met-c-857	Omega-7, omega-9 and saturated fatty acids	Inverse variance weighted	7	0.955091	0.8233	1.10798	0.544175	13506	No evidence	Males and Females
	met-c-858	Free cholesterol	Inverse variance weighted	15	1.03818	0.944417	1.14125	0.437825	13497	No evidence	Males and Females
	met-c-860	Glutamine	Inverse variance weighted	5	1.11423	0.948414	1.30904	0.188265	24167	No evidence	Males and Females
	met-c-862	Glycoproteins	Inverse variance weighted	11	1.00004	0.916153	1.0916	0.999362	18726	No evidence	Males and Females
	met-c-863	Glycoprotein acetyls	Inverse variance weighted	9	1.0419	0.851229	1.27527	0.690633	19270	No evidence	Males and Females
	met-c-873	Isoleucine	Wald ratio	1	0.693083	0.478998	1.00285	0.051788	22549	No evidence	Males and Females
	met-c-893	18:2, linoleic acid (LA)	Inverse variance weighted	16	1.05598	0.969431	1.15026	0.211867	13523	No evidence	Males and Females
	met-c-894	Lactate	Inverse variance weighted	2	0.746056	0.432073	1.28821	0.293151	22644	No evidence	Males and Females
	met-c-897	Leucine	Inverse variance weighted	3	0.96	0.689078	1.33744	0.809321	22500	No evidence	Males and Females
	met-c-916	Mono-unsaturated fatty acids	Inverse variance weighted	6	0.963504	0.832891	1.1146	0.616913	13535	No evidence	Males and Females
	met-c-917	Other polyunsaturated fatty acids than 18:2	Inverse variance weighted	11	0.939618	0.875417	1.00853	0.0845529	13549	No evidence	Males and Females
	met-c-918	Phosphatidylcholine and other cholines	Inverse variance weighted	6	1.05805	0.944236	1.18557	0.33116	13539	No evidence	Males and Females
	met-c-920	Pyruvate	Inverse variance weighted	2	0.719398	0.524887	0.98599	0.0405869	22529	Suggestive	Males and Females
	met-c-933	Serum total cholesterol	Inverse variance weighted	23	1.03542	0.958657	1.11834	0.375768	21488	No evidence	Males and Females
	met-c-935	Sphingomyelins	Inverse variance weighted	9	0.967628	0.856872	1.0927	0.595696	13471	No evidence	Males and Females
	met-c-937	Total phosphoglycerides	Inverse variance weighted	9	1.04882	0.918674	1.19741	0.480705	13514	No evidence	Males and Females
	met-c-940	Valine	Inverse variance weighted	5	1.03991	0.865859	1.24895	0.675385	24898	No evidence	Males and Females
	moderate_to_vigourous_PA	moderate_to_vigourous_PA	Inverse variance weighted	6	1.01897	0.626098	1.65836	0.939726	592552	No evidence	Males and Females
	prot-a-1	APOBEC1 complementation factor	Wald ratio	1	1.02103	0.915059	1.13927	0.709708	3301	No evidence	Males and Females
	prot-a-10	Histo-blood group ABO system transferase	Inverse variance weighted	3	1.0751	1.0493	1.10155	5.17188e-09	3301	Suggestive	Males and Females
	prot-a-100	Angiopoietin-related protein 7	Wald ratio	1	0.957609	0.770553	1.19007	0.696058	3301	No evidence	Males and Females
	prot-a-1000	RNA-binding protein EWS	Inverse variance weighted	2	1.002	0.942292	1.06548	0.949271	3301	No evidence	Males and Females
	prot-a-1002	Exosome complex component RRP40	Wald ratio	1	0.987598	0.879363	1.10916	0.833105	3301	No evidence	Males and Females
	prot-a-1003	Exostosin-like 2	Wald ratio	1	0.995576	0.882511	1.12313	0.942535	3301	No evidence	Males and Females
	prot-a-1004	Ezrin	Wald ratio	1	0.997735	0.931027	1.06922	0.948785	3301	No evidence	Males and Females
	prot-a-1005	Coagulation factor Xa	Inverse variance weighted	5	0.9357	0.870261	1.00606	0.0723889	3301	No evidence	Males and Females
	prot-a-1006	Coagulation Factor X	Inverse variance weighted	3	0.943469	0.846397	1.05167	0.293502	3301	No evidence	Males and Females
	prot-a-1008	Tissue Factor	Wald ratio	1	0.963156	0.803903	1.15396	0.683931	3301	No evidence	Males and Females
	prot-a-1009	Coagulation Factor VIII	Inverse variance weighted	2	1.18747	1.07505	1.31164	0.000708882	3301	Suggestive	Males and Females
	prot-a-101	Ankyrin-2	Wald ratio	1	1.09148	0.997884	1.19385	0.05566	3301	No evidence	Males and Females
	prot-a-1011	Fatty acid-binding protein, liver	Wald ratio	1	0.960855	0.805095	1.14675	0.65811	3301	No evidence	Males and Females
	prot-a-1018	Fumarylacetoacetase	Wald ratio	1	0.970545	0.914914	1.02956	0.320823	3301	No evidence	Males and Females
	prot-a-1019	Fas apoptotic inhibitory molecule 3	Wald ratio	1	0.879783	0.707593	1.09388	0.24909	3301	No evidence	Males and Females
	prot-a-1020	Protein FAM107A	Wald ratio	1	1.00982	0.84949	1.20041	0.911796	3301	No evidence	Males and Females
	prot-a-1024	Protein FAM150B	Wald ratio	1	0.998666	0.84767	1.17656	0.987264	3301	No evidence	Males and Females
	prot-a-1025	Protein FAM151A	Wald ratio	1	1.04127	0.916383	1.18317	0.535014	3301	No evidence	Males and Females
	prot-a-1027	Protein FAM163A	Inverse variance weighted	3	0.936355	0.875845	1.00105	0.0536893	3301	No evidence	Males and Females
	prot-a-103	Ankyrin repeat domain-containing protein 46	Inverse variance weighted	2	1.05816	0.846983	1.32199	0.618666	3301	No evidence	Males and Females
	prot-a-1031	Protein FAM171B	Wald ratio	1	1.10157	0.983246	1.23412	0.0952041	3301	No evidence	Males and Females
	prot-a-1033	Protein FAM173A	Wald ratio	1	1.08904	0.873956	1.35705	0.447359	3301	No evidence	Males and Females
	prot-a-1034	Membrane protein FAM174A	Wald ratio	1	1.05167	0.984392	1.12354	0.135285	3301	No evidence	Males and Females
	prot-a-1037	Protein FAM177A1	Wald ratio	1	0.955458	0.906629	1.00692	0.0886778	3301	No evidence	Males and Females
	prot-a-1038	Protein FAM189A2	Inverse variance weighted	2	1.00532	0.888502	1.1375	0.932891	3301	No evidence	Males and Females
	prot-a-1041	Protein FAM19A3	Wald ratio	1	0.920408	0.733245	1.15535	0.474577	3301	No evidence	Males and Females
	prot-a-1042	Protein FAM19A4	Wald ratio	1	0.936571	0.736694	1.19068	0.592622	3301	No evidence	Males and Females
	prot-a-1043	Protein FAM19A5	Wald ratio	1	0.94718	0.631402	1.42089	0.793117	3301	No evidence	Males and Females
	prot-a-1045	Pseudokinase FAM20A	Inverse variance weighted	4	0.991012	0.905399	1.08472	0.84472	3301	No evidence	Males and Females
	prot-a-1046	Glycosaminoglycan xylosylkinase	Inverse variance weighted	3	1.26665	0.865898	1.85287	0.223212	3301	No evidence	Males and Females
	prot-a-1047	Redox-regulatory protein FAM213A	Wald ratio	1	1.03481	0.874465	1.22455	0.690389	3301	No evidence	Males and Females
	prot-a-1048	Protein FAM24B	Wald ratio	1	1.21076	0.93918	1.56088	0.139997	3301	No evidence	Males and Females
	prot-a-105	Acidic leucine-rich nuclear phosphoprotein 32 family member B	Inverse variance weighted	2	0.898099	0.789737	1.02133	0.101365	3301	No evidence	Males and Females
	prot-a-1050	Protein FAM3B	Inverse variance weighted	4	1.06971	0.870092	1.31513	0.522509	3301	No evidence	Males and Females
	prot-a-1051	Protein FAM3D	Inverse variance weighted	2	1.01421	0.962252	1.06898	0.598935	3301	No evidence	Males and Females
	prot-a-1054	Prolyl endopeptidase FAP	Inverse variance weighted	2	1.11285	0.959956	1.29009	0.156189	3301	No evidence	Males and Females
	prot-a-1055	Phenylalanine--tRNA ligase, mitochondrial	Wald ratio	1	1.03496	0.909767	1.17739	0.601371	3301	No evidence	Males and Females
	prot-a-1058	Tumor necrosis factor receptor superfamily member 6	Wald ratio	1	0.989916	0.903679	1.08438	0.827476	3301	No evidence	Males and Females
	prot-a-1063	Fructose-1,6-bisphosphatase 1	Wald ratio	1	0.998789	0.860677	1.15906	0.987264	3301	No evidence	Males and Females
	prot-a-1064	Fructose-1,6-bisphosphatase isozyme 2	Wald ratio	1	1.01363	0.797765	1.2879	0.911796	3301	No evidence	Males and Females
	prot-a-1065	F-box/LRR-repeat protein 4	Wald ratio	1	1.00828	0.800344	1.27024	0.944213	3301	No evidence	Males and Females
	prot-a-107	Annexin A1	Wald ratio	1	0.997867	0.935471	1.06443	0.948331	3301	No evidence	Males and Females
	prot-a-1072	Low affinity immunoglobulin epsilon Fc receptor	Inverse variance weighted	3	1.00051	0.89176	1.12251	0.993134	3301	No evidence	Males and Females
	prot-a-1074	Low affinity immunoglobulin gamma Fc region receptor II-a	Inverse variance weighted	4	1.00555	0.978982	1.03284	0.685309	3301	No evidence	Males and Females
	prot-a-1075	Low affinity immunoglobulin gamma Fc region receptor II-b	Inverse variance weighted	4	1.04231	1.01155	1.07401	0.00670405	3301	Suggestive	Males and Females
	prot-a-1076	Low affinity immunoglobulin gamma Fc region receptor III-B	Inverse variance weighted	2	0.949562	0.882187	1.02208	0.168106	3301	No evidence	Males and Females
	prot-a-1077	Ficolin-1	Inverse variance weighted	2	0.973073	0.918382	1.03102	0.355042	3301	No evidence	Males and Females
	prot-a-1078	Ficolin-2	Inverse variance weighted	2	1.01064	0.946394	1.07925	0.752138	3301	No evidence	Males and Females
	prot-a-1081	Fc receptor-like protein 3	Inverse variance weighted	2	1.00796	0.952103	1.06709	0.785249	3301	No evidence	Males and Females
	prot-a-1082	Fc receptor-like protein 4	Wald ratio	1	0.99772	0.954958	1.0424	0.918651	3301	No evidence	Males and Females
	prot-a-1084	Fc receptor-like protein 6	Inverse variance weighted	2	0.983171	0.925064	1.04493	0.585041	3301	No evidence	Males and Females
	prot-a-1088	Fibroblast growth factor 1	Inverse variance weighted	2	1.06722	0.920468	1.23736	0.388713	3301	No evidence	Males and Females
	prot-a-1089	Fibroblast growth factor 16	Wald ratio	1	1.00586	0.841565	1.20223	0.948785	3301	No evidence	Males and Females
	prot-a-109	Annexin A2	Wald ratio	1	0.998493	0.953972	1.04509	0.948331	3301	No evidence	Males and Females
	prot-a-1091	Fibroblast growth factor 19	Wald ratio	1	1.04291	0.877721	1.23919	0.632973	3301	No evidence	Males and Females
	prot-a-1097	Fibroblast growth factor 7	Inverse variance weighted	4	1.03978	0.935607	1.15555	0.46893	3301	No evidence	Males and Females
	prot-a-1099	Fibroblast growth factor 8 isoform B	Inverse variance weighted	2	1.02571	0.873097	1.205	0.757417	3301	No evidence	Males and Females
	prot-a-11	Acetyl-CoA carboxylase 2	Inverse variance weighted	2	1.00669	0.839241	1.20755	0.942739	3301	No evidence	Males and Females
	prot-a-110	Annexin A9	Inverse variance weighted	2	0.99575	0.857142	1.15677	0.955588	3301	No evidence	Males and Females
	prot-a-1100	Fibroblast growth factor 8 isoform A	Wald ratio	1	1.0579	0.865534	1.29301	0.582553	3301	No evidence	Males and Females
	prot-a-1102	Fibroblast growth factor receptor 2	Wald ratio	1	1.089	0.86491	1.37114	0.468258	3301	No evidence	Males and Females
	prot-a-1103	Fibroblast growth factor receptor 3	Wald ratio	1	1.00549	0.815436	1.23984	0.959141	3301	No evidence	Males and Females
	prot-a-1106	Tyrosine-protein kinase Fgr	Wald ratio	1	0.984541	0.877389	1.10478	0.790993	3301	No evidence	Males and Females
	prot-a-1107	Bis(5'-adenosyl)-triphosphatase	Inverse variance weighted	2	0.989625	0.916695	1.06836	0.789444	3301	No evidence	Males and Females
	prot-a-1108	Fibrinogen C domain-containing protein 1	Wald ratio	1	1.20251	0.96229	1.50269	0.104821	3301	No evidence	Males and Females
	prot-a-1110	Vascular endothelial growth factor D	Inverse variance weighted	2	1.07736	0.938788	1.2364	0.28878	3301	No evidence	Males and Females
	prot-a-1112	Four-jointed box protein 1	Inverse variance weighted	3	0.967083	0.870107	1.07487	0.534699	3301	No evidence	Males and Females
	prot-a-1113	Peptidyl-prolyl cis-trans isomerase FKBP14	Wald ratio	1	1.00978	0.875012	1.1653	0.894099	3301	No evidence	Males and Females
	prot-a-1114	Peptidyl-prolyl cis-trans isomerase FKBP2	Wald ratio	1	1.01572	0.840481	1.22749	0.871789	3301	No evidence	Males and Females
	prot-a-1115	Inactive peptidyl-prolyl cis-trans isomerase FKBP6	Inverse variance weighted	3	1.00583	0.961572	1.05213	0.800062	3301	No evidence	Males and Females
	prot-a-1116	Peptidyl-prolyl cis-trans isomerase FKBP7	Inverse variance weighted	2	0.974523	0.907753	1.0462	0.476053	3301	No evidence	Males and Females
	prot-a-1117	Filamin-A	Inverse variance weighted	3	1.01235	0.895717	1.14418	0.844145	3301	No evidence	Males and Females
	prot-a-112	AP-4 complex subunit mu-1	Inverse variance weighted	6	1.0007	0.927077	1.08017	0.985699	3301	No evidence	Males and Females
	prot-a-1123	Leucine-rich repeat transmembrane protein FLRT2	Wald ratio	1	1.00708	0.867937	1.16852	0.92595	3301	No evidence	Males and Females
	prot-a-1124	Leucine-rich repeat transmembrane protein FLRT3	Inverse variance weighted	2	1.04469	0.966916	1.12872	0.268028	3301	No evidence	Males and Females
	prot-a-1126	Receptor-type tyrosine-protein kinase FLT3	Inverse variance weighted	3	1.04029	0.931741	1.16148	0.482358	3301	No evidence	Males and Females
	prot-a-1129	Vascular endothelial growth factor receptor 3	Inverse variance weighted	3	0.949879	0.808522	1.11595	0.531647	3301	No evidence	Males and Females
	prot-a-113	Apoptotic protease-activating factor 1	Wald ratio	1	0.992619	0.897572	1.09773	0.885297	3301	No evidence	Males and Females
	prot-a-1133	Fibronectin type III domain-containing protein 5	Wald ratio	1	1.01213	0.870717	1.17651	0.875217	3301	No evidence	Males and Females
	prot-a-1134	Glutamate carboxypeptidase 2	Inverse variance weighted	2	1.05733	0.939588	1.18982	0.354719	3301	No evidence	Males and Females
	prot-a-1137	Forkhead box protein J2	Inverse variance weighted	2	1.04178	0.949672	1.14282	0.386141	3301	No evidence	Males and Females
	prot-a-1138	Forkhead box protein L2	Wald ratio	1	1.01921	0.814577	1.27524	0.867858	3301	No evidence	Males and Females
	prot-a-1139	Tyrosine-protein kinase FRK	Wald ratio	1	1.02413	0.852077	1.23092	0.799427	3301	No evidence	Males and Females
	prot-a-1140	Secreted frizzled-related protein 3	Inverse variance weighted	2	1.01457	0.950248	1.08324	0.665191	3301	No evidence	Males and Females
	prot-a-1142	Follistatin	Wald ratio	1	0.833712	0.646233	1.07558	0.1617	3301	No evidence	Males and Females
	prot-a-1143	Follistatin-related protein 1	Inverse variance weighted	2	0.996387	0.870599	1.14035	0.958078	3301	No evidence	Males and Females
	prot-a-1146	Follistatin-related protein 4	Inverse variance weighted	2	0.946673	0.826305	1.08458	0.429618	3301	No evidence	Males and Females
	prot-a-1148	Ferritin	Inverse variance weighted	3	1.08172	1.01474	1.15312	0.0160086	3301	Suggestive	Males and Females
	prot-a-115	Amyloid beta A4 precursor protein-binding family B member 1	Wald ratio	1	0.844226	0.67423	1.05708	0.139922	3301	No evidence	Males and Females
	prot-a-1150	Furin	Inverse variance weighted	2	0.99507	0.914242	1.08304	0.90897	3301	No evidence	Males and Females
	prot-a-1151	Alpha-(1,3)-fucosyltransferase 10	Inverse variance weighted	2	1.02488	0.963507	1.09016	0.435383	3301	No evidence	Males and Females
	prot-a-1152	Galactoside 3(4)-L-fucosyltransferase	Wald ratio	1	1.01378	0.972678	1.05661	0.517002	3301	No evidence	Males and Females
	prot-a-1153	Alpha-(1,3)-fucosyltransferase 5	Inverse variance weighted	3	1.01865	0.931953	1.11341	0.683884	3301	No evidence	Males and Females
	prot-a-1154	Alpha-(1,6)-fucosyltransferase	Inverse variance weighted	3	1.01959	0.982971	1.05758	0.29849	3301	No evidence	Males and Females
	prot-a-1155	Alpha-(1,3)-fucosyltransferase 9	Inverse variance weighted	2	0.996799	0.945825	1.05052	0.904696	3301	No evidence	Males and Females
	prot-a-1156	Fragile X mental retardation syndrome-related protein 1	Wald ratio	1	0.823723	0.650414	1.04321	0.107619	3301	No evidence	Males and Females
	prot-a-1157	Tyrosine-protein kinase Fyn	Wald ratio	1	1.03382	0.958495	1.11506	0.388864	3301	No evidence	Males and Females
	prot-a-116	Amyloid beta A4 precursor protein-binding family B member 2	Wald ratio	1	1.02943	0.933334	1.13543	0.561806	3301	No evidence	Males and Females
	prot-a-1160	Protein G6b	Wald ratio	1	1.01598	0.80827	1.27706	0.891945	3301	No evidence	Males and Females
	prot-a-1161	Gamma-aminobutyric acid receptor-associated protein-like 1	Wald ratio	1	0.998155	0.943464	1.05602	0.948785	3301	No evidence	Males and Females
	prot-a-1162	Gamma-aminobutyric acid receptor-associated protein-like 2	Wald ratio	1	0.990026	0.86397	1.13447	0.885297	3301	No evidence	Males and Females
	prot-a-1163	Gamma-aminobutyric acid type B receptor subunit 2	Inverse variance weighted	2	0.897613	0.75122	1.07253	0.23439	3301	No evidence	Males and Females
	prot-a-1165	Growth arrest and DNA damage-inducible proteins-interacting protein 1	Wald ratio	1	1.00977	0.940777	1.08383	0.78769	3301	No evidence	Males and Females
	prot-a-1166	Galanin peptides	Inverse variance weighted	3	0.948337	0.815354	1.10301	0.491366	3301	No evidence	Males and Females
	prot-a-1168	Polypeptide N-acetylgalactosaminyltransferase 11	Inverse variance weighted	2	1.0215	0.877693	1.18887	0.783478	3301	No evidence	Males and Females
	prot-a-1169	Polypeptide N-acetylgalactosaminyltransferase 16	Inverse variance weighted	2	0.952226	0.820715	1.10481	0.518562	3301	No evidence	Males and Females
	prot-a-1170	Polypeptide N-acetylgalactosaminyltransferase 1	Inverse variance weighted	4	0.997536	0.873332	1.13941	0.970997	3301	No evidence	Males and Females
	prot-a-1174	Galanin-like peptide	Inverse variance weighted	4	1.02329	0.917	1.14189	0.680762	3301	No evidence	Males and Females
	prot-a-1178	Guanylate-binding protein 6	Inverse variance weighted	3	1.03137	0.942268	1.12889	0.502842	3301	No evidence	Males and Females
	prot-a-1179	Vitamin D-binding protein	Inverse variance weighted	2	0.969829	0.90346	1.04107	0.396964	3301	No evidence	Males and Females
	prot-a-1180	Grancalcin	Wald ratio	1	1.00235	0.930714	1.07949	0.950572	3301	No evidence	Males and Females
	prot-a-1181	Glucagon	Wald ratio	1	0.923476	0.761042	1.12058	0.419911	3301	No evidence	Males and Females
	prot-a-1183	Glucokinase	Wald ratio	1	1.0195	0.863062	1.2043	0.82022	3301	No evidence	Males and Females
	prot-a-1184	Glucokinase regulatory protein	Wald ratio	1	1.01546	0.824409	1.25078	0.885297	3301	No evidence	Males and Females
	prot-a-1186	N-acetyllactosaminide beta-1,6-N-acetylglucosaminyl-transferase, isoform C	Wald ratio	1	0.954359	0.770154	1.18262	0.669403	3301	No evidence	Males and Females
	prot-a-1188	Beta-1,3-galactosyl-O-glycosyl-glycoprotein beta-1,6-N-acetylglucosaminyltransferase 4	Inverse variance weighted	2	1.05323	0.929175	1.19385	0.417293	3301	No evidence	Males and Females
	prot-a-1189	Guanine deaminase	Wald ratio	1	1.01232	0.845298	1.21235	0.894099	3301	No evidence	Males and Females
	prot-a-1193	Growth/differentiation factor 11	Wald ratio	1	0.950568	0.755982	1.19524	0.664416	3301	No evidence	Males and Females
	prot-a-1194	Growth/differentiation factor 11/8	Inverse variance weighted	4	1.01238	0.911464	1.12446	0.818389	3301	No evidence	Males and Females
	prot-a-1195	Growth/differentiation factor 15	Inverse variance weighted	2	1.04519	0.983223	1.11106	0.156368	3301	No evidence	Males and Females
	prot-a-1196	Growth/differentiation factor 5	Inverse variance weighted	2	0.997863	0.94363	1.05521	0.940177	3301	No evidence	Males and Females
	prot-a-1199	GTP-binding protein GEM	Inverse variance weighted	3	1.0079	0.957339	1.06114	0.764345	3301	No evidence	Males and Females
	prot-a-120	Serum amyloid P-component	Inverse variance weighted	2	1.02469	0.926285	1.13354	0.635887	3301	No evidence	Males and Females
	prot-a-1201	GDNF family receptor alpha-1	Wald ratio	1	0.932905	0.818048	1.06389	0.300157	3301	No evidence	Males and Females
	prot-a-1202	GDNF family receptor alpha-2	Inverse variance weighted	3	0.992535	0.861195	1.1439	0.917588	3301	No evidence	Males and Females
	prot-a-1204	GDNF family receptor alpha-like	Inverse variance weighted	2	0.972948	0.85514	1.10699	0.677066	3301	No evidence	Males and Females
	prot-a-1205	ADP-ribosylation factor-binding protein GGA1	Wald ratio	1	0.999219	0.918293	1.08728	0.985537	3301	No evidence	Males and Females
	prot-a-1206	ADP-ribosylation factor-binding protein GGA3	Wald ratio	1	0.999271	0.923548	1.0812	0.985537	3301	No evidence	Males and Females
	prot-a-1207	Gamma-glutamyl hydrolase	Inverse variance weighted	3	1.03018	0.948315	1.11912	0.481511	3301	No evidence	Males and Females
	prot-a-1208	Inactive gamma-glutamyltranspeptidase 2	Wald ratio	1	0.994475	0.9322	1.06091	0.866643	3301	No evidence	Males and Females
	prot-a-121	DNA-(apurinic or apyrimidinic site) lyase	Wald ratio	1	0.998133	0.943291	1.05616	0.948331	3301	No evidence	Males and Females
	prot-a-1211	Growth hormone receptor	Wald ratio	1	0.95395	0.781621	1.16427	0.642815	3301	No evidence	Males and Females
	prot-a-1213	Gap junction alpha-1 protein	Inverse variance weighted	2	1.02641	0.815603	1.2917	0.824138	3301	No evidence	Males and Females
	prot-a-1216	D-glucuronyl C5-epimerase	Inverse variance weighted	2	1.09931	0.924061	1.30779	0.285243	3301	No evidence	Males and Females
	prot-a-1219	Glucagon-like peptide 1 receptor	Wald ratio	1	0.971065	0.78408	1.20264	0.787878	3301	No evidence	Males and Females
	prot-a-1220	Glutaredoxin-2, mitochondrial	Inverse variance weighted	2	1.01758	0.946572	1.09391	0.636827	3301	No evidence	Males and Females
	prot-a-1221	Glycosyltransferase 8 domain-containing protein 1	Wald ratio	1	1.00622	0.961267	1.05328	0.790283	3301	No evidence	Males and Females
	prot-a-1223	Glycolipid transfer protein domain-containing protein 2	Inverse variance weighted	3	0.965061	0.784763	1.18678	0.736081	3301	No evidence	Males and Females
	prot-a-1225	Glia maturation factor gamma	Wald ratio	1	0.997861	0.935286	1.06462	0.948331	3301	No evidence	Males and Females
	prot-a-1226	Guanine nucleotide-binding protein G(k) subunit alpha	Inverse variance weighted	2	1.01716	0.955758	1.08252	0.592175	3301	No evidence	Males and Females
	prot-a-1228	Granulysin	Inverse variance weighted	5	0.964501	0.923218	1.00763	0.105353	3301	No evidence	Males and Females
	prot-a-1229	Glycine N-methyltransferase	Wald ratio	1	1.01994	0.939797	1.10691	0.636363	3301	No evidence	Males and Females
	prot-a-123	Amyloid-like protein 2	Wald ratio	1	0.994329	0.820353	1.2052	0.953782	3301	No evidence	Males and Females
	prot-a-1230	Glucosamine-6-phosphate isomerase 1	Wald ratio	1	0.989052	0.851659	1.14861	0.885297	3301	No evidence	Males and Females
	prot-a-1231	Glucosamine 6-phosphate N-acetyltransferase	Inverse variance weighted	2	1.00719	0.917536	1.1056	0.88029	3301	No evidence	Males and Females
	prot-a-1232	N-acetylglucosamine-1-phosphotransferase subunit gamma	Wald ratio	1	1.07946	0.882458	1.32045	0.457033	3301	No evidence	Males and Females
	prot-a-1233	Progonadoliberin-1	Inverse variance weighted	2	0.923725	0.834446	1.02256	0.126042	3301	No evidence	Males and Females
	prot-a-1234	Progonadoliberin-2	Wald ratio	1	1.03925	0.871234	1.23966	0.668731	3301	No evidence	Males and Females
	prot-a-1235	N-acetylglucosamine-6-sulfatase	Wald ratio	1	0.576036	0.47251	0.702244	4.84041e-08	3301	Suggestive	Males and Females
	prot-a-1238	Golgi membrane protein 1	Wald ratio	1	1.02857	0.916261	1.15465	0.632973	3301	No evidence	Males and Females
	prot-a-1239	RAB6-interacting golgin	Inverse variance weighted	2	1.03796	0.912166	1.18109	0.571929	3301	No evidence	Males and Females
	prot-a-124	Adipocyte plasma membrane-associated protein	Inverse variance weighted	2	1.01546	0.888329	1.16079	0.822105	3301	No evidence	Males and Females
	prot-a-1240	Golgi SNAP receptor complex member 1	Inverse variance weighted	2	1.00351	0.903107	1.11507	0.94812	3301	No evidence	Males and Females
	prot-a-1241	Aspartate aminotransferase, cytoplasmic	Inverse variance weighted	2	1.09002	0.982575	1.20922	0.103523	3301	No evidence	Males and Females
	prot-a-1242	Platelet glycoprotein Ib alpha chain	Inverse variance weighted	2	1.03556	0.914971	1.17203	0.580172	3301	No evidence	Males and Females
	prot-a-1243	Platelet glycoprotein V	Wald ratio	1	0.887812	0.736466	1.07026	0.212062	3301	No evidence	Males and Females
	prot-a-1245	Glypican-1	Inverse variance weighted	2	0.94366	0.852158	1.04499	0.265129	3301	No evidence	Males and Females
	prot-a-1246	Glypican-3	Inverse variance weighted	2	1.07652	0.870199	1.33175	0.497	3301	No evidence	Males and Females
	prot-a-1247	Glypican-5	Inverse variance weighted	2	1.0056	0.953509	1.06053	0.83699	3301	No evidence	Males and Females
	prot-a-1248	Glypican-6	Wald ratio	1	1.02738	0.850294	1.24135	0.77957	3301	No evidence	Males and Females
	prot-a-1249	Glycerophosphocholine phosphodiesterase GPCPD1	Wald ratio	1	0.984933	0.801357	1.21056	0.885297	3301	No evidence	Males and Females
	prot-a-1250	Glycerol-3-phosphate dehydrogenase 1-like protein	Inverse variance weighted	3	1.02731	0.949417	1.11159	0.503028	3301	No evidence	Males and Females
	prot-a-1251	Glycoprotein hormone alpha-2	Wald ratio	1	0.976426	0.908825	1.04905	0.51457	3301	No evidence	Males and Females
	prot-a-1252	Glucose-6-phosphate isomerase	Wald ratio	1	0.999406	0.937256	1.06568	0.985537	3301	No evidence	Males and Females
	prot-a-1253	Phosphatidylinositol-glycan-specific phospholipase D	Wald ratio	1	1.06425	0.965586	1.17299	0.209673	3301	No evidence	Males and Females
	prot-a-1255	Transmembrane glycoprotein NMB	Inverse variance weighted	2	0.971561	0.857362	1.10097	0.651105	3301	No evidence	Males and Females
	prot-a-126	Apolipoprotein A-V	Wald ratio	1	0.989895	0.875028	1.11984	0.871789	3301	No evidence	Males and Females
	prot-a-1262	Probable G-protein coupled receptor 135	Wald ratio	1	1.00414	0.927917	1.08663	0.918241	3301	No evidence	Males and Females
	prot-a-1265	Glutathione peroxidase 7	Wald ratio	1	1.03313	0.960399	1.11137	0.381509	3301	No evidence	Males and Females
	prot-a-1267	GRAM domain-containing protein 1C	Inverse variance weighted	2	0.95333	0.905668	1.0035	0.0677797	3301	No evidence	Males and Females
	prot-a-1270	Growth factor receptor-bound protein 14	Wald ratio	1	1.00707	0.880296	1.1521	0.918241	3301	No evidence	Males and Females
	prot-a-1271	Growth factor receptor-bound protein 2	Wald ratio	1	0.993122	0.904229	1.09075	0.885297	3301	No evidence	Males and Females
	prot-a-1272	Growth factor receptor-bound protein 7	Inverse variance weighted	4	0.994597	0.877384	1.12747	0.932511	3301	No evidence	Males and Females
	prot-a-1273	Gremlin-1	Wald ratio	1	0.944646	0.837213	1.06586	0.355244	3301	No evidence	Males and Females
	prot-a-1274	Gremlin-2	Wald ratio	1	0.910192	0.745157	1.11178	0.35658	3301	No evidence	Males and Females
	prot-a-1275	Glutamate receptor 4	Inverse variance weighted	3	0.988327	0.879477	1.11065	0.843652	3301	No evidence	Males and Females
	prot-a-1276	Glutamate receptor ionotropic, delta-2	Inverse variance weighted	4	1.03264	0.904205	1.17932	0.635504	3301	No evidence	Males and Females
	prot-a-1277	Granulins	Inverse variance weighted	4	1.00262	0.955894	1.05164	0.914281	3301	No evidence	Males and Females
	prot-a-128	DNA dC->dU-editing enzyme APOBEC-3G	Wald ratio	1	0.985614	0.80948	1.20007	0.885297	3301	No evidence	Males and Females
	prot-a-1280	Gastrin-releasing peptide	Inverse variance weighted	2	1.05783	0.943182	1.18641	0.336788	3301	No evidence	Males and Females
	prot-a-1282	GSK3-beta interaction protein	Wald ratio	1	0.981301	0.74506	1.29245	0.893143	3301	No evidence	Males and Females
	prot-a-1283	Glutathione S-transferase A1	Inverse variance weighted	2	0.938533	0.873389	1.00853	0.0839086	3301	No evidence	Males and Females
	prot-a-1285	Glutathione S-transferase A4	Inverse variance weighted	2	1.03885	0.90715	1.18966	0.581618	3301	No evidence	Males and Females
	prot-a-1287	Glutathione S-transferase Mu 1	Inverse variance weighted	2	1.00458	0.864013	1.16802	0.952602	3301	No evidence	Males and Females
	prot-a-1288	Glutathione S-transferase omega-1	Inverse variance weighted	3	0.998231	0.93624	1.06433	0.956822	3301	No evidence	Males and Females
	prot-a-129	Apolipoprotein D	Inverse variance weighted	2	1.04371	0.937004	1.16257	0.43687	3301	No evidence	Males and Females
	prot-a-1290	Glutathione S-transferase P	Inverse variance weighted	2	1.00873	0.943192	1.07881	0.799875	3301	No evidence	Males and Females
	prot-a-1291	Glutathione S-transferase theta-2B	Inverse variance weighted	2	1.09265	0.915892	1.30351	0.325047	3301	No evidence	Males and Females
	prot-a-1292	General transcription factor II-I	Wald ratio	1	0.993272	0.906225	1.08868	0.885297	3301	No evidence	Males and Females
	prot-a-1293	Guanylyl cyclase-activating protein 1	Wald ratio	1	0.974597	0.894251	1.06216	0.557751	3301	No evidence	Males and Females
	prot-a-1294	Guanylate cyclase activator 2B	Wald ratio	1	1.01363	0.822821	1.24869	0.898744	3301	No evidence	Males and Females
	prot-a-1295	Glucoside xylosyltransferase 1	Wald ratio	1	0.979684	0.889811	1.07863	0.675876	3301	No evidence	Males and Females
	prot-a-1297	Granzyme A	Inverse variance weighted	3	0.980307	0.897026	1.07132	0.660593	3301	No evidence	Males and Females
	prot-a-1298	Granzyme B	Inverse variance weighted	3	0.988159	0.931388	1.04839	0.693146	3301	No evidence	Males and Females
	prot-a-13	Arf-GAP with coiled-coil, ANK repeat and PH domain-containing protein 2	Wald ratio	1	0.998683	0.866039	1.15164	0.985537	3301	No evidence	Males and Females
	prot-a-1300	Granzyme H	Wald ratio	1	0.99284	0.791048	1.24611	0.950572	3301	No evidence	Males and Females
	prot-a-1301	Granzyme K	Inverse variance weighted	2	0.963576	0.842383	1.1022	0.588484	3301	No evidence	Males and Females
	prot-a-1302	Granzyme M	Wald ratio	1	1.04561	0.900417	1.21421	0.558746	3301	No evidence	Males and Females
	prot-a-1303	Histone H1x	Wald ratio	1	0.999005	0.884114	1.12883	0.987264	3301	No evidence	Males and Females
	prot-a-1305	GDH/6PGL endoplasmic bifunctional protein	Inverse variance weighted	5	0.996655	0.955075	1.04005	0.877532	3301	No evidence	Males and Females
	prot-a-1306	3-hydroxyanthranilate 3,4-dioxygenase	Inverse variance weighted	4	1.00909	0.967145	1.05286	0.676027	3301	No evidence	Males and Females
	prot-a-1308	Hyaluronan and proteoglycan link protein 1	Wald ratio	1	1.20249	0.897548	1.61102	0.216584	3301	No evidence	Males and Females
	prot-a-131	Apolipoprotein E (isoform E3)	Wald ratio	1	0.99324	0.917642	1.07507	0.866643	3301	No evidence	Males and Females
	prot-a-1310	Hepatitis A virus cellular receptor 1	Inverse variance weighted	2	0.974663	0.90327	1.0517	0.508459	3301	No evidence	Males and Females
	prot-a-1311	Hepatitis A virus cellular receptor 2	Wald ratio	1	0.950245	0.899962	1.00334	0.0657855	3301	No evidence	Males and Females
	prot-a-1313	Heparin-binding EGF-like growth factor	Inverse variance weighted	3	1.00231	0.901554	1.11434	0.965887	3301	No evidence	Males and Females
	prot-a-1315	Hemoglobin subunit gamma-1	Wald ratio	1	0.98449	0.814262	1.1903	0.871789	3301	No evidence	Males and Females
	prot-a-1316	Hemoglobin subunit theta-1	Inverse variance weighted	2	1.01738	0.867784	1.19276	0.831855	3301	No evidence	Males and Females
	prot-a-1317	Hemoglobin subunit zeta	Inverse variance weighted	3	0.977094	0.941051	1.01452	0.226883	3301	No evidence	Males and Females
	prot-a-1318	Hydroxycarboxylic acid receptor 2	Inverse variance weighted	2	0.909801	0.75237	1.10017	0.329481	3301	No evidence	Males and Females
	prot-a-132	Apolipoprotein E (isoform E2)	Wald ratio	1	0.896748	0.754164	1.06629	0.217383	3301	No evidence	Males and Females
	prot-a-1320	Histone deacetylase 8	Wald ratio	1	0.942042	0.769964	1.15258	0.561806	3301	No evidence	Males and Females
	prot-a-1322	Haloacid dehalogenase-like hydrolase domain-containing protein 2	Inverse variance weighted	2	0.992121	0.926173	1.06276	0.821656	3301	No evidence	Males and Females
	prot-a-1323	Vigilin	Inverse variance weighted	2	0.995145	0.87661	1.12971	0.940046	3301	No evidence	Males and Females
	prot-a-1327	HEPACAM family member 2	Inverse variance weighted	2	0.937197	0.788918	1.11334	0.460432	3301	No evidence	Males and Females
	prot-a-1329	Probable E3 ubiquitin-protein ligase HERC1	Wald ratio	1	0.876784	0.696731	1.10337	0.262183	3301	No evidence	Males and Females
	prot-a-1331	E3 ISG15--protein ligase HERC5	Wald ratio	1	1.11118	0.895702	1.37849	0.337808	3301	No evidence	Males and Females
	prot-a-1332	Hemojuvelin	Inverse variance weighted	4	1.00011	0.908237	1.10127	0.99828	3301	No evidence	Males and Females
	prot-a-1334	Hepatocyte growth factor	Wald ratio	1	0.975938	0.810534	1.1751	0.797128	3301	No evidence	Males and Females
	prot-a-1338	Histidine triad nucleotide-binding protein 1	Inverse variance weighted	2	1.01275	0.894179	1.14705	0.841924	3301	No evidence	Males and Females
	prot-a-134	Apolipoprotein L1	Inverse variance weighted	3	0.982353	0.924985	1.04328	0.561964	3301	No evidence	Males and Females
	prot-a-1340	Homeodomain-interacting protein kinase 3	Wald ratio	1	1.03844	0.84679	1.27345	0.717103	3301	No evidence	Males and Females
	prot-a-1341	Histone H1.2	Inverse variance weighted	2	0.908409	0.784176	1.05232	0.200451	3301	No evidence	Males and Females
	prot-a-1343	Hexokinase-1	Inverse variance weighted	2	1.05479	0.942109	1.18094	0.354761	3301	No evidence	Males and Females
	prot-a-1344	Hexokinase-2	Inverse variance weighted	2	1.00253	0.938899	1.07047	0.939803	3301	No evidence	Males and Females
	prot-a-1345	HLA class II histocompatibility antigen, DM alpha chain	Inverse variance weighted	2	0.898077	0.77872	1.03573	0.139542	3301	No evidence	Males and Females
	prot-a-1346	HLA class II histocompatibility antigen, DP beta 1 chain	Inverse variance weighted	2	0.951986	0.802855	1.12882	0.571354	3301	No evidence	Males and Females
	prot-a-1347	HLA class II histocompatibility antigen, DQ alpha 2 chain	Inverse variance weighted	3	0.931834	0.878155	0.988795	0.0196885	3301	Suggestive	Males and Females
	prot-a-1351	High mobility group protein B1	Wald ratio	1	0.998085	0.941861	1.05767	0.948331	3301	No evidence	Males and Females
	prot-a-1352	High mobility group protein B2	Wald ratio	1	0.999372	0.933715	1.06965	0.985537	3301	No evidence	Males and Females
	prot-a-1353	High mobility group protein B3	Wald ratio	1	0.998161	0.943629	1.05584	0.948785	3301	No evidence	Males and Females
	prot-a-1357	Non-histone chromosomal protein HMG-14	Inverse variance weighted	2	0.969414	0.921968	1.0193	0.22501	3301	No evidence	Males and Females
	prot-a-1358	Heme oxygenase 2	Wald ratio	1	0.998939	0.8769	1.13796	0.987264	3301	No evidence	Males and Females
	prot-a-1360	Hepatocyte nuclear factor 4-alpha	Inverse variance weighted	5	1.01501	0.923035	1.11614	0.758557	3301	No evidence	Males and Females
	prot-a-1361	Heterogeneous nuclear ribonucleoproteins A2/B1	Wald ratio	1	0.998101	0.942332	1.05717	0.948331	3301	No evidence	Males and Females
	prot-a-1362	Heterogeneous nuclear ribonucleoprotein A/B	Wald ratio	1	0.997958	0.938118	1.06161	0.948331	3301	No evidence	Males and Females
	prot-a-1364	Heterogeneous nuclear ribonucleoproteins C1/C2	Inverse variance weighted	2	0.973184	0.88043	1.07571	0.5948	3301	No evidence	Males and Females
	prot-a-1365	Heterogeneous nuclear ribonucleoprotein D-like	Wald ratio	1	0.999473	0.944109	1.05808	0.985537	3301	No evidence	Males and Females
	prot-a-1367	Heterogeneous nuclear ribonucleoprotein M	Inverse variance weighted	2	1.00211	0.940906	1.0673	0.947711	3301	No evidence	Males and Females
	prot-a-1369	Haptoglobin	Inverse variance weighted	4	1.0568	1.01717	1.09797	0.00460689	3301	Suggestive	Males and Females
	prot-a-137	Apolipoprotein M	Wald ratio	1	1.02721	0.842768	1.25201	0.790353	3301	No evidence	Males and Females
	prot-a-1370	15-hydroxyprostaglandin dehydrogenase [NAD(+)]	Inverse variance weighted	2	1.03508	0.942118	1.13721	0.472708	3301	No evidence	Males and Females
	prot-a-1371	Hematopoietic prostaglandin D synthase	Wald ratio	1	0.951316	0.88546	1.02207	0.1727	3301	No evidence	Males and Females
	prot-a-1374	Ribonuclease UK114	Wald ratio	1	1.08464	0.978481	1.20233	0.122088	3301	No evidence	Males and Females
	prot-a-1375	Heparan sulfate glucosamine 3-O-sulfotransferase 3A1	Wald ratio	1	0.993111	0.878779	1.12232	0.911796	3301	No evidence	Males and Females
	prot-a-1376	Heparan sulfate glucosamine 3-O-sulfotransferase 3B1	Wald ratio	1	0.921317	0.733111	1.15784	0.4821	3301	No evidence	Males and Females
	prot-a-1378	Heparan-sulfate 6-O-sulfotransferase 1	Inverse variance weighted	3	0.986342	0.837637	1.16145	0.868991	3301	No evidence	Males and Females
	prot-a-138	MICOS complex subunit MIC26	Wald ratio	1	0.992794	0.789861	1.24787	0.950572	3301	No evidence	Males and Females
	prot-a-1381	17-beta-hydroxysteroid dehydrogenase 14	Wald ratio	1	0.867929	0.707144	1.06527	0.175392	3301	No evidence	Males and Females
	prot-a-1386	Endoplasmin	Wald ratio	1	1.03002	0.886584	1.19667	0.699035	3301	No evidence	Males and Females
	prot-a-1387	Heat shock 70 kDa protein 1-like	Inverse variance weighted	2	0.993754	0.919674	1.0738	0.874053	3301	No evidence	Males and Females
	prot-a-1388	Heat shock 70 kDa protein 6	Wald ratio	1	1.00874	0.854338	1.19104	0.918241	3301	No evidence	Males and Females
	prot-a-1389	Oxidoreductase HTATIP2	Inverse variance weighted	3	0.95809	0.862505	1.06427	0.424633	3301	No evidence	Males and Females
	prot-a-139	Amyloid beta A4 protein	Wald ratio	1	1.18096	0.946931	1.47283	0.139922	3301	No evidence	Males and Females
	prot-a-1391	Histatin-1	Wald ratio	1	1.04452	0.936709	1.16475	0.433222	3301	No evidence	Males and Females
	prot-a-1393	Hyaluronidase-1	Inverse variance weighted	2	1.019	0.864541	1.20104	0.822465	3301	No evidence	Males and Females
	prot-a-1396	Bone sialoprotein 2	Wald ratio	1	0.86945	0.735167	1.02826	0.102174	3301	No evidence	Males and Females
	prot-a-1397	Intercellular adhesion molecule 1	Inverse variance weighted	3	0.980461	0.864215	1.11234	0.759257	3301	No evidence	Males and Females
	prot-a-1398	Intercellular adhesion molecule 2	Wald ratio	1	0.60532	0.513232	0.713932	2.491e-09	3301	Suggestive	Males and Females
	prot-a-14	Acyl-CoA-binding domain-containing protein 6	Wald ratio	1	0.992731	0.899048	1.09618	0.885297	3301	No evidence	Males and Females
	prot-a-1400	Intercellular adhesion molecule 4	Wald ratio	1	0.534912	0.445556	0.642187	1.95803e-11	3301	Suggestive	Males and Females
	prot-a-1401	Intercellular adhesion molecule 5	Inverse variance weighted	3	0.944395	0.737534	1.20927	0.650147	3301	No evidence	Males and Females
	prot-a-1403	Inducible T-cell costimulator	Inverse variance weighted	3	0.974789	0.911492	1.04248	0.456016	3301	No evidence	Males and Females
	prot-a-1406	ICOS ligand	Inverse variance weighted	2	1.00083	0.942114	1.06321	0.978544	3301	No evidence	Males and Females
	prot-a-1407	DNA-binding protein inhibitor ID-1	Wald ratio	1	1.02844	0.831706	1.27172	0.795715	3301	No evidence	Males and Females
	prot-a-1408	DNA-binding protein inhibitor ID-2	Wald ratio	1	1.00166	0.811601	1.23622	0.987689	3301	No evidence	Males and Females
	prot-a-1409	Insulin-degrading enzyme	Wald ratio	1	1.05419	0.846851	1.3123	0.636696	3301	No evidence	Males and Females
	prot-a-1410	Indoleamine 2,3-dioxygenase 1	Inverse variance weighted	2	1.01205	0.944089	1.0849	0.735607	3301	No evidence	Males and Females
	prot-a-1411	Alpha-L-iduronidase	Inverse variance weighted	3	1.01795	0.96082	1.07847	0.546095	3301	No evidence	Males and Females
	prot-a-1415	Gamma-interferon-inducible protein 16	Wald ratio	1	0.999133	0.898229	1.11137	0.987264	3301	No evidence	Males and Females
	prot-a-1416	Interferon-induced protein with tetratricopeptide repeats 2	Wald ratio	1	1.16127	0.930521	1.44924	0.185882	3301	No evidence	Males and Females
	prot-a-1417	Interferon-induced protein with tetratricopeptide repeats 3	Wald ratio	1	0.998882	0.885133	1.12725	0.985537	3301	No evidence	Males and Females
	prot-a-1418	Interferon alpha-10	Wald ratio	1	0.923961	0.695839	1.22687	0.584609	3301	No evidence	Males and Females
	prot-a-1420	Interferon alpha-14	Wald ratio	1	0.885814	0.666545	1.17722	0.403376	3301	No evidence	Males and Females
	prot-a-1422	Interferon alpha-5	Inverse variance weighted	2	0.955199	0.814102	1.12075	0.574069	3301	No evidence	Males and Females
	prot-a-1426	Interferon alpha/beta receptor 1	Wald ratio	1	0.89973	0.767472	1.05478	0.192727	3301	No evidence	Males and Females
	prot-a-1428	Interferon gamma	Inverse variance weighted	2	0.929481	0.797339	1.08352	0.349942	3301	No evidence	Males and Females
	prot-a-143	ADP-ribosylation factor 6	Inverse variance weighted	2	1.00126	0.925313	1.08344	0.975041	3301	No evidence	Males and Females
	prot-a-1430	Interferon gamma receptor 1	Wald ratio	1	1.03877	0.903654	1.19409	0.592622	3301	No evidence	Males and Females
	prot-a-1432	Interferon gamma receptor 2	Inverse variance weighted	2	0.924385	0.796592	1.07268	0.30031	3301	No evidence	Males and Females
	prot-a-1436	Interferon lambda-2	Wald ratio	1	1.00748	0.804093	1.26232	0.948331	3301	No evidence	Males and Females
	prot-a-1439	Immunoglobulin-binding protein 1	Wald ratio	1	0.991023	0.876751	1.12019	0.885297	3301	No evidence	Males and Females
	prot-a-144	ADP-ribosylation factor GTPase-activating protein 2	Wald ratio	1	0.999377	0.934268	1.06902	0.985537	3301	No evidence	Males and Females
	prot-a-1440	Immunoglobulin superfamily DCC subclass member 3	Inverse variance weighted	2	1.0146	0.874194	1.17756	0.848706	3301	No evidence	Males and Females
	prot-a-1442	Immunoglobulin superfamily DCC subclass member 4	Inverse variance weighted	3	1.07907	0.968959	1.20169	0.165821	3301	No evidence	Males and Females
	prot-a-1443	Insulin-like growth factor I	Inverse variance weighted	3	0.976044	0.830362	1.14729	0.768754	3301	No evidence	Males and Females
	prot-a-1444	Insulin-like growth factor 1 receptor	Wald ratio	1	0.546399	0.457959	0.651919	1.95803e-11	3301	Suggestive	Males and Females
	prot-a-1445	Cation-independent mannose-6-phosphate receptor	Inverse variance weighted	7	0.981389	0.924183	1.04214	0.539817	3301	No evidence	Males and Females
	prot-a-1449	Insulin-like growth factor-binding protein 3	Wald ratio	1	1.0342	0.90264	1.18493	0.628117	3301	No evidence	Males and Females
	prot-a-145	Arfaptin-1	Inverse variance weighted	2	0.985426	0.908944	1.06834	0.721721	3301	No evidence	Males and Females
	prot-a-1451	Insulin-like growth factor-binding protein 7	Wald ratio	1	0.967821	0.873168	1.07273	0.533351	3301	No evidence	Males and Females
	prot-a-1453	Insulin growth factor-like family member 3	Inverse variance weighted	3	1.03304	0.945537	1.12865	0.471591	3301	No evidence	Males and Females
	prot-a-1454	Insulin growth factor-like family member 4	Wald ratio	1	0.968884	0.879026	1.06793	0.524412	3301	No evidence	Males and Females
	prot-a-1455	IGF-like family receptor 1	Wald ratio	1	0.987468	0.927494	1.05132	0.693205	3301	No evidence	Males and Females
	prot-a-1456	Immunoglobulin E	Wald ratio	1	1.14562	0.899681	1.45879	0.270201	3301	No evidence	Males and Females
	prot-a-1457	Immunoglobulin J chain	Wald ratio	1	1.00159	0.823957	1.21752	0.987264	3301	No evidence	Males and Females
	prot-a-1458	Immunoglobulin lambda-like polypeptide 1	Inverse variance weighted	7	0.981657	0.909672	1.05934	0.633734	3301	No evidence	Males and Females
	prot-a-1459	IgLON family member 5	Wald ratio	1	1.0521	0.830289	1.33318	0.674157	3301	No evidence	Males and Females
	prot-a-146	Arfaptin-2	Wald ratio	1	0.974297	0.81189	1.16919	0.77957	3301	No evidence	Males and Females
	prot-a-1462	Immunoglobulin superfamily member 8	Inverse variance weighted	2	1.01386	0.874535	1.17539	0.855169	3301	No evidence	Males and Females
	prot-a-1464	Interleukin-10	Wald ratio	1	1.02064	0.804015	1.29562	0.866728	3301	No evidence	Males and Females
	prot-a-1465	Interleukin-10 receptor subunit beta	Wald ratio	1	1.02014	0.808237	1.28759	0.866728	3301	No evidence	Males and Females
	prot-a-1467	Interleukin-11 receptor subunit alpha	Wald ratio	1	0.990101	0.871843	1.1244	0.878161	3301	No evidence	Males and Females
	prot-a-1468	Interleukin-12	Wald ratio	1	1.07125	0.862859	1.32996	0.532923	3301	No evidence	Males and Females
	prot-a-1471	Interleukin-23	Inverse variance weighted	2	1.06019	0.858505	1.30926	0.587191	3301	No evidence	Males and Females
	prot-a-1473	Interleukin-12 receptor subunit beta-1	Wald ratio	1	1.01539	0.849474	1.21372	0.866728	3301	No evidence	Males and Females
	prot-a-1474	Interleukin-12 receptor subunit beta-2	Inverse variance weighted	2	0.99181	0.839365	1.17194	0.923059	3301	No evidence	Males and Females
	prot-a-1475	Interleukin-13	Wald ratio	1	1.01365	0.797435	1.28849	0.911796	3301	No evidence	Males and Females
	prot-a-1476	Interleukin-13 receptor subunit alpha-1	Inverse variance weighted	2	1.11591	0.967692	1.28684	0.13147	3301	No evidence	Males and Females
	prot-a-1477	Interleukin-15 receptor subunit alpha	Inverse variance weighted	2	1.0102	0.949351	1.07496	0.74874	3301	No evidence	Males and Females
	prot-a-1479	Interleukin-16	Inverse variance weighted	2	0.986434	0.930073	1.04621	0.649082	3301	No evidence	Males and Females
	prot-a-148	Rho GTPase-activating protein 25	Wald ratio	1	0.998011	0.939691	1.05995	0.948331	3301	No evidence	Males and Females
	prot-a-1482	Interleukin-17A	Wald ratio	1	1.21957	0.850083	1.74964	0.281056	3301	No evidence	Males and Females
	prot-a-1485	Interleukin-17F	Wald ratio	1	1.10195	0.910377	1.33383	0.319091	3301	No evidence	Males and Females
	prot-a-1486	Interleukin-17 receptor A	Inverse variance weighted	3	1.00703	0.974289	1.04088	0.677711	3301	No evidence	Males and Females
	prot-a-1487	Interleukin-17 receptor B	Inverse variance weighted	2	1.01836	0.932686	1.1119	0.684953	3301	No evidence	Males and Females
	prot-a-1489	Interleukin-17 receptor D	Wald ratio	1	1.0283	0.956264	1.10576	0.451411	3301	No evidence	Males and Females
	prot-a-149	Rho GTPase-activating protein 30	Inverse variance weighted	5	1.00916	0.932716	1.09186	0.820574	3301	No evidence	Males and Females
	prot-a-1492	Interleukin-18 receptor 1	Inverse variance weighted	2	0.991121	0.95303	1.03074	0.655585	3301	No evidence	Males and Females
	prot-a-1493	Interleukin-19	Wald ratio	1	0.997147	0.949906	1.04674	0.908143	3301	No evidence	Males and Females
	prot-a-1495	Interleukin-1 beta	Inverse variance weighted	2	1.01065	0.908736	1.12399	0.845142	3301	No evidence	Males and Females
	prot-a-1496	Interleukin-1 receptor type 1	Wald ratio	1	1.10502	0.884587	1.38039	0.379013	3301	No evidence	Males and Females
	prot-a-1497	Interleukin-1 receptor type 2	Inverse variance weighted	2	0.968062	0.900837	1.0403	0.376721	3301	No evidence	Males and Females
	prot-a-15	Acyl-CoA-binding domain-containing protein 7	Inverse variance weighted	2	1.02552	0.91117	1.15421	0.676156	3301	No evidence	Males and Females
	prot-a-1500	Interleukin-1 Receptor accessory protein	Inverse variance weighted	3	0.986183	0.949086	1.02473	0.476945	3301	No evidence	Males and Females
	prot-a-1502	Interleukin-1 receptor-like 1	Inverse variance weighted	5	1.00282	0.964196	1.04299	0.888304	3301	No evidence	Males and Females
	prot-a-1503	Interleukin-1 receptor-like 2	Inverse variance weighted	2	1.00705	0.888408	1.14154	0.912487	3301	No evidence	Males and Females
	prot-a-1504	Interleukin-1 receptor antagonist protein	Inverse variance weighted	2	1.08397	0.946354	1.24161	0.244416	3301	No evidence	Males and Females
	prot-a-1506	Interleukin-21	Inverse variance weighted	4	1.0136	0.933273	1.10083	0.748526	3301	No evidence	Males and Females
	prot-a-1507	Interleukin-22	Wald ratio	1	0.897038	0.716113	1.12367	0.344438	3301	No evidence	Males and Females
	prot-a-1508	Interleukin-22 receptor subunit alpha-1	Wald ratio	1	0.986104	0.837506	1.16107	0.866643	3301	No evidence	Males and Females
	prot-a-1510	Interleukin-22 receptor subunit alpha-2	Inverse variance weighted	2	1.04921	0.900534	1.22243	0.537794	3301	No evidence	Males and Females
	prot-a-1512	Interleukin-2	Inverse variance weighted	2	1.09714	0.963347	1.24951	0.16235	3301	No evidence	Males and Females
	prot-a-1513	Interleukin-23 receptor	Inverse variance weighted	2	0.959402	0.764007	1.20477	0.721318	3301	No evidence	Males and Females
	prot-a-1515	Interleukin-25	Wald ratio	1	1.07272	1.02375	1.12405	0.00323773	3301	Suggestive	Males and Females
	prot-a-1516	Interleukin-27	Wald ratio	1	1.07832	0.889853	1.30669	0.441705	3301	No evidence	Males and Females
	prot-a-1517	Interleukin-27 receptor subunit alpha	Inverse variance weighted	2	1.01483	0.968177	1.06372	0.539895	3301	No evidence	Males and Females
	prot-a-152	Rho GDP-dissociation inhibitor 1	Wald ratio	1	0.996386	0.893035	1.1117	0.948331	3301	No evidence	Males and Females
	prot-a-1521	Interleukin-31	Wald ratio	1	1.00363	0.936496	1.07558	0.918241	3301	No evidence	Males and Females
	prot-a-1524	Interleukin-34	Inverse variance weighted	2	1.05505	0.936809	1.18822	0.376874	3301	No evidence	Males and Females
	prot-a-1525	Interleukin-3	Wald ratio	1	0.826963	0.653193	1.04696	0.114409	3301	No evidence	Males and Females
	prot-a-1526	Interleukin-36 alpha	Inverse variance weighted	3	1.02315	0.947135	1.10527	0.561171	3301	No evidence	Males and Females
	prot-a-1529	Interleukin-37	Inverse variance weighted	2	1.05907	0.931925	1.20356	0.379121	3301	No evidence	Males and Females
	prot-a-153	Rho GDP-dissociation inhibitor 2	Wald ratio	1	0.999449	0.941623	1.06083	0.985537	3301	No evidence	Males and Females
	prot-a-1530	Interleukin-3 receptor subunit alpha	Inverse variance weighted	3	0.880961	0.800645	0.969334	0.00936086	3301	Suggestive	Males and Females
	prot-a-1533	Interleukin-4 receptor subunit alpha	Wald ratio	1	1.0132	0.803424	1.27774	0.911796	3301	No evidence	Males and Females
	prot-a-1535	Interleukin-5	Inverse variance weighted	2	1.00088	0.90825	1.10295	0.985916	3301	No evidence	Males and Females
	prot-a-1537	Interleukin-5 receptor subunit alpha	Inverse variance weighted	3	0.969306	0.86385	1.08764	0.59577	3301	No evidence	Males and Females
	prot-a-1539	Interleukin-6	Wald ratio	1	1.0206	0.809068	1.28744	0.863375	3301	No evidence	Males and Females
	prot-a-154	Rho guanine nucleotide exchange factor 10	Wald ratio	1	1.01541	0.890345	1.15805	0.819569	3301	No evidence	Males and Females
	prot-a-1541	Interleukin-6 receptor subunit alpha	Inverse variance weighted	2	1.00518	0.977277	1.03389	0.718933	3301	No evidence	Males and Females
	prot-a-1542	Interleukin-6 receptor subunit beta	Inverse variance weighted	4	0.936978	0.683038	1.28533	0.686496	3301	No evidence	Males and Females
	prot-a-1543	Interleukin-7	Wald ratio	1	1.27757	1.02253	1.59622	0.031077	3301	Suggestive	Males and Females
	prot-a-1544	Interleukin-7 receptor subunit alpha	Inverse variance weighted	2	0.937092	0.857515	1.02405	0.151275	3301	No evidence	Males and Females
	prot-a-1548	Inositol monophosphatase 3	Wald ratio	1	1.02831	0.926873	1.14085	0.598296	3301	No evidence	Males and Females
	prot-a-1549	Inosine-5'-monophosphate dehydrogenase 1	Wald ratio	1	0.97717	0.823743	1.15917	0.790993	3301	No evidence	Males and Females
	prot-a-155	Rho guanine nucleotide exchange factor 1	Wald ratio	1	0.988745	0.847807	1.15311	0.885297	3301	No evidence	Males and Females
	prot-a-1550	Inosine-5'-monophosphate dehydrogenase 2	Inverse variance weighted	2	0.831719	0.709195	0.975411	0.0234392	3301	Suggestive	Males and Females
	prot-a-1552	Inhibitor of growth protein 1	Wald ratio	1	0.992815	0.900156	1.09501	0.885297	3301	No evidence	Males and Females
	prot-a-1556	Inhibin beta C chain	Wald ratio	1	0.892346	0.745712	1.06781	0.213639	3301	No evidence	Males and Females
	prot-a-1557	72 kDa inositol polyphosphate 5-phosphatase	Wald ratio	1	1.15641	0.953476	1.40253	0.139922	3301	No evidence	Males and Females
	prot-a-1560	Insulin-like 3	Wald ratio	1	1.01396	0.828418	1.24107	0.893017	3301	No evidence	Males and Females
	prot-a-1563	Insulin-like peptide INSL6	Wald ratio	1	1.01363	0.797765	1.2879	0.911796	3301	No evidence	Males and Females
	prot-a-1564	Insulin receptor	Inverse variance weighted	2	0.817528	0.700251	0.954448	0.0107683	3301	Suggestive	Males and Females
	prot-a-1568	Interferon regulatory factor 2	Wald ratio	1	0.997928	0.937247	1.06254	0.948331	3301	No evidence	Males and Females
	prot-a-1569	Interferon regulatory factor 4	Wald ratio	1	0.998182	0.798303	1.24811	0.987264	3301	No evidence	Males and Females
	prot-a-1570	Interferon regulatory factor 6	Wald ratio	1	0.927808	0.745218	1.15514	0.502759	3301	No evidence	Males and Females
	prot-a-1574	Ubiquitin-like protein ISG15	Inverse variance weighted	2	1.00803	0.928646	1.09419	0.848493	3301	No evidence	Males and Females
	prot-a-1576	Immunoglobulin superfamily containing leucine-rich repeat protein 2	Inverse variance weighted	4	0.839904	0.713683	0.988448	0.0357423	3301	Suggestive	Males and Females
	prot-a-1577	Isthmin-1	Wald ratio	1	1.00823	0.862231	1.17894	0.918241	3301	No evidence	Males and Females
	prot-a-1578	Isochorismatase domain-containing protein 1	Wald ratio	1	1.01157	0.854017	1.19818	0.894099	3301	No evidence	Males and Females
	prot-a-1579	IST1 homolog	Wald ratio	1	0.99359	0.91047	1.0843	0.885297	3301	No evidence	Males and Females
	prot-a-158	Rho guanine nucleotide exchange factor 7	Wald ratio	1	1.10365	0.902087	1.35025	0.337808	3301	No evidence	Males and Females
	prot-a-1581	Integrin alpha-I: beta-1 complex	Wald ratio	1	0.999137	0.898668	1.11084	0.987264	3301	No evidence	Males and Females
	prot-a-1582	Integrin alpha-5	Inverse variance weighted	4	1.00542	0.902263	1.12038	0.922004	3301	No evidence	Males and Females
	prot-a-1583	Integrin alpha-L	Wald ratio	1	0.915085	0.715891	1.1697	0.478637	3301	No evidence	Males and Females
	prot-a-1586	Inter-alpha-trypsin inhibitor heavy chain H1	Inverse variance weighted	3	0.98338	0.942754	1.02576	0.436228	3301	No evidence	Males and Females
	prot-a-1587	Inter-alpha-trypsin inhibitor heavy chain H5	Inverse variance weighted	3	0.968965	0.872647	1.07591	0.555052	3301	No evidence	Males and Females
	prot-a-1589	Integral membrane protein 2A	Wald ratio	1	0.99119	0.847542	1.15918	0.911796	3301	No evidence	Males and Females
	prot-a-159	AT-rich interactive domain-containing protein 3A	Wald ratio	1	1.13943	0.908827	1.42856	0.257894	3301	No evidence	Males and Females
	prot-a-1592	Integral membrane protein 2C	Wald ratio	1	1.01176	0.822718	1.24424	0.911796	3301	No evidence	Males and Females
	prot-a-1594	Inositol 1,4,5-trisphosphate receptor-interacting protein-like 1	Wald ratio	1	0.998043	0.940627	1.05896	0.948331	3301	No evidence	Males and Females
	prot-a-1595	Intersectin-1	Wald ratio	1	1.00759	0.872091	1.16415	0.918241	3301	No evidence	Males and Females
	prot-a-1596	Protein jagged-1	Wald ratio	1	1.01936	0.885081	1.174	0.790212	3301	No evidence	Males and Females
	prot-a-1597	Protein jagged-2	Inverse variance weighted	2	1.09564	0.936125	1.28233	0.255219	3301	No evidence	Males and Females
	prot-a-1598	Tyrosine-protein kinase JAK2	Inverse variance weighted	5	0.988454	0.936265	1.04355	0.674747	3301	No evidence	Males and Females
	prot-a-1599	Janus kinase and microtubule-interacting protein 3	Inverse variance weighted	2	1.02266	0.982979	1.06395	0.267088	3301	No evidence	Males and Females
	prot-a-160	ADP-ribosylation factor-like protein 11	Wald ratio	1	1.03884	0.851994	1.26666	0.706435	3301	No evidence	Males and Females
	prot-a-1600	Junctional adhesion molecule B	Wald ratio	1	1.02129	0.851604	1.22479	0.82022	3301	No evidence	Males and Females
	prot-a-1603	Junctophilin-3	Wald ratio	1	0.846305	0.662493	1.08112	0.181643	3301	No evidence	Males and Females
	prot-a-1604	Protein JTB	Wald ratio	1	1.13983	0.908738	1.42969	0.257565	3301	No evidence	Males and Females
	prot-a-1606	Anosmin-1	Inverse variance weighted	3	0.89074	0.767699	1.0335	0.12713	3301	No evidence	Males and Females
	prot-a-1607	Histone acetyltransferase KAT6A	Inverse variance weighted	2	1.05892	0.93837	1.19496	0.353191	3301	No evidence	Males and Females
	prot-a-1609	Voltage-gated potassium channel subunit beta-2	Wald ratio	1	0.998562	0.836791	1.19161	0.987264	3301	No evidence	Males and Females
	prot-a-161	ADP-ribosylation factor-like protein 1	Inverse variance weighted	2	1.09843	0.974814	1.23773	0.123257	3301	No evidence	Males and Females
	prot-a-1610	Potassium voltage-gated channel subfamily E member 2	Inverse variance weighted	3	0.983643	0.920363	1.05127	0.626881	3301	No evidence	Males and Females
	prot-a-1613	Potassium voltage-gated channel subfamily E regulatory beta subunit 5	Inverse variance weighted	2	1.18094	1.03356	1.34934	0.0144728	3301	Suggestive	Males and Females
	prot-a-1614	Potassium voltage-gated channel subfamily F member 1	Inverse variance weighted	2	1.05079	0.897913	1.22971	0.536813	3301	No evidence	Males and Females
	prot-a-1616	Kv channel-interacting protein 1	Wald ratio	1	0.973734	0.851792	1.11313	0.696593	3301	No evidence	Males and Females
	prot-a-1618	Small conductance calcium-activated potassium channel protein 1	Wald ratio	1	1.02929	0.826369	1.28203	0.796665	3301	No evidence	Males and Females
	prot-a-162	ADP-ribosylation factor-like protein 3	Inverse variance weighted	2	1.0119	0.92161	1.11103	0.804117	3301	No evidence	Males and Females
	prot-a-1621	KDEL motif-containing protein 2	Wald ratio	1	1.10252	1.01791	1.19415	0.0165835	3301	Suggestive	Males and Females
	prot-a-1622	Vascular endothelial growth factor receptor 2	Inverse variance weighted	4	0.920531	0.78367	1.08129	0.313311	3301	No evidence	Males and Females
	prot-a-1624	Uncharacterized protein KIAA0040	Wald ratio	1	0.994907	0.928232	1.06637	0.885297	3301	No evidence	Males and Females
	prot-a-1628	Uncharacterized family 31 glucosidase KIAA1161	Wald ratio	1	0.996059	0.898379	1.10436	0.940227	3301	No evidence	Males and Females
	prot-a-1631	UPF0577 protein KIAA1324	Wald ratio	1	1.05799	0.838311	1.33525	0.634962	3301	No evidence	Males and Females
	prot-a-1632	UPF0577 protein KIAA1324-like	Wald ratio	1	0.955519	0.892001	1.02356	0.194812	3301	No evidence	Males and Females
	prot-a-1634	Uncharacterized protein KIAA2013	Wald ratio	1	1.01769	0.97393	1.06341	0.434254	3301	No evidence	Males and Females
	prot-a-1635	Kinesin-like protein KIF16B	Inverse variance weighted	2	1.09913	0.953484	1.26702	0.192495	3301	No evidence	Males and Females
	prot-a-1639	DNA/RNA-binding protein KIN17	Inverse variance weighted	3	0.846959	0.629654	1.13926	0.272169	3301	No evidence	Males and Females
	prot-a-164	Armadillo repeat-containing protein 5	Wald ratio	1	0.900088	0.717802	1.12867	0.361931	3301	No evidence	Males and Females
	prot-a-1640	Killer cell immunoglobulin-like receptor 2DL2	Wald ratio	1	1.004	0.930354	1.08347	0.918241	3301	No evidence	Males and Females
	prot-a-1642	Killer cell immunoglobulin-like receptor 2DL4	Wald ratio	1	1.00766	0.799876	1.26943	0.948331	3301	No evidence	Males and Females
	prot-a-1644	Killer cell immunoglobulin-like receptor 2DL5A	Inverse variance weighted	2	1.01042	0.925228	1.10346	0.817555	3301	No evidence	Males and Females
	prot-a-1645	Killer cell immunoglobulin-like receptor 2DS2	Inverse variance weighted	6	0.978982	0.902191	1.06231	0.610281	3301	No evidence	Males and Females
	prot-a-1651	Kin of IRRE-like protein 3	Wald ratio	1	1.01977	0.81131	1.2818	0.866728	3301	No evidence	Males and Females
	prot-a-1655	Kelch-like protein 13	Inverse variance weighted	3	1.02705	0.955175	1.10433	0.470904	3301	No evidence	Males and Females
	prot-a-1656	Kallikrein-11	Wald ratio	1	1.01051	0.96509	1.05808	0.655779	3301	No evidence	Males and Females
	prot-a-1657	Kallikrein-12	Inverse variance weighted	3	0.962223	0.861786	1.07437	0.493557	3301	No evidence	Males and Females
	prot-a-1659	Kallikrein-14	Inverse variance weighted	3	0.986132	0.93631	1.0386	0.597522	3301	No evidence	Males and Females
	prot-a-166	Actin-related protein 2/3 complex subunit 3	Wald ratio	1	0.993568	0.800665	1.23295	0.953278	3301	No evidence	Males and Females
	prot-a-1660	Kallikrein-15	Wald ratio	1	1.09451	0.879878	1.3615	0.417426	3301	No evidence	Males and Females
	prot-a-1662	Kallikrein-4	Wald ratio	1	0.993339	0.804136	1.22706	0.950572	3301	No evidence	Males and Females
	prot-a-1663	Kallikrein-5	Wald ratio	1	0.985102	0.785478	1.23546	0.896632	3301	No evidence	Males and Females
	prot-a-1665	Kallikrein-6	Inverse variance weighted	3	1.07723	0.966294	1.2009	0.179715	3301	No evidence	Males and Females
	prot-a-1666	Kallikrein-7	Inverse variance weighted	3	0.961855	0.898916	1.0292	0.259993	3301	No evidence	Males and Females
	prot-a-1667	Kallikrein-8	Inverse variance weighted	2	0.976874	0.880656	1.08361	0.658299	3301	No evidence	Males and Females
	prot-a-167	cAMP-regulated phosphoprotein 19	Wald ratio	1	0.999301	0.926539	1.07778	0.985537	3301	No evidence	Males and Females
	prot-a-1670	NKG2-E type II integral membrane protein	Inverse variance weighted	2	0.98237	0.906757	1.06429	0.663362	3301	No evidence	Males and Females
	prot-a-1673	Killer cell lectin-like receptor subfamily F member 1	Inverse variance weighted	2	0.966959	0.837212	1.11681	0.647615	3301	No evidence	Males and Females
	prot-a-1676	Histone-lysine N-methyltransferase 2C	Inverse variance weighted	2	1.02041	0.931993	1.11722	0.662139	3301	No evidence	Males and Females
	prot-a-1677	Importin subunit alpha-1	Wald ratio	1	0.937905	0.764406	1.15078	0.539039	3301	No evidence	Males and Females
	prot-a-1679	GTPase KRas	Wald ratio	1	1.02437	0.816617	1.28499	0.835045	3301	No evidence	Males and Females
	prot-a-1681	Kremen protein 2	Wald ratio	1	1.10705	0.899192	1.36295	0.337808	3301	No evidence	Males and Females
	prot-a-1682	Keratin, type I cytoskeletal 17	Wald ratio	1	0.961281	0.736995	1.25382	0.77081	3301	No evidence	Males and Females
	prot-a-1687	Keratin-associated protein 2-4	Inverse variance weighted	2	0.912445	0.798129	1.04313	0.179709	3301	No evidence	Males and Females
	prot-a-1688	Keratinocyte differentiation-associated protein	Inverse variance weighted	3	1.01459	0.930827	1.1059	0.741742	3301	No evidence	Males and Females
	prot-a-1689	Kynureninase	Wald ratio	1	0.969383	0.894014	1.05111	0.451451	3301	No evidence	Males and Females
	prot-a-169	Beta-arrestin-1	Wald ratio	1	0.992548	0.89663	1.09873	0.885297	3301	No evidence	Males and Females
	prot-a-1690	Neural cell adhesion molecule L1	Inverse variance weighted	2	0.568167	0.464087	0.695588	4.34565e-08	3301	Suggestive	Males and Females
	prot-a-1695	Laminin	Inverse variance weighted	4	0.932137	0.737501	1.17814	0.556465	3301	No evidence	Males and Females
	prot-a-1696	Laminin subunit alpha-4	Inverse variance weighted	3	0.945411	0.873651	1.02306	0.163373	3301	No evidence	Males and Females
	prot-a-1697	Laminin subunit gamma-2	Inverse variance weighted	2	1.03404	0.974623	1.09708	0.267574	3301	No evidence	Males and Females
	prot-a-1699	Ragulator complex protein LAMTOR3	Inverse variance weighted	2	1.01552	0.922781	1.11757	0.752651	3301	No evidence	Males and Females
	prot-a-17	ATP-citrate synthase	Wald ratio	1	0.978023	0.813131	1.17635	0.813516	3301	No evidence	Males and Females
	prot-a-170	Arrestin domain-containing protein 3	Wald ratio	1	1.08641	0.868826	1.35849	0.467314	3301	No evidence	Males and Females
	prot-a-1703	Layilin	Inverse variance weighted	2	1.06972	0.922023	1.24109	0.373957	3301	No evidence	Males and Females
	prot-a-1705	Tyrosine-protein kinase Lck	Wald ratio	1	0.99784	0.934671	1.06528	0.948331	3301	No evidence	Males and Females
	prot-a-1707	Epididymal-specific lipocalin-10	Inverse variance weighted	3	1.00885	0.919924	1.10637	0.851553	3301	No evidence	Males and Females
	prot-a-1709	Neutrophil gelatinase-associated lipocalin	Wald ratio	1	1.08114	0.879892	1.32842	0.457847	3301	No evidence	Males and Females
	prot-a-1711	Ligand-dependent nuclear receptor corepressor-like protein	Inverse variance weighted	2	1.06271	0.904902	1.24805	0.458316	3301	No evidence	Males and Females
	prot-a-1712	Plastin-2	Inverse variance weighted	2	0.996577	0.919886	1.07966	0.933115	3301	No evidence	Males and Females
	prot-a-1713	Lactase-phlorizin hydrolase	Inverse variance weighted	4	0.978398	0.815485	1.17386	0.814199	3301	No evidence	Males and Females
	prot-a-1715	L-lactate dehydrogenase B chain	Wald ratio	1	0.995456	0.918391	1.07899	0.911796	3301	No evidence	Males and Females
	prot-a-1718	Protein LDOC1	Wald ratio	1	0.982866	0.913191	1.05786	0.645016	3301	No evidence	Males and Females
	prot-a-1719	Leukocyte cell-derived chemotaxin 1	Inverse variance weighted	2	0.973239	0.786317	1.2046	0.803135	3301	No evidence	Males and Females
	prot-a-1720	LEM domain-containing protein 1	Wald ratio	1	0.997501	0.924167	1.07665	0.948785	3301	No evidence	Males and Females
	prot-a-1724	Leptin receptor	Inverse variance weighted	2	1.01946	0.988719	1.05115	0.21733	3301	No evidence	Males and Females
	prot-a-1727	Galectin-2	Inverse variance weighted	2	1.00614	0.912755	1.10907	0.902037	3301	No evidence	Males and Females
	prot-a-1728	Galectin-4	Wald ratio	1	1.00468	0.800315	1.26123	0.967911	3301	No evidence	Males and Females
	prot-a-1729	Galectin-7	Inverse variance weighted	2	1.07826	0.954269	1.21836	0.226687	3301	No evidence	Males and Females
	prot-a-1732	Galectin-9	Inverse variance weighted	3	0.966845	0.859481	1.08762	0.574498	3301	No evidence	Males and Females
	prot-a-1735	Lutropin subunit beta	Wald ratio	1	0.999953	0.873267	1.14502	0.999455	3301	No evidence	Males and Females
	prot-a-1736	Leukemia inhibitory factor	Wald ratio	1	1.03092	0.884614	1.20141	0.696593	3301	No evidence	Males and Females
	prot-a-1737	Leukemia inhibitory factor receptor	Wald ratio	1	0.644303	0.566654	0.732593	1.95803e-11	3301	Suggestive	Males and Females
	prot-a-1738	Leukocyte immunoglobulin-like receptor subfamily A member 4	Inverse variance weighted	4	1.04042	0.868022	1.24705	0.668155	3301	No evidence	Males and Females
	prot-a-174	Ecto-ADP-ribosyltransferase 3	Inverse variance weighted	2	0.995021	0.903271	1.09609	0.919453	3301	No evidence	Males and Females
	prot-a-1740	Leukocyte immunoglobulin-like receptor subfamily A member 5	Wald ratio	1	1.00323	0.876243	1.14863	0.962697	3301	No evidence	Males and Females
	prot-a-1741	Leukocyte immunoglobulin-like receptor subfamily A member 6	Inverse variance weighted	4	1.02292	0.98611	1.06111	0.225528	3301	No evidence	Males and Females
	prot-a-1742	Leukocyte immunoglobulin-like receptor subfamily B member 1	Inverse variance weighted	4	1.01726	0.984172	1.05146	0.310413	3301	No evidence	Males and Females
	prot-a-1743	Leukocyte immunoglobulin-like receptor subfamily B member 2	Inverse variance weighted	2	0.995308	0.960664	1.0312	0.794697	3301	No evidence	Males and Females
	prot-a-1745	Leukocyte immunoglobulin-like receptor subfamily B member 3	Wald ratio	1	1.25315	0.969235	1.62024	0.0851412	3301	No evidence	Males and Females
	prot-a-1746	Leukocyte immunoglobulin-like receptor subfamily B member 4	Inverse variance weighted	3	1.05759	0.943091	1.18598	0.338196	3301	No evidence	Males and Females
	prot-a-1747	Leukocyte immunoglobulin-like receptor subfamily B member 5	Inverse variance weighted	2	1.00053	0.973135	1.02871	0.969929	3301	No evidence	Males and Females
	prot-a-1753	Lipase member N	Inverse variance weighted	4	1.02082	0.988509	1.05419	0.209207	3301	No evidence	Males and Females
	prot-a-1754	Vesicular integral-membrane protein VIP36	Inverse variance weighted	2	1.05857	0.912162	1.22848	0.453585	3301	No evidence	Males and Females
	prot-a-1756	VIP36-like protein	Wald ratio	1	0.957621	0.844343	1.0861	0.500203	3301	No evidence	Males and Females
	prot-a-1757	LIM and cysteine-rich domains protein 1	Wald ratio	1	1.01269	0.810142	1.26588	0.911796	3301	No evidence	Males and Females
	prot-a-1758	Lamin-B1	Wald ratio	1	1.00323	0.865876	1.16237	0.965764	3301	No evidence	Males and Females
	prot-a-1759	Leiomodin-1	Wald ratio	1	1.22434	0.952269	1.57415	0.114436	3301	No evidence	Males and Females
	prot-a-176	Ecto-ADP-ribosyltransferase 4	Inverse variance weighted	2	0.980074	0.937759	1.0243	0.371408	3301	No evidence	Males and Females
	prot-a-1760	Ig Kappa chain V-I region HK102- like	Wald ratio	1	1.03603	0.849167	1.26402	0.727217	3301	No evidence	Males and Females
	prot-a-1761	Lon protease homolog, mitochondrial	Wald ratio	1	0.991749	0.886169	1.10991	0.885297	3301	No evidence	Males and Females
	prot-a-1762	Lysyl oxidase homolog 2	Wald ratio	1	1.0069	0.816383	1.24187	0.948785	3301	No evidence	Males and Females
	prot-a-1764	Lysophosphatidylcholine acyltransferase 2	Inverse variance weighted	2	0.996699	0.927356	1.07123	0.928395	3301	No evidence	Males and Females
	prot-a-1765	Lactoperoxidase	Inverse variance weighted	2	0.981155	0.812537	1.18477	0.843246	3301	No evidence	Males and Females
	prot-a-1768	Leucine-rich repeat and fibronectin type III domain-containing protein 1	Wald ratio	1	1.05054	0.852608	1.29441	0.643452	3301	No evidence	Males and Females
	prot-a-1770	Leucine-rich repeats and immunoglobulin-like domains protein 3	Wald ratio	1	0.986395	0.83454	1.16588	0.87241	3301	No evidence	Males and Females
	prot-a-1771	Leucine-rich repeat, immunoglobulin-like domain and transmembrane domain-containing protein 2	Wald ratio	1	1.09592	0.878332	1.36741	0.417292	3301	No evidence	Males and Females
	prot-a-1776	Low-density lipoprotein receptor-related protein 1, soluble	Wald ratio	1	0.975881	0.814665	1.169	0.790993	3301	No evidence	Males and Females
	prot-a-1778	Low-density lipoprotein receptor-related protein 1B	Inverse variance weighted	2	0.996051	0.942881	1.05222	0.887579	3301	No evidence	Males and Females
	prot-a-178	Acid ceramidase	Inverse variance weighted	2	0.992478	0.899178	1.09546	0.880846	3301	No evidence	Males and Females
	prot-a-1782	alpha-2-macroglobulin receptor-associated protein	Inverse variance weighted	3	1.01366	0.962976	1.06702	0.604116	3301	No evidence	Males and Females
	prot-a-1783	Leucine-rich PPR motif-containing protein, mitochondrial	Inverse variance weighted	2	0.975782	0.927234	1.02687	0.34641	3301	No evidence	Males and Females
	prot-a-1784	Leucine-rich repeat-containing protein 15	Inverse variance weighted	2	1.0589	0.972766	1.15266	0.186127	3301	No evidence	Males and Females
	prot-a-1785	Leucine-rich repeat-containing protein 19	Inverse variance weighted	2	1.03652	0.996356	1.0783	0.0752529	3301	No evidence	Males and Females
	prot-a-1787	Leucine-rich repeat-containing protein 37A2	Wald ratio	1	1.02168	0.823474	1.26759	0.845473	3301	No evidence	Males and Females
	prot-a-179	Neutral ceramidase	Inverse variance weighted	2	0.981268	0.886634	1.086	0.714767	3301	No evidence	Males and Females
	prot-a-1790	Leucine-rich repeat-containing protein 74A	Inverse variance weighted	2	1.05354	0.931778	1.19121	0.40522	3301	No evidence	Males and Females
	prot-a-1791	Leucine-rich repeat serine/threonine-protein kinase 2	Inverse variance weighted	4	1.00764	0.932367	1.08899	0.847599	3301	No evidence	Males and Females
	prot-a-1792	Leucine-rich repeat neuronal protein 1	Inverse variance weighted	2	0.988737	0.949946	1.02911	0.579106	3301	No evidence	Males and Females
	prot-a-1794	Leucine-rich repeat neuronal protein 3	Wald ratio	1	0.971372	0.786131	1.20026	0.787878	3301	No evidence	Males and Females
	prot-a-18	Low molecular weight phosphotyrosine protein phosphatase	Inverse variance weighted	2	0.980978	0.92993	1.03483	0.481182	3301	No evidence	Males and Females
	prot-a-180	Arf-GAP with SH3 domain, ANK repeat and PH domain-containing protein 2	Inverse variance weighted	2	1.00158	0.953413	1.05217	0.950041	3301	No evidence	Males and Females
	prot-a-1800	Leucine-rich repeat and transmembrane domain-containing protein 2	Inverse variance weighted	3	0.984921	0.884303	1.09699	0.782281	3301	No evidence	Males and Females
	prot-a-1801	Limbic system-associated membrane protein	Wald ratio	1	1.01755	0.848185	1.22072	0.851456	3301	No evidence	Males and Females
	prot-a-1802	Leukocyte-specific transcript 1 protein	Wald ratio	1	1.02782	0.843174	1.25291	0.78592	3301	No evidence	Males and Females
	prot-a-1805	Lymphotoxin alpha2:beta1	Wald ratio	1	1.07673	0.864678	1.34078	0.508833	3301	No evidence	Males and Females
	prot-a-1807	Tumor necrosis factor receptor superfamily member 3	Inverse variance weighted	2	1.055	0.935588	1.18965	0.38234	3301	No evidence	Males and Females
	prot-a-1808	Lactotransferrin	Inverse variance weighted	2	0.957917	0.870359	1.05428	0.379334	3301	No evidence	Males and Females
	prot-a-181	Activating signal cointegrator 1 complex subunit 1	Inverse variance weighted	3	1.06531	0.965033	1.17601	0.209717	3301	No evidence	Males and Females
	prot-a-1810	Lymphocyte antigen 6 complex locus protein G6c	Wald ratio	1	0.999327	0.929194	1.07475	0.985537	3301	No evidence	Males and Females
	prot-a-1813	T-lymphocyte surface antigen Ly-9	Wald ratio	1	1.07861	0.917006	1.2687	0.36083	3301	No evidence	Males and Females
	prot-a-1814	Lysozyme g-like protein 1	Inverse variance weighted	2	0.987824	0.804529	1.21288	0.906866	3301	No evidence	Males and Females
	prot-a-1815	Tyrosine-protein kinase Lyn, isoform B	Wald ratio	1	0.989198	0.853487	1.14649	0.885297	3301	No evidence	Males and Females
	prot-a-1816	Tyrosine-protein kinase Lyn	Wald ratio	1	0.98921	0.853638	1.14631	0.885297	3301	No evidence	Males and Females
	prot-a-1819	LysM and putative peptidoglycan-binding domain-containing protein 3	Wald ratio	1	1.00728	0.807167	1.25702	0.948785	3301	No evidence	Males and Females
	prot-a-1820	LysM and putative peptidoglycan-binding domain-containing protein 4	Wald ratio	1	0.924083	0.729913	1.16991	0.51179	3301	No evidence	Males and Females
	prot-a-1821	Lysozyme C	Wald ratio	1	0.944314	0.883469	1.00935	0.0917687	3301	No evidence	Males and Females
	prot-a-1822	Lysozyme-like protein 2	Inverse variance weighted	2	1.00009	0.918907	1.08844	0.998361	3301	No evidence	Males and Females
	prot-a-1823	Cation-dependent mannose-6-phosphate receptor	Inverse variance weighted	3	1.02437	0.929056	1.12946	0.628973	3301	No evidence	Males and Females
	prot-a-1824	O-acetyl-ADP-ribose deacetylase MACROD1	Wald ratio	1	0.961175	0.787694	1.17286	0.696593	3301	No evidence	Males and Females
	prot-a-1825	Mitotic spindle assembly checkpoint protein MAD1	Wald ratio	1	0.966291	0.813299	1.14806	0.696593	3301	No evidence	Males and Females
	prot-a-1826	Mucosal addressin cell adhesion molecule 1	Wald ratio	1	0.842034	0.666363	1.06402	0.149804	3301	No evidence	Males and Females
	prot-a-1827	Melanoma-associated antigen 10	Inverse variance weighted	2	1.01188	0.911471	1.12335	0.824711	3301	No evidence	Males and Females
	prot-a-1828	Melanoma-associated antigen 3	Inverse variance weighted	2	0.994861	0.908512	1.08942	0.911431	3301	No evidence	Males and Females
	prot-a-1833	Mannosyl-oligosaccharide 1,2-alpha-mannosidase IB	Inverse variance weighted	3	1.26662	0.944393	1.6988	0.114562	3301	No evidence	Males and Females
	prot-a-1834	Endoplasmic reticulum mannosyl-oligosaccharide 1,2-alpha-mannosidase	Inverse variance weighted	2	1.00788	0.928262	1.09433	0.851681	3301	No evidence	Males and Females
	prot-a-1835	Epididymis-specific alpha-mannosidase	Inverse variance weighted	3	0.964843	0.884101	1.05296	0.422169	3301	No evidence	Males and Females
	prot-a-1836	Beta-mannosidase	Inverse variance weighted	3	0.992478	0.94042	1.04742	0.783572	3301	No evidence	Males and Females
	prot-a-1837	Glycoprotein endo-alpha-1,2-mannosidase	Inverse variance weighted	2	0.992419	0.960536	1.02536	0.647846	3301	No evidence	Males and Females
	prot-a-1838	MANSC domain-containing protein 1	Inverse variance weighted	2	0.951831	0.870087	1.04125	0.28122	3301	No evidence	Males and Females
	prot-a-1839	MANSC domain-containing protein 4	Wald ratio	1	1.01987	0.963249	1.07982	0.499607	3301	No evidence	Males and Females
	prot-a-1840	Dual specificity mitogen-activated protein kinase kinase 1	Wald ratio	1	0.994722	0.925711	1.06888	0.885297	3301	No evidence	Males and Females
	prot-a-1841	Dual specificity mitogen-activated protein kinase kinase 3	Inverse variance weighted	2	0.987363	0.885226	1.10129	0.819434	3301	No evidence	Males and Females
	prot-a-1842	Dual specificity mitogen-activated protein kinase kinase 4	Inverse variance weighted	3	0.979224	0.931982	1.02886	0.405278	3301	No evidence	Males and Females
	prot-a-1843	Mitogen-activated protein kinase kinase kinase 3	Wald ratio	1	0.997931	0.937325	1.06245	0.948331	3301	No evidence	Males and Females
	prot-a-1845	Mitogen-activated protein kinase 1	Wald ratio	1	0.999266	0.922962	1.08188	0.985537	3301	No evidence	Males and Females
	prot-a-1846	Mitogen-activated protein kinase 13	Inverse variance weighted	2	1.00473	0.950933	1.06156	0.866655	3301	No evidence	Males and Females
	prot-a-1847	Mitogen-activated protein kinase 14	Wald ratio	1	0.999283	0.92468	1.0799	0.985537	3301	No evidence	Males and Females
	prot-a-1848	Mitogen-activated protein kinase 3	Inverse variance weighted	2	1.00683	0.947395	1.06999	0.826503	3301	No evidence	Males and Females
	prot-a-1849	Mitogen-activated protein kinase 8	Wald ratio	1	0.99939	0.935606	1.06752	0.985537	3301	No evidence	Males and Females
	prot-a-185	Set1/Ash2 histone methyltransferase complex subunit ASH2	Wald ratio	1	0.870082	0.706351	1.07177	0.190738	3301	No evidence	Males and Females
	prot-a-1851	MAP kinase-activated protein kinase 2	Wald ratio	1	0.992442	0.895237	1.1002	0.885297	3301	No evidence	Males and Females
	prot-a-1852	MAP kinase-activated protein kinase 3	Inverse variance weighted	2	1.01942	0.966122	1.07565	0.482701	3301	No evidence	Males and Females
	prot-a-1854	MAP kinase-activated protein kinase 5	Inverse variance weighted	4	0.999137	0.968111	1.03116	0.957212	3301	No evidence	Males and Females
	prot-a-1857	Matrilin-2	Wald ratio	1	1.21618	0.968804	1.52671	0.0916341	3301	No evidence	Males and Females
	prot-a-1858	Matrilin-3	Inverse variance weighted	3	1.0544	0.934866	1.18923	0.388186	3301	No evidence	Males and Females
	prot-a-1859	Matrilin-4	Wald ratio	1	0.994783	0.852478	1.16084	0.947052	3301	No evidence	Males and Females
	prot-a-1862	Methyl-CpG-binding domain protein 4	Wald ratio	1	1.16634	0.891034	1.5267	0.262666	3301	No evidence	Males and Females
	prot-a-1863	Mannose-binding protein C	Inverse variance weighted	3	0.983817	0.949165	1.01973	0.372477	3301	No evidence	Males and Females
	prot-a-1865	Mast cell-expressed membrane protein 1	Inverse variance weighted	2	1.05062	0.94286	1.17071	0.37111	3301	No evidence	Males and Females
	prot-a-1867	Multiple coagulation factor deficiency protein 2	Inverse variance weighted	3	1.00894	0.970577	1.04882	0.652677	3301	No evidence	Males and Females
	prot-a-1868	Induced myeloid leukemia cell differentiation protein Mcl-1	Wald ratio	1	1.08365	0.868483	1.35213	0.476844	3301	No evidence	Males and Females
	prot-a-1869	Malignant T-cell-amplified sequence 1	Wald ratio	1	0.999114	0.896111	1.11396	0.987264	3301	No evidence	Males and Females
	prot-a-187	Agouti-signaling protein	Inverse variance weighted	2	1.03401	0.974072	1.09764	0.272296	3301	No evidence	Males and Females
	prot-a-1870	Malate dehydrogenase, cytoplasmic	Wald ratio	1	0.991552	0.883596	1.1127	0.885297	3301	No evidence	Males and Females
	prot-a-1873	E3 ubiquitin-protein ligase Mdm2	Wald ratio	1	1.10361	0.862236	1.41255	0.43369	3301	No evidence	Males and Females
	prot-a-1874	Mediator of RNA polymerase II transcription subunit 1	Wald ratio	1	1.0022	0.793886	1.26517	0.985254	3301	No evidence	Males and Females
	prot-a-1876	Mediator of RNA polymerase II transcription subunit 4	Inverse variance weighted	2	0.989573	0.9194	1.0651	0.779994	3301	No evidence	Males and Females
	prot-a-1879	Protein MENT	Inverse variance weighted	3	0.938821	0.862541	1.02185	0.144252	3301	No evidence	Males and Females
	prot-a-188	Argininosuccinate lyase	Wald ratio	1	1.00574	0.798707	1.26643	0.961203	3301	No evidence	Males and Females
	prot-a-1882	Hepatocyte growth factor receptor	Inverse variance weighted	2	0.765922	0.548239	1.07004	0.11801	3301	No evidence	Males and Females
	prot-a-1883	tRNA (guanine-N(7)-)-methyltransferase	Inverse variance weighted	2	1.03032	0.937614	1.1322	0.534635	3301	No evidence	Males and Females
	prot-a-1884	Microfibrillar-associated protein 1	Wald ratio	1	0.840362	0.675208	1.04591	0.119256	3301	No evidence	Males and Females
	prot-a-1885	Microfibrillar-associated protein 2	Inverse variance weighted	3	1.17579	1.06113	1.30285	0.00197967	3301	Suggestive	Males and Females
	prot-a-1886	Microfibril-associated glycoprotein 4	Wald ratio	1	1.09381	0.844223	1.41718	0.497432	3301	No evidence	Males and Females
	prot-a-1888	Lactadherin	Wald ratio	1	0.892948	0.772673	1.03195	0.125036	3301	No evidence	Males and Females
	prot-a-189	N-acetylserotonin O-methyltransferase-like protein	Inverse variance weighted	2	0.968747	0.840396	1.1167	0.66149	3301	No evidence	Males and Females
	prot-a-1891	MAX gene-associated protein	Inverse variance weighted	2	1.00546	0.934802	1.08146	0.883548	3301	No evidence	Males and Females
	prot-a-1893	Alpha-1,6-mannosyl-glycoprotein 2-beta-N-acetylglucosaminyltransferase	Inverse variance weighted	2	0.941424	0.823205	1.07662	0.377961	3301	No evidence	Males and Females
	prot-a-1894	Alpha-1,3-mannosyl-glycoprotein 4-beta-N-acetylglucosaminyltransferase B	Wald ratio	1	0.953256	0.837787	1.08464	0.46742	3301	No evidence	Males and Females
	prot-a-1896	Melanoma-derived growth regulatory protein	Inverse variance weighted	2	0.979942	0.918611	1.04537	0.538905	3301	No evidence	Males and Females
	prot-a-1897	MICAL-like protein 2	Wald ratio	1	0.98247	0.898898	1.07381	0.696593	3301	No evidence	Males and Females
	prot-a-1898	MHC class I polypeptide-related sequence B	Inverse variance weighted	3	0.984841	0.935386	1.03691	0.561187	3301	No evidence	Males and Females
	prot-a-19	Lysosomal acid phosphatase	Inverse variance weighted	3	0.969075	0.884695	1.0615	0.499131	3301	No evidence	Males and Females
	prot-a-1900	Macrophage migration inhibitory factor	Wald ratio	1	0.999167	0.913116	1.09333	0.985537	3301	No evidence	Males and Females
	prot-a-1901	Allergin-1	Wald ratio	1	1.04776	0.918742	1.19489	0.486504	3301	No evidence	Males and Females
	prot-a-1902	MICOS complex subunit MIC10	Inverse variance weighted	3	1.00461	0.963897	1.04704	0.827533	3301	No evidence	Males and Females
	prot-a-1903	Multiple inositol polyphosphate phosphatase 1	Wald ratio	1	1.0275	0.825348	1.27915	0.808257	3301	No evidence	Males and Females
	prot-a-1904	Malectin	Inverse variance weighted	2	1.0476	0.890071	1.23302	0.575931	3301	No evidence	Males and Females
	prot-a-1905	Histone-lysine N-methyltransferase 2D	Wald ratio	1	0.997844	0.957037	1.04039	0.919318	3301	No evidence	Males and Females
	prot-a-1906	Promotilin	Inverse variance weighted	3	0.971111	0.880744	1.07075	0.55637	3301	No evidence	Males and Females
	prot-a-191	Aspartyl/asparaginyl beta-hydroxylase	Wald ratio	1	1.054	0.903461	1.22963	0.503581	3301	No evidence	Males and Females
	prot-a-1911	Stromelysin-2	Inverse variance weighted	3	1.02443	0.930083	1.12834	0.624436	3301	No evidence	Males and Females
	prot-a-1912	Macrophage metalloelastase	Inverse variance weighted	2	1.01445	0.957638	1.07464	0.625582	3301	No evidence	Males and Females
	prot-a-1915	Matrix metalloproteinase-16	Wald ratio	1	0.950856	0.765178	1.18159	0.649382	3301	No evidence	Males and Females
	prot-a-1917	Matrix metalloproteinase-17	Inverse variance weighted	3	1.04123	0.915028	1.18485	0.539921	3301	No evidence	Males and Females
	prot-a-1919	Matrilysin	Wald ratio	1	1.15245	0.843319	1.57489	0.373203	3301	No evidence	Males and Females
	prot-a-192	Asporin	Wald ratio	1	0.964898	0.900119	1.03434	0.313569	3301	No evidence	Males and Females
	prot-a-1920	Neutrophil collagenase	Inverse variance weighted	6	0.986548	0.94877	1.02583	0.496629	3301	No evidence	Males and Females
	prot-a-1921	Matrix metalloproteinase-9	Inverse variance weighted	3	1.03674	0.946193	1.13596	0.439029	3301	No evidence	Males and Females
	prot-a-1923	Multimerin-2	Wald ratio	1	0.860393	0.717782	1.03134	0.103891	3301	No evidence	Males and Females
	prot-a-1925	MOB kinase activator 1A	Wald ratio	1	0.998106	0.790828	1.25971	0.987264	3301	No evidence	Males and Females
	prot-a-1928	DNA-3-methyladenine glycosylase	Wald ratio	1	0.999499	0.946818	1.05511	0.985537	3301	No evidence	Males and Females
	prot-a-1929	Thrombopoietin Receptor	Wald ratio	1	1.00602	0.837777	1.20804	0.948785	3301	No evidence	Males and Females
	prot-a-193	Retroviral-like aspartic protease 1	Inverse variance weighted	2	0.971654	0.909757	1.03776	0.391853	3301	No evidence	Males and Females
	prot-a-1930	Myeloperoxidase	Inverse variance weighted	4	1.04155	0.90532	1.19827	0.56923	3301	No evidence	Males and Females
	prot-a-1931	MAGUK p55 subfamily member 6	Inverse variance weighted	3	1.01297	0.931065	1.10208	0.764478	3301	No evidence	Males and Females
	prot-a-1932	MAGUK p55 subfamily member 7	Wald ratio	1	1.1621	0.951942	1.41865	0.139922	3301	No evidence	Males and Females
	prot-a-1933	3-mercaptopyruvate sulfurtransferase	Wald ratio	1	0.99525	0.793382	1.24848	0.96716	3301	No evidence	Males and Females
	prot-a-1934	Myelin protein P0	Wald ratio	1	1.00029	0.8445	1.18483	0.997296	3301	No evidence	Males and Females
	prot-a-1936	Melanocortin-2 receptor accessory protein	Wald ratio	1	1.00656	0.824438	1.22892	0.948785	3301	No evidence	Males and Females
	prot-a-1937	Macrophage mannose receptor 1	Inverse variance weighted	2	1.03464	0.960924	1.114	0.366551	3301	No evidence	Males and Females
	prot-a-1938	C-type mannose receptor 2	Inverse variance weighted	3	0.973689	0.822335	1.1529	0.757065	3301	No evidence	Males and Females
	prot-a-1940	39S ribosomal protein L14, mitochondrial	Wald ratio	1	1.01218	0.803289	1.27539	0.918241	3301	No evidence	Males and Females
	prot-a-1942	39S ribosomal protein L33, mitochondrial	Inverse variance weighted	2	0.996537	0.950469	1.04484	0.885773	3301	No evidence	Males and Females
	prot-a-1943	39S ribosomal protein L34, mitochondrial	Wald ratio	1	1.00695	0.816721	1.24148	0.948331	3301	No evidence	Males and Females
	prot-a-1945	Ribosome-recycling factor, mitochondrial	Wald ratio	1	0.838972	0.657145	1.07111	0.158893	3301	No evidence	Males and Females
	prot-a-1946	Protein MRVI1	Wald ratio	1	0.999349	0.931429	1.07222	0.985537	3301	No evidence	Males and Females
	prot-a-1947	Mesothelin	Wald ratio	1	1.00827	0.861519	1.18002	0.918241	3301	No evidence	Males and Females
	prot-a-1949	Beta-microseminoprotein	Wald ratio	1	1.02164	0.989636	1.05469	0.187338	3301	No evidence	Males and Females
	prot-a-195	ATPase family AAA domain-containing protein 1	Wald ratio	1	0.921069	0.744661	1.13927	0.448458	3301	No evidence	Males and Females
	prot-a-1950	Prostate-associated microseminoprotein	Inverse variance weighted	3	0.905155	0.803057	1.02023	0.102692	3301	No evidence	Males and Females
	prot-a-1952	Macrophage scavenger receptor types I and II	Wald ratio	1	1.04484	0.83811	1.30255	0.696593	3301	No evidence	Males and Females
	prot-a-1955	Macrophage-stimulating protein receptor	Inverse variance weighted	2	1.06386	0.926476	1.22162	0.380211	3301	No evidence	Males and Females
	prot-a-1957	Growth/differentiation factor 8	Wald ratio	1	1.04575	0.860781	1.27047	0.65237	3301	No evidence	Males and Females
	prot-a-1958	Metallothionein-1F	Inverse variance weighted	2	0.995224	0.924942	1.07085	0.898045	3301	No evidence	Males and Females
	prot-a-196	ATPase family AAA domain-containing protein 2	Wald ratio	1	1.01792	0.796787	1.30042	0.886992	3301	No evidence	Males and Females
	prot-a-1960	Protein p13 MTCP-1	Wald ratio	1	1.31061	0.994015	1.72803	0.055181	3301	No evidence	Males and Females
	prot-a-1962	5-formyltetrahydrofolate cyclo-ligase	Inverse variance weighted	2	0.997959	0.943091	1.05602	0.943555	3301	No evidence	Males and Females
	prot-a-1963	Myotubularin-related protein 1	Wald ratio	1	1.09858	0.906433	1.33147	0.337808	3301	No evidence	Males and Females
	prot-a-1964	Poly(A) RNA polymerase, mitochondrial	Wald ratio	1	1.0067	0.886123	1.14369	0.918241	3301	No evidence	Males and Females
	prot-a-1965	Peptide chain release factor 1-like, mitochondrial	Inverse variance weighted	2	1.03574	0.893331	1.20085	0.641697	3301	No evidence	Males and Females
	prot-a-1967	Mucin-1	Wald ratio	1	1.00367	0.935888	1.07636	0.918241	3301	No evidence	Males and Females
	prot-a-1968	Mucin-4	Wald ratio	1	1.04487	0.828068	1.31843	0.711448	3301	No evidence	Males and Females
	prot-a-197	Cyclic AMP-dependent transcription factor ATF-6 alpha	Inverse variance weighted	3	1.05567	0.96089	1.1598	0.258989	3301	No evidence	Males and Females
	prot-a-1970	Mitochondrial ubiquitin ligase activator of NFKB 1	Wald ratio	1	1.02954	0.915362	1.15797	0.627354	3301	No evidence	Males and Females
	prot-a-1971	Muscle, skeletal receptor tyrosine-protein kinase	Wald ratio	1	0.95895	0.765014	1.20205	0.716149	3301	No evidence	Males and Females
	prot-a-1974	Matrix-remodeling-associated protein 7	Wald ratio	1	1.01163	0.882464	1.1597	0.868224	3301	No evidence	Males and Females
	prot-a-1975	Matrix-remodeling-associated protein 8	Wald ratio	1	1.05395	0.840319	1.32189	0.649352	3301	No evidence	Males and Females
	prot-a-1977	Myosin-binding protein C, slow-type	Wald ratio	1	0.982397	0.794098	1.21535	0.870058	3301	No evidence	Males and Females
	prot-a-1979	Myc target protein 1	Wald ratio	1	1.00741	0.932268	1.08862	0.851834	3301	No evidence	Males and Females
	prot-a-1982	Myelin regulatory factor	Inverse variance weighted	2	1.01937	0.881065	1.17938	0.796499	3301	No evidence	Males and Females
	prot-a-1983	Histone H2A deubiquitinase MYSM1	Wald ratio	1	1.04854	0.841399	1.30669	0.672923	3301	No evidence	Males and Females
	prot-a-1985	Myocardial zonula adherens protein	Wald ratio	1	0.860124	0.677716	1.09163	0.21532	3301	No evidence	Males and Females
	prot-a-1987	Myeloid zinc finger 1	Wald ratio	1	1.02139	0.826776	1.2618	0.844453	3301	No evidence	Males and Females
	prot-a-1988	Mitotic-spindle organizing protein 1	Wald ratio	1	0.893583	0.704265	1.13379	0.354305	3301	No evidence	Males and Females
	prot-a-1989	HemK methyltransferase family member 2	Wald ratio	1	0.991736	0.885987	1.11011	0.885297	3301	No evidence	Males and Females
	prot-a-199	Sodium/potassium-transporting ATPase subunit alpha-1	Wald ratio	1	0.957208	0.845659	1.08347	0.489054	3301	No evidence	Males and Females
	prot-a-1990	N-acylethanolamine-hydrolyzing acid amidase	Wald ratio	1	0.971038	0.91299	1.03278	0.35005	3301	No evidence	Males and Females
	prot-a-1991	N-acetylated-alpha-linked acidic dipeptidase 2	Inverse variance weighted	3	1.07825	0.989603	1.17483	0.0852115	3301	No evidence	Males and Females
	prot-a-1994	NAD kinase	Wald ratio	1	0.996241	0.889	1.11642	0.948331	3301	No evidence	Males and Females
	prot-a-1995	N-acetyl-D-glucosamine kinase	Inverse variance weighted	3	1.03208	0.967835	1.10059	0.335554	3301	No evidence	Males and Females
	prot-a-1996	N-acetylglucosamine-1-phosphodiester alpha-N-acetylglucosaminidase	Wald ratio	1	1.00733	0.9151	1.10887	0.881439	3301	No evidence	Males and Females
	prot-a-1998	Nicotinamide phosphoribosyltransferase	Wald ratio	1	0.997232	0.916349	1.08525	0.948785	3301	No evidence	Males and Females
	prot-a-1999	Nucleosome assembly protein 1-like 2	Inverse variance weighted	2	1.00917	0.906277	1.12374	0.867903	3301	No evidence	Males and Females
	prot-a-20	Tartrate-resistant acid phosphatase type 5	Inverse variance weighted	2	1.05044	0.969565	1.13805	0.228659	3301	No evidence	Males and Females
	prot-a-200	Sodium/potassium-transporting ATPase subunit beta-2	Wald ratio	1	0.960503	0.862026	1.07023	0.465275	3301	No evidence	Males and Females
	prot-a-2000	Beta-soluble NSF attachment protein	Inverse variance weighted	2	0.963863	0.866245	1.07248	0.499309	3301	No evidence	Males and Females
	prot-a-2001	Arylamine N-acetyltransferase 1	Inverse variance weighted	2	0.967171	0.888605	1.05268	0.439975	3301	No evidence	Males and Females
	prot-a-2002	N-acetyltransferase 14	Wald ratio	1	0.995029	0.911053	1.08675	0.911796	3301	No evidence	Males and Females
	prot-a-2004	Next to BRCA1 gene 1 protein	Wald ratio	1	0.990548	0.870636	1.12698	0.885297	3301	No evidence	Males and Females
	prot-a-2006	Neural cell adhesion molecule 1, 120 kDa isoform	Inverse variance weighted	3	1.07482	0.910873	1.26828	0.39283	3301	No evidence	Males and Females
	prot-a-2007	Neural cell adhesion molecule 1	Inverse variance weighted	2	0.98466	0.837677	1.15743	0.851331	3301	No evidence	Males and Females
	prot-a-2008	Neural cell adhesion molecule 2	Inverse variance weighted	3	0.99716	0.909188	1.09364	0.95187	3301	No evidence	Males and Females
	prot-a-2009	Neutrophil cytosol factor 2	Inverse variance weighted	3	1.01013	0.962855	1.05973	0.680178	3301	No evidence	Males and Females
	prot-a-201	Sarcoplasmic/endoplasmic reticulum calcium ATPase 3	Inverse variance weighted	3	1.01407	0.900046	1.14255	0.818378	3301	No evidence	Males and Females
	prot-a-2010	Nucleolin	Wald ratio	1	0.998664	0.847438	1.17688	0.987264	3301	No evidence	Males and Females
	prot-a-2012	Nuclear receptor coactivator 2	Inverse variance weighted	2	0.913492	0.80481	1.03685	0.161501	3301	No evidence	Males and Females
	prot-a-2013	Natural cytotoxicity triggering receptor 1	Wald ratio	1	1.03063	0.810727	1.31019	0.80535	3301	No evidence	Males and Females
	prot-a-2016	Natural cytotoxicity triggering receptor 3	Inverse variance weighted	2	0.96592	0.812119	1.14885	0.695164	3301	No evidence	Males and Females
	prot-a-2017	Natural cytotoxicity triggering receptor 3 ligand 1	Wald ratio	1	0.759029	0.574632	1.0026	0.0521695	3301	No evidence	Males and Females
	prot-a-2018	Kinetochore protein NDC80 homolog	Inverse variance weighted	4	1.01728	0.918993	1.12609	0.741001	3301	No evidence	Males and Females
	prot-a-2019	Protein NDNF	Wald ratio	1	1.0568	0.863207	1.29381	0.592559	3301	No evidence	Males and Females
	prot-a-202	Potassium-transporting ATPase subunit beta	Inverse variance weighted	2	0.895106	0.751671	1.06591	0.213628	3301	No evidence	Males and Females
	prot-a-2020	Protein NDRG4	Wald ratio	1	0.997576	0.926982	1.07355	0.948331	3301	No evidence	Males and Females
	prot-a-2021	Bifunctional heparan sulfate N-deacetylase/N-sulfotransferase 1	Inverse variance weighted	2	0.988605	0.837027	1.16763	0.892644	3301	No evidence	Males and Females
	prot-a-2023	NADH dehydrogenase [ubiquinone] 1 beta subcomplex subunit 4	Inverse variance weighted	2	1.00393	0.957236	1.0529	0.871735	3301	No evidence	Males and Females
	prot-a-2025	NADH dehydrogenase [ubiquinone] iron-sulfur protein 4, mitochondrial	Inverse variance weighted	2	0.998714	0.939239	1.06196	0.967234	3301	No evidence	Males and Females
	prot-a-2028	Neuronal growth regulator 1	Wald ratio	1	1.09289	0.869137	1.37424	0.44727	3301	No evidence	Males and Females
	prot-a-203	ATP synthase subunit beta, mitochondrial	Wald ratio	1	1.11564	0.891961	1.3954	0.337808	3301	No evidence	Males and Females
	prot-a-2030	Protein kinase C-binding protein NELL1	Inverse variance weighted	2	0.977921	0.903289	1.05872	0.581467	3301	No evidence	Males and Females
	prot-a-2031	Protein kinase C-binding protein NELL2	Wald ratio	1	1.14537	0.900795	1.45634	0.268084	3301	No evidence	Males and Females
	prot-a-2033	Neogenin	Inverse variance weighted	2	1.01888	0.905538	1.14641	0.755896	3301	No evidence	Males and Females
	prot-a-2034	Neuroepithelial cell-transforming gene 1 protein	Wald ratio	1	0.869072	0.686636	1.09998	0.243081	3301	No evidence	Males and Females
	prot-a-2037	E3 ubiquitin-protein ligase NEURL1	Wald ratio	1	0.984051	0.830475	1.16603	0.852664	3301	No evidence	Males and Females
	prot-a-2038	Neuralized-like protein 4	Wald ratio	1	0.94057	0.76471	1.15687	0.561806	3301	No evidence	Males and Females
	prot-a-2039	Neurofascin	Inverse variance weighted	3	0.984131	0.927489	1.04423	0.596875	3301	No evidence	Males and Females
	prot-a-2040	Nuclear factor erythroid 2-related factor 1	Wald ratio	1	0.990751	0.873243	1.12407	0.885297	3301	No evidence	Males and Females
	prot-a-2042	beta-nerve growth factor	Wald ratio	1	1.14611	0.914325	1.43666	0.236802	3301	No evidence	Males and Females
	prot-a-2044	Tumor necrosis factor receptor superfamily member 16	Inverse variance weighted	2	1.03739	0.928718	1.15877	0.515591	3301	No evidence	Males and Females
	prot-a-2047	NHL repeat-containing protein 3	Wald ratio	1	1.03418	0.940781	1.13684	0.486504	3301	No evidence	Males and Females
	prot-a-2048	NHP2-like protein 1	Wald ratio	1	0.998171	0.943942	1.05552	0.948785	3301	No evidence	Males and Females
	prot-a-2049	Nidogen-1	Inverse variance weighted	2	1.00846	0.847942	1.19936	0.924143	3301	No evidence	Males and Females
	prot-a-205	Aurora kinase B	Inverse variance weighted	3	1.03806	0.929695	1.15905	0.506687	3301	No evidence	Males and Females
	prot-a-2050	Nidogen-2	Inverse variance weighted	2	0.994613	0.923862	1.07078	0.88591	3301	No evidence	Males and Females
	prot-a-2052	Nischarin	Inverse variance weighted	2	0.981388	0.882886	1.09088	0.727742	3301	No evidence	Males and Females
	prot-a-2059	Nucleoside diphosphate kinase A	Wald ratio	1	0.97325	0.870666	1.08792	0.633263	3301	No evidence	Males and Females
	prot-a-206	Axin-2	Wald ratio	1	1.11013	0.896585	1.37453	0.337808	3301	No evidence	Males and Females
	prot-a-2060	Nucleoside diphosphate kinase B	Inverse variance weighted	2	0.964782	0.871882	1.06758	0.487636	3301	No evidence	Males and Females
	prot-a-2061	Normal mucosa of esophagus-specific gene 1 protein	Inverse variance weighted	3	1.02181	0.948682	1.10057	0.569028	3301	No evidence	Males and Females
	prot-a-2062	NmrA-like family domain-containing protein 1	Inverse variance weighted	2	0.932903	0.837688	1.03894	0.206056	3301	No evidence	Males and Females
	prot-a-2063	Glycylpeptide N-tetradecanoyltransferase 1	Wald ratio	1	0.991811	0.857515	1.14714	0.911796	3301	No evidence	Males and Females
	prot-a-2064	Noggin	Inverse variance weighted	3	0.958829	0.849889	1.08173	0.494456	3301	No evidence	Males and Females
	prot-a-2067	Neurogenic locus notch homolog protein 1	Wald ratio	1	0.993967	0.847302	1.16602	0.940778	3301	No evidence	Males and Females
	prot-a-2069	Protein NOV homolog	Wald ratio	1	1.01467	0.849344	1.21218	0.872473	3301	No evidence	Males and Females
	prot-a-2070	RNA-binding protein Nova-1	Wald ratio	1	0.763253	0.582058	1.00086	0.0507231	3301	No evidence	Males and Females
	prot-a-2071	Epididymal secretory protein E1	Inverse variance weighted	3	0.982239	0.94738	1.01838	0.33103	3301	No evidence	Males and Females
	prot-a-2073	Pro-FMRFamide-related neuropeptide FF	Inverse variance weighted	3	1.00965	0.960887	1.06089	0.703756	3301	No evidence	Males and Females
	prot-a-2074	Nuclear pore complex-interacting protein family member B3	Inverse variance weighted	2	1.00953	0.924057	1.1029	0.83359	3301	No evidence	Males and Females
[truncated: 1,662 more rows]

## Sheet: Clear Cell
	Trait ID	Trait	Method	No. of SNPs	OR	LCI	UCI	P-value	N	Association	Sex
	AAT	Alpha-1-Antitrypsin	Wald ratio	1	1.02479	0.807193	1.30106	0.840609	818	No evidence	Males and Females
	AGT	Angiotensinogen	Wald ratio	1	1.07522	0.933379	1.23862	0.314981	818	No evidence	Males and Females
	ANG2	Angiopoietin-2	Wald ratio	1	1.14361	0.850496	1.53773	0.374448	818	No evidence	Males and Females
	ApoA4	Apolipoprotein A-IV	Wald ratio	1	1.11763	1.00274	1.24568	0.0444907	818	Suggestive	Males and Females
	ApoE	Apolipoprotein E	Wald ratio	1	0.999899	0.813699	1.22871	0.999233	818	No evidence	Males and Females
	ApoH	Apolipoprotein H	Inverse variance weighted	3	1.07532	0.946801	1.22129	0.263465	818	No evidence	Males and Females
	BLC	B Lymphocyte Chemoattractant	Wald ratio	1	1.35889	0.902593	2.04586	0.141816	818	No evidence	Males and Females
	CA19-9	CA19-9	Wald ratio	1	0.839218	0.718615	0.980061	0.0267982	818	Suggestive	Males and Females
	CD40	CD 40 antigen	Wald ratio	1	0.867876	0.713646	1.05544	0.155749	818	No evidence	Males and Females
	CD5L	CD5	Wald ratio	1	1.03436	0.798559	1.3398	0.797993	818	No evidence	Males and Females
	CEA	Carcinoembryonic Antigen	Inverse variance weighted	2	0.850676	0.735197	0.984294	0.0298042	818	Suggestive	Males and Females
	CFHR1	Complement Factor H	Wald ratio	1	0.958866	0.876923	1.04847	0.356746	818	No evidence	Males and Females
	CRP	C-Reactive Protein	Wald ratio	1	1.00232	0.743075	1.352	0.987912	818	No evidence	Males and Females
	CystC	Cystatin-C	Wald ratio	1	1.1004	0.80751	1.49953	0.544548	818	No evidence	Males and Females
	ENA78	Epithelial-Derived Neutrophil-Activating	Wald ratio	1	1.22703	0.906322	1.66121	0.185622	818	No evidence	Males and Females
	F7	Factor VII	Inverse variance weighted	2	1.10592	0.92104	1.32791	0.280713	818	No evidence	Males and Females
	FGF4	Fibroblast Growth Factor 4	Wald ratio	1	1.09604	0.815724	1.47269	0.542847	818	No evidence	Males and Females
	FetuinA	Fetuin-A	Wald ratio	1	0.897445	0.79198	1.01695	0.0898081	818	No evidence	Males and Females
	GROa	Growth-Regulated alpha protein	Wald ratio	1	0.925383	0.672806	1.27278	0.633476	818	No evidence	Males and Females
	GSTa	Glutathione S-Transferase alpha	Wald ratio	1	0.960862	0.78528	1.1757	0.698175	818	No evidence	Males and Females
	HCC4	Chemokine CC-4	Wald ratio	1	0.806432	0.670467	0.96997	0.0223917	818	Suggestive	Males and Females
	Height-2022	Height-2022	Inverse variance weighted	1335	1.1375	0.844957	1.53132	0.395693	4080687	No evidence	Males and Females
	IL18	Interleukin-18	Wald ratio	1	1.00804	0.740549	1.37216	0.959384	818	No evidence	Males and Females
	IL6r	Interleukin-6 receptor	Wald ratio	1	1.00561	0.914724	1.10552	0.90787	818	No evidence	Males and Females
	IL8	Interleukin-8	Wald ratio	1	1.10123	0.806136	1.50435	0.544579	818	No evidence	Males and Females
	LOY	Loss_of_Y_chromosome	Inverse variance weighted	114	1.26606	0.98133	1.6334	0.0695233	205011	No evidence	Males and Females
	LPa	Apolipoprotein(a)	Wald ratio	1	0.966428	0.737248	1.26685	0.804702	818	No evidence	Males and Females
	Leisure_screen_time	Leisure_screen_time	Inverse variance weighted	69	0.893412	0.585601	1.36302	0.600996	526725	No evidence	Males and Females
	Leptin	Leptin	Wald ratio	1	0.947091	0.650577	1.37875	0.776628	818	No evidence	Males and Females
	MCP2	Monocyte Chemotactic Protein 2	Wald ratio	1	1.06407	0.81881	1.38279	0.642247	818	No evidence	Males and Females
	MCSF	Macrophage Colony-Stimulating Factor 1	Wald ratio	1	0.969817	0.738316	1.27391	0.825679	818	No evidence	Males and Females
	MIP1a	Macrophage Inflammatory Protein-1 alpha	Wald ratio	1	1.10436	0.834523	1.46144	0.487394	818	No evidence	Males and Females
	MIP1b	Macrophage Inflammatory Protein-1 beta	Inverse variance weighted	2	0.96282	0.743225	1.2473	0.774208	818	No evidence	Males and Females
	MMP7	Matrix Metalloproteinase-7	Wald ratio	1	0.915043	0.713944	1.17279	0.483171	818	No evidence	Males and Females
	MPIF1	Myeloid Progenitor Inhibitory Factor 1	Inverse variance weighted	2	0.883941	0.730552	1.06954	0.204559	818	No evidence	Males and Females
	NrCAM	Neuronal Cell Adhesion Molecule	Wald ratio	1	1.26716	0.888438	1.80732	0.191204	818	No evidence	Males and Females
	Plasma omega-6 polyunsaturated fatty acid levels (adrenic acid) PMID:24823311	Plasma omega-6 polyunsaturated fatty acid levels (adrenic acid)	Wald ratio	1	0.384428	0.073258	2.01732	0.258354	8631	No evidence	Males and Females
	Plasma omega-6 polyunsaturated fatty acid levels (arachidonic acid) PMID:24823311	Plasma omega-6 polyunsaturated fatty acid levels (arachidonic acid)	Inverse variance weighted	4	0.983371	0.956857	1.01062	0.22915	8631	No evidence	Males and Females
	Plasma omega-6 polyunsaturated fatty acid levels (dihomo-gamma-linolenic acid) PMID:24823311	Plasma omega-6 polyunsaturated fatty acid levels (dihomo-gamma-linolenic acid)	Inverse variance weighted	3	1.01714	0.822587	1.25772	0.875297	8631	No evidence	Males and Females
	Plasma omega-6 polyunsaturated fatty acid levels (gamma-linolenic acid) PMID:24823311	Plasma omega-6 polyunsaturated fatty acid levels (gamma-linolenic acid)	Inverse variance weighted	2	0.157987	0.00385644	6.47225	0.329997	8631	No evidence	Males and Females
	Plasma omega-6 polyunsaturated fatty acid levels (linoleic acid) PMID:24823311	Plasma omega-6 polyunsaturated fatty acid levels (linoleic acid)	Inverse variance weighted	4	1.03624	0.984645	1.09054	0.171885	8631	No evidence	Males and Females
	RAGE	Receptor for advanced glycosylation end	Inverse variance weighted	2	0.902793	0.755012	1.0795	0.262181	818	No evidence	Males and Females
	Sedentary_behaviour_at_work	Sedentary_behaviour_at_work	Inverse variance weighted	4	2.09397	0.703278	6.23468	0.184291	370957	No evidence	Males and Females
	Sortilin	Sortilin	Wald ratio	1	1.2258	0.918334	1.63621	0.167036	818	No evidence	Males and Females
	TECK	Thymus-Expressed Chemokine	Wald ratio	1	0.929693	0.701572	1.23199	0.611779	818	No evidence	Males and Females
	TF	Serotransferrin	Wald ratio	1	0.95715	0.780253	1.17415	0.674435	818	No evidence	Males and Females
	THP	Tamm-Horsfall Urinary Glycoprotein	Wald ratio	1	1.01753	0.896897	1.1544	0.787182	818	No evidence	Males and Females
	THPO	Thrombopoietin	Wald ratio	1	1.26573	0.861382	1.85988	0.230106	818	No evidence	Males and Females
	TNC	Tenascin-C	Wald ratio	1	0.926345	0.728835	1.17738	0.531746	818	No evidence	Males and Females
	VCAM1	Vascular Cell Adhesion Molecule-1	Wald ratio	1	1.13133	0.831119	1.53997	0.432884	818	No evidence	Males and Females
	adiponectin_serum_level	Adiponectin_serum_level	Inverse variance weighted	9	0.611349	0.282036	1.32518	0.212505	35962	No evidence	Males and Females
	adrenic acid (22:4n6)	Adrenic acid (22:4n6)	Wald ratio	1	0.371422	0.0660826	2.0876	0.26084	8631	No evidence	Males and Females
	arachidic_acid	Arachidic_acid	Wald ratio	1	0.922344	0.397549	2.13991	0.850672	10129	No evidence	Males and Females
	arachidonic acid (20:4n6)	Arachidonic acid (20:4n6)	Inverse variance weighted	2	0.973738	0.927432	1.02235	0.284343	8631	No evidence	Males and Females
	c_reactive_protein_plasma_level	C_reactive_protein_plasma_level	Inverse variance weighted	13	1.20535	0.939227	1.54689	0.142265	82725	No evidence	Males and Females
	calcium measurement PMID:24068962	Calcium measurement	Inverse variance weighted	8	1.05684	0.319766	3.49292	0.927776	61079	No evidence	Males and Females
	carotenoid measurement PMID:19185284	Carotenoid measurement	Wald ratio	1	1.33785	0.794612	2.25249	0.273491	3731	No evidence	Males and Females
	circulating 25-hydroxyvitamin D	Circulating 25-hydroxyvitamin D	Inverse variance weighted	5	0.587758	0.214006	1.61425	0.302544	79366	No evidence	Males and Females
	coffee_consumption	Coffee_consumption	Inverse variance weighted	6	0.984351	0.690625	1.403	0.930483	91462	No evidence	Males and Females
	copper_blood_level	Copper_blood_level	Inverse variance weighted	2	0.94727	0.522823	1.7163	0.858218	2603	No evidence	Males and Females
	dihomo-gamma-linoleic acid (20:3n6)	Dihomo-gamma-linoleic acid (20:3n6)	Inverse variance weighted	2	1.12941	0.922129	1.38329	0.239454	8631	No evidence	Males and Females
	ebi-a-GCST001212	Proinsulin levels	Inverse variance weighted	8	0.923664	0.61971	1.3767	0.696555	10701	No evidence	NA
	ebi-a-GCST003372	Glomerular filtration rate (creatinine)	Inverse variance weighted	42	0.340294	0.0515766	2.24521	0.262799	133413	No evidence	NA
	ebi-a-GCST003375	Glomerular filtration rate (cystatin C)	Inverse variance weighted	4	0.986558	0.275083	3.53819	0.98343	32834	No evidence	NA
	ebi-a-GCST003401	Glomerular filtration rate in non diabetics (creatinine)	Inverse variance weighted	42	0.452566	0.0732547	2.79594	0.393468	118448	No evidence	NA
	ebi-a-GCST003839	Sleep duration	Inverse variance weighted	3	0.874862	0.125208	6.1129	0.892784	127573	No evidence	NA
	ebi-a-GCST004575	Acute insulin response	Inverse variance weighted	2	0.831908	0.60423	1.14538	0.259307	2087	No evidence	NA
	ebi-a-GCST004601	Red blood cell count	Inverse variance weighted	171	0.823438	0.68717	0.986728	0.0353128	172952	Suggestive	NA
	ebi-a-GCST004608	Granulocyte percentage of myeloid white cells	Inverse variance weighted	165	0.92977	0.78045	1.10766	0.414929	169545	No evidence	NA
	ebi-a-GCST004613	Sum neutrophil eosinophil counts	Inverse variance weighted	141	0.8651	0.698739	1.07107	0.183551	170384	No evidence	NA
	ebi-a-GCST004614	Granulocyte count	Inverse variance weighted	145	0.853211	0.690263	1.05462	0.142067	169822	No evidence	NA
	ebi-a-GCST004619	Reticulocyte fraction of red cells	Inverse variance weighted	168	1.03104	0.87741	1.21157	0.71039	170690	No evidence	NA
	ebi-a-GCST004621	Sum basophil neutrophil counts	Inverse variance weighted	165	0.9382	0.791837	1.11162	0.461006	171529	No evidence	NA
	ebi-a-GCST004623	Neutrophil percentage of granulocytes	Inverse variance weighted	139	0.779963	0.620617	0.980222	0.0330622	170672	Suggestive	NA
	ebi-a-GCST004624	Sum eosinophil basophil counts	Inverse variance weighted	166	1.2462	1.01478	1.53039	0.0357324	171771	Suggestive	NA
	ebi-a-GCST004626	Myeloid white cell count	Inverse variance weighted	146	0.888766	0.720575	1.09621	0.270578	169219	No evidence	NA
	ebi-a-GCST004732	Heart rate variability traits (pvRSA/HF)	Inverse variance weighted	4	0.918593	0.592197	1.42489	0.704613	24088	No evidence	NA
	ebi-a-GCST004733	Heart rate variability traits (RMSSD)	Inverse variance weighted	5	0.792672	0.348417	1.80339	0.579577	26523	No evidence	NA
	ebi-a-GCST004734	Heart rate variability traits (SDNN)	Inverse variance weighted	5	1.04433	0.289972	3.76117	0.947095	27850	No evidence	NA
	ebi-a-GCST005180	Homeostasis model assessment of beta-cell function	Inverse variance weighted	3	0.924165	0.125472	6.80695	0.938297	36466	No evidence	NA
	ebi-a-GCST005314	Offspring birth weight	Inverse variance weighted	8	0.670242	0.216882	2.07128	0.487016	68258	No evidence	NA
	ebi-a-GCST005348	Total body bone mineral density	Inverse variance weighted	80	1.08461	0.869555	1.35285	0.471316	56284	No evidence	NA
	ebi-a-GCST005350	Total body bone mineral density (age 45-60)	Inverse variance weighted	18	1.11944	0.779866	1.60689	0.540658	18805	No evidence	NA
	ebi-a-GCST006099	Accelerometer-based physical activity measurement (average acceleration)	Inverse variance weighted	8	0.979737	0.824807	1.16377	0.815692	91084	No evidence	NA
	ebi-a-GCST006344	Anti-cytomegalovirus IgG levels	Inverse variance weighted	2	1.57097	0.881378	2.80011	0.125573	347	No evidence	NA
	ebi-a-GCST006353	Anti-rubella virus IgG levels	Wald ratio	1	1.58799	0.719413	3.50524	0.252293	935	No evidence	NA
	ebi-a-GCST006360	IgA levels	Wald ratio	1	0.316973	0.0463233	2.16893	0.241623	1000	No evidence	NA
	ebi-a-GCST006361	Anti-Epstein-Barr virus nuclear antigen (EBNA) IgG levels	Inverse variance weighted	2	0.844792	0.590861	1.20785	0.355132	914	No evidence	NA
	ebi-a-GCST006366	Central corneal thickness	Inverse variance weighted	25	0.99876	0.993115	1.00444	0.667799	17803	No evidence	NA
	ebi-a-GCST006572	Cognitive performance	Inverse variance weighted	137	0.995097	0.682716	1.45041	0.979599	257841	No evidence	NA
	ebi-a-GCST006586	Urinary albumin excretion	Inverse variance weighted	35	0.78513	0.246555	2.50017	0.682282	382500	No evidence	NA
	ebi-a-GCST006677	Acute insulin response (insulin secretion adjusted)	Inverse variance weighted	3	0.806832	0.607137	1.07221	0.139024	2087	No evidence	NA
	ebi-a-GCST006678	Acute insulin response (insulin secretion and BMI adjusted)	Inverse variance weighted	3	0.806379	0.606032	1.07296	0.139739	2087	No evidence	NA
	ebi-a-GCST006696	Parental longevity (mother's attained age)	Inverse variance weighted	4	0.799493	0.143038	4.46866	0.798821	412937	No evidence	NA
	ebi-a-GCST006697	Parental longevity (combined parental attained age, Martingale residuals)	Inverse variance weighted	9	1.94647	0.450336	8.41317	0.372501	389166	No evidence	NA
	ebi-a-GCST006699	Parental longevity (mother's age at death)	Wald ratio	1	2.5454	0.0854401	75.8316	0.589538	246941	No evidence	NA
	ebi-a-GCST006700	Parental longevity (father's age at death)	Inverse variance weighted	5	1.72764	0.0662877	45.0271	0.742402	317652	No evidence	NA
	ebi-a-GCST006701	Parental longevity (father's attained age)	Inverse variance weighted	14	2.55268	0.648745	10.0443	0.179963	415311	No evidence	NA
	ebi-a-GCST006702	Parental longevity (combined parental age at death)	Inverse variance weighted	7	2.08744	0.296489	14.6967	0.459862	208118	No evidence	NA
	ebi-a-GCST006979	Heel bone mineral density	Inverse variance weighted	490	1.07242	0.901436	1.27583	0.430115	426824	No evidence	NA
	ebi-a-GCST007429	Lung function (FVC)	Inverse variance weighted	232	0.970137	0.683607	1.37676	0.865203	321047	No evidence	NA
	ebi-a-GCST007430	Peak expiratory flow	Inverse variance weighted	200	0.972551	0.716419	1.32026	0.858352	321047	No evidence	NA
	ebi-a-GCST007431	Lung function (FEV1/FVC)	Inverse variance weighted	290	0.875003	0.702901	1.08924	0.232091	321047	No evidence	NA
	ebi-a-GCST007432	FEV1	Inverse variance weighted	255	0.984454	0.73494	1.31868	0.916327	321047	No evidence	NA
	ebi-a-GCST008403	Arterial stiffness index	Inverse variance weighted	3	7.89291	0.946914	65.7906	0.056187	127121	No evidence	NA
	ebi-a-GCST90000025	Appendicular lean mass	Inverse variance weighted	643	1.27256	1.0676	1.51687	0.0071438	450243	Suggestive	NA
	ebi-a-GCST90000618	Serum 25-Hydroxyvitamin D levels	Inverse variance weighted	114	1.03621	0.70412	1.52491	0.856826	496946	No evidence	NA
	ebi-a-GCST90001391	IgD+ B cell %B cell	Wald ratio	1	0.621502	0.347936	1.11016	0.108071	3658	No evidence	NA
	ebi-a-GCST90001392	IgD+ CD38+ B cell Absolute Count	Inverse variance weighted	2	0.614194	0.37052	1.01812	0.0587108	3656	No evidence	NA
	ebi-a-GCST90001395	IgD+ CD38- B cell %B cell	Inverse variance weighted	2	1.20789	0.703344	2.07437	0.49363	3657	No evidence	NA
	ebi-a-GCST90001396	IgD+ CD38- B cell Absolute Count	Wald ratio	1	1.20252	0.468487	3.08667	0.701385	3656	No evidence	NA
	ebi-a-GCST90001397	Unswitched memory B cell %B cell	Wald ratio	1	1.03298	0.357637	2.98358	0.952193	3657	No evidence	NA
	ebi-a-GCST90001398	Unswitched memory B cell Absolute Count	Inverse variance weighted	2	1.00382	0.430556	2.34037	0.992953	3656	No evidence	NA
	ebi-a-GCST90001399	IgD- CD27- B cell %B cell	Inverse variance weighted	2	1.12115	0.872264	1.44104	0.371914	3657	No evidence	NA
	ebi-a-GCST90001401	IgD- CD27- B cell Absolute Count	Wald ratio	1	1.19908	0.881979	1.63019	0.246627	3656	No evidence	NA
	ebi-a-GCST90001404	Plasma Blast-Plasma Cell %B cell	Wald ratio	1	1.22258	0.486901	3.06982	0.668774	3658	No evidence	NA
	ebi-a-GCST90001406	Memory B cell %B cell	Inverse variance weighted	2	0.861189	0.391151	1.89606	0.710539	3657	No evidence	NA
	ebi-a-GCST90001407	Memory B cell Absolute Count	Wald ratio	1	0.973963	0.335838	2.82459	0.961267	3656	No evidence	NA
	ebi-a-GCST90001408	Naive-mature B cell %B cell	Wald ratio	1	1.07017	0.199041	5.75387	0.937017	3657	No evidence	NA
	ebi-a-GCST90001410	IgD- CD38+ B cell %B cell	Wald ratio	1	1.69615	0.950804	3.02577	0.0735875	3657	No evidence	NA
	ebi-a-GCST90001412	IgD+ CD24+ B cell Absolute Count	Wald ratio	1	0.977018	0.382275	2.49706	0.961267	3656	No evidence	NA
	ebi-a-GCST90001415	IgD+ CD24- B cell %B cell	Wald ratio	1	1.41101	0.789473	2.52187	0.245185	3657	No evidence	NA
	ebi-a-GCST90001417	CD24+ CD27+ B cell %B cell	Inverse variance weighted	3	0.731447	0.450054	1.18878	0.206912	3657	No evidence	NA
	ebi-a-GCST90001418	CD24+ CD27+ B cell Absolute Count	Wald ratio	1	0.973371	0.327492	2.89305	0.961267	3656	No evidence	NA
	ebi-a-GCST90001422	CD20- CD38- B cell %B cell	Wald ratio	1	1.14153	0.721004	1.80732	0.572319	3659	No evidence	NA
	ebi-a-GCST90001424	IgD+ B cell %Lymphocyte	Inverse variance weighted	2	0.973679	0.592985	1.59878	0.91604	3657	No evidence	NA
	ebi-a-GCST90001426	IgD- CD38dim B cell %lymphocyte	Inverse variance weighted	2	0.920174	0.614272	1.37841	0.686594	3656	No evidence	NA
	ebi-a-GCST90001429	IgD+ CD38+ B cell %lymphocyte	Wald ratio	1	0.624584	0.222891	1.75021	0.37063	3656	No evidence	NA
	ebi-a-GCST90001431	IgD+ CD38- B cell %lymphocyte	Inverse variance weighted	2	1.09658	0.559824	2.14796	0.788111	3656	No evidence	NA
	ebi-a-GCST90001432	Unswitched memory B cell %lymphocyte	Inverse variance weighted	4	0.842078	0.556764	1.2736	0.415486	3656	No evidence	NA
	ebi-a-GCST90001433	IgD- CD27- B cell %lymphocyte	Inverse variance weighted	2	1.14681	0.839716	1.56622	0.388995	3656	No evidence	NA
	ebi-a-GCST90001434	Switched memory B cell %lymphocyte	Inverse variance weighted	3	1.13531	0.813255	1.58489	0.455932	3656	No evidence	NA
	ebi-a-GCST90001435	Plasma Blast-Plasma Cell %lymphocyte	Wald ratio	1	1.40033	0.715257	2.74156	0.32594	3657	No evidence	NA
	ebi-a-GCST90001436	Memory B cell %lymphocyte	Inverse variance weighted	2	1.32527	0.810919	2.16587	0.261137	3656	No evidence	NA
	ebi-a-GCST90001437	Naive-mature B cell %lymphocyte	Wald ratio	1	1.13042	0.880161	1.45183	0.336971	3656	No evidence	NA
	ebi-a-GCST90001439	IgD+ CD24+ B cell %lymphocyte	Inverse variance weighted	2	0.952837	0.601174	1.51021	0.837104	3656	No evidence	NA
	ebi-a-GCST90001441	IgD+ CD24- B cell %lymphocyte	Wald ratio	1	1.13541	0.876127	1.47144	0.336971	3656	No evidence	NA
	ebi-a-GCST90001442	CD24+ CD27+ B cell %lymphocyte	Inverse variance weighted	3	0.992815	0.630417	1.56354	0.975173	3656	No evidence	NA
	ebi-a-GCST90001446	IgD- CD38- B cell Absolute Count	Wald ratio	1	0.796958	0.506029	1.25515	0.327406	3656	No evidence	NA
	ebi-a-GCST90001450	CD62L- monocyte Absolute Count	Inverse variance weighted	3	0.747904	0.465833	1.20077	0.229151	3019	No evidence	NA
	ebi-a-GCST90001451	CD62L- monocyte %monocyte	Inverse variance weighted	4	0.855283	0.705877	1.03631	0.110518	3042	No evidence	NA
	ebi-a-GCST90001452	CD11c+ CD62L- monocyte Absolute Count	Wald ratio	1	0.680325	0.337609	1.37094	0.28127	3017	No evidence	NA
	ebi-a-GCST90001457	CD11c+ HLA DR++ monocyte %monocyte	Wald ratio	1	1.28248	0.75993	2.16436	0.35143	3042	No evidence	NA
	ebi-a-GCST90001458	Myeloid Dendritic Cell Absolute Count	Inverse variance weighted	3	1.05577	0.884378	1.26037	0.548203	3387	No evidence	NA
	ebi-a-GCST90001459	Myeloid Dendritic Cell %Dendritic Cell	Inverse variance weighted	2	1.07788	0.83629	1.38925	0.562452	3410	No evidence	NA
	ebi-a-GCST90001460	Plasmacytoid Dendritic Cell Absolute Count	Inverse variance weighted	2	1.21888	0.873365	1.70108	0.24449	3374	No evidence	NA
	ebi-a-GCST90001461	Dendritic Cell Absolute Count	Inverse variance weighted	3	1.06639	0.87672	1.29709	0.520036	3374	No evidence	NA
	ebi-a-GCST90001462	CD62L- Dendritic Cell Absolute Count	Inverse variance weighted	5	1.05417	0.913303	1.21676	0.471024	3387	No evidence	NA
	ebi-a-GCST90001463	CD62L- Dendritic Cell %Dendritic Cell	Inverse variance weighted	4	1.06402	0.915551	1.23657	0.418334	3410	No evidence	NA
	ebi-a-GCST90001464	CD86+ myeloid Dendritic Cell Absolute Count	Inverse variance weighted	5	1.05424	0.919601	1.20858	0.448659	3387	No evidence	NA
	ebi-a-GCST90001465	CD86+ myeloid Dendritic Cell %Dendritic Cell	Inverse variance weighted	4	1.0481	0.906808	1.21141	0.524832	3410	No evidence	NA
	ebi-a-GCST90001467	CD86+ plasmacytoid Dendritic Cell %Dendritic Cell	Wald ratio	1	0.7705	0.487494	1.2178	0.264292	3410	No evidence	NA
	ebi-a-GCST90001468	CD62L- myeloid Dendritic Cell Absolute Count	Inverse variance weighted	6	1.05125	0.920508	1.20056	0.460772	3387	No evidence	NA
	ebi-a-GCST90001469	CD62L- myeloid Dendritic Cell %Dendritic Cell	Inverse variance weighted	7	1.04822	0.920755	1.19333	0.476517	3410	No evidence	NA
	ebi-a-GCST90001470	CD62L- plasmacytoid Dendritic Cell Absolute Count	Wald ratio	1	1.03517	0.7647	1.40131	0.822975	3374	No evidence	NA
	ebi-a-GCST90001471	CD62L- plasmacytoid Dendritic Cell %Dendritic Cell	Inverse variance weighted	2	0.952552	0.750983	1.20822	0.68862	3410	No evidence	NA
	ebi-a-GCST90001472	CD62L- CD86+ myeloid Dendritic Cell Absolute Count	Inverse variance weighted	6	1.04475	0.928231	1.17589	0.468099	3387	No evidence	NA
	ebi-a-GCST90001473	CD62L- CD86+ myeloid Dendritic Cell %Dendritic Cell	Inverse variance weighted	6	1.04624	0.929531	1.17761	0.453805	3410	No evidence	NA
	ebi-a-GCST90001474	Plasmacytoid Dendritic Cell %Dendritic Cell	Inverse variance weighted	2	0.95787	0.731078	1.25502	0.754858	3410	No evidence	NA
	ebi-a-GCST90001475	HLA DR++ monocyte %monocyte	Inverse variance weighted	3	1.20833	0.979116	1.4912	0.0778432	3595	No evidence	NA
	ebi-a-GCST90001476	HLA DR++ monocyte %leukocyte	Wald ratio	1	1.22939	0.919317	1.64405	0.163711	3595	No evidence	NA
	ebi-a-GCST90001477	HLA DR++ monocyte Absolute Count	Inverse variance weighted	2	1.2017	0.911732	1.5839	0.192194	3579	No evidence	NA
	ebi-a-GCST90001478	CD4 regulatory T cell %CD4+ T cell	Inverse variance weighted	2	1.07584	0.744437	1.55476	0.69721	3437	No evidence	NA
	ebi-a-GCST90001479	CD4 regulatory T cell %T cell	Wald ratio	1	1.30051	0.743399	2.27512	0.357138	3437	No evidence	NA
	ebi-a-GCST90001480	Resting CD4 regulatory T cell Absolute Count	Inverse variance weighted	4	0.888097	0.761727	1.03543	0.129675	3405	No evidence	NA
	ebi-a-GCST90001481	Resting CD4 regulatory T cell %CD4 regulatory T cell	Inverse variance weighted	11	0.926213	0.85697	1.00105	0.0531719	3437	No evidence	NA
	ebi-a-GCST90001482	Resting CD4 regulatory T cell %CD4+ T cell	Inverse variance weighted	6	0.909142	0.825571	1.00117	0.0528488	3437	No evidence	NA
	ebi-a-GCST90001483	CD39+ resting CD4 regulatory T cell Absolute Count	Inverse variance weighted	10	0.946862	0.85307	1.05097	0.304914	3405	No evidence	NA
	ebi-a-GCST90001484	CD39+ resting CD4 regulatory T cell %resting CD4 regulatory T cell	Inverse variance weighted	7	0.949697	0.828421	1.08873	0.459035	3437	No evidence	NA
	ebi-a-GCST90001485	CD39+ resting CD4 regulatory T cell %CD4 regulatory T cell	Inverse variance weighted	13	0.985533	0.928753	1.04578	0.630282	3437	No evidence	NA
	ebi-a-GCST90001486	Activated CD4 regulatory T cell Absolute Count	Inverse variance weighted	2	1.10287	0.934704	1.30129	0.246045	3405	No evidence	NA
	ebi-a-GCST90001487	Activated CD4 regulatory T cell %CD4 regulatory T cell	Inverse variance weighted	4	1.12361	0.971492	1.29954	0.116344	3437	No evidence	NA
	ebi-a-GCST90001489	CD39+ activated CD4 regulatory T cell Absolute Count	Inverse variance weighted	5	0.987477	0.855632	1.13964	0.863166	3405	No evidence	NA
	ebi-a-GCST90001491	CD39+ activated CD4 regulatory T cell %CD4 regulatory T cell	Inverse variance weighted	7	0.954535	0.886784	1.02746	0.215436	3437	No evidence	NA
	ebi-a-GCST90001492	Secreting CD4 regulatory T cell Absolute Count	Inverse variance weighted	4	1.02209	0.925139	1.12919	0.66746	3405	No evidence	NA
	ebi-a-GCST90001493	Secreting CD4 regulatory T cell %CD4 regulatory T cell	Inverse variance weighted	6	1.0228	0.940131	1.11273	0.600139	3437	No evidence	NA
	ebi-a-GCST90001494	Secreting CD4 regulatory T cell %CD4+ T cell	Inverse variance weighted	7	0.990249	0.918924	1.06711	0.797231	3437	No evidence	NA
	ebi-a-GCST90001495	CD39+ secreting CD4 regulatory T cell Absolute Count	Inverse variance weighted	6	0.972146	0.908022	1.0408	0.41714	3405	No evidence	NA
	ebi-a-GCST90001496	CD39+ secreting CD4 regulatory T cell %secreting CD4 regulatory T cell	Inverse variance weighted	8	0.971611	0.910149	1.03722	0.387682	3437	No evidence	NA
	ebi-a-GCST90001497	CD39+ secreting CD4 regulatory T cell %CD4 regulatory T cell	Inverse variance weighted	8	0.959758	0.898426	1.02528	0.222811	3437	No evidence	NA
	ebi-a-GCST90001498	Activated & resting CD4 regulatory T cell Absolute Count	Wald ratio	1	0.884358	0.521286	1.50031	0.648599	3405	No evidence	NA
	ebi-a-GCST90001499	Activated & resting CD4 regulatory T cell %CD4 regulatory T cell	Inverse variance weighted	6	0.978471	0.900357	1.06336	0.608151	3437	No evidence	NA
	ebi-a-GCST90001500	Activated & resting CD4 regulatory T cell %CD4+ T cell	Inverse variance weighted	3	0.884722	0.764	1.02452	0.101763	3437	No evidence	NA
	ebi-a-GCST90001501	Activated & secreting CD4 regulatory T cell Absolute Count	Inverse variance weighted	4	1.02364	0.926282	1.13123	0.646794	3405	No evidence	NA
	ebi-a-GCST90001502	Activated & secreting CD4 regulatory T cell %CD4 regulatory T cell	Inverse variance weighted	9	1.01991	0.95039	1.09451	0.584184	3437	No evidence	NA
	ebi-a-GCST90001503	Activated & secreting CD4 regulatory T cell %CD4+ T cell	Inverse variance weighted	9	0.993685	0.926439	1.06581	0.859365	3437	No evidence	NA
	ebi-a-GCST90001504	CD25++ CD4+ T cell Absolute Count	Wald ratio	1	0.944252	0.703207	1.26792	0.702868	3405	No evidence	NA
	ebi-a-GCST90001505	CD25++ CD4+ T cell %CD4+ T cell	Inverse variance weighted	2	0.986949	0.791343	1.2309	0.907199	3437	No evidence	NA
	ebi-a-GCST90001506	CD25++ CD4+ T cell %T cell	Wald ratio	1	0.949847	0.729175	1.2373	0.702868	3437	No evidence	NA
	ebi-a-GCST90001507	CD25++ CD45RA+ CD4 not regulatory T cell Absolute Count	Inverse variance weighted	3	0.909547	0.753426	1.09802	0.323757	3405	No evidence	NA
	ebi-a-GCST90001508	CD25++ CD45RA+ CD4 not regulatory T cell %CD4+ T cell	Inverse variance weighted	5	0.943564	0.816663	1.09018	0.430525	3437	No evidence	NA
	ebi-a-GCST90001509	CD25++ CD45RA+ CD4 not regulatory T cell %T cell	Inverse variance weighted	5	0.941516	0.808524	1.09638	0.43795	3437	No evidence	NA
	ebi-a-GCST90001510	CD25++ CD45RA- CD4 not regulatory T cell Absolute Count	Inverse variance weighted	2	1.01952	0.882905	1.17728	0.792256	3405	No evidence	NA
	ebi-a-GCST90001511	CD25++ CD45RA- CD4 not regulatory T cell %CD4+ T cell	Inverse variance weighted	3	1.10374	0.90422	1.34729	0.331907	3437	No evidence	NA
	ebi-a-GCST90001512	CD25++ CD45RA- CD4 not regulatory T cell %T cell	Inverse variance weighted	3	0.989403	0.873457	1.12074	0.866955	3437	No evidence	NA
	ebi-a-GCST90001514	Hematopoietic Stem Cell Absolute Count	Inverse variance weighted	2	1.10008	0.930491	1.30059	0.26415	1858	No evidence	NA
	ebi-a-GCST90001515	Immature Myeloid-Derived Suppressor Cells Absolute Count	Inverse variance weighted	2	0.87968	0.554843	1.39469	0.585617	1857	No evidence	NA
	ebi-a-GCST90001516	Immature Myeloid-Derived Suppressor Cells %CD33dim HLA DR- CD66b-	Inverse variance weighted	2	1.02135	0.821807	1.26935	0.848911	1857	No evidence	NA
	ebi-a-GCST90001517	CD33+ HLA DR+ Absolute Count	Wald ratio	1	0.934419	0.745471	1.17126	0.556198	1858	No evidence	NA
	ebi-a-GCST90001518	CD33+ HLA DR+ CD14- Absolute Count	Wald ratio	1	0.935615	0.74961	1.16777	0.556198	1858	No evidence	NA
	ebi-a-GCST90001519	CD33+ HLA DR+ CD14- %CD33+ HLA DR+	Wald ratio	1	0.941999	0.722082	1.22889	0.659582	1858	No evidence	NA
	ebi-a-GCST90001520	CD33+ HLA DR+ CD14dim Absolute Count	Inverse variance weighted	2	0.88604	0.706855	1.11065	0.293891	1858	No evidence	NA
	ebi-a-GCST90001521	CD33+ HLA DR+ CD14dim %CD33+ HLA DR+	Wald ratio	1	1.27272	1.00896	1.60544	0.0418229	1858	Suggestive	NA
	ebi-a-GCST90001522	CD33- HLA DR- Absolute Count	Wald ratio	1	1.44494	0.927942	2.24998	0.103311	1858	No evidence	NA
	ebi-a-GCST90001523	CD33- HLA DR+ Absolute Count	Wald ratio	1	1.20398	0.855165	1.69506	0.287528	1858	No evidence	NA
	ebi-a-GCST90001524	Granulocytic Myeloid-Derived Suppressor Cells Absolute Count	Inverse variance weighted	2	0.918225	0.702635	1.19996	0.532069	1856	No evidence	NA
	ebi-a-GCST90001525	CD33dim HLA DR+ CD11b+ Absolute Count	Wald ratio	1	1.10657	0.81338	1.50543	0.519077	1858	No evidence	NA
	ebi-a-GCST90001526	CD33dim HLA DR+ CD11b+ %CD33dim HLA DR+	Inverse variance weighted	3	0.98164	0.8657	1.11311	0.772597	1858	No evidence	NA
	ebi-a-GCST90001527	CD33dim HLA DR+ CD11b- Absolute Count	Inverse variance weighted	2	1.05784	0.698557	1.6019	0.790573	1858	No evidence	NA
	ebi-a-GCST90001528	CD33dim HLA DR+ CD11b- %CD33dim HLA DR+	Inverse variance weighted	3	1.0181	0.897225	1.15525	0.780908	1858	No evidence	NA
	ebi-a-GCST90001530	Monocytic Myeloid-Derived Suppressor Cells Absolute Count	Inverse variance weighted	4	0.93759	0.82804	1.06163	0.309371	1855	No evidence	NA
	ebi-a-GCST90001531	CD33dim HLA DR- Absolute Count	Inverse variance weighted	3	0.97535	0.886502	1.0731	0.608533	1856	No evidence	NA
	ebi-a-GCST90001532	Basophil Absolute Count	Inverse variance weighted	3	0.972711	0.884856	1.06929	0.566726	1857	No evidence	NA
	ebi-a-GCST90001533	Basophil %CD33dim HLA DR- CD66b-	Inverse variance weighted	3	1.0528	0.782314	1.41682	0.734135	1857	No evidence	NA
	ebi-a-GCST90001534	CD45RA- CD4+ T cell Absolute Count	Wald ratio	1	1.15088	0.958881	1.38133	0.131273	3395	No evidence	NA
	ebi-a-GCST90001535	CD45RA- CD4+ T cell %CD4+ T cell	Inverse variance weighted	4	1.06057	0.93277	1.20587	0.369393	3427	No evidence	NA
	ebi-a-GCST90001536	CD45RA- CD4+ T cell %T cell	Inverse variance weighted	2	1.14873	0.962426	1.37111	0.124586	3427	No evidence	NA
	ebi-a-GCST90001538	Central Memory CD4+ T cell %CD4+ T cell	Wald ratio	1	1.11327	0.701737	1.76614	0.648599	3427	No evidence	NA
	ebi-a-GCST90001540	Naive CD4+ T cell Absolute Count	Inverse variance weighted	2	0.703037	0.452853	1.09144	0.116389	3395	No evidence	NA
	ebi-a-GCST90001541	Naive CD4+ T cell %CD4+ T cell	Inverse variance weighted	4	0.795992	0.617333	1.02635	0.0785082	3427	No evidence	NA
	ebi-a-GCST90001542	Effector Memory CD4+ T cell Absolute Count	Wald ratio	1	1.15545	0.957747	1.39396	0.131273	3395	No evidence	NA
	ebi-a-GCST90001543	Effector Memory CD4+ T cell %CD4+ T cell	Inverse variance weighted	2	1.25013	0.901516	1.73356	0.180756	3427	No evidence	NA
	ebi-a-GCST90001544	Effector Memory CD4+ T cell %T cell	Inverse variance weighted	4	1.22897	0.9662	1.5632	0.0929869	3427	No evidence	NA
	ebi-a-GCST90001545	Terminally Differentiated CD4+ T cell Absolute Count	Inverse variance weighted	2	1.12637	0.799487	1.58692	0.496223	3395	No evidence	NA
	ebi-a-GCST90001546	Terminally Differentiated CD4+ T cell %CD4+ T cell	Inverse variance weighted	5	1.03496	0.794319	1.3485	0.799114	3427	No evidence	NA
	ebi-a-GCST90001547	Terminally Differentiated CD4+ T cell %T cell	Inverse variance weighted	6	0.962166	0.748996	1.23601	0.762786	3427	No evidence	NA
	ebi-a-GCST90001548	Central Memory CD8+ T cell Absolute Count	Wald ratio	1	1.07737	0.844683	1.37417	0.548287	3395	No evidence	NA
	ebi-a-GCST90001551	Naive CD8+ T cell Absolute Count	Inverse variance weighted	2	1.11723	0.268175	4.65445	0.878981	3395	No evidence	NA
	ebi-a-GCST90001552	Naive CD8+ T cell %CD8+ T cell	Wald ratio	1	1.16941	0.49611	2.75647	0.720548	3427	No evidence	NA
	ebi-a-GCST90001554	Effector Memory CD8+ T cell Absolute Count	Inverse variance weighted	2	1.07772	0.718607	1.6163	0.717371	3395	No evidence	NA
	ebi-a-GCST90001555	Effector Memory CD8+ T cell %CD8+ T cell	Inverse variance weighted	4	1.17743	1.03247	1.34274	0.0148196	3427	Suggestive	NA
	ebi-a-GCST90001556	Effector Memory CD8+ T cell %T cell	Inverse variance weighted	2	1.23181	1.01864	1.48959	0.0315198	3427	Suggestive	NA
	ebi-a-GCST90001557	Terminally Differentiated CD8+ T cell Absolute Count	Wald ratio	1	0.86391	0.491396	1.51882	0.61133	3395	No evidence	NA
	ebi-a-GCST90001558	Terminally Differentiated CD8+ T cell %CD8+ T cell	Inverse variance weighted	3	0.874103	0.739242	1.03357	0.115524	3427	No evidence	NA
	ebi-a-GCST90001559	Terminally Differentiated CD8+ T cell %T cell	Inverse variance weighted	2	0.840808	0.678783	1.04151	0.112373	3427	No evidence	NA
	ebi-a-GCST90001560	CD45RA+ CD8+ T cell Absolute Count	Inverse variance weighted	3	0.724191	0.51793	1.01259	0.0591825	3395	No evidence	NA
	ebi-a-GCST90001561	CD45RA+ CD8+ T cell %CD8+ T cell	Inverse variance weighted	5	0.962221	0.866132	1.06897	0.473096	3427	No evidence	NA
	ebi-a-GCST90001562	CD45RA+ CD8+ T cell %T cell	Inverse variance weighted	3	0.759292	0.586268	0.98338	0.0368862	3427	Suggestive	NA
	ebi-a-GCST90001568	Naive CD4-CD8- T cell %T cell	Wald ratio	1	2.37574	1.32776	4.25089	0.00355681	3427	Suggestive	NA
	ebi-a-GCST90001569	Effector Memory CD4-CD8- T cell Absolute Count	Inverse variance weighted	4	1.13124	0.849391	1.50661	0.398972	3395	No evidence	NA
	ebi-a-GCST90001570	Effector Memory CD4-CD8- T cell %CD4-CD8- T cell	Inverse variance weighted	5	1.09381	0.954169	1.25388	0.198179	3427	No evidence	NA
	ebi-a-GCST90001571	Effector Memory CD4-CD8- T cell %T cell	Inverse variance weighted	3	1.12825	0.804567	1.58214	0.484257	3427	No evidence	NA
	ebi-a-GCST90001572	Terminally Differentiated CD4-CD8- T cell Absolute Count	Inverse variance weighted	2	0.706899	0.449721	1.11115	0.132777	3395	No evidence	NA
	ebi-a-GCST90001573	Terminally Differentiated CD4-CD8- T cell %CD4-CD8- T cell	Inverse variance weighted	2	0.945487	0.800173	1.11719	0.51028	3427	No evidence	NA
	ebi-a-GCST90001574	Terminally Differentiated CD4-CD8- T cell %T cell	Inverse variance weighted	6	0.96356	0.821228	1.13056	0.64897	3427	No evidence	NA
	ebi-a-GCST90001575	Naive CD4+ T cell %T cell	Wald ratio	1	1.87326	1.04695	3.35173	0.0344678	3427	Suggestive	NA
	ebi-a-GCST90001577	Transitional B cell Absolute Count	Wald ratio	1	0.626134	0.355417	1.10305	0.105121	3656	No evidence	NA
	ebi-a-GCST90001579	CD14- CD16+ monocyte Absolute Count	Wald ratio	1	0.87954	0.606512	1.27547	0.498484	3629	No evidence	NA
	ebi-a-GCST90001580	CD14+ CD16+ monocyte Absolute Count	Inverse variance weighted	3	0.97222	0.752263	1.25649	0.829545	3629	No evidence	NA
	ebi-a-GCST90001581	CD14- CD16- Absolute Count	Inverse variance weighted	4	1.14703	0.867954	1.51585	0.334846	3629	No evidence	NA
	ebi-a-GCST90001582	CD14+ CD16- monocyte Absolute Count	Inverse variance weighted	3	1.13195	0.812711	1.57658	0.463436	3629	No evidence	NA
	ebi-a-GCST90001583	Monocyte Absolute Count	Wald ratio	1	1.13393	0.638577	2.01354	0.6679	3629	No evidence	NA
	ebi-a-GCST90001584	CD14- CD16+ monocyte %monocyte	Inverse variance weighted	2	1.02149	0.674163	1.54775	0.920127	3629	No evidence	NA
	ebi-a-GCST90001585	CD14+ CD16+ monocyte %monocyte	Inverse variance weighted	3	0.969786	0.765341	1.22884	0.799507	3629	No evidence	NA
	ebi-a-GCST90001586	CD14+ CD16- monocyte %monocyte	Inverse variance weighted	2	1.12624	0.832266	1.52404	0.441112	3629	No evidence	NA
	ebi-a-GCST90001587	CD16+ monocyte %monocyte	Inverse variance weighted	2	0.886165	0.651989	1.20445	0.44019	3629	No evidence	NA
	ebi-a-GCST90001588	T/B cell	Inverse variance weighted	2	0.758694	0.485097	1.1866	0.226197	3653	No evidence	NA
	ebi-a-GCST90001589	CD4+/CD8+ T cell	Wald ratio	1	1.41791	0.631076	3.1858	0.39786	3652	No evidence	NA
	ebi-a-GCST90001592	CD8+ T cell Absolute Count	Inverse variance weighted	2	0.7922	0.583871	1.07486	0.134582	3652	No evidence	NA
	ebi-a-GCST90001593	CD8+ T cell %T cell	Wald ratio	1	0.708964	0.319395	1.5737	0.39786	3668	No evidence	NA
	ebi-a-GCST90001594	CD4+CD8+ T cell Absolute Count	Inverse variance weighted	2	1.10156	0.84512	1.43581	0.474356	3652	No evidence	NA
	ebi-a-GCST90001596	CD8dim T cell Absolute Count	Inverse variance weighted	3	0.823856	0.574732	1.18097	0.29159	3652	No evidence	NA
	ebi-a-GCST90001597	CD8dim T cell %T cell	Inverse variance weighted	2	0.884981	0.615539	1.27237	0.509492	3668	No evidence	NA
	ebi-a-GCST90001598	CD4-CD8- T cell Absolute Count	Inverse variance weighted	2	1.0225	0.723976	1.44411	0.899487	3652	No evidence	NA
	ebi-a-GCST90001599	CD4-CD8- T cell %T cell	Inverse variance weighted	3	0.989995	0.733798	1.33564	0.947525	3668	No evidence	NA
	ebi-a-GCST90001601	Lymphocyte Absolute Count	Wald ratio	1	0.495693	0.29793	0.824727	0.00689444	3653	Suggestive	NA
	ebi-a-GCST90001602	Lymphocyte %leukocyte	Wald ratio	1	1.27567	0.625863	2.60016	0.502763	3669	No evidence	NA
	ebi-a-GCST90001603	T cell Absolute Count	Wald ratio	1	0.529684	0.334052	0.839884	0.00689444	3653	Suggestive	NA
	ebi-a-GCST90001604	T cell %lymphocyte	Inverse variance weighted	2	0.841567	0.574055	1.23374	0.376816	3669	No evidence	NA
	ebi-a-GCST90001606	CD4+ T cell %leukocyte	Wald ratio	1	0.879633	0.337223	2.29449	0.793179	3668	No evidence	NA
	ebi-a-GCST90001607	CD8+ T cell %leukocyte	Wald ratio	1	0.679652	0.437105	1.05679	0.0863922	3668	No evidence	NA
	ebi-a-GCST90001608	CD4+CD8+ T cell %leukocyte	Wald ratio	1	1.14021	0.849683	1.53006	0.381885	3668	No evidence	NA
	ebi-a-GCST90001609	CD4+ CD8dim T cell Absolute Count	Inverse variance weighted	3	0.977784	0.685213	1.39528	0.901439	3652	No evidence	NA
	ebi-a-GCST90001610	CD4+ CD8dim T cell %lymphocyte	Inverse variance weighted	2	1.04987	0.673711	1.63606	0.829751	3668	No evidence	NA
	ebi-a-GCST90001611	CD4+ CD8dim T cell %leukocyte	Inverse variance weighted	3	0.985639	0.708011	1.37213	0.931705	3668	No evidence	NA
	ebi-a-GCST90001612	CD8dim T cell %leukocyte	Inverse variance weighted	2	0.877282	0.599097	1.28464	0.501064	3668	No evidence	NA
	ebi-a-GCST90001613	CD4-CD8- T cell %leukocyte	Inverse variance weighted	4	0.977172	0.740059	1.29026	0.870636	3668	No evidence	NA
	ebi-a-GCST90001614	CD8+ and CD8dim T cell %leukocyte	Inverse variance weighted	2	0.763297	0.475957	1.22411	0.262342	3668	No evidence	NA
	ebi-a-GCST90001615	TCRgd T cell Absolute Count	Inverse variance weighted	2	0.80727	0.604691	1.07771	0.146415	3650	No evidence	NA
	ebi-a-GCST90001617	TCRgd T cell %lymphocyte	Wald ratio	1	0.996797	0.736656	1.3488	0.983411	3666	No evidence	NA
	ebi-a-GCST90001618	HLA DR+ T cell Absolute Count	Inverse variance weighted	5	1.0205	0.843133	1.23518	0.834962	3580	No evidence	NA
	ebi-a-GCST90001619	HLA DR+ T cell%T cell	Inverse variance weighted	4	1.0576	0.811855	1.37772	0.678088	3596	No evidence	NA
	ebi-a-GCST90001620	HLA DR+ T cell%lymphocyte	Inverse variance weighted	5	1.00007	0.82632	1.21034	0.999467	3596	No evidence	NA
	ebi-a-GCST90001621	Natural Killer T Absolute Count	Inverse variance weighted	6	1.0447	0.824528	1.32368	0.717221	3653	No evidence	NA
	ebi-a-GCST90001622	Natural Killer T %T cell	Inverse variance weighted	7	1.00557	0.80959	1.24899	0.95996	3669	No evidence	NA
	ebi-a-GCST90001623	Natural Killer T %lymphocyte	Inverse variance weighted	8	0.933846	0.75842	1.14985	0.519109	3669	No evidence	NA
	ebi-a-GCST90001624	HLA DR+ CD4+ T cell Absolute Count	Inverse variance weighted	2	1.0337	0.586377	1.82226	0.908775	3579	No evidence	NA
	ebi-a-GCST90001625	HLA DR+ CD4+ T cell %T cell	Wald ratio	1	0.870802	0.635825	1.19262	0.38859	3595	No evidence	NA
	ebi-a-GCST90001626	HLA DR+ CD4+ T cell %lymphocyte	Inverse variance weighted	2	1.00414	0.590079	1.70874	0.987856	3595	No evidence	NA
	ebi-a-GCST90001627	HLA DR+ CD8+ T cell Absolute Count	Inverse variance weighted	4	0.974467	0.789253	1.20314	0.809955	3579	No evidence	NA
	ebi-a-GCST90001628	HLA DR+ CD8+ T cell %T cell	Inverse variance weighted	4	0.875995	0.714303	1.07429	0.203484	3595	No evidence	NA
	ebi-a-GCST90001629	HLA DR+ CD8+ T cell %lymphocyte	Inverse variance weighted	3	0.921246	0.773282	1.09752	0.358473	3595	No evidence	NA
	ebi-a-GCST90001630	CD8+ Natural Killer T Absolute Count	Inverse variance weighted	2	0.885741	0.601238	1.30487	0.539345	3652	No evidence	NA
	ebi-a-GCST90001631	CD8+ Natural Killer T %T cell	Wald ratio	1	1.0393	0.573654	1.88292	0.898836	3668	No evidence	NA
	ebi-a-GCST90001632	CD8+ Natural Killer T %lymphocyte	Wald ratio	1	1.12266	0.620583	2.03095	0.70205	3668	No evidence	NA
	ebi-a-GCST90001633	CD8dim Natural Killer T Absolute Count	Inverse variance weighted	6	0.890684	0.714675	1.11004	0.302722	3652	No evidence	NA
	ebi-a-GCST90001634	CD8dim Natural Killer T %T cell	Inverse variance weighted	6	0.968108	0.787641	1.18992	0.758136	3668	No evidence	NA
	ebi-a-GCST90001635	CD8dim Natural Killer T %lymphocyte	Inverse variance weighted	7	0.918244	0.752782	1.12007	0.400133	3668	No evidence	NA
	ebi-a-GCST90001636	CD4-CD8- Natural Killer T Absolute Count	Wald ratio	1	1.0899	0.704195	1.68686	0.699284	3652	No evidence	NA
	ebi-a-GCST90001637	CD4-CD8- Natural Killer T %T cell	Inverse variance weighted	6	0.981537	0.805193	1.1965	0.853667	3668	No evidence	NA
	ebi-a-GCST90001638	CD4-CD8- Natural Killer T %lymphocyte	Inverse variance weighted	7	0.949813	0.781997	1.15364	0.603695	3668	No evidence	NA
	ebi-a-GCST90001639	CD3- lymphocyte Absolute Count	Wald ratio	1	0.897843	0.695479	1.15909	0.408237	3653	No evidence	NA
	ebi-a-GCST90001641	CD3- lymphocyte %leukocyte	Wald ratio	1	1.22213	0.642526	2.32457	0.540865	3669	No evidence	NA
	ebi-a-GCST90001642	B cell Absolute Count	Wald ratio	1	1.04298	0.552611	1.96849	0.896682	3653	No evidence	NA
	ebi-a-GCST90001643	B cell %CD3- lymphocyte	Inverse variance weighted	3	0.904069	0.791282	1.03293	0.137966	3669	No evidence	NA
	ebi-a-GCST90001644	B cell %lymphocyte	Inverse variance weighted	2	0.983139	0.626492	1.54282	0.94104	3669	No evidence	NA
	ebi-a-GCST90001645	Natural Killer Absolute Count	Inverse variance weighted	3	1.27006	0.928389	1.73747	0.134848	3653	No evidence	NA
	ebi-a-GCST90001646	Natural Killer %CD3- lymphocyte	Inverse variance weighted	5	1.1141	0.977114	1.27028	0.1065	3669	No evidence	NA
	ebi-a-GCST90001647	Natural Killer %lymphocyte	Inverse variance weighted	3	1.21389	0.923245	1.59604	0.165108	3669	No evidence	NA
	ebi-a-GCST90001648	HLA DR+ Natural Killer Absolute Count	Inverse variance weighted	4	0.986703	0.843974	1.15357	0.866644	3580	No evidence	NA
	ebi-a-GCST90001649	HLA DR+ Natural Killer %Natural Killer	Inverse variance weighted	7	0.995112	0.848828	1.16661	0.951838	3596	No evidence	NA
	ebi-a-GCST90001650	HLA DR+ Natural Killer %CD3- lymphocyte	Inverse variance weighted	5	1.00856	0.870663	1.1683	0.909534	3596	No evidence	NA
	ebi-a-GCST90001652	Granulocyte %leukocyte	Wald ratio	1	0.785162	0.38703	1.59285	0.502763	3669	No evidence	NA
	ebi-a-GCST90001653	CD28- CD4-CD8- T cell %CD4-CD8- T cell	Wald ratio	1	0.834653	0.467645	1.48969	0.540865	3440	No evidence	NA
	ebi-a-GCST90001654	CD28- CD4-CD8- T cell Absolute Count	Inverse variance weighted	2	1.00159	0.723027	1.38746	0.9924	3408	No evidence	NA
	ebi-a-GCST90001655	CD28+ CD4-CD8- T cell %T cell	Wald ratio	1	1.11642	0.63786	1.95402	0.699789	3440	No evidence	NA
	ebi-a-GCST90001656	CD28+ CD4-CD8- T cell %CD4-CD8- T cell	Wald ratio	1	1.1981	0.671281	2.13837	0.540865	3440	No evidence	NA
	ebi-a-GCST90001658	CD39+ CD4+ T cell %T cell	Inverse variance weighted	7	0.959058	0.896793	1.02565	0.222235	3440	No evidence	NA
	ebi-a-GCST90001659	CD39+ CD4+ T cell %CD4+ T cell	Inverse variance weighted	7	0.9596	0.898076	1.02534	0.222531	3440	No evidence	NA
	ebi-a-GCST90001660	CD39+ CD4+ T cell Absolute Count	Inverse variance weighted	6	1.01512	0.894343	1.15221	0.816346	3408	No evidence	NA
	ebi-a-GCST90001661	CD28- CD8dim T cell %T cell	Inverse variance weighted	3	0.850426	0.606153	1.19314	0.348332	3440	No evidence	NA
	ebi-a-GCST90001662	CD28- CD8dim T cell %CD8dim T cell	Wald ratio	1	0.824669	0.444569	1.52975	0.540865	3440	No evidence	NA
	ebi-a-GCST90001663	CD28- CD8dim T cell Absolute Count	Inverse variance weighted	2	0.688112	0.474567	0.997749	0.0486226	3408	Suggestive	NA
	ebi-a-GCST90001664	CD28+ CD45RA+ CD8dim T cell %T cell	Inverse variance weighted	6	0.983161	0.888817	1.08752	0.741439	3440	No evidence	NA
	ebi-a-GCST90001665	CD28+ CD45RA+ CD8dim T cell %CD8dim T cell	Inverse variance weighted	5	0.945586	0.844175	1.05918	0.33371	3440	No evidence	NA
	ebi-a-GCST90001667	CD28+ CD45RA- CD8dim T cell %T cell	Inverse variance weighted	3	1.06647	0.937383	1.21334	0.328241	3440	No evidence	NA
	ebi-a-GCST90001668	CD28+ CD45RA- CD8dim T cell %CD8dim T cell	Inverse variance weighted	2	1.04489	0.882211	1.23756	0.611066	3440	No evidence	NA
	ebi-a-GCST90001669	CD28+ CD45RA- CD8dim T cell Absolute Count	Inverse variance weighted	3	1.06761	0.94488	1.20628	0.293718	3408	No evidence	NA
	ebi-a-GCST90001670	CD39+ CD8+ T cell %T cell	Inverse variance weighted	8	0.941865	0.877579	1.01086	0.0968114	3440	No evidence	NA
	ebi-a-GCST90001671	CD39+ CD8+ T cell %CD8+ T cell	Inverse variance weighted	7	0.911624	0.751488	1.10588	0.347825	3440	No evidence	NA
	ebi-a-GCST90001672	CD39+ CD8+ T cell Absolute Count	Inverse variance weighted	7	0.935248	0.868603	1.00701	0.0759157	3408	No evidence	NA
	ebi-a-GCST90001675	CD28- CD127- CD25++ CD8+ T cell Absolute Count	Wald ratio	1	0.890338	0.572163	1.38545	0.606647	3130	No evidence	NA
	ebi-a-GCST90001678	CD28- CD25++ CD8+ T cell Absolute Count	Wald ratio	1	0.741189	0.441949	1.24304	0.256252	3130	No evidence	NA
	ebi-a-GCST90001679	CD25++ CD8+ T cell %T cell	Inverse variance weighted	2	0.999704	0.800583	1.24835	0.997919	3162	No evidence	NA
	ebi-a-GCST90001680	CD25++ CD8+ T cell %CD8+ T cell	Wald ratio	1	1.02598	0.795231	1.32368	0.843582	3162	No evidence	NA
	ebi-a-GCST90001681	CD25++ CD8+ T cell Absolute Count	Inverse variance weighted	3	1.06384	0.847822	1.33489	0.593075	3130	No evidence	NA
	ebi-a-GCST90001684	CD127- CD8+ T cell Absolute Count	Wald ratio	1	0.694133	0.457306	1.05361	0.0863922	3371	No evidence	NA
	ebi-a-GCST90001686	CD28- CD8+ T cell %CD8+ T cell	Inverse variance weighted	3	1.02648	0.632786	1.6651	0.915681	3440	No evidence	NA
	ebi-a-GCST90001687	CD28- CD8+ T cell Absolute Count	Inverse variance weighted	3	0.726215	0.523247	1.00791	0.0557651	3408	No evidence	NA
	ebi-a-GCST90001689	CD28+ CD45RA+ CD8+ T cell %CD8+ T cell	Wald ratio	1	0.775899	0.575071	1.04686	0.0968485	3440	No evidence	NA
	ebi-a-GCST90001690	CD28+ CD45RA+ CD8+ T cell Absolute Count	Inverse variance weighted	3	0.558565	0.359054	0.868935	0.00979119	3408	Suggestive	NA
	ebi-a-GCST90001691	CD28+ CD45RA- CD8+ T cell %T cell	Inverse variance weighted	3	1.17166	0.961789	1.42734	0.115689	3440	No evidence	NA
	ebi-a-GCST90001692	CD28+ CD45RA- CD8+ T cell %CD8+ T cell	Inverse variance weighted	4	1.06377	0.891599	1.26919	0.492536	3440	No evidence	NA
	ebi-a-GCST90001693	CD28+ CD45RA- CD8+ T cell Absolute Count	Inverse variance weighted	2	1.00286	0.896631	1.12167	0.960172	3408	No evidence	NA
	ebi-a-GCST90001694	CD28- CD4-CD8- T cell %T cell	Inverse variance weighted	3	1.02611	0.759502	1.38631	0.86665	3440	No evidence	NA
	ebi-a-GCST90001696	CD45RA- CD28- CD8+ T cell %CD8+ T cell	Inverse variance weighted	10	0.997393	0.992735	1.00207	0.274547	3425	No evidence	NA
	ebi-a-GCST90001697	CD45RA- CD28- CD8+ T cell %T cell	Inverse variance weighted	41	1.00098	0.998455	1.0035	0.448494	3425	No evidence	NA
	ebi-a-GCST90001699	CD45RA+ CD28- CD8+ T cell %CD8+ T cell	Inverse variance weighted	2	0.995554	0.98565	1.00556	0.382321	3425	No evidence	NA
	ebi-a-GCST90001701	BAFF-R on CD20- CD38- B cell	Wald ratio	1	1.1773	0.881117	1.57305	0.269604	3592	No evidence	NA
	ebi-a-GCST90001702	BAFF-R on CD24+ CD27+ B cell	Inverse variance weighted	10	1.0113	0.9003	1.13599	0.849746	3657	No evidence	NA
	ebi-a-GCST90001703	BAFF-R on IgD+ CD24+ B cell	Inverse variance weighted	8	1.01486	0.882333	1.16729	0.836315	3657	No evidence	NA
	ebi-a-GCST90001704	BAFF-R on IgD+ CD24- B cell	Inverse variance weighted	10	1.01869	0.907625	1.14333	0.753274	3657	No evidence	NA
	ebi-a-GCST90001705	BAFF-R on IgD+ CD38- B cell	Inverse variance weighted	9	1.02108	0.902095	1.15575	0.741429	3645	No evidence	NA
	ebi-a-GCST90001706	BAFF-R on IgD+ CD38- naive B cell	Inverse variance weighted	8	1.027	0.903621	1.16724	0.683238	1837	No evidence	NA
	ebi-a-GCST90001707	BAFF-R on IgD+ CD38- unswitched memory B cell	Inverse variance weighted	8	1.02413	0.893611	1.17371	0.731751	1837	No evidence	NA
	ebi-a-GCST90001708	BAFF-R on IgD+ CD38+ B cell	Inverse variance weighted	10	1.01868	0.903426	1.14864	0.762557	3656	No evidence	NA
	ebi-a-GCST90001709	BAFF-R on IgD+ CD38dim B cell	Inverse variance weighted	10	1.01923	0.908078	1.14399	0.746436	3657	No evidence	NA
	ebi-a-GCST90001710	BAFF-R on IgD- CD24- B cell	Inverse variance weighted	11	1.01482	0.903529	1.13982	0.803968	3657	No evidence	NA
	ebi-a-GCST90001711	BAFF-R on IgD- CD27- B cell	Inverse variance weighted	11	1.01609	0.905134	1.14065	0.78673	3657	No evidence	NA
	ebi-a-GCST90001712	BAFF-R on IgD- CD38- B cell	Inverse variance weighted	8	1.01863	0.890321	1.16543	0.788121	3657	No evidence	NA
	ebi-a-GCST90001713	BAFF-R on IgD- CD38+ B cell	Inverse variance weighted	3	1.03961	0.689219	1.56814	0.85304	3659	No evidence	NA
	ebi-a-GCST90001714	BAFF-R on IgD- CD38dim B cell	Wald ratio	1	0.868389	0.545754	1.38176	0.551518	3657	No evidence	NA
	ebi-a-GCST90001715	BAFF-R on memory B cell	Inverse variance weighted	10	1.00354	0.889319	1.13244	0.954263	3657	No evidence	NA
	ebi-a-GCST90001716	BAFF-R on naive-mature B cell	Inverse variance weighted	10	1.01894	0.907191	1.14445	0.751567	3657	No evidence	NA
	ebi-a-GCST90001717	BAFF-R on unswitched memory B cell	Inverse variance weighted	10	1.00372	0.889618	1.13245	0.951919	3657	No evidence	NA
	ebi-a-GCST90001718	BAFF-R on switched memory B cell	Inverse variance weighted	11	1.00445	0.898558	1.12282	0.937725	3657	No evidence	NA
	ebi-a-GCST90001719	BAFF-R on IgD+ B cell	Inverse variance weighted	10	1.01551	0.904798	1.13976	0.793882	3658	No evidence	NA
	ebi-a-GCST90001720	BAFF-R on transitional B cell	Inverse variance weighted	8	1.02695	0.891053	1.18358	0.713439	3655	No evidence	NA
	ebi-a-GCST90001721	CD19 on CD20- B cell	Wald ratio	1	0.970561	0.765328	1.23083	0.805276	3656	No evidence	NA
	ebi-a-GCST90001722	CD19 on CD20- CD38- B cell	Wald ratio	1	1.45591	0.773121	2.7417	0.244757	3595	No evidence	NA
	ebi-a-GCST90001723	CD19 on CD24+ CD27+ B cell	Inverse variance weighted	3	1.0128	0.764646	1.34148	0.929331	3656	No evidence	NA
	ebi-a-GCST90001724	CD19 on IgD+ CD24+ B cell	Inverse variance weighted	4	1.01129	0.78733	1.29896	0.929947	3656	No evidence	NA
	ebi-a-GCST90001725	CD19 on IgD+ CD24- B cell	Inverse variance weighted	4	1.03153	0.815383	1.30498	0.795812	3656	No evidence	NA
	ebi-a-GCST90001728	CD19 on IgD+ CD38- unswitched memory B cell	Inverse variance weighted	3	1.58231	0.89134	2.80894	0.117077	1833	No evidence	NA
	ebi-a-GCST90001729	CD19 on IgD+ CD38+ B cell	Inverse variance weighted	4	1.11393	0.822907	1.50789	0.484933	3657	No evidence	NA
	ebi-a-GCST90001730	CD19 on IgD+ CD38dim B cell	Inverse variance weighted	4	1.13286	0.7944	1.61551	0.490891	3657	No evidence	NA
	ebi-a-GCST90001733	CD19 on IgD- CD38- B cell	Wald ratio	1	0.682299	0.381834	1.2192	0.196775	3657	No evidence	NA
	ebi-a-GCST90001735	CD19 on IgD- CD38dim B cell	Inverse variance weighted	4	0.982827	0.779085	1.23985	0.883804	3657	No evidence	NA
	ebi-a-GCST90001736	CD19 on memory B cell	Inverse variance weighted	3	1.01268	0.739346	1.38708	0.937409	3657	No evidence	NA
	ebi-a-GCST90001737	CD19 on naive-mature B cell	Inverse variance weighted	2	0.921972	0.378517	2.24569	0.858047	3653	No evidence	NA
	ebi-a-GCST90001738	CD19 on unswitched memory B cell	Inverse variance weighted	4	1.12665	0.79449	1.59769	0.503411	3656	No evidence	NA
	ebi-a-GCST90001740	CD19 on switched memory B cell	Inverse variance weighted	2	0.970954	0.388099	2.42915	0.949765	3657	No evidence	NA
	ebi-a-GCST90001741	CD19 on IgD+ B cell	Inverse variance weighted	2	1.40172	0.625756	3.13992	0.411816	3658	No evidence	NA
	ebi-a-GCST90001742	CD19 on transitional B cell	Inverse variance weighted	4	1.1266	0.799932	1.58667	0.495049	3657	No evidence	NA
	ebi-a-GCST90001743	CD20 on B cell	Inverse variance weighted	4	1.08279	0.858687	1.36539	0.501382	3660	No evidence	NA
	ebi-a-GCST90001745	CD20 on CD24+ CD27+ B cell	Inverse variance weighted	6	0.89947	0.723757	1.11784	0.339365	3657	No evidence	NA
	ebi-a-GCST90001746	CD20 on IgD+ CD24+ B cell	Inverse variance weighted	2	0.823344	0.572392	1.18432	0.294656	3657	No evidence	NA
	ebi-a-GCST90001747	CD20 on IgD+ CD24- B cell	Inverse variance weighted	5	1.08055	0.882787	1.32262	0.452553	3657	No evidence	NA
	ebi-a-GCST90001748	CD20 on IgD+ CD38- B cell	Inverse variance weighted	4	0.903352	0.684754	1.19173	0.472094	3645	No evidence	NA
	ebi-a-GCST90001751	CD20 on IgD+ CD38+ B cell	Inverse variance weighted	5	1.02622	0.839016	1.2552	0.801122	3657	No evidence	NA
	ebi-a-GCST90001752	CD20 on IgD+ CD38dim B cell	Inverse variance weighted	8	1.04072	0.890086	1.21684	0.616843	3657	No evidence	NA
	ebi-a-GCST90001753	CD20 on IgD- CD24- B cell	Inverse variance weighted	2	0.913468	0.632522	1.3192	0.629339	3657	No evidence	NA
	ebi-a-GCST90001754	CD20 on IgD- CD27- B cell	Inverse variance weighted	4	0.816699	0.620902	1.07424	0.147639	3657	No evidence	NA
	ebi-a-GCST90001755	CD20 on IgD- CD38- B cell	Inverse variance weighted	4	0.848291	0.641189	1.12228	0.249262	3657	No evidence	NA
	ebi-a-GCST90001757	CD20 on IgD- CD38dim B cell	Inverse variance weighted	7	0.916276	0.759242	1.10579	0.361979	3657	No evidence	NA
	ebi-a-GCST90001758	CD20 on memory B cell	Inverse variance weighted	6	0.912463	0.734902	1.13292	0.40672	3657	No evidence	NA
	ebi-a-GCST90001759	CD20 on naive-mature B cell	Inverse variance weighted	7	1.12257	0.921971	1.3668	0.249679	3657	No evidence	NA
	ebi-a-GCST90001760	CD20 on unswitched memory B cell	Inverse variance weighted	4	0.823652	0.630704	1.07563	0.15426	3657	No evidence	NA
	ebi-a-GCST90001761	CD20 on switched memory B cell	Inverse variance weighted	7	0.929037	0.77078	1.11979	0.439791	3657	No evidence	NA
	ebi-a-GCST90001762	CD20 on IgD+ B cell	Inverse variance weighted	6	1.07618	0.890428	1.30068	0.44756	3658	No evidence	NA
	ebi-a-GCST90001763	CD20 on transitional B cell	Inverse variance weighted	2	1.12823	0.854412	1.4898	0.394966	3657	No evidence	NA
	ebi-a-GCST90001765	CD24 on IgD+ CD24+ B cell	Inverse variance weighted	2	0.953146	0.666963	1.36213	0.792216	3655	No evidence	NA
	ebi-a-GCST90001766	CD24 on IgD+ CD38- B cell	Inverse variance weighted	2	0.965902	0.539645	1.72885	0.907013	3638	No evidence	NA
	ebi-a-GCST90001767	CD24 on IgD+ CD38- unswitched memory B cell	Inverse variance weighted	2	0.965694	0.703625	1.32537	0.828906	1832	No evidence	NA
	ebi-a-GCST90001768	CD24 on IgD+ CD38+ B cell	Inverse variance weighted	2	0.836171	0.594374	1.17633	0.304217	3655	No evidence	NA
	ebi-a-GCST90001769	CD24 on IgD- CD38- B cell	Inverse variance weighted	2	0.977458	0.611701	1.56191	0.924042	3648	No evidence	NA
	ebi-a-GCST90001771	CD24 on memory B cell	Inverse variance weighted	2	1.0129	0.721399	1.4222	0.940975	3653	No evidence	NA
	ebi-a-GCST90001772	CD24 on unswitched memory B cell	Inverse variance weighted	2	0.953124	0.645751	1.40681	0.809016	3655	No evidence	NA
	ebi-a-GCST90001773	CD24 on switched memory B cell	Inverse variance weighted	2	1.01252	0.710793	1.44232	0.945054	3652	No evidence	NA
	ebi-a-GCST90001774	CD24 on transitional B cell	Wald ratio	1	0.812603	0.556539	1.18648	0.282574	3656	No evidence	NA
	ebi-a-GCST90001775	CD25 on B cell	Inverse variance weighted	3	0.788686	0.608513	1.0222	0.0728084	3660	No evidence	NA
	ebi-a-GCST90001777	CD25 on CD24+ CD27+ B cell	Inverse variance weighted	4	0.965429	0.747313	1.24721	0.787718	3657	No evidence	NA
	ebi-a-GCST90001778	CD25 on IgD+ CD24+ B cell	Inverse variance weighted	3	1.00877	0.797389	1.27618	0.941988	3657	No evidence	NA
	ebi-a-GCST90001779	CD25 on IgD+ CD24- B cell	Inverse variance weighted	4	0.829233	0.662368	1.03813	0.102359	3657	No evidence	NA
	ebi-a-GCST90001780	CD25 on IgD+ CD38- B cell	Inverse variance weighted	2	0.76345	0.491353	1.18623	0.229966	3642	No evidence	NA
	ebi-a-GCST90001781	CD25 on IgD+ CD38- naive B cell	Inverse variance weighted	3	0.84024	0.64942	1.08713	0.185376	1835	No evidence	NA
	ebi-a-GCST90001782	CD25 on IgD+ CD38- unswitched memory B cell	Wald ratio	1	0.913716	0.738601	1.13035	0.405822	1837	No evidence	NA
	ebi-a-GCST90001783	CD25 on IgD+ CD38+ B cell	Inverse variance weighted	3	0.828907	0.601231	1.1428	0.252086	3656	No evidence	NA
	ebi-a-GCST90001784	CD25 on IgD+ CD38dim B cell	Inverse variance weighted	3	1.00935	0.659269	1.54533	0.96584	3657	No evidence	NA
	ebi-a-GCST90001785	CD25 on IgD- CD24- B cell	Inverse variance weighted	2	0.799221	0.520085	1.22817	0.30659	3649	No evidence	NA
	ebi-a-GCST90001786	CD25 on IgD- CD27- B cell	Inverse variance weighted	2	1.14694	0.788582	1.66813	0.473199	3651	No evidence	NA
	ebi-a-GCST90001787	CD25 on IgD- CD38- B cell	Inverse variance weighted	3	0.956368	0.761714	1.20076	0.700803	3657	No evidence	NA
	ebi-a-GCST90001789	CD25 on IgD- CD38dim B cell	Inverse variance weighted	3	0.807327	0.636216	1.02446	0.0782111	3657	No evidence	NA
	ebi-a-GCST90001790	CD25 on memory B cell	Inverse variance weighted	4	0.961199	0.741769	1.24554	0.764703	3657	No evidence	NA
	ebi-a-GCST90001791	CD25 on naive-mature B cell	Inverse variance weighted	4	0.814304	0.651221	1.01823	0.0716096	3657	No evidence	NA
	ebi-a-GCST90001792	CD25 on unswitched memory B cell	Inverse variance weighted	4	0.955642	0.730622	1.24996	0.740474	3657	No evidence	NA
	ebi-a-GCST90001793	CD25 on switched memory B cell	Inverse variance weighted	3	1.05223	0.860075	1.28732	0.620688	3657	No evidence	NA
	ebi-a-GCST90001794	CD25 on IgD+ B cell	Inverse variance weighted	2	0.851523	0.629459	1.15193	0.297151	3658	No evidence	NA
	ebi-a-GCST90001795	CD25 on transitional B cell	Inverse variance weighted	2	0.951145	0.642248	1.40861	0.802587	3657	No evidence	NA
	ebi-a-GCST90001798	CD27 on CD24+ CD27+ B cell	Inverse variance weighted	10	0.943775	0.832465	1.06997	0.366115	3657	No evidence	NA
	ebi-a-GCST90001799	CD27 on T cell	Wald ratio	1	0.918371	0.708922	1.1897	0.519077	1838	No evidence	NA
	ebi-a-GCST90001800	CD27 on IgD+ CD24+ B cell	Inverse variance weighted	6	0.93398	0.782634	1.11459	0.448921	3656	No evidence	NA
	ebi-a-GCST90001801	CD27 on IgD+ CD38- unswitched memory B cell	Inverse variance weighted	5	0.940811	0.827158	1.07008	0.352968	1836	No evidence	NA
	ebi-a-GCST90001802	CD27 on IgD- CD38- B cell	Inverse variance weighted	6	0.904664	0.784322	1.04347	0.168906	3657	No evidence	NA
	ebi-a-GCST90001803	CD27 on IgD- CD38+ B cell	Wald ratio	1	0.647801	0.344241	1.21905	0.178312	3642	No evidence	NA
	ebi-a-GCST90001804	CD27 on IgD- CD38dim B cell	Inverse variance weighted	7	0.924723	0.821988	1.0403	0.192754	3657	No evidence	NA
	ebi-a-GCST90001805	CD27 on memory B cell	Inverse variance weighted	7	0.940253	0.812027	1.08873	0.410187	3657	No evidence	NA
	ebi-a-GCST90001806	CD27 on unswitched memory B cell	Inverse variance weighted	11	0.944837	0.828256	1.07783	0.398376	3656	No evidence	NA
	ebi-a-GCST90001807	CD27 on Plasma Blast-Plasma Cell	Wald ratio	1	0.847585	0.491818	1.4607	0.551518	3651	No evidence	NA
	ebi-a-GCST90001808	CD27 on switched memory B cell	Inverse variance weighted	10	0.930476	0.833954	1.03817	0.197181	3657	No evidence	NA
	ebi-a-GCST90001810	CD38 on CD3- CD19-	Wald ratio	1	0.892534	0.575634	1.38389	0.611406	1834	No evidence	NA
	ebi-a-GCST90001811	CD38 on IgD+ CD24- B cell	Inverse variance weighted	2	0.974607	0.693806	1.36905	0.882071	3656	No evidence	NA
	ebi-a-GCST90001812	CD38 on IgD+ CD38+ B cell	Inverse variance weighted	3	0.85738	0.656196	1.12025	0.259415	3652	No evidence	NA
	ebi-a-GCST90001813	CD38 on IgD+ CD38dim B cell	Inverse variance weighted	4	0.905214	0.739144	1.1086	0.335532	3654	No evidence	NA
	ebi-a-GCST90001815	CD38 on IgD- CD38dim B cell	Inverse variance weighted	3	0.935548	0.738519	1.18514	0.580828	3657	No evidence	NA
	ebi-a-GCST90001816	CD38 on naive-mature B cell	Inverse variance weighted	3	0.926105	0.713614	1.20187	0.563755	3656	No evidence	NA
	ebi-a-GCST90001818	CD38 on IgD+ B cell	Wald ratio	1	0.781275	0.412055	1.48133	0.449539	3658	No evidence	NA
	ebi-a-GCST90001819	CD38 on transitional B cell	Inverse variance weighted	5	0.88485	0.731647	1.07013	0.207236	3657	No evidence	NA
	ebi-a-GCST90001820	IgD on IgD+ CD24+ B cell	Inverse variance weighted	6	0.995847	0.79091	1.25388	0.971757	3656	No evidence	NA
	ebi-a-GCST90001821	IgD on IgD+ CD24- B cell	Inverse variance weighted	5	1.01308	0.876548	1.17089	0.860285	3656	No evidence	NA
	ebi-a-GCST90001822	IgD on IgD+ CD38- B cell	Wald ratio	1	0.998158	0.792433	1.25729	0.987508	3642	No evidence	NA
	ebi-a-GCST90001823	IgD on IgD+ CD38- unswitched memory B cell	Inverse variance weighted	3	0.999062	0.859592	1.16116	0.990236	1834	No evidence	NA
	ebi-a-GCST90001824	IgD on IgD+ CD38+ B cell	Inverse variance weighted	6	0.968938	0.853764	1.09965	0.625039	3656	No evidence	NA
	ebi-a-GCST90001825	IgD on IgD+ CD38dim B cell	Inverse variance weighted	5	1.01332	0.871957	1.17761	0.862917	3656	No evidence	NA
	ebi-a-GCST90001826	IgD on unswitched memory B cell	Inverse variance weighted	5	0.967083	0.800639	1.16813	0.728334	3636	No evidence	NA
	ebi-a-GCST90001827	IgD on IgD+ B cell	Inverse variance weighted	2	0.995775	0.83242	1.19119	0.963062	3657	No evidence	NA
	ebi-a-GCST90001828	IgD on transitional B cell	Inverse variance weighted	5	0.994136	0.846935	1.16692	0.942655	3657	No evidence	NA
	ebi-a-GCST90001829	BAFF-R on B cell	Inverse variance weighted	10	1.01649	0.904553	1.14228	0.783501	3660	No evidence	NA
	ebi-a-GCST90001830	BAFF-R on CD20- B cell	Wald ratio	1	1.22056	0.857033	1.73829	0.269241	3648	No evidence	NA
	ebi-a-GCST90001831	CD62L on CD62L+ myeloid Dendritic Cell	Wald ratio	1	0.949035	0.605023	1.48865	0.819844	2872	No evidence	NA
	ebi-a-GCST90001832	CD62L on CD62L+ plasmacytoid Dendritic Cell	Inverse variance weighted	4	0.971052	0.753772	1.25096	0.820182	2872	No evidence	NA
	ebi-a-GCST90001833	CD62L on CD62L+ Dendritic Cell	Inverse variance weighted	2	0.939789	0.557472	1.5843	0.815714	2871	No evidence	NA
	ebi-a-GCST90001834	CD62L on monocyte	Inverse variance weighted	2	1.22545	1.02731	1.46182	0.0238596	2848	Suggestive	NA
	ebi-a-GCST90001838	CD3 on naive CD8+ T cell	Inverse variance weighted	6	1.05192	0.836561	1.32272	0.664948	2910	No evidence	NA
	ebi-a-GCST90001839	CD3 on Effector Memory CD8+ T cell	Inverse variance weighted	3	1.14905	0.936044	1.41052	0.184123	2912	No evidence	NA
	ebi-a-GCST90001840	CD3 on Terminally Differentiated CD8+ T cell	Inverse variance weighted	2	1.06592	0.668921	1.69854	0.788278	2911	No evidence	NA
	ebi-a-GCST90001841	CD3 on Central Memory CD4+ T cell	Inverse variance weighted	4	1.09796	0.958839	1.25726	0.176399	2912	No evidence	NA
	ebi-a-GCST90001842	CD3 on Naive CD4+ T cell	Inverse variance weighted	4	1.08119	0.964503	1.21198	0.180344	2910	No evidence	NA
	ebi-a-GCST90001843	CD3 on Effector Memory CD4+ T cell	Inverse variance weighted	2	1.07411	0.919583	1.2546	0.366991	2912	No evidence	NA
	ebi-a-GCST90001844	CD3 on Terminally Differentiated CD4+ T cell	Wald ratio	1	1.10679	0.824479	1.48576	0.499459	2903	No evidence	NA
	ebi-a-GCST90001845	CD3 on CD45RA- CD4+ T cell	Inverse variance weighted	3	1.08957	0.934914	1.2698	0.272074	2911	No evidence	NA
	ebi-a-GCST90001846	CD3 on Central Memory CD8+ T cell	Inverse variance weighted	3	1.00624	0.849946	1.19128	0.942385	2910	No evidence	NA
	ebi-a-GCST90001847	CD3 on HLA DR+ T cell	Inverse variance weighted	2	1.01888	0.814377	1.27474	0.870013	3060	No evidence	NA
	ebi-a-GCST90001848	CD3 on Natural Killer T	Inverse variance weighted	2	0.904951	0.565917	1.4471	0.676679	3113	No evidence	NA
	ebi-a-GCST90001849	CD3 on HLA DR+ CD4+ T cell	Inverse variance weighted	2	1.05854	0.886063	1.2646	0.53069	3060	No evidence	NA
	ebi-a-GCST90001850	CD3 on HLA DR+ CD8+ T cell	Wald ratio	1	1.11375	0.836021	1.48375	0.461624	3060	No evidence	NA
	ebi-a-GCST90001851	CD3 on T cell	Inverse variance weighted	3	1.12571	0.956639	1.32466	0.153835	2919	No evidence	NA
	ebi-a-GCST90001852	CD3 on CD39+ resting CD4 regulatory T cell	Wald ratio	1	1.09677	0.857433	1.40292	0.462077	2649	No evidence	NA
	ebi-a-GCST90001853	CD3 on activated CD4 regulatory T cell	Inverse variance weighted	4	1.06037	0.94785	1.18625	0.305737	2919	No evidence	NA
	ebi-a-GCST90001854	CD3 on CD39+ activated CD4 regulatory T cell	Inverse variance weighted	5	1.09601	0.97739	1.22902	0.116725	2919	No evidence	NA
	ebi-a-GCST90001855	CD3 on secreting CD4 regulatory T cell	Inverse variance weighted	3	1.03412	0.920758	1.16145	0.571111	2919	No evidence	NA
	ebi-a-GCST90001856	CD3 on CD39+ secreting CD4 regulatory T cell	Inverse variance weighted	3	1.07447	0.923197	1.25052	0.353535	2919	No evidence	NA
	ebi-a-GCST90001857	CD3 on activated & secreting CD4 regulatory T cell	Inverse variance weighted	4	1.05935	0.948516	1.18314	0.306509	2919	No evidence	NA
	ebi-a-GCST90001858	CD3 on CD45RA+ CD4+ T cell	Inverse variance weighted	5	1.12229	0.965268	1.30485	0.133537	2919	No evidence	NA
	ebi-a-GCST90001859	CD3 on CD8+ T cell	Inverse variance weighted	2	1.03206	0.855031	1.24575	0.74236	2918	No evidence	NA
	ebi-a-GCST90001860	CD3 on CD39+ CD4+ T cell	Inverse variance weighted	4	1.05505	0.941786	1.18194	0.355022	2919	No evidence	NA
	ebi-a-GCST90001861	CD3 on CD28+ CD4+ T cell	Inverse variance weighted	2	1.13245	0.968452	1.32422	0.119143	2919	No evidence	NA
	ebi-a-GCST90001863	CD3 on CD28+ CD45RA- CD8+ T cell	Inverse variance weighted	5	1.0593	0.859947	1.30486	0.588132	2919	No evidence	NA
	ebi-a-GCST90001864	CD3 on CD28+ CD45RA+ CD8+ T cell	Inverse variance weighted	3	1.03534	0.776873	1.3798	0.812654	2919	No evidence	NA
	ebi-a-GCST90001865	CD3 on CD28- CD8+ T cell	Inverse variance weighted	2	1.03077	0.724101	1.46731	0.866424	2919	No evidence	NA
	ebi-a-GCST90001866	CD3 on CD39+ CD8+ T cell	Wald ratio	1	1.08267	0.85976	1.36338	0.499459	2914	No evidence	NA
	ebi-a-GCST90001867	CD3 on CD4+ T cell	Inverse variance weighted	2	1.31499	0.937081	1.8453	0.113179	2919	No evidence	NA
	ebi-a-GCST90001868	CD3 on CD4 regulatory T cell	Inverse variance weighted	3	1.03475	0.922581	1.16056	0.559546	2919	No evidence	NA
	ebi-a-GCST90001869	CD3 on resting CD4 regulatory T cell	Inverse variance weighted	5	1.00109	0.869706	1.15232	0.987915	2918	No evidence	NA
	ebi-a-GCST90001870	CD34 on Hematopoietic Stem Cell	Inverse variance weighted	4	0.934417	0.725883	1.20286	0.598561	1634	No evidence	NA
	ebi-a-GCST90001871	HVEM on T cell	Wald ratio	1	1.31874	0.983498	1.76825	0.0644852	1247	No evidence	NA
	ebi-a-GCST90001872	HVEM on naive CD8+ T cell	Inverse variance weighted	2	1.33543	1.03176	1.72848	0.0279845	1247	Suggestive	NA
	ebi-a-GCST90001873	HVEM on Effector Memory CD8+ T cell	Wald ratio	1	1.31963	0.983458	1.77072	0.0644852	1247	No evidence	NA
	ebi-a-GCST90001875	HVEM on CD4+ T cell	Wald ratio	1	1.31079	0.983856	1.74636	0.0644852	1247	No evidence	NA
	ebi-a-GCST90001876	HVEM on Central Memory CD4+ T cell	Wald ratio	1	1.31963	0.983458	1.77072	0.0644852	1247	No evidence	NA
	ebi-a-GCST90001877	HVEM on naive CD4+ T cell	Wald ratio	1	1.33339	0.953792	1.86405	0.0923303	1247	No evidence	NA
	ebi-a-GCST90001878	HVEM on Effector Memory CD4+ T cell	Wald ratio	1	1.31546	0.986197	1.75465	0.0621199	1247	No evidence	NA
	ebi-a-GCST90001879	HVEM on Terminally Differentiated CD4+ T cell	Wald ratio	1	1.39175	0.979748	1.97701	0.0649275	1245	No evidence	NA
	ebi-a-GCST90001880	HVEM on CD45RA- CD4+ T cell	Wald ratio	1	1.30184	0.984261	1.7219	0.0644852	1247	No evidence	NA
	ebi-a-GCST90001881	HVEM on CD8+ T cell	Wald ratio	1	1.35625	0.981316	1.87443	0.0649275	1247	No evidence	NA
	ebi-a-GCST90001882	HVEM on Central Memory CD8+ T cell	Wald ratio	1	1.29211	0.984705	1.69547	0.0644852	1247	No evidence	NA
	ebi-a-GCST90001883	CD16-CD56 on Natural Killer T	Inverse variance weighted	5	0.995427	0.832646	1.19003	0.959877	3113	No evidence	NA
	ebi-a-GCST90001884	CD16-CD56 on Natural Killer	Inverse variance weighted	8	1.02867	0.912343	1.15983	0.644323	3113	No evidence	NA
	ebi-a-GCST90001885	CD16-CD56 on HLA DR+ Natural Killer	Inverse variance weighted	2	1.22906	0.796181	1.8973	0.351817	2971	No evidence	NA
	ebi-a-GCST90001886	CD28 on CD39+ activated CD4 regulatory T cell	Inverse variance weighted	3	0.881856	0.717295	1.08417	0.232829	2920	No evidence	NA
	ebi-a-GCST90001887	CD28 on secreting CD4 regulatory T cell	Inverse variance weighted	3	0.865449	0.603944	1.24019	0.431125	2920	No evidence	NA
	ebi-a-GCST90001888	CD28 on CD39+ secreting CD4 regulatory T cell	Inverse variance weighted	2	0.872332	0.725554	1.0488	0.146202	2920	No evidence	NA
	ebi-a-GCST90001889	CD28 on activated & secreting CD4 regulatory T cell	Wald ratio	1	0.961633	0.742442	1.24554	0.766914	2920	No evidence	NA
	ebi-a-GCST90001890	CD28 on CD45RA+ CD4+ T cell	Inverse variance weighted	2	0.888731	0.724323	1.09046	0.258365	2920	No evidence	NA
	ebi-a-GCST90001891	CD28 on CD45RA- CD4 not regulatory T cell	Inverse variance weighted	3	0.967154	0.794906	1.17673	0.738566	2920	No evidence	NA
	ebi-a-GCST90001892	CD28 on CD39+ CD4+ T cell	Inverse variance weighted	6	0.935143	0.83036	1.05315	0.26876	2920	No evidence	NA
	ebi-a-GCST90001893	CD28 on CD28+ CD45RA- CD8+ T cell	Wald ratio	1	0.977736	0.782922	1.22103	0.842578	2920	No evidence	NA
	ebi-a-GCST90001894	CD28 on CD28+ CD4+ T cell	Inverse variance weighted	2	0.875125	0.697511	1.09797	0.24912	2920	No evidence	NA
	ebi-a-GCST90001896	CD28 on CD28+ CD45RA+ CD8+ T cell	Inverse variance weighted	3	0.905014	0.721311	1.1355	0.388573	2920	No evidence	NA
	ebi-a-GCST90001897	CD28 on CD39+ CD8+ T cell	Inverse variance weighted	2	0.998386	0.898268	1.10966	0.976106	2914	No evidence	NA
	ebi-a-GCST90001898	CD28 on CD4+ T cell	Inverse variance weighted	2	0.869284	0.681978	1.10803	0.25787	2920	No evidence	NA
	ebi-a-GCST90001899	CD28 on CD4 regulatory T cell	Wald ratio	1	0.972888	0.721332	1.31217	0.857092	2920	No evidence	NA
	ebi-a-GCST90001900	CD28 on resting CD4 regulatory T cell	Wald ratio	1	0.972548	0.793184	1.19247	0.788993	2919	No evidence	NA
	ebi-a-GCST90001901	CD28 on CD39+ resting CD4 regulatory T cell	Inverse variance weighted	2	0.609985	0.436177	0.853053	0.00386711	2650	Suggestive	NA
	ebi-a-GCST90001902	CD28 on activated CD4 regulatory T cell	Wald ratio	1	0.956532	0.712978	1.28328	0.766914	2920	No evidence	NA
	ebi-a-GCST90001903	CD86 on myeloid Dendritic Cell	Wald ratio	1	1.14138	0.892116	1.46029	0.292846	2871	No evidence	NA
	ebi-a-GCST90001904	CD86 on CD62L+ myeloid Dendritic Cell	Wald ratio	1	0.797026	0.581197	1.093	0.159113	2871	No evidence	NA
	ebi-a-GCST90001905	CD86 on monocyte	Wald ratio	1	1.27593	0.544921	2.98756	0.574553	2850	No evidence	NA
	ebi-a-GCST90001906	CD86 on granulocyte	Inverse variance weighted	2	0.979826	0.494934	1.93977	0.953358	2848	No evidence	NA
	ebi-a-GCST90001907	CCR7 on naive CD4+ T cell	Inverse variance weighted	4	1.07283	0.79489	1.44795	0.645861	2910	No evidence	NA
	ebi-a-GCST90001908	CCR7 on naive CD8+ T cell	Inverse variance weighted	2	1.30708	0.950122	1.79814	0.099848	2910	No evidence	NA
	ebi-a-GCST90001909	CD45 on CD14+ monocyte	Wald ratio	1	0.732268	0.317166	1.69065	0.465429	3112	No evidence	NA
	ebi-a-GCST90001910	CD45 on B cell	Inverse variance weighted	2	1.12094	0.729178	1.72318	0.602796	3112	No evidence	NA
	ebi-a-GCST90001911	CD45 on Natural Killer	Inverse variance weighted	2	0.889519	0.595778	1.32808	0.566982	3113	No evidence	NA
	ebi-a-GCST90001913	CD45 on granulocyte	Wald ratio	1	1.00999	0.597732	1.70659	0.970366	3112	No evidence	NA
	ebi-a-GCST90001917	CD45 on CD8+ T cell	Inverse variance weighted	2	1.02994	0.864098	1.22761	0.741899	3113	No evidence	NA
	ebi-a-GCST90001918	CD45 on HLA DR+ T cell	Wald ratio	1	0.839041	0.606748	1.16027	0.288617	3060	No evidence	NA
	ebi-a-GCST90001919	CD45 on Natural Killer T	Wald ratio	1	1.2282	0.727723	2.07287	0.441446	3113	No evidence	NA
	ebi-a-GCST90001920	CD45 on HLA DR+ CD4+ T cell	Inverse variance weighted	2	0.809379	0.554736	1.18091	0.272529	3060	No evidence	NA
	ebi-a-GCST90001923	CD127 on CD45RA- CD4 not regulatory T cell	Wald ratio	1	0.887607	0.567375	1.38858	0.60154	2920	No evidence	NA
	ebi-a-GCST90001924	CD127 on CD28+ CD4+ T cell	Inverse variance weighted	3	1.11905	0.830278	1.50826	0.460128	2920	No evidence	NA
	ebi-a-GCST90001926	CD127 on granulocyte	Inverse variance weighted	8	0.93447	0.785877	1.11116	0.443039	2920	No evidence	NA
	ebi-a-GCST90001927	CD127 on CD8+ T cell	Wald ratio	1	0.888314	0.561215	1.40606	0.61323	2920	No evidence	NA
	ebi-a-GCST90001928	CD127 on CD28+ CD45RA- CD8+ T cell	Wald ratio	1	0.981864	0.684315	1.40879	0.920851	2920	No evidence	NA
	ebi-a-GCST90001929	CD127 on CD28+ CD45RA+ CD8+ T cell	Inverse variance weighted	2	1.01532	0.569551	1.80997	0.958895	2920	No evidence	NA
	ebi-a-GCST90001932	CD127 on CD45RA+ CD4+ T cell	Inverse variance weighted	4	0.897943	0.631183	1.27745	0.549483	2920	No evidence	NA
	ebi-a-GCST90001933	CD25 on CD45RA- CD4 not regulatory T cell	Inverse variance weighted	2	0.948695	0.764904	1.17665	0.631665	3435	No evidence	NA
	ebi-a-GCST90001934	CD25 on CD45RA+ CD4 not regulatory T cell	Wald ratio	1	1.16023	0.802236	1.67798	0.429835	3435	No evidence	NA
	ebi-a-GCST90001935	CD25 on CD39+ CD4 regulatory T cell	Wald ratio	1	0.672349	0.432305	1.04568	0.0781089	3434	No evidence	NA
	ebi-a-GCST90001937	CD25 on resting CD4 regulatory T cell	Wald ratio	1	0.627857	0.259809	1.51729	0.301189	3434	No evidence	NA
	ebi-a-GCST90001938	CD25 on CD39+ resting CD4 regulatory T cell	Wald ratio	1	1.11484	0.591292	2.10195	0.736877	3118	No evidence	NA
	ebi-a-GCST90001940	CD25 on CD39+ activated CD4 regulatory T cell	Wald ratio	1	0.656043	0.410456	1.04857	0.0781089	3435	No evidence	NA
	ebi-a-GCST90001941	CD25 on secreting CD4 regulatory T cell	Wald ratio	1	0.983652	0.760827	1.27174	0.899914	3435	No evidence	NA
	ebi-a-GCST90001942	CD25 on CD39+ secreting CD4 regulatory T cell	Wald ratio	1	0.983312	0.756467	1.27818	0.899914	3435	No evidence	NA
	ebi-a-GCST90001943	CD25 on activated & secreting CD4 regulatory T cell	Wald ratio	1	0.981438	0.732921	1.31422	0.899914	3435	No evidence	NA
	ebi-a-GCST90001944	CD123 on plasmacytoid Dendritic Cell	Inverse variance weighted	2	1.04886	0.823538	1.33583	0.699058	2872	No evidence	NA
	ebi-a-GCST90001945	CD123 on CD62L+ plasmacytoid Dendritic Cell	Inverse variance weighted	2	1.04958	0.822262	1.33973	0.697612	2872	No evidence	NA
	ebi-a-GCST90001946	CD33 on CD14+ monocyte	Inverse variance weighted	6	0.988029	0.925096	1.05524	0.719841	1634	No evidence	NA
	ebi-a-GCST90001947	CD33 on CD33+ HLA DR+ CD14dim	Inverse variance weighted	4	0.980029	0.919124	1.04497	0.53774	1577	No evidence	NA
	ebi-a-GCST90001948	CD33 on CD33dim HLA DR+ CD11b+	Inverse variance weighted	7	0.983161	0.921788	1.04862	0.605578	1633	No evidence	NA
	ebi-a-GCST90001949	CD33 on CD33dim HLA DR+ CD11b-	Inverse variance weighted	7	0.973617	0.911969	1.03943	0.423039	1634	No evidence	NA
	ebi-a-GCST90001950	CD33 on Granulocytic Myeloid-Derived Suppressor Cells	Inverse variance weighted	3	0.988333	0.900458	1.08478	0.804896	1244	No evidence	NA
	ebi-a-GCST90001951	CD33 on CD66b++ myeloid cell	Inverse variance weighted	4	0.983368	0.90826	1.06469	0.679059	1464	No evidence	NA
	ebi-a-GCST90001952	CD33 on Monocytic Myeloid-Derived Suppressor Cells	Inverse variance weighted	4	0.980361	0.916471	1.0487	0.564022	1569	No evidence	NA
	ebi-a-GCST90001953	CD33 on CD33dim HLA DR-	Inverse variance weighted	6	0.969908	0.907932	1.03611	0.364448	1558	No evidence	NA
	ebi-a-GCST90001954	CD33 on basophil	Inverse variance weighted	7	0.979149	0.916319	1.04629	0.533463	1555	No evidence	NA
	ebi-a-GCST90001955	CD33 on Immature Myeloid-Derived Suppressor Cells	Inverse variance weighted	6	0.981274	0.916435	1.0507	0.587826	1554	No evidence	NA
	ebi-a-GCST90001956	CD33 on CD33+ HLA DR+	Inverse variance weighted	4	0.980272	0.919728	1.0448	0.540138	1579	No evidence	NA
	ebi-a-GCST90001957	CD33 on CD33+ HLA DR+ CD14-	Inverse variance weighted	4	0.980295	0.920015	1.04453	0.538805	1578	No evidence	NA
	ebi-a-GCST90001958	CD4 on monocyte	Wald ratio	1	1.14568	0.81549	1.60956	0.433	3112	No evidence	NA
	ebi-a-GCST90001959	CD4 on HLA DR+ CD4+ T cell	Inverse variance weighted	2	0.759321	0.537922	1.07184	0.117465	3060	No evidence	NA
	ebi-a-GCST90001960	CD25 on CD4+ T cell	Wald ratio	1	0.933578	0.655809	1.329	0.702868	2920	No evidence	NA
	ebi-a-GCST90001961	CD25 on CD39+ CD4+ T cell	Inverse variance weighted	6	1.06902	0.963907	1.1856	0.206269	2920	No evidence	NA
	ebi-a-GCST90001963	FSC-A on myeloid Dendritic Cell	Inverse variance weighted	3	1.01569	0.828645	1.24496	0.880805	2872	No evidence	NA
	ebi-a-GCST90001964	FSC-A on plasmacytoid Dendritic Cell	Inverse variance weighted	4	0.969322	0.697361	1.34734	0.852869	2872	No evidence	NA
	ebi-a-GCST90001965	FSC-A on monocyte	Inverse variance weighted	2	1.17707	0.800493	1.7308	0.407237	2850	No evidence	NA
	ebi-a-GCST90001966	FSC-A on granulocyte	Inverse variance weighted	2	0.808305	0.616495	1.05979	0.123608	2850	No evidence	NA
	ebi-a-GCST90001967	FSC-A on CD14+ monocyte	Wald ratio	1	1.19523	0.517446	2.76082	0.676297	3112	No evidence	NA
	ebi-a-GCST90001969	FSC-A on Natural Killer	Inverse variance weighted	3	0.832502	0.649323	1.06736	0.148215	3113	No evidence	NA
	ebi-a-GCST90001970	FSC-A on HLA DR+ Natural Killer	Inverse variance weighted	4	0.935596	0.774286	1.13051	0.490514	2971	No evidence	NA
	ebi-a-GCST90001973	FSC-A on CD4+ T cell	Inverse variance weighted	3	1.5141	0.849168	2.69971	0.159759	3113	No evidence	NA
	ebi-a-GCST90001974	FSC-A on CD8+ T cell	Wald ratio	1	0.843673	0.290525	2.44999	0.754637	3113	No evidence	NA
	ebi-a-GCST90001976	FSC-A on Natural Killer T	Inverse variance weighted	2	0.862635	0.47078	1.58065	0.632488	3113	No evidence	NA
	ebi-a-GCST90001979	CD16 on CD14- CD16+ monocyte	Inverse variance weighted	9	0.957817	0.873261	1.05056	0.360721	3620	No evidence	NA
	ebi-a-GCST90001980	CD40 on CD14+ CD16- monocyte	Inverse variance weighted	4	0.985017	0.884708	1.0967	0.782928	3629	No evidence	NA
	ebi-a-GCST90001981	CD40 on CD14+ CD16+ monocyte	Inverse variance weighted	5	1.00981	0.916643	1.11244	0.843366	3618	No evidence	NA
	ebi-a-GCST90001982	CCR2 on CD14- CD16+ monocyte	Wald ratio	1	1.24198	0.663117	2.32617	0.498484	3621	No evidence	NA
	ebi-a-GCST90001983	CD14 on CD14+ CD16+ monocyte	Inverse variance weighted	2	1.22875	0.870051	1.73533	0.242153	3618	No evidence	NA
	ebi-a-GCST90001984	HLA DR on CD14- CD16+ monocyte	Inverse variance weighted	6	0.998578	0.847342	1.17681	0.986452	3621	No evidence	NA
	ebi-a-GCST90001985	CD40 on monocytes	Inverse variance weighted	5	1.00169	0.910863	1.10158	0.972155	3629	No evidence	NA
	ebi-a-GCST90001986	CD14 on CD14+ CD16- monocyte	Wald ratio	1	0.907075	0.631266	1.30339	0.597959	3629	No evidence	NA
	ebi-a-GCST90001987	CD64 on CD14+ CD16- monocyte	Inverse variance weighted	7	0.980848	0.87432	1.10035	0.741647	3622	No evidence	NA
	ebi-a-GCST90001988	HLA DR on CD14+ CD16- monocyte	Inverse variance weighted	4	1.10285	0.982569	1.23785	0.0966035	3629	No evidence	NA
	ebi-a-GCST90001989	CD40 on CD14- CD16+ monocyte	Inverse variance weighted	8	1.01688	0.929891	1.11201	0.713714	3621	No evidence	NA
	ebi-a-GCST90001990	CD64 on CD14- CD16+ monocyte	Inverse variance weighted	2	0.986588	0.656372	1.48293	0.94822	3614	No evidence	NA
	ebi-a-GCST90001991	HLA DR on CD14+ monocyte	Inverse variance weighted	4	1.10636	0.982444	1.2459	0.0953656	3629	No evidence	NA
	ebi-a-GCST90001992	CCR2 on CD14+ CD16+ monocyte	Inverse variance weighted	2	1.23563	0.761226	2.00568	0.391947	3618	No evidence	NA
	ebi-a-GCST90001993	PDL-1 on CD14+ CD16- monocyte	Wald ratio	1	1.28311	0.713918	2.30612	0.404614	3629	No evidence	NA
	ebi-a-GCST90001994	CX3CR1 on CD14- CD16-	Inverse variance weighted	3	0.926329	0.546351	1.57057	0.77634	3590	No evidence	NA
	ebi-a-GCST90001995	CX3CR1 on monocyte	Inverse variance weighted	3	0.822524	0.652357	1.03708	0.0985098	3590	No evidence	NA
	ebi-a-GCST90001996	CX3CR1 on CD14+ CD16+ monocyte	Inverse variance weighted	3	0.850175	0.643712	1.12286	0.252799	3579	No evidence	NA
	ebi-a-GCST90001997	CX3CR1 on CD14+ CD16- monocyte	Inverse variance weighted	3	0.838966	0.676861	1.0399	0.108962	3590	No evidence	NA
	ebi-a-GCST90001998	PDL-1 on CD14+ CD16+ monocyte	Wald ratio	1	1.20113	0.688093	2.09669	0.519077	3618	No evidence	NA
	ebi-a-GCST90001999	PDL-1 on CD14- CD16+ monocyte	Inverse variance weighted	2	0.930221	0.729129	1.18677	0.560527	3621	No evidence	NA
	ebi-a-GCST90002000	PDL-1 on CD14- CD16-	Wald ratio	1	1.41413	0.779756	2.5646	0.253909	3629	No evidence	NA
	ebi-a-GCST90002001	CD64 on CD14- CD16-	Inverse variance weighted	3	1.0002	0.778326	1.28533	0.998743	3622	No evidence	NA
	ebi-a-GCST90002002	PDL-1 on monocyte	Inverse variance weighted	2	0.822426	0.620974	1.08923	0.172645	3629	No evidence	NA
	ebi-a-GCST90002003	CCR2 on CD14- CD16-	Inverse variance weighted	3	0.885916	0.554263	1.41602	0.612683	3629	No evidence	NA
	ebi-a-GCST90002004	CCR2 on CD14+ CD16- monocyte	Inverse variance weighted	3	1.03497	0.676149	1.5842	0.874271	3629	No evidence	NA
	ebi-a-GCST90002005	CD16 on CD14+ CD16+ monocyte	Inverse variance weighted	5	0.972362	0.827369	1.14276	0.733708	3617	No evidence	NA
	ebi-a-GCST90002006	CD64 on monocyte	Inverse variance weighted	7	0.979074	0.867172	1.10542	0.732709	3622	No evidence	NA
	ebi-a-GCST90002007	HLA DR on CD14+ CD16+ monocyte	Inverse variance weighted	4	1.0312	0.863522	1.23143	0.734394	3618	No evidence	NA
	ebi-a-GCST90002008	CCR2 on monocyte	Inverse variance weighted	2	1.16892	0.870554	1.56955	0.299247	3629	No evidence	NA
	ebi-a-GCST90002009	HLA DR on CD14- CD16-	Inverse variance weighted	5	1.06882	0.910934	1.25407	0.414429	3629	No evidence	NA
	ebi-a-GCST90002010	HLA DR on monocyte	Inverse variance weighted	4	1.096	0.966228	1.2432	0.153962	3629	No evidence	NA
	ebi-a-GCST90002011	CD64 on CD14+ CD16+ monocyte	Inverse variance weighted	2	0.779058	0.291215	2.08414	0.618979	3611	No evidence	NA
	ebi-a-GCST90002012	CX3CR1 on CD14- CD16+ monocyte	Inverse variance weighted	2	0.898374	0.65702	1.22839	0.501987	3582	No evidence	NA
	ebi-a-GCST90002013	CCR2 on myeloid Dendritic Cell	Inverse variance weighted	2	0.897751	0.713673	1.12931	0.35689	2870	No evidence	NA
	ebi-a-GCST90002014	CCR2 on CD62L+ myeloid Dendritic Cell	Inverse variance weighted	3	0.975892	0.805924	1.18171	0.802625	2870	No evidence	NA
	ebi-a-GCST90002015	CCR2 on plasmacytoid Dendritic Cell	Inverse variance weighted	2	0.929657	0.768022	1.12531	0.45416	2871	No evidence	NA
	ebi-a-GCST90002016	CCR2 on CD62L+ plasmacytoid Dendritic Cell	Inverse variance weighted	2	0.929469	0.767518	1.12559	0.453981	2871	No evidence	NA
	ebi-a-GCST90002018	CCR2 on granulocyte	Inverse variance weighted	2	0.729192	0.521966	1.01869	0.0641037	2850	No evidence	NA
	ebi-a-GCST90002019	CD14 on Monocytic Myeloid-Derived Suppressor Cells	Wald ratio	1	0.89919	0.67818	1.19222	0.460308	1570	No evidence	NA
	ebi-a-GCST90002021	CD14 on CD33dim HLA DR+ CD11b+	Wald ratio	1	0.924571	0.728456	1.17348	0.519077	1634	No evidence	NA
	ebi-a-GCST90002022	CD4 on CD4+ T cell	Inverse variance weighted	3	1.07185	0.879733	1.30591	0.491147	2912	No evidence	NA
	ebi-a-GCST90002023	CD4 on Central Memory CD4+ T cell	Inverse variance weighted	3	1.13499	0.868917	1.48253	0.35286	2912	No evidence	NA
	ebi-a-GCST90002024	CD4 on naive CD4+ T cell	Inverse variance weighted	4	0.954532	0.761876	1.1959	0.685786	2910	No evidence	NA
	ebi-a-GCST90002025	CD4 on Effector Memory CD4+ T cell	Inverse variance weighted	3	1.17134	0.882513	1.55469	0.273604	2912	No evidence	NA
	ebi-a-GCST90002027	CD4 on CD45RA+ CD4+ T cell	Inverse variance weighted	3	1.12817	0.881055	1.44459	0.339045	2911	No evidence	NA
	ebi-a-GCST90002028	CD19 on B cell	Wald ratio	1	0.779079	0.473232	1.28259	0.326351	3112	No evidence	NA
	ebi-a-GCST90002029	CD39 on CD39+ CD8+ T cell	Inverse variance weighted	2	1.0811	0.779727	1.49895	0.640009	2915	No evidence	NA
	ebi-a-GCST90002030	CD39 on CD39+ activated CD4 regulatory T cell	Inverse variance weighted	6	0.971812	0.912922	1.0345	0.36997	2920	No evidence	NA
	ebi-a-GCST90002031	CD39 on CD39+ secreting CD4 regulatory T cell	Inverse variance weighted	6	0.968837	0.900669	1.04216	0.395037	2920	No evidence	NA
	ebi-a-GCST90002032	CD39 on CD39+ CD4+ T cell	Inverse variance weighted	5	0.986491	0.921176	1.05644	0.697172	2920	No evidence	NA
	ebi-a-GCST90002033	CD39 on granulocyte	Inverse variance weighted	3	0.697105	0.508893	0.954928	0.0246247	2920	Suggestive	NA
	ebi-a-GCST90002034	CD39 on monocyte	Inverse variance weighted	2	1.06161	0.665393	1.69375	0.801952	2909	No evidence	NA
	ebi-a-GCST90002035	CD80 on myeloid Dendritic Cell	Inverse variance weighted	4	0.910341	0.664386	1.24735	0.558835	2871	No evidence	NA
	ebi-a-GCST90002036	CD80 on CD62L+ myeloid Dendritic Cell	Inverse variance weighted	3	0.779074	0.593033	1.02348	0.0729267	2871	No evidence	NA
	ebi-a-GCST90002037	CD80 on plasmacytoid Dendritic Cell	Inverse variance weighted	2	1.05254	0.814347	1.36039	0.695686	2871	No evidence	NA
	ebi-a-GCST90002038	CD80 on CD62L+ plasmacytoid Dendritic Cell	Inverse variance weighted	2	1.05333	0.81316	1.36445	0.693921	2871	No evidence	NA
	ebi-a-GCST90002039	CD80 on monocyte	Inverse variance weighted	6	1.03821	0.87137	1.23699	0.674842	2850	No evidence	NA
	ebi-a-GCST90002040	CD80 on granulocyte	Inverse variance weighted	3	0.808594	0.51259	1.27553	0.36095	2850	No evidence	NA
	ebi-a-GCST90002042	CD45 on CD33+ HLA DR+ CD14-	Wald ratio	1	1.08025	0.665736	1.75284	0.754625	1579	No evidence	NA
	ebi-a-GCST90002045	CD45 on CD33- HLA DR-	Inverse variance weighted	2	1.03147	0.798468	1.33247	0.812506	1635	No evidence	NA
	ebi-a-GCST90002046	CD45 on CD33- HLA DR+	Inverse variance weighted	2	1.07925	0.886079	1.31452	0.448489	1635	No evidence	NA
	ebi-a-GCST90002052	CD45 on Immature Myeloid-Derived Suppressor Cells	Inverse variance weighted	2	0.993012	0.864422	1.14073	0.92105	1555	No evidence	NA
	ebi-a-GCST90002054	CD8 on Central Memory CD8+ T cell	Inverse variance weighted	3	0.878284	0.698458	1.10441	0.266845	2910	No evidence	NA
	ebi-a-GCST90002055	CD8 on naive CD8+ T cell	Inverse variance weighted	2	0.930805	0.755806	1.14632	0.499788	2910	No evidence	NA
	ebi-a-GCST90002056	CD8 on Effector Memory CD8+ T cell	Inverse variance weighted	3	0.94016	0.793022	1.1146	0.477335	2912	No evidence	NA
	ebi-a-GCST90002057	CD8 on Terminally Differentiated CD8+ T cell	Inverse variance weighted	2	0.831887	0.630119	1.09826	0.194056	2911	No evidence	NA
	ebi-a-GCST90002058	CD8 on CD8+ T cell	Inverse variance weighted	3	0.891386	0.630449	1.26032	0.515261	3113	No evidence	NA
	ebi-a-GCST90002059	CD8 on Natural Killer T	Inverse variance weighted	2	0.903823	0.668448	1.22208	0.511189	3103	No evidence	NA
	ebi-a-GCST90002060	CD8 on HLA DR+ CD8+ T cell	Inverse variance weighted	2	0.858913	0.504792	1.46145	0.574913	3060	No evidence	NA
	ebi-a-GCST90002061	CD4 on CD39+ CD4+ T cell	Inverse variance weighted	8	0.898754	0.792947	1.01868	0.0948436	2920	No evidence	NA
	ebi-a-GCST90002062	CD4 on CD28+ CD4+ T cell	Inverse variance weighted	2	1.01123	0.552464	1.85096	0.971115	2920	No evidence	NA
	ebi-a-GCST90002063	CD4 on CD4 regulatory T cell	Wald ratio	1	1.31333	0.905967	1.90387	0.150224	2920	No evidence	NA
	ebi-a-GCST90002064	CD4 on resting CD4 regulatory T cell	Wald ratio	1	1.42859	0.878774	2.3224	0.150224	2919	No evidence	NA
	ebi-a-GCST90002065	CD4 on CD39+ resting CD4 regulatory T cell	Wald ratio	1	0.624388	0.367413	1.0611	0.0817161	2650	No evidence	NA
	ebi-a-GCST90002066	CD4 on activated CD4 regulatory T cell	Inverse variance weighted	3	0.985703	0.638926	1.52069	0.948094	2920	No evidence	NA
	ebi-a-GCST90002067	CD4 on CD39+ activated CD4 regulatory T cell	Inverse variance weighted	4	0.906847	0.644407	1.27617	0.574817	2920	No evidence	NA
	ebi-a-GCST90002068	CD4 on secreting CD4 regulatory T cell	Wald ratio	1	1.37988	0.889889	2.13966	0.150224	2920	No evidence	NA
	ebi-a-GCST90002069	CD4 on CD39+ secreting CD4 regulatory T cell	Inverse variance weighted	3	0.7866	0.640304	0.966322	0.0222362	2920	Suggestive	NA
	ebi-a-GCST90002070	CD4 on activated & secreting CD4 regulatory T cell	Inverse variance weighted	2	0.977338	0.450838	2.1187	0.953695	2920	No evidence	NA
	ebi-a-GCST90002071	SSC-A on myeloid Dendritic Cell	Inverse variance weighted	7	1.2544	0.970113	1.622	0.0838826	2872	No evidence	NA
	ebi-a-GCST90002072	SSC-A on plasmacytoid Dendritic Cell	Inverse variance weighted	5	1.00563	0.79137	1.27789	0.963399	2872	No evidence	NA
	ebi-a-GCST90002073	SSC-A on monocyte	Inverse variance weighted	8	1.0483	0.9263	1.18637	0.454916	2850	No evidence	NA
	ebi-a-GCST90002074	SSC-A on CD14+ monocyte	Inverse variance weighted	6	1.04872	0.884303	1.24372	0.58452	3112	No evidence	NA
	ebi-a-GCST90002076	SSC-A on Natural Killer	Wald ratio	1	0.864559	0.638632	1.17041	0.346318	3113	No evidence	NA
	ebi-a-GCST90002077	SSC-A on HLA DR+ Natural Killer	Inverse variance weighted	3	0.969624	0.777679	1.20894	0.784027	2971	No evidence	NA
	ebi-a-GCST90002078	SSC-A on granulocyte	Inverse variance weighted	4	0.880713	0.73487	1.0555	0.169064	3112	No evidence	NA
	ebi-a-GCST90002079	SSC-A on lymphocyte	Wald ratio	1	1.3568	0.841622	2.18733	0.210451	3113	No evidence	NA
	ebi-a-GCST90002080	SSC-A on T cell	Wald ratio	1	0.741279	0.356533	1.54122	0.422746	3113	No evidence	NA
	ebi-a-GCST90002081	SSC-A on CD4+ T cell	Inverse variance weighted	4	1.19691	0.781631	1.83282	0.408375	3113	No evidence	NA
	ebi-a-GCST90002083	SSC-A on HLA DR+ T cell	Wald ratio	1	0.794848	0.520122	1.21468	0.288617	3060	No evidence	NA
	ebi-a-GCST90002084	SSC-A on Natural Killer T	Inverse variance weighted	2	1.09742	0.758422	1.58794	0.621914	3113	No evidence	NA
	ebi-a-GCST90002087	CD11c on myeloid Dendritic Cell	Inverse variance weighted	5	1.12888	0.884262	1.44117	0.330616	2872	No evidence	NA
	ebi-a-GCST90002088	CD11c on CD62L+ myeloid Dendritic Cell	Inverse variance weighted	2	1.17471	0.904557	1.52554	0.227177	2872	No evidence	NA
	ebi-a-GCST90002089	CD11c on monocyte	Inverse variance weighted	2	0.889703	0.454238	1.74264	0.733309	2850	No evidence	NA
	ebi-a-GCST90002090	CD11c on granulocyte	Inverse variance weighted	4	1.12319	0.798703	1.57951	0.504221	2850	No evidence	NA
	ebi-a-GCST90002091	CD11b on CD14+ monocyte	Wald ratio	1	1.04338	0.917018	1.18716	0.519077	1635	No evidence	NA
	ebi-a-GCST90002094	CD11b on Monocytic Myeloid-Derived Suppressor Cells	Wald ratio	1	1.05917	0.889356	1.2614	0.519077	1570	No evidence	NA
	ebi-a-GCST90002095	CD11b on CD33dim HLA DR-	Wald ratio	1	0.883504	0.677083	1.15286	0.361612	1559	No evidence	NA
	ebi-a-GCST90002096	CD11b on basophil	Wald ratio	1	0.886708	0.684845	1.14807	0.361612	1556	No evidence	NA
	ebi-a-GCST90002097	CD11b on CD33+ HLA DR+ CD14dim	Wald ratio	1	1.0551	0.896369	1.24193	0.519077	1578	No evidence	NA
	ebi-a-GCST90002098	CD45RA on naive CD4+ T cell	Inverse variance weighted	10	0.93246	0.85085	1.0219	0.134538	2910	No evidence	NA
	ebi-a-GCST90002099	CD4RA on Terminally Differentiated CD4+ T cell	Inverse variance weighted	3	0.970947	0.837824	1.12522	0.695151	2903	No evidence	NA
	ebi-a-GCST90002100	CD45RA on naive CD8+ T cell	Inverse variance weighted	2	0.815136	0.620852	1.07022	0.141165	2910	No evidence	NA
	ebi-a-GCST90002101	CD45RA on Terminally Differentiated CD8+ T cell	Wald ratio	1	1.266	0.714701	2.24256	0.418774	2911	No evidence	NA
	ebi-a-GCST90002102	CD45RA on resting CD4 regulatory T cell	Inverse variance weighted	7	0.975829	0.901714	1.05604	0.543759	2919	No evidence	NA
	ebi-a-GCST90002103	CD45RA on CD39+ resting CD4 regulatory T cell	Wald ratio	1	0.847356	0.698783	1.02752	0.0921802	2650	No evidence	NA
	ebi-a-GCST90002104	HLA DR on myeloid Dendritic Cell	Inverse variance weighted	7	0.975817	0.890219	1.06965	0.601238	2872	No evidence	NA
	ebi-a-GCST90002105	HLA DR on plasmacytoid Dendritic Cell	Inverse variance weighted	9	1.02196	0.951552	1.09758	0.550883	2872	No evidence	NA
	ebi-a-GCST90002106	HLA DR on Dendritic Cell	Inverse variance weighted	7	0.993149	0.915738	1.0771	0.868131	2871	No evidence	NA
	ebi-a-GCST90002108	HLA DR on CD33+ HLA DR+ CD14-	Inverse variance weighted	3	1.08568	0.963583	1.22326	0.176835	1579	No evidence	NA
	ebi-a-GCST90002109	HLA DR on CD33+ HLA DR+ CD14dim	Inverse variance weighted	3	1.14312	0.970597	1.3463	0.109052	1578	No evidence	NA
	ebi-a-GCST90002110	HLA DR on CD33dim HLA DR+ CD11b+	Inverse variance weighted	3	1.01115	0.812786	1.25793	0.920702	1634	No evidence	NA
	ebi-a-GCST90002111	HLA DR on CD33dim HLA DR+ CD11b-	Inverse variance weighted	4	1.02653	0.883024	1.19336	0.733254	1635	No evidence	NA
	ebi-a-GCST90002112	HLA DR on CD33- HLA DR+	Inverse variance weighted	3	1.00965	0.920313	1.10766	0.838975	1635	No evidence	NA
	ebi-a-GCST90002113	HLA DR on HLA DR+ T cell	Wald ratio	1	1.08309	0.753809	1.55621	0.665995	3060	No evidence	NA
	ebi-a-GCST90002114	HLA DR on HLA DR+ CD4+ T cell	Wald ratio	1	1.12301	0.663149	1.90175	0.665995	3060	No evidence	NA
	ebi-a-GCST90002116	HLA DR on B cell	Inverse variance weighted	8	0.952839	0.863405	1.05154	0.336718	3060	No evidence	NA
	ebi-a-GCST90002117	HLA DR on HLA DR+ Natural Killer	Inverse variance weighted	5	1.03452	0.860038	1.2444	0.718765	2971	No evidence	NA
	ebi-a-GCST90002118	CD8 on CD28+ CD45RA- CD8+ T cell	Inverse variance weighted	3	1.07246	0.884367	1.30055	0.477091	2920	No evidence	NA
	ebi-a-GCST90002119	CD8 on CD28+ CD45RA+ CD8+ T cell	Inverse variance weighted	8	1.00603	0.900037	1.12451	0.915689	2920	No evidence	NA
	ebi-a-GCST90002120	CD8 on CD28- CD8+ T cell	Inverse variance weighted	3	0.993442	0.751376	1.31349	0.963168	2920	No evidence	NA
	ebi-a-GCST90002121	CD8 on CD39+ CD8+ T cell	Inverse variance weighted	5	0.881869	0.679274	1.14489	0.345185	2915	No evidence	NA
	ebi-a-GCST90002232	Fasting glucose	Inverse variance weighted	61	1.42222	0.855133	2.36538	0.174769	200622	No evidence	NA
	ebi-a-GCST90002238	Fasting insulin	Inverse variance weighted	35	1.02843	0.39493	2.67812	0.95422	151013	No evidence	NA
	ebi-a-GCST90002244	Glycated hemoglobin levels	Inverse variance weighted	71	1.16463	0.562269	2.41228	0.681653	146806	No evidence	NA
	ebi-a-GCST90002304	Hematocrit	Inverse variance weighted	430	0.889133	0.710886	1.11207	0.303284	562259	No evidence	NA
	ebi-a-GCST90002386	High light scatter reticulocyte percentage of red cells	Inverse variance weighted	406	1.10846	0.94058	1.30629	0.219113	408112	No evidence	NA
	ebi-a-GCST90002404	Red cell distribution width	Inverse variance weighted	371	0.95555	0.813392	1.12255	0.580075	408112	No evidence	NA
	ebi-a-GCST90002412	Low density lipoprotein cholesterol levels	Inverse variance weighted	332	1.00647	0.870263	1.16399	0.930729	431167	No evidence	NA
	ebi-a-GCST90006885	BK polyomavirus VP1 antibody levels	Wald ratio	1	3.15828	1.3044	7.64696	0.0108026	8555	Suggestive	NA
	ebi-a-GCST90006886	Anti-chlamydia trachomatis IgG seropositivity	Wald ratio	1	0.629406	0.0560417	7.06886	0.707527	8735	No evidence	NA
	ebi-a-GCST90006888	Chlamydia trachomatis momp D antibody levels	Inverse variance weighted	11	0.991127	0.890029	1.10371	0.871022	1371	No evidence	NA
	ebi-a-GCST90006890	Chlamydia trachomatis PorB antibody levels	Wald ratio	1	0.913867	0.785408	1.06334	0.243854	273	No evidence	NA
	ebi-a-GCST90006894	Cytomegalovirus pp28 antibody levels	Wald ratio	1	0.752669	0.354567	1.59775	0.459401	5087	No evidence	NA
	ebi-a-GCST90006897	Anti-Epstein-Barr virus IgG seropositivity	Wald ratio	1	23.0316	0.345903	1533.54	0.143083	8735	No evidence	NA
	ebi-a-GCST90006898	Epstein-Barr virus EA-D antibody levels	Inverse variance weighted	5	0.989857	0.656555	1.49236	0.961183	7763	No evidence	NA
	ebi-a-GCST90006899	Epstein-Barr virus EBNA-1 antibody levels	Inverse variance weighted	6	1.01163	0.836198	1.22388	0.905249	7972	No evidence	NA
	ebi-a-GCST90006900	Epstein-Barr virus VCA p18 antibody levels	Inverse variance weighted	3	1.68045	1.12791	2.50367	0.0107189	8518	Suggestive	NA
	ebi-a-GCST90006901	Epstein-Barr virus ZEBRA antibody levels	Inverse variance weighted	3	0.983818	0.787899	1.22845	0.885505	8191	No evidence	NA
	ebi-a-GCST90006904	Human herpes virus<U+00A0>6 IE1A<U+00A0>antibody<U+00A0>levels	Inverse variance weighted	2	0.610989	0.249072	1.49879	0.28187	6968	No evidence	NA
	ebi-a-GCST90006906	Human herpes<U+00A0>virus<U+00A0>6 IE1B<U+00A0>antibody<U+00A0>levels	Wald ratio	1	0.576527	0.252679	1.31544	0.190683	7119	No evidence	NA
	ebi-a-GCST90006909	Human herpes<U+00A0>virus<U+00A0>7 U14<U+00A0>antibody<U+00A0>levels	Inverse variance weighted	3	1.23139	0.619792	2.4465	0.552346	8528	No evidence	NA
	ebi-a-GCST90006914	Helicobacter pylori OMP antibody levels	Wald ratio	1	1.08311	0.700451	1.67483	0.719581	2640	No evidence	NA
	ebi-a-GCST90006915	Helicobacter pylori UREA antibody levels	Wald ratio	1	0.985965	0.607457	1.60032	0.954388	2251	No evidence	NA
	ebi-a-GCST90006919	Anti-herpes simplex virus 2 IgG seropositivity	Wald ratio	1	0.161415	0.010582	2.46219	0.189566	8735	No evidence	NA
	ebi-a-GCST90006921	Anti-polyomavirus 2 IgG seropositivity	Inverse variance weighted	2	0.933361	0.150982	5.76998	0.94085	8735	No evidence	NA
	ebi-a-GCST90006922	Polyomavirus 2 JC VP1 antibody levels	Inverse variance weighted	3	0.905657	0.617994	1.32722	0.61131	5118	No evidence	NA
	ebi-a-GCST90006923	Anti-Merkel cell polyomavirus IgG seropositivity	Inverse variance weighted	3	0.404152	0.145776	1.12048	0.0816223	8735	No evidence	NA
	ebi-a-GCST90006924	Merkel cell polyomavirus VP1 antibody levels	Inverse variance weighted	3	1.21581	0.878461	1.6827	0.238603	5915	No evidence	NA
	ebi-a-GCST90006927	Toxoplasma gondii sag1 antibody levels	Inverse variance weighted	2	0.729517	0.472182	1.1271	0.155339	3919	No evidence	NA
	ebi-a-GCST90006928	Anti-varicella zoster virus IgG seropositivity	Wald ratio	1	2.31126	0.272146	19.6289	0.44272	8735	No evidence	NA
	ebi-a-GCST90006929	Varicella zoster virus glycoproteins E and I antibody levels	Inverse variance weighted	2	1.36563	0.861416	2.16498	0.185015	7595	No evidence	NA
	ebi-a-GCST90007316	circulating leptin levels	Wald ratio	1	2.14476	0.777942	5.91302	0.140295	49909	No evidence	NA
	ebi-a-GCST90007322	circulating leptin levels adjusted for BMI	Inverse variance weighted	5	1.41014	0.469573	4.23467	0.54014	49830	No evidence	NA
	ebi-a-GCST90010103	A disintegrin and metalloproteinase with thrombospondin motifs 13 levels	Inverse variance weighted	4	0.962601	0.829911	1.11651	0.614478	1301	No evidence	NA
	ebi-a-GCST90010105	Protein AMBP levels	Inverse variance weighted	5	1.04429	0.869303	1.25451	0.643236	1301	No evidence	NA
	ebi-a-GCST90010106	Angiopoietin-1 levels	Wald ratio	1	1.14869	0.792341	1.66531	0.464418	1301	No evidence	NA
	ebi-a-GCST90010107	Bone morphogenetic protein 6 levels	Inverse variance weighted	2	1.0288	0.902494	1.17278	0.67097	1214	No evidence	NA
	ebi-a-GCST90010109	Carbonic anhydrase 5A,mitochondrial levels	Wald ratio	1	1.04797	0.911016	1.20551	0.511997	1263	No evidence	NA
	ebi-a-GCST90010110	C-C motif chemokine 17 levels	Inverse variance weighted	2	1.06224	0.556096	2.02908	0.854903	1301	No evidence	NA
	ebi-a-GCST90010112	T-cell surface glycoprotein CD4 levels	Wald ratio	1	1.25065	0.876449	1.78463	0.217575	1301	No evidence	NA
	ebi-a-GCST90010116	Chymotrypsin C levels	Inverse variance weighted	2	1.01871	0.813329	1.27596	0.871794	1301	No evidence	NA
	ebi-a-GCST90010122	Fatty acid-binding protein,intestinal levels	Wald ratio	1	1.24858	0.886653	1.75824	0.203668	1301	No evidence	NA
	ebi-a-GCST90010126	Galectin-9 levels	Inverse variance weighted	2	1.01179	0.864273	1.1845	0.884056	1301	No evidence	NA
	ebi-a-GCST90010129	Gastric intrinsic factor levels	Wald ratio	1	0.951829	0.718824	1.26036	0.730361	1299	No evidence	NA
	ebi-a-GCST90010130	Lactoylglutathione lyase levels	Wald ratio	1	0.92283	0.731774	1.16377	0.497421	1301	No evidence	NA
	ebi-a-GCST90010134	Heme oxygenase 1 levels	Wald ratio	1	1.07299	0.880143	1.30809	0.485831	1301	No evidence	NA
	ebi-a-GCST90010135	Osteoclast-associated immunoglobulin-like receptor levels	Inverse variance weighted	4	1.00374	0.892576	1.12874	0.950334	1301	No evidence	NA
	ebi-a-GCST90010138	Low affinity immunoglobulin gamma Fc region receptor II-b levels	Inverse variance weighted	5	1.03185	0.963495	1.10505	0.36996	1295	No evidence	NA
	ebi-a-GCST90010140	Interleukin-17D levels	Wald ratio	1	0.946464	0.718949	1.24598	0.694878	1299	No evidence	NA
	ebi-a-GCST90010143	Interleukin-1 receptor-like 2 levels	Inverse variance weighted	2	0.889406	0.584585	1.35317	0.584109	1301	No evidence	NA
	ebi-a-GCST90010145	Interleukin-4 receptor subunit alpha levels	Wald ratio	1	0.974373	0.695554	1.36496	0.880011	1292	No evidence	NA
	ebi-a-GCST90010147	Kidney Injury Molecule levels	Wald ratio	1	1.17408	0.949144	1.45232	0.139144	1301	No evidence	NA
	ebi-a-GCST90010149	Lipoprotein lipase levels	Inverse variance weighted	3	1.06905	0.900629	1.26896	0.445237	1301	No evidence	NA
	ebi-a-GCST90010150	Macrophage receptor MARCO levels	Inverse variance weighted	2	1.24516	0.940048	1.64929	0.126288	1301	No evidence	NA
	ebi-a-GCST90010151	Tyrosine-protein kinase Mer levels	Wald ratio	1	1.12416	0.83445	1.51445	0.441472	1301	No evidence	NA
	ebi-a-GCST90010159	Programmed cell death 1 ligand 2 levels	Inverse variance weighted	3	0.998884	0.838407	1.19008	0.990032	1301	No evidence	NA
	ebi-a-GCST90010161	Polymeric immunoglobulin receptor levels	Wald ratio	1	1.46623	1.04071	2.06575	0.0286586	1301	Suggestive	NA
	ebi-a-GCST90010162	Prolargin levels	Inverse variance weighted	2	1.01367	0.81174	1.26583	0.90466	1301	No evidence	NA
	ebi-a-GCST90010163	Serine protease 27 levels	Inverse variance weighted	2	1.26029	0.930586	1.7068	0.134896	1301	No evidence	NA
	ebi-a-GCST90010170	Serpin A12 levels	Inverse variance weighted	3	1.08704	0.976194	1.21047	0.12828	1301	No evidence	NA
	ebi-a-GCST90010171	SLAM family member 7 levels	Wald ratio	1	0.869562	0.702307	1.07665	0.199711	1299	No evidence	NA
	ebi-a-GCST90010172	Superoxide dismutase [Mn],mitochondrial levels	Wald ratio	1	1.20108	0.675595	2.13528	0.532547	1301	No evidence	NA
	ebi-a-GCST90010175	Serine/threonine-protein kinase 4 levels	Wald ratio	1	0.713592	0.514807	0.989134	0.0428075	1095	Suggestive	NA
	ebi-a-GCST90010179	Thrombopoietin levels	Wald ratio	1	1.12224	0.811402	1.55214	0.485831	1300	No evidence	NA
	ebi-a-GCST90010182	Tumor necrosis factor receptor superfamily member 10A levels	Wald ratio	1	1.00337	0.812823	1.23858	0.975034	1301	No evidence	NA
	ebi-a-GCST90010183	Tumor necrosis factor receptor superfamily member 11A levels	Wald ratio	1	0.866768	0.691651	1.08622	0.214331	1301	No evidence	NA
	ebi-a-GCST90010184	Tumor necrosis factor receptor superfamily member 13B levels	Wald ratio	1	1.15385	0.703489	1.89251	0.570817	1301	No evidence	NA
	ebi-a-GCST90010188	XCL1 levels	Inverse variance weighted	2	0.996637	0.702209	1.41452	0.984957	1280	No evidence	NA
	ebi-a-GCST90010190	Aminopeptidase N levels	Wald ratio	1	1.11442	0.82736	1.50108	0.475909	1323	No evidence	NA
	ebi-a-GCST90010193	Bleomycin hydrolase levels	Wald ratio	1	1.19564	1.03291	1.384	0.0166734	1323	Suggestive	NA
	ebi-a-GCST90010195	C-C motif chemokine 15 levels	Inverse variance weighted	4	0.991713	0.869339	1.13131	0.901433	1323	No evidence	NA
	ebi-a-GCST90010196	C-C motif chemokine 16 levels	Inverse variance weighted	2	1.09937	0.987692	1.22367	0.0830251	1323	No evidence	NA
	ebi-a-GCST90010197	C-C motif chemokine 24 levels	Inverse variance weighted	7	1.00195	0.888816	1.12949	0.974516	1323	No evidence	NA
	ebi-a-GCST90010198	Scavenger receptor cysteine-rich type 1 protein M130 levels	Wald ratio	1	1.15403	0.801216	1.66222	0.441571	1323	No evidence	NA
	ebi-a-GCST90010200	Cadherin-5 levels	Inverse variance weighted	2	1.00933	0.875462	1.16367	0.898189	1323	No evidence	NA
	ebi-a-GCST90010202	Chitotriosidase-1 levels	Inverse variance weighted	2	1.05415	0.967086	1.14905	0.230523	1184	No evidence	NA
	ebi-a-GCST90010211	Protein delta homolog 1 levels	Wald ratio	1	1.14317	0.952358	1.37222	0.150976	1323	No evidence	NA
	ebi-a-GCST90010213	epithelial cell adhesion molecule levels	Inverse variance weighted	2	0.735107	0.545577	0.990479	0.043085	1323	Suggestive	NA
	ebi-a-GCST90010219	Granulins levels	Inverse variance weighted	2	1.0792	0.873783	1.33292	0.47922	1323	No evidence	NA
	ebi-a-GCST90010220	Intercellular adhesion molecule 2 levels	Inverse variance weighted	3	1.05385	0.960394	1.15641	0.268264	1323	No evidence	NA
	ebi-a-GCST90010224	Interleukin-17 receptor A levels	Inverse variance weighted	3	1.03392	0.864189	1.237	0.715378	1323	No evidence	NA
	ebi-a-GCST90010227	Interleukin-1 receptor type 2 levels	Wald ratio	1	0.921565	0.773376	1.09815	0.361124	1323	No evidence	NA
	ebi-a-GCST90010228	Interleukin-2 receptor subunit alpha levels	Wald ratio	1	0.938724	0.802425	1.09818	0.42953	1323	No evidence	NA
	ebi-a-GCST90010233	Low-density lipoprotein receptor levels	Wald ratio	1	0.939698	0.70452	1.25338	0.672134	1323	No evidence	NA
	ebi-a-GCST90010237	Matrix extracellular phosphoglycoprotein levels	Wald ratio	1	1.11755	0.869584	1.43621	0.385253	974	No evidence	NA
	ebi-a-GCST90010244	Osteopontin levels	Wald ratio	1	1.03006	0.784361	1.35273	0.831305	1322	No evidence	NA
	ebi-a-GCST90010245	Plasminogen activator inhibitor-1 (PAI-1) levels	Wald ratio	1	1.15293	0.709422	1.87369	0.565723	1323	No evidence	NA
	ebi-a-GCST90010246	Proprotein convertase subtilisin/kexin type 9 levels	Wald ratio	1	0.966767	0.741176	1.26102	0.80313	1323	No evidence	NA
	ebi-a-GCST90010247	Platelet-derived growth factor subunit A levels	Inverse variance weighted	3	0.924307	0.752591	1.1352	0.452866	1323	No evidence	NA
	ebi-a-GCST90010251	Perlecan levels	Wald ratio	1	0.961633	0.800051	1.15585	0.676797	1323	No evidence	NA
	ebi-a-GCST90010252	Paraoxonase activity	Inverse variance weighted	5	0.939383	0.777896	1.13439	0.515853	1322	No evidence	NA
	ebi-a-GCST90010253	Myeloblastin levels	Wald ratio	1	0.651975	0.440823	0.964267	0.0321749	1323	Suggestive	NA
	ebi-a-GCST90010254	Pulmonary surfactant-associated protein D levels	Inverse variance weighted	3	1.02368	0.932534	1.12374	0.622764	1316	No evidence	NA
	ebi-a-GCST90010255	Retinoic acid receptor responder protein 2 levels	Wald ratio	1	0.797335	0.591503	1.07479	0.137131	1323	No evidence	NA
	ebi-a-GCST90010259	P-selectin levels	Inverse variance weighted	2	1.13903	0.902713	1.43722	0.272516	1323	No evidence	NA
	ebi-a-GCST90010260	Tyrosine-protein phosphatase non-receptor type substrate 1 levels	Inverse variance weighted	5	0.99208	0.91471	1.07599	0.847783	1323	No evidence	NA
	ebi-a-GCST90010264	Metalloproteinase inhibitor 4 levels	Inverse variance weighted	2	0.982809	0.895143	1.07906	0.716032	1323	No evidence	NA
	ebi-a-GCST90010265	Trem-like transcript 2 protein levels	Wald ratio	1	1.2807	0.923854	1.77537	0.137623	1323	No evidence	NA
	ebi-a-GCST90010268	Tumor necrosis factor receptor superfamily member 10C levels	Inverse variance weighted	3	0.97543	0.861138	1.10489	0.695617	1323	No evidence	NA
	ebi-a-GCST90010270	Tumor necrosis factor ligand superfamily member 13B levels	Wald ratio	1	1.15244	0.705604	1.88224	0.570817	1323	No evidence	NA
	ebi-a-GCST90010272	Transferrin receptor protein 1 levels	Wald ratio	1	0.908833	0.686776	1.20269	0.503626	1323	No evidence	NA
	ebi-a-GCST90010273	Tartrate-resistant acid phosphatase type 5 levels	Inverse variance weighted	2	1.06807	0.888692	1.28365	0.482664	1323	No evidence	NA
	ebi-a-GCST90010274	Urokinase-type plasminogen activator levels	Inverse variance weighted	2	0.930091	0.512525	1.68786	0.811601	1323	No evidence	NA
	ebi-a-GCST90010277	Lysophosphatidic acid phosphatase type 6 levels	Inverse variance weighted	8	0.958248	0.888877	1.03303	0.265977	1311	No evidence	NA
	ebi-a-GCST90010278	Adhesion G protein-coupled receptor E2 levels	Inverse variance weighted	2	0.987306	0.633588	1.5385	0.954986	1313	No evidence	NA
	ebi-a-GCST90010284	DNA-(apurinic or apyrimidinic site) lyase levels	Wald ratio	1	0.810334	0.569702	1.1526	0.24203	1187	No evidence	NA
	ebi-a-GCST90010287	Large proline-rich protein BAG6 levels	Inverse variance weighted	2	0.963638	0.800074	1.16064	0.696329	1313	No evidence	NA
	ebi-a-GCST90010290	Coiled-coil domain-containing protein 80 levels	Wald ratio	1	1.08286	0.865658	1.35456	0.485831	1309	No evidence	NA
	ebi-a-GCST90010291	Sialomucin core protein 24 levels	Wald ratio	1	0.943877	0.776126	1.14789	0.562904	1313	No evidence	NA
	ebi-a-GCST90010292	T-cell surface glycoprotein CD1c levels	Wald ratio	1	1.03782	0.668909	1.61019	0.868434	1313	No evidence	NA
	ebi-a-GCST90010293	CD2-associated protein levels	Wald ratio	1	0.86154	0.646868	1.14745	0.308067	1313	No evidence	NA
	ebi-a-GCST90010296	Cadherin-related family member 5 levels	Inverse variance weighted	5	1.0373	0.927995	1.15948	0.519163	1313	No evidence	NA
	ebi-a-GCST90010297	Chordin-like protein 2 levels	Wald ratio	1	1.081	0.861708	1.3561	0.500739	1279	No evidence	NA
	ebi-a-GCST90010298	C-type lectin domain family 5 member A levels	Wald ratio	1	0.917514	0.650203	1.29472	0.624166	1313	No evidence	NA
	ebi-a-GCST90010299	CXADR-like membrane protein levels	Wald ratio	1	1.17827	0.876881	1.58324	0.276441	1313	No evidence	NA
	ebi-a-GCST90010300	Calsyntenin-2 levels	Wald ratio	1	0.80152	0.586548	1.09528	0.164912	1313	No evidence	NA
	ebi-a-GCST90010301	Clusterin-like protein 1 levels	Wald ratio	1	1.16634	0.963202	1.41233	0.115026	1313	No evidence	NA
	ebi-a-GCST90010302	Catechol O-methyltransferase levels	Wald ratio	1	1.02354	0.829189	1.26343	0.828569	1239	No evidence	NA
	ebi-a-GCST90010304	Pro-cathepsin H levels	Inverse variance weighted	3	1.10584	0.985637	1.24069	0.0866073	1278	No evidence	NA
	ebi-a-GCST90010306	Aromatic-L-amino-acid decarboxylase levels	Wald ratio	1	0.994487	0.759552	1.30209	0.96793	180	No evidence	NA
	ebi-a-GCST90010307	Dipeptidyl peptidase 2 levels	Wald ratio	1	1.15144	1.00845	1.31471	0.0371272	1290	Suggestive	NA
	ebi-a-GCST90010309	Ectonucleotide pyrophosphatase/phosphodiesterase family member 7 levels	Inverse variance weighted	2	1.02321	0.935778	1.11882	0.614589	1313	No evidence	NA
	ebi-a-GCST90010310	Ectonucleoside triphosphate diphosphohydrolase 5 levels	Inverse variance weighted	5	0.957605	0.820253	1.11796	0.583403	1313	No evidence	NA
	ebi-a-GCST90010313	Fc receptor-like protein 1 levels	Wald ratio	1	1.01956	0.841759	1.23492	0.842927	1313	No evidence	NA
	ebi-a-GCST90010314	Peptidyl-prolyl cis-trans isomerase FKBP4 levels	Wald ratio	1	0.966062	0.791276	1.17946	0.734551	1120	No evidence	NA
	ebi-a-GCST90010318	Insulin-like growth factor-binding protein-like 1 levels	Inverse variance weighted	2	0.975492	0.845208	1.12586	0.73442	1312	No evidence	NA
	ebi-a-GCST90010320	Kallikrein-10 levels	Inverse variance weighted	3	1.03607	0.920719	1.16588	0.556243	1312	No evidence	NA
	ebi-a-GCST90010322	Leukocyte immunoglobulin-like receptor subfamily A member 5 levels	Wald ratio	1	1.17448	0.906942	1.52095	0.22269	1313	No evidence	NA
	ebi-a-GCST90010323	Leucine-rich repeats and immunoglobulin-like domains protein 1 levels	Wald ratio	1	0.988533	0.873385	1.11886	0.85517	1313	No evidence	NA
	ebi-a-GCST90010324	Low-density lipoprotein receptor-related protein 11 levels	Inverse variance weighted	2	1.03661	0.873355	1.23039	0.68088	1313	No evidence	NA
	ebi-a-GCST90010326	Meprin A subunit beta levels	Inverse variance weighted	2	0.69606	0.47507	1.01985	0.0630057	1200	No evidence	NA
	ebi-a-GCST90010332	Neuronal pentraxin receptor levels	Inverse variance weighted	8	1.01841	0.935151	1.10909	0.675009	1313	No evidence	NA
	ebi-a-GCST90010334	Paired immunoglobulin-like type 2 receptor beta levels	Inverse variance weighted	3	0.934516	0.85533	1.02103	0.133807	1313	No evidence	NA
	ebi-a-GCST90010336	Dihydropteridine reductase levels	Inverse variance weighted	2	1.08093	0.770615	1.51621	0.652156	1313	No evidence	NA
	ebi-a-GCST90010339	Inactive tyrosine-protein kinase transmembrane receptor ROR1 levels	Wald ratio	1	1.08916	0.772516	1.53558	0.626047	1313	No evidence	NA
	ebi-a-GCST90010340	Reticulon-4 receptor levels	Wald ratio	1	0.804849	0.610676	1.06076	0.123258	1312	No evidence	NA
	ebi-a-GCST90010342	Syndecan-4 levels	Wald ratio	1	0.966317	0.720544	1.29592	0.819008	1313	No evidence	NA
	ebi-a-GCST90010345	Serpin B8 levels	Wald ratio	1	1.04862	0.889955	1.23558	0.570576	1254	No evidence	NA
	ebi-a-GCST90010346	Sialic acid-binding Ig-like lectin 7 levels	Wald ratio	1	0.960215	0.659079	1.39894	0.832533	1313	No evidence	NA
	ebi-a-GCST90010349	Scavenger receptor cysteine-rich domain-containing group B protein levels	Wald ratio	1	1.30233	1.04689	1.62009	0.0177205	1272	Suggestive	NA
	ebi-a-GCST90010350	Sulfatase-modifying factor 2 levels	Inverse variance weighted	6	0.853593	0.76147	0.956862	0.00659188	1312	Suggestive	NA
	ebi-a-GCST90010352	Thimet oligopeptidase levels	Wald ratio	1	0.963885	0.779262	1.19225	0.734551	1313	No evidence	NA
	ebi-a-GCST90010353	Thyrotropin subunit beta levels	Wald ratio	1	1.28749	0.941049	1.76147	0.11409	1285	No evidence	NA
	ebi-a-GCST90010355	Thymidine phosphorylase levels	Wald ratio	1	1.11404	0.846196	1.46667	0.441472	1313	No evidence	NA
	ebi-a-GCST90010356	Tyrosine-protein kinase receptor TYRO3 levels	Wald ratio	1	1.02488	0.783837	1.34004	0.857446	1313	No evidence	NA
	ebi-a-GCST90010358	Versican core protein levels	Wald ratio	1	1.04915	0.739722	1.488	0.787863	1313	No evidence	NA
	ebi-a-GCST90011994	Interleukin-8 levels	Inverse variance weighted	2	2.285	0.596717	8.7499	0.227701	21758	No evidence	NA
	ebi-a-GCST90011995	Vascular endothelial growth factor levels	Inverse variance weighted	5	0.925112	0.77857	1.09924	0.37633	21758	No evidence	NA
	ebi-a-GCST90011996	Adrenomedullin levels	Inverse variance weighted	4	1.22133	0.585334	2.54835	0.594176	21758	No evidence	NA
	ebi-a-GCST90011998	Growth differentiation factor-15 levels	Inverse variance weighted	3	1.02431	0.533442	1.96689	0.942465	21758	No evidence	NA
	ebi-a-GCST90011999	Placenta growth factor levels	Wald ratio	1	2.26856	1.14759	4.4845	0.0184757	21758	Suggestive	NA
	ebi-a-GCST90012000	E-selectin levels	Inverse variance weighted	9	1.09219	0.91303	1.30651	0.334699	21758	No evidence	NA
	ebi-a-GCST90012001	Epidermal growth factor levels	Wald ratio	1	1.08825	0.581375	2.03706	0.791465	21758	No evidence	NA
	ebi-a-GCST90012002	Osteoprotegerin levels	Inverse variance weighted	7	1.1418	0.854871	1.52504	0.369152	21758	No evidence	NA
	ebi-a-GCST90012004	Interleukin-1-receptor antagonist levels	Inverse variance weighted	4	0.967441	0.745235	1.2559	0.803656	21758	No evidence	NA
	ebi-a-GCST90012005	Interleukin-6 levels	Inverse variance weighted	2	1.04263	0.688037	1.57998	0.843932	21758	No evidence	NA
	ebi-a-GCST90012006	Cystatin-B levels	Inverse variance weighted	5	1.03492	0.867809	1.2342	0.702483	21758	No evidence	NA
	ebi-a-GCST90012007	Monocyte chemoattractant protein-1 levels	Inverse variance weighted	6	1.16026	0.793512	1.69651	0.443182	21758	No evidence	NA
	ebi-a-GCST90012008	Kallikrein-6 levels	Inverse variance weighted	2	1.08974	0.713079	1.66536	0.691245	21758	No evidence	NA
	ebi-a-GCST90012009	Galectin-3 levels	Inverse variance weighted	8	1.10796	0.852581	1.43984	0.44312	21758	No evidence	NA
	ebi-a-GCST90012010	Proteinase-activated receptor 1 levels	Inverse variance weighted	3	1.13312	0.732634	1.75254	0.574308	21758	No evidence	NA
	ebi-a-GCST90012011	TNF-related apoptosis-inducing ligand levels	Inverse variance weighted	8	0.913119	0.755158	1.10412	0.348298	21758	No evidence	NA
	ebi-a-GCST90012012	kallikrein-11 levels	Inverse variance weighted	3	1.08392	0.78355	1.49944	0.626447	21758	No evidence	NA
	ebi-a-GCST90012013	Angiopoietin-1 receptor levels	Inverse variance weighted	9	0.981285	0.855045	1.12616	0.788013	21758	No evidence	NA
	ebi-a-GCST90012014	Tissue factor levels	Inverse variance weighted	7	0.802106	0.64307	1.00047	0.0504879	21758	No evidence	NA
	ebi-a-GCST90012015	Tumor necrosis factor receptor 1 levels	Inverse variance weighted	3	0.755549	0.366963	1.55562	0.4468	21758	No evidence	NA
	ebi-a-GCST90012016	Platelet-derived growth factor subunit B levels	Inverse variance weighted	7	0.935368	0.652395	1.34108	0.716249	21758	No evidence	NA
	ebi-a-GCST90012017	Interleukin-27 levels	Inverse variance weighted	12	0.956141	0.824264	1.10912	0.553647	21758	No evidence	NA
	ebi-a-GCST90012018	Macrophage colony-stimulating factor 1 levels	Wald ratio	1	1.16223	0.732676	1.84363	0.523048	21758	No evidence	NA
	ebi-a-GCST90012019	C-X-C motif chemokine 1 levels	Inverse variance weighted	2	1.0752	0.802759	1.44011	0.626713	21758	No evidence	NA
	ebi-a-GCST90012020	Lectin-like oxidized LDL receptor 1 levels	Inverse variance weighted	8	0.933567	0.634671	1.37323	0.726984	21758	No evidence	NA
	ebi-a-GCST90012021	TNF-related apoptosis-inducing ligand receptor 2 levels	Inverse variance weighted	4	1.06101	0.820275	1.37239	0.651957	21758	No evidence	NA
	ebi-a-GCST90012022	Fibroblast growth factor 23 levels	Inverse variance weighted	7	1.27623	0.839303	1.94062	0.253989	21758	No evidence	NA
	ebi-a-GCST90012023	Stem cell factor levels	Inverse variance weighted	14	0.962019	0.773213	1.19693	0.728312	21758	No evidence	NA
	ebi-a-GCST90012024	Interleukin-18 levels	Inverse variance weighted	8	0.952786	0.761066	1.1928	0.673078	21758	No evidence	NA
	ebi-a-GCST90012025	Interleukin-6 receptor subunit alpha levels	Inverse variance weighted	7	1.17385	1.0067	1.36874	0.0408282	21758	Suggestive	NA
	ebi-a-GCST90012026	Tumor necrosis factor receptor 2 levels	Inverse variance weighted	6	0.630605	0.419556	0.947816	0.026569	21758	Suggestive	NA
	ebi-a-GCST90012027	Matrix metalloproteinase-3 levels	Inverse variance weighted	7	0.908243	0.751325	1.09794	0.319966	21758	No evidence	NA
	ebi-a-GCST90012028	Heat shock 27 kDa protein levels	Inverse variance weighted	2	0.840783	0.647762	1.09132	0.192482	21758	No evidence	NA
	ebi-a-GCST90012029	Tumor necrosis factor ligand superfamily member 14 levels	Inverse variance weighted	2	0.956228	0.749992	1.21918	0.71801	21758	No evidence	NA
	ebi-a-GCST90012031	Myeloperoxidase levels	Inverse variance weighted	10	1.02731	0.71462	1.47681	0.88433	21758	No evidence	NA
	ebi-a-GCST90012033	Matrix metalloproteinase-1 levels	Inverse variance weighted	7	1.01253	0.836169	1.22608	0.898548	21758	No evidence	NA
	ebi-a-GCST90012034	Resistin levels	Inverse variance weighted	13	0.84544	0.636908	1.12225	0.245286	21758	No evidence	NA
	ebi-a-GCST90012035	Tumor necrosis factor receptor superfamily member 6 levels	Inverse variance weighted	3	0.792654	0.582183	1.07922	0.139994	21758	No evidence	NA
	ebi-a-GCST90012036	Pappalysin-1 levels	Inverse variance weighted	7	1.06902	0.798863	1.43053	0.653398	21758	No evidence	NA
	ebi-a-GCST90012037	Pentraxin-related protein PTX3 levels	Inverse variance weighted	4	0.997768	0.715042	1.39228	0.98951	21758	No evidence	NA
	ebi-a-GCST90012038	Renin levels	Inverse variance weighted	4	1.28444	0.776475	2.12471	0.329657	21758	No evidence	NA
	ebi-a-GCST90012039	Chitinase-3-like protein 1 levels	Inverse variance weighted	7	0.950684	0.785264	1.15095	0.604084	21758	No evidence	NA
	ebi-a-GCST90012040	ST2 protein levels	Inverse variance weighted	9	1.01001	0.824033	1.23796	0.92357	21758	No evidence	NA
	ebi-a-GCST90012041	Kidney injury molecule 1 levels	Inverse variance weighted	13	1.0848	0.923118	1.2748	0.322919	21758	No evidence	NA
	ebi-a-GCST90012043	Membrane-bound aminopeptidase P levels	Inverse variance weighted	4	1.00474	0.748164	1.34932	0.974903	21758	No evidence	NA
	ebi-a-GCST90012044	TNF-related activation-induced cytokine levels	Inverse variance weighted	6	1.01532	0.771029	1.33701	0.913786	21758	No evidence	NA
	ebi-a-GCST90012045	Hepatocyte growth factor levels	Inverse variance weighted	2	1.08283	0.642821	1.82402	0.764866	21758	No evidence	NA
	ebi-a-GCST90012046	P-selectin glycoprotein ligand 1 levels	Inverse variance weighted	5	1.39826	0.883691	2.21247	0.152183	21758	No evidence	NA
	ebi-a-GCST90012047	Myoglobin levels	Inverse variance weighted	2	0.771408	0.319504	1.86248	0.563863	21758	No evidence	NA
	ebi-a-GCST90012048	Thrombomodulin levels	Inverse variance weighted	6	1.09175	0.885987	1.3453	0.410015	21758	No evidence	NA
	ebi-a-GCST90012049	Pro-interleukin-16 levels	Inverse variance weighted	6	0.912297	0.746744	1.11455	0.368952	21758	No evidence	NA
	ebi-a-GCST90012050	Matrix metalloproteinase-10 levels	Inverse variance weighted	6	0.819105	0.622716	1.07743	0.153649	21758	No evidence	NA
	ebi-a-GCST90012051	Urokinase plasminogen activator surface receptor levels	Inverse variance weighted	6	0.942987	0.592958	1.49964	0.804128	21758	No evidence	NA
	ebi-a-GCST90012052	C-C motif chemokine 4 levels	Inverse variance weighted	6	1.02094	0.868301	1.20042	0.801932	21758	No evidence	NA
	ebi-a-GCST90012053	Cathepsin D levels	Inverse variance weighted	6	1.04406	0.784417	1.38965	0.767564	21758	No evidence	NA
	ebi-a-GCST90012054	Receptor for advanced glycosylation end products levels	Inverse variance weighted	8	0.926623	0.663304	1.29448	0.655027	21758	No evidence	NA
	ebi-a-GCST90012055	C-C motif chemokine 3 levels	Inverse variance weighted	6	0.866606	0.701916	1.06994	0.183064	21758	No evidence	NA
	ebi-a-GCST90012056	Matrix metalloproteinase-7 levels	Inverse variance weighted	4	1.14757	0.834173	1.57871	0.397648	21758	No evidence	NA
	ebi-a-GCST90012057	C-X-C motif chemokine 6 levels	Inverse variance weighted	4	1.14955	0.969664	1.3628	0.108451	21758	No evidence	NA
	ebi-a-GCST90012058	Melusin levels	Wald ratio	1	0.936919	0.525831	1.66939	0.825014	21758	No evidence	NA
	ebi-a-GCST90012059	C-X-C motif chemokine 16 levels	Inverse variance weighted	11	0.749934	0.563957	0.997243	0.0478174	21758	Suggestive	NA
	ebi-a-GCST90012060	Dickkopf-related protein 1 levels	Inverse variance weighted	9	1.03795	0.73481	1.46614	0.832609	21758	No evidence	NA
	ebi-a-GCST90012061	SIR2-like protein 2 levels	Inverse variance weighted	2	1.27871	0.6594	2.47967	0.466862	21758	No evidence	NA
	ebi-a-GCST90012062	Galanin peptide levels	Inverse variance weighted	5	0.995949	0.752541	1.31809	0.97735	21758	No evidence	NA
	ebi-a-GCST90012063	Agouti-related protein levels	Inverse variance weighted	3	1.04321	0.518537	2.09877	0.905583	21758	No evidence	NA
	ebi-a-GCST90012064	Protein S100-A12 levels	Inverse variance weighted	3	1.06782	0.771647	1.47767	0.692162	21758	No evidence	NA
	ebi-a-GCST90012065	Tumor necrosis factor receptor superfamily member 5 levels	Inverse variance weighted	3	1.17426	0.950891	1.4501	0.13564	21758	No evidence	NA
	ebi-a-GCST90012066	Tissue-type plasminogen activator levels	Inverse variance weighted	2	1.03267	0.334556	3.18753	0.955419	21758	No evidence	NA
	ebi-a-GCST90012067	Proheparin-binding EGF-like growth factor levels	Inverse variance weighted	6	1.54695	1.06869	2.23924	0.0207737	21758	Suggestive	NA
	ebi-a-GCST90012068	Endothelial cell-specific molecule 1 levels	Inverse variance weighted	2	0.805628	0.473976	1.36934	0.42453	21758	No evidence	NA
	ebi-a-GCST90012069	vascular endothelial growth factor D levels	Inverse variance weighted	4	0.90679	0.646293	1.27228	0.571203	21758	No evidence	NA
	ebi-a-GCST90012070	Matrix metalloproteinase-12 levels	Inverse variance weighted	7	1.1955	1.00523	1.42177	0.0434883	21758	Suggestive	NA
	ebi-a-GCST90012071	Spondin-1 levels	Inverse variance weighted	2	0.87896	0.476617	1.62095	0.679482	21758	No evidence	NA
	ebi-a-GCST90012072	Caspase 8 levels	Inverse variance weighted	2	0.961823	0.713786	1.29605	0.798106	21758	No evidence	NA
	ebi-a-GCST90012073	Cathepsin L1 levels	Inverse variance weighted	11	1.11226	0.865844	1.4288	0.405045	21758	No evidence	NA
	ebi-a-GCST90012074	CX3CL1 levels	Inverse variance weighted	6	0.858327	0.630407	1.16865	0.331936	21758	No evidence	NA
	ebi-a-GCST90012075	Fatty acid-binding protein, adipocyte levels	Inverse variance weighted	2	1.17185	0.288976	4.75203	0.824303	21758	No evidence	NA
	ebi-a-GCST90012077	C-C motif chemokine 20 levels	Inverse variance weighted	2	1.08338	0.574575	2.04274	0.804521	21758	No evidence	NA
	ebi-a-GCST90012078	Ovarian cancer-related tumor marker CA 125 levels	Inverse variance weighted	4	1.24588	1.0556	1.47046	0.00932646	21758	Suggestive	NA
	ebi-a-GCST90012080	Follistatin levels	Inverse variance weighted	4	1.23414	0.658008	2.31471	0.512065	21758	No evidence	NA
	ebi-a-GCST90012081	Platelet endothelial cell adhesion molecule levels	Inverse variance weighted	3	1.06277	0.743468	1.51919	0.738434	21758	No evidence	NA
	ebi-a-GCST90012082	N-terminal prohormone brain natriuretic peptide levels	Wald ratio	1	1.06966	0.733739	1.55938	0.726219	21758	No evidence	NA
	ebi-a-GCST90012083	Eosinophil cationic protein levels	Inverse variance weighted	2	0.951937	0.644317	1.40643	0.804638	21758	No evidence	NA
	ebi-a-GCST90012104	Bioavailable testosterone levels	Inverse variance weighted	105	0.565896	0.344744	0.928916	0.024347	382988	Suggestive	NA
	ebi-a-GCST90012105	Estradiol levels	Inverse variance weighted	13	7.68932	0.435371	135.805	0.163807	206927	No evidence	NA
	ebi-a-GCST90012110	Sex hormone-binding globulin levels adjusted for BMI	Inverse variance weighted	438	1.66411	1.11572	2.48202	0.0125299	368929	Suggestive	NA
	ebi-a-GCST90012111	Sex hormone-binding globulin levels	Inverse variance weighted	369	1.60977	1.07747	2.40504	0.0201097	370125	Suggestive	NA
	ebi-a-GCST90012114	Total testosterone levels	Inverse variance weighted	170	0.813683	0.472695	1.40065	0.456831	425097	No evidence	NA
	ebi-a-GCST90013405	Liver enzyme levels (alanine transaminase)	Inverse variance weighted	240	0.641021	0.139743	2.94045	0.56719	437267	No evidence	NA
	ebi-a-GCST90013422	Ultradistal forearm bone mineral density	Inverse variance weighted	12	1.71891	1.28897	2.29226	0.000225625	21907	Suggestive	NA
	ebi-a-GCST90014240	Forced expiratory volume in 1 second x sex interaction	Inverse variance weighted	2	0.1078	0.0192601	0.603358	0.0112449	303612	Suggestive	NA
	ebi-a-GCST90014242	Peak expiratory flow x sex interaction	Inverse variance weighted	3	0.193366	0.0417591	0.89538	0.0356131	303612	Suggestive	NA
	ebi-a-GCST90014266	Retinal nerve fibre layer (RNFL) thickness	Inverse variance weighted	25	1.06588	1.00195	1.13389	0.0431968	31434	Suggestive	NA
	ebi-a-GCST90014267	Ganglion cell inner plexiform layer (GCIPL) thickness	Inverse variance weighted	22	0.973728	0.923234	1.02698	0.327107	31434	No evidence	NA
	ebi-a-GCST90014287	DNA methylation-estimated granulocyte proportions	Inverse variance weighted	2	3.04073	5.06975e-05	182377	0.842948	34470	No evidence	NA
	ebi-a-GCST90014288	DNA methylation GrimAge acceleration	Inverse variance weighted	4	1.02558	0.825411	1.27429	0.81966	34467	No evidence	NA
	ebi-a-GCST90014289	DNA methylation Hannum age acceleration	Inverse variance weighted	9	0.916565	0.807339	1.04057	0.178388	34449	No evidence	NA
	ebi-a-GCST90014290	Intrinsic epigenetic age acceleration	Inverse variance weighted	23	0.927495	0.860868	0.999279	0.0478187	34461	Suggestive	NA
	ebi-a-GCST90014291	DNA methylation-estimated plasminogen activator inhibitor-1 levels	Inverse variance weighted	5	1.00002	0.999857	1.00018	0.816289	34448	No evidence	NA
	ebi-a-GCST90014292	DNA methylation PhenoAge acceleration	Inverse variance weighted	11	0.912706	0.840221	0.991444	0.0304998	34463	Suggestive	NA
	ebi-a-GCST90016666	Liver volume	Inverse variance weighted	11	0.964359	0.616835	1.50768	0.873528	32860	No evidence	NA
	ebi-a-GCST90016667	Spleen volume	Inverse variance weighted	32	1.31038	0.934304	1.83784	0.117286	32860	No evidence	NA
	ebi-a-GCST90016668	Lung volume	Inverse variance weighted	7	0.779153	0.260471	2.3307	0.655317	32860	No evidence	NA
	ebi-a-GCST90016669	Pancreas volume	Inverse variance weighted	15	1.16069	0.667094	2.0195	0.597954	31758	No evidence	NA
	ebi-a-GCST90016670	Kidney volume	Inverse variance weighted	11	0.805616	0.368061	1.76334	0.588637	32860	No evidence	NA
	ebi-a-GCST90016671	Visceral adipose tissue volume	Inverse variance weighted	5	1.28231	0.404505	4.06501	0.672712	32860	No evidence	NA
	ebi-a-GCST90016672	Abdominal subcutaneous adipose tissue volume	Inverse variance weighted	2	2.24674	0.846477	5.96333	0.10409	32860	No evidence	NA
	ebi-a-GCST90016673	Percent liver fat	Inverse variance weighted	10	1.15297	0.887273	1.49824	0.286839	32858	No evidence	NA
	ebi-a-GCST90016674	Liver iron content	Inverse variance weighted	7	1.29289	1.0009	1.67006	0.0491961	32858	Suggestive	NA
	ebi-a-GCST90016675	Pancreas fat	Inverse variance weighted	8	0.993615	0.549666	1.79613	0.983081	25617	No evidence	NA
	ebi-a-GCST90016676	Pancreas iron content	Wald ratio	1	7.05754	1.41352	35.2373	0.0172262	25617	Suggestive	NA
	ebi-a-GCST90020053	Frailty index	Inverse variance weighted	15	0.426129	0.154845	1.1727	0.0986244	175226	No evidence	NA
	fetuin_a_plasma_level	Fetuin_a_plasma_level	Wald ratio	1	1.73735	0.486752	6.20105	0.394836	7963	No evidence	Males and Females
	gamma-linoleic acid (18:3n6)	Gamma-linoleic acid (18:3n6)	Inverse variance weighted	2	0.103469	0.000798517	13.4071	0.360686	8631	No evidence	Males and Females
	hormone measurement, estradiol measurement PMID:26014426	Hormone measurement, estradiol measurement	Wald ratio	1	0.99304	0.478868	2.05929	0.985026	2913	No evidence	Males and Females
	hormone measurement, progesterone measurement PMID:26014426	Hormone measurement, progesterone measurement	Inverse variance weighted	3	0.983981	0.685419	1.41259	0.930244	2913	No evidence	Males and Females
	ieu-a-1011	Years of schooling	Inverse variance weighted	22	1.14569	0.372693	3.52195	0.812367	162028	No evidence	Females
	ieu-a-1012	Plasma cortisol	Wald ratio	1	0.985389	0.389255	2.49449	0.975221	12589	No evidence	Males and Females
	ieu-a-1041	Intracranial volume	Wald ratio	1	0.999998	0.999992	1	0.541409	10944	No evidence	Males and Females
	ieu-a-1043	Amygdala volume	Wald ratio	1	1.00062	0.995588	1.00567	0.810404	7875	No evidence	Males and Females
	ieu-a-1045	Hippocampus volume	Inverse variance weighted	2	1.00159	0.999731	1.00345	0.0938666	13163	No evidence	Males and Females
	ieu-a-1047	Putamen volume	Inverse variance weighted	4	1.00003	0.999118	1.00094	0.954797	13145	No evidence	Males and Females
	ieu-a-1107	Urinary albumin-to-creatinine ratio	Wald ratio	1	0.253026	0.0382637	1.67318	0.153891	54450	No evidence	Males and Females
	ieu-a-1239	Years of schooling	Inverse variance weighted	297	1.00324	0.667291	1.50832	0.987602	766345	No evidence	Males and Females
	ieu-a-1283	Alcohol consumption	Inverse variance weighted	4	0.783911	0.121405	5.06171	0.798075	112176	No evidence	Males and Females
	ieu-a-51	Hip circumference	Inverse variance weighted	16	1.24002	0.545929	2.81657	0.60728	127908	No evidence	Females
	ieu-a-63	Waist circumference	Inverse variance weighted	16	1.24002	0.545929	2.81657	0.60728	127908	No evidence	Females
	ieu-a-73	Waist-to-hip ratio	Inverse variance weighted	28	0.544895	0.264468	1.12267	0.0997095	212094	No evidence	Males and Females
	ieu-a-75	Waist-to-hip ratio	Inverse variance weighted	21	0.736962	0.368001	1.47584	0.388993	117976	No evidence	Females
	ieu-a-974	Body mass index	Inverse variance weighted	36	1.11609	0.739039	1.68552	0.601523	171575	No evidence	Females
	ieu-a-999	Body fat	Inverse variance weighted	10	2.18183	1.00741	4.72537	0.0478477	100705	Suggestive	Males and Females
	ieu-b-24	Age Of Smoking Initiation	Inverse variance weighted	7	0.82487	0.12993	5.23672	0.838218	257349	No evidence	Males and Females
	ieu-b-25	Cigarettes per Day	Inverse variance weighted	22	1.15257	0.851733	1.55965	0.357525	225752	No evidence	Males and Females
	ieu-b-29	basophil cell count	Inverse variance weighted	189	1.22473	0.907104	1.65356	0.18568	473992	No evidence	Males and Females
	ieu-b-30	white blood cell count	Inverse variance weighted	471	0.925295	0.76106	1.12497	0.436092	562241	No evidence	Males and Females
	ieu-b-31	monocyte cell count	Inverse variance weighted	483	0.976927	0.833611	1.14488	0.773039	521592	No evidence	Males and Females
	ieu-b-32	lymphocyte cell count	Inverse variance weighted	480	0.994332	0.825215	1.19811	0.952349	521924	No evidence	Males and Females
	ieu-b-33	eosinophil cell count	Inverse variance weighted	422	1.15022	0.951308	1.39073	0.148535	474227	No evidence	Males and Females
	ieu-b-34	neutrophil cell count	Inverse variance weighted	404	0.899461	0.734317	1.10175	0.305937	519287	No evidence	Males and Females
	ieu-b-35	C-Reactive protein level	Inverse variance weighted	51	1.07381	0.831977	1.38593	0.584384	204402	No evidence	Males and Females
	ieu-b-38	systolic blood pressure	Inverse variance weighted	433	0.986639	0.971513	1.002	0.0878936	679432	No evidence	Males and Females
	ieu-b-39	diastolic blood pressure	Inverse variance weighted	437	0.994043	0.968285	1.02049	0.655532	745357	No evidence	Males and Females
	ieu-b-40	body mass index	Inverse variance weighted	476	0.888734	0.685178	1.15276	0.374104	789125	No evidence	Males and Females
	ieu-b-4879	telomere length	Inverse variance weighted	136	1.28382	0.942101	1.74947	0.113588	472174	No evidence	Males and Females
	ieu-b-73	Alcoholic drinks per week	Inverse variance weighted	32	0.770592	0.359629	1.65118	0.502715	532042	No evidence	Males and Females
	iron biomarker measurement, serum iron measurement PMID:25352340	Iron biomarker measurement, serum iron measurement	Inverse variance weighted	3	1.42231	0.923875	2.18967	0.109528	48972	No evidence	Males and Females
	linoleic acid (18:2n6)	Linoleic acid (18:2n6)	Inverse variance weighted	2	1.02856	0.973554	1.08667	0.315301	8631	No evidence	Males and Females
	low density lipoprotein cholesterol measurement PMID:24097068	Low density lipoprotein cholesterol measurement	Inverse variance weighted	45	0.949045	0.749348	1.20196	0.664372	93982	No evidence	Males and Females
	met-a-304	Tryptophan	Inverse variance weighted	18	0.0623935	0.00090012	4.32492	0.199543	5592	No evidence	Males and Females
	met-a-314	Mannose	Wald ratio	1	0.867775	0.139566	5.39556	0.879098	7345	No evidence	Males and Females
	met-a-316	Uridine	Inverse variance weighted	3	0.101623	0.0010929	9.44938	0.322778	7354	No evidence	Males and Females
	met-a-319	Arachidonate (20:4n6)	Wald ratio	1	0.5334	0.0922877	3.08292	0.482584	7367	No evidence	Males and Females
	met-a-320	Deoxycholate	Wald ratio	1	1.9137	0.199876	18.3227	0.573361	4934	No evidence	Males and Females
	met-a-321	Margarate (17:0)	Wald ratio	1	2.36543	0.0758415	73.7756	0.623754	7349	No evidence	Males and Females
	met-a-322	Inosine	Wald ratio	1	0.710014	0.229305	2.19847	0.552581	2639	No evidence	Males and Females
[truncated: 2,655 more rows]

## Sheet: Serous
	Trait ID	Trait	Method	No. of SNPs	OR	LCI	UCI	P-value	N	Association	Sex
[truncated: 3,661 more rows]

## Sheet: Mucinous_all
	Trait ID	Trait	Method	No. of SNPs	OR	LCI	UCI	P-value	N	Association	Sex
[truncated: 3,661 more rows]

[truncated: 7 more sheets: Serous_LG_LMP, Mucinous, Serous_LG, Endometrioid, Serous_LMP, LMP, Mucinous_LMP]
