# Supplementary material for: Phenome-wide Mendelian randomisation analysis of 378,142 cases reveals risk factors for eight common cancers
Source: Nat Commun. 2024 Mar 25;15:2637. doi: 10.1038/s41467-024-46927-z (PMC10963765; doi:10.1038/s41467-024-46927-z)
Supplement: Supplementary file 19 — Supp Data 16 [file 41467_2024_46927_MOESM19_ESM.xlsx]

## Sheet: Legend
Supplementary Data 16 | Weighted median estimate and mode-based estimates for each exposure trait and cancer type.
Results reported as effect size (beta) and standard error (SE) per genetically predicted standard deviation (SD) unit increase in the risk factor. Two-sided P-values shown.
Weighted median estimator and mode-based estimate only computed if ≥3 SNPs available for use in MR analysis.
SNP, single nucleotide polymorphism; SE, standard error; N, trait sample size

## Sheet: Lung
	Trait ID	Trait	Method	No. of SNPs	Beta	SE	P-value	Sex	N
	ApoH	Apolipoprotein H	Weighted median	3	-0.0116573	0.0253488	0.645605	Males and Females	818
	ApoH	Apolipoprotein H	Weighted mode	3	-0.00972835	0.0279757	0.761221	Males and Females	818
	Height-2022	Height-2022	Weighted median	1235	0.193994	0.0798088	0.0150684	Males and Females	4080687
	Height-2022	Height-2022	Weighted mode	1235	3.07034	52.634	0.953492	Males and Females	4080687
	LOY	Loss_of_Y_chromosome	Weighted median	103	0.148943	0.064753	0.0214384	Males and Females	205011
	LOY	Loss_of_Y_chromosome	Weighted mode	103	0.203688	0.090232	0.0261158	Males and Females	205011
	Leisure_screen_time	Leisure_screen_time	Weighted median	63	0.268613	0.100732	0.00766181	Males and Females	526725
	Leisure_screen_time	Leisure_screen_time	Weighted mode	63	0.456432	0.260833	0.085083	Males and Females	526725
	Plasma omega-6 polyunsaturated fatty acid levels (arachidonic acid) PMID:24823311	Plasma omega-6 polyunsaturated fatty acid levels (arachidonic acid)	Weighted median	4	0.0158336	0.00427849	0.000214962	Males and Females	8631
	Plasma omega-6 polyunsaturated fatty acid levels (arachidonic acid) PMID:24823311	Plasma omega-6 polyunsaturated fatty acid levels (arachidonic acid)	Weighted mode	4	0.0156777	0.00407464	0.0309898	Males and Females	8631
	Plasma omega-6 polyunsaturated fatty acid levels (linoleic acid) PMID:24823311	Plasma omega-6 polyunsaturated fatty acid levels (linoleic acid)	Weighted median	4	-0.024461	0.00803289	0.00232601	Males and Females	8631
	Plasma omega-6 polyunsaturated fatty acid levels (linoleic acid) PMID:24823311	Plasma omega-6 polyunsaturated fatty acid levels (linoleic acid)	Weighted mode	4	-0.0216747	0.00856065	0.0852819	Males and Females	8631
	Sedentary_behaviour_at_work	Sedentary_behaviour_at_work	Weighted median	4	0.183645	0.207646	0.376472	Males and Females	370957
	Sedentary_behaviour_at_work	Sedentary_behaviour_at_work	Weighted mode	4	0.167123	0.214174	0.492114	Males and Females	370957
	adiponectin_serum_level	Adiponectin_serum_level	Weighted median	10	0.06003	0.158272	0.704477	Males and Females	35962
	adiponectin_serum_level	Adiponectin_serum_level	Weighted mode	10	0.0580479	0.18094	0.755676	Males and Females	35962
	c_reactive_protein_plasma_level	C_reactive_protein_plasma_level	Weighted median	14	0.0748559	0.0610432	0.220094	Males and Females	82725
	c_reactive_protein_plasma_level	C_reactive_protein_plasma_level	Weighted mode	14	0.0786888	0.053836	0.167589	Males and Females	82725
	calcium measurement PMID:24068962	Calcium measurement	Weighted median	7	-0.150024	0.220498	0.496259	Males and Females	61079
	calcium measurement PMID:24068962	Calcium measurement	Weighted mode	7	-0.178043	0.236829	0.480624	Males and Females	61079
	circulating 25-hydroxyvitamin D	Circulating 25-hydroxyvitamin D	Weighted median	5	0.143484	0.136517	0.293242	Males and Females	79366
	circulating 25-hydroxyvitamin D	Circulating 25-hydroxyvitamin D	Weighted mode	5	0.123289	0.127951	0.389829	Males and Females	79366
	coffee_consumption	Coffee_consumption	Weighted median	6	-0.00657692	0.0574028	0.908782	Males and Females	91462
	coffee_consumption	Coffee_consumption	Weighted mode	6	-0.0276663	0.0585362	0.656385	Males and Females	91462
	ebi-a-GCST001212	Proinsulin levels	Weighted median	7	-0.0929226	0.0798782	0.244706	NA	10701
	ebi-a-GCST001212	Proinsulin levels	Weighted mode	7	-0.0626846	0.0970792	0.54236	NA	10701
	ebi-a-GCST003372	Glomerular filtration rate (creatinine)	Weighted median	41	0.180927	0.368604	0.623536	NA	133413
	ebi-a-GCST003372	Glomerular filtration rate (creatinine)	Weighted mode	41	0.167799	0.550961	0.762282	NA	133413
	ebi-a-GCST003375	Glomerular filtration rate (cystatin C)	Weighted median	5	-0.201895	0.196015	0.303012	NA	32834
	ebi-a-GCST003375	Glomerular filtration rate (cystatin C)	Weighted mode	5	-0.219568	0.201202	0.336478	NA	32834
	ebi-a-GCST003401	Glomerular filtration rate in non diabetics (creatinine)	Weighted median	42	0.273109	0.366379	0.456013	NA	118448
	ebi-a-GCST003401	Glomerular filtration rate in non diabetics (creatinine)	Weighted mode	42	0.317396	0.651848	0.62891	NA	118448
	ebi-a-GCST004601	Red blood cell count	Weighted median	155	-0.095245	0.0572755	0.0963267	NA	172952
	ebi-a-GCST004601	Red blood cell count	Weighted mode	155	-0.0979921	0.0528678	0.0657196	NA	172952
	ebi-a-GCST004608	Granulocyte percentage of myeloid white cells	Weighted median	135	0.0325107	0.0473741	0.492552	NA	169545
	ebi-a-GCST004608	Granulocyte percentage of myeloid white cells	Weighted mode	135	0.0472062	0.0772023	0.541931	NA	169545
	ebi-a-GCST004613	Sum neutrophil eosinophil counts	Weighted median	121	-0.0270527	0.062924	0.667249	NA	170384
	ebi-a-GCST004613	Sum neutrophil eosinophil counts	Weighted mode	121	-0.0365678	0.0681862	0.592748	NA	170384
	ebi-a-GCST004614	Granulocyte count	Weighted median	127	-0.0321604	0.0633626	0.611761	NA	169822
	ebi-a-GCST004614	Granulocyte count	Weighted mode	127	-0.0485209	0.0696441	0.487276	NA	169822
	ebi-a-GCST004619	Reticulocyte fraction of red cells	Weighted median	150	-0.0517165	0.0416677	0.214545	NA	170690
	ebi-a-GCST004619	Reticulocyte fraction of red cells	Weighted mode	150	-0.0925278	0.046666	0.0492319	NA	170690
	ebi-a-GCST004621	Sum basophil neutrophil counts	Weighted median	146	0.0463906	0.0465527	0.318998	NA	171529
	ebi-a-GCST004621	Sum basophil neutrophil counts	Weighted mode	146	0.0275505	0.0601874	0.647821	NA	171529
	ebi-a-GCST004623	Neutrophil percentage of granulocytes	Weighted median	119	0.0321858	0.0614283	0.600308	NA	170672
	ebi-a-GCST004623	Neutrophil percentage of granulocytes	Weighted mode	119	0.0800899	0.0972149	0.41169	NA	170672
	ebi-a-GCST004624	Sum eosinophil basophil counts	Weighted median	141	-0.0947244	0.0511145	0.0638562	NA	171771
	ebi-a-GCST004624	Sum eosinophil basophil counts	Weighted mode	141	-0.126501	0.0847307	0.137692	NA	171771
	ebi-a-GCST004626	Myeloid white cell count	Weighted median	124	-0.0385068	0.0622292	0.536055	NA	169219
	ebi-a-GCST004626	Myeloid white cell count	Weighted mode	124	-0.0431409	0.0720488	0.550425	NA	169219
	ebi-a-GCST004732	Heart rate variability traits (pvRSA/HF)	Weighted median	5	0.019492	0.0703844	0.781829	NA	24088
	ebi-a-GCST004732	Heart rate variability traits (pvRSA/HF)	Weighted mode	5	0.0227784	0.0774467	0.7833	NA	24088
	ebi-a-GCST004733	Heart rate variability traits (RMSSD)	Weighted median	5	0.0969322	0.14768	0.511589	NA	26523
	ebi-a-GCST004733	Heart rate variability traits (RMSSD)	Weighted mode	5	0.0819384	0.17198	0.658617	NA	26523
	ebi-a-GCST004734	Heart rate variability traits (SDNN)	Weighted median	5	0.116809	0.250422	0.640894	NA	27850
	ebi-a-GCST004734	Heart rate variability traits (SDNN)	Weighted mode	5	0.11595	0.312384	0.729328	NA	27850
	ebi-a-GCST005180	Homeostasis model assessment of beta-cell function	Weighted median	3	0.120081	0.243383	0.621742	NA	36466
	ebi-a-GCST005180	Homeostasis model assessment of beta-cell function	Weighted mode	3	0.177626	0.279189	0.589729	NA	36466
	ebi-a-GCST005314	Offspring birth weight	Weighted median	10	0.229688	0.162756	0.158173	NA	68258
	ebi-a-GCST005314	Offspring birth weight	Weighted mode	10	0.13966	0.307704	0.660664	NA	68258
	ebi-a-GCST005348	Total body bone mineral density	Weighted median	76	0.0311436	0.042133	0.459801	NA	56284
	ebi-a-GCST005348	Total body bone mineral density	Weighted mode	76	0.0267984	0.0694526	0.700699	NA	56284
	ebi-a-GCST005350	Total body bone mineral density (age 45-60)	Weighted median	20	0.0144275	0.0471659	0.759689	NA	18805
	ebi-a-GCST005350	Total body bone mineral density (age 45-60)	Weighted mode	20	0.0511991	0.0785078	0.522114	NA	18805
	ebi-a-GCST006099	Accelerometer-based physical activity measurement (average acceleration)	Weighted median	6	-0.0090425	0.0332353	0.785564	NA	91084
	ebi-a-GCST006099	Accelerometer-based physical activity measurement (average acceleration)	Weighted mode	6	-0.00522654	0.0355857	0.888971	NA	91084
	ebi-a-GCST006366	Central corneal thickness	Weighted median	24	0.000422605	0.00123057	0.731282	NA	17803
	ebi-a-GCST006366	Central corneal thickness	Weighted mode	24	0.000689168	0.00164709	0.679524	NA	17803
	ebi-a-GCST006572	Cognitive performance	Weighted median	131	-0.26163	0.0831213	0.00164635	NA	257841
	ebi-a-GCST006572	Cognitive performance	Weighted mode	131	-0.35309	0.204345	0.0863787	NA	257841
	ebi-a-GCST006586	Urinary albumin excretion	Weighted median	33	0.0782355	0.265019	0.767836	NA	382500
	ebi-a-GCST006586	Urinary albumin excretion	Weighted mode	33	0.0990076	0.349706	0.778911	NA	382500
	ebi-a-GCST006677	Acute insulin response (insulin secretion adjusted)	Weighted median	3	-0.0283463	0.0494601	0.566567	NA	2087
	ebi-a-GCST006677	Acute insulin response (insulin secretion adjusted)	Weighted mode	3	-0.0755317	0.0528848	0.289415	NA	2087
	ebi-a-GCST006678	Acute insulin response (insulin secretion and BMI adjusted)	Weighted median	3	-0.0274772	0.0464238	0.553933	NA	2087
	ebi-a-GCST006678	Acute insulin response (insulin secretion and BMI adjusted)	Weighted mode	3	-0.0764924	0.0574229	0.314345	NA	2087
	ebi-a-GCST006697	Parental longevity (combined parental attained age, Martingale residuals)	Weighted median	7	-0.719253	0.302653	0.0174779	NA	389166
	ebi-a-GCST006697	Parental longevity (combined parental attained age, Martingale residuals)	Weighted mode	7	-0.771168	0.270096	0.0289848	NA	389166
	ebi-a-GCST006700	Parental longevity (father's age at death)	Weighted median	5	1.67814	0.530391	0.00155635	NA	317652
	ebi-a-GCST006700	Parental longevity (father's age at death)	Weighted mode	5	1.8239	0.538612	0.0276241	NA	317652
	ebi-a-GCST006701	Parental longevity (father's attained age)	Weighted median	11	-0.542704	0.425662	0.202321	NA	415311
	ebi-a-GCST006701	Parental longevity (father's attained age)	Weighted mode	11	-0.978237	0.382109	0.0283684	NA	415311
	ebi-a-GCST006702	Parental longevity (combined parental age at death)	Weighted median	6	1.15054	0.331032	0.000509652	NA	208118
	ebi-a-GCST006702	Parental longevity (combined parental age at death)	Weighted mode	6	1.30022	0.368928	0.0168414	NA	208118
	ebi-a-GCST006979	Heel bone mineral density	Weighted median	458	-0.0187398	0.0509794	0.713175	NA	426824
	ebi-a-GCST006979	Heel bone mineral density	Weighted mode	458	-0.0131891	0.0461846	0.775334	NA	426824
	ebi-a-GCST007429	Lung function (FVC)	Weighted median	225	0.0102688	0.0718439	0.886343	NA	321047
	ebi-a-GCST007429	Lung function (FVC)	Weighted mode	225	0.177848	0.184894	0.337142	NA	321047
	ebi-a-GCST007430	Peak expiratory flow	Weighted median	175	0.110089	0.0701057	0.116338	NA	321047
	ebi-a-GCST007430	Peak expiratory flow	Weighted mode	175	0.121209	0.141589	0.39314	NA	321047
	ebi-a-GCST007431	Lung function (FEV1/FVC)	Weighted median	274	0.0762715	0.0564408	0.176582	NA	321047
	ebi-a-GCST007431	Lung function (FEV1/FVC)	Weighted mode	274	0.155984	0.111222	0.161915	NA	321047
	ebi-a-GCST007432	FEV1	Weighted median	242	-0.0438591	0.0709069	0.536216	NA	321047
	ebi-a-GCST007432	FEV1	Weighted mode	242	0.0305081	0.17437	0.861257	NA	321047
	ebi-a-GCST008403	Arterial stiffness index	Weighted median	4	0.166983	0.271347	0.5383	NA	127121
	ebi-a-GCST008403	Arterial stiffness index	Weighted mode	4	0.158118	0.33895	0.67265	NA	127121
	ebi-a-GCST90000025	Appendicular lean mass	Weighted median	567	0.0167408	0.0440594	0.703976	NA	450243
	ebi-a-GCST90000025	Appendicular lean mass	Weighted mode	567	0.0470855	0.0951896	0.621039	NA	450243
	ebi-a-GCST90000618	Serum 25-Hydroxyvitamin D levels	Weighted median	112	-0.14729	0.0860122	0.0868181	NA	496946
	ebi-a-GCST90000618	Serum 25-Hydroxyvitamin D levels	Weighted mode	112	-0.160507	0.0810131	0.0500368	NA	496946
	ebi-a-GCST90001399	IgD- CD27- B cell %B cell	Weighted median	3	-0.0585794	0.0324819	0.0713175	NA	3657
	ebi-a-GCST90001399	IgD- CD27- B cell %B cell	Weighted mode	3	-0.0583455	0.0345595	0.233417	NA	3657
	ebi-a-GCST90001432	Unswitched memory B cell %lymphocyte	Weighted median	3	0.155219	0.0830377	0.0615863	NA	3656
	ebi-a-GCST90001432	Unswitched memory B cell %lymphocyte	Weighted mode	3	0.158154	0.0920947	0.228064	NA	3656
	ebi-a-GCST90001451	CD62L- monocyte %monocyte	Weighted median	4	-0.0338252	0.033668	0.315056	NA	3042
	ebi-a-GCST90001451	CD62L- monocyte %monocyte	Weighted mode	4	-0.0597336	0.0392566	0.225458	NA	3042
	ebi-a-GCST90001458	Myeloid Dendritic Cell Absolute Count	Weighted median	3	0.0115043	0.030178	0.703045	NA	3387
	ebi-a-GCST90001458	Myeloid Dendritic Cell Absolute Count	Weighted mode	3	0.00295422	0.0348253	0.940124	NA	3387
	ebi-a-GCST90001461	Dendritic Cell Absolute Count	Weighted median	3	0.00810922	0.0316593	0.797842	NA	3374
	ebi-a-GCST90001461	Dendritic Cell Absolute Count	Weighted mode	3	-0.00103803	0.0352786	0.979199	NA	3374
	ebi-a-GCST90001462	CD62L- Dendritic Cell Absolute Count	Weighted median	4	0.00332525	0.0261754	0.898911	NA	3387
	ebi-a-GCST90001462	CD62L- Dendritic Cell Absolute Count	Weighted mode	4	0.00191059	0.028526	0.950814	NA	3387
	ebi-a-GCST90001463	CD62L- Dendritic Cell %Dendritic Cell	Weighted median	4	0.00364658	0.0266173	0.891031	NA	3410
	ebi-a-GCST90001463	CD62L- Dendritic Cell %Dendritic Cell	Weighted mode	4	0.00314719	0.0257998	0.910623	NA	3410
	ebi-a-GCST90001464	CD86+ myeloid Dendritic Cell Absolute Count	Weighted median	4	0.00293672	0.02431	0.903847	NA	3387
	ebi-a-GCST90001464	CD86+ myeloid Dendritic Cell Absolute Count	Weighted mode	4	0.00206014	0.0253616	0.940374	NA	3387
	ebi-a-GCST90001465	CD86+ myeloid Dendritic Cell %Dendritic Cell	Weighted median	4	0.00256609	0.0248603	0.917788	NA	3410
	ebi-a-GCST90001465	CD86+ myeloid Dendritic Cell %Dendritic Cell	Weighted mode	4	0.0016817	0.0273269	0.9548	NA	3410
	ebi-a-GCST90001468	CD62L- myeloid Dendritic Cell Absolute Count	Weighted median	6	0.00667798	0.0235714	0.77694	NA	3387
	ebi-a-GCST90001468	CD62L- myeloid Dendritic Cell Absolute Count	Weighted mode	6	0.00631461	0.0249164	0.810025	NA	3387
	ebi-a-GCST90001469	CD62L- myeloid Dendritic Cell %Dendritic Cell	Weighted median	6	0.000996327	0.0237896	0.966594	NA	3410
	ebi-a-GCST90001469	CD62L- myeloid Dendritic Cell %Dendritic Cell	Weighted mode	6	0.000317117	0.0268219	0.991024	NA	3410
	ebi-a-GCST90001472	CD62L- CD86+ myeloid Dendritic Cell Absolute Count	Weighted median	5	0.00139255	0.021617	0.948636	NA	3387
	ebi-a-GCST90001472	CD62L- CD86+ myeloid Dendritic Cell Absolute Count	Weighted mode	5	0.000680673	0.0225666	0.977382	NA	3387
	ebi-a-GCST90001473	CD62L- CD86+ myeloid Dendritic Cell %Dendritic Cell	Weighted median	6	0.00242017	0.0216642	0.911051	NA	3410
	ebi-a-GCST90001473	CD62L- CD86+ myeloid Dendritic Cell %Dendritic Cell	Weighted mode	6	0.00119783	0.0220955	0.958866	NA	3410
	ebi-a-GCST90001480	Resting CD4 regulatory T cell Absolute Count	Weighted median	4	0.0163591	0.0246305	0.506574	NA	3405
	ebi-a-GCST90001480	Resting CD4 regulatory T cell Absolute Count	Weighted mode	4	0.0165552	0.0272968	0.587007	NA	3405
	ebi-a-GCST90001481	Resting CD4 regulatory T cell %CD4 regulatory T cell	Weighted median	9	0.0104571	0.0146265	0.474644	NA	3437
	ebi-a-GCST90001481	Resting CD4 regulatory T cell %CD4 regulatory T cell	Weighted mode	9	0.00892918	0.0138772	0.53794	NA	3437
	ebi-a-GCST90001482	Resting CD4 regulatory T cell %CD4+ T cell	Weighted median	5	0.0122104	0.0174307	0.483609	NA	3437
	ebi-a-GCST90001482	Resting CD4 regulatory T cell %CD4+ T cell	Weighted mode	5	0.0120384	0.018285	0.546264	NA	3437
	ebi-a-GCST90001483	CD39+ resting CD4 regulatory T cell Absolute Count	Weighted median	9	0.0119203	0.0176287	0.498923	NA	3405
	ebi-a-GCST90001483	CD39+ resting CD4 regulatory T cell Absolute Count	Weighted mode	9	0.0134147	0.0189918	0.500026	NA	3405
	ebi-a-GCST90001484	CD39+ resting CD4 regulatory T cell %resting CD4 regulatory T cell	Weighted median	6	0.0164932	0.0241554	0.494735	NA	3437
	ebi-a-GCST90001484	CD39+ resting CD4 regulatory T cell %resting CD4 regulatory T cell	Weighted mode	6	0.0205511	0.0312357	0.539658	NA	3437
	ebi-a-GCST90001485	CD39+ resting CD4 regulatory T cell %CD4 regulatory T cell	Weighted median	11	0.00720045	0.0114076	0.527911	NA	3437
	ebi-a-GCST90001485	CD39+ resting CD4 regulatory T cell %CD4 regulatory T cell	Weighted mode	11	0.00935734	0.0108966	0.410598	NA	3437
	ebi-a-GCST90001487	Activated CD4 regulatory T cell %CD4 regulatory T cell	Weighted median	3	-0.0271646	0.0283627	0.338186	NA	3437
	ebi-a-GCST90001487	Activated CD4 regulatory T cell %CD4 regulatory T cell	Weighted mode	3	-0.0213145	0.0278896	0.524576	NA	3437
	ebi-a-GCST90001489	CD39+ activated CD4 regulatory T cell Absolute Count	Weighted median	4	-0.0178465	0.0303797	0.556904	NA	3405
	ebi-a-GCST90001489	CD39+ activated CD4 regulatory T cell Absolute Count	Weighted mode	4	-0.0196967	0.0333854	0.596694	NA	3405
	ebi-a-GCST90001491	CD39+ activated CD4 regulatory T cell %CD4 regulatory T cell	Weighted median	6	-0.00275105	0.0121171	0.820394	NA	3437
	ebi-a-GCST90001491	CD39+ activated CD4 regulatory T cell %CD4 regulatory T cell	Weighted mode	6	-0.00146364	0.0125456	0.911666	NA	3437
	ebi-a-GCST90001493	Secreting CD4 regulatory T cell %CD4 regulatory T cell	Weighted median	5	-0.0212063	0.0140767	0.131942	NA	3437
	ebi-a-GCST90001493	Secreting CD4 regulatory T cell %CD4 regulatory T cell	Weighted mode	5	-0.021357	0.013535	0.189725	NA	3437
	ebi-a-GCST90001494	Secreting CD4 regulatory T cell %CD4+ T cell	Weighted median	4	-0.0254809	0.0167898	0.129104	NA	3437
	ebi-a-GCST90001494	Secreting CD4 regulatory T cell %CD4+ T cell	Weighted mode	4	-0.0258396	0.0162617	0.210277	NA	3437
	ebi-a-GCST90001495	CD39+ secreting CD4 regulatory T cell Absolute Count	Weighted median	5	0.000704854	0.0109257	0.948561	NA	3405
	ebi-a-GCST90001495	CD39+ secreting CD4 regulatory T cell Absolute Count	Weighted mode	5	0.00287772	0.0129769	0.835364	NA	3405
	ebi-a-GCST90001496	CD39+ secreting CD4 regulatory T cell %secreting CD4 regulatory T cell	Weighted median	5	-0.000792615	0.0110544	0.94284	NA	3437
	ebi-a-GCST90001496	CD39+ secreting CD4 regulatory T cell %secreting CD4 regulatory T cell	Weighted mode	5	0.000789561	0.0115477	0.948769	NA	3437
	ebi-a-GCST90001497	CD39+ secreting CD4 regulatory T cell %CD4 regulatory T cell	Weighted median	7	-0.00175971	0.0110965	0.873998	NA	3437
	ebi-a-GCST90001497	CD39+ secreting CD4 regulatory T cell %CD4 regulatory T cell	Weighted mode	7	-0.000372993	0.0120213	0.976254	NA	3437
	ebi-a-GCST90001499	Activated & resting CD4 regulatory T cell %CD4 regulatory T cell	Weighted median	5	0.0209898	0.0140557	0.13535	NA	3437
	ebi-a-GCST90001499	Activated & resting CD4 regulatory T cell %CD4 regulatory T cell	Weighted mode	5	0.0215532	0.013412	0.18333	NA	3437
	ebi-a-GCST90001500	Activated & resting CD4 regulatory T cell %CD4+ T cell	Weighted median	3	0.0150439	0.0221011	0.496069	NA	3437
	ebi-a-GCST90001500	Activated & resting CD4 regulatory T cell %CD4+ T cell	Weighted mode	3	0.0152377	0.023415	0.581973	NA	3437
	ebi-a-GCST90001502	Activated & secreting CD4 regulatory T cell %CD4 regulatory T cell	Weighted median	7	-0.0205629	0.0141431	0.145968	NA	3437
	ebi-a-GCST90001502	Activated & secreting CD4 regulatory T cell %CD4 regulatory T cell	Weighted mode	7	-0.0202683	0.0139784	0.19725	NA	3437
	ebi-a-GCST90001503	Activated & secreting CD4 regulatory T cell %CD4+ T cell	Weighted median	6	-0.0234063	0.0171603	0.172572	NA	3437
	ebi-a-GCST90001503	Activated & secreting CD4 regulatory T cell %CD4+ T cell	Weighted mode	6	-0.0218716	0.0159984	0.229845	NA	3437
	ebi-a-GCST90001508	CD25++ CD45RA+ CD4 not regulatory T cell %CD4+ T cell	Weighted median	3	0.0113701	0.0279079	0.683703	NA	3437
	ebi-a-GCST90001508	CD25++ CD45RA+ CD4 not regulatory T cell %CD4+ T cell	Weighted mode	3	0.0127065	0.0314698	0.725463	NA	3437
	ebi-a-GCST90001509	CD25++ CD45RA+ CD4 not regulatory T cell %T cell	Weighted median	3	0.011007	0.0292696	0.706875	NA	3437
	ebi-a-GCST90001509	CD25++ CD45RA+ CD4 not regulatory T cell %T cell	Weighted mode	3	0.0133789	0.0309593	0.707766	NA	3437
	ebi-a-GCST90001526	CD33dim HLA DR+ CD11b+ %CD33dim HLA DR+	Weighted median	3	0.00801344	0.0179327	0.654974	NA	1858
	ebi-a-GCST90001526	CD33dim HLA DR+ CD11b+ %CD33dim HLA DR+	Weighted mode	3	0.00709095	0.0209209	0.766932	NA	1858
	ebi-a-GCST90001528	CD33dim HLA DR+ CD11b- %CD33dim HLA DR+	Weighted median	3	-0.00806838	0.0177587	0.649589	NA	1858
	ebi-a-GCST90001528	CD33dim HLA DR+ CD11b- %CD33dim HLA DR+	Weighted mode	3	-0.00715819	0.021049	0.766197	NA	1858
	ebi-a-GCST90001531	CD33dim HLA DR- Absolute Count	Weighted median	3	0.000288452	0.014431	0.984053	NA	1856
	ebi-a-GCST90001531	CD33dim HLA DR- Absolute Count	Weighted mode	3	-0.00336369	0.0174945	0.865283	NA	1856
	ebi-a-GCST90001532	Basophil Absolute Count	Weighted median	3	0.000627739	0.0146705	0.96587	NA	1857
	ebi-a-GCST90001532	Basophil Absolute Count	Weighted mode	3	-0.00344779	0.016084	0.850135	NA	1857
	ebi-a-GCST90001533	Basophil %CD33dim HLA DR- CD66b-	Weighted median	3	0.0255348	0.0219283	0.244234	NA	1857
	ebi-a-GCST90001533	Basophil %CD33dim HLA DR- CD66b-	Weighted mode	3	0.03034	0.0230689	0.318995	NA	1857
	ebi-a-GCST90001535	CD45RA- CD4+ T cell %CD4+ T cell	Weighted median	3	-0.0194981	0.0242962	0.422254	NA	3427
	ebi-a-GCST90001535	CD45RA- CD4+ T cell %CD4+ T cell	Weighted mode	3	-0.00333297	0.0297872	0.921126	NA	3427
	ebi-a-GCST90001555	Effector Memory CD8+ T cell %CD8+ T cell	Weighted median	4	-0.0122917	0.0267178	0.645476	NA	3427
	ebi-a-GCST90001555	Effector Memory CD8+ T cell %CD8+ T cell	Weighted mode	4	-0.0215742	0.0313399	0.540661	NA	3427
	ebi-a-GCST90001558	Terminally Differentiated CD8+ T cell %CD8+ T cell	Weighted median	3	-0.00672942	0.0292045	0.817762	NA	3427
	ebi-a-GCST90001558	Terminally Differentiated CD8+ T cell %CD8+ T cell	Weighted mode	3	-0.00188194	0.030404	0.956274	NA	3427
	ebi-a-GCST90001561	CD45RA+ CD8+ T cell %CD8+ T cell	Weighted median	5	0.0175714	0.0166037	0.289928	NA	3427
	ebi-a-GCST90001561	CD45RA+ CD8+ T cell %CD8+ T cell	Weighted mode	5	0.0198816	0.0155742	0.270829	NA	3427
	ebi-a-GCST90001569	Effector Memory CD4-CD8- T cell Absolute Count	Weighted median	3	0.0208284	0.0561209	0.710537	NA	3395
	ebi-a-GCST90001569	Effector Memory CD4-CD8- T cell Absolute Count	Weighted mode	3	0.00566925	0.0686969	0.941745	NA	3395
	ebi-a-GCST90001570	Effector Memory CD4-CD8- T cell %CD4-CD8- T cell	Weighted median	5	-0.00818719	0.0251091	0.744376	NA	3427
	ebi-a-GCST90001570	Effector Memory CD4-CD8- T cell %CD4-CD8- T cell	Weighted mode	5	-0.0110185	0.0265478	0.699406	NA	3427
	ebi-a-GCST90001571	Effector Memory CD4-CD8- T cell %T cell	Weighted median	3	-0.00200071	0.0564532	0.971729	NA	3427
	ebi-a-GCST90001571	Effector Memory CD4-CD8- T cell %T cell	Weighted mode	3	-0.0145811	0.0672324	0.848417	NA	3427
	ebi-a-GCST90001574	Terminally Differentiated CD4-CD8- T cell %T cell	Weighted median	4	0.0489116	0.0335666	0.145075	NA	3427
	ebi-a-GCST90001574	Terminally Differentiated CD4-CD8- T cell %T cell	Weighted mode	4	0.0333416	0.036267	0.425718	NA	3427
	ebi-a-GCST90001580	CD14+ CD16+ monocyte Absolute Count	Weighted median	3	-0.0110365	0.0305831	0.718198	NA	3629
	ebi-a-GCST90001580	CD14+ CD16+ monocyte Absolute Count	Weighted mode	3	-0.00404421	0.0347668	0.918023	NA	3629
	ebi-a-GCST90001581	CD14- CD16- Absolute Count	Weighted median	4	0.00673351	0.0476414	0.887604	NA	3629
	ebi-a-GCST90001581	CD14- CD16- Absolute Count	Weighted mode	4	-0.00498293	0.0640884	0.942922	NA	3629
	ebi-a-GCST90001582	CD14+ CD16- monocyte Absolute Count	Weighted median	3	0.0227038	0.0602331	0.706223	NA	3629
	ebi-a-GCST90001582	CD14+ CD16- monocyte Absolute Count	Weighted mode	3	0.029622	0.0734955	0.725918	NA	3629
	ebi-a-GCST90001585	CD14+ CD16+ monocyte %monocyte	Weighted median	3	-0.0103569	0.0285145	0.716443	NA	3629
	ebi-a-GCST90001585	CD14+ CD16+ monocyte %monocyte	Weighted mode	3	-0.00424633	0.0284666	0.895104	NA	3629
	ebi-a-GCST90001613	CD4-CD8- T cell %leukocyte	Weighted median	3	-0.0115883	0.0487153	0.811976	NA	3668
	ebi-a-GCST90001613	CD4-CD8- T cell %leukocyte	Weighted mode	3	-0.00341348	0.0554309	0.956497	NA	3668
	ebi-a-GCST90001618	HLA DR+ T cell Absolute Count	Weighted median	3	0.00331759	0.0317607	0.916808	NA	3580
	ebi-a-GCST90001618	HLA DR+ T cell Absolute Count	Weighted mode	3	0.0163859	0.0310267	0.650158	NA	3580
	ebi-a-GCST90001621	Natural Killer T Absolute Count	Weighted median	4	-0.0236225	0.0507457	0.641569	NA	3653
	ebi-a-GCST90001621	Natural Killer T Absolute Count	Weighted mode	4	-0.00698756	0.0733164	0.93008	NA	3653
	ebi-a-GCST90001622	Natural Killer T %T cell	Weighted median	6	-0.00753078	0.0461467	0.870367	NA	3669
	ebi-a-GCST90001622	Natural Killer T %T cell	Weighted mode	6	0.0196265	0.0693694	0.788572	NA	3669
	ebi-a-GCST90001623	Natural Killer T %lymphocyte	Weighted median	6	0.0108413	0.0464754	0.815552	NA	3669
	ebi-a-GCST90001623	Natural Killer T %lymphocyte	Weighted mode	6	0.0196864	0.0677174	0.782943	NA	3669
	ebi-a-GCST90001628	HLA DR+ CD8+ T cell %T cell	Weighted median	3	0.00929383	0.0292225	0.750457	NA	3595
	ebi-a-GCST90001628	HLA DR+ CD8+ T cell %T cell	Weighted mode	3	0.0163737	0.0296778	0.636555	NA	3595
	ebi-a-GCST90001633	CD8dim Natural Killer T Absolute Count	Weighted median	6	0.0207291	0.0427585	0.627821	NA	3652
	ebi-a-GCST90001633	CD8dim Natural Killer T Absolute Count	Weighted mode	6	0.0246377	0.0529395	0.661216	NA	3652
	ebi-a-GCST90001634	CD8dim Natural Killer T %T cell	Weighted median	6	0.0150118	0.0401683	0.70861	NA	3668
	ebi-a-GCST90001634	CD8dim Natural Killer T %T cell	Weighted mode	6	0.032084	0.0549616	0.584728	NA	3668
	ebi-a-GCST90001635	CD8dim Natural Killer T %lymphocyte	Weighted median	7	0.0216129	0.0399755	0.588746	NA	3668
	ebi-a-GCST90001635	CD8dim Natural Killer T %lymphocyte	Weighted mode	7	0.030432	0.0522454	0.581456	NA	3668
	ebi-a-GCST90001637	CD4-CD8- Natural Killer T %T cell	Weighted median	6	-0.0150381	0.0389163	0.699184	NA	3668
	ebi-a-GCST90001637	CD4-CD8- Natural Killer T %T cell	Weighted mode	6	0.00849605	0.0470285	0.863731	NA	3668
	ebi-a-GCST90001638	CD4-CD8- Natural Killer T %lymphocyte	Weighted median	7	-0.0013694	0.036839	0.970347	NA	3668
	ebi-a-GCST90001638	CD4-CD8- Natural Killer T %lymphocyte	Weighted mode	7	0.0207941	0.0527363	0.70699	NA	3668
	ebi-a-GCST90001643	B cell %CD3- lymphocyte	Weighted median	3	0.0352467	0.02234	0.114625	NA	3669
	ebi-a-GCST90001643	B cell %CD3- lymphocyte	Weighted mode	3	0.0368625	0.0217497	0.232188	NA	3669
	ebi-a-GCST90001646	Natural Killer %CD3- lymphocyte	Weighted median	4	-0.0363401	0.023001	0.114121	NA	3669
	ebi-a-GCST90001646	Natural Killer %CD3- lymphocyte	Weighted mode	4	-0.0352925	0.0211808	0.194254	NA	3669
	ebi-a-GCST90001648	HLA DR+ Natural Killer Absolute Count	Weighted median	3	-0.00246738	0.0282714	0.930453	NA	3580
	ebi-a-GCST90001648	HLA DR+ Natural Killer Absolute Count	Weighted mode	3	-0.00546281	0.0295452	0.870361	NA	3580
	ebi-a-GCST90001649	HLA DR+ Natural Killer %Natural Killer	Weighted median	7	-0.00446159	0.0252683	0.859847	NA	3596
	ebi-a-GCST90001649	HLA DR+ Natural Killer %Natural Killer	Weighted mode	7	-0.00105982	0.0292857	0.972306	NA	3596
	ebi-a-GCST90001650	HLA DR+ Natural Killer %CD3- lymphocyte	Weighted median	4	-0.00205101	0.027124	0.939725	NA	3596
	ebi-a-GCST90001650	HLA DR+ Natural Killer %CD3- lymphocyte	Weighted mode	4	-0.00157154	0.0287618	0.959861	NA	3596
	ebi-a-GCST90001658	CD39+ CD4+ T cell %T cell	Weighted median	6	-0.00218719	0.0108319	0.839979	NA	3440
	ebi-a-GCST90001658	CD39+ CD4+ T cell %T cell	Weighted mode	6	-0.00106844	0.0112574	0.928073	NA	3440
	ebi-a-GCST90001659	CD39+ CD4+ T cell %CD4+ T cell	Weighted median	6	-0.00214103	0.0106611	0.840833	NA	3440
	ebi-a-GCST90001659	CD39+ CD4+ T cell %CD4+ T cell	Weighted mode	6	-0.00186447	0.0109618	0.871608	NA	3440
	ebi-a-GCST90001660	CD39+ CD4+ T cell Absolute Count	Weighted median	5	-0.0303891	0.0269423	0.259349	NA	3408
	ebi-a-GCST90001660	CD39+ CD4+ T cell Absolute Count	Weighted mode	5	-0.0295242	0.0285101	0.3589	NA	3408
	ebi-a-GCST90001664	CD28+ CD45RA+ CD8dim T cell %T cell	Weighted median	5	0.0262755	0.018046	0.145383	NA	3440
	ebi-a-GCST90001664	CD28+ CD45RA+ CD8dim T cell %T cell	Weighted mode	5	0.0262769	0.0176392	0.210549	NA	3440
	ebi-a-GCST90001665	CD28+ CD45RA+ CD8dim T cell %CD8dim T cell	Weighted median	4	0.0171742	0.0198934	0.387968	NA	3440
	ebi-a-GCST90001665	CD28+ CD45RA+ CD8dim T cell %CD8dim T cell	Weighted mode	4	0.00384284	0.0205884	0.863843	NA	3440
	ebi-a-GCST90001666	CD28+ CD45RA+ CD8dim T cell Absolute Count	Weighted median	5	0.00122824	0.0149516	0.934529	NA	3408
	ebi-a-GCST90001666	CD28+ CD45RA+ CD8dim T cell Absolute Count	Weighted mode	5	-0.000710448	0.0156051	0.96587	NA	3408
	ebi-a-GCST90001670	CD39+ CD8+ T cell %T cell	Weighted median	6	0.00120124	0.0110886	0.913733	NA	3440
	ebi-a-GCST90001670	CD39+ CD8+ T cell %T cell	Weighted mode	6	0.000770673	0.0113779	0.948623	NA	3440
	ebi-a-GCST90001671	CD39+ CD8+ T cell %CD8+ T cell	Weighted median	5	0.00961514	0.0318962	0.763071	NA	3440
	ebi-a-GCST90001671	CD39+ CD8+ T cell %CD8+ T cell	Weighted mode	5	0.00435633	0.0410147	0.920526	NA	3440
	ebi-a-GCST90001672	CD39+ CD8+ T cell Absolute Count	Weighted median	5	0.00130587	0.0114031	0.908827	NA	3408
	ebi-a-GCST90001672	CD39+ CD8+ T cell Absolute Count	Weighted mode	5	0.000430035	0.0106025	0.969591	NA	3408
	ebi-a-GCST90001681	CD25++ CD8+ T cell Absolute Count	Weighted median	3	-0.0455609	0.0423487	0.281993	NA	3130
	ebi-a-GCST90001681	CD25++ CD8+ T cell Absolute Count	Weighted mode	3	-0.03975	0.0365257	0.390142	NA	3130
	ebi-a-GCST90001692	CD28+ CD45RA- CD8+ T cell %CD8+ T cell	Weighted median	4	-0.0219113	0.0200062	0.273418	NA	3440
	ebi-a-GCST90001692	CD28+ CD45RA- CD8+ T cell %CD8+ T cell	Weighted mode	4	-0.0124868	0.0191331	0.560544	NA	3440
	ebi-a-GCST90001696	CD45RA- CD28- CD8+ T cell %CD8+ T cell	Weighted median	5	0.000976176	0.00084575	0.248412	NA	3425
	ebi-a-GCST90001696	CD45RA- CD28- CD8+ T cell %CD8+ T cell	Weighted mode	5	0.00116745	0.000795545	0.216149	NA	3425
	ebi-a-GCST90001702	BAFF-R on CD24+ CD27+ B cell	Weighted median	8	0.018314	0.013888	0.187274	NA	3657
	ebi-a-GCST90001702	BAFF-R on CD24+ CD27+ B cell	Weighted mode	8	0.0179754	0.0141287	0.243911	NA	3657
	ebi-a-GCST90001703	BAFF-R on IgD+ CD24+ B cell	Weighted median	6	0.0176594	0.0139445	0.205366	NA	3657
	ebi-a-GCST90001703	BAFF-R on IgD+ CD24+ B cell	Weighted mode	6	0.0184361	0.015083	0.276063	NA	3657
	ebi-a-GCST90001704	BAFF-R on IgD+ CD24- B cell	Weighted median	10	0.0191864	0.0130718	0.142167	NA	3657
	ebi-a-GCST90001704	BAFF-R on IgD+ CD24- B cell	Weighted mode	10	0.0192413	0.0142609	0.210223	NA	3657
	ebi-a-GCST90001705	BAFF-R on IgD+ CD38- B cell	Weighted median	9	0.0199706	0.0134967	0.138963	NA	3645
	ebi-a-GCST90001705	BAFF-R on IgD+ CD38- B cell	Weighted mode	9	0.0187039	0.0146175	0.236562	NA	3645
	ebi-a-GCST90001706	BAFF-R on IgD+ CD38- naive B cell	Weighted median	8	0.021398	0.0128147	0.0949585	NA	1837
	ebi-a-GCST90001706	BAFF-R on IgD+ CD38- naive B cell	Weighted mode	8	0.020772	0.0135891	0.170214	NA	1837
	ebi-a-GCST90001707	BAFF-R on IgD+ CD38- unswitched memory B cell	Weighted median	7	0.0198129	0.0141896	0.162624	NA	1837
	ebi-a-GCST90001707	BAFF-R on IgD+ CD38- unswitched memory B cell	Weighted mode	7	0.0199842	0.0134263	0.187208	NA	1837
	ebi-a-GCST90001708	BAFF-R on IgD+ CD38+ B cell	Weighted median	10	0.0192908	0.0139492	0.166684	NA	3656
	ebi-a-GCST90001708	BAFF-R on IgD+ CD38+ B cell	Weighted mode	10	0.0188621	0.0141671	0.215793	NA	3656
	ebi-a-GCST90001709	BAFF-R on IgD+ CD38dim B cell	Weighted median	10	0.0179973	0.0131662	0.171645	NA	3657
	ebi-a-GCST90001709	BAFF-R on IgD+ CD38dim B cell	Weighted mode	10	0.0173323	0.0139189	0.24449	NA	3657
	ebi-a-GCST90001710	BAFF-R on IgD- CD24- B cell	Weighted median	9	0.0204059	0.0143908	0.156197	NA	3657
	ebi-a-GCST90001710	BAFF-R on IgD- CD24- B cell	Weighted mode	9	0.0204339	0.0151286	0.213758	NA	3657
	ebi-a-GCST90001711	BAFF-R on IgD- CD27- B cell	Weighted median	9	0.0203597	0.0142755	0.15381	NA	3657
	ebi-a-GCST90001711	BAFF-R on IgD- CD27- B cell	Weighted mode	9	0.0199027	0.0146453	0.211223	NA	3657
	ebi-a-GCST90001712	BAFF-R on IgD- CD38- B cell	Weighted median	7	0.0171628	0.0139048	0.217088	NA	3657
	ebi-a-GCST90001712	BAFF-R on IgD- CD38- B cell	Weighted mode	7	0.0168187	0.0147508	0.297668	NA	3657
	ebi-a-GCST90001713	BAFF-R on IgD- CD38+ B cell	Weighted median	3	0.0548836	0.0374631	0.14292	NA	3659
	ebi-a-GCST90001713	BAFF-R on IgD- CD38+ B cell	Weighted mode	3	0.0556111	0.0371672	0.273253	NA	3659
	ebi-a-GCST90001715	BAFF-R on memory B cell	Weighted median	7	0.0182229	0.0134319	0.174881	NA	3657
	ebi-a-GCST90001715	BAFF-R on memory B cell	Weighted mode	7	0.0194787	0.0136315	0.202948	NA	3657
	ebi-a-GCST90001716	BAFF-R on naive-mature B cell	Weighted median	10	0.0191763	0.0135546	0.157143	NA	3657
	ebi-a-GCST90001716	BAFF-R on naive-mature B cell	Weighted mode	10	0.0190891	0.0140066	0.206048	NA	3657
	ebi-a-GCST90001717	BAFF-R on unswitched memory B cell	Weighted median	7	0.0182577	0.0141433	0.196737	NA	3657
	ebi-a-GCST90001717	BAFF-R on unswitched memory B cell	Weighted mode	7	0.0192651	0.0132776	0.19699	NA	3657
	ebi-a-GCST90001718	BAFF-R on switched memory B cell	Weighted median	9	0.017165	0.0138624	0.215626	NA	3657
	ebi-a-GCST90001718	BAFF-R on switched memory B cell	Weighted mode	9	0.0169268	0.0150881	0.294462	NA	3657
	ebi-a-GCST90001719	BAFF-R on IgD+ B cell	Weighted median	10	0.0184463	0.013014	0.15636	NA	3658
	ebi-a-GCST90001719	BAFF-R on IgD+ B cell	Weighted mode	10	0.0184815	0.0140608	0.22122	NA	3658
	ebi-a-GCST90001720	BAFF-R on transitional B cell	Weighted median	8	0.0207211	0.0146426	0.157031	NA	3655
	ebi-a-GCST90001720	BAFF-R on transitional B cell	Weighted mode	8	0.0195036	0.014709	0.226481	NA	3655
	ebi-a-GCST90001724	CD19 on IgD+ CD24+ B cell	Weighted median	3	-0.0239272	0.069961	0.732346	NA	3656
	ebi-a-GCST90001724	CD19 on IgD+ CD24+ B cell	Weighted mode	3	-0.0415074	0.0882909	0.684547	NA	3656
	ebi-a-GCST90001725	CD19 on IgD+ CD24- B cell	Weighted median	3	0.073319	0.0790863	0.353887	NA	3656
	ebi-a-GCST90001725	CD19 on IgD+ CD24- B cell	Weighted mode	3	0.0860706	0.0949039	0.460175	NA	3656
	ebi-a-GCST90001743	CD20 on B cell	Weighted median	4	0.0489029	0.0415771	0.239515	NA	3660
	ebi-a-GCST90001743	CD20 on B cell	Weighted mode	4	0.0562472	0.0549009	0.380986	NA	3660
	ebi-a-GCST90001745	CD20 on CD24+ CD27+ B cell	Weighted median	4	0.0224441	0.0406881	0.581214	NA	3657
	ebi-a-GCST90001745	CD20 on CD24+ CD27+ B cell	Weighted mode	4	0.0469058	0.0469427	0.391328	NA	3657
	ebi-a-GCST90001747	CD20 on IgD+ CD24- B cell	Weighted median	4	0.0337749	0.0390203	0.386724	NA	3657
	ebi-a-GCST90001747	CD20 on IgD+ CD24- B cell	Weighted mode	4	0.0460798	0.0528803	0.447663	NA	3657
	ebi-a-GCST90001748	CD20 on IgD+ CD38- B cell	Weighted median	4	0.0164042	0.0497816	0.741761	NA	3645
	ebi-a-GCST90001748	CD20 on IgD+ CD38- B cell	Weighted mode	4	0.0619085	0.0677326	0.428106	NA	3645
	ebi-a-GCST90001751	CD20 on IgD+ CD38+ B cell	Weighted median	5	0.0193697	0.0377903	0.60826	NA	3657
	ebi-a-GCST90001751	CD20 on IgD+ CD38+ B cell	Weighted mode	5	0.0191596	0.0434197	0.681824	NA	3657
	ebi-a-GCST90001752	CD20 on IgD+ CD38dim B cell	Weighted median	7	0.0240511	0.034303	0.483217	NA	3657
	ebi-a-GCST90001752	CD20 on IgD+ CD38dim B cell	Weighted mode	7	0.0273245	0.0401525	0.521556	NA	3657
	ebi-a-GCST90001754	CD20 on IgD- CD27- B cell	Weighted median	4	0.0803843	0.0524937	0.125692	NA	3657
	ebi-a-GCST90001754	CD20 on IgD- CD27- B cell	Weighted mode	4	0.110896	0.0704184	0.213374	NA	3657
	ebi-a-GCST90001755	CD20 on IgD- CD38- B cell	Weighted median	3	0.0359852	0.0487878	0.460766	NA	3657
	ebi-a-GCST90001755	CD20 on IgD- CD38- B cell	Weighted mode	3	0.0631809	0.0566968	0.381081	NA	3657
	ebi-a-GCST90001757	CD20 on IgD- CD38dim B cell	Weighted median	6	0.000117093	0.0379048	0.997535	NA	3657
	ebi-a-GCST90001757	CD20 on IgD- CD38dim B cell	Weighted mode	6	0.0454278	0.0448878	0.357964	NA	3657
	ebi-a-GCST90001758	CD20 on memory B cell	Weighted median	3	0.0442983	0.0462015	0.337656	NA	3657
	ebi-a-GCST90001758	CD20 on memory B cell	Weighted mode	3	0.0543698	0.0527012	0.410654	NA	3657
	ebi-a-GCST90001759	CD20 on naive-mature B cell	Weighted median	6	0.0573243	0.037696	0.128335	NA	3657
	ebi-a-GCST90001759	CD20 on naive-mature B cell	Weighted mode	6	0.0605901	0.0511418	0.289357	NA	3657
	ebi-a-GCST90001760	CD20 on unswitched memory B cell	Weighted median	3	0.0408979	0.0514656	0.426808	NA	3657
	ebi-a-GCST90001760	CD20 on unswitched memory B cell	Weighted mode	3	0.0519512	0.055412	0.44745	NA	3657
	ebi-a-GCST90001761	CD20 on switched memory B cell	Weighted median	6	-0.00283947	0.0378216	0.940155	NA	3657
	ebi-a-GCST90001761	CD20 on switched memory B cell	Weighted mode	6	0.0340043	0.0419314	0.454248	NA	3657
	ebi-a-GCST90001762	CD20 on IgD+ B cell	Weighted median	5	0.0449783	0.0381652	0.238592	NA	3658
	ebi-a-GCST90001762	CD20 on IgD+ B cell	Weighted mode	5	0.0575116	0.0519338	0.330227	NA	3658
	ebi-a-GCST90001775	CD25 on B cell	Weighted median	3	0.0094891	0.044062	0.829488	NA	3660
	ebi-a-GCST90001775	CD25 on B cell	Weighted mode	3	0.00994749	0.0460396	0.848972	NA	3660
	ebi-a-GCST90001777	CD25 on CD24+ CD27+ B cell	Weighted median	3	-0.0180733	0.0329537	0.583386	NA	3657
	ebi-a-GCST90001777	CD25 on CD24+ CD27+ B cell	Weighted mode	3	-0.0174249	0.0366507	0.681344	NA	3657
	ebi-a-GCST90001779	CD25 on IgD+ CD24- B cell	Weighted median	3	-0.00102418	0.0409645	0.980054	NA	3657
	ebi-a-GCST90001779	CD25 on IgD+ CD24- B cell	Weighted mode	3	0.00130382	0.0425255	0.978325	NA	3657
	ebi-a-GCST90001784	CD25 on IgD+ CD38dim B cell	Weighted median	3	0.00432019	0.0398685	0.913709	NA	3657
	ebi-a-GCST90001784	CD25 on IgD+ CD38dim B cell	Weighted mode	3	0.00141254	0.0457152	0.978157	NA	3657
	ebi-a-GCST90001787	CD25 on IgD- CD38- B cell	Weighted median	3	-0.00597613	0.0375512	0.873554	NA	3657
	ebi-a-GCST90001787	CD25 on IgD- CD38- B cell	Weighted mode	3	-0.00252559	0.0380219	0.953082	NA	3657
	ebi-a-GCST90001789	CD25 on IgD- CD38dim B cell	Weighted median	3	0.00678966	0.0371256	0.85489	NA	3657
	ebi-a-GCST90001789	CD25 on IgD- CD38dim B cell	Weighted mode	3	0.00758744	0.0365911	0.854927	NA	3657
	ebi-a-GCST90001790	CD25 on memory B cell	Weighted median	3	-0.0184996	0.0320738	0.564087	NA	3657
	ebi-a-GCST90001790	CD25 on memory B cell	Weighted mode	3	-0.0178926	0.0373369	0.679065	NA	3657
	ebi-a-GCST90001791	CD25 on naive-mature B cell	Weighted median	5	0.00884483	0.0386062	0.818788	NA	3657
	ebi-a-GCST90001791	CD25 on naive-mature B cell	Weighted mode	5	0.00743036	0.0458536	0.879126	NA	3657
	ebi-a-GCST90001792	CD25 on unswitched memory B cell	Weighted median	3	-0.0229173	0.034418	0.505505	NA	3657
	ebi-a-GCST90001792	CD25 on unswitched memory B cell	Weighted mode	3	-0.0219616	0.0364568	0.60811	NA	3657
	ebi-a-GCST90001798	CD27 on CD24+ CD27+ B cell	Weighted median	10	0.0433091	0.0207103	0.0365113	NA	3657
	ebi-a-GCST90001798	CD27 on CD24+ CD27+ B cell	Weighted mode	10	0.0433884	0.0218731	0.078598	NA	3657
	ebi-a-GCST90001800	CD27 on IgD+ CD24+ B cell	Weighted median	6	0.0525595	0.0244342	0.0314714	NA	3656
	ebi-a-GCST90001800	CD27 on IgD+ CD24+ B cell	Weighted mode	6	0.0519093	0.0248481	0.0910078	NA	3656
	ebi-a-GCST90001801	CD27 on IgD+ CD38- unswitched memory B cell	Weighted median	5	0.0454481	0.020996	0.0304179	NA	1836
	ebi-a-GCST90001801	CD27 on IgD+ CD38- unswitched memory B cell	Weighted mode	5	0.0470669	0.022388	0.103381	NA	1836
	ebi-a-GCST90001802	CD27 on IgD- CD38- B cell	Weighted median	7	0.0528274	0.0251557	0.0357271	NA	3657
	ebi-a-GCST90001802	CD27 on IgD- CD38- B cell	Weighted mode	7	0.0541874	0.0293379	0.114263	NA	3657
	ebi-a-GCST90001804	CD27 on IgD- CD38dim B cell	Weighted median	8	0.0401565	0.01957	0.0401757	NA	3657
	ebi-a-GCST90001804	CD27 on IgD- CD38dim B cell	Weighted mode	8	0.0398296	0.0214766	0.106055	NA	3657
	ebi-a-GCST90001805	CD27 on memory B cell	Weighted median	7	0.0479091	0.0242349	0.0480574	NA	3657
	ebi-a-GCST90001805	CD27 on memory B cell	Weighted mode	7	0.0457357	0.0260578	0.12976	NA	3657
	ebi-a-GCST90001806	CD27 on unswitched memory B cell	Weighted median	10	0.0520416	0.0245631	0.0341169	NA	3656
	ebi-a-GCST90001806	CD27 on unswitched memory B cell	Weighted mode	10	0.0481945	0.0249541	0.0854903	NA	3656
	ebi-a-GCST90001808	CD27 on switched memory B cell	Weighted median	10	0.039034	0.0207048	0.0593937	NA	3657
	ebi-a-GCST90001808	CD27 on switched memory B cell	Weighted mode	10	0.0402504	0.0212938	0.0913016	NA	3657
	ebi-a-GCST90001813	CD38 on IgD+ CD38dim B cell	Weighted median	3	-0.0235288	0.0471772	0.617967	NA	3654
	ebi-a-GCST90001813	CD38 on IgD+ CD38dim B cell	Weighted mode	3	-0.0203864	0.0476362	0.710358	NA	3654
	ebi-a-GCST90001819	CD38 on transitional B cell	Weighted median	4	-0.0186055	0.046102	0.686527	NA	3657
	ebi-a-GCST90001819	CD38 on transitional B cell	Weighted mode	4	-0.0161623	0.0470474	0.753865	NA	3657
	ebi-a-GCST90001820	IgD on IgD+ CD24+ B cell	Weighted median	3	0.0806151	0.0610111	0.186395	NA	3656
	ebi-a-GCST90001820	IgD on IgD+ CD24+ B cell	Weighted mode	3	0.0875325	0.0716092	0.346075	NA	3656
	ebi-a-GCST90001821	IgD on IgD+ CD24- B cell	Weighted median	3	0.0301872	0.0448755	0.501147	NA	3656
	ebi-a-GCST90001821	IgD on IgD+ CD24- B cell	Weighted mode	3	0.0461686	0.0620168	0.53419	NA	3656
	ebi-a-GCST90001824	IgD on IgD+ CD38+ B cell	Weighted median	4	-0.0473301	0.0401288	0.238216	NA	3656
	ebi-a-GCST90001824	IgD on IgD+ CD38+ B cell	Weighted mode	4	-0.0443333	0.0430407	0.37877	NA	3656
	ebi-a-GCST90001825	IgD on IgD+ CD38dim B cell	Weighted median	3	0.0307884	0.0468804	0.511346	NA	3656
	ebi-a-GCST90001825	IgD on IgD+ CD38dim B cell	Weighted mode	3	0.0455659	0.0500705	0.458865	NA	3656
	ebi-a-GCST90001828	IgD on transitional B cell	Weighted median	4	-0.0773223	0.045473	0.0890555	NA	3657
	ebi-a-GCST90001828	IgD on transitional B cell	Weighted mode	4	-0.0765004	0.0484038	0.212134	NA	3657
	ebi-a-GCST90001829	BAFF-R on B cell	Weighted median	10	0.0179119	0.0135943	0.187638	NA	3660
	ebi-a-GCST90001829	BAFF-R on B cell	Weighted mode	10	0.0177633	0.0147287	0.258551	NA	3660
	ebi-a-GCST90001832	CD62L on CD62L+ plasmacytoid Dendritic Cell	Weighted median	3	-0.0117674	0.0356788	0.741539	NA	2872
	ebi-a-GCST90001832	CD62L on CD62L+ plasmacytoid Dendritic Cell	Weighted mode	3	-0.0753126	0.0400723	0.20095	NA	2872
	ebi-a-GCST90001838	CD3 on naive CD8+ T cell	Weighted median	6	0.0209129	0.0184134	0.256065	NA	2910
	ebi-a-GCST90001838	CD3 on naive CD8+ T cell	Weighted mode	6	0.0221543	0.0187284	0.290016	NA	2910
	ebi-a-GCST90001839	CD3 on Effector Memory CD8+ T cell	Weighted median	3	0.0249847	0.0322499	0.438504	NA	2912
	ebi-a-GCST90001839	CD3 on Effector Memory CD8+ T cell	Weighted mode	3	0.0427239	0.0355983	0.352951	NA	2912
	ebi-a-GCST90001841	CD3 on Central Memory CD4+ T cell	Weighted median	4	0.0103871	0.0212592	0.62513	NA	2912
	ebi-a-GCST90001841	CD3 on Central Memory CD4+ T cell	Weighted mode	4	0.0211092	0.0215815	0.40015	NA	2912
	ebi-a-GCST90001842	CD3 on Naive CD4+ T cell	Weighted median	4	0.00959209	0.0173428	0.580204	NA	2910
	ebi-a-GCST90001842	CD3 on Naive CD4+ T cell	Weighted mode	4	0.0177414	0.0179283	0.395334	NA	2910
	ebi-a-GCST90001845	CD3 on CD45RA- CD4+ T cell	Weighted median	3	0.00936466	0.0222693	0.674106	NA	2911
	ebi-a-GCST90001845	CD3 on CD45RA- CD4+ T cell	Weighted mode	3	0.0199728	0.0223179	0.465266	NA	2911
	ebi-a-GCST90001846	CD3 on Central Memory CD8+ T cell	Weighted median	3	0.0215334	0.0264158	0.414973	NA	2910
	ebi-a-GCST90001846	CD3 on Central Memory CD8+ T cell	Weighted mode	3	0.0362734	0.0287658	0.334484	NA	2910
	ebi-a-GCST90001851	CD3 on T cell	Weighted median	3	0.017219	0.0276486	0.533428	NA	2919
	ebi-a-GCST90001851	CD3 on T cell	Weighted mode	3	0.0231174	0.0289505	0.508328	NA	2919
	ebi-a-GCST90001853	CD3 on activated CD4 regulatory T cell	Weighted median	3	0.0129935	0.0182561	0.476629	NA	2919
	ebi-a-GCST90001853	CD3 on activated CD4 regulatory T cell	Weighted mode	3	0.0216451	0.0191303	0.375277	NA	2919
	ebi-a-GCST90001854	CD3 on CD39+ activated CD4 regulatory T cell	Weighted median	3	0.0115831	0.0191429	0.545122	NA	2919
	ebi-a-GCST90001854	CD3 on CD39+ activated CD4 regulatory T cell	Weighted mode	3	0.0230886	0.020421	0.375554	NA	2919
	ebi-a-GCST90001855	CD3 on secreting CD4 regulatory T cell	Weighted median	3	0.00745349	0.0180878	0.680287	NA	2919
	ebi-a-GCST90001855	CD3 on secreting CD4 regulatory T cell	Weighted mode	3	0.0219093	0.0205305	0.397655	NA	2919
	ebi-a-GCST90001856	CD3 on CD39+ secreting CD4 regulatory T cell	Weighted median	3	0.0139995	0.0208199	0.501322	NA	2919
	ebi-a-GCST90001856	CD3 on CD39+ secreting CD4 regulatory T cell	Weighted mode	3	0.018201	0.0202797	0.464168	NA	2919
	ebi-a-GCST90001857	CD3 on activated & secreting CD4 regulatory T cell	Weighted median	3	0.0134182	0.018336	0.464294	NA	2919
	ebi-a-GCST90001857	CD3 on activated & secreting CD4 regulatory T cell	Weighted mode	3	0.0212179	0.0193034	0.386326	NA	2919
	ebi-a-GCST90001858	CD3 on CD45RA+ CD4+ T cell	Weighted median	5	0.019565	0.0180744	0.279044	NA	2919
	ebi-a-GCST90001858	CD3 on CD45RA+ CD4+ T cell	Weighted mode	5	0.0184248	0.0191555	0.390592	NA	2919
	ebi-a-GCST90001863	CD3 on CD28+ CD45RA- CD8+ T cell	Weighted median	5	0.0171961	0.0287428	0.549656	NA	2919
	ebi-a-GCST90001863	CD3 on CD28+ CD45RA- CD8+ T cell	Weighted mode	5	0.0420882	0.0307282	0.24264	NA	2919
	ebi-a-GCST90001868	CD3 on CD4 regulatory T cell	Weighted median	3	0.00762039	0.0185539	0.68128	NA	2919
	ebi-a-GCST90001868	CD3 on CD4 regulatory T cell	Weighted mode	3	0.0214476	0.0190032	0.37623	NA	2919
	ebi-a-GCST90001869	CD3 on resting CD4 regulatory T cell	Weighted median	5	-0.0334651	0.0247698	0.176682	NA	2918
	ebi-a-GCST90001869	CD3 on resting CD4 regulatory T cell	Weighted mode	5	-0.0299796	0.0250757	0.297898	NA	2918
	ebi-a-GCST90001870	CD34 on Hematopoietic Stem Cell	Weighted median	4	-0.0316916	0.0400579	0.42886	NA	1634
	ebi-a-GCST90001870	CD34 on Hematopoietic Stem Cell	Weighted mode	4	-0.0210772	0.0422075	0.651842	NA	1634
	ebi-a-GCST90001883	CD16-CD56 on Natural Killer T	Weighted median	5	0.00891374	0.0334323	0.789761	NA	3113
	ebi-a-GCST90001883	CD16-CD56 on Natural Killer T	Weighted mode	5	0.0101631	0.0369146	0.796711	NA	3113
	ebi-a-GCST90001884	CD16-CD56 on Natural Killer	Weighted median	7	0.00503285	0.0246578	0.838269	NA	3113
	ebi-a-GCST90001884	CD16-CD56 on Natural Killer	Weighted mode	7	0.00344926	0.0253021	0.896025	NA	3113
	ebi-a-GCST90001886	CD28 on CD39+ activated CD4 regulatory T cell	Weighted median	3	0.0609941	0.0350931	0.0821994	NA	2920
	ebi-a-GCST90001886	CD28 on CD39+ activated CD4 regulatory T cell	Weighted mode	3	0.0599694	0.0414038	0.284499	NA	2920
	ebi-a-GCST90001887	CD28 on secreting CD4 regulatory T cell	Weighted median	3	0.0475172	0.0353113	0.17841	NA	2920
	ebi-a-GCST90001887	CD28 on secreting CD4 regulatory T cell	Weighted mode	3	0.0630472	0.0364354	0.225702	NA	2920
	ebi-a-GCST90001891	CD28 on CD45RA- CD4 not regulatory T cell	Weighted median	3	0.0546106	0.0298869	0.0676637	NA	2920
	ebi-a-GCST90001891	CD28 on CD45RA- CD4 not regulatory T cell	Weighted mode	3	0.0547185	0.033171	0.240807	NA	2920
	ebi-a-GCST90001892	CD28 on CD39+ CD4+ T cell	Weighted median	6	0.00736481	0.0203358	0.717233	NA	2920
	ebi-a-GCST90001892	CD28 on CD39+ CD4+ T cell	Weighted mode	6	0.00279155	0.0216072	0.902239	NA	2920
	ebi-a-GCST90001907	CCR7 on naive CD4+ T cell	Weighted median	3	0.0258413	0.0388818	0.506299	NA	2910
	ebi-a-GCST90001907	CCR7 on naive CD4+ T cell	Weighted mode	3	0.0312956	0.0426326	0.539297	NA	2910
	ebi-a-GCST90001924	CD127 on CD28+ CD4+ T cell	Weighted median	3	0.0236507	0.0488469	0.628258	NA	2920
	ebi-a-GCST90001924	CD127 on CD28+ CD4+ T cell	Weighted mode	3	0.0348322	0.055759	0.59594	NA	2920
	ebi-a-GCST90001926	CD127 on granulocyte	Weighted median	4	0.042097	0.035505	0.235755	NA	2920
	ebi-a-GCST90001926	CD127 on granulocyte	Weighted mode	4	0.0426462	0.0433562	0.397829	NA	2920
	ebi-a-GCST90001932	CD127 on CD45RA+ CD4+ T cell	Weighted median	3	0.0435828	0.0397229	0.272567	NA	2920
	ebi-a-GCST90001932	CD127 on CD45RA+ CD4+ T cell	Weighted mode	3	0.0451507	0.0444243	0.416407	NA	2920
	ebi-a-GCST90001946	CD33 on CD14+ monocyte	Weighted median	4	0.0143855	0.0104814	0.169917	NA	1634
	ebi-a-GCST90001946	CD33 on CD14+ monocyte	Weighted mode	4	0.0149078	0.0106527	0.256159	NA	1634
	ebi-a-GCST90001947	CD33 on CD33+ HLA DR+ CD14dim	Weighted median	4	0.0138094	0.00974839	0.156605	NA	1577
	ebi-a-GCST90001947	CD33 on CD33+ HLA DR+ CD14dim	Weighted mode	4	0.0141653	0.0103349	0.264039	NA	1577
	ebi-a-GCST90001948	CD33 on CD33dim HLA DR+ CD11b+	Weighted median	5	0.0139516	0.0101462	0.169115	NA	1633
	ebi-a-GCST90001948	CD33 on CD33dim HLA DR+ CD11b+	Weighted mode	5	0.0145543	0.0114351	0.272044	NA	1633
	ebi-a-GCST90001949	CD33 on CD33dim HLA DR+ CD11b-	Weighted median	6	0.0137206	0.010676	0.198728	NA	1634
	ebi-a-GCST90001949	CD33 on CD33dim HLA DR+ CD11b-	Weighted mode	6	0.0150568	0.011557	0.249405	NA	1634
	ebi-a-GCST90001951	CD33 on CD66b++ myeloid cell	Weighted median	4	0.0170999	0.0123937	0.16767	NA	1464
	ebi-a-GCST90001951	CD33 on CD66b++ myeloid cell	Weighted mode	4	0.0180491	0.0135191	0.27412	NA	1464
	ebi-a-GCST90001952	CD33 on Monocytic Myeloid-Derived Suppressor Cells	Weighted median	4	0.0143645	0.0103693	0.165963	NA	1569
	ebi-a-GCST90001952	CD33 on Monocytic Myeloid-Derived Suppressor Cells	Weighted mode	4	0.0146962	0.0105168	0.256707	NA	1569
	ebi-a-GCST90001953	CD33 on CD33dim HLA DR-	Weighted median	6	0.0137112	0.0105556	0.193964	NA	1558
	ebi-a-GCST90001953	CD33 on CD33dim HLA DR-	Weighted mode	6	0.0144079	0.0103684	0.223353	NA	1558
	ebi-a-GCST90001954	CD33 on basophil	Weighted median	5	0.00293538	0.0302429	0.922679	NA	1555
	ebi-a-GCST90001954	CD33 on basophil	Weighted mode	5	0.00453785	0.037978	0.910651	NA	1555
	ebi-a-GCST90001955	CD33 on Immature Myeloid-Derived Suppressor Cells	Weighted median	4	0.00540431	0.0335098	0.871876	NA	1554
	ebi-a-GCST90001955	CD33 on Immature Myeloid-Derived Suppressor Cells	Weighted mode	4	0.00556677	0.0373082	0.890854	NA	1554
	ebi-a-GCST90001956	CD33 on CD33+ HLA DR+	Weighted median	4	0.0137361	0.00988574	0.164684	NA	1579
	ebi-a-GCST90001956	CD33 on CD33+ HLA DR+	Weighted mode	4	0.014352	0.0102177	0.254767	NA	1579
	ebi-a-GCST90001957	CD33 on CD33+ HLA DR+ CD14-	Weighted median	4	0.0136566	0.00984485	0.165385	NA	1578
	ebi-a-GCST90001957	CD33 on CD33+ HLA DR+ CD14-	Weighted mode	4	0.0140804	0.0098011	0.246363	NA	1578
	ebi-a-GCST90001961	CD25 on CD39+ CD4+ T cell	Weighted median	5	0.000185963	0.0158213	0.990622	NA	2920
	ebi-a-GCST90001961	CD25 on CD39+ CD4+ T cell	Weighted mode	5	0.000364246	0.0164764	0.983421	NA	2920
	ebi-a-GCST90001963	FSC-A on myeloid Dendritic Cell	Weighted median	3	-0.0276854	0.0309961	0.371755	NA	2872
	ebi-a-GCST90001963	FSC-A on myeloid Dendritic Cell	Weighted mode	3	-0.0464303	0.0371658	0.33795	NA	2872
	ebi-a-GCST90001969	FSC-A on Natural Killer	Weighted median	3	0.0113574	0.037528	0.762165	NA	3113
	ebi-a-GCST90001969	FSC-A on Natural Killer	Weighted mode	3	0.0210204	0.0443326	0.682115	NA	3113
	ebi-a-GCST90001970	FSC-A on HLA DR+ Natural Killer	Weighted median	4	-0.037788	0.033921	0.265279	NA	2971
	ebi-a-GCST90001970	FSC-A on HLA DR+ Natural Killer	Weighted mode	4	-0.0113462	0.0369196	0.778698	NA	2971
	ebi-a-GCST90001979	CD16 on CD14- CD16+ monocyte	Weighted median	7	-0.00167178	0.0170954	0.922098	NA	3620
	ebi-a-GCST90001979	CD16 on CD14- CD16+ monocyte	Weighted mode	7	-0.000699684	0.0175948	0.969569	NA	3620
	ebi-a-GCST90001980	CD40 on CD14+ CD16- monocyte	Weighted median	4	-0.0228653	0.0176535	0.195242	NA	3629
	ebi-a-GCST90001980	CD40 on CD14+ CD16- monocyte	Weighted mode	4	-0.0264896	0.0191569	0.260688	NA	3629
	ebi-a-GCST90001981	CD40 on CD14+ CD16+ monocyte	Weighted median	5	-0.0183251	0.0175961	0.297677	NA	3618
	ebi-a-GCST90001981	CD40 on CD14+ CD16+ monocyte	Weighted mode	5	-0.0238799	0.0170847	0.234728	NA	3618
	ebi-a-GCST90001984	HLA DR on CD14- CD16+ monocyte	Weighted median	3	-0.0222607	0.0321844	0.489151	NA	3621
	ebi-a-GCST90001984	HLA DR on CD14- CD16+ monocyte	Weighted mode	3	-0.0199585	0.0320592	0.597101	NA	3621
	ebi-a-GCST90001985	CD40 on monocytes	Weighted median	5	-0.0364244	0.016888	0.0310197	NA	3629
	ebi-a-GCST90001985	CD40 on monocytes	Weighted mode	5	-0.0363057	0.0187169	0.124416	NA	3629
	ebi-a-GCST90001987	CD64 on CD14+ CD16- monocyte	Weighted median	5	0.00537772	0.021915	0.806155	NA	3622
	ebi-a-GCST90001987	CD64 on CD14+ CD16- monocyte	Weighted mode	5	-0.008924	0.0253036	0.74213	NA	3622
	ebi-a-GCST90001988	HLA DR on CD14+ CD16- monocyte	Weighted median	3	0.0133826	0.0210015	0.523981	NA	3629
	ebi-a-GCST90001988	HLA DR on CD14+ CD16- monocyte	Weighted mode	3	0.00559239	0.0221978	0.824617	NA	3629
	ebi-a-GCST90001989	CD40 on CD14- CD16+ monocyte	Weighted median	8	-0.0233505	0.0200212	0.243498	NA	3621
	ebi-a-GCST90001989	CD40 on CD14- CD16+ monocyte	Weighted mode	8	-0.0178256	0.0151471	0.277723	NA	3621
	ebi-a-GCST90001991	HLA DR on CD14+ monocyte	Weighted median	3	0.0134839	0.020512	0.510945	NA	3629
	ebi-a-GCST90001991	HLA DR on CD14+ monocyte	Weighted mode	3	0.0054905	0.0219589	0.825899	NA	3629
	ebi-a-GCST90001994	CX3CR1 on CD14- CD16-	Weighted median	3	0.020025	0.0403187	0.619423	NA	3590
	ebi-a-GCST90001994	CX3CR1 on CD14- CD16-	Weighted mode	3	0.0669852	0.0479582	0.297302	NA	3590
	ebi-a-GCST90001995	CX3CR1 on monocyte	Weighted median	3	-0.0126053	0.0245317	0.607365	NA	3590
	ebi-a-GCST90001995	CX3CR1 on monocyte	Weighted mode	3	-0.0121545	0.0295213	0.720475	NA	3590
	ebi-a-GCST90001996	CX3CR1 on CD14+ CD16+ monocyte	Weighted median	3	-0.0119187	0.0221309	0.590195	NA	3579
	ebi-a-GCST90001996	CX3CR1 on CD14+ CD16+ monocyte	Weighted mode	3	-0.01111	0.0256673	0.707332	NA	3579
	ebi-a-GCST90001997	CX3CR1 on CD14+ CD16- monocyte	Weighted median	3	-0.012033	0.0227213	0.596397	NA	3590
	ebi-a-GCST90001997	CX3CR1 on CD14+ CD16- monocyte	Weighted mode	3	-0.0111473	0.0253757	0.703356	NA	3590
	ebi-a-GCST90002001	CD64 on CD14- CD16-	Weighted median	3	0.0634559	0.0492169	0.197289	NA	3622
	ebi-a-GCST90002001	CD64 on CD14- CD16-	Weighted mode	3	0.0857501	0.0516815	0.238942	NA	3622
	ebi-a-GCST90002003	CCR2 on CD14- CD16-	Weighted median	3	0.147626	0.0613358	0.0160909	NA	3629
	ebi-a-GCST90002003	CCR2 on CD14- CD16-	Weighted mode	3	0.161925	0.073538	0.158594	NA	3629
	ebi-a-GCST90002004	CCR2 on CD14+ CD16- monocyte	Weighted median	3	-0.021525	0.0409197	0.598868	NA	3629
	ebi-a-GCST90002004	CCR2 on CD14+ CD16- monocyte	Weighted mode	3	-0.0378328	0.0482466	0.515075	NA	3629
	ebi-a-GCST90002005	CD16 on CD14+ CD16+ monocyte	Weighted median	4	-0.00187808	0.0232258	0.935552	NA	3617
	ebi-a-GCST90002005	CD16 on CD14+ CD16+ monocyte	Weighted mode	4	-0.0011421	0.0246441	0.965949	NA	3617
	ebi-a-GCST90002006	CD64 on monocyte	Weighted median	5	0.00455672	0.0244956	0.852427	NA	3622
	ebi-a-GCST90002006	CD64 on monocyte	Weighted mode	5	-0.0112333	0.029811	0.725446	NA	3622
	ebi-a-GCST90002009	HLA DR on CD14- CD16-	Weighted median	3	0.043897	0.0215114	0.0412862	NA	3629
	ebi-a-GCST90002009	HLA DR on CD14- CD16-	Weighted mode	3	0.0459496	0.02102	0.160385	NA	3629
	ebi-a-GCST90002014	CCR2 on CD62L+ myeloid Dendritic Cell	Weighted median	3	0.0912995	0.0358032	0.0107712	NA	2870
	ebi-a-GCST90002014	CCR2 on CD62L+ myeloid Dendritic Cell	Weighted mode	3	0.121132	0.0538451	0.153389	NA	2870
	ebi-a-GCST90002022	CD4 on CD4+ T cell	Weighted median	3	0.0195126	0.0443304	0.659819	NA	2912
	ebi-a-GCST90002022	CD4 on CD4+ T cell	Weighted mode	3	0.0280367	0.0454204	0.599969	NA	2912
	ebi-a-GCST90002024	CD4 on naive CD4+ T cell	Weighted median	4	-0.128685	0.046694	0.00585271	NA	2910
	ebi-a-GCST90002024	CD4 on naive CD4+ T cell	Weighted mode	4	-0.134435	0.0583624	0.104657	NA	2910
	ebi-a-GCST90002030	CD39 on CD39+ activated CD4 regulatory T cell	Weighted median	6	0.000246544	0.00934053	0.978942	NA	2920
	ebi-a-GCST90002030	CD39 on CD39+ activated CD4 regulatory T cell	Weighted mode	6	0.00106887	0.00953114	0.915072	NA	2920
	ebi-a-GCST90002031	CD39 on CD39+ secreting CD4 regulatory T cell	Weighted median	6	9.24903e-05	0.0109364	0.993252	NA	2920
	ebi-a-GCST90002031	CD39 on CD39+ secreting CD4 regulatory T cell	Weighted mode	6	0.00154648	0.0108982	0.892698	NA	2920
	ebi-a-GCST90002032	CD39 on CD39+ CD4+ T cell	Weighted median	5	0.00108361	0.0109539	0.921198	NA	2920
	ebi-a-GCST90002032	CD39 on CD39+ CD4+ T cell	Weighted mode	5	0.00316571	0.0107017	0.782094	NA	2920
	ebi-a-GCST90002035	CD80 on myeloid Dendritic Cell	Weighted median	4	-0.0154001	0.0445435	0.729545	NA	2871
	ebi-a-GCST90002035	CD80 on myeloid Dendritic Cell	Weighted mode	4	-0.0586072	0.0718219	0.474263	NA	2871
	ebi-a-GCST90002036	CD80 on CD62L+ myeloid Dendritic Cell	Weighted median	3	-0.0673853	0.050647	0.183358	NA	2871
	ebi-a-GCST90002036	CD80 on CD62L+ myeloid Dendritic Cell	Weighted mode	3	-0.0721259	0.0743119	0.43414	NA	2871
	ebi-a-GCST90002039	CD80 on monocyte	Weighted median	6	0.000443568	0.0323929	0.989075	NA	2850
	ebi-a-GCST90002039	CD80 on monocyte	Weighted mode	6	-0.00524851	0.0417899	0.904948	NA	2850
	ebi-a-GCST90002040	CD80 on granulocyte	Weighted median	3	-0.0169255	0.046146	0.713782	NA	2850
	ebi-a-GCST90002040	CD80 on granulocyte	Weighted mode	3	-0.0239686	0.0539511	0.700297	NA	2850
	ebi-a-GCST90002061	CD4 on CD39+ CD4+ T cell	Weighted median	8	0.00232934	0.0216428	0.914292	NA	2920
	ebi-a-GCST90002061	CD4 on CD39+ CD4+ T cell	Weighted mode	8	0.000990827	0.0226258	0.966293	NA	2920
	ebi-a-GCST90002066	CD4 on activated CD4 regulatory T cell	Weighted median	3	0.0546732	0.0452872	0.227334	NA	2920
	ebi-a-GCST90002066	CD4 on activated CD4 regulatory T cell	Weighted mode	3	0.0340463	0.0485012	0.555392	NA	2920
	ebi-a-GCST90002070	CD4 on activated & secreting CD4 regulatory T cell	Weighted median	3	0.0560684	0.046495	0.227856	NA	2920
	ebi-a-GCST90002070	CD4 on activated & secreting CD4 regulatory T cell	Weighted mode	3	0.0348368	0.0529906	0.578458	NA	2920
	ebi-a-GCST90002071	SSC-A on myeloid Dendritic Cell	Weighted median	4	0.0136025	0.0527467	0.796497	NA	2872
	ebi-a-GCST90002071	SSC-A on myeloid Dendritic Cell	Weighted mode	4	0.018782	0.0561253	0.759925	NA	2872
	ebi-a-GCST90002072	SSC-A on plasmacytoid Dendritic Cell	Weighted median	5	0.0104372	0.0417749	0.802707	NA	2872
	ebi-a-GCST90002072	SSC-A on plasmacytoid Dendritic Cell	Weighted mode	5	0.00462713	0.0504095	0.931278	NA	2872
	ebi-a-GCST90002073	SSC-A on monocyte	Weighted median	7	-0.00606569	0.0180209	0.736425	NA	2850
	ebi-a-GCST90002073	SSC-A on monocyte	Weighted mode	7	-0.00267853	0.0183825	0.888921	NA	2850
	ebi-a-GCST90002074	SSC-A on CD14+ monocyte	Weighted median	6	-0.00596253	0.0208945	0.775366	NA	3112
	ebi-a-GCST90002074	SSC-A on CD14+ monocyte	Weighted mode	6	-0.00648727	0.0210959	0.770849	NA	3112
	ebi-a-GCST90002077	SSC-A on HLA DR+ Natural Killer	Weighted median	3	-0.0161024	0.0343485	0.639216	NA	2971
	ebi-a-GCST90002077	SSC-A on HLA DR+ Natural Killer	Weighted mode	3	-0.0107422	0.0372967	0.800436	NA	2971
	ebi-a-GCST90002078	SSC-A on granulocyte	Weighted median	4	0.0238452	0.0308048	0.438887	NA	3112
	ebi-a-GCST90002078	SSC-A on granulocyte	Weighted mode	4	0.0242016	0.0379689	0.569176	NA	3112
	ebi-a-GCST90002087	CD11c on myeloid Dendritic Cell	Weighted median	5	0.0097075	0.0415123	0.815104	NA	2872
	ebi-a-GCST90002087	CD11c on myeloid Dendritic Cell	Weighted mode	5	0.00156642	0.0459921	0.974462	NA	2872
	ebi-a-GCST90002090	CD11c on granulocyte	Weighted median	3	0.00654691	0.0368127	0.858846	NA	2850
	ebi-a-GCST90002090	CD11c on granulocyte	Weighted mode	3	0.00326683	0.0485981	0.952521	NA	2850
	ebi-a-GCST90002098	CD45RA on naive CD4+ T cell	Weighted median	6	0.0124364	0.017086	0.466691	NA	2910
	ebi-a-GCST90002098	CD45RA on naive CD4+ T cell	Weighted mode	6	0.0129008	0.0188407	0.523956	NA	2910
	ebi-a-GCST90002099	CD4RA on Terminally Differentiated CD4+ T cell	Weighted median	3	0.0349071	0.0203908	0.086914	NA	2903
	ebi-a-GCST90002099	CD4RA on Terminally Differentiated CD4+ T cell	Weighted mode	3	0.0329334	0.0242035	0.306662	NA	2903
	ebi-a-GCST90002102	CD45RA on resting CD4 regulatory T cell	Weighted median	5	0.0226183	0.0169057	0.180926	NA	2919
	ebi-a-GCST90002102	CD45RA on resting CD4 regulatory T cell	Weighted mode	5	0.0199008	0.0156272	0.271822	NA	2919
	ebi-a-GCST90002104	HLA DR on myeloid Dendritic Cell	Weighted median	4	0.0306894	0.0194671	0.114916	NA	2872
	ebi-a-GCST90002104	HLA DR on myeloid Dendritic Cell	Weighted mode	4	0.036073	0.0180123	0.138964	NA	2872
	ebi-a-GCST90002105	HLA DR on plasmacytoid Dendritic Cell	Weighted median	5	0.013111	0.0140838	0.351889	NA	2872
	ebi-a-GCST90002105	HLA DR on plasmacytoid Dendritic Cell	Weighted mode	5	0.0236874	0.0133966	0.151763	NA	2872
	ebi-a-GCST90002106	HLA DR on Dendritic Cell	Weighted median	4	0.0233367	0.0153834	0.129266	NA	2871
	ebi-a-GCST90002106	HLA DR on Dendritic Cell	Weighted mode	4	0.0263821	0.0159982	0.197694	NA	2871
	ebi-a-GCST90002116	HLA DR on B cell	Weighted median	6	-0.0215931	0.0256722	0.400288	NA	3060
	ebi-a-GCST90002116	HLA DR on B cell	Weighted mode	6	-0.0263559	0.0268585	0.371517	NA	3060
	ebi-a-GCST90002119	CD8 on CD28+ CD45RA+ CD8+ T cell	Weighted median	4	-0.0064555	0.0208483	0.756834	NA	2920
	ebi-a-GCST90002119	CD8 on CD28+ CD45RA+ CD8+ T cell	Weighted mode	4	-0.00567825	0.0224971	0.817037	NA	2920
	ebi-a-GCST90002232	Fasting glucose	Weighted median	61	0.217703	0.117034	0.0628618	NA	200622
	ebi-a-GCST90002232	Fasting glucose	Weighted mode	61	0.185917	0.117697	0.119451	NA	200622
	ebi-a-GCST90002238	Fasting insulin	Weighted median	36	0.42537	0.204054	0.037106	NA	151013
	ebi-a-GCST90002238	Fasting insulin	Weighted mode	36	0.48622	0.32726	0.146303	NA	151013
	ebi-a-GCST90002244	Glycated hemoglobin levels	Weighted median	65	-0.0516256	0.188994	0.78473	NA	146806
	ebi-a-GCST90002244	Glycated hemoglobin levels	Weighted mode	65	-0.140353	0.198391	0.481852	NA	146806
	ebi-a-GCST90002304	Hematocrit	Weighted median	407	-0.168501	0.0563269	0.00277627	NA	562259
	ebi-a-GCST90002304	Hematocrit	Weighted mode	407	-0.263272	0.0740915	0.000425089	NA	562259
	ebi-a-GCST90002386	High light scatter reticulocyte percentage of red cells	Weighted median	359	-0.087557	0.0401079	0.0290331	NA	408112
	ebi-a-GCST90002386	High light scatter reticulocyte percentage of red cells	Weighted mode	359	-0.122546	0.0553838	0.0275509	NA	408112
	ebi-a-GCST90002404	Red cell distribution width	Weighted median	319	0.028835	0.0428249	0.500742	NA	408112
	ebi-a-GCST90002404	Red cell distribution width	Weighted mode	319	-0.0256464	0.0537619	0.633663	NA	408112
	ebi-a-GCST90002412	Low density lipoprotein cholesterol levels	Weighted median	286	-0.0472799	0.0457176	0.301055	NA	431167
	ebi-a-GCST90002412	Low density lipoprotein cholesterol levels	Weighted mode	286	-0.0264262	0.0400303	0.509688	NA	431167
	ebi-a-GCST90006888	Chlamydia trachomatis momp D antibody levels	Weighted median	8	0.0465831	0.0312509	0.136063	NA	1371
	ebi-a-GCST90006888	Chlamydia trachomatis momp D antibody levels	Weighted mode	8	0.0311201	0.0386811	0.447548	NA	1371
	ebi-a-GCST90006899	Epstein-Barr virus EBNA-1 antibody levels	Weighted median	3	-0.161293	0.0387549	3.15642e-05	NA	7972
	ebi-a-GCST90006899	Epstein-Barr virus EBNA-1 antibody levels	Weighted mode	3	-0.16219	0.0389277	0.0530625	NA	7972
	ebi-a-GCST90007322	circulating leptin levels adjusted for BMI	Weighted median	5	-0.00967595	0.126616	0.939085	NA	49830
	ebi-a-GCST90007322	circulating leptin levels adjusted for BMI	Weighted mode	5	0.0229018	0.181857	0.905861	NA	49830
	ebi-a-GCST90010103	A disintegrin and metalloproteinase with thrombospondin motifs 13 levels	Weighted median	4	-0.0294089	0.0268688	0.273718	NA	1301
	ebi-a-GCST90010103	A disintegrin and metalloproteinase with thrombospondin motifs 13 levels	Weighted mode	4	-0.0380153	0.0307288	0.304051	NA	1301
	ebi-a-GCST90010105	Protein AMBP levels	Weighted median	4	-0.000684496	0.0322855	0.983085	NA	1301
	ebi-a-GCST90010105	Protein AMBP levels	Weighted mode	4	-0.0118665	0.032094	0.736133	NA	1301
	ebi-a-GCST90010135	Osteoclast-associated immunoglobulin-like receptor levels	Weighted median	3	0.00563667	0.0243043	0.8166	NA	1301
	ebi-a-GCST90010135	Osteoclast-associated immunoglobulin-like receptor levels	Weighted mode	3	-0.01102	0.0357182	0.786853	NA	1301
	ebi-a-GCST90010138	Low affinity immunoglobulin gamma Fc region receptor II-b levels	Weighted median	3	-0.000956801	0.0105815	0.927952	NA	1295
	ebi-a-GCST90010138	Low affinity immunoglobulin gamma Fc region receptor II-b levels	Weighted mode	3	0.00161636	0.0112612	0.899025	NA	1295
	ebi-a-GCST90010149	Lipoprotein lipase levels	Weighted median	3	0.00980095	0.0285987	0.73182	NA	1301
	ebi-a-GCST90010149	Lipoprotein lipase levels	Weighted mode	3	0.00420024	0.0357956	0.917313	NA	1301
	ebi-a-GCST90010170	Serpin A12 levels	Weighted median	3	0.000774377	0.0215402	0.971322	NA	1301
	ebi-a-GCST90010170	Serpin A12 levels	Weighted mode	3	-0.0117629	0.0341673	0.76347	NA	1301
	ebi-a-GCST90010195	C-C motif chemokine 15 levels	Weighted median	3	0.0223562	0.0146506	0.127021	NA	1323
	ebi-a-GCST90010195	C-C motif chemokine 15 levels	Weighted mode	3	0.022612	0.0146324	0.262288	NA	1323
	ebi-a-GCST90010197	C-C motif chemokine 24 levels	Weighted median	4	0.00881617	0.0145556	0.54472	NA	1323
	ebi-a-GCST90010197	C-C motif chemokine 24 levels	Weighted mode	4	0.00867318	0.0163113	0.631772	NA	1323
	ebi-a-GCST90010252	Paraoxonase activity	Weighted median	5	-0.0398421	0.0271657	0.142477	NA	1322
	ebi-a-GCST90010252	Paraoxonase activity	Weighted mode	5	-0.0424314	0.0270188	0.191403	NA	1322
	ebi-a-GCST90010260	Tyrosine-protein phosphatase non-receptor type substrate 1 levels	Weighted median	5	-0.00236433	0.0135215	0.861192	NA	1323
	ebi-a-GCST90010260	Tyrosine-protein phosphatase non-receptor type substrate 1 levels	Weighted mode	5	-0.00248804	0.0137798	0.865494	NA	1323
	ebi-a-GCST90010277	Lysophosphatidic acid phosphatase type 6 levels	Weighted median	7	-0.0104375	0.0134426	0.437481	NA	1311
	ebi-a-GCST90010277	Lysophosphatidic acid phosphatase type 6 levels	Weighted mode	7	-0.0128037	0.013738	0.387308	NA	1311
	ebi-a-GCST90010296	Cadherin-related family member 5 levels	Weighted median	5	0.00191045	0.0183991	0.917301	NA	1313
	ebi-a-GCST90010296	Cadherin-related family member 5 levels	Weighted mode	5	0.0179263	0.0204333	0.429853	NA	1313
	ebi-a-GCST90010310	Ectonucleoside triphosphate diphosphohydrolase 5 levels	Weighted median	5	-0.0253053	0.0289035	0.381297	NA	1313
	ebi-a-GCST90010310	Ectonucleoside triphosphate diphosphohydrolase 5 levels	Weighted mode	5	-0.0219546	0.0373404	0.588152	NA	1313
	ebi-a-GCST90010320	Kallikrein-10 levels	Weighted median	3	-0.012183	0.0201064	0.544564	NA	1312
	ebi-a-GCST90010320	Kallikrein-10 levels	Weighted mode	3	-0.0259962	0.0216991	0.353622	NA	1312
	ebi-a-GCST90010332	Neuronal pentraxin receptor levels	Weighted median	6	-0.0140365	0.0162772	0.388499	NA	1313
	ebi-a-GCST90010332	Neuronal pentraxin receptor levels	Weighted mode	6	-0.013185	0.0190347	0.519356	NA	1313
	ebi-a-GCST90010334	Paired immunoglobulin-like type 2 receptor beta levels	Weighted median	3	-0.00922961	0.012101	0.445634	NA	1313
	ebi-a-GCST90010334	Paired immunoglobulin-like type 2 receptor beta levels	Weighted mode	3	-0.018718	0.0122659	0.266535	NA	1313
	ebi-a-GCST90010350	Sulfatase-modifying factor 2 levels	Weighted median	4	-0.00899344	0.0237653	0.705113	NA	1312
	ebi-a-GCST90010350	Sulfatase-modifying factor 2 levels	Weighted mode	4	-0.0133976	0.0290269	0.675806	NA	1312
	ebi-a-GCST90011995	Vascular endothelial growth factor levels	Weighted median	5	-0.00163312	0.0260261	0.949966	NA	21758
	ebi-a-GCST90011995	Vascular endothelial growth factor levels	Weighted mode	5	0.00339541	0.0263206	0.903582	NA	21758
	ebi-a-GCST90011996	Adrenomedullin levels	Weighted median	3	-0.0121261	0.0769421	0.874772	NA	21758
	ebi-a-GCST90011996	Adrenomedullin levels	Weighted mode	3	-0.0426762	0.0885939	0.677573	NA	21758
	ebi-a-GCST90012000	E-selectin levels	Weighted median	8	0.0236944	0.0340476	0.48648	NA	21758
	ebi-a-GCST90012000	E-selectin levels	Weighted mode	8	0.0218202	0.0339124	0.540445	NA	21758
	ebi-a-GCST90012002	Osteoprotegerin levels	Weighted median	6	-0.0804663	0.0525923	0.126017	NA	21758
	ebi-a-GCST90012002	Osteoprotegerin levels	Weighted mode	6	-0.0825757	0.0532077	0.181376	NA	21758
	ebi-a-GCST90012004	Interleukin-1-receptor antagonist levels	Weighted median	4	-0.036258	0.0480053	0.450074	NA	21758
	ebi-a-GCST90012004	Interleukin-1-receptor antagonist levels	Weighted mode	4	-0.0378633	0.0593467	0.568836	NA	21758
	ebi-a-GCST90012006	Cystatin-B levels	Weighted median	4	-0.0403757	0.0294459	0.170318	NA	21758
	ebi-a-GCST90012006	Cystatin-B levels	Weighted mode	4	-0.0391431	0.0297222	0.279412	NA	21758
	ebi-a-GCST90012007	Monocyte chemoattractant protein-1 levels	Weighted median	5	0.039395	0.0703439	0.575456	NA	21758
	ebi-a-GCST90012007	Monocyte chemoattractant protein-1 levels	Weighted mode	5	0.0663123	0.0737429	0.419367	NA	21758
	ebi-a-GCST90012009	Galectin-3 levels	Weighted median	8	0.00265551	0.0308481	0.9314	NA	21758
	ebi-a-GCST90012009	Galectin-3 levels	Weighted mode	8	-0.000616183	0.0331956	0.985708	NA	21758
	ebi-a-GCST90012011	TNF-related apoptosis-inducing ligand levels	Weighted median	8	0.027501	0.037604	0.464576	NA	21758
	ebi-a-GCST90012011	TNF-related apoptosis-inducing ligand levels	Weighted mode	8	0.0319082	0.0378293	0.426841	NA	21758
	ebi-a-GCST90012013	Angiopoietin-1 receptor levels	Weighted median	7	0.0193789	0.0249265	0.436898	NA	21758
	ebi-a-GCST90012013	Angiopoietin-1 receptor levels	Weighted mode	7	0.0232735	0.0231266	0.353091	NA	21758
	ebi-a-GCST90012014	Tissue factor levels	Weighted median	7	-0.0322095	0.0489426	0.510469	NA	21758
	ebi-a-GCST90012014	Tissue factor levels	Weighted mode	7	-0.0962017	0.0762908	0.254126	NA	21758
	ebi-a-GCST90012015	Tumor necrosis factor receptor 1 levels	Weighted median	3	0.0966	0.121876	0.428004	NA	21758
	ebi-a-GCST90012015	Tumor necrosis factor receptor 1 levels	Weighted mode	3	0.0988666	0.132697	0.533896	NA	21758
	ebi-a-GCST90012016	Platelet-derived growth factor subunit B levels	Weighted median	7	-0.09935	0.0739038	0.178846	NA	21758
	ebi-a-GCST90012016	Platelet-derived growth factor subunit B levels	Weighted mode	7	-0.128553	0.0788341	0.15408	NA	21758
	ebi-a-GCST90012017	Interleukin-27 levels	Weighted median	11	0.044624	0.0276397	0.106421	NA	21758
	ebi-a-GCST90012017	Interleukin-27 levels	Weighted mode	11	0.0406856	0.0276395	0.171778	NA	21758
	ebi-a-GCST90012020	Lectin-like oxidized LDL receptor 1 levels	Weighted median	5	-0.087846	0.0959833	0.360075	NA	21758
	ebi-a-GCST90012020	Lectin-like oxidized LDL receptor 1 levels	Weighted mode	5	-0.0454171	0.149732	0.776766	NA	21758
	ebi-a-GCST90012021	TNF-related apoptosis-inducing ligand receptor 2 levels	Weighted median	4	0.0073163	0.0401188	0.855296	NA	21758
	ebi-a-GCST90012021	TNF-related apoptosis-inducing ligand receptor 2 levels	Weighted mode	4	-0.00528779	0.0392985	0.901484	NA	21758
	ebi-a-GCST90012022	Fibroblast growth factor 23 levels	Weighted median	7	-0.0352962	0.0832982	0.671761	NA	21758
	ebi-a-GCST90012022	Fibroblast growth factor 23 levels	Weighted mode	7	-0.0436856	0.124218	0.737096	NA	21758
	ebi-a-GCST90012023	Stem cell factor levels	Weighted median	12	-0.0130983	0.045627	0.774055	NA	21758
	ebi-a-GCST90012023	Stem cell factor levels	Weighted mode	12	-0.0100355	0.0445252	0.825809	NA	21758
	ebi-a-GCST90012024	Interleukin-18 levels	Weighted median	7	-0.150796	0.047053	0.00135152	NA	21758
	ebi-a-GCST90012024	Interleukin-18 levels	Weighted mode	7	-0.155799	0.0593531	0.0393248	NA	21758
	ebi-a-GCST90012025	Interleukin-6 receptor subunit alpha levels	Weighted median	6	0.0226176	0.0406319	0.577768	NA	21758
	ebi-a-GCST90012025	Interleukin-6 receptor subunit alpha levels	Weighted mode	6	0.00770953	0.0421379	0.862017	NA	21758
	ebi-a-GCST90012026	Tumor necrosis factor receptor 2 levels	Weighted median	5	0.0637825	0.0824265	0.439043	NA	21758
	ebi-a-GCST90012026	Tumor necrosis factor receptor 2 levels	Weighted mode	5	0.0547148	0.0900911	0.576422	NA	21758
	ebi-a-GCST90012027	Matrix metalloproteinase-3 levels	Weighted median	7	-0.000995081	0.0273465	0.970973	NA	21758
	ebi-a-GCST90012027	Matrix metalloproteinase-3 levels	Weighted mode	7	-0.00262965	0.0287287	0.930048	NA	21758
	ebi-a-GCST90012031	Myeloperoxidase levels	Weighted median	10	0.0459616	0.0654101	0.482263	NA	21758
	ebi-a-GCST90012031	Myeloperoxidase levels	Weighted mode	10	0.078919	0.0657606	0.260738	NA	21758
	ebi-a-GCST90012033	Matrix metalloproteinase-1 levels	Weighted median	7	-0.00933332	0.0312043	0.764861	NA	21758
	ebi-a-GCST90012033	Matrix metalloproteinase-1 levels	Weighted mode	7	-0.00246939	0.0345639	0.945366	NA	21758
	ebi-a-GCST90012034	Resistin levels	Weighted median	12	0.013882	0.0620704	0.82303	NA	21758
	ebi-a-GCST90012034	Resistin levels	Weighted mode	12	0.090706	0.0757924	0.256553	NA	21758
	ebi-a-GCST90012036	Pappalysin-1 levels	Weighted median	8	0.00859993	0.0354951	0.80856	NA	21758
	ebi-a-GCST90012036	Pappalysin-1 levels	Weighted mode	8	0.0143683	0.0346585	0.690869	NA	21758
	ebi-a-GCST90012037	Pentraxin-related protein PTX3 levels	Weighted median	4	-0.0261296	0.0301348	0.385893	NA	21758
	ebi-a-GCST90012037	Pentraxin-related protein PTX3 levels	Weighted mode	4	-0.0171627	0.0310616	0.619082	NA	21758
	ebi-a-GCST90012038	Renin levels	Weighted median	4	0.0504836	0.0947486	0.594161	NA	21758
	ebi-a-GCST90012038	Renin levels	Weighted mode	4	0.0617617	0.114699	0.627642	NA	21758
	ebi-a-GCST90012039	Chitinase-3-like protein 1 levels	Weighted median	7	0.0140036	0.0298081	0.638504	NA	21758
	ebi-a-GCST90012039	Chitinase-3-like protein 1 levels	Weighted mode	7	0.0112552	0.0351826	0.759885	NA	21758
	ebi-a-GCST90012040	ST2 protein levels	Weighted median	8	-0.0346698	0.0281161	0.21754	NA	21758
	ebi-a-GCST90012040	ST2 protein levels	Weighted mode	8	-0.0354157	0.0284094	0.252634	NA	21758
	ebi-a-GCST90012041	Kidney injury molecule 1 levels	Weighted median	11	0.0487623	0.0304497	0.109287	NA	21758
	ebi-a-GCST90012041	Kidney injury molecule 1 levels	Weighted mode	11	0.048489	0.0296211	0.132678	NA	21758
	ebi-a-GCST90012044	TNF-related activation-induced cytokine levels	Weighted median	6	-0.0208165	0.055645	0.708333	NA	21758
	ebi-a-GCST90012044	TNF-related activation-induced cytokine levels	Weighted mode	6	-0.0424622	0.070801	0.57482	NA	21758
	ebi-a-GCST90012046	P-selectin glycoprotein ligand 1 levels	Weighted median	4	-0.0389183	0.0317059	0.219643	NA	21758
	ebi-a-GCST90012046	P-selectin glycoprotein ligand 1 levels	Weighted mode	4	-0.0397289	0.0353215	0.342553	NA	21758
	ebi-a-GCST90012048	Thrombomodulin levels	Weighted median	6	0.0178458	0.036891	0.628567	NA	21758
	ebi-a-GCST90012048	Thrombomodulin levels	Weighted mode	6	0.0229681	0.042064	0.608516	NA	21758
	ebi-a-GCST90012049	Pro-interleukin-16 levels	Weighted median	6	0.0175364	0.0266717	0.510865	NA	21758
	ebi-a-GCST90012049	Pro-interleukin-16 levels	Weighted mode	6	0.0191389	0.02845	0.530957	NA	21758
	ebi-a-GCST90012050	Matrix metalloproteinase-10 levels	Weighted median	5	0.0225036	0.0358701	0.53042	NA	21758
	ebi-a-GCST90012050	Matrix metalloproteinase-10 levels	Weighted mode	5	0.0125897	0.0418167	0.778363	NA	21758
	ebi-a-GCST90012051	Urokinase plasminogen activator surface receptor levels	Weighted median	6	-0.0255326	0.0742372	0.730897	NA	21758
	ebi-a-GCST90012051	Urokinase plasminogen activator surface receptor levels	Weighted mode	6	-0.0445624	0.082903	0.613956	NA	21758
	ebi-a-GCST90012052	C-C motif chemokine 4 levels	Weighted median	6	-0.00679425	0.0275145	0.80496	NA	21758
	ebi-a-GCST90012052	C-C motif chemokine 4 levels	Weighted mode	6	-0.0029609	0.0264441	0.915205	NA	21758
	ebi-a-GCST90012053	Cathepsin D levels	Weighted median	7	0.0303484	0.0394958	0.442253	NA	21758
	ebi-a-GCST90012053	Cathepsin D levels	Weighted mode	7	0.0267414	0.045205	0.57574	NA	21758
	ebi-a-GCST90012054	Receptor for advanced glycosylation end products levels	Weighted median	6	-0.203798	0.0883956	0.0211373	NA	21758
	ebi-a-GCST90012054	Receptor for advanced glycosylation end products levels	Weighted mode	6	-0.208722	0.0912551	0.0708942	NA	21758
	ebi-a-GCST90012055	C-C motif chemokine 3 levels	Weighted median	6	-0.000834292	0.0327856	0.979699	NA	21758
	ebi-a-GCST90012055	C-C motif chemokine 3 levels	Weighted mode	6	-1.37208e-05	0.0320889	0.999675	NA	21758
	ebi-a-GCST90012056	Matrix metalloproteinase-7 levels	Weighted median	3	-0.00487795	0.0439654	0.911656	NA	21758
	ebi-a-GCST90012056	Matrix metalloproteinase-7 levels	Weighted mode	3	-0.0152433	0.0458582	0.771192	NA	21758
	ebi-a-GCST90012057	C-X-C motif chemokine 6 levels	Weighted median	4	-0.00945083	0.0253773	0.709586	NA	21758
	ebi-a-GCST90012057	C-X-C motif chemokine 6 levels	Weighted mode	4	-0.00882691	0.0263363	0.759571	NA	21758
	ebi-a-GCST90012059	C-X-C motif chemokine 16 levels	Weighted median	11	-0.00226051	0.0595613	0.969725	NA	21758
	ebi-a-GCST90012059	C-X-C motif chemokine 16 levels	Weighted mode	11	-0.00328939	0.0789224	0.967575	NA	21758
	ebi-a-GCST90012060	Dickkopf-related protein 1 levels	Weighted median	9	-0.0486905	0.054397	0.370736	NA	21758
	ebi-a-GCST90012060	Dickkopf-related protein 1 levels	Weighted mode	9	-0.128447	0.0773349	0.135307	NA	21758
	ebi-a-GCST90012062	Galanin peptide levels	Weighted median	5	0.0673022	0.0508077	0.185288	NA	21758
	ebi-a-GCST90012062	Galanin peptide levels	Weighted mode	5	0.0740335	0.0643098	0.313781	NA	21758
	ebi-a-GCST90012063	Agouti-related protein levels	Weighted median	3	0.240692	0.117353	0.0402658	NA	21758
	ebi-a-GCST90012063	Agouti-related protein levels	Weighted mode	3	0.288183	0.150724	0.196026	NA	21758
	ebi-a-GCST90012064	Protein S100-A12 levels	Weighted median	3	0.0301417	0.0442111	0.495385	NA	21758
	ebi-a-GCST90012064	Protein S100-A12 levels	Weighted mode	3	0.0172144	0.0490299	0.759049	NA	21758
	ebi-a-GCST90012067	Proheparin-binding EGF-like growth factor levels	Weighted median	5	-0.0985874	0.0747959	0.187475	NA	21758
	ebi-a-GCST90012067	Proheparin-binding EGF-like growth factor levels	Weighted mode	5	-0.123809	0.0809125	0.200719	NA	21758
	ebi-a-GCST90012069	vascular endothelial growth factor D levels	Weighted median	4	-0.0287313	0.0547701	0.599876	NA	21758
	ebi-a-GCST90012069	vascular endothelial growth factor D levels	Weighted mode	4	-0.0119701	0.0593318	0.853019	NA	21758
	ebi-a-GCST90012070	Matrix metalloproteinase-12 levels	Weighted median	6	-0.0220013	0.0277717	0.428232	NA	21758
	ebi-a-GCST90012070	Matrix metalloproteinase-12 levels	Weighted mode	6	-0.0320152	0.0298201	0.332056	NA	21758
	ebi-a-GCST90012073	Cathepsin L1 levels	Weighted median	9	0.00750205	0.051859	0.884977	NA	21758
	ebi-a-GCST90012073	Cathepsin L1 levels	Weighted mode	9	-0.00364701	0.0566931	0.950287	NA	21758
	ebi-a-GCST90012074	CX3CL1 levels	Weighted median	5	-0.0413869	0.0576587	0.472886	NA	21758
	ebi-a-GCST90012074	CX3CL1 levels	Weighted mode	5	-0.061402	0.0577092	0.3473	NA	21758
	ebi-a-GCST90012078	Ovarian cancer-related tumor marker CA 125 levels	Weighted median	3	-0.00611732	0.0371175	0.869094	NA	21758
	ebi-a-GCST90012078	Ovarian cancer-related tumor marker CA 125 levels	Weighted mode	3	0.000519403	0.0364233	0.989917	NA	21758
	ebi-a-GCST90012080	Follistatin levels	Weighted median	5	0.00550933	0.0672051	0.934664	NA	21758
	ebi-a-GCST90012080	Follistatin levels	Weighted mode	5	0.00864738	0.0703068	0.908043	NA	21758
	ebi-a-GCST90012081	Platelet endothelial cell adhesion molecule levels	Weighted median	4	0.0887994	0.032574	0.00640913	NA	21758
	ebi-a-GCST90012081	Platelet endothelial cell adhesion molecule levels	Weighted mode	4	0.09463	0.0314752	0.0573715	NA	21758
	ebi-a-GCST90012104	Bioavailable testosterone levels	Weighted median	85	0.129566	0.128431	0.313053	NA	382988
	ebi-a-GCST90012104	Bioavailable testosterone levels	Weighted mode	85	0.0877388	0.138891	0.529291	NA	382988
	ebi-a-GCST90012105	Estradiol levels	Weighted median	12	-0.811168	0.661656	0.220211	NA	206927
	ebi-a-GCST90012105	Estradiol levels	Weighted mode	12	-1.03703	0.751799	0.195167	NA	206927
	ebi-a-GCST90012110	Sex hormone-binding globulin levels adjusted for BMI	Weighted median	374	0.0697044	0.112418	0.535227	NA	368929
	ebi-a-GCST90012110	Sex hormone-binding globulin levels adjusted for BMI	Weighted mode	374	-0.0607244	0.146439	0.678619	NA	368929
	ebi-a-GCST90012111	Sex hormone-binding globulin levels	Weighted median	321	0.0532054	0.116689	0.64842	NA	370125
	ebi-a-GCST90012111	Sex hormone-binding globulin levels	Weighted mode	321	0.0890004	0.155341	0.56709	NA	370125
	ebi-a-GCST90012114	Total testosterone levels	Weighted median	137	-0.0217011	0.1433	0.87963	NA	425097
	ebi-a-GCST90012114	Total testosterone levels	Weighted mode	137	0.052027	0.157567	0.741765	NA	425097
	ebi-a-GCST90013405	Liver enzyme levels (alanine transaminase)	Weighted median	208	-0.491936	0.433485	0.256443	NA	437267
	ebi-a-GCST90013405	Liver enzyme levels (alanine transaminase)	Weighted mode	208	-0.47976	0.57671	0.406429	NA	437267
	ebi-a-GCST90013422	Ultradistal forearm bone mineral density	Weighted median	10	-0.0213417	0.0579431	0.712633	NA	21907
	ebi-a-GCST90013422	Ultradistal forearm bone mineral density	Weighted mode	10	-0.0126492	0.0622714	0.843551	NA	21907
	ebi-a-GCST90014266	Retinal nerve fibre layer (RNFL) thickness	Weighted median	21	0.00175364	0.0169136	0.917422	NA	31434
	ebi-a-GCST90014266	Retinal nerve fibre layer (RNFL) thickness	Weighted mode	21	0.0620934	0.0312872	0.0610757	NA	31434
	ebi-a-GCST90014267	Ganglion cell inner plexiform layer (GCIPL) thickness	Weighted median	21	-0.00268416	0.0112646	0.811662	NA	31434
	ebi-a-GCST90014267	Ganglion cell inner plexiform layer (GCIPL) thickness	Weighted mode	21	-0.00424101	0.015101	0.781715	NA	31434
	ebi-a-GCST90014288	DNA methylation GrimAge acceleration	Weighted median	3	0.0249936	0.0470116	0.59497	NA	34467
	ebi-a-GCST90014288	DNA methylation GrimAge acceleration	Weighted mode	3	0.03557	0.0609549	0.618567	NA	34467
	ebi-a-GCST90014289	DNA methylation Hannum age acceleration	Weighted median	6	0.00994852	0.028325	0.725418	NA	34449
	ebi-a-GCST90014289	DNA methylation Hannum age acceleration	Weighted mode	6	0.0304584	0.0406291	0.487206	NA	34449
	ebi-a-GCST90014290	Intrinsic epigenetic age acceleration	Weighted median	22	-0.00566142	0.0162229	0.727106	NA	34461
	ebi-a-GCST90014290	Intrinsic epigenetic age acceleration	Weighted mode	22	-0.00596729	0.021272	0.781821	NA	34461
	ebi-a-GCST90014291	DNA methylation-estimated plasminogen activator inhibitor-1 levels	Weighted median	5	-4.34923e-05	2.82189e-05	0.123257	NA	34448
	ebi-a-GCST90014291	DNA methylation-estimated plasminogen activator inhibitor-1 levels	Weighted mode	5	-4.38572e-05	3.51954e-05	0.280723	NA	34448
	ebi-a-GCST90014292	DNA methylation PhenoAge acceleration	Weighted median	10	-0.0276596	0.0166251	0.0961666	NA	34463
	ebi-a-GCST90014292	DNA methylation PhenoAge acceleration	Weighted mode	10	-0.0436757	0.0225912	0.0852193	NA	34463
	ebi-a-GCST90016666	Liver volume	Weighted median	10	-0.0443848	0.106977	0.678214	NA	32860
	ebi-a-GCST90016666	Liver volume	Weighted mode	10	-0.135812	0.228934	0.567628	NA	32860
	ebi-a-GCST90016667	Spleen volume	Weighted median	29	-0.0818228	0.0699734	0.242266	NA	32860
	ebi-a-GCST90016667	Spleen volume	Weighted mode	29	-0.18028	0.0748502	0.0228446	NA	32860
	ebi-a-GCST90016668	Lung volume	Weighted median	7	0.0237296	0.15349	0.877137	NA	32860
	ebi-a-GCST90016668	Lung volume	Weighted mode	7	0.0121507	0.237186	0.960806	NA	32860
	ebi-a-GCST90016669	Pancreas volume	Weighted median	12	0.110793	0.11751	0.345765	NA	31758
	ebi-a-GCST90016669	Pancreas volume	Weighted mode	12	0.0548117	0.221179	0.808842	NA	31758
	ebi-a-GCST90016670	Kidney volume	Weighted median	8	0.178516	0.137993	0.195781	NA	32860
	ebi-a-GCST90016670	Kidney volume	Weighted mode	8	0.209361	0.189295	0.305282	NA	32860
	ebi-a-GCST90016671	Visceral adipose tissue volume	Weighted median	5	-0.412036	0.186393	0.0270656	NA	32860
	ebi-a-GCST90016671	Visceral adipose tissue volume	Weighted mode	5	-0.437528	0.250273	0.155342	NA	32860
	ebi-a-GCST90016673	Percent liver fat	Weighted median	9	-0.0454727	0.0477939	0.341385	NA	32858
	ebi-a-GCST90016673	Percent liver fat	Weighted mode	9	-0.0518343	0.0466623	0.298906	NA	32858
	ebi-a-GCST90016674	Liver iron content	Weighted median	5	-0.00323303	0.0499796	0.948423	NA	32858
	ebi-a-GCST90016674	Liver iron content	Weighted mode	5	0.0196929	0.0514725	0.721484	NA	32858
	ebi-a-GCST90016675	Pancreas fat	Weighted median	4	-0.319017	0.115651	0.00580769	NA	25617
	ebi-a-GCST90016675	Pancreas fat	Weighted mode	4	-0.317231	0.131745	0.0951948	NA	25617
	ebi-a-GCST90020053	Frailty index	Weighted median	13	0.321199	0.26213	0.220447	NA	175226
	ebi-a-GCST90020053	Frailty index	Weighted mode	13	0.626857	0.495815	0.230129	NA	175226
	hormone measurement, progesterone measurement PMID:26014426	Hormone measurement, progesterone measurement	Weighted median	3	0.12668	0.0679699	0.0623537	Males and Females	2913
	hormone measurement, progesterone measurement PMID:26014426	Hormone measurement, progesterone measurement	Weighted mode	3	0.143705	0.0861501	0.237237	Males and Females	2913
	ieu-a-1047	Putamen volume	Weighted median	3	-2.10493e-05	0.000270272	0.937922	Males and Females	13145
	ieu-a-1047	Putamen volume	Weighted mode	3	-0.000103986	0.00029638	0.759209	Males and Females	13145
	ieu-a-1239	Years of schooling	Weighted median	287	-0.588992	0.0926148	2.02298e-10	Males and Females	766345
	ieu-a-1239	Years of schooling	Weighted mode	287	-0.584083	0.313253	0.063265	Males and Females	766345
	ieu-a-1283	Alcohol consumption	Weighted median	4	0.186853	0.312978	0.550497	Males and Females	112176
	ieu-a-1283	Alcohol consumption	Weighted mode	4	0.159931	0.308091	0.639554	Males and Females	112176
	ieu-a-73	Waist-to-hip ratio	Weighted median	27	-0.00473784	0.148463	0.974542	Males and Females	212094
	ieu-a-73	Waist-to-hip ratio	Weighted mode	27	-0.177809	0.243772	0.472274	Males and Females	212094
	ieu-a-999	Body fat	Weighted median	9	-0.292026	0.182071	0.108733	Males and Females	100705
	ieu-a-999	Body fat	Weighted mode	9	-0.389865	0.209035	0.0991553	Males and Females	100705
	ieu-b-24	Age Of Smoking Initiation	Weighted median	6	-0.798438	0.44786	0.0746212	Males and Females	257349
	ieu-b-24	Age Of Smoking Initiation	Weighted mode	6	-0.517034	0.510681	0.357785	Males and Females	257349
	ieu-b-25	Cigarettes per Day	Weighted median	21	1.16404	0.0869143	6.64364e-41	Males and Females	225752
	ieu-b-25	Cigarettes per Day	Weighted mode	21	1.25702	0.070153	8.70658e-14	Males and Females	225752
	ieu-b-29	basophil cell count	Weighted median	183	-0.0199321	0.0790199	0.800854	Males and Females	473992
	ieu-b-29	basophil cell count	Weighted mode	183	-0.0267688	0.0981027	0.785267	Males and Females	473992
	ieu-b-30	white blood cell count	Weighted median	447	-0.00899502	0.0526647	0.864383	Males and Females	562241
	ieu-b-30	white blood cell count	Weighted mode	447	-0.10341	0.0951658	0.277785	Males and Females	562241
	ieu-b-31	monocyte cell count	Weighted median	457	-0.0285005	0.0413104	0.490249	Males and Females	521592
	ieu-b-31	monocyte cell count	Weighted mode	457	-0.0231684	0.0443939	0.602006	Males and Females	521592
	ieu-b-32	lymphocyte cell count	Weighted median	447	0.0257055	0.0536804	0.632037	Males and Females	521924
	ieu-b-32	lymphocyte cell count	Weighted mode	447	0.0357791	0.0891576	0.68839	Males and Females	521924
	ieu-b-33	eosinophil cell count	Weighted median	392	-0.069843	0.0471704	0.138699	Males and Females	474227
	ieu-b-33	eosinophil cell count	Weighted mode	392	-0.0411481	0.0575131	0.474754	Males and Females	474227
	ieu-b-34	neutrophil cell count	Weighted median	384	-0.0231281	0.0559099	0.679117	Males and Females	519287
	ieu-b-34	neutrophil cell count	Weighted mode	384	-0.0499963	0.0825486	0.5451	Males and Females	519287
	ieu-b-35	C-Reactive protein level	Weighted median	52	0.0428659	0.0574323	0.455442	Males and Females	204402
	ieu-b-35	C-Reactive protein level	Weighted mode	52	0.0589246	0.0445543	0.191891	Males and Females	204402
	ieu-b-38	systolic blood pressure	Weighted median	425	-0.00166992	0.0036523	0.647511	Males and Females	679432
	ieu-b-38	systolic blood pressure	Weighted mode	425	0.00122524	0.00858303	0.886554	Males and Females	679432
	ieu-b-39	diastolic blood pressure	Weighted median	418	-0.00248463	0.00614578	0.686006	Males and Females	745357
	ieu-b-39	diastolic blood pressure	Weighted mode	418	0.00902631	0.0165096	0.584857	Males and Females	745357
	ieu-b-40	body mass index	Weighted median	465	0.120176	0.065792	0.0677585	Males and Females	789125
	ieu-b-40	body mass index	Weighted mode	465	0.0388594	0.150842	0.796817	Males and Females	789125
	ieu-b-4879	telomere length	Weighted median	122	0.576991	0.0878435	5.08589e-11	Males and Females	472174
	ieu-b-4879	telomere length	Weighted mode	122	0.614731	0.114313	3.73692e-07	Males and Females	472174
	ieu-b-73	Alcoholic drinks per week	Weighted median	31	0.455787	0.146809	0.00190516	Males and Females	532042
	ieu-b-73	Alcoholic drinks per week	Weighted mode	31	0.450662	0.14139	0.00334571	Males and Females	532042
	iron biomarker measurement, serum iron measurement PMID:25352340	Iron biomarker measurement, serum iron measurement	Weighted median	3	0.0545376	0.0752884	0.468831	Males and Females	48972
	iron biomarker measurement, serum iron measurement PMID:25352340	Iron biomarker measurement, serum iron measurement	Weighted mode	3	0.0596035	0.0767814	0.518815	Males and Females	48972
	low density lipoprotein cholesterol measurement PMID:24097068	Low density lipoprotein cholesterol measurement	Weighted median	42	-0.0977514	0.0583862	0.0940874	Males and Females	93982
	low density lipoprotein cholesterol measurement PMID:24097068	Low density lipoprotein cholesterol measurement	Weighted mode	42	-0.127538	0.0526153	0.0198486	Males and Females	93982
	met-a-304	Tryptophan	Weighted median	17	0.627945	0.760006	0.40867	Males and Females	5592
	met-a-304	Tryptophan	Weighted mode	17	0.800024	1.52568	0.607208	Males and Females	5592
	met-a-316	Uridine	Weighted median	3	0.777086	0.808512	0.336486	Males and Females	7354
	met-a-316	Uridine	Weighted mode	3	1.43543	1.45266	0.427242	Males and Females	7354
	met-a-355	Proline	Weighted median	3	0.0992258	0.297905	0.739074	Males and Females	7367
	met-a-355	Proline	Weighted mode	3	-0.0177354	0.331963	0.962249	Males and Females	7367
	met-a-356	Citrulline	Weighted median	4	0.638551	0.713213	0.370618	Males and Females	7325
	met-a-356	Citrulline	Weighted mode	4	1.31626	1.12281	0.325703	Males and Females	7325
	met-a-360	Gamma-glutamyltyrosine	Weighted median	5	-0.820232	0.746532	0.271889	Males and Females	7037
	met-a-360	Gamma-glutamyltyrosine	Weighted mode	5	-0.889499	1.06086	0.448949	Males and Females	7037
	met-a-362	Betaine	Weighted median	3	0.0534437	0.437772	0.902835	Males and Females	7357
	met-a-362	Betaine	Weighted mode	3	0.0499852	0.464289	0.924093	Males and Females	7357
	met-a-373	X-03094	Weighted median	5	0.204662	0.41739	0.623896	Males and Females	7356
	met-a-373	X-03094	Weighted mode	5	0.636479	0.630908	0.370127	Males and Females	7356
	met-a-375	Kynurenine	Weighted median	4	0.113784	0.404359	0.778408	Males and Females	7368
	met-a-375	Kynurenine	Weighted mode	4	0.182958	0.370177	0.655059	Males and Females	7368
	met-a-379	Carnitine	Weighted median	17	-0.951995	0.513127	0.0635558	Males and Females	7349
	met-a-379	Carnitine	Weighted mode	17	-0.98945	0.534847	0.0828752	Males and Females	7349
	met-a-383	3-methyl-2-oxovalerate	Weighted median	3	0.199678	0.670031	0.765693	Males and Females	7331
	met-a-383	3-methyl-2-oxovalerate	Weighted mode	3	1.1613	0.769944	0.27051	Males and Females	7331
	met-a-396	X-18601	Weighted median	3	0.453795	0.273124	0.0966136	Males and Females	7226
	met-a-396	X-18601	Weighted mode	3	0.564262	0.377222	0.273345	Males and Females	7226
	met-a-419	1,5-anhydroglucitol (1,5-AG)	Weighted median	3	0.427813	0.318965	0.179839	Males and Females	7301
	met-a-419	1,5-anhydroglucitol (1,5-AG)	Weighted mode	3	0.443687	0.360986	0.34402	Males and Females	7301
	met-a-427	2-hydroxyisobutyrate	Weighted median	3	-0.402365	0.425102	0.343886	Males and Females	6180
	met-a-427	2-hydroxyisobutyrate	Weighted mode	3	-0.432081	0.423738	0.415146	Males and Females	6180
	met-a-444	X-10510	Weighted median	3	-0.0653787	0.338667	0.846922	Males and Females	7347
	met-a-444	X-10510	Weighted mode	3	-0.312223	0.353048	0.469793	Males and Females	7347
	met-a-464	Serine	Weighted median	3	0.0183326	0.453319	0.967742	Males and Females	7349
	met-a-464	Serine	Weighted mode	3	0.135375	0.572491	0.835083	Males and Females	7349
	met-a-476	Butyrylcarnitine	Weighted median	5	-0.084031	0.0822367	0.306867	Males and Females	7349
	met-a-476	Butyrylcarnitine	Weighted mode	5	-0.08946	0.0850849	0.352388	Males and Females	7349
	met-a-479	Propionylcarnitine	Weighted median	4	-0.330367	0.42708	0.439199	Males and Females	7364
	met-a-479	Propionylcarnitine	Weighted mode	4	-0.664457	0.551501	0.31465	Males and Females	7364
	met-a-485	X-02269	Weighted median	3	-0.0446838	0.18294	0.807034	Males and Females	7256
	met-a-485	X-02269	Weighted mode	3	-0.0586498	0.205317	0.80201	Males and Females	7256
	met-a-500	3-dehydrocarnitine*	Weighted median	3	-0.82922	0.406046	0.0411331	Males and Females	7361
	met-a-500	3-dehydrocarnitine*	Weighted mode	3	-1.26325	0.469362	0.114768	Males and Females	7361
	met-a-501	Pyroglutamine*	Weighted median	4	-0.266119	0.22356	0.233902	Males and Females	7354
	met-a-501	Pyroglutamine*	Weighted mode	4	-0.238668	0.230594	0.376775	Males and Females	7354
	met-a-505	X-03056--N-[3-(2-Oxopyrrolidin-1-yl)propyl]acetamide	Weighted median	3	0.475024	0.366621	0.195085	Males and Females	7363
	met-a-505	X-03056--N-[3-(2-Oxopyrrolidin-1-yl)propyl]acetamide	Weighted mode	3	0.83899	0.623032	0.310411	Males and Females	7363
	met-a-513	X-11440	Weighted median	3	0.0518751	0.0904254	0.566185	Males and Females	7250
	met-a-513	X-11440	Weighted mode	3	0.105198	0.0926922	0.374114	Males and Females	7250
	met-a-517	X-11445--5-alpha-pregnan-3beta,20alpha-disulfate	Weighted median	4	0.0294962	0.133992	0.825766	Males and Females	2537
	met-a-517	X-11445--5-alpha-pregnan-3beta,20alpha-disulfate	Weighted mode	4	-0.0321185	0.175291	0.866302	Males and Females	2537
	met-a-519	X-11469	Weighted median	3	-0.0423509	0.178867	0.812833	Males and Females	7330
	met-a-519	X-11469	Weighted mode	3	-0.0527703	0.221923	0.834187	Males and Females	7330
	met-a-524	X-11491	Weighted median	3	0.0194521	0.155908	0.900708	Males and Females	6200
	met-a-524	X-11491	Weighted mode	3	-0.156151	0.170236	0.455836	Males and Females	6200
	met-a-531	X-11538	Weighted median	3	0.0484469	0.125082	0.698519	Males and Females	7355
	met-a-531	X-11538	Weighted mode	3	0.00352723	0.12649	0.980286	Males and Females	7355
	met-a-536	X-11593--O-methylascorbate*	Weighted median	6	0.325236	0.23902	0.173606	Males and Females	7344
	met-a-536	X-11593--O-methylascorbate*	Weighted mode	6	0.332517	0.239699	0.224027	Males and Females	7344
	met-a-542	X-11792	Weighted median	3	-0.102366	0.0914165	0.262809	Males and Females	2391
	met-a-542	X-11792	Weighted mode	3	-0.100122	0.107302	0.449279	Males and Females	2391
	met-a-558	1-arachidonoylglycerophosphocholine*	Weighted median	3	0.578801	0.217471	0.00777909	Males and Females	7063
	met-a-558	1-arachidonoylglycerophosphocholine*	Weighted mode	3	0.566591	0.227113	0.130056	Males and Females	7063
	met-a-570	X-12063	Weighted median	6	0.0403405	0.0903839	0.655363	Males and Females	6797
	met-a-570	X-12063	Weighted mode	6	0.0268922	0.0951204	0.788724	Males and Females	6797
	met-a-573	Isobutyrylcarnitine	Weighted median	3	0.428481	0.188248	0.0228365	Males and Females	7365
	met-a-573	Isobutyrylcarnitine	Weighted mode	3	0.438597	0.191761	0.149456	Males and Females	7365
	met-a-578	Erythronate*	Weighted median	3	-0.298814	0.724303	0.679934	Males and Females	7307
	met-a-578	Erythronate*	Weighted mode	3	-0.144822	0.808767	0.874385	Males and Females	7307
	met-a-580	X-12092	Weighted median	5	0.00589005	0.0454059	0.896788	Males and Females	7089
	met-a-580	X-12092	Weighted mode	5	0.0145994	0.0478932	0.775696	Males and Females	7089
	met-a-596	X-12244--N-acetylcarnosine	Weighted median	3	0.628113	0.392421	0.109463	Males and Females	6279
	met-a-596	X-12244--N-acetylcarnosine	Weighted mode	3	0.662999	0.474848	0.297431	Males and Females	6279
	met-a-616	Alpha-hydroxyisovalerate	Weighted median	3	0.0764979	0.246554	0.756356	Males and Females	7222
	met-a-616	Alpha-hydroxyisovalerate	Weighted mode	3	0.0470009	0.262531	0.874409	Males and Females	7222
	met-a-629	X-12510--2-aminooctanoic acid	Weighted median	3	-0.130774	0.115379	0.257036	Males and Females	7132
	met-a-629	X-12510--2-aminooctanoic acid	Weighted mode	3	-0.12929	0.12148	0.398688	Males and Females	7132
	met-a-634	1-arachidonoylglycerophosphoinositol*	Weighted median	4	-0.176028	0.326037	0.589266	Males and Females	7351
	met-a-634	1-arachidonoylglycerophosphoinositol*	Weighted mode	4	-0.24513	0.37987	0.564689	Males and Females	7351
	met-a-636	X-12644	Weighted median	3	0.353778	0.492853	0.472871	Males and Females	7347
	met-a-636	X-12644	Weighted mode	3	0.450241	0.561715	0.506913	Males and Females	7347
	met-a-652	Isovalerylcarnitine	Weighted median	3	-1.09579	0.256762	1.97462e-05	Males and Females	7344
	met-a-652	Isovalerylcarnitine	Weighted mode	3	-0.782804	0.285772	0.111433	Males and Females	7344
	met-a-656	Bradykinin, des-arg(9)	Weighted median	3	-0.0529315	0.0636763	0.405827	Males and Females	4452
	met-a-656	Bradykinin, des-arg(9)	Weighted mode	3	-0.0488592	0.082264	0.612789	Males and Females	4452
	met-a-661	X-12798	Weighted median	3	-0.0154788	0.103224	0.880801	Males and Females	7119
	met-a-661	X-12798	Weighted mode	3	-0.039556	0.112996	0.759718	Males and Females	7119
	met-a-667	X-12850	Weighted median	3	-0.15996	0.175226	0.361305	Males and Females	1212
	met-a-667	X-12850	Weighted mode	3	-0.348633	0.187971	0.204794	Males and Females	1212
	met-a-682	1-arachidonoylglycerophosphoethanolamine*	Weighted median	3	0.496317	0.315098	0.115229	Males and Females	7350
	met-a-682	1-arachidonoylglycerophosphoethanolamine*	Weighted mode	3	0.902821	0.343314	0.119279	Males and Females	7350
	met-a-683	X-13429	Weighted median	3	0.035839	0.0947074	0.70512	Males and Females	5953
	met-a-683	X-13429	Weighted mode	3	-0.0584261	0.116968	0.666961	Males and Females	5953
	met-a-699	Glutaroyl carnitine	Weighted median	8	0.0368446	0.258098	0.886484	Males and Females	7256
	met-a-699	Glutaroyl carnitine	Weighted mode	8	0.172501	0.273181	0.547803	Males and Females	7256
	met-a-709	Tetradecanedioate	Weighted median	3	-0.0549302	0.138583	0.691832	Males and Females	5629
	met-a-709	Tetradecanedioate	Weighted mode	3	-0.104106	0.156302	0.573919	Males and Females	5629
	met-a-711	Hexadecanedioate	Weighted median	3	-0.0444255	0.149852	0.766877	Males and Females	6447
	met-a-711	Hexadecanedioate	Weighted mode	3	-0.107294	0.180204	0.611972	Males and Females	6447
	met-a-742	Succinylcarnitine	Weighted median	5	0.260911	0.281911	0.354702	Males and Females	6552
	met-a-742	Succinylcarnitine	Weighted mode	5	0.273498	0.330012	0.453832	Males and Females	6552
	met-a-746	5alpha-androstan-3beta,17beta-diol disulfate	Weighted median	3	0.275439	0.10968	0.0120292	Males and Females	6934
	met-a-746	5alpha-androstan-3beta,17beta-diol disulfate	Weighted mode	3	0.286631	0.116178	0.132423	Males and Females	6934
	met-c-840	Alanine	Weighted median	6	-0.0261942	0.0798051	0.74274	Males and Females	22569
	met-c-840	Alanine	Weighted mode	6	-0.0294266	0.108046	0.79624	Males and Females	22569
	met-c-842	Apolipoprotein A-I	Weighted median	9	0.0429064	0.0516761	0.406372	Males and Females	18400
	met-c-842	Apolipoprotein A-I	Weighted mode	9	0.0401493	0.0519349	0.46171	Males and Females	18400
	met-c-852	22:6, docosahexaenoic acid	Weighted median	5	0.0486556	0.0750202	0.516618	Males and Females	13498
	met-c-852	22:6, docosahexaenoic acid	Weighted mode	5	0.035101	0.143321	0.818576	Males and Females	13498
	met-c-855	Omega-3 fatty acids	Weighted median	5	0.0762687	0.0686783	0.266774	Males and Females	13544
	met-c-855	Omega-3 fatty acids	Weighted mode	5	0.00473648	0.0829194	0.957188	Males and Females	13544
	met-c-856	Omega-6 fatty acids	Weighted median	11	0.0158145	0.0539362	0.769363	Males and Females	13502
	met-c-856	Omega-6 fatty acids	Weighted mode	11	0.0127644	0.0860521	0.885028	Males and Females	13502
	met-c-857	Omega-7, omega-9 and saturated fatty acids	Weighted median	7	0.0556121	0.0626185	0.374482	Males and Females	13506
	met-c-857	Omega-7, omega-9 and saturated fatty acids	Weighted mode	7	0.0614272	0.0829672	0.48702	Males and Females	13506
	met-c-858	Free cholesterol	Weighted median	10	-0.0188607	0.0485425	0.697617	Males and Females	13497
	met-c-858	Free cholesterol	Weighted mode	10	-0.089898	0.0744	0.257719	Males and Females	13497
	met-c-860	Glutamine	Weighted median	5	-0.0754308	0.0658054	0.251683	Males and Females	24167
	met-c-860	Glutamine	Weighted mode	5	-0.0816647	0.0683312	0.298049	Males and Females	24167
	met-c-862	Glycoproteins	Weighted median	8	-0.00188759	0.0257017	0.941454	Males and Females	18726
	met-c-862	Glycoproteins	Weighted mode	8	-0.00194903	0.0253233	0.940804	Males and Females	18726
	met-c-863	Glycoprotein acetyls	Weighted median	6	-0.0123796	0.0734955	0.866237	Males and Females	19270
	met-c-863	Glycoprotein acetyls	Weighted mode	6	-0.0163645	0.0858927	0.856394	Males and Females	19270
	met-c-893	18:2, linoleic acid (LA)	Weighted median	15	-0.0794946	0.0503002	0.114015	Males and Females	13523
	met-c-893	18:2, linoleic acid (LA)	Weighted mode	15	-0.115412	0.0830149	0.186161	Males and Females	13523
	met-c-897	Leucine	Weighted median	3	0.0232239	0.0881371	0.792167	Males and Females	22500
	met-c-897	Leucine	Weighted mode	3	0.0694171	0.105611	0.578523	Males and Females	22500
	met-c-916	Mono-unsaturated fatty acids	Weighted median	7	0.0410803	0.0596692	0.491158	Males and Females	13535
	met-c-916	Mono-unsaturated fatty acids	Weighted mode	7	0.0209666	0.0873306	0.818258	Males and Females	13535
	met-c-917	Other polyunsaturated fatty acids than 18:2	Weighted median	10	0.0866336	0.0296599	0.00349025	Males and Females	13549
	met-c-917	Other polyunsaturated fatty acids than 18:2	Weighted mode	10	0.0939375	0.0289435	0.0100688	Males and Females	13549
	met-c-918	Phosphatidylcholine and other cholines	Weighted median	6	0.0580608	0.0519761	0.263966	Males and Females	13539
	met-c-918	Phosphatidylcholine and other cholines	Weighted mode	6	0.0661335	0.0619712	0.33469	Males and Females	13539
	met-c-933	Serum total cholesterol	Weighted median	19	-0.0797637	0.0436233	0.0674797	Males and Females	21488
	met-c-933	Serum total cholesterol	Weighted mode	19	-0.0684163	0.0459415	0.153746	Males and Females	21488
	met-c-935	Sphingomyelins	Weighted median	7	-0.00468013	0.0678084	0.944974	Males and Females	13471
	met-c-935	Sphingomyelins	Weighted mode	7	-0.0651117	0.0981346	0.531665	Males and Females	13471
	met-c-937	Total phosphoglycerides	Weighted median	9	0.0461619	0.0521184	0.375773	Males and Females	13514
	met-c-937	Total phosphoglycerides	Weighted mode	9	0.0593175	0.0601339	0.352815	Males and Females	13514
	met-c-940	Valine	Weighted median	5	0.0422303	0.0862811	0.624523	Males and Females	24898
	met-c-940	Valine	Weighted mode	5	0.0638248	0.0905585	0.519814	Males and Females	24898
	moderate_to_vigourous_PA	moderate_to_vigourous_PA	Weighted median	4	-0.203532	0.267758	0.447176	Males and Females	592552
	moderate_to_vigourous_PA	moderate_to_vigourous_PA	Weighted mode	4	-0.205363	0.279466	0.515668	Males and Females	592552
	prot-a-10	Histo-blood group ABO system transferase	Weighted median	3	-0.0212701	0.00942788	0.0240654	Males and Females	3301
	prot-a-10	Histo-blood group ABO system transferase	Weighted mode	3	-0.0194284	0.00980112	0.185938	Males and Females	3301
	prot-a-1005	Coagulation factor Xa	Weighted median	5	-0.0182438	0.0330798	0.581285	Males and Females	3301
	prot-a-1005	Coagulation factor Xa	Weighted mode	5	-0.018539	0.0397042	0.664851	Males and Females	3301
	prot-a-1006	Coagulation Factor X	Weighted median	3	-0.0191511	0.034529	0.579142	Males and Females	3301
	prot-a-1006	Coagulation Factor X	Weighted mode	3	-0.0188355	0.0389958	0.676789	Males and Females	3301
	prot-a-1045	Pseudokinase FAM20A	Weighted median	4	-0.0325895	0.0473124	0.490939	Males and Females	3301
	prot-a-1045	Pseudokinase FAM20A	Weighted mode	4	-0.055962	0.0624664	0.436336	Males and Females	3301
	prot-a-1046	Glycosaminoglycan xylosylkinase	Weighted median	3	-0.0710996	0.0482007	0.140192	Males and Females	3301
	prot-a-1046	Glycosaminoglycan xylosylkinase	Weighted mode	3	-0.144906	0.0549362	0.118681	Males and Females	3301
	prot-a-1050	Protein FAM3B	Weighted median	4	-0.00929683	0.025775	0.71833	Males and Females	3301
	prot-a-1050	Protein FAM3B	Weighted mode	4	0.0572479	0.0264445	0.119033	Males and Females	3301
	prot-a-1051	Protein FAM3D	Weighted median	3	-0.0594913	0.0149234	6.70716e-05	Males and Females	3301
	prot-a-1051	Protein FAM3D	Weighted mode	3	-0.058466	0.0166219	0.072184	Males and Females	3301
	prot-a-1075	Low affinity immunoglobulin gamma Fc region receptor II-b	Weighted median	3	0.0545845	0.0361016	0.130542	Males and Females	3301
	prot-a-1075	Low affinity immunoglobulin gamma Fc region receptor II-b	Weighted mode	3	0.074463	0.0386168	0.193627	Males and Females	3301
	prot-a-1076	Low affinity immunoglobulin gamma Fc region receptor III-B	Weighted median	3	0.000710153	0.0288288	0.980347	Males and Females	3301
	prot-a-1076	Low affinity immunoglobulin gamma Fc region receptor III-B	Weighted mode	3	0.00133735	0.0294678	0.967926	Males and Females	3301
	prot-a-1097	Fibroblast growth factor 7	Weighted median	3	0.0531761	0.0517028	0.303716	Males and Females	3301
	prot-a-1097	Fibroblast growth factor 7	Weighted mode	3	0.076676	0.0572467	0.312359	Males and Females	3301
	prot-a-1115	Inactive peptidyl-prolyl cis-trans isomerase FKBP6	Weighted median	3	0.0136534	0.0113463	0.228845	Males and Females	3301
	prot-a-1115	Inactive peptidyl-prolyl cis-trans isomerase FKBP6	Weighted mode	3	0.0130848	0.0115048	0.373304	Males and Females	3301
	prot-a-112	AP-4 complex subunit mu-1	Weighted median	6	-0.0185789	0.0362782	0.608565	Males and Females	3301
	prot-a-112	AP-4 complex subunit mu-1	Weighted mode	6	-0.0213773	0.0469397	0.667901	Males and Females	3301
	prot-a-1126	Receptor-type tyrosine-protein kinase FLT3	Weighted median	3	0.0730682	0.0559912	0.191895	Males and Females	3301
	prot-a-1126	Receptor-type tyrosine-protein kinase FLT3	Weighted mode	3	0.0924599	0.0677468	0.30558	Males and Females	3301
	prot-a-1129	Vascular endothelial growth factor receptor 3	Weighted median	3	0.00750766	0.0163857	0.646821	Males and Females	3301
	prot-a-1129	Vascular endothelial growth factor receptor 3	Weighted mode	3	-0.0137423	0.019777	0.559015	Males and Females	3301
	prot-a-1148	Ferritin	Weighted median	3	0.00451535	0.0268838	0.866616	Males and Females	3301
	prot-a-1148	Ferritin	Weighted mode	3	0.00861423	0.0265791	0.776619	Males and Females	3301
	prot-a-1153	Alpha-(1,3)-fucosyltransferase 5	Weighted median	3	0.0239613	0.0186848	0.199706	Males and Females	3301
	prot-a-1153	Alpha-(1,3)-fucosyltransferase 5	Weighted mode	3	0.0315077	0.0230007	0.304247	Males and Females	3301
	prot-a-1154	Alpha-(1,6)-fucosyltransferase	Weighted median	3	0.0328688	0.0133794	0.0140231	Males and Females	3301
	prot-a-1154	Alpha-(1,6)-fucosyltransferase	Weighted mode	3	0.0373768	0.0134858	0.109258	Males and Females	3301
	prot-a-1166	Galanin peptides	Weighted median	3	0.0147421	0.0477088	0.75732	Males and Females	3301
	prot-a-1166	Galanin peptides	Weighted mode	3	0.0080546	0.0571559	0.900843	Males and Females	3301
	prot-a-1170	Polypeptide N-acetylgalactosaminyltransferase 1	Weighted median	3	0.0264111	0.0651568	0.685223	Males and Females	3301
	prot-a-1170	Polypeptide N-acetylgalactosaminyltransferase 1	Weighted mode	3	0.00333152	0.0647259	0.963628	Males and Females	3301
	prot-a-1174	Galanin-like peptide	Weighted median	3	0.0150687	0.0578622	0.794537	Males and Females	3301
	prot-a-1174	Galanin-like peptide	Weighted mode	3	0.048731	0.0762757	0.588305	Males and Females	3301
	prot-a-1178	Guanylate-binding protein 6	Weighted median	3	0.0614731	0.0395715	0.120311	Males and Females	3301
	prot-a-1178	Guanylate-binding protein 6	Weighted mode	3	0.0602695	0.0423102	0.290344	Males and Females	3301
	prot-a-1194	Growth/differentiation factor 11/8	Weighted median	4	-0.00297512	0.0524427	0.95476	Males and Females	3301
	prot-a-1194	Growth/differentiation factor 11/8	Weighted mode	4	0.0243308	0.0803878	0.781915	Males and Females	3301
	prot-a-1204	GDNF family receptor alpha-like	Weighted median	3	0.0275284	0.0418117	0.510288	Males and Females	3301
	prot-a-1204	GDNF family receptor alpha-like	Weighted mode	3	0.0152217	0.0571321	0.814863	Males and Females	3301
	prot-a-1223	Glycolipid transfer protein domain-containing protein 2	Weighted median	3	-0.011635	0.042243	0.782986	Males and Females	3301
	prot-a-1223	Glycolipid transfer protein domain-containing protein 2	Weighted mode	3	-0.044758	0.0450725	0.425345	Males and Females	3301
	prot-a-1228	Granulysin	Weighted median	3	-0.00910677	0.0185999	0.624407	Males and Females	3301
	prot-a-1228	Granulysin	Weighted mode	3	-0.0138582	0.0169968	0.500531	Males and Females	3301
	prot-a-1250	Glycerol-3-phosphate dehydrogenase 1-like protein	Weighted median	3	0.0598693	0.03357	0.0745183	Males and Females	3301
	prot-a-1250	Glycerol-3-phosphate dehydrogenase 1-like protein	Weighted mode	3	0.058213	0.0415075	0.295847	Males and Females	3301
	prot-a-1272	Growth factor receptor-bound protein 7	Weighted median	3	0.0730961	0.047817	0.126348	Males and Females	3301
	prot-a-1272	Growth factor receptor-bound protein 7	Weighted mode	3	0.074146	0.0540937	0.304028	Males and Females	3301
	prot-a-1277	Granulins	Weighted median	3	0.0234938	0.0386496	0.543276	Males and Females	3301
	prot-a-1277	Granulins	Weighted mode	3	0.0297889	0.0454109	0.579213	Males and Females	3301
	prot-a-1288	Glutathione S-transferase omega-1	Weighted median	3	-0.00765448	0.0135983	0.573505	Males and Females	3301
	prot-a-1288	Glutathione S-transferase omega-1	Weighted mode	3	-0.00817206	0.0132152	0.599362	Males and Females	3301
	prot-a-1298	Granzyme B	Weighted median	3	-0.00256819	0.0138779	0.853185	Males and Females	3301
	prot-a-1298	Granzyme B	Weighted mode	3	-0.00220629	0.0138385	0.887975	Males and Females	3301
	prot-a-1305	GDH/6PGL endoplasmic bifunctional protein	Weighted median	5	0.0196943	0.0194443	0.311128	Males and Females	3301
	prot-a-1305	GDH/6PGL endoplasmic bifunctional protein	Weighted mode	5	0.0325345	0.0230644	0.231186	Males and Females	3301
	prot-a-1306	3-hydroxyanthranilate 3,4-dioxygenase	Weighted median	4	-0.0256443	0.0173655	0.139746	Males and Females	3301
	prot-a-1306	3-hydroxyanthranilate 3,4-dioxygenase	Weighted mode	4	-0.0260246	0.0184258	0.252696	Males and Females	3301
	prot-a-1313	Heparin-binding EGF-like growth factor	Weighted median	3	-0.0408485	0.0548139	0.456138	Males and Females	3301
	prot-a-1313	Heparin-binding EGF-like growth factor	Weighted mode	3	-0.0673331	0.0788978	0.483328	Males and Females	3301
	prot-a-1317	Hemoglobin subunit zeta	Weighted median	3	0.0167743	0.0158664	0.290411	Males and Females	3301
	prot-a-1317	Hemoglobin subunit zeta	Weighted mode	3	0.0169886	0.0162105	0.404613	Males and Females	3301
	prot-a-1332	Hemojuvelin	Weighted median	3	0.118098	0.0695728	0.0896064	Males and Females	3301
	prot-a-1332	Hemojuvelin	Weighted mode	3	0.16666	0.0854535	0.190438	Males and Females	3301
	prot-a-1360	Hepatocyte nuclear factor 4-alpha	Weighted median	4	-0.0165157	0.0485561	0.733753	Males and Females	3301
	prot-a-1360	Hepatocyte nuclear factor 4-alpha	Weighted mode	4	-0.019729	0.0618197	0.770552	Males and Females	3301
	prot-a-1369	Haptoglobin	Weighted median	3	-0.00645719	0.0170641	0.705127	Males and Females	3301
	prot-a-1369	Haptoglobin	Weighted mode	3	0.00742269	0.0185226	0.72737	Males and Females	3301
	prot-a-1389	Oxidoreductase HTATIP2	Weighted median	3	0.0207408	0.044631	0.642133	Males and Females	3301
	prot-a-1389	Oxidoreductase HTATIP2	Weighted mode	3	0.0239917	0.0509458	0.684062	Males and Females	3301
	prot-a-1397	Intercellular adhesion molecule 1	Weighted median	3	0.0193965	0.0103828	0.0617428	Males and Females	3301
	prot-a-1397	Intercellular adhesion molecule 1	Weighted mode	3	0.0189367	0.0107605	0.220503	Males and Females	3301
	prot-a-1401	Intercellular adhesion molecule 5	Weighted median	3	-0.0430495	0.0209555	0.0399437	Males and Females	3301
	prot-a-1401	Intercellular adhesion molecule 5	Weighted mode	3	-0.0543922	0.0206942	0.11938	Males and Females	3301
	prot-a-1403	Inducible T-cell costimulator	Weighted median	3	-0.00187809	0.0293605	0.948997	Males and Females	3301
	prot-a-1403	Inducible T-cell costimulator	Weighted mode	3	-0.0308945	0.0310074	0.424053	Males and Females	3301
	prot-a-1411	Alpha-L-iduronidase	Weighted median	3	0.00957025	0.018916	0.612904	Males and Females	3301
	prot-a-1411	Alpha-L-iduronidase	Weighted mode	3	-0.000418717	0.0206639	0.985673	Males and Females	3301
	prot-a-1442	Immunoglobulin superfamily DCC subclass member 4	Weighted median	3	0.0830736	0.0495521	0.0936424	Males and Females	3301
	prot-a-1442	Immunoglobulin superfamily DCC subclass member 4	Weighted mode	3	0.0954507	0.0539452	0.21885	Males and Females	3301
	prot-a-1443	Insulin-like growth factor I	Weighted median	3	0.146786	0.0513823	0.00428024	Males and Females	3301
	prot-a-1443	Insulin-like growth factor I	Weighted mode	3	0.161192	0.0688474	0.144032	Males and Females	3301
	prot-a-1445	Cation-independent mannose-6-phosphate receptor	Weighted median	5	0.00586641	0.0195783	0.764453	Males and Females	3301
	prot-a-1445	Cation-independent mannose-6-phosphate receptor	Weighted mode	5	0.00382575	0.0195407	0.854323	Males and Females	3301
	prot-a-1453	Insulin growth factor-like family member 3	Weighted median	3	0.0690026	0.0404994	0.0884198	Males and Females	3301
	prot-a-1453	Insulin growth factor-like family member 3	Weighted mode	3	0.0646349	0.0482225	0.312102	Males and Females	3301
	prot-a-1458	Immunoglobulin lambda-like polypeptide 1	Weighted median	6	-0.0356034	0.0390083	0.361393	Males and Females	3301
	prot-a-1458	Immunoglobulin lambda-like polypeptide 1	Weighted mode	6	-0.0437046	0.0538511	0.453918	Males and Females	3301
	prot-a-149	Rho GTPase-activating protein 30	Weighted median	5	0.0250425	0.0391681	0.522589	Males and Females	3301
	prot-a-149	Rho GTPase-activating protein 30	Weighted mode	5	0.0376126	0.0363859	0.359669	Males and Females	3301
	prot-a-1502	Interleukin-1 receptor-like 1	Weighted median	4	-0.0167654	0.0129658	0.195994	Males and Females	3301
	prot-a-1502	Interleukin-1 receptor-like 1	Weighted mode	4	-0.0168115	0.0132326	0.293499	Males and Females	3301
	prot-a-1526	Interleukin-36 alpha	Weighted median	3	0.0522991	0.0334596	0.11804	Males and Females	3301
	prot-a-1526	Interleukin-36 alpha	Weighted mode	3	0.0487605	0.033242	0.280099	Males and Females	3301
	prot-a-1542	Interleukin-6 receptor subunit beta	Weighted median	4	0.0284319	0.0384348	0.459456	Males and Females	3301
	prot-a-1542	Interleukin-6 receptor subunit beta	Weighted mode	4	0.0253031	0.0454287	0.616392	Males and Females	3301
	prot-a-1576	Immunoglobulin superfamily containing leucine-rich repeat protein 2	Weighted median	3	0.00759903	0.0479407	0.874056	Males and Females	3301
	prot-a-1576	Immunoglobulin superfamily containing leucine-rich repeat protein 2	Weighted mode	3	0.0169952	0.0539878	0.782722	Males and Females	3301
	prot-a-1582	Integrin alpha-5	Weighted median	4	0.0264102	0.0526318	0.615814	Males and Females	3301
	prot-a-1582	Integrin alpha-5	Weighted mode	4	-0.0260998	0.0974489	0.806189	Males and Females	3301
	prot-a-1586	Inter-alpha-trypsin inhibitor heavy chain H1	Weighted median	3	-0.0160044	0.0175699	0.362348	Males and Females	3301
	prot-a-1586	Inter-alpha-trypsin inhibitor heavy chain H1	Weighted mode	3	-0.0151737	0.0194069	0.516157	Males and Females	3301
	prot-a-1598	Tyrosine-protein kinase JAK2	Weighted median	5	0.0174597	0.0253769	0.491442	Males and Females	3301
	prot-a-1598	Tyrosine-protein kinase JAK2	Weighted mode	5	0.0273229	0.02787	0.382412	Males and Females	3301
	prot-a-1622	Vascular endothelial growth factor receptor 2	Weighted median	4	0.0421918	0.0225775	0.0616571	Males and Females	3301
	prot-a-1622	Vascular endothelial growth factor receptor 2	Weighted mode	4	0.0523152	0.022166	0.0993856	Males and Females	3301
	prot-a-1639	DNA/RNA-binding protein KIN17	Weighted median	3	0.101934	0.0368747	0.00570395	Males and Females	3301
	prot-a-1639	DNA/RNA-binding protein KIN17	Weighted mode	3	0.105832	0.0373166	0.105092	Males and Females	3301
	prot-a-1645	Killer cell immunoglobulin-like receptor 2DS2	Weighted median	3	0.0311606	0.0673213	0.643462	Males and Females	3301
	prot-a-1645	Killer cell immunoglobulin-like receptor 2DS2	Weighted mode	3	0.0396334	0.0762916	0.655187	Males and Females	3301
	prot-a-1657	Kallikrein-12	Weighted median	3	0.0347225	0.0346141	0.315798	Males and Females	3301
	prot-a-1657	Kallikrein-12	Weighted mode	3	0.0265512	0.0356328	0.533856	Males and Females	3301
	prot-a-1665	Kallikrein-6	Weighted median	3	0.0783763	0.0504817	0.120526	Males and Females	3301
	prot-a-1665	Kallikrein-6	Weighted mode	3	0.0632777	0.0663867	0.441101	Males and Females	3301
	prot-a-1695	Laminin	Weighted median	4	-0.0547302	0.0322289	0.089475	Males and Females	3301
	prot-a-1695	Laminin	Weighted mode	4	-0.0668625	0.0330839	0.136525	Males and Females	3301
	prot-a-1707	Epididymal-specific lipocalin-10	Weighted median	3	0.00889385	0.0498731	0.858464	Males and Females	3301
	prot-a-1707	Epididymal-specific lipocalin-10	Weighted mode	3	0.0434333	0.0816794	0.648051	Males and Females	3301
	prot-a-1738	Leukocyte immunoglobulin-like receptor subfamily A member 4	Weighted median	3	0.00714861	0.0442701	0.871718	Males and Females	3301
	prot-a-1738	Leukocyte immunoglobulin-like receptor subfamily A member 4	Weighted mode	3	0.0148795	0.0439328	0.767098	Males and Females	3301
	prot-a-1741	Leukocyte immunoglobulin-like receptor subfamily A member 6	Weighted median	3	-0.00125904	0.0174632	0.942525	Males and Females	3301
	prot-a-1741	Leukocyte immunoglobulin-like receptor subfamily A member 6	Weighted mode	3	-0.00502308	0.0175589	0.801733	Males and Females	3301
	prot-a-1746	Leukocyte immunoglobulin-like receptor subfamily B member 4	Weighted median	3	-0.035248	0.0497349	0.4785	Males and Females	3301
	prot-a-1746	Leukocyte immunoglobulin-like receptor subfamily B member 4	Weighted mode	3	-0.0672811	0.0658317	0.414268	Males and Females	3301
	prot-a-1753	Lipase member N	Weighted median	4	-0.0114013	0.0130658	0.38288	Males and Females	3301
	prot-a-1753	Lipase member N	Weighted mode	4	-0.0114843	0.0135332	0.45845	Males and Females	3301
	prot-a-1791	Leucine-rich repeat serine/threonine-protein kinase 2	Weighted median	4	0.0489855	0.0338803	0.148222	Males and Females	3301
	prot-a-1791	Leucine-rich repeat serine/threonine-protein kinase 2	Weighted mode	4	0.0487133	0.0386921	0.297084	Males and Females	3301
	prot-a-181	Activating signal cointegrator 1 complex subunit 1	Weighted median	3	-0.0220371	0.0424917	0.604025	Males and Females	3301
	prot-a-181	Activating signal cointegrator 1 complex subunit 1	Weighted mode	3	-0.0261763	0.0414629	0.592364	Males and Females	3301
	prot-a-1823	Cation-dependent mannose-6-phosphate receptor	Weighted median	3	0.062029	0.0441547	0.160078	Males and Females	3301
	prot-a-1823	Cation-dependent mannose-6-phosphate receptor	Weighted mode	3	0.0544643	0.0462707	0.360275	Males and Females	3301
	prot-a-1833	Mannosyl-oligosaccharide 1,2-alpha-mannosidase IB	Weighted median	3	0.0104291	0.0503561	0.835926	Males and Females	3301
	prot-a-1833	Mannosyl-oligosaccharide 1,2-alpha-mannosidase IB	Weighted mode	3	0.0753263	0.0578041	0.322365	Males and Females	3301
	prot-a-1835	Epididymis-specific alpha-mannosidase	Weighted median	3	0.00310791	0.03454	0.928303	Males and Females	3301
	prot-a-1835	Epididymis-specific alpha-mannosidase	Weighted mode	3	0.00541176	0.0355715	0.89304	Males and Females	3301
	prot-a-1842	Dual specificity mitogen-activated protein kinase kinase 4	Weighted median	3	0.0103539	0.0160497	0.51885	Males and Females	3301
	prot-a-1842	Dual specificity mitogen-activated protein kinase kinase 4	Weighted mode	3	0.0120376	0.0169712	0.55168	Males and Females	3301
	prot-a-1854	MAP kinase-activated protein kinase 5	Weighted median	3	0.00203216	0.01332	0.878741	Males and Females	3301
	prot-a-1854	MAP kinase-activated protein kinase 5	Weighted mode	3	-8.84765e-05	0.0145974	0.995714	Males and Females	3301
	prot-a-1863	Mannose-binding protein C	Weighted median	4	-0.0165919	0.0124088	0.181189	Males and Females	3301
	prot-a-1863	Mannose-binding protein C	Weighted mode	4	-0.0086339	0.0136559	0.572124	Males and Females	3301
	prot-a-1879	Protein MENT	Weighted median	3	-0.0016027	0.0354211	0.96391	Males and Females	3301
	prot-a-1879	Protein MENT	Weighted mode	3	-0.00260608	0.0392306	0.953079	Males and Females	3301
	prot-a-1885	Microfibrillar-associated protein 2	Weighted median	3	-0.0489287	0.0453115	0.280218	Males and Females	3301
	prot-a-1885	Microfibrillar-associated protein 2	Weighted mode	3	-0.0683046	0.0603219	0.37498	Males and Females	3301
	prot-a-19	Lysosomal acid phosphatase	Weighted median	3	-0.0178901	0.0329377	0.587027	Males and Females	3301
	prot-a-19	Lysosomal acid phosphatase	Weighted mode	3	0.00686463	0.0411702	0.882909	Males and Females	3301
	prot-a-1902	MICOS complex subunit MIC10	Weighted median	3	0.0133238	0.0100108	0.183206	Males and Females	3301
	prot-a-1902	MICOS complex subunit MIC10	Weighted mode	3	0.0127621	0.00966509	0.317544	Males and Females	3301
	prot-a-1906	Promotilin	Weighted median	3	0.0423112	0.0233658	0.0701689	Males and Females	3301
	prot-a-1906	Promotilin	Weighted mode	3	0.0412992	0.0254569	0.246201	Males and Females	3301
	prot-a-1911	Stromelysin-2	Weighted median	3	0.00537861	0.0420123	0.89813	Males and Females	3301
	prot-a-1911	Stromelysin-2	Weighted mode	3	0.0011111	0.0496842	0.984189	Males and Females	3301
	prot-a-1917	Matrix metalloproteinase-17	Weighted median	3	-0.015343	0.0612036	0.802055	Males and Females	3301
	prot-a-1917	Matrix metalloproteinase-17	Weighted mode	3	-0.0382823	0.0725248	0.650316	Males and Females	3301
	prot-a-1920	Neutrophil collagenase	Weighted median	5	-0.0106583	0.0131321	0.41701	Males and Females	3301
	prot-a-1920	Neutrophil collagenase	Weighted mode	5	-0.0103275	0.0141454	0.505791	Males and Females	3301
	prot-a-1921	Matrix metalloproteinase-9	Weighted median	3	0.0160178	0.0385322	0.677631	Males and Females	3301
	prot-a-1921	Matrix metalloproteinase-9	Weighted mode	3	-0.00072799	0.0428845	0.987997	Males and Females	3301
	prot-a-1930	Myeloperoxidase	Weighted median	3	-0.0220276	0.0471393	0.640294	Males and Females	3301
	prot-a-1930	Myeloperoxidase	Weighted mode	3	0.0994645	0.055059	0.212585	Males and Females	3301
	prot-a-1938	C-type mannose receptor 2	Weighted median	3	0.00848565	0.0683658	0.901219	Males and Females	3301
	prot-a-1938	C-type mannose receptor 2	Weighted mode	3	0.0362581	0.0730723	0.668924	Males and Females	3301
	prot-a-1950	Prostate-associated microseminoprotein	Weighted median	3	-0.0274598	0.0607082	0.651035	Males and Females	3301
	prot-a-1950	Prostate-associated microseminoprotein	Weighted mode	3	-0.0098358	0.0695054	0.900434	Males and Females	3301
	prot-a-1991	N-acetylated-alpha-linked acidic dipeptidase 2	Weighted median	3	0.0186481	0.0348754	0.592852	Males and Females	3301
	prot-a-1991	N-acetylated-alpha-linked acidic dipeptidase 2	Weighted mode	3	0.0213061	0.0390058	0.639699	Males and Females	3301
	prot-a-2008	Neural cell adhesion molecule 2	Weighted median	3	0.0304115	0.0327517	0.353123	Males and Females	3301
	prot-a-2008	Neural cell adhesion molecule 2	Weighted mode	3	0.0235794	0.036709	0.586459	Males and Females	3301
	prot-a-2009	Neutrophil cytosol factor 2	Weighted median	3	0.0106472	0.0204191	0.602066	Males and Females	3301
	prot-a-2009	Neutrophil cytosol factor 2	Weighted mode	3	0.0112974	0.0250447	0.696116	Males and Females	3301
	prot-a-201	Sarcoplasmic/endoplasmic reticulum calcium ATPase 3	Weighted median	3	0.0455893	0.049582	0.357849	Males and Females	3301
	prot-a-201	Sarcoplasmic/endoplasmic reticulum calcium ATPase 3	Weighted mode	3	0.0488171	0.0604052	0.503843	Males and Females	3301
	prot-a-2030	Protein kinase C-binding protein NELL1	Weighted median	3	0.0205664	0.0222541	0.355403	Males and Females	3301
	prot-a-2030	Protein kinase C-binding protein NELL1	Weighted mode	3	0.0266193	0.0214332	0.340134	Males and Females	3301
	prot-a-2039	Neurofascin	Weighted median	3	0.0114957	0.0220189	0.601612	Males and Females	3301
	prot-a-2039	Neurofascin	Weighted mode	3	-0.00658138	0.0248942	0.816243	Males and Females	3301
	prot-a-205	Aurora kinase B	Weighted median	3	0.0870579	0.0498731	0.0808826	Males and Females	3301
	prot-a-205	Aurora kinase B	Weighted mode	3	0.0797559	0.0595627	0.31246	Males and Females	3301
	prot-a-2061	Normal mucosa of esophagus-specific gene 1 protein	Weighted median	3	0.0241521	0.0314753	0.442883	Males and Females	3301
	prot-a-2061	Normal mucosa of esophagus-specific gene 1 protein	Weighted mode	3	0.0262081	0.0373544	0.555575	Males and Females	3301
	prot-a-2064	Noggin	Weighted median	3	-0.0146299	0.0442174	0.740747	Males and Females	3301
	prot-a-2064	Noggin	Weighted mode	3	-0.0127077	0.0531395	0.833271	Males and Females	3301
	prot-a-2071	Epididymal secretory protein E1	Weighted median	3	0.00435359	0.0140075	0.75595	Males and Females	3301
	prot-a-2071	Epididymal secretory protein E1	Weighted mode	3	0.00422426	0.0146644	0.800408	Males and Females	3301
	prot-a-2073	Pro-FMRFamide-related neuropeptide FF	Weighted median	3	0.0253785	0.0214983	0.237807	Males and Females	3301
	prot-a-2073	Pro-FMRFamide-related neuropeptide FF	Weighted mode	3	0.027329	0.0244945	0.380617	Males and Females	3301
	prot-a-208	Zinc-alpha-2-glycoprotein	Weighted median	4	0.0592888	0.0427597	0.165576	Males and Females	3301
	prot-a-208	Zinc-alpha-2-glycoprotein	Weighted mode	4	0.0617856	0.0514368	0.315861	Males and Females	3301
	prot-a-2082	Neuropeptide W	Weighted median	3	-0.0137073	0.027942	0.623737	Males and Females	3301
	prot-a-2082	Neuropeptide W	Weighted mode	3	-0.0155191	0.032836	0.683036	Males and Females	3301
	prot-a-2087	Oxysterols receptor LXR-beta	Weighted median	3	0.0521514	0.0312445	0.0950902	Males and Females	3301
	prot-a-2087	Oxysterols receptor LXR-beta	Weighted mode	3	0.0480863	0.0339186	0.292024	Males and Females	3301
	prot-a-2101	Neurensin-1	Weighted median	3	0.0576132	0.0429258	0.179544	Males and Females	3301
	prot-a-2101	Neurensin-1	Weighted mode	3	0.0763519	0.0524189	0.282538	Males and Females	3301
	prot-a-2129	ADP-ribose pyrophosphatase, mitochondrial	Weighted median	3	-0.0436781	0.0289667	0.131587	Males and Females	3301
	prot-a-2129	ADP-ribose pyrophosphatase, mitochondrial	Weighted mode	3	-0.057696	0.0330681	0.223144	Males and Females	3301
	prot-a-2139	Odorant-binding protein 2b	Weighted median	3	-0.000519038	0.0167078	0.975217	Males and Females	3301
	prot-a-2139	Odorant-binding protein 2b	Weighted mode	3	0.00304813	0.0175269	0.877945	Males and Females	3301
	prot-a-216	Beta-1,4-galactosyltransferase 1	Weighted median	5	-0.0382704	0.0329028	0.244775	Males and Females	3301
	prot-a-216	Beta-1,4-galactosyltransferase 1	Weighted mode	5	-0.0268109	0.0408256	0.547225	Males and Females	3301
	prot-a-2166	Platelet-activating factor acetylhydrolase IB subunit beta	Weighted median	3	0.0043617	0.0513471	0.932305	Males and Females	3301
	prot-a-2166	Platelet-activating factor acetylhydrolase IB subunit beta	Weighted mode	3	0.0227867	0.058997	0.736539	Males and Females	3301
	prot-a-2172	Peptidyl-glycine alpha-amidating monooxygenase	Weighted median	6	-0.00466705	0.0241776	0.846934	Males and Females	3301
	prot-a-2172	Peptidyl-glycine alpha-amidating monooxygenase	Weighted mode	6	-0.00906042	0.0235456	0.716207	Males and Females	3301
	prot-a-2194	Protocadherin-10	Weighted median	4	-0.0044995	0.0124407	0.717595	Males and Females	3301
	prot-a-2194	Protocadherin-10	Weighted mode	4	-0.00289751	0.0120937	0.826086	Males and Females	3301
	prot-a-2205	Protocadherin beta-4	Weighted median	3	0.0570371	0.0323116	0.0775264	Males and Females	3301
	prot-a-2205	Protocadherin beta-4	Weighted mode	3	0.0535903	0.0391105	0.30415	Males and Females	3301
	prot-a-2231	Platelet-derived growth factor receptor-like protein	Weighted median	3	-0.0165211	0.0118184	0.162139	Males and Females	3301
	prot-a-2231	Platelet-derived growth factor receptor-like protein	Weighted mode	3	-0.017326	0.0127077	0.305939	Males and Females	3301
	prot-a-2243	Platelet endothelial aggregation receptor 1	Weighted median	3	0.0541091	0.0452717	0.232006	Males and Females	3301
	prot-a-2243	Platelet endothelial aggregation receptor 1	Weighted mode	3	0.0702952	0.0640685	0.387019	Males and Females	3301
	prot-a-2245	Platelet endothelial cell adhesion molecule	Weighted median	3	0.0839885	0.0512449	0.101221	Males and Females	3301
	prot-a-2245	Platelet endothelial cell adhesion molecule	Weighted mode	3	0.0955705	0.062668	0.266755	Males and Females	3301
	prot-a-2255	Phosphoglycerate kinase 1	Weighted median	3	0.0153729	0.055478	0.781705	Males and Females	3301
	prot-a-2255	Phosphoglycerate kinase 1	Weighted mode	3	-0.0189124	0.0908011	0.854293	Males and Females	3301
	prot-a-2301	Angiostatin	Weighted median	3	0.0439638	0.0399066	0.270607	Males and Females	3301
	prot-a-2301	Angiostatin	Weighted mode	3	0.000252065	0.0461091	0.996134	Males and Females	3301
	prot-a-2308	Plexin-B2	Weighted median	3	0.0488986	0.0239867	0.0414922	Males and Females	3301
	prot-a-2308	Plexin-B2	Weighted mode	3	0.0381836	0.0261912	0.282226	Males and Females	3301
	prot-a-2309	Plexin-C1	Weighted median	5	0.0136074	0.024932	0.585216	Males and Females	3301
	prot-a-2309	Plexin-C1	Weighted mode	5	0.00686608	0.0277525	0.816776	Males and Females	3301
	prot-a-2324	DNA-directed RNA polymerases I and III subunit RPAC1	Weighted median	3	0.0659811	0.0571147	0.247993	Males and Females	3301
	prot-a-2324	DNA-directed RNA polymerases I and III subunit RPAC1	Weighted mode	3	0.0876805	0.0622601	0.294378	Males and Females	3301
	prot-a-2333	Periostin	Weighted median	3	-0.0431828	0.0535135	0.419695	Males and Females	3301
	prot-a-2333	Periostin	Weighted mode	3	-0.0605985	0.0635175	0.440748	Males and Females	3301
	prot-a-2337	Neutrophil-activating peptide 2	Weighted median	3	-0.0518764	0.0469483	0.269174	Males and Females	3301
	prot-a-2337	Neutrophil-activating peptide 2	Weighted mode	3	-0.0573018	0.0581457	0.428277	Males and Females	3301
	prot-a-2351	Palmitoyl-protein thioesterase 1	Weighted median	3	0.0183196	0.0277168	0.50864	Males and Females	3301
	prot-a-2351	Palmitoyl-protein thioesterase 1	Weighted mode	3	0.00797983	0.0296002	0.812745	Males and Females	3301
	prot-a-2371	Protein kinase C iota type	Weighted median	3	0.000282622	0.0519408	0.995659	Males and Females	3301
	prot-a-2371	Protein kinase C iota type	Weighted mode	3	-0.012714	0.0606132	0.853286	Males and Females	3301
	prot-a-2392	Trypsin-2	Weighted median	3	-0.0298427	0.0458888	0.515482	Males and Females	3301
	prot-a-2392	Trypsin-2	Weighted mode	3	-0.0299092	0.0498031	0.60913	Males and Females	3301
	prot-a-2397	Proactivator polypeptide-like 1	Weighted median	3	-0.0428979	0.0252029	0.0887371	Males and Females	3301
	prot-a-2397	Proactivator polypeptide-like 1	Weighted mode	3	-0.0428626	0.0265764	0.248119	Males and Females	3301
	prot-a-2398	PH and SEC7 domain-containing protein 1	Weighted median	3	-0.0281199	0.0226398	0.214216	Males and Females	3301
	prot-a-2398	PH and SEC7 domain-containing protein 1	Weighted mode	3	-0.0469706	0.025915	0.211597	Males and Females	3301
	prot-a-2399	PH and SEC7 domain-containing protein 2	Weighted median	4	0.0272216	0.0239886	0.256471	Males and Females	3301
	prot-a-2399	PH and SEC7 domain-containing protein 2	Weighted mode	4	0.0284025	0.0253951	0.344872	Males and Females	3301
	prot-a-2427	Prostaglandin F2 receptor negative regulator	Weighted median	3	-0.010751	0.015162	0.478279	Males and Females	3301
	prot-a-2427	Prostaglandin F2 receptor negative regulator	Weighted mode	3	-0.00761448	0.0149212	0.660577	Males and Females	3301
	prot-a-2432	Parathyroid hormone-related protein	Weighted median	4	0.0204312	0.0354735	0.564646	Males and Females	3301
	prot-a-2432	Parathyroid hormone-related protein	Weighted mode	4	0.00845551	0.0473641	0.869688	Males and Females	3301
	prot-a-2440	Tyrosine-protein phosphatase non-receptor type 4	Weighted median	3	-0.0328629	0.0405948	0.418208	Males and Females	3301
	prot-a-2440	Tyrosine-protein phosphatase non-receptor type 4	Weighted mode	3	-0.0367772	0.0528872	0.558744	Males and Females	3301
	prot-a-246	Osteocalcin	Weighted median	3	0.0100577	0.0533123	0.850362	Males and Females	3301
	prot-a-246	Osteocalcin	Weighted mode	3	0.0213346	0.0535238	0.728716	Males and Females	3301
	prot-a-2464	Dihydropteridine reductase	Weighted median	4	-0.0213491	0.0226538	0.345985	Males and Females	3301
	prot-a-2464	Dihydropteridine reductase	Weighted mode	4	-0.0236421	0.0268844	0.443932	Males and Females	3301
	prot-a-2470	Sulfhydryl oxidase 2	Weighted median	3	-0.0516729	0.0142614	0.000290891	Males and Females	3301
	prot-a-2470	Sulfhydryl oxidase 2	Weighted mode	3	-0.0500465	0.0150231	0.0795107	Males and Females	3301
	prot-a-2486	DNA repair protein RAD51 homolog 4	Weighted median	3	0.0600181	0.0257909	0.0199601	Males and Females	3301
	prot-a-2486	DNA repair protein RAD51 homolog 4	Weighted mode	3	0.0485868	0.0286677	0.232193	Males and Females	3301
	prot-a-2524	Resistin	Weighted median	3	0.0835716	0.0542197	0.123231	Males and Females	3301
	prot-a-2524	Resistin	Weighted mode	3	0.0896438	0.0660932	0.307819	Males and Females	3301
	prot-a-2538	Regulator of G-protein signaling 8	Weighted median	3	0.0758979	0.0453627	0.094301	Males and Females	3301
	prot-a-2538	Regulator of G-protein signaling 8	Weighted mode	3	0.0648694	0.0540312	0.352818	Males and Females	3301
	prot-a-2557	Ribonuclease K6	Weighted median	3	-0.0169841	0.0132453	0.199747	Males and Females	3301
	prot-a-2557	Ribonuclease K6	Weighted mode	3	-0.0168845	0.0134687	0.336663	Males and Females	3301
	prot-a-2561	RING finger protein 122	Weighted median	3	-0.124798	0.0572542	0.0292786	Males and Females	3301
	prot-a-2561	RING finger protein 122	Weighted mode	3	-0.132041	0.0683451	0.193083	Males and Females	3301
	prot-a-2575	rRNA methyltransferase 3, mitochondrial	Weighted median	3	0.0289465	0.0179892	0.107593	Males and Females	3301
	prot-a-2575	rRNA methyltransferase 3, mitochondrial	Weighted mode	3	0.0247245	0.0197014	0.336261	Males and Females	3301
	prot-a-2609	Reticulon-4 receptor	Weighted median	3	0.0365504	0.0329134	0.266782	Males and Females	3301
	prot-a-2609	Reticulon-4 receptor	Weighted mode	3	0.0391614	0.0407848	0.438278	Males and Females	3301
	prot-a-2663	Secreted and transmembrane protein 1	Weighted median	3	-0.0102688	0.0377968	0.785864	Males and Females	3301
	prot-a-2663	Secreted and transmembrane protein 1	Weighted mode	3	-0.0226661	0.0393732	0.622977	Males and Females	3301
	prot-a-2666	L-Selectin	Weighted median	3	0.0329615	0.0247936	0.183704	Males and Females	3301
	prot-a-2666	L-Selectin	Weighted mode	3	0.0442894	0.0272154	0.24519	Males and Females	3301
	prot-a-2667	P-selectin	Weighted median	5	0.0143835	0.022336	0.519601	Males and Females	3301
	prot-a-2667	P-selectin	Weighted mode	5	0.00677816	0.0286505	0.824604	Males and Females	3301
	prot-a-2681	Semenogelin-1	Weighted median	3	0.0132666	0.0198968	0.504918	Males and Females	3301
	prot-a-2681	Semenogelin-1	Weighted mode	3	0.0106602	0.02229	0.679649	Males and Females	3301
	prot-a-2685	Septin-10	Weighted median	3	0.0165541	0.0269786	0.53948	Males and Females	3301
	prot-a-2685	Septin-10	Weighted mode	3	0.0132695	0.0314889	0.714433	Males and Females	3301
	prot-a-2690	Serpin A12	Weighted median	3	-0.0576688	0.0373192	0.122277	Males and Females	3301
	prot-a-2690	Serpin A12	Weighted mode	3	-0.0604591	0.0397271	0.26746	Males and Females	3301
	prot-a-2729	Sialic acid-binding Ig-like lectin 7	Weighted median	3	0.0405176	0.0372253	0.2764	Males and Females	3301
	prot-a-2729	Sialic acid-binding Ig-like lectin 7	Weighted mode	3	0.0451836	0.0452007	0.422795	Males and Females	3301
	prot-a-2731	Sialic acid-binding Ig-like lectin 9	Weighted median	3	0.0134609	0.0094892	0.15603	Males and Females	3301
	prot-a-2731	Sialic acid-binding Ig-like lectin 9	Weighted mode	3	0.0131913	0.0095798	0.302384	Males and Females	3301
	prot-a-2733	Signal-regulatory protein beta-1	Weighted median	4	-0.00870957	0.0154655	0.573325	Males and Females	3301
	prot-a-2733	Signal-regulatory protein beta-1	Weighted mode	4	-0.00318421	0.0175162	0.86734	Males and Females	3301
	prot-a-2736	NAD-dependent protein deacetylase sirtuin-2	Weighted median	3	-0.0335441	0.0295653	0.256552	Males and Females	3301
	prot-a-2736	NAD-dependent protein deacetylase sirtuin-2	Weighted mode	3	-0.021652	0.0333231	0.582508	Males and Females	3301
	prot-a-2739	Ski-like protein	Weighted median	3	0.0263799	0.0443314	0.551803	Males and Females	3301
	prot-a-2739	Ski-like protein	Weighted mode	3	0.0317754	0.0432411	0.538919	Males and Females	3301
	prot-a-2744	SLAM family member 7	Weighted median	3	0.0501632	0.028815	0.0817059	Males and Females	3301
	prot-a-2744	SLAM family member 7	Weighted mode	3	0.04392	0.0315641	0.298652	Males and Females	3301
	prot-a-2747	Urea transporter 2	Weighted median	3	-0.00191063	0.0238433	0.936132	Males and Females	3301
	prot-a-2747	Urea transporter 2	Weighted mode	3	-0.00943937	0.0250762	0.742781	Males and Females	3301
	prot-a-2748	Solute carrier family 22 member 16	Weighted median	3	0.0207186	0.040685	0.610582	Males and Females	3301
	prot-a-2748	Solute carrier family 22 member 16	Weighted mode	3	0.0287645	0.0461396	0.596628	Males and Females	3301
	prot-a-2795	Sorting nexin-7	Weighted median	4	0.0129103	0.0520089	0.803954	Males and Females	3301
	prot-a-2795	Sorting nexin-7	Weighted mode	4	0.0448554	0.0767665	0.600047	Males and Females	3301
	prot-a-2797	Suppressor of cytokine signaling 3	Weighted median	3	-0.0206331	0.0196188	0.292939	Males and Females	3301
	prot-a-2797	Suppressor of cytokine signaling 3	Weighted mode	3	-0.020571	0.0186123	0.384223	Males and Females	3301
	prot-a-28	Disintegrin and metalloproteinase domain-containing protein 23	Weighted median	5	0.0156288	0.0248536	0.529457	Males and Females	3301
	prot-a-28	Disintegrin and metalloproteinase domain-containing protein 23	Weighted mode	5	0.00920209	0.0258608	0.73994	Males and Females	3301
	prot-a-2815	Maspardin	Weighted median	3	0.0100623	0.0246349	0.68294	Males and Females	3301
	prot-a-2815	Maspardin	Weighted mode	3	0.0105059	0.0251558	0.716781	Males and Females	3301
	prot-a-2818	Serine protease inhibitor Kazal-type 2	Weighted median	3	-0.0506161	0.0403542	0.209735	Males and Females	3301
	prot-a-2818	Serine protease inhibitor Kazal-type 2	Weighted mode	3	-0.103039	0.042141	0.134363	Males and Females	3301
	prot-a-2820	Serine protease inhibitor Kazal-type 6	Weighted median	3	-0.00748148	0.0196044	0.702741	Males and Females	3301
	prot-a-2820	Serine protease inhibitor Kazal-type 6	Weighted mode	3	-0.00655488	0.0199291	0.773471	Males and Females	3301
	prot-a-2824	Kunitz-type protease inhibitor 2	Weighted median	3	0.0053925	0.0137451	0.69482	Males and Females	3301
	prot-a-2824	Kunitz-type protease inhibitor 2	Weighted mode	3	0.00465635	0.0137594	0.767276	Males and Females	3301
	prot-a-2828	Testican-3	Weighted median	3	-0.0396496	0.0391545	0.311229	Males and Females	3301
	prot-a-2828	Testican-3	Weighted mode	3	0.0351198	0.0468108	0.531356	Males and Females	3301
	prot-a-2852	Alpha-N-acetylgalactosaminide alpha-2,6-sialyltransferase 1	Weighted median	4	0.0608188	0.0364917	0.0955848	Males and Females	3301
	prot-a-2852	Alpha-N-acetylgalactosaminide alpha-2,6-sialyltransferase 1	Weighted mode	4	0.0599919	0.0424437	0.252419	Males and Females	3301
	prot-a-2868	Signal transducer and activator of transcription 1-alpha/beta	Weighted median	3	0.0110114	0.0307118	0.719939	Males and Females	3301
	prot-a-2868	Signal transducer and activator of transcription 1-alpha/beta	Weighted mode	3	0.0115211	0.0332177	0.761808	Males and Females	3301
	prot-a-2875	Stromal interaction molecule 1	Weighted median	3	-0.150073	0.0543067	0.00571979	Males and Females	3301
	prot-a-2875	Stromal interaction molecule 1	Weighted mode	3	-0.154552	0.0599383	0.123215	Males and Females	3301
	prot-a-2877	Serine/threonine-protein kinase 16	Weighted median	3	0.0642891	0.0520916	0.217145	Males and Females	3301
	prot-a-2877	Serine/threonine-protein kinase 16	Weighted mode	3	0.065572	0.0545362	0.352266	Males and Females	3301
	prot-a-2891	Extracellular sulfatase Sulf-2	Weighted median	4	-0.0139338	0.0387254	0.71899	Males and Females	3301
	prot-a-2891	Extracellular sulfatase Sulf-2	Weighted mode	4	0.00175997	0.0518867	0.975072	Males and Females	3301
	prot-a-2892	Estrogen sulfotransferase	Weighted median	3	0.0855533	0.0294459	0.00366744	Males and Females	3301
	prot-a-2892	Estrogen sulfotransferase	Weighted mode	3	0.0663762	0.0350391	0.198672	Males and Females	3301
	prot-a-2907	Sushi, von Willebrand factor type A, EGF and pentraxin domain-containing protein 1	Weighted median	3	0.0454586	0.0434595	0.295562	Males and Females	3301
	prot-a-2907	Sushi, von Willebrand factor type A, EGF and pentraxin domain-containing protein 1	Weighted mode	3	0.0587119	0.0574742	0.41445	Males and Females	3301
	prot-a-2908	Switch-associated protein 70	Weighted median	3	0.000165633	0.023621	0.994405	Males and Females	3301
	prot-a-2908	Switch-associated protein 70	Weighted mode	3	0.00559819	0.0251567	0.844558	Males and Females	3301
	prot-a-2920	Protachykinin-1	Weighted median	4	0.00128785	0.0402284	0.974461	Males and Females	3301
	prot-a-2920	Protachykinin-1	Weighted mode	4	-0.000646496	0.0462505	0.989725	Males and Females	3301
	prot-a-2926	Tapasin	Weighted median	3	-0.0260007	0.0224551	0.246906	Males and Females	3301
	prot-a-2926	Tapasin	Weighted mode	3	-0.0306953	0.0228691	0.311597	Males and Females	3301
	prot-a-2939	Holo-Transcobalamin-2	Weighted median	5	-0.021248	0.0145596	0.144462	Males and Females	3301
	prot-a-2939	Holo-Transcobalamin-2	Weighted mode	5	-0.0219099	0.015375	0.227273	Males and Females	3301
	prot-a-2944	Angiopoietin-1 receptor, soluble	Weighted median	3	0.0392037	0.0303037	0.195771	Males and Females	3301
	prot-a-2944	Angiopoietin-1 receptor, soluble	Weighted mode	3	0.0370292	0.0315764	0.361689	Males and Females	3301
	prot-a-2948	Testis-expressed sequence 29 protein	Weighted median	4	0.00721744	0.0401162	0.857221	Males and Females	3301
	prot-a-2948	Testis-expressed sequence 29 protein	Weighted mode	4	0.0122166	0.0510503	0.826286	Males and Females	3301
	prot-a-2951	Trefoil factor 1	Weighted median	4	-0.039704	0.0535065	0.458063	Males and Females	3301
	prot-a-2951	Trefoil factor 1	Weighted mode	4	0.0120538	0.0601213	0.853918	Males and Females	3301
	prot-a-2959	Transferrin receptor protein 1	Weighted median	4	0.0696949	0.0513072	0.174342	Males and Females	3301
	prot-a-2959	Transferrin receptor protein 1	Weighted mode	4	0.0972195	0.0560031	0.180972	Males and Females	3301
	prot-a-2978	Tyrosine-protein kinase receptor Tie-1, soluble	Weighted median	4	0.0248079	0.0174657	0.155499	Males and Females	3301
	prot-a-2978	Tyrosine-protein kinase receptor Tie-1, soluble	Weighted mode	4	0.0274147	0.0186771	0.23845	Males and Females	3301
	prot-a-2991	Toll-like receptor 4:Lymphocyte antigen 96 complex	Weighted median	4	0.0161691	0.0249825	0.517491	Males and Females	3301
	prot-a-2991	Toll-like receptor 4:Lymphocyte antigen 96 complex	Weighted mode	4	0.0187921	0.0287446	0.559907	Males and Females	3301
	prot-a-3009	Transmembrane protein 2	Weighted median	3	0.00013643	0.0448193	0.997571	Males and Females	3301
	prot-a-3009	Transmembrane protein 2	Weighted mode	3	-0.0306961	0.0532716	0.622671	Males and Females	3301
	prot-a-3016	Transmembrane protein 87B	Weighted median	4	0.0250502	0.0230617	0.27738	Males and Females	3301
	prot-a-3016	Transmembrane protein 87B	Weighted mode	4	0.0219356	0.0260061	0.460902	Males and Females	3301
	prot-a-303	Complement C1q tumor necrosis factor-related protein 1	Weighted median	4	0.0151208	0.0429959	0.725079	Males and Females	3301
	prot-a-303	Complement C1q tumor necrosis factor-related protein 1	Weighted mode	4	0.0151265	0.0497273	0.780863	Males and Females	3301
	prot-a-3048	Tumor necrosis factor receptor superfamily member 1B	Weighted median	3	0.0401376	0.0610601	0.510959	Males and Females	3301
	prot-a-3048	Tumor necrosis factor receptor superfamily member 1B	Weighted mode	3	0.039072	0.0582516	0.571468	Males and Females	3301
	prot-a-305	Complement C1q tumor necrosis factor-related protein 5	Weighted median	3	-0.0204534	0.0454121	0.652426	Males and Females	3301
	prot-a-305	Complement C1q tumor necrosis factor-related protein 5	Weighted mode	3	0.0190658	0.0926466	0.856	Males and Females	3301
	prot-a-3076	Torsin-1A-interacting protein 1	Weighted median	4	0.0392366	0.0243036	0.106433	Males and Females	3301
	prot-a-3076	Torsin-1A-interacting protein 1	Weighted mode	4	0.0397237	0.0285796	0.25873	Males and Females	3301
	prot-a-3093	Protein-tyrosine sulfotransferase 2	Weighted median	3	-0.018114	0.0380068	0.633648	Males and Females	3301
	prot-a-3093	Protein-tyrosine sulfotransferase 2	Weighted mode	3	-0.022077	0.0456878	0.67667	Males and Females	3301
	prot-a-310	Augurin	Weighted median	3	0.0858129	0.0479479	0.0735	Males and Females	3301
	prot-a-310	Augurin	Weighted mode	3	0.0728173	0.063496	0.370151	Males and Females	3301
	prot-a-3123	Thioredoxin domain-containing protein 12	Weighted median	6	-0.00619846	0.0165024	0.707208	Males and Females	3301
	prot-a-3123	Thioredoxin domain-containing protein 12	Weighted mode	6	-0.00242187	0.0175627	0.895702	Males and Females	3301
	prot-a-3124	Thioredoxin domain-containing protein 5	Weighted median	4	-0.0140524	0.0352488	0.690142	Males and Females	3301
	prot-a-3124	Thioredoxin domain-containing protein 5	Weighted mode	4	-0.0393648	0.0331984	0.321084	Males and Females	3301
	prot-a-3193	Vascular cell adhesion protein 1	Weighted median	3	-0.0336702	0.0597502	0.573083	Males and Females	3301
	prot-a-3193	Vascular cell adhesion protein 1	Weighted mode	3	0.0239831	0.119831	0.859875	Males and Females	3301
	prot-a-3197	Vascular endothelial growth factor A, isoform 121	Weighted median	3	-0.00171839	0.0149342	0.908394	Males and Females	3301
	prot-a-3197	Vascular endothelial growth factor A, isoform 121	Weighted mode	3	0.000872479	0.0172728	0.964306	Males and Females	3301
	prot-a-3203	Vacuolar protein sorting-associated protein 29	Weighted median	3	0.0261696	0.0127037	0.0393985	Males and Females	3301
	prot-a-3203	Vacuolar protein sorting-associated protein 29	Weighted mode	3	0.0259035	0.0130237	0.185016	Males and Females	3301
	prot-a-3205	Vacuolar protein sorting-associated protein 4B	Weighted median	3	0.0344888	0.0349375	0.323566	Males and Females	3301
	prot-a-3205	Vacuolar protein sorting-associated protein 4B	Weighted mode	3	0.017265	0.0386083	0.698507	Males and Females	3301
	prot-a-322	Complement component C8	Weighted median	3	0.07599	0.0570569	0.182917	Males and Females	3301
	prot-a-322	Complement component C8	Weighted mode	3	0.08751	0.0603549	0.284132	Males and Females	3301
	prot-a-3267	Zinc finger protein 276	Weighted median	3	0.0785959	0.0427432	0.0659454	Males and Females	3301
	prot-a-3267	Zinc finger protein 276	Weighted mode	3	0.0891427	0.041787	0.166516	Males and Females	3301
	prot-a-346	Calcium/calmodulin-dependent protein kinase type 1	Weighted median	3	-0.0208703	0.011949	0.0807028	Males and Females	3301
	prot-a-346	Calcium/calmodulin-dependent protein kinase type 1	Weighted mode	3	-0.0226898	0.0131707	0.227076	Males and Females	3301
	prot-a-347	Calcium/calmodulin-dependent protein kinase type 1D	Weighted median	3	0.0589876	0.0352877	0.0945999	Males and Females	3301
	prot-a-347	Calcium/calmodulin-dependent protein kinase type 1D	Weighted mode	3	0.0546596	0.0388316	0.294551	Males and Females	3301
	prot-a-354	Calpain-2 catalytic subunit	Weighted median	3	-0.0388804	0.0464358	0.402428	Males and Females	3301
	prot-a-354	Calpain-2 catalytic subunit	Weighted mode	3	-0.0341329	0.0552842	0.599895	Males and Females	3301
	prot-a-366	Calpastatin	Weighted median	4	-0.0110879	0.0372924	0.766219	Males and Females	3301
	prot-a-366	Calpastatin	Weighted mode	4	-0.0095208	0.0405988	0.829683	Males and Females	3301
	prot-a-37	A disintegrin and metalloproteinase with thrombospondin motifs 6	Weighted median	3	0.00576872	0.0260353	0.824647	Males and Females	3301
	prot-a-37	A disintegrin and metalloproteinase with thrombospondin motifs 6	Weighted mode	3	0.00289388	0.026443	0.922846	Males and Females	3301
	prot-a-372	Cerebellin-4	Weighted median	3	0.0238103	0.0507009	0.638624	Males and Females	3301
	prot-a-372	Cerebellin-4	Weighted mode	3	0.018223	0.0564425	0.77743	Males and Females	3301
	prot-a-373	Carbonyl reductase [NADPH] 1	Weighted median	3	0.00705945	0.0293142	0.809694	Males and Females	3301
	prot-a-373	Carbonyl reductase [NADPH] 1	Weighted mode	3	0.000714449	0.0298773	0.983094	Males and Females	3301
	prot-a-381	Coiled-coil domain-containing protein 134	Weighted median	3	-0.0361174	0.067911	0.594841	Males and Females	3301
	prot-a-381	Coiled-coil domain-containing protein 134	Weighted mode	3	-0.0378009	0.0651647	0.620504	Males and Females	3301
	prot-a-387	Eotaxin	Weighted median	3	0.00513898	0.0360295	0.88658	Males and Females	3301
	prot-a-387	Eotaxin	Weighted mode	3	-0.0137053	0.0423033	0.776699	Males and Females	3301
	prot-a-394	C-C motif chemokine 17	Weighted median	5	-0.0206101	0.0325031	0.526017	Males and Females	3301
	prot-a-394	C-C motif chemokine 17	Weighted mode	5	-0.0307554	0.0387011	0.471281	Males and Females	3301
	prot-a-398	C-C motif chemokine 22	Weighted median	3	0.0368492	0.0459622	0.422711	Males and Females	3301
	prot-a-398	C-C motif chemokine 22	Weighted mode	3	-0.00117712	0.0682093	0.987798	Males and Females	3301
	prot-a-403	C-C motif chemokine 25	Weighted median	5	0.0283183	0.020398	0.165048	Males and Females	3301
	prot-a-403	C-C motif chemokine 25	Weighted mode	5	0.0264511	0.0204719	0.265927	Males and Females	3301
	prot-a-412	Cerebral cavernous malformations 2 protein	Weighted median	3	0.0810622	0.0546685	0.138129	Males and Females	3301
	prot-a-412	Cerebral cavernous malformations 2 protein	Weighted mode	3	0.0833297	0.0626853	0.315098	Males and Females	3301
	prot-a-420	CD177 antigen	Weighted median	4	-0.00391591	0.0207923	0.850614	Males and Females	3301
	prot-a-420	CD177 antigen	Weighted mode	4	-0.0035838	0.0236737	0.88928	Males and Females	3301
	prot-a-44	Adhesion G protein-coupled receptor F5	Weighted median	5	0.0112956	0.0153279	0.461166	Males and Females	3301
	prot-a-44	Adhesion G protein-coupled receptor F5	Weighted mode	5	0.0115613	0.0158222	0.505458	Males and Females	3301
	prot-a-444	ADP-ribosyl cyclase/cyclic ADP-ribose hydrolase 1	Weighted median	3	0.00876373	0.0594985	0.882901	Males and Females	3301
	prot-a-444	ADP-ribosyl cyclase/cyclic ADP-ribose hydrolase 1	Weighted mode	3	0.0238739	0.0824937	0.799516	Males and Females	3301
	prot-a-445	T-cell surface glycoprotein CD3 epsilon chain	Weighted median	5	0.000175429	0.0287991	0.99514	Males and Females	3301
	prot-a-445	T-cell surface glycoprotein CD3 epsilon chain	Weighted mode	5	0.0108775	0.0302796	0.73758	Males and Females	3301
	prot-a-456	CD63 antigen	Weighted median	3	-0.0131822	0.0388996	0.734702	Males and Females	3301
	prot-a-456	CD63 antigen	Weighted mode	3	-0.0230551	0.0444917	0.655953	Males and Females	3301
	prot-a-467	T-cell surface glycoprotein CD8 beta chain	Weighted median	3	0.0916115	0.0559772	0.101717	Males and Females	3301
	prot-a-467	T-cell surface glycoprotein CD8 beta chain	Weighted mode	3	0.0848288	0.0622	0.305837	Males and Females	3301
	prot-a-486	Cadherin-7	Weighted median	3	0.00518507	0.0283997	0.855132	Males and Females	3301
	prot-a-486	Cadherin-7	Weighted mode	3	-0.00541887	0.0345264	0.889698	Males and Females	3301
	prot-a-500	Corneodesmosin	Weighted median	4	0.0544604	0.0391076	0.163747	Males and Females	3301
	prot-a-500	Corneodesmosin	Weighted mode	4	0.0704363	0.0494309	0.249393	Males and Females	3301
	prot-a-518	Complement factor B	Weighted median	4	0.0081153	0.0269359	0.763199	Males and Females	3301
	prot-a-518	Complement factor B	Weighted mode	4	0.0081982	0.0292823	0.797694	Males and Females	3301
	prot-a-532	Cell growth regulator with EF hand domain protein 1	Weighted median	3	-0.0211012	0.0384893	0.583531	Males and Females	3301
	prot-a-532	Cell growth regulator with EF hand domain protein 1	Weighted mode	3	-0.0118266	0.0516223	0.840088	Males and Females	3301
	prot-a-54	Advanced glycosylation end product-specific receptor, soluble	Weighted median	4	-0.0151572	0.0450653	0.736616	Males and Females	3301
	prot-a-54	Advanced glycosylation end product-specific receptor, soluble	Weighted mode	4	-0.0656078	0.0440154	0.232861	Males and Females	3301
	prot-a-543	Chitotriosidase-1	Weighted median	3	0.00340307	0.01294	0.79256	Males and Females	3301
	prot-a-543	Chitotriosidase-1	Weighted mode	3	0.00281231	0.0142446	0.861737	Males and Females	3301
	prot-a-550	Carbohydrate sulfotransferase 11	Weighted median	3	0.0545267	0.0349327	0.118546	Males and Females	3301
	prot-a-550	Carbohydrate sulfotransferase 11	Weighted mode	3	0.0598637	0.0401261	0.274252	Males and Females	3301
	prot-a-564	Cytoskeleton-associated protein 2	Weighted median	5	0.0651266	0.0464165	0.16059	Males and Females	3301
	prot-a-564	Cytoskeleton-associated protein 2	Weighted mode	5	0.0824613	0.0614958	0.251027	Males and Females	3301
	prot-a-566	Creatine kinase M-type	Weighted median	3	0.00907457	0.0533979	0.865055	Males and Females	3301
	prot-a-566	Creatine kinase M-type	Weighted mode	3	-0.00463771	0.0660349	0.9504	Males and Females	3301
	prot-a-586	Dual specificity protein kinase CLK2	Weighted median	3	0.0484987	0.0266353	0.0686305	Males and Females	3301
	prot-a-586	Dual specificity protein kinase CLK2	Weighted mode	3	0.0401061	0.0285649	0.295452	Males and Females	3301
	prot-a-592	Colipase	Weighted median	3	-0.0102044	0.0261706	0.696599	Males and Females	3301
	prot-a-592	Colipase	Weighted mode	3	-0.00148112	0.0266139	0.960679	Males and Females	3301
	prot-a-607	Contactin-2	Weighted median	3	-0.00432354	0.0446914	0.922931	Males and Females	3301
	prot-a-607	Contactin-2	Weighted mode	3	-0.0194159	0.0482121	0.726123	Males and Females	3301
	prot-a-608	Contactin-4	Weighted median	3	0.00193121	0.0420801	0.963395	Males and Females	3301
	prot-a-608	Contactin-4	Weighted mode	3	0.0126224	0.0515284	0.829328	Males and Females	3301
	prot-a-612	Cytochrome c oxidase assembly factor 3 homolog, mitochondrial	Weighted median	3	0.0674006	0.0510919	0.187101	Males and Females	3301
	prot-a-612	Cytochrome c oxidase assembly factor 3 homolog, mitochondrial	Weighted mode	3	0.0644038	0.0567528	0.374148	Males and Females	3301
	prot-a-613	Cochlin	Weighted median	3	0.0162523	0.0309334	0.599306	Males and Females	3301
	prot-a-613	Cochlin	Weighted mode	3	0.0340302	0.0403697	0.487992	Males and Females	3301
	prot-a-655	CREB-binding protein	Weighted median	3	0.00416832	0.056735	0.941432	Males and Females	3301
	prot-a-655	CREB-binding protein	Weighted mode	3	-0.00299417	0.0750916	0.971816	Males and Females	3301
	prot-a-656	Protein CREG1	Weighted median	3	0.0492135	0.0317172	0.12075	Males and Females	3301
	prot-a-656	Protein CREG1	Weighted mode	3	0.0530721	0.0327879	0.246938	Males and Females	3301
	prot-a-657	Cysteine-rich with EGF-like domain protein 1	Weighted median	4	0.000356673	0.0123487	0.976958	Males and Females	3301
	prot-a-657	Cysteine-rich with EGF-like domain protein 1	Weighted mode	4	0.00251325	0.0124827	0.853312	Males and Females	3301
	prot-a-663	Cysteine-rich secretory protein LCCL domain-containing 2	Weighted median	3	0.0816699	0.0472441	0.0838666	Males and Females	3301
	prot-a-663	Cysteine-rich secretory protein LCCL domain-containing 2	Weighted mode	3	0.0747769	0.055499	0.310214	Males and Females	3301
	prot-a-690	CUB and sushi domain-containing protein 1	Weighted median	3	-0.0444319	0.0475639	0.350226	Males and Females	3301
	prot-a-690	CUB and sushi domain-containing protein 1	Weighted mode	3	-0.0703447	0.0619159	0.373705	Males and Females	3301
	prot-a-705	Cystatin-F	Weighted median	3	0.0172271	0.0159782	0.280961	Males and Females	3301
	prot-a-705	Cystatin-F	Weighted mode	3	0.0180639	0.0172155	0.404143	Males and Females	3301
	prot-a-710	Cardiotrophin-1	Weighted median	3	-0.0582924	0.0206764	0.00481327	Males and Females	3301
	prot-a-710	Cardiotrophin-1	Weighted mode	3	-0.0517535	0.0210088	0.132751	Males and Females	3301
	prot-a-717	Lysosomal protective protein	Weighted median	4	-0.0158728	0.0381474	0.677344	Males and Females	3301
	prot-a-717	Lysosomal protective protein	Weighted mode	4	-0.0364562	0.0599918	0.586309	Males and Females	3301
	prot-a-722	Cathepsin F	Weighted median	3	-0.000381983	0.0353964	0.99139	Males and Females	3301
	prot-a-722	Cathepsin F	Weighted mode	3	0.0486983	0.0425571	0.370979	Males and Females	3301
	prot-a-745	C-X-C motif chemokine 16	Weighted median	4	-0.0418813	0.0445808	0.347501	Males and Females	3301
	prot-a-745	C-X-C motif chemokine 16	Weighted mode	4	-0.0489728	0.0534587	0.427175	Males and Females	3301
	prot-a-760	Cytohesin-4	Weighted median	3	0.0253261	0.0666928	0.704136	Males and Females	3301
	prot-a-760	Cytohesin-4	Weighted mode	3	0.0276125	0.0648446	0.711682	Males and Females	3301
	prot-a-766	Discoidin, CUB and LCCL domain-containing protein 2	Weighted median	3	0.029486	0.0360617	0.413554	Males and Females	3301
	prot-a-766	Discoidin, CUB and LCCL domain-containing protein 2	Weighted mode	3	0.0211802	0.0402412	0.6512	Males and Females	3301
	prot-a-774	DCN1-like protein 5	Weighted median	3	0.0613309	0.0400536	0.125715	Males and Females	3301
	prot-a-774	DCN1-like protein 5	Weighted mode	3	0.0507516	0.0443073	0.370601	Males and Females	3301
	prot-a-804	Beta-defensin 1	Weighted median	3	0.0413543	0.0283511	0.144662	Males and Females	3301
	prot-a-804	Beta-defensin 1	Weighted mode	3	0.0168078	0.0312981	0.645	Males and Females	3301
	prot-a-821	Dickkopf-related protein 1	Weighted median	3	-0.045227	0.0406889	0.26634	Males and Females	3301
	prot-a-821	Dickkopf-related protein 1	Weighted mode	3	-0.0382612	0.047772	0.507209	Males and Females	3301
	prot-a-823	Dickkopf-related protein 4	Weighted median	4	-0.0752612	0.0362471	0.0378624	Males and Females	3301
	prot-a-823	Dickkopf-related protein 4	Weighted mode	4	-0.0487669	0.0512697	0.411684	Males and Females	3301
	prot-a-83	Amelogenin, X isoform	Weighted median	3	0.0302361	0.0637063	0.63506	Males and Females	3301
	prot-a-83	Amelogenin, X isoform	Weighted mode	3	0.0242524	0.0642815	0.742235	Males and Females	3301
	prot-a-836	DnaJ homolog subfamily B member 11	Weighted median	3	-0.043663	0.0442658	0.323946	Males and Females	3301
	prot-a-836	DnaJ homolog subfamily B member 11	Weighted mode	3	-0.0506759	0.0527474	0.438065	Males and Females	3301
	prot-a-842	DnaJ homolog subfamily B member 9	Weighted median	4	0.0422571	0.0323959	0.192099	Males and Females	3301
	prot-a-842	DnaJ homolog subfamily B member 9	Weighted mode	4	0.0443071	0.0350744	0.295754	Males and Females	3301
	prot-a-857	Dipeptidase 2	Weighted median	3	0.044752	0.039048	0.251764	Males and Females	3301
	prot-a-857	Dipeptidase 2	Weighted mode	3	0.0254124	0.0427511	0.612514	Males and Females	3301
	prot-a-873	Dual specificity protein phosphatase 13 isoform A	Weighted median	3	-0.0272111	0.0315518	0.388452	Males and Females	3301
	prot-a-873	Dual specificity protein phosphatase 13 isoform A	Weighted mode	3	-0.034805	0.0408565	0.484011	Males and Females	3301
	prot-a-888	Tumor necrosis factor receptor superfamily member EDAR	Weighted median	4	-0.0125657	0.0276694	0.649729	Males and Females	3301
	prot-a-888	Tumor necrosis factor receptor superfamily member EDAR	Weighted mode	4	-0.0230857	0.0308907	0.509106	Males and Females	3301
	prot-a-89	Alpha-amylase 1	Weighted median	4	-0.0192892	0.0289005	0.504494	Males and Females	3301
	prot-a-89	Alpha-amylase 1	Weighted mode	4	-0.0193657	0.0298995	0.563333	Males and Females	3301
	prot-a-892	Endothelin-2	Weighted median	3	-0.0272653	0.0313524	0.384497	Males and Females	3301
	prot-a-892	Endothelin-2	Weighted mode	3	-0.0369959	0.0314041	0.35996	Males and Females	3301
	prot-a-932	RNA polymerase II elongation factor ELL	Weighted median	3	0.0518543	0.0521174	0.31976	Males and Females	3301
	prot-a-932	RNA polymerase II elongation factor ELL	Weighted mode	3	0.0543587	0.0556435	0.43164	Males and Females	3301
	prot-a-953	Ectonucleoside triphosphate diphosphohydrolase 5	Weighted median	4	-0.0112054	0.0230571	0.626978	Males and Females	3301
	prot-a-953	Ectonucleoside triphosphate diphosphohydrolase 5	Weighted mode	4	-0.0110741	0.0235359	0.670079	Males and Females	3301
	prot-a-970	Epiphycan	Weighted median	3	-0.0441711	0.0515187	0.391235	Males and Females	3301
	prot-a-970	Epiphycan	Weighted mode	3	-0.0583794	0.0624846	0.44878	Males and Females	3301
	prot-a-972	Endoplasmic reticulum aminopeptidase 2	Weighted median	3	-0.0101891	0.0110955	0.358453	Males and Females	3301
	prot-a-972	Endoplasmic reticulum aminopeptidase 2	Weighted mode	3	-0.0102722	0.0106549	0.436727	Males and Females	3301
	prot-a-977	Epiregulin	Weighted median	3	0.00716674	0.0600434	0.904991	Males and Females	3301
	prot-a-977	Epiregulin	Weighted mode	3	0.012339	0.0674579	0.871729	Males and Females	3301
	prot-a-982	ERO1-like protein alpha	Weighted median	3	0.0620084	0.0397533	0.1188	Males and Females	3301
	prot-a-982	ERO1-like protein alpha	Weighted mode	3	0.06172	0.0424927	0.283517	Males and Females	3301
	prot-a-989	S-formylglutathione hydrolase	Weighted median	3	0.0215619	0.0245539	0.379865	Males and Females	3301
	prot-a-989	S-formylglutathione hydrolase	Weighted mode	3	0.0204818	0.0242575	0.487371	Males and Females	3301
	prot-a-99	Angiopoietin-related protein 4	Weighted median	3	0.125208	0.0621687	0.0440089	Males and Females	3301
	prot-a-99	Angiopoietin-related protein 4	Weighted mode	3	0.139642	0.0756929	0.206359	Males and Females	3301
	prot-a-994	Protein C-ets-2	Weighted median	3	0.0521291	0.0537989	0.332564	Males and Females	3301
	prot-a-994	Protein C-ets-2	Weighted mode	3	0.030847	0.0712161	0.707147	Males and Females	3301
	prot-b-11	C-X-C motif chemokine ligand 8	Weighted median	10	-0.000955344	0.000996271	0.337599	Males and Females	3394
	prot-b-11	C-X-C motif chemokine ligand 8	Weighted mode	10	-0.00110011	0.000991966	0.296174	Males and Females	3394
	prot-b-25	matrix metallopeptidase 3	Weighted median	4	-0.0103693	0.00730297	0.155643	Males and Females	3394
	prot-b-25	matrix metallopeptidase 3	Weighted mode	4	-0.0103728	0.00719034	0.244823	Males and Females	3394
	prot-b-38	interleukin 1 receptor like 1	Weighted median	3	-0.0357415	0.0205643	0.0822045	Males and Females	3394
	prot-b-38	interleukin 1 receptor like 1	Weighted mode	3	-0.0348446	0.0220027	0.254118	Males and Females	3394
	prot-b-40	nerve growth factor	Weighted median	5	0.00724508	0.0126081	0.565538	Males and Females	3394
	prot-b-40	nerve growth factor	Weighted mode	5	0.00677731	0.0121894	0.607842	Males and Females	3394
	prot-b-48	matrix metallopeptidase 10	Weighted median	4	0.00096536	0.0359353	0.978568	Males and Females	3394
	prot-b-48	matrix metallopeptidase 10	Weighted mode	4	-0.00533643	0.0374302	0.895666	Males and Females	3394
	prot-b-50	C-C motif chemokine ligand 4	Weighted median	3	-0.0126587	0.0283418	0.655133	Males and Females	3394
	prot-b-50	C-C motif chemokine ligand 4	Weighted mode	3	-0.0115298	0.0311278	0.746632	Males and Females	3394
	prot-b-6	galectin 3	Weighted median	5	0.0064187	0.0225319	0.775742	Males and Females	3394
	prot-b-6	galectin 3	Weighted mode	5	0.00407995	0.0254781	0.880536	Males and Females	3394
	prot-b-66	placental growth factor	Weighted median	5	-0.05302	0.027034	0.0498514	Males and Females	3394
	prot-b-66	placental growth factor	Weighted mode	5	-0.0540019	0.033319	0.180386	Males and Females	3394
	prot-b-71	fatty acid binding protein 4	Weighted median	3	0.0336964	0.0231928	0.146257	Males and Females	3394
	prot-b-71	fatty acid binding protein 4	Weighted mode	3	0.0229242	0.0274467	0.491472	Males and Females	3394
	prot-b-83	TNF receptor superfamily member 11b	Weighted median	10	-0.0178261	0.0170469	0.295695	Males and Females	3394
	prot-b-83	TNF receptor superfamily member 11b	Weighted mode	10	-0.028774	0.0249122	0.277829	Males and Females	3394
	serum IgE measurement PMID:22075330	Serum IgE measurement	Weighted median	3	-0.101154	0.110073	0.35811	Males and Females	14628
	serum IgE measurement PMID:22075330	Serum IgE measurement	Weighted mode	3	-0.0478434	0.159517	0.792534	Males and Females	14628
	total cholesterol measurement PMID:24097068	Total cholesterol measurement	Weighted median	61	-0.0143056	0.0171411	0.403954	Males and Females	93982
	total cholesterol measurement PMID:24097068	Total cholesterol measurement	Weighted mode	61	-0.0169706	0.016754	0.315163	Males and Females	93982
	triglyceride measurement PMID:24097068	Triglyceride measurement	Weighted median	32	0.00132354	0.02432	0.956599	Males and Females	93982
	triglyceride measurement PMID:24097068	Triglyceride measurement	Weighted mode	32	0.00719124	0.0230807	0.757454	Males and Females	93982
	ukb-a-333	Creatinine (enzymatic) in urine	Weighted median	20	-0.0101978	0.245039	0.966804	Males and Females	327525
	ukb-a-333	Creatinine (enzymatic) in urine	Weighted mode	20	0.0824217	0.339702	0.810892	Males and Females	327525
	ukb-a-334	Potassium in urine	Weighted median	8	0.189786	0.376867	0.614549	Males and Females	326816
	ukb-a-334	Potassium in urine	Weighted mode	8	0.287646	0.549977	0.617106	Males and Females	326816
	ukb-a-335	Sodium in urine	Weighted median	28	0.0624759	0.215583	0.771969	Males and Females	326831
	ukb-a-335	Sodium in urine	Weighted mode	28	0.106828	0.434716	0.807741	Males and Females	326831
	ukb-a-500	Heel bone mineral density (BMD) T-score automated	Weighted median	223	-0.0136181	0.0512061	0.79028	Males and Females	194398
	ukb-a-500	Heel bone mineral density (BMD) T-score automated	Weighted mode	223	-0.00344082	0.0548978	0.95008	Males and Females	194398
	ukb-b-10011	Townsend deprivation index at recruitment	Weighted median	16	0.585193	0.363924	0.107833	Males and Females	462464
	ukb-b-10011	Townsend deprivation index at recruitment	Weighted mode	16	0.370865	0.586234	0.536505	Males and Females	462464
	ukb-b-1061	Age high blood pressure diagnosed	Weighted median	11	0.304612	0.189371	0.107715	Males and Females	111148
	ukb-b-1061	Age high blood pressure diagnosed	Weighted mode	11	0.202445	0.287265	0.49706	Males and Females	111148
	ukb-b-10817	Particulate matter air pollution (pm2.5); 2010	Weighted median	7	-0.0891905	0.358453	0.803499	Males and Females	423796
	ukb-b-10817	Particulate matter air pollution (pm2.5); 2010	Weighted mode	7	-0.00594099	0.398325	0.988584	Males and Females	423796
	ukb-b-10831	Pack years of smoking	Weighted median	8	1.81047	0.345115	1.55439e-07	Males and Females	142387
	ukb-b-10831	Pack years of smoking	Weighted mode	8	3.61575	0.393632	3.7346e-05	Males and Females	142387
	ukb-b-11141	Forced expiratory volume in 1-second (FEV1), Best measure	Weighted median	206	-0.0961818	0.0917415	0.294454	Males and Females	345665
	ukb-b-11141	Forced expiratory volume in 1-second (FEV1), Best measure	Weighted mode	206	0.0540863	0.256499	0.833203	Males and Females	345665
	ukb-b-11312	Particulate matter air pollution (pm2.5) absorbance; 2010	Weighted median	4	-0.244476	0.540882	0.651272	Males and Females	423796
	ukb-b-11312	Particulate matter air pollution (pm2.5) absorbance; 2010	Weighted mode	4	-0.019289	0.769172	0.981568	Males and Females	423796
	ukb-b-11348	Bread intake	Weighted median	23	-0.339789	0.289845	0.241071	Males and Females	452236
	ukb-b-11348	Bread intake	Weighted mode	23	-0.599273	0.459835	0.20597	Males and Females	452236
	ukb-b-11361	ECG, heart rate	Weighted median	10	0.200253	0.123543	0.105035	Males and Females	68160
	ukb-b-11361	ECG, heart rate	Weighted mode	10	0.140762	0.164198	0.413541	Males and Females	68160
	ukb-b-11364	Heel bone mineral density (BMD), manual entry	Weighted median	48	-0.0186834	0.0502185	0.709862	Males and Females	40613
	ukb-b-11364	Heel bone mineral density (BMD), manual entry	Weighted mode	48	-0.0100484	0.0572434	0.861411	Males and Females	40613
	ukb-b-11598	Pulse wave reflection index	Weighted median	6	-0.405693	0.314648	0.197274	Males and Females	151546
	ukb-b-11598	Pulse wave reflection index	Weighted mode	6	-0.264071	0.367867	0.504985	Males and Females	151546
	ukb-b-11842	Weight	Weighted median	448	0.037566	0.0707008	0.595185	Males and Females	461632
	ukb-b-11842	Weight	Weighted mode	448	-0.0767999	0.146185	0.599592	Males and Females	461632
	ukb-b-11971	Pulse wave Arterial Stiffness index	Weighted median	3	0.150611	0.327976	0.646081	Males and Females	151053
	ukb-b-11971	Pulse wave Arterial Stiffness index	Weighted mode	3	0.133036	0.367818	0.752222	Males and Females	151053
	ukb-b-12019	Peak expiratory flow (PEF)	Weighted median	121	-0.0408478	0.134004	0.760499	Males and Females	421986
	ukb-b-12019	Peak expiratory flow (PEF)	Weighted mode	121	0.020986	0.31495	0.946985	Males and Females	421986
	ukb-b-1209	Number of live births	Weighted median	9	-0.0050956	0.296257	0.986277	Males and Females	250782
	ukb-b-1209	Number of live births	Weighted mode	9	-0.413247	0.476082	0.410666	Males and Females	250782
	ukb-b-12405	Age at first live birth	Weighted median	31	-0.553652	0.155585	0.000372944	Males and Females	170498
	ukb-b-12405	Age at first live birth	Weighted mode	31	-0.567236	0.266628	0.0417171	Males and Females	170498
	ukb-b-12417	Nitrogen oxides air pollution; 2010	Weighted median	7	0.424188	0.48875	0.385446	Males and Females	456380
	ukb-b-12417	Nitrogen oxides air pollution; 2010	Weighted mode	7	0.17518	0.715781	0.814813	Males and Females	456380
	ukb-b-1285	Nitrogen dioxide air pollution; 2007	Weighted median	7	0.440032	0.488482	0.367687	Males and Females	456380
	ukb-b-1285	Nitrogen dioxide air pollution; 2007	Weighted mode	7	0.756229	0.738334	0.345231	Males and Females	456380
	ukb-b-12912	Snackpot intake	Weighted median	11	-1.28263	2.28076	0.573865	Males and Females	64946
	ukb-b-12912	Snackpot intake	Weighted mode	11	-1.49214	3.68737	0.694245	Males and Females	64946
	ukb-b-13246	Childhood sunburn occasions	Weighted median	68	-0.104542	0.081021	0.196945	Males and Females	346955
	ukb-b-13246	Childhood sunburn occasions	Weighted mode	68	-0.0977527	0.0691317	0.16199	Males and Females	346955
	ukb-b-13344	Herbal tea intake	Weighted median	8	0.0070856	0.00732476	0.33337	Males and Females	64949
	ukb-b-13344	Herbal tea intake	Weighted mode	8	0.0115007	0.0106544	0.316178	Males and Females	64949
	ukb-b-13354	Whole body fat-free mass	Weighted median	501	0.125675	0.0818144	0.124513	Males and Females	454850
	ukb-b-13354	Whole body fat-free mass	Weighted mode	501	0.291226	0.181988	0.110174	Males and Females	454850
	ukb-b-13378	Birth weight	Weighted median	129	0.139957	0.0850218	0.0997375	Males and Females	261932
	ukb-b-13378	Birth weight	Weighted mode	129	0.139351	0.169419	0.412309	Males and Females	261932
	ukb-b-13516	Scotch egg intake	Weighted median	12	1.45047	1.3826	0.294139	Males and Females	64949
	ukb-b-13516	Scotch egg intake	Weighted mode	12	1.74458	2.31885	0.467638	Males and Females	64949
	ukb-b-13932	Duration of vigorous activity	Weighted median	5	0.84409	0.425123	0.0470868	Males and Females	251501
	ukb-b-13932	Duration of vigorous activity	Weighted mode	5	1.01764	0.563472	0.145218	Males and Females	251501
	ukb-b-14179	Lamb/mutton intake	Weighted median	28	0.27478	0.359274	0.444379	Males and Females	460006
	ukb-b-14179	Lamb/mutton intake	Weighted mode	28	-0.00538791	0.733008	0.994189	Males and Females	460006
	ukb-b-14203	Hot drink temperature	Weighted median	60	-0.20076	0.286445	0.483386	Males and Females	457873
	ukb-b-14203	Hot drink temperature	Weighted mode	60	-0.231653	0.611438	0.706147	Males and Females	457873
	ukb-b-14461	Maximum heart rate during fitness test	Weighted median	6	0.262594	0.167863	0.117739	Males and Females	68409
	ukb-b-14461	Maximum heart rate during fitness test	Weighted mode	6	0.27449	0.247413	0.317729	Males and Females	68409
	ukb-b-14540	Whole body water mass	Weighted median	508	0.0632759	0.0811277	0.435418	Males and Females	454888
	ukb-b-14540	Whole body water mass	Weighted mode	508	0.243161	0.163449	0.137454	Males and Females	454888
	ukb-b-14713	Forced vital capacity (FVC), Best measure	Weighted median	269	0.00195408	0.0854009	0.981745	Males and Females	345665
	ukb-b-14713	Forced vital capacity (FVC), Best measure	Weighted mode	269	0.302992	0.202931	0.136592	Males and Females	345665
	ukb-b-1489	Cheese intake	Weighted median	56	-0.477326	0.176512	0.00684652	Males and Females	451486
	ukb-b-1489	Cheese intake	Weighted mode	56	-0.774586	0.546423	0.161961	Males and Females	451486
	ukb-b-14898	Water intake	Weighted median	36	0.147575	0.249006	0.553413	Males and Females	427588
	ukb-b-14898	Water intake	Weighted mode	36	0.181806	0.316539	0.569401	Males and Females	427588
	ukb-b-151	Number of days/week of vigorous physical activity 10+ minutes	Weighted median	11	-0.446031	0.207318	0.0314418	Males and Females	440512
	ukb-b-151	Number of days/week of vigorous physical activity 10+ minutes	Weighted mode	11	-0.505508	0.37908	0.211941	Males and Females	440512
	ukb-b-15555	Unsalted peanuts intake	Weighted median	4	2.15379	1.23001	0.0799395	Males and Females	64949
	ukb-b-15555	Unsalted peanuts intake	Weighted mode	4	2.01576	1.42974	0.253364	Males and Females	64949
	ukb-b-15590	Hip circumference	Weighted median	371	0.164727	0.066238	0.0128862	Males and Females	462117
	ukb-b-15590	Hip circumference	Weighted mode	371	0.178328	0.16796	0.289051	Males and Females	462117
	ukb-b-1572	Difficulty not smoking for 1 day	Weighted median	3	0.903681	0.318545	0.00455534	Males and Females	33404
	ukb-b-1572	Difficulty not smoking for 1 day	Weighted mode	3	0.777457	0.235329	0.0806881	Males and Females	33404
	ukb-b-15851	Heel Broadband ultrasound attenuation, direct entry	Weighted median	290	-0.0219405	0.0593275	0.711516	Males and Females	265737
	ukb-b-15851	Heel Broadband ultrasound attenuation, direct entry	Weighted mode	290	-0.022723	0.0579493	0.695259	Males and Females	265737
	ukb-b-15892	Pulse rate	Weighted median	69	0.148081	0.0845906	0.0800215	Males and Females	151546
	ukb-b-15892	Pulse rate	Weighted mode	69	0.255791	0.157717	0.109466	Males and Females	151546
	ukb-b-15926	Cereal intake	Weighted median	36	-0.569281	0.270962	0.0356441	Males and Females	441640
	ukb-b-15926	Cereal intake	Weighted mode	36	-0.703943	0.418141	0.101178	Males and Females	441640
	ukb-b-16407	Trunk fat percentage	Weighted median	349	0.083775	0.0732498	0.252752	Males and Females	454613
	ukb-b-16407	Trunk fat percentage	Weighted mode	349	0.017754	0.212505	0.933465	Males and Females	454613
	ukb-b-16446	Basal metabolic rate	Weighted median	494	0.140047	0.0797874	0.0792168	Males and Females	454874
	ukb-b-16446	Basal metabolic rate	Weighted mode	494	0.230161	0.169369	0.174788	Males and Females	454874
	ukb-b-16576	Dried fruit intake	Weighted median	40	-0.94608	0.288099	0.00102391	Males and Females	421764
	ukb-b-16576	Dried fruit intake	Weighted mode	40	-0.0717191	0.582214	0.902595	Males and Females	421764
	ukb-b-16998	Duration of walks	Weighted median	10	0.543723	0.365553	0.136909	Males and Females	395831
	ukb-b-16998	Duration of walks	Weighted mode	10	0.596871	0.510695	0.272531	Males and Females	395831
	ukb-b-1707	Average weekly spirits intake	Weighted median	4	-0.765649	0.588255	0.193067	Males and Females	326565
	ukb-b-1707	Average weekly spirits intake	Weighted mode	4	-1.15295	0.903345	0.291686	Males and Females	326565
	ukb-b-17409	Trunk fat-free mass	Weighted median	516	0.0742687	0.0812039	0.360404	Males and Females	454508
	ukb-b-17409	Trunk fat-free mass	Weighted mode	516	0.2738	0.173456	0.115065	Males and Females	454508
	ukb-b-17422	Age at menopause (last menstrual period)	Weighted median	101	0.0561816	0.058245	0.334759	Males and Females	143819
	ukb-b-17422	Age at menopause (last menstrual period)	Weighted mode	101	0.0319532	0.0685595	0.642182	Males and Females	143819
	ukb-b-17612	Heel bone ultrasound T-score, manual entry	Weighted median	33	-0.0219575	0.0593309	0.711319	Males and Females	40613
	ukb-b-17612	Heel bone ultrasound T-score, manual entry	Weighted mode	33	-0.0102996	0.0696179	0.883315	Males and Females	40613
	ukb-b-17627	Non-oily fish intake	Weighted median	9	-0.316868	0.506846	0.531856	Males and Females	460880
	ukb-b-17627	Non-oily fish intake	Weighted mode	9	-0.504727	0.748561	0.519148	Males and Females	460880
	ukb-b-17848	Heel quantitative ultrasound index (QUI), manual entry	Weighted median	46	-0.0188452	0.0527468	0.720884	Males and Females	40613
	ukb-b-17848	Heel quantitative ultrasound index (QUI), manual entry	Weighted mode	46	-0.0097114	0.0607187	0.873644	Males and Females	40613
	ukb-b-17952	Heel Broadband ultrasound attenuation (BUA), manual entry	Weighted median	33	-0.0205144	0.0661815	0.756583	Males and Females	40613
	ukb-b-17952	Heel Broadband ultrasound attenuation (BUA), manual entry	Weighted mode	33	-0.0319709	0.0749035	0.672363	Males and Females	40613
	ukb-b-17999	Weekly usage of mobile phone in last 3 months	Weighted median	10	-0.0154037	0.321807	0.961823	Males and Females	386626
	ukb-b-17999	Weekly usage of mobile phone in last 3 months	Weighted mode	10	-0.233619	0.544207	0.67781	Males and Females	386626
	ukb-b-18240	Diastolic blood pressure, manual reading	Weighted median	4	-0.0772461	0.175291	0.659449	Males and Females	39749
	ukb-b-18240	Diastolic blood pressure, manual reading	Weighted mode	4	-0.0360636	0.233162	0.8869	Males and Females	39749
	ukb-b-18436	Age asthma diagnosed by doctor	Weighted median	3	-0.0164263	0.113173	0.884598	Males and Females	14283
	ukb-b-18436	Age asthma diagnosed by doctor	Weighted mode	3	0.0144549	0.13549	0.924775	Males and Females	14283
	ukb-b-19234	Heel quantitative ultrasound index (QUI), direct entry	Weighted median	320	-0.0178073	0.051353	0.72877	Males and Females	265753
	ukb-b-19234	Heel quantitative ultrasound index (QUI), direct entry	Weighted mode	320	-0.0141298	0.052446	0.787784	Males and Females	265753
	ukb-b-19393	Whole body fat mass	Weighted median	387	0.131779	0.0663505	0.0470223	Males and Females	454137
	ukb-b-19393	Whole body fat mass	Weighted mode	387	-0.000824657	0.161915	0.995939	Males and Females	454137
	ukb-b-19657	Forced expiratory volume in 1-second (FEV1)	Weighted median	233	-0.0845103	0.0983538	0.390204	Males and Females	421986
	ukb-b-19657	Forced expiratory volume in 1-second (FEV1)	Weighted mode	233	0.0466115	0.261151	0.858498	Males and Females	421986
	ukb-b-19921	Impedance of whole body	Weighted median	475	-0.14641	0.0729381	0.044716	Males and Females	454840
	ukb-b-19921	Impedance of whole body	Weighted mode	475	-0.119844	0.173502	0.490069	Males and Females	454840
	ukb-b-1996	Salad / raw vegetable intake	Weighted median	13	-0.748713	0.507859	0.140414	Males and Females	435435
	ukb-b-1996	Salad / raw vegetable intake	Weighted mode	13	-0.801434	0.841816	0.359865	Males and Females	435435
	ukb-b-2002	Job involves heavy manual or physical work	Weighted median	22	0.270626	0.284693	0.341812	Males and Females	263615
	ukb-b-2002	Job involves heavy manual or physical work	Weighted mode	22	0.143674	0.451953	0.753703	Males and Females	263615
	ukb-b-20044	Trunk fat mass	Weighted median	375	0.0945019	0.0666116	0.155986	Males and Females	454588
	ukb-b-20044	Trunk fat mass	Weighted mode	375	0.00241929	0.158408	0.987823	Males and Females	454588
	ukb-b-20124	Heel bone mineral density (BMD) T-score, automated	Weighted median	320	-0.0178084	0.0526595	0.735228	Males and Females	265753
	ukb-b-20124	Heel bone mineral density (BMD) T-score, automated	Weighted mode	320	-0.0140903	0.0530406	0.790679	Males and Females	265753
	ukb-b-20432	Hands-free device/speakerphone use with mobile phone in last 3 month	Weighted median	4	0.523045	0.631078	0.407211	Males and Females	388531
	ukb-b-20432	Hands-free device/speakerphone use with mobile phone in last 3 month	Weighted mode	4	0.757905	0.896955	0.460184	Males and Females	388531
	ukb-b-2148	Facial ageing	Weighted median	66	0.180475	0.307738	0.557569	Males and Females	423999
	ukb-b-2148	Facial ageing	Weighted mode	66	0.236216	0.547937	0.667821	Males and Females	423999
	ukb-b-2183	Number of oatcakes with butter/margarine	Weighted median	3	0.726838	0.863977	0.400196	Males and Females	64949
	ukb-b-2183	Number of oatcakes with butter/margarine	Weighted mode	3	0.747938	1.07296	0.557881	Males and Females	64949
	ukb-b-2209	Oily fish intake	Weighted median	54	-0.188085	0.197801	0.341668	Males and Females	460443
	ukb-b-2209	Oily fish intake	Weighted mode	54	-0.027294	0.473789	0.954278	Males and Females	460443
	ukb-b-2221	Cherry intake	Weighted median	3	0.67715	0.835191	0.417496	Males and Females	64949
	ukb-b-2221	Cherry intake	Weighted mode	3	1.06294	1.06573	0.423659	Males and Females	64949
	ukb-b-223	Current tobacco smoking	Weighted median	33	1.91445	0.438359	1.25787e-05	Males and Females	462434
	ukb-b-223	Current tobacco smoking	Weighted mode	33	2.2617	0.880587	0.0150872	Males and Females	462434
	ukb-b-2346	Duration of moderate activity	Weighted median	6	0.869863	0.525031	0.097563	Males and Females	343827
	ukb-b-2346	Duration of moderate activity	Weighted mode	6	0.976919	0.664297	0.201359	Males and Females	343827
	ukb-b-2618	Nitrogen dioxide air pollution; 2005	Weighted median	4	0.290744	0.576532	0.614052	Males and Females	456380
	ukb-b-2618	Nitrogen dioxide air pollution; 2005	Weighted mode	4	0.369883	0.817703	0.681728	Males and Females	456380
	ukb-b-2732	Time from waking to first cigarette	Weighted median	3	-1.13014	0.279406	5.23648e-05	Males and Females	33304
	ukb-b-2732	Time from waking to first cigarette	Weighted mode	3	-1.00744	0.225217	0.0465168	Males and Females	33304
	ukb-b-2862	Beef intake	Weighted median	15	0.941605	0.417936	0.0242597	Males and Females	461053
	ukb-b-2862	Beef intake	Weighted mode	15	0.856454	0.624752	0.191993	Males and Females	461053
	ukb-b-2909	Variation in diet	Weighted median	13	0.464019	0.575373	0.419974	Males and Females	460884
	ukb-b-2909	Variation in diet	Weighted mode	13	0.864363	0.981819	0.395949	Males and Females	460884
	ukb-b-298	Frequency of stair climbing in last 4 weeks	Weighted median	17	-0.460916	0.295535	0.118855	Males and Females	458309
	ukb-b-298	Frequency of stair climbing in last 4 weeks	Weighted mode	17	-0.275988	0.585432	0.6437	Males and Females	458309
	ukb-b-3169	Number of vehicles in household	Weighted median	11	-0.556459	0.52167	0.286113	Males and Females	459696
	ukb-b-3169	Number of vehicles in household	Weighted mode	11	-0.422366	0.876845	0.640395	Males and Females	459696
	ukb-b-3278	Length of menstrual cycle	Weighted median	8	-0.1258	0.112455	0.263279	Males and Females	43125
	ukb-b-3278	Length of menstrual cycle	Weighted mode	8	-0.178662	0.131401	0.216106	Males and Females	43125
	ukb-b-3304	Friendships satisfaction	Weighted median	4	-0.265387	0.451705	0.556853	Males and Females	151232
	ukb-b-3304	Friendships satisfaction	Weighted mode	4	-0.366345	0.620589	0.596494	Males and Females	151232
	ukb-b-3357	Birth weight of first child	Weighted median	60	0.275087	0.0847597	0.00117246	Males and Females	200272
	ukb-b-3357	Birth weight of first child	Weighted mode	60	0.395261	0.185327	0.0371142	Males and Females	200272
	ukb-b-3460	Alcohol intake versus 10 years previously	Weighted median	13	-0.867094	0.538274	0.107206	Males and Females	428117
	ukb-b-3460	Alcohol intake versus 10 years previously	Weighted mode	13	-1.42789	0.604713	0.0359679	Males and Females	428117
	ukb-b-3666	Family relationship satisfaction	Weighted median	3	0.00152322	0.472439	0.997427	Males and Females	151531
	ukb-b-3666	Family relationship satisfaction	Weighted mode	3	-0.0872866	0.526225	0.883509	Males and Females	151531
	ukb-b-3768	Age when periods started (menarche)	Weighted median	184	0.0280242	0.0887226	0.752106	Males and Females	243944
	ukb-b-3768	Age when periods started (menarche)	Weighted mode	184	0.186461	0.149544	0.214041	Males and Females	243944
	ukb-b-3793	Time spent driving	Weighted median	6	0.173744	0.561479	0.756987	Males and Females	310555
	ukb-b-3793	Time spent driving	Weighted mode	6	0.78837	1.03308	0.479823	Males and Females	310555
	ukb-b-3881	Fresh fruit intake	Weighted median	51	-0.279288	0.329391	0.396499	Males and Females	446462
	ukb-b-3881	Fresh fruit intake	Weighted mode	51	0.270692	0.57015	0.637016	Males and Females	446462
	ukb-b-4078	Green tea intake	Weighted median	12	0.0102724	0.00799141	0.198642	Males and Females	64949
	ukb-b-4078	Green tea intake	Weighted mode	12	0.0145091	0.0158824	0.380551	Males and Females	64949
	ukb-b-4080	Ankle spacing width	Weighted median	328	0.0522801	0.0573737	0.36218	Males and Females	265753
	ukb-b-4080	Ankle spacing width	Weighted mode	328	0.0694303	0.0982183	0.480133	Males and Females	265753
	ukb-b-4094	Length of mobile phone use	Weighted median	27	0.174819	0.192688	0.364267	Males and Females	456972
	ukb-b-4094	Length of mobile phone use	Weighted mode	27	0.230914	0.364089	0.531476	Males and Females	456972
	ukb-b-4256	Lifetime number of sexual partners	Weighted median	54	0.464197	0.216821	0.0322805	Males and Females	378882
	ukb-b-4256	Lifetime number of sexual partners	Weighted mode	54	0.712353	0.527589	0.182689	Males and Females	378882
	ukb-b-4414	Bacon intake	Weighted median	3	0.687121	0.413596	0.0966465	Males and Females	64949
	ukb-b-4414	Bacon intake	Weighted mode	3	0.854516	0.694755	0.34376	Males and Females	64949
	ukb-b-4424	Sleep duration	Weighted median	58	-0.141393	0.246123	0.565642	Males and Females	460099
	ukb-b-4424	Sleep duration	Weighted mode	58	0.0696739	0.403974	0.863678	Males and Females	460099
	ukb-b-4461	Job involves mainly walking or standing	Weighted median	14	-0.0111977	0.256611	0.965194	Males and Females	263556
	ukb-b-4461	Job involves mainly walking or standing	Weighted mode	14	-0.0472506	0.340563	0.89178	Males and Females	263556
	ukb-b-4522	Time spent using computer	Weighted median	77	-0.288139	0.180741	0.110889	Males and Females	360895
	ukb-b-4522	Time spent using computer	Weighted mode	77	-0.303434	0.469295	0.519855	Males and Females	360895
	ukb-b-4564	Age last used hormone-replacement therapy (HRT)	Weighted median	4	-0.19263	0.227989	0.398163	Males and Females	72982
	ukb-b-4564	Age last used hormone-replacement therapy (HRT)	Weighted mode	4	-0.227774	0.309343	0.514889	Males and Females	72982
	ukb-b-4616	Nap during day	Weighted median	80	0.348505	0.255942	0.173306	Males and Females	462400
	ukb-b-4616	Nap during day	Weighted mode	80	0.753733	0.417529	0.0748495	Males and Females	462400
	ukb-b-4643	Age at hysterectomy	Weighted median	3	-0.225474	0.209377	0.281532	Males and Females	46207
	ukb-b-4643	Age at hysterectomy	Weighted mode	3	-0.215731	0.243063	0.468423	Males and Females	46207
	ukb-b-4655	Frequency of walking for pleasure in last 4 weeks	Weighted median	8	-0.0784652	0.239557	0.743258	Males and Females	328320
	ukb-b-4655	Frequency of walking for pleasure in last 4 weeks	Weighted mode	8	-0.170646	0.370024	0.658661	Males and Females	328320
	ukb-b-469	Number of cigarettes currently smoked daily (current cigarette smokers)	Weighted median	3	2.39311	0.25199	2.16355e-21	Males and Females	33229
	ukb-b-469	Number of cigarettes currently smoked daily (current cigarette smokers)	Weighted mode	3	2.42258	0.506622	0.0410586	Males and Females	33229
	ukb-b-4710	Number of days/week of moderate physical activity 10+ minutes	Weighted median	14	0.177425	0.148979	0.233677	Males and Females	440266
	ukb-b-4710	Number of days/week of moderate physical activity 10+ minutes	Weighted mode	14	0.235269	0.247979	0.360056	Males and Females	440266
	ukb-b-4711	Usual walking pace	Weighted median	52	-0.24244	0.325311	0.456117	Males and Females	459915
	ukb-b-4711	Usual walking pace	Weighted mode	52	0.0406203	0.924596	0.965129	Males and Females	459915
	ukb-b-4779	Plays computer games	Weighted median	44	0.136746	0.408209	0.737633	Males and Females	462433
	ukb-b-4779	Plays computer games	Weighted mode	44	0.168852	0.854323	0.844255	Males and Females	462433
	ukb-b-4886	Number of days/week walked 10+ minutes	Weighted median	16	0.0251824	0.176157	0.886326	Males and Females	454783
	ukb-b-4886	Number of days/week walked 10+ minutes	Weighted mode	16	0.101121	0.260092	0.702895	Males and Females	454783
	ukb-b-4943	Frequency of solarium/sunlamp use	Weighted median	5	-2.45546	1.70445	0.149694	Males and Females	436185
	ukb-b-4943	Frequency of solarium/sunlamp use	Weighted mode	5	-2.88381	2.42426	0.300003	Males and Females	436185
	ukb-b-5174	Average weekly beer plus cider intake	Weighted median	19	1.24792	0.326197	0.000130413	Males and Females	327634
	ukb-b-5174	Average weekly beer plus cider intake	Weighted mode	19	1.52132	0.548184	0.0124822	Males and Females	327634
	ukb-b-5192	Time spent watching television (TV)	Weighted median	105	0.672461	0.17291	0.000100621	Males and Females	437887
	ukb-b-5192	Time spent watching television (TV)	Weighted mode	105	0.496176	0.37257	0.185849	Males and Females	437887
	ukb-b-5213	Sushi intake	Weighted median	4	-1.93933	1.53434	0.206248	Males and Females	64949
	ukb-b-5213	Sushi intake	Weighted mode	4	-1.86595	1.89767	0.397971	Males and Females	64949
	ukb-b-5237	Coffee intake	Weighted median	34	-0.0284458	0.225113	0.899445	Males and Females	428860
	ukb-b-5237	Coffee intake	Weighted mode	34	-0.117391	0.217531	0.59306	Males and Females	428860
	ukb-b-5238	Fluid intelligence score	Weighted median	66	-0.124898	0.0460526	0.00668653	Males and Females	149051
	ukb-b-5238	Fluid intelligence score	Weighted mode	66	-0.167313	0.103108	0.109496	Males and Females	149051
	ukb-b-5239	Average weekly red wine intake	Weighted median	17	-0.495376	0.319291	0.120785	Males and Females	327026
	ukb-b-5239	Average weekly red wine intake	Weighted mode	17	-0.7453	0.724231	0.318743	Males and Females	327026
	ukb-b-5262	Relative age voice broke	Weighted median	29	0.305968	0.47212	0.516939	Males and Females	195644
	ukb-b-5262	Relative age voice broke	Weighted mode	29	0.592614	0.620438	0.347674	Males and Females	195644
	ukb-b-533	Ease of skin tanning	Weighted median	113	-0.0688752	0.038423	0.0730446	Males and Females	453065
	ukb-b-533	Ease of skin tanning	Weighted mode	113	-0.0545082	0.0310457	0.0818666	Males and Females	453065
	ukb-b-5620	Nitrogen dioxide air pollution; 2006	Weighted median	6	0.310351	0.523713	0.55345	Males and Females	456380
	ukb-b-5620	Nitrogen dioxide air pollution; 2006	Weighted mode	6	0.574925	0.759357	0.483109	Males and Females	456380
	ukb-b-5640	Pork intake	Weighted median	14	0.319483	0.504238	0.526345	Males and Females	460162
	ukb-b-5640	Pork intake	Weighted mode	14	0.146174	0.65569	0.827054	Males and Females	460162
	ukb-b-5716	Average weekly champagne plus white wine intake	Weighted median	4	0.579687	0.639997	0.36506	Males and Females	326801
	ukb-b-5716	Average weekly champagne plus white wine intake	Weighted mode	4	0.854528	0.685575	0.301063	Males and Females	326801
	ukb-b-5776	Daytime dozing / sleeping (narcolepsy)	Weighted median	28	0.0222985	0.514376	0.965422	Males and Females	460913
	ukb-b-5776	Daytime dozing / sleeping (narcolepsy)	Weighted mode	28	0.00932069	0.814596	0.990955	Males and Females	460913
	ukb-b-5779	Alcohol intake frequency.	Weighted median	86	-0.264589	0.0899885	0.00327946	Males and Females	462346
	ukb-b-5779	Alcohol intake frequency.	Weighted mode	86	-0.316548	0.0961322	0.00144637	Males and Females	462346
	ukb-b-5801	Age started wearing glasses or contact lenses	Weighted median	73	-0.0131327	0.140957	0.92577	Males and Females	397498
	ukb-b-5801	Age started wearing glasses or contact lenses	Weighted mode	73	-0.0880826	0.198115	0.65794	Males and Females	397498
	ukb-b-589	Particulate matter air pollution (pm10); 2007	Weighted median	21	-0.913289	0.32964	0.00559586	Males and Females	455314
	ukb-b-589	Particulate matter air pollution (pm10); 2007	Weighted mode	21	-1.06473	0.47521	0.0365677	Males and Females	455314
	ukb-b-5945	Relative age of first facial hair	Weighted median	108	-0.240329	0.172722	0.164097	Males and Females	204568
	ukb-b-5945	Relative age of first facial hair	Weighted mode	108	-0.338921	0.332399	0.310209	Males and Females	204568
	ukb-b-6019	Number of cigarettes previously smoked daily	Weighted median	6	3.22045	0.233818	3.68752e-43	Males and Females	108946
	ukb-b-6019	Number of cigarettes previously smoked daily	Weighted mode	6	3.0379	0.19209	1.83879e-05	Males and Females	108946
	ukb-b-6066	Tea intake	Weighted median	38	0.00919523	0.192964	0.961993	Males and Females	447485
	ukb-b-6066	Tea intake	Weighted mode	38	-0.102136	0.192781	0.599412	Males and Females	447485
	ukb-b-6134	Age completed full time education	Weighted median	36	-0.659656	0.214469	0.00209964	Males and Females	307897
	ukb-b-6134	Age completed full time education	Weighted mode	36	-0.614828	0.432651	0.164145	Males and Females	307897
	ukb-b-6218	Mango intake	Weighted median	3	0.451554	1.06472	0.671487	Males and Females	64949
	ukb-b-6218	Mango intake	Weighted mode	3	0.660809	1.36751	0.676665	Males and Females	64949
	ukb-b-6244	Exposure to tobacco smoke outside home	Weighted median	7	-0.325661	0.826224	0.693466	Males and Females	391502
	ukb-b-6244	Exposure to tobacco smoke outside home	Weighted mode	7	-0.254286	1.0319	0.813568	Males and Females	391502
	ukb-b-6324	Processed meat intake	Weighted median	22	0.269473	0.292843	0.357472	Males and Females	461981
	ukb-b-6324	Processed meat intake	Weighted mode	22	0.384226	0.433454	0.385425	Males and Females	461981
	ukb-b-6591	Age first had sexual intercourse	Weighted median	177	-0.593867	0.095984	6.12643e-10	Males and Females	406457
	ukb-b-6591	Age first had sexual intercourse	Weighted mode	177	-0.717897	0.270365	0.00865108	Males and Females	406457
	ukb-b-6811	Time spent outdoors in winter	Weighted median	4	0.425395	0.842457	0.613597	Males and Females	364465
	ukb-b-6811	Time spent outdoors in winter	Weighted mode	4	0.0325229	0.961691	0.975146	Males and Females	364465
	ukb-b-703	Duration walking for pleasure	Weighted median	3	-0.695415	0.417464	0.0957515	Males and Females	328153
	ukb-b-703	Duration walking for pleasure	Weighted mode	3	-0.527932	0.601656	0.472778	Males and Females	328153
	ukb-b-7408	Average total household income before tax	Weighted median	41	-0.471528	0.165942	0.00448983	Males and Females	397751
	ukb-b-7408	Average total household income before tax	Weighted mode	41	-0.144459	0.358034	0.688745	Males and Females	397751
	ukb-b-7422	Use of sun/uv protection	Weighted median	41	-0.2912	0.147939	0.0490241	Males and Females	459416
	ukb-b-7422	Use of sun/uv protection	Weighted mode	41	-0.206207	0.131098	0.123614	Males and Females	459416
	ukb-b-7435	Age diabetes diagnosed	Weighted median	3	-0.13228	0.0949402	0.163531	Males and Females	20911
	ukb-b-7435	Age diabetes diagnosed	Weighted mode	3	-0.198046	0.0996003	0.18509	Males and Females	20911
	ukb-b-7460	Pack years adult smoking as proportion of life span exposed to smoking	Weighted median	12	1.70597	0.267001	1.66568e-10	Males and Females	142387
	ukb-b-7460	Pack years adult smoking as proportion of life span exposed to smoking	Weighted mode	12	1.36033	0.690311	0.0744541	Males and Females	142387
	ukb-b-748	Filtered coffee intake	Weighted median	3	0.000562814	0.186558	0.997593	Males and Females	64949
	ukb-b-748	Filtered coffee intake	Weighted mode	3	-0.0235168	0.228112	0.927295	Males and Females	64949
	ukb-b-7710	Pulse rate (during blood-pressure measurement)	Weighted median	15	0.186013	0.0990608	0.0604137	Males and Females	39749
	ukb-b-7710	Pulse rate (during blood-pressure measurement)	Weighted mode	15	0.090235	0.180354	0.624621	Males and Females	39749
	ukb-b-7953	Forced vital capacity (FVC)	Weighted median	291	-0.0496187	0.0870239	0.56856	Males and Females	421986
	ukb-b-7953	Forced vital capacity (FVC)	Weighted mode	291	0.148693	0.221088	0.501767	Males and Females	421986
	ukb-b-8006	Poultry intake	Weighted median	7	0.680166	0.598046	0.255408	Males and Females	461900
	ukb-b-8006	Poultry intake	Weighted mode	7	0.460739	0.706279	0.538352	Males and Females	461900
	ukb-b-8089	Cooked vegetable intake	Weighted median	16	-0.0559378	0.465086	0.904266	Males and Females	448651
	ukb-b-8089	Cooked vegetable intake	Weighted mode	16	-0.0935413	0.746949	0.902004	Males and Females	448651
	ukb-b-8121	Salt added to food	Weighted median	89	0.0273222	0.157114	0.861944	Males and Females	462630
	ukb-b-8121	Salt added to food	Weighted mode	89	-0.06951	0.316335	0.826586	Males and Females	462630
	ukb-b-8727	Age at last live birth	Weighted median	5	-0.353638	0.296676	0.233262	Males and Females	170248
	ukb-b-8727	Age at last live birth	Weighted mode	5	-0.56402	0.380433	0.212328	Males and Females	170248
	ukb-b-8778	Pulse wave peak to peak time	Weighted median	3	-0.141745	0.304784	0.641882	Males and Females	151466
	ukb-b-8778	Pulse wave peak to peak time	Weighted mode	3	-0.126388	0.355072	0.755918	Males and Females	151466
	ukb-b-8875	Heel bone mineral density (BMD)	Weighted median	317	-0.0153928	0.053058	0.77173	Males and Females	265627
	ukb-b-8875	Heel bone mineral density (BMD)	Weighted mode	317	-0.0212086	0.0496613	0.669622	Males and Females	265627
	ukb-b-8909	Body fat percentage	Weighted median	352	0.152651	0.0884816	0.0844852	Males and Females	454633
	ukb-b-8909	Body fat percentage	Weighted mode	352	-0.0558239	0.242643	0.818174	Males and Females	454633
	ukb-b-9405	Waist circumference	Weighted median	333	0.151318	0.0831497	0.068785	Males and Females	462166
	ukb-b-9405	Waist circumference	Weighted mode	333	0.101341	0.184213	0.5826	Males and Females	462166
	ukb-b-9433	Age started oral contraceptive pill	Weighted median	4	-0.770701	0.450785	0.0873236	Males and Females	198213
	ukb-b-9433	Age started oral contraceptive pill	Weighted mode	4	-0.777529	0.618145	0.297447	Males and Females	198213
	ukb-b-9487	Age started hormone-replacement therapy (HRT)	Weighted median	23	0.0814052	0.116967	0.486448	Males and Females	87834
	ukb-b-9487	Age started hormone-replacement therapy (HRT)	Weighted mode	23	0.110685	0.170483	0.522901	Males and Females	87834
	ukb-b-969	Time spend outdoors in summer	Weighted median	38	0.533959	0.262359	0.0418279	Males and Females	419314
	ukb-b-969	Time spend outdoors in summer	Weighted mode	38	0.320288	0.589852	0.590388	Males and Females	419314
	ukb-b-9942	Nitrogen dioxide air pollution; 2010	Weighted median	7	0.311689	0.485593	0.520956	Males and Females	456380
	ukb-b-9942	Nitrogen dioxide air pollution; 2010	Weighted mode	7	0.239666	0.719299	0.750322	Males and Females	456380
	ukb-d-12340_irnt	QRS duration	Weighted median	6	0.0783006	0.0814269	0.336248	Males and Females	10815
	ukb-d-12340_irnt	QRS duration	Weighted mode	6	0.0733301	0.111375	0.53938	Males and Females	10815
	ukb-d-30010_irnt	Red blood cell (erythrocyte) count	Weighted median	284	-0.102999	0.0704721	0.143861	Males and Females	350475
	ukb-d-30010_irnt	Red blood cell (erythrocyte) count	Weighted mode	284	-0.114288	0.0665453	0.0869916	Males and Females	350475
	ukb-d-30020_irnt	Haemoglobin concentration	Weighted median	247	-0.16413	0.0728084	0.0241786	Males and Females	350474
	ukb-d-30020_irnt	Haemoglobin concentration	Weighted mode	247	-0.264928	0.117686	0.02526	Males and Females	350474
	ukb-d-30030_irnt	Haematocrit percentage	Weighted median	222	-0.202136	0.0797635	0.0112706	Males and Females	350475
	ukb-d-30030_irnt	Haematocrit percentage	Weighted mode	222	-0.255354	0.111807	0.0233291	Males and Females	350475
	ukb-d-30040_irnt	Mean corpuscular volume	Weighted median	297	0.0382254	0.0382842	0.318054	Males and Females	350473
	ukb-d-30040_irnt	Mean corpuscular volume	Weighted mode	297	0.0270092	0.0382088	0.480195	Males and Females	350473
	ukb-d-30050_irnt	Mean corpuscular haemoglobin	Weighted median	300	0.0392827	0.0368393	0.286276	Males and Females	350472
	ukb-d-30050_irnt	Mean corpuscular haemoglobin	Weighted mode	300	0.0416623	0.0345044	0.228214	Males and Females	350472
	ukb-d-30060_irnt	Mean corpuscular haemoglobin concentration	Weighted median	78	0.034581	0.0937018	0.712088	Males and Females	350468
	ukb-d-30060_irnt	Mean corpuscular haemoglobin concentration	Weighted mode	78	0.0867153	0.12659	0.495397	Males and Females	350468
	ukb-d-30070_irnt	Red blood cell (erythrocyte) distribution width	Weighted median	245	0.0482871	0.0450859	0.284168	Males and Females	350473
	ukb-d-30070_irnt	Red blood cell (erythrocyte) distribution width	Weighted mode	245	0.0084946	0.0548114	0.876966	Males and Females	350473
	ukb-d-30080_irnt	Platelet count	Weighted median	369	0.0350805	0.0452165	0.437847	Males and Females	350474
	ukb-d-30080_irnt	Platelet count	Weighted mode	369	0.0310051	0.0534833	0.562461	Males and Females	350474
	ukb-d-30090_irnt	Platelet crit	Weighted median	336	0.0992847	0.0488883	0.0422702	Males and Females	350471
	ukb-d-30090_irnt	Platelet crit	Weighted mode	336	0.104275	0.0701085	0.137866	Males and Females	350471
	ukb-d-30100_irnt	Mean platelet (thrombocyte) volume	Weighted median	353	0.0194381	0.0305283	0.524304	Males and Females	350470
	ukb-d-30100_irnt	Mean platelet (thrombocyte) volume	Weighted mode	353	0.0191633	0.027602	0.48797	Males and Females	350470
	ukb-d-30110_irnt	Platelet distribution width	Weighted median	285	0.0586652	0.0437617	0.180063	Males and Females	350470
	ukb-d-30110_irnt	Platelet distribution width	Weighted mode	285	0.0323196	0.0333093	0.332729	Males and Females	350470
	ukb-d-30180_irnt	Lymphocyte percentage	Weighted median	238	0.109589	0.0626788	0.0803906	Males and Females	349861
	ukb-d-30180_irnt	Lymphocyte percentage	Weighted mode	238	0.145547	0.0822921	0.078236	Males and Females	349861
	ukb-d-30190_irnt	Monocyte percentage	Weighted median	253	0.00171151	0.0466691	0.970746	Males and Females	349861
	ukb-d-30190_irnt	Monocyte percentage	Weighted mode	253	-0.0276427	0.0497146	0.578686	Males and Females	349861
	ukb-d-30200_irnt	Neutrophill percentage	Weighted median	232	-0.0262036	0.0675072	0.697897	Males and Females	349861
	ukb-d-30200_irnt	Neutrophill percentage	Weighted mode	232	-0.0866349	0.083312	0.29948	Males and Females	349861
	ukb-d-30210_irnt	Eosinophill percentage	Weighted median	263	-0.0323055	0.0539301	0.549157	Males and Females	349861
	ukb-d-30210_irnt	Eosinophill percentage	Weighted mode	263	0.000517461	0.0709822	0.994189	Males and Females	349861
	ukb-d-30220_irnt	Basophill percentage	Weighted median	96	0.0083648	0.0868748	0.923294	Males and Females	349861
	ukb-d-30220_irnt	Basophill percentage	Weighted mode	96	0.0376719	0.108373	0.7289	Males and Females	349861
	ukb-d-30240_irnt	Reticulocyte percentage	Weighted median	227	-0.0627522	0.0529514	0.235982	Males and Females	344728
	ukb-d-30240_irnt	Reticulocyte percentage	Weighted mode	227	-0.109157	0.0484289	0.0251571	Males and Females	344728
	ukb-d-30250_irnt	Reticulocyte count	Weighted median	233	-0.102065	0.0540809	0.0591255	Males and Females	344729
	ukb-d-30250_irnt	Reticulocyte count	Weighted mode	233	-0.137265	0.0521138	0.00900778	Males and Females	344729
	ukb-d-30260_irnt	Mean reticulocyte volume	Weighted median	267	0.00346555	0.0451496	0.938817	Males and Females	344728
	ukb-d-30260_irnt	Mean reticulocyte volume	Weighted mode	267	0.0218127	0.0479383	0.649469	Males and Females	344728
	ukb-d-30270_irnt	Mean sphered cell volume	Weighted median	270	0.0753891	0.0443537	0.0891825	Males and Females	344729
	ukb-d-30270_irnt	Mean sphered cell volume	Weighted mode	270	0.095288	0.0472775	0.0448463	Males and Females	344729
	ukb-d-30280_irnt	Immature reticulocyte fraction	Weighted median	178	-0.0628395	0.0599035	0.294172	Males and Females	344728
	ukb-d-30280_irnt	Immature reticulocyte fraction	Weighted mode	178	-0.0929218	0.0575546	0.108201	Males and Females	344728
	ukb-d-30300_irnt	High light scatter reticulocyte count	Weighted median	253	-0.0590414	0.0553773	0.286349	Males and Females	344729
	ukb-d-30300_irnt	High light scatter reticulocyte count	Weighted mode	253	-0.12152	0.0491774	0.0141335	Males and Females	344729
	ukb-d-30500_irnt	Microalbumin in urine	Weighted median	3	0.0161071	0.245364	0.94766	Males and Females	108706
	ukb-d-30500_irnt	Microalbumin in urine	Weighted mode	3	0.178376	0.305865	0.618767	Males and Females	108706
	ukb-d-30600_irnt	Albumin	Weighted median	172	-0.074419	0.0734231	0.310791	Males and Females	315268
	ukb-d-30600_irnt	Albumin	Weighted mode	172	-0.054524	0.102444	0.595256	Males and Females	315268
	ukb-d-30610_irnt	Alkaline phosphatase	Weighted median	249	0.0835084	0.0382897	0.0291864	Males and Females	344292
	ukb-d-30610_irnt	Alkaline phosphatase	Weighted mode	249	0.0783706	0.0337913	0.0211943	Males and Females	344292
	ukb-d-30620_irnt	Alanine aminotransferase	Weighted median	163	-0.110745	0.0845983	0.190512	Males and Females	344136
	ukb-d-30620_irnt	Alanine aminotransferase	Weighted mode	163	-0.0824664	0.109456	0.452291	Males and Females	344136
	ukb-d-30630_irnt	Apoliprotein A	Weighted median	207	0.0323906	0.0494882	0.512782	Males and Females	313387
	ukb-d-30630_irnt	Apoliprotein A	Weighted mode	207	0.0228982	0.042407	0.589807	Males and Females	313387
	ukb-d-30640_irnt	Apoliprotein B	Weighted median	125	-0.0907641	0.0577084	0.115764	Males and Females	342590
	ukb-d-30640_irnt	Apoliprotein B	Weighted mode	125	-0.0564902	0.0581372	0.333106	Males and Females	342590
	ukb-d-30650_irnt	Aspartate aminotransferase	Weighted median	192	-0.0798433	0.0704057	0.256775	Males and Females	342990
	ukb-d-30650_irnt	Aspartate aminotransferase	Weighted mode	192	-0.0643742	0.0989122	0.515943	Males and Females	342990
	ukb-d-30660_irnt	Direct bilirubin	Weighted median	64	-0.0390306	0.0762681	0.608822	Males and Females	292933
	ukb-d-30660_irnt	Direct bilirubin	Weighted mode	64	-0.0256792	0.0701488	0.715541	Males and Females	292933
	ukb-d-30670_irnt	Urea	Weighted median	138	-0.0414406	0.0774368	0.592544	Males and Females	344052
	ukb-d-30670_irnt	Urea	Weighted mode	138	-0.0649008	0.132524	0.62511	Males and Females	344052
	ukb-d-30680_irnt	Calcium	Weighted median	169	-0.0974629	0.0748769	0.193039	Males and Females	315153
	ukb-d-30680_irnt	Calcium	Weighted mode	169	-0.0680929	0.0694247	0.328093	Males and Females	315153
	ukb-d-30690_irnt	Cholesterol	Weighted median	135	0.0132895	0.0642571	0.836152	Males and Females	344278
	ukb-d-30690_irnt	Cholesterol	Weighted mode	135	-0.0117237	0.0673614	0.862095	Males and Females	344278
	ukb-d-30700_irnt	Creatinine	Weighted median	270	-0.0646688	0.0640412	0.312591	Males and Females	344104
	ukb-d-30700_irnt	Creatinine	Weighted mode	270	-0.125075	0.0980873	0.203361	Males and Females	344104
	ukb-d-30710_irnt	C-reactive protein	Weighted median	170	0.0673721	0.0514033	0.189973	Males and Females	343524
	ukb-d-30710_irnt	C-reactive protein	Weighted mode	170	0.0459626	0.035194	0.193335	Males and Females	343524
	ukb-d-30720_irnt	Cystatin C	Weighted median	260	0.0414102	0.0390025	0.288358	Males and Females	344264
	ukb-d-30720_irnt	Cystatin C	Weighted mode	260	0.0481772	0.0379992	0.205991	Males and Females	344264
	ukb-d-30730_irnt	Gamma glutamyltransferase	Weighted median	236	0.00393192	0.0489276	0.935949	Males and Females	344104
	ukb-d-30730_irnt	Gamma glutamyltransferase	Weighted mode	236	-0.0363816	0.042022	0.387497	Males and Females	344104
	ukb-d-30740_irnt	Glucose	Weighted median	93	0.0158664	0.0779231	0.838653	Males and Females	314916
	ukb-d-30740_irnt	Glucose	Weighted mode	93	0.065163	0.068635	0.344898	Males and Females	314916
	ukb-d-30750_irnt	Glycated haemoglobin	Weighted median	256	-0.0204246	0.0512732	0.690373	Males and Females	344182
	ukb-d-30750_irnt	Glycated haemoglobin	Weighted mode	256	0.0331237	0.0499559	0.507891	Males and Females	344182
	ukb-d-30760_irnt	HDL cholesterol	Weighted median	219	0.0249989	0.0481136	0.603357	Males and Females	315133
	ukb-d-30760_irnt	HDL cholesterol	Weighted mode	219	0.00796382	0.0378384	0.833498	Males and Females	315133
	ukb-d-30770_irnt	IGF-1	Weighted median	284	0.0284293	0.0518357	0.583383	Males and Females	342439
	ukb-d-30770_irnt	IGF-1	Weighted mode	284	0.0237012	0.0565942	0.675686	Males and Females	342439
	ukb-d-30780_irnt	LDL direct	Weighted median	122	-0.0986848	0.0677231	0.145067	Males and Females	343621
	ukb-d-30780_irnt	LDL direct	Weighted mode	122	-0.0596316	0.0611521	0.331439	Males and Females	343621
	ukb-d-30790_irnt	Lipoprotein A	Weighted median	15	-0.0328156	0.0182569	0.0722667	Males and Females	273896
	ukb-d-30790_irnt	Lipoprotein A	Weighted mode	15	-0.0352771	0.0184889	0.0771119	Males and Females	273896
	ukb-d-30810_irnt	Phosphate	Weighted median	134	0.052702	0.0711017	0.45856	Males and Females	314658
	ukb-d-30810_irnt	Phosphate	Weighted mode	134	0.101066	0.0665421	0.131179	Males and Females	314658
	ukb-d-30830_irnt	SHBG	Weighted median	218	-0.0306413	0.0541087	0.571195	Males and Females	312215
	ukb-d-30830_irnt	SHBG	Weighted mode	218	-0.0458532	0.0420536	0.276768	Males and Females	312215
	ukb-d-30840_irnt	Total bilirubin	Weighted median	110	-0.0367964	0.0633584	0.561399	Males and Females	342829
	ukb-d-30840_irnt	Total bilirubin	Weighted mode	110	0.00298188	0.0586539	0.959547	Males and Females	342829
	ukb-d-30850_irnt	Testosterone	Weighted median	74	-0.173888	0.16008	0.277365	Males and Females	312102
	ukb-d-30850_irnt	Testosterone	Weighted mode	74	-0.117246	0.176618	0.508885	Males and Females	312102
	ukb-d-30860_irnt	Total protein	Weighted median	193	0.0734259	0.07212	0.308627	Males and Females	314921
	ukb-d-30860_irnt	Total protein	Weighted mode	193	0.125506	0.132544	0.344881	Males and Females	314921
	ukb-d-30870_irnt	Triglycerides	Weighted median	190	0.0490932	0.047983	0.306243	Males and Females	343992
	ukb-d-30870_irnt	Triglycerides	Weighted mode	190	0.0425283	0.0454075	0.350164	Males and Females	343992
	ukb-d-30880_irnt	Urate	Weighted median	216	-0.0731844	0.0447433	0.101913	Males and Females	343836
	ukb-d-30880_irnt	Urate	Weighted mode	216	-0.0807346	0.0381818	0.0356264	Males and Females	343836
	ukb-d-30890_irnt	Vitamin D	Weighted median	52	0.059228	0.0584006	0.310503	Males and Females	329247
	ukb-d-30890_irnt	Vitamin D	Weighted mode	52	0.0693677	0.0498316	0.16995	Males and Females	329247
	vitamin E measurement PMID:21729881	Vitamin E measurement	Weighted median	3	0.254323	0.384289	0.508099	Males and Females	5006
	vitamin E measurement PMID:21729881	Vitamin E measurement	Weighted mode	3	0.423194	0.530617	0.508777	Males and Females	5006
	vitamin_b12_serum_level	Vitamin_b12_serum_level	Weighted median	9	0.133868	0.0510823	0.0087765	Males and Females	45576
	vitamin_b12_serum_level	Vitamin_b12_serum_level	Weighted mode	9	0.134674	0.0550233	0.0400877	Males and Females	45576
	zinc_blood_level	Zinc_blood_level	Weighted median	3	-0.0017431	0.0441695	0.968521	Males and Females	2603
	zinc_blood_level	Zinc_blood_level	Weighted mode	3	0.00133369	0.0457178	0.979377	Males and Females	2603

## Sheet: Breast
	Trait ID	Trait	Method	No. of SNPs	Beta	SE	P-value	Sex	N
	ApoH	Apolipoprotein H	Weighted median	3	0.0194766	0.0137758	0.157412	Males and Females	818
	ApoH	Apolipoprotein H	Weighted mode	3	0.0237622	0.0155113	0.265227	Males and Females	818
	Height-2022	Height-2022	Weighted median	1239	0.103936	0.045797	0.0232388	Males and Females	4080687
	Height-2022	Height-2022	Weighted mode	1239	0.154516	1.77514	0.93065	Males and Females	4080687
	LOY	Loss_of_Y_chromosome	Weighted median	104	0.0433911	0.0344966	0.208451	Males and Females	205011
	LOY	Loss_of_Y_chromosome	Weighted mode	104	0.0345171	0.0493115	0.485517	Males and Females	205011
	Leisure_screen_time	Leisure_screen_time	Weighted median	67	0.100806	0.0486925	0.0384276	Males and Females	526725
	Leisure_screen_time	Leisure_screen_time	Weighted mode	67	0.0936269	0.100896	0.35681	Males and Females	526725
	Plasma omega-6 polyunsaturated fatty acid levels (dihomo-gamma-linolenic acid) PMID:24823311	Plasma omega-6 polyunsaturated fatty acid levels (dihomo-gamma-linolenic acid)	Weighted median	3	-0.0179364	0.0140287	0.201055	Males and Females	8631
	Plasma omega-6 polyunsaturated fatty acid levels (dihomo-gamma-linolenic acid) PMID:24823311	Plasma omega-6 polyunsaturated fatty acid levels (dihomo-gamma-linolenic acid)	Weighted mode	3	-0.0187666	0.0172356	0.389947	Males and Females	8631
	Plasma omega-6 polyunsaturated fatty acid levels (linoleic acid) PMID:24823311	Plasma omega-6 polyunsaturated fatty acid levels (linoleic acid)	Weighted median	4	-0.00568058	0.0043842	0.195081	Males and Females	8631
	Plasma omega-6 polyunsaturated fatty acid levels (linoleic acid) PMID:24823311	Plasma omega-6 polyunsaturated fatty acid levels (linoleic acid)	Weighted mode	4	-0.00573807	0.00424559	0.269402	Males and Females	8631
	Sedentary_behaviour_at_work	Sedentary_behaviour_at_work	Weighted median	4	-0.200853	0.0997218	0.0439952	Males and Females	370957
	Sedentary_behaviour_at_work	Sedentary_behaviour_at_work	Weighted mode	4	-0.201168	0.110122	0.165199	Males and Females	370957
	adiponectin_serum_level	Adiponectin_serum_level	Weighted median	8	0.0154621	0.0945109	0.870045	Males and Females	35962
	adiponectin_serum_level	Adiponectin_serum_level	Weighted mode	8	-0.0215083	0.105472	0.844215	Males and Females	35962
	c_reactive_protein_plasma_level	C_reactive_protein_plasma_level	Weighted median	8	0.0289214	0.0364735	0.42781	Males and Females	82725
	c_reactive_protein_plasma_level	C_reactive_protein_plasma_level	Weighted mode	8	0.0439862	0.0360985	0.262501	Males and Females	82725
	calcium measurement PMID:24068962	Calcium measurement	Weighted median	7	-0.4557	0.185449	0.0139996	Males and Females	61079
	calcium measurement PMID:24068962	Calcium measurement	Weighted mode	7	-0.582553	0.252625	0.0606004	Males and Females	61079
	coffee_consumption	Coffee_consumption	Weighted median	6	0.000443493	0.0337612	0.989519	Males and Females	91462
	coffee_consumption	Coffee_consumption	Weighted mode	6	-0.0227302	0.046702	0.64705	Males and Females	91462
	ebi-a-GCST001212	Proinsulin levels	Weighted median	7	-0.0335603	0.0684775	0.624069	NA	10701
	ebi-a-GCST001212	Proinsulin levels	Weighted mode	7	-0.0890288	0.169689	0.618632	NA	10701
	ebi-a-GCST003372	Glomerular filtration rate (creatinine)	Weighted median	38	-0.0513149	0.213728	0.810257	NA	133413
	ebi-a-GCST003372	Glomerular filtration rate (creatinine)	Weighted mode	38	-0.0980809	0.345593	0.778142	NA	133413
	ebi-a-GCST003375	Glomerular filtration rate (cystatin C)	Weighted median	5	0.12178	0.107285	0.256333	NA	32834
	ebi-a-GCST003375	Glomerular filtration rate (cystatin C)	Weighted mode	5	0.112856	0.103033	0.334894	NA	32834
	ebi-a-GCST003401	Glomerular filtration rate in non diabetics (creatinine)	Weighted median	39	-0.0439607	0.208106	0.832699	NA	118448
	ebi-a-GCST003401	Glomerular filtration rate in non diabetics (creatinine)	Weighted mode	39	-0.152802	0.337904	0.653692	NA	118448
	ebi-a-GCST003839	Sleep duration	Weighted median	3	0.216497	0.145934	0.137934	NA	127573
	ebi-a-GCST003839	Sleep duration	Weighted mode	3	0.273474	0.179147	0.266421	NA	127573
	ebi-a-GCST004601	Red blood cell count	Weighted median	162	-0.016398	0.0317082	0.605049	NA	172952
	ebi-a-GCST004601	Red blood cell count	Weighted mode	162	-0.0269397	0.0265127	0.311104	NA	172952
	ebi-a-GCST004608	Granulocyte percentage of myeloid white cells	Weighted median	154	0.0295905	0.0235354	0.208654	NA	169545
	ebi-a-GCST004608	Granulocyte percentage of myeloid white cells	Weighted mode	154	0.00639577	0.0295866	0.829143	NA	169545
	ebi-a-GCST004613	Sum neutrophil eosinophil counts	Weighted median	132	-0.054612	0.029087	0.060444	NA	170384
	ebi-a-GCST004613	Sum neutrophil eosinophil counts	Weighted mode	132	-0.0362595	0.0359483	0.314998	NA	170384
	ebi-a-GCST004614	Granulocyte count	Weighted median	137	-0.0667721	0.0294442	0.0233445	NA	169822
	ebi-a-GCST004614	Granulocyte count	Weighted mode	137	-0.0490782	0.0324193	0.132383	NA	169822
	ebi-a-GCST004619	Reticulocyte fraction of red cells	Weighted median	154	-0.0356934	0.0237161	0.132316	NA	170690
	ebi-a-GCST004619	Reticulocyte fraction of red cells	Weighted mode	154	-0.029353	0.0214587	0.173354	NA	170690
	ebi-a-GCST004621	Sum basophil neutrophil counts	Weighted median	153	-0.0316603	0.0243657	0.193813	NA	171529
	ebi-a-GCST004621	Sum basophil neutrophil counts	Weighted mode	153	-0.00733989	0.0329297	0.823916	NA	171529
	ebi-a-GCST004623	Neutrophil percentage of granulocytes	Weighted median	137	0.0226152	0.031382	0.471129	NA	170672
	ebi-a-GCST004623	Neutrophil percentage of granulocytes	Weighted mode	137	0.0251323	0.0424728	0.555015	NA	170672
	ebi-a-GCST004624	Sum eosinophil basophil counts	Weighted median	161	-0.0288543	0.0271023	0.287037	NA	171771
	ebi-a-GCST004624	Sum eosinophil basophil counts	Weighted mode	161	-0.0252117	0.04681	0.590914	NA	171771
	ebi-a-GCST004626	Myeloid white cell count	Weighted median	138	-0.0548579	0.0281817	0.0515853	NA	169219
	ebi-a-GCST004626	Myeloid white cell count	Weighted mode	138	-0.0372986	0.0343762	0.279821	NA	169219
	ebi-a-GCST004732	Heart rate variability traits (pvRSA/HF)	Weighted median	3	0.0183698	0.0441536	0.677379	NA	24088
	ebi-a-GCST004732	Heart rate variability traits (pvRSA/HF)	Weighted mode	3	0.0195179	0.0459146	0.712139	NA	24088
	ebi-a-GCST004733	Heart rate variability traits (RMSSD)	Weighted median	3	0.0883597	0.0899708	0.326054	NA	26523
	ebi-a-GCST004733	Heart rate variability traits (RMSSD)	Weighted mode	3	0.0160326	0.0979856	0.885069	NA	26523
	ebi-a-GCST004734	Heart rate variability traits (SDNN)	Weighted median	4	0.0322598	0.156582	0.836772	NA	27850
	ebi-a-GCST004734	Heart rate variability traits (SDNN)	Weighted mode	4	0.083078	0.190723	0.692569	NA	27850
	ebi-a-GCST005314	Offspring birth weight	Weighted median	6	0.0919942	0.104068	0.376705	NA	68258
	ebi-a-GCST005314	Offspring birth weight	Weighted mode	6	0.110899	0.108864	0.355079	NA	68258
	ebi-a-GCST005348	Total body bone mineral density	Weighted median	73	0.0236376	0.0253018	0.350188	NA	56284
	ebi-a-GCST005348	Total body bone mineral density	Weighted mode	73	0.0268607	0.0322122	0.407114	NA	56284
	ebi-a-GCST005350	Total body bone mineral density (age 45-60)	Weighted median	18	0.0265516	0.0263772	0.314123	NA	18805
	ebi-a-GCST005350	Total body bone mineral density (age 45-60)	Weighted mode	18	0.0359085	0.0347994	0.31659	NA	18805
	ebi-a-GCST006099	Accelerometer-based physical activity measurement (average acceleration)	Weighted median	7	-0.0163288	0.0157261	0.299117	NA	91084
	ebi-a-GCST006099	Accelerometer-based physical activity measurement (average acceleration)	Weighted mode	7	-0.0170439	0.0172564	0.361447	NA	91084
	ebi-a-GCST006366	Central corneal thickness	Weighted median	23	-0.000334953	0.000674839	0.61965	NA	17803
	ebi-a-GCST006366	Central corneal thickness	Weighted mode	23	-0.00034634	0.000849515	0.687441	NA	17803
	ebi-a-GCST006572	Cognitive performance	Weighted median	131	-0.0508879	0.0467739	0.276615	NA	257841
	ebi-a-GCST006572	Cognitive performance	Weighted mode	131	-0.127199	0.147172	0.38902	NA	257841
	ebi-a-GCST006586	Urinary albumin excretion	Weighted median	35	0.102958	0.141759	0.467662	NA	382500
	ebi-a-GCST006586	Urinary albumin excretion	Weighted mode	35	0.18904	0.220974	0.398271	NA	382500
	ebi-a-GCST006696	Parental longevity (mother's attained age)	Weighted median	4	-0.0243477	0.161274	0.879999	NA	412937
	ebi-a-GCST006696	Parental longevity (mother's attained age)	Weighted mode	4	-0.277704	0.15717	0.175413	NA	412937
	ebi-a-GCST006697	Parental longevity (combined parental attained age, Martingale residuals)	Weighted median	9	-0.183639	0.13591	0.17664	NA	389166
	ebi-a-GCST006697	Parental longevity (combined parental attained age, Martingale residuals)	Weighted mode	9	-0.18245	0.14161	0.233618	NA	389166
	ebi-a-GCST006700	Parental longevity (father's age at death)	Weighted median	5	0.213549	0.244159	0.381775	NA	317652
	ebi-a-GCST006700	Parental longevity (father's age at death)	Weighted mode	5	0.0426949	0.231108	0.862421	NA	317652
	ebi-a-GCST006701	Parental longevity (father's attained age)	Weighted median	12	-0.129843	0.165423	0.432502	NA	415311
	ebi-a-GCST006701	Parental longevity (father's attained age)	Weighted mode	12	0.0692171	0.267152	0.800348	NA	415311
	ebi-a-GCST006702	Parental longevity (combined parental age at death)	Weighted median	6	0.350658	0.176407	0.0468361	NA	208118
	ebi-a-GCST006702	Parental longevity (combined parental age at death)	Weighted mode	6	0.258592	0.214327	0.28158	NA	208118
	ebi-a-GCST006979	Heel bone mineral density	Weighted median	453	-0.00541134	0.0248238	0.827437	NA	426824
	ebi-a-GCST006979	Heel bone mineral density	Weighted mode	453	-0.0343795	0.0239139	0.151229	NA	426824
	ebi-a-GCST007429	Lung function (FVC)	Weighted median	212	-0.0332245	0.041137	0.41929	NA	321047
	ebi-a-GCST007429	Lung function (FVC)	Weighted mode	212	0.0883205	0.118339	0.456294	NA	321047
	ebi-a-GCST007430	Peak expiratory flow	Weighted median	181	0.0567847	0.038421	0.139419	NA	321047
	ebi-a-GCST007430	Peak expiratory flow	Weighted mode	181	0.0684925	0.0597998	0.253579	NA	321047
	ebi-a-GCST007431	Lung function (FEV1/FVC)	Weighted median	279	0.00848331	0.0303526	0.779867	NA	321047
	ebi-a-GCST007431	Lung function (FEV1/FVC)	Weighted mode	279	0.00297058	0.0424647	0.94428	NA	321047
	ebi-a-GCST007432	FEV1	Weighted median	235	0.00592597	0.0382317	0.87682	NA	321047
	ebi-a-GCST007432	FEV1	Weighted mode	235	0.00724966	0.0877434	0.934222	NA	321047
	ebi-a-GCST008403	Arterial stiffness index	Weighted median	4	0.254175	0.149364	0.0888088	NA	127121
	ebi-a-GCST008403	Arterial stiffness index	Weighted mode	4	0.240175	0.212584	0.340736	NA	127121
	ebi-a-GCST90000025	Appendicular lean mass	Weighted median	594	0.0292707	0.0255388	0.251743	NA	450243
	ebi-a-GCST90000025	Appendicular lean mass	Weighted mode	594	0.0447881	0.0586205	0.44515	NA	450243
	ebi-a-GCST90000618	Serum 25-Hydroxyvitamin D levels	Weighted median	101	-0.00833064	0.0473816	0.860435	NA	496946
	ebi-a-GCST90000618	Serum 25-Hydroxyvitamin D levels	Weighted mode	101	-0.0170024	0.0425266	0.690152	NA	496946
	ebi-a-GCST90001417	CD24+ CD27+ B cell %B cell	Weighted median	3	-0.00739505	0.0419534	0.860083	NA	3657
	ebi-a-GCST90001417	CD24+ CD27+ B cell %B cell	Weighted mode	3	-0.0112916	0.0436702	0.820149	NA	3657
	ebi-a-GCST90001432	Unswitched memory B cell %lymphocyte	Weighted median	4	-0.0703373	0.0373082	0.0593889	NA	3656
	ebi-a-GCST90001432	Unswitched memory B cell %lymphocyte	Weighted mode	4	-0.0750203	0.0434829	0.182939	NA	3656
	ebi-a-GCST90001434	Switched memory B cell %lymphocyte	Weighted median	3	0.0176592	0.0344346	0.608069	NA	3656
	ebi-a-GCST90001434	Switched memory B cell %lymphocyte	Weighted mode	3	0.0300044	0.0465861	0.585537	NA	3656
	ebi-a-GCST90001442	CD24+ CD27+ B cell %lymphocyte	Weighted median	3	-0.0151648	0.0390126	0.697487	NA	3656
	ebi-a-GCST90001442	CD24+ CD27+ B cell %lymphocyte	Weighted mode	3	0.0119097	0.042466	0.805479	NA	3656
	ebi-a-GCST90001450	CD62L- monocyte Absolute Count	Weighted median	3	0.0427668	0.025108	0.0885096	NA	3019
	ebi-a-GCST90001450	CD62L- monocyte Absolute Count	Weighted mode	3	0.0335814	0.0276034	0.347855	NA	3019
	ebi-a-GCST90001451	CD62L- monocyte %monocyte	Weighted median	4	0.0122684	0.017714	0.488572	NA	3042
	ebi-a-GCST90001451	CD62L- monocyte %monocyte	Weighted mode	4	0.0171904	0.0189151	0.430449	NA	3042
	ebi-a-GCST90001458	Myeloid Dendritic Cell Absolute Count	Weighted median	3	-0.00560006	0.0147226	0.70367	NA	3387
	ebi-a-GCST90001458	Myeloid Dendritic Cell Absolute Count	Weighted mode	3	-0.00380951	0.0161175	0.835156	NA	3387
	ebi-a-GCST90001461	Dendritic Cell Absolute Count	Weighted median	3	-0.00765094	0.0158502	0.629306	NA	3374
	ebi-a-GCST90001461	Dendritic Cell Absolute Count	Weighted mode	3	-0.00545246	0.0166041	0.773817	NA	3374
	ebi-a-GCST90001462	CD62L- Dendritic Cell Absolute Count	Weighted median	5	-0.00658554	0.0119265	0.580828	NA	3387
	ebi-a-GCST90001462	CD62L- Dendritic Cell Absolute Count	Weighted mode	5	-0.00478301	0.0124786	0.720999	NA	3387
	ebi-a-GCST90001463	CD62L- Dendritic Cell %Dendritic Cell	Weighted median	4	-0.00792045	0.0118264	0.503033	NA	3410
	ebi-a-GCST90001463	CD62L- Dendritic Cell %Dendritic Cell	Weighted mode	4	-0.00474818	0.0123743	0.72677	NA	3410
	ebi-a-GCST90001464	CD86+ myeloid Dendritic Cell Absolute Count	Weighted median	5	-0.00592623	0.0115521	0.60795	NA	3387
	ebi-a-GCST90001464	CD86+ myeloid Dendritic Cell Absolute Count	Weighted mode	5	-0.00442753	0.0119725	0.730272	NA	3387
	ebi-a-GCST90001465	CD86+ myeloid Dendritic Cell %Dendritic Cell	Weighted median	4	-0.00518881	0.0117299	0.658229	NA	3410
	ebi-a-GCST90001465	CD86+ myeloid Dendritic Cell %Dendritic Cell	Weighted mode	4	-0.0035891	0.0117849	0.780613	NA	3410
	ebi-a-GCST90001468	CD62L- myeloid Dendritic Cell Absolute Count	Weighted median	6	-0.00676112	0.0112619	0.548272	NA	3387
	ebi-a-GCST90001468	CD62L- myeloid Dendritic Cell Absolute Count	Weighted mode	6	-0.00466314	0.0121788	0.717538	NA	3387
	ebi-a-GCST90001469	CD62L- myeloid Dendritic Cell %Dendritic Cell	Weighted median	7	-0.00479588	0.0109551	0.66155	NA	3410
	ebi-a-GCST90001469	CD62L- myeloid Dendritic Cell %Dendritic Cell	Weighted mode	7	-0.00376351	0.0121876	0.767916	NA	3410
	ebi-a-GCST90001472	CD62L- CD86+ myeloid Dendritic Cell Absolute Count	Weighted median	6	-0.0043258	0.0105919	0.682975	NA	3387
	ebi-a-GCST90001472	CD62L- CD86+ myeloid Dendritic Cell Absolute Count	Weighted mode	6	-0.00320572	0.0107935	0.778405	NA	3387
	ebi-a-GCST90001473	CD62L- CD86+ myeloid Dendritic Cell %Dendritic Cell	Weighted median	6	-0.00420595	0.00979604	0.667667	NA	3410
	ebi-a-GCST90001473	CD62L- CD86+ myeloid Dendritic Cell %Dendritic Cell	Weighted mode	6	-0.00290908	0.0105685	0.794129	NA	3410
	ebi-a-GCST90001475	HLA DR++ monocyte %monocyte	Weighted median	3	-0.0535244	0.0179215	0.00282098	NA	3595
	ebi-a-GCST90001475	HLA DR++ monocyte %monocyte	Weighted mode	3	-0.0490679	0.0206189	0.140341	NA	3595
	ebi-a-GCST90001480	Resting CD4 regulatory T cell Absolute Count	Weighted median	4	-0.0165197	0.0121975	0.175625	NA	3405
	ebi-a-GCST90001480	Resting CD4 regulatory T cell Absolute Count	Weighted mode	4	-0.0206437	0.0129527	0.209243	NA	3405
	ebi-a-GCST90001481	Resting CD4 regulatory T cell %CD4 regulatory T cell	Weighted median	11	-0.00570117	0.00716608	0.426277	NA	3437
	ebi-a-GCST90001481	Resting CD4 regulatory T cell %CD4 regulatory T cell	Weighted mode	11	-0.0101966	0.00757249	0.207855	NA	3437
	ebi-a-GCST90001482	Resting CD4 regulatory T cell %CD4+ T cell	Weighted median	6	-0.00745814	0.00845465	0.377704	NA	3437
	ebi-a-GCST90001482	Resting CD4 regulatory T cell %CD4+ T cell	Weighted mode	6	-0.0146653	0.00927118	0.174536	NA	3437
	ebi-a-GCST90001483	CD39+ resting CD4 regulatory T cell Absolute Count	Weighted median	10	-0.0119844	0.00951798	0.207982	NA	3405
	ebi-a-GCST90001483	CD39+ resting CD4 regulatory T cell Absolute Count	Weighted mode	10	-0.0146534	0.00913183	0.143034	NA	3405
	ebi-a-GCST90001484	CD39+ resting CD4 regulatory T cell %resting CD4 regulatory T cell	Weighted median	7	-0.000522482	0.013625	0.969411	NA	3437
	ebi-a-GCST90001484	CD39+ resting CD4 regulatory T cell %resting CD4 regulatory T cell	Weighted mode	7	-0.00953497	0.0167482	0.589806	NA	3437
	ebi-a-GCST90001485	CD39+ resting CD4 regulatory T cell %CD4 regulatory T cell	Weighted median	13	0.0034474	0.00622778	0.579885	NA	3437
	ebi-a-GCST90001485	CD39+ resting CD4 regulatory T cell %CD4 regulatory T cell	Weighted mode	13	0.00339184	0.00614466	0.591082	NA	3437
	ebi-a-GCST90001487	Activated CD4 regulatory T cell %CD4 regulatory T cell	Weighted median	4	0.00952012	0.0123733	0.44165	NA	3437
	ebi-a-GCST90001487	Activated CD4 regulatory T cell %CD4 regulatory T cell	Weighted mode	4	0.0209439	0.0133031	0.213473	NA	3437
	ebi-a-GCST90001489	CD39+ activated CD4 regulatory T cell Absolute Count	Weighted median	5	-0.00203189	0.0131316	0.877033	NA	3405
	ebi-a-GCST90001489	CD39+ activated CD4 regulatory T cell Absolute Count	Weighted mode	5	-0.00254619	0.0141089	0.86556	NA	3405
	ebi-a-GCST90001491	CD39+ activated CD4 regulatory T cell %CD4 regulatory T cell	Weighted median	7	-0.000898255	0.00605202	0.882009	NA	3437
	ebi-a-GCST90001491	CD39+ activated CD4 regulatory T cell %CD4 regulatory T cell	Weighted mode	7	-0.00136936	0.00575168	0.819741	NA	3437
	ebi-a-GCST90001492	Secreting CD4 regulatory T cell Absolute Count	Weighted median	4	-0.00133025	0.0117692	0.910008	NA	3405
	ebi-a-GCST90001492	Secreting CD4 regulatory T cell Absolute Count	Weighted mode	4	0.0153279	0.0122484	0.299478	NA	3405
	ebi-a-GCST90001493	Secreting CD4 regulatory T cell %CD4 regulatory T cell	Weighted median	6	0.013633	0.00980577	0.164437	NA	3437
	ebi-a-GCST90001493	Secreting CD4 regulatory T cell %CD4 regulatory T cell	Weighted mode	6	0.014141	0.0125796	0.312011	NA	3437
	ebi-a-GCST90001494	Secreting CD4 regulatory T cell %CD4+ T cell	Weighted median	7	0.00323556	0.00837513	0.699253	NA	3437
	ebi-a-GCST90001494	Secreting CD4 regulatory T cell %CD4+ T cell	Weighted mode	7	0.0150645	0.0125804	0.276285	NA	3437
	ebi-a-GCST90001495	CD39+ secreting CD4 regulatory T cell Absolute Count	Weighted median	6	0.00245555	0.00566961	0.664937	NA	3405
	ebi-a-GCST90001495	CD39+ secreting CD4 regulatory T cell Absolute Count	Weighted mode	6	0.00241585	0.005991	0.703433	NA	3405
	ebi-a-GCST90001496	CD39+ secreting CD4 regulatory T cell %secreting CD4 regulatory T cell	Weighted median	8	0.00274782	0.0053483	0.60741	NA	3437
	ebi-a-GCST90001496	CD39+ secreting CD4 regulatory T cell %secreting CD4 regulatory T cell	Weighted mode	8	0.00169505	0.00557268	0.76984	NA	3437
	ebi-a-GCST90001497	CD39+ secreting CD4 regulatory T cell %CD4 regulatory T cell	Weighted median	8	-0.000646332	0.0052925	0.902802	NA	3437
	ebi-a-GCST90001497	CD39+ secreting CD4 regulatory T cell %CD4 regulatory T cell	Weighted mode	8	-0.000970913	0.00539263	0.862219	NA	3437
	ebi-a-GCST90001499	Activated & resting CD4 regulatory T cell %CD4 regulatory T cell	Weighted median	6	-0.0137089	0.00967051	0.156308	NA	3437
	ebi-a-GCST90001499	Activated & resting CD4 regulatory T cell %CD4 regulatory T cell	Weighted mode	6	-0.0140258	0.0117839	0.287371	NA	3437
	ebi-a-GCST90001500	Activated & resting CD4 regulatory T cell %CD4+ T cell	Weighted median	3	-0.0179812	0.0117006	0.124347	NA	3437
	ebi-a-GCST90001500	Activated & resting CD4 regulatory T cell %CD4+ T cell	Weighted mode	3	-0.0198567	0.0119847	0.2394	NA	3437
	ebi-a-GCST90001501	Activated & secreting CD4 regulatory T cell Absolute Count	Weighted median	4	-0.000852441	0.0116088	0.941463	NA	3405
	ebi-a-GCST90001501	Activated & secreting CD4 regulatory T cell Absolute Count	Weighted mode	4	0.0148986	0.0119837	0.302084	NA	3405
	ebi-a-GCST90001502	Activated & secreting CD4 regulatory T cell %CD4 regulatory T cell	Weighted median	9	-0.00471447	0.00873465	0.589374	NA	3437
	ebi-a-GCST90001502	Activated & secreting CD4 regulatory T cell %CD4 regulatory T cell	Weighted mode	9	-0.00320573	0.00820733	0.706293	NA	3437
	ebi-a-GCST90001503	Activated & secreting CD4 regulatory T cell %CD4+ T cell	Weighted median	9	0.00631783	0.00824871	0.443725	NA	3437
	ebi-a-GCST90001503	Activated & secreting CD4 regulatory T cell %CD4+ T cell	Weighted mode	9	0.0125333	0.01123	0.296798	NA	3437
	ebi-a-GCST90001507	CD25++ CD45RA+ CD4 not regulatory T cell Absolute Count	Weighted median	3	0.00369692	0.0175418	0.833083	NA	3405
	ebi-a-GCST90001507	CD25++ CD45RA+ CD4 not regulatory T cell Absolute Count	Weighted mode	3	0.00215207	0.0190954	0.92056	NA	3405
	ebi-a-GCST90001508	CD25++ CD45RA+ CD4 not regulatory T cell %CD4+ T cell	Weighted median	5	0.00526605	0.0138497	0.703776	NA	3437
	ebi-a-GCST90001508	CD25++ CD45RA+ CD4 not regulatory T cell %CD4+ T cell	Weighted mode	5	0.00211322	0.0162954	0.903078	NA	3437
	ebi-a-GCST90001509	CD25++ CD45RA+ CD4 not regulatory T cell %T cell	Weighted median	5	0.0055273	0.0144272	0.701634	NA	3437
	ebi-a-GCST90001509	CD25++ CD45RA+ CD4 not regulatory T cell %T cell	Weighted mode	5	0.00258388	0.0172441	0.888142	NA	3437
	ebi-a-GCST90001511	CD25++ CD45RA- CD4 not regulatory T cell %CD4+ T cell	Weighted median	3	0.0122874	0.0113343	0.278323	NA	3437
	ebi-a-GCST90001511	CD25++ CD45RA- CD4 not regulatory T cell %CD4+ T cell	Weighted mode	3	0.0224269	0.0128196	0.222325	NA	3437
	ebi-a-GCST90001512	CD25++ CD45RA- CD4 not regulatory T cell %T cell	Weighted median	3	-0.0118272	0.0150359	0.431518	NA	3437
	ebi-a-GCST90001512	CD25++ CD45RA- CD4 not regulatory T cell %T cell	Weighted mode	3	-0.0202005	0.0213824	0.444519	NA	3437
	ebi-a-GCST90001526	CD33dim HLA DR+ CD11b+ %CD33dim HLA DR+	Weighted median	3	0.0198367	0.0095566	0.0379214	NA	1858
	ebi-a-GCST90001526	CD33dim HLA DR+ CD11b+ %CD33dim HLA DR+	Weighted mode	3	0.021802	0.0107503	0.17974	NA	1858
	ebi-a-GCST90001528	CD33dim HLA DR+ CD11b- %CD33dim HLA DR+	Weighted median	3	-0.0200004	0.00961055	0.0374255	NA	1858
	ebi-a-GCST90001528	CD33dim HLA DR+ CD11b- %CD33dim HLA DR+	Weighted mode	3	-0.0217703	0.0109826	0.18594	NA	1858
	ebi-a-GCST90001530	Monocytic Myeloid-Derived Suppressor Cells Absolute Count	Weighted median	3	-0.019909	0.0134023	0.137412	NA	1855
	ebi-a-GCST90001530	Monocytic Myeloid-Derived Suppressor Cells Absolute Count	Weighted mode	3	-0.0150182	0.0155114	0.435084	NA	1855
	ebi-a-GCST90001531	CD33dim HLA DR- Absolute Count	Weighted median	3	-0.00927246	0.00818764	0.257426	NA	1856
	ebi-a-GCST90001531	CD33dim HLA DR- Absolute Count	Weighted mode	3	-0.00453261	0.00936786	0.67629	NA	1856
	ebi-a-GCST90001532	Basophil Absolute Count	Weighted median	3	-0.00971248	0.0080575	0.22805	NA	1857
	ebi-a-GCST90001532	Basophil Absolute Count	Weighted mode	3	-0.00458338	0.00897404	0.660326	NA	1857
	ebi-a-GCST90001535	CD45RA- CD4+ T cell %CD4+ T cell	Weighted median	4	0.00388492	0.0136162	0.775402	NA	3427
	ebi-a-GCST90001535	CD45RA- CD4+ T cell %CD4+ T cell	Weighted mode	4	0.00541064	0.0134701	0.714824	NA	3427
	ebi-a-GCST90001541	Naive CD4+ T cell %CD4+ T cell	Weighted median	4	-0.0131447	0.0173082	0.447586	NA	3427
	ebi-a-GCST90001541	Naive CD4+ T cell %CD4+ T cell	Weighted mode	4	-0.0159088	0.0173062	0.425755	NA	3427
	ebi-a-GCST90001544	Effector Memory CD4+ T cell %T cell	Weighted median	4	0.0129135	0.0157043	0.410913	NA	3427
	ebi-a-GCST90001544	Effector Memory CD4+ T cell %T cell	Weighted mode	4	0.0129353	0.0156589	0.469334	NA	3427
	ebi-a-GCST90001546	Terminally Differentiated CD4+ T cell %CD4+ T cell	Weighted median	5	-0.0242801	0.0167104	0.146226	NA	3427
	ebi-a-GCST90001546	Terminally Differentiated CD4+ T cell %CD4+ T cell	Weighted mode	5	-0.0249047	0.0185571	0.250692	NA	3427
	ebi-a-GCST90001547	Terminally Differentiated CD4+ T cell %T cell	Weighted median	6	-0.0267505	0.0148619	0.0718713	NA	3427
	ebi-a-GCST90001547	Terminally Differentiated CD4+ T cell %T cell	Weighted mode	6	-0.0261837	0.0162001	0.166958	NA	3427
	ebi-a-GCST90001555	Effector Memory CD8+ T cell %CD8+ T cell	Weighted median	4	0.0259078	0.0114071	0.0231347	NA	3427
	ebi-a-GCST90001555	Effector Memory CD8+ T cell %CD8+ T cell	Weighted mode	4	0.0258556	0.012032	0.120833	NA	3427
	ebi-a-GCST90001558	Terminally Differentiated CD8+ T cell %CD8+ T cell	Weighted median	3	-0.0138332	0.0134198	0.302634	NA	3427
	ebi-a-GCST90001558	Terminally Differentiated CD8+ T cell %CD8+ T cell	Weighted mode	3	-0.0138042	0.0132406	0.40661	NA	3427
	ebi-a-GCST90001560	CD45RA+ CD8+ T cell Absolute Count	Weighted median	3	-0.0186432	0.0290581	0.521144	NA	3395
	ebi-a-GCST90001560	CD45RA+ CD8+ T cell Absolute Count	Weighted mode	3	-0.0172802	0.0330482	0.653213	NA	3395
	ebi-a-GCST90001561	CD45RA+ CD8+ T cell %CD8+ T cell	Weighted median	5	-0.0180486	0.00769445	0.018993	NA	3427
	ebi-a-GCST90001561	CD45RA+ CD8+ T cell %CD8+ T cell	Weighted mode	5	-0.0175012	0.00746645	0.0790333	NA	3427
	ebi-a-GCST90001562	CD45RA+ CD8+ T cell %T cell	Weighted median	3	-0.0193849	0.0188328	0.303331	NA	3427
	ebi-a-GCST90001562	CD45RA+ CD8+ T cell %T cell	Weighted mode	3	-0.018752	0.0185738	0.418975	NA	3427
	ebi-a-GCST90001569	Effector Memory CD4-CD8- T cell Absolute Count	Weighted median	4	0.0165587	0.0293548	0.572694	NA	3395
	ebi-a-GCST90001569	Effector Memory CD4-CD8- T cell Absolute Count	Weighted mode	4	0.0304283	0.038674	0.488834	NA	3395
	ebi-a-GCST90001570	Effector Memory CD4-CD8- T cell %CD4-CD8- T cell	Weighted median	5	0.0151545	0.0127207	0.233526	NA	3427
	ebi-a-GCST90001570	Effector Memory CD4-CD8- T cell %CD4-CD8- T cell	Weighted mode	5	0.0176909	0.0123737	0.22602	NA	3427
	ebi-a-GCST90001571	Effector Memory CD4-CD8- T cell %T cell	Weighted median	3	0.00541642	0.0311698	0.862045	NA	3427
	ebi-a-GCST90001571	Effector Memory CD4-CD8- T cell %T cell	Weighted mode	3	0.0217188	0.0343194	0.591544	NA	3427
	ebi-a-GCST90001572	Terminally Differentiated CD4-CD8- T cell Absolute Count	Weighted median	3	0.029036	0.0335008	0.386093	NA	3395
	ebi-a-GCST90001572	Terminally Differentiated CD4-CD8- T cell Absolute Count	Weighted mode	3	0.0357177	0.0490607	0.542294	NA	3395
	ebi-a-GCST90001574	Terminally Differentiated CD4-CD8- T cell %T cell	Weighted median	6	-0.0203657	0.0162358	0.209708	NA	3427
	ebi-a-GCST90001574	Terminally Differentiated CD4-CD8- T cell %T cell	Weighted mode	6	-0.0236286	0.0174829	0.234452	NA	3427
	ebi-a-GCST90001580	CD14+ CD16+ monocyte Absolute Count	Weighted median	3	0.0033439	0.0142659	0.814677	NA	3629
	ebi-a-GCST90001580	CD14+ CD16+ monocyte Absolute Count	Weighted mode	3	0.0032691	0.0146398	0.844033	NA	3629
	ebi-a-GCST90001581	CD14- CD16- Absolute Count	Weighted median	3	0.00447875	0.0245693	0.855355	NA	3629
	ebi-a-GCST90001581	CD14- CD16- Absolute Count	Weighted mode	3	-0.0103548	0.0300694	0.763411	NA	3629
	ebi-a-GCST90001582	CD14+ CD16- monocyte Absolute Count	Weighted median	3	0.0146676	0.0330267	0.656962	NA	3629
	ebi-a-GCST90001582	CD14+ CD16- monocyte Absolute Count	Weighted mode	3	-0.00455845	0.0487009	0.933959	NA	3629
	ebi-a-GCST90001585	CD14+ CD16+ monocyte %monocyte	Weighted median	3	0.00305427	0.012909	0.812967	NA	3629
	ebi-a-GCST90001585	CD14+ CD16+ monocyte %monocyte	Weighted mode	3	0.00315363	0.0145268	0.848271	NA	3629
	ebi-a-GCST90001596	CD8dim T cell Absolute Count	Weighted median	3	-0.049832	0.0353009	0.158057	NA	3652
	ebi-a-GCST90001596	CD8dim T cell Absolute Count	Weighted mode	3	-0.0514998	0.0396357	0.323437	NA	3652
	ebi-a-GCST90001599	CD4-CD8- T cell %T cell	Weighted median	3	-0.0112748	0.0260504	0.665155	NA	3668
	ebi-a-GCST90001599	CD4-CD8- T cell %T cell	Weighted mode	3	0.0313327	0.0277042	0.375439	NA	3668
	ebi-a-GCST90001609	CD4+ CD8dim T cell Absolute Count	Weighted median	3	-0.00969605	0.0187402	0.604882	NA	3652
	ebi-a-GCST90001609	CD4+ CD8dim T cell Absolute Count	Weighted mode	3	-0.0197289	0.020993	0.446533	NA	3652
	ebi-a-GCST90001611	CD4+ CD8dim T cell %leukocyte	Weighted median	3	-0.0104687	0.0188685	0.579014	NA	3668
	ebi-a-GCST90001611	CD4+ CD8dim T cell %leukocyte	Weighted mode	3	-0.0202023	0.019776	0.414442	NA	3668
	ebi-a-GCST90001613	CD4-CD8- T cell %leukocyte	Weighted median	4	0.031774	0.0266368	0.232925	NA	3668
	ebi-a-GCST90001613	CD4-CD8- T cell %leukocyte	Weighted mode	4	0.0308406	0.027921	0.349983	NA	3668
	ebi-a-GCST90001618	HLA DR+ T cell Absolute Count	Weighted median	5	-0.00927707	0.0136096	0.495456	NA	3580
	ebi-a-GCST90001618	HLA DR+ T cell Absolute Count	Weighted mode	5	-0.0104005	0.0139247	0.496628	NA	3580
	ebi-a-GCST90001619	HLA DR+ T cell%T cell	Weighted median	4	-0.0154199	0.0137246	0.261218	NA	3596
	ebi-a-GCST90001619	HLA DR+ T cell%T cell	Weighted mode	4	-0.0141165	0.0162977	0.450121	NA	3596
	ebi-a-GCST90001620	HLA DR+ T cell%lymphocyte	Weighted median	5	-0.00957904	0.0130333	0.462359	NA	3596
	ebi-a-GCST90001620	HLA DR+ T cell%lymphocyte	Weighted mode	5	-0.00992186	0.0144404	0.529789	NA	3596
	ebi-a-GCST90001621	Natural Killer T Absolute Count	Weighted median	5	0.0673104	0.0263476	0.0106276	NA	3653
	ebi-a-GCST90001621	Natural Killer T Absolute Count	Weighted mode	5	0.0708669	0.0318487	0.0900985	NA	3653
	ebi-a-GCST90001622	Natural Killer T %T cell	Weighted median	7	0.0137501	0.0226813	0.544363	NA	3669
	ebi-a-GCST90001622	Natural Killer T %T cell	Weighted mode	7	0.0272185	0.0352062	0.468807	NA	3669
	ebi-a-GCST90001623	Natural Killer T %lymphocyte	Weighted median	8	0.0105934	0.0202637	0.60113	NA	3669
	ebi-a-GCST90001623	Natural Killer T %lymphocyte	Weighted mode	8	0.0124217	0.0349534	0.732772	NA	3669
	ebi-a-GCST90001627	HLA DR+ CD8+ T cell Absolute Count	Weighted median	4	-0.00868919	0.0146474	0.553031	NA	3579
	ebi-a-GCST90001627	HLA DR+ CD8+ T cell Absolute Count	Weighted mode	4	-0.0130241	0.0157552	0.469048	NA	3579
	ebi-a-GCST90001628	HLA DR+ CD8+ T cell %T cell	Weighted median	4	-0.0098357	0.0142167	0.489038	NA	3595
	ebi-a-GCST90001628	HLA DR+ CD8+ T cell %T cell	Weighted mode	4	-0.0126315	0.0156391	0.478374	NA	3595
	ebi-a-GCST90001629	HLA DR+ CD8+ T cell %lymphocyte	Weighted median	3	-0.0106622	0.0143303	0.45686	NA	3595
	ebi-a-GCST90001629	HLA DR+ CD8+ T cell %lymphocyte	Weighted mode	3	-0.0137131	0.0154785	0.469113	NA	3595
	ebi-a-GCST90001633	CD8dim Natural Killer T Absolute Count	Weighted median	6	0.00499661	0.0220399	0.820651	NA	3652
	ebi-a-GCST90001633	CD8dim Natural Killer T Absolute Count	Weighted mode	6	0.00337611	0.0287869	0.911204	NA	3652
	ebi-a-GCST90001634	CD8dim Natural Killer T %T cell	Weighted median	6	0.00309754	0.0219609	0.887832	NA	3668
	ebi-a-GCST90001634	CD8dim Natural Killer T %T cell	Weighted mode	6	-0.0105496	0.0263479	0.7054	NA	3668
	ebi-a-GCST90001635	CD8dim Natural Killer T %lymphocyte	Weighted median	7	0.0063856	0.0207955	0.758793	NA	3668
	ebi-a-GCST90001635	CD8dim Natural Killer T %lymphocyte	Weighted mode	7	-0.000894842	0.0269644	0.974603	NA	3668
	ebi-a-GCST90001637	CD4-CD8- Natural Killer T %T cell	Weighted median	6	0.00701774	0.0200683	0.726569	NA	3668
	ebi-a-GCST90001637	CD4-CD8- Natural Killer T %T cell	Weighted mode	6	0.0143768	0.0305357	0.657595	NA	3668
	ebi-a-GCST90001638	CD4-CD8- Natural Killer T %lymphocyte	Weighted median	7	0.00945354	0.020304	0.641502	NA	3668
	ebi-a-GCST90001638	CD4-CD8- Natural Killer T %lymphocyte	Weighted mode	7	0.0169516	0.0302405	0.595395	NA	3668
	ebi-a-GCST90001643	B cell %CD3- lymphocyte	Weighted median	3	-0.00285667	0.0109292	0.7938	NA	3669
	ebi-a-GCST90001643	B cell %CD3- lymphocyte	Weighted mode	3	-0.00391633	0.0109871	0.755597	NA	3669
	ebi-a-GCST90001645	Natural Killer Absolute Count	Weighted median	3	-0.00236291	0.0257638	0.926925	NA	3653
	ebi-a-GCST90001645	Natural Killer Absolute Count	Weighted mode	3	-0.0115232	0.0305993	0.742681	NA	3653
	ebi-a-GCST90001646	Natural Killer %CD3- lymphocyte	Weighted median	5	0.00474877	0.0110284	0.666764	NA	3669
	ebi-a-GCST90001646	Natural Killer %CD3- lymphocyte	Weighted mode	5	0.00494791	0.0116488	0.692864	NA	3669
	ebi-a-GCST90001647	Natural Killer %lymphocyte	Weighted median	3	-0.000961667	0.0223436	0.96567	NA	3669
	ebi-a-GCST90001647	Natural Killer %lymphocyte	Weighted mode	3	-0.00996215	0.0229207	0.706227	NA	3669
	ebi-a-GCST90001648	HLA DR+ Natural Killer Absolute Count	Weighted median	4	0.00151674	0.0133249	0.909374	NA	3580
	ebi-a-GCST90001648	HLA DR+ Natural Killer Absolute Count	Weighted mode	4	0.00200005	0.0123081	0.881242	NA	3580
	ebi-a-GCST90001649	HLA DR+ Natural Killer %Natural Killer	Weighted median	7	0.00279855	0.0126817	0.825345	NA	3596
	ebi-a-GCST90001649	HLA DR+ Natural Killer %Natural Killer	Weighted mode	7	0.00131216	0.0132111	0.924118	NA	3596
	ebi-a-GCST90001650	HLA DR+ Natural Killer %CD3- lymphocyte	Weighted median	5	0.00173062	0.0130984	0.894886	NA	3596
	ebi-a-GCST90001650	HLA DR+ Natural Killer %CD3- lymphocyte	Weighted mode	5	0.00211529	0.0136975	0.88475	NA	3596
	ebi-a-GCST90001658	CD39+ CD4+ T cell %T cell	Weighted median	7	-0.000725131	0.00566956	0.898229	NA	3440
	ebi-a-GCST90001658	CD39+ CD4+ T cell %T cell	Weighted mode	7	-0.00106	0.00559897	0.856083	NA	3440
	ebi-a-GCST90001659	CD39+ CD4+ T cell %CD4+ T cell	Weighted median	7	-0.000716857	0.00534477	0.893305	NA	3440
	ebi-a-GCST90001659	CD39+ CD4+ T cell %CD4+ T cell	Weighted mode	7	-0.000955029	0.00583829	0.875432	NA	3440
	ebi-a-GCST90001660	CD39+ CD4+ T cell Absolute Count	Weighted median	6	-0.00212761	0.0112171	0.849563	NA	3408
	ebi-a-GCST90001660	CD39+ CD4+ T cell Absolute Count	Weighted mode	6	-0.00378857	0.0116609	0.758414	NA	3408
	ebi-a-GCST90001664	CD28+ CD45RA+ CD8dim T cell %T cell	Weighted median	6	-0.00821478	0.0115627	0.47742	NA	3440
	ebi-a-GCST90001664	CD28+ CD45RA+ CD8dim T cell %T cell	Weighted mode	6	-0.0155311	0.0122384	0.260289	NA	3440
	ebi-a-GCST90001665	CD28+ CD45RA+ CD8dim T cell %CD8dim T cell	Weighted median	5	-0.00808205	0.0100901	0.423139	NA	3440
	ebi-a-GCST90001665	CD28+ CD45RA+ CD8dim T cell %CD8dim T cell	Weighted mode	5	-0.00939772	0.0109486	0.439091	NA	3440
	ebi-a-GCST90001666	CD28+ CD45RA+ CD8dim T cell Absolute Count	Weighted median	7	0.00204447	0.00630671	0.745807	NA	3408
	ebi-a-GCST90001666	CD28+ CD45RA+ CD8dim T cell Absolute Count	Weighted mode	7	0.00602878	0.00606061	0.358268	NA	3408
	ebi-a-GCST90001667	CD28+ CD45RA- CD8dim T cell %T cell	Weighted median	3	0.00847039	0.0107058	0.428829	NA	3440
	ebi-a-GCST90001667	CD28+ CD45RA- CD8dim T cell %T cell	Weighted mode	3	0.0104099	0.011248	0.452412	NA	3440
	ebi-a-GCST90001669	CD28+ CD45RA- CD8dim T cell Absolute Count	Weighted median	3	0.000338966	0.0100928	0.973208	NA	3408
	ebi-a-GCST90001669	CD28+ CD45RA- CD8dim T cell Absolute Count	Weighted mode	3	0.00739328	0.0121581	0.604982	NA	3408
	ebi-a-GCST90001670	CD39+ CD8+ T cell %T cell	Weighted median	7	-0.000767537	0.00588238	0.896186	NA	3440
	ebi-a-GCST90001670	CD39+ CD8+ T cell %T cell	Weighted mode	7	-0.000987861	0.00623988	0.879403	NA	3440
	ebi-a-GCST90001671	CD39+ CD8+ T cell %CD8+ T cell	Weighted median	6	0.0119103	0.017901	0.505834	NA	3440
	ebi-a-GCST90001671	CD39+ CD8+ T cell %CD8+ T cell	Weighted mode	6	0.017989	0.0196736	0.402463	NA	3440
	ebi-a-GCST90001672	CD39+ CD8+ T cell Absolute Count	Weighted median	6	0.000867134	0.00577496	0.880643	NA	3408
	ebi-a-GCST90001672	CD39+ CD8+ T cell Absolute Count	Weighted mode	6	0.000304324	0.0059818	0.961395	NA	3408
	ebi-a-GCST90001681	CD25++ CD8+ T cell Absolute Count	Weighted median	3	0.013734	0.0191929	0.474255	NA	3130
	ebi-a-GCST90001681	CD25++ CD8+ T cell Absolute Count	Weighted mode	3	0.0141669	0.020104	0.554014	NA	3130
	ebi-a-GCST90001690	CD28+ CD45RA+ CD8+ T cell Absolute Count	Weighted median	3	-0.070875	0.0395849	0.0733805	NA	3408
	ebi-a-GCST90001690	CD28+ CD45RA+ CD8+ T cell Absolute Count	Weighted mode	3	-0.101694	0.0490676	0.173983	NA	3408
	ebi-a-GCST90001691	CD28+ CD45RA- CD8+ T cell %T cell	Weighted median	3	0.0180055	0.0100203	0.0723504	NA	3440
	ebi-a-GCST90001691	CD28+ CD45RA- CD8+ T cell %T cell	Weighted mode	3	0.0178454	0.011114	0.249572	NA	3440
	ebi-a-GCST90001692	CD28+ CD45RA- CD8+ T cell %CD8+ T cell	Weighted median	5	0.00864969	0.0106392	0.416216	NA	3440
	ebi-a-GCST90001692	CD28+ CD45RA- CD8+ T cell %CD8+ T cell	Weighted mode	5	0.00914287	0.0120862	0.491476	NA	3440
	ebi-a-GCST90001694	CD28- CD4-CD8- T cell %T cell	Weighted median	3	0.0299177	0.0269809	0.267496	NA	3440
	ebi-a-GCST90001694	CD28- CD4-CD8- T cell %T cell	Weighted mode	3	0.0309876	0.0284831	0.390263	NA	3440
	ebi-a-GCST90001696	CD45RA- CD28- CD8+ T cell %CD8+ T cell	Weighted median	9	-0.000288861	0.000422264	0.493926	NA	3425
	ebi-a-GCST90001696	CD45RA- CD28- CD8+ T cell %CD8+ T cell	Weighted mode	9	-0.0002316	0.000406404	0.584405	NA	3425
	ebi-a-GCST90001697	CD45RA- CD28- CD8+ T cell %T cell	Weighted median	32	-2.4701e-05	0.000386994	0.949107	NA	3425
	ebi-a-GCST90001697	CD45RA- CD28- CD8+ T cell %T cell	Weighted mode	32	0.000136478	0.000456959	0.767188	NA	3425
	ebi-a-GCST90001702	BAFF-R on CD24+ CD27+ B cell	Weighted median	10	-0.00642866	0.00706465	0.362835	NA	3657
	ebi-a-GCST90001702	BAFF-R on CD24+ CD27+ B cell	Weighted mode	10	-0.00597646	0.00691625	0.409961	NA	3657
	ebi-a-GCST90001703	BAFF-R on IgD+ CD24+ B cell	Weighted median	8	-0.0064844	0.00695721	0.351316	NA	3657
	ebi-a-GCST90001703	BAFF-R on IgD+ CD24+ B cell	Weighted mode	8	-0.00566247	0.007068	0.449384	NA	3657
	ebi-a-GCST90001704	BAFF-R on IgD+ CD24- B cell	Weighted median	10	-0.00662602	0.00708976	0.349999	NA	3657
	ebi-a-GCST90001704	BAFF-R on IgD+ CD24- B cell	Weighted mode	10	-0.00576628	0.0075765	0.466085	NA	3657
	ebi-a-GCST90001705	BAFF-R on IgD+ CD38- B cell	Weighted median	9	-0.00658817	0.00725633	0.36392	NA	3645
	ebi-a-GCST90001705	BAFF-R on IgD+ CD38- B cell	Weighted mode	9	-0.00569032	0.00768663	0.480285	NA	3645
	ebi-a-GCST90001706	BAFF-R on IgD+ CD38- naive B cell	Weighted median	8	-0.00636588	0.00703061	0.365227	NA	1837
	ebi-a-GCST90001706	BAFF-R on IgD+ CD38- naive B cell	Weighted mode	8	-0.00542071	0.00736847	0.485849	NA	1837
	ebi-a-GCST90001707	BAFF-R on IgD+ CD38- unswitched memory B cell	Weighted median	8	-0.00393127	0.00706688	0.57801	NA	1837
	ebi-a-GCST90001707	BAFF-R on IgD+ CD38- unswitched memory B cell	Weighted mode	8	-0.00506666	0.00742554	0.516967	NA	1837
	ebi-a-GCST90001708	BAFF-R on IgD+ CD38+ B cell	Weighted median	10	-0.00692451	0.00743223	0.351498	NA	3656
	ebi-a-GCST90001708	BAFF-R on IgD+ CD38+ B cell	Weighted mode	10	-0.00557181	0.00786245	0.496479	NA	3656
	ebi-a-GCST90001709	BAFF-R on IgD+ CD38dim B cell	Weighted median	10	-0.00664601	0.0070172	0.343586	NA	3657
	ebi-a-GCST90001709	BAFF-R on IgD+ CD38dim B cell	Weighted mode	10	-0.00540241	0.00683888	0.449866	NA	3657
	ebi-a-GCST90001710	BAFF-R on IgD- CD24- B cell	Weighted median	11	-0.00542643	0.00731009	0.457893	NA	3657
	ebi-a-GCST90001710	BAFF-R on IgD- CD24- B cell	Weighted mode	11	-0.00555155	0.00771355	0.488181	NA	3657
	ebi-a-GCST90001711	BAFF-R on IgD- CD27- B cell	Weighted median	11	-0.00544396	0.00758765	0.47308	NA	3657
	ebi-a-GCST90001711	BAFF-R on IgD- CD27- B cell	Weighted mode	11	-0.00564565	0.0074369	0.465287	NA	3657
	ebi-a-GCST90001712	BAFF-R on IgD- CD38- B cell	Weighted median	8	-0.00656753	0.00730844	0.368854	NA	3657
	ebi-a-GCST90001712	BAFF-R on IgD- CD38- B cell	Weighted mode	8	-0.00591159	0.00744589	0.4533	NA	3657
	ebi-a-GCST90001713	BAFF-R on IgD- CD38+ B cell	Weighted median	3	-0.0141948	0.0194073	0.464526	NA	3659
	ebi-a-GCST90001713	BAFF-R on IgD- CD38+ B cell	Weighted mode	3	-0.0163176	0.0199277	0.498926	NA	3659
	ebi-a-GCST90001715	BAFF-R on memory B cell	Weighted median	10	-0.00646906	0.00694563	0.351654	NA	3657
	ebi-a-GCST90001715	BAFF-R on memory B cell	Weighted mode	10	-0.00553584	0.0074413	0.475889	NA	3657
	ebi-a-GCST90001716	BAFF-R on naive-mature B cell	Weighted median	10	-0.00668649	0.00717222	0.351194	NA	3657
	ebi-a-GCST90001716	BAFF-R on naive-mature B cell	Weighted mode	10	-0.00543633	0.00810938	0.519448	NA	3657
	ebi-a-GCST90001717	BAFF-R on unswitched memory B cell	Weighted median	10	-0.00644502	0.00704728	0.360434	NA	3657
	ebi-a-GCST90001717	BAFF-R on unswitched memory B cell	Weighted mode	10	-0.00577094	0.00679822	0.417949	NA	3657
	ebi-a-GCST90001718	BAFF-R on switched memory B cell	Weighted median	11	-0.00655995	0.00718827	0.361458	NA	3657
	ebi-a-GCST90001718	BAFF-R on switched memory B cell	Weighted mode	11	-0.00514777	0.00754931	0.510795	NA	3657
	ebi-a-GCST90001719	BAFF-R on IgD+ B cell	Weighted median	10	-0.00603238	0.00700812	0.389365	NA	3658
	ebi-a-GCST90001719	BAFF-R on IgD+ B cell	Weighted mode	10	-0.00471163	0.00736552	0.538316	NA	3658
	ebi-a-GCST90001720	BAFF-R on transitional B cell	Weighted median	8	-0.00709434	0.00796877	0.373322	NA	3655
	ebi-a-GCST90001720	BAFF-R on transitional B cell	Weighted mode	8	-0.00554679	0.00844285	0.532191	NA	3655
	ebi-a-GCST90001723	CD19 on CD24+ CD27+ B cell	Weighted median	3	-0.00249883	0.0146499	0.864562	NA	3656
	ebi-a-GCST90001723	CD19 on CD24+ CD27+ B cell	Weighted mode	3	-0.00405936	0.0134295	0.790983	NA	3656
	ebi-a-GCST90001724	CD19 on IgD+ CD24+ B cell	Weighted median	4	-0.00339084	0.0149341	0.820382	NA	3656
	ebi-a-GCST90001724	CD19 on IgD+ CD24+ B cell	Weighted mode	4	-0.00404843	0.0155057	0.810919	NA	3656
	ebi-a-GCST90001725	CD19 on IgD+ CD24- B cell	Weighted median	4	-0.00457281	0.0167922	0.785378	NA	3656
	ebi-a-GCST90001725	CD19 on IgD+ CD24- B cell	Weighted mode	4	-0.00497405	0.0170912	0.789989	NA	3656
	ebi-a-GCST90001728	CD19 on IgD+ CD38- unswitched memory B cell	Weighted median	3	-0.0122202	0.033339	0.713959	NA	1833
	ebi-a-GCST90001728	CD19 on IgD+ CD38- unswitched memory B cell	Weighted mode	3	0.00786744	0.0506055	0.890727	NA	1833
	ebi-a-GCST90001729	CD19 on IgD+ CD38+ B cell	Weighted median	4	-0.00621707	0.0142346	0.662287	NA	3657
	ebi-a-GCST90001729	CD19 on IgD+ CD38+ B cell	Weighted mode	4	-0.00550064	0.015052	0.739027	NA	3657
	ebi-a-GCST90001730	CD19 on IgD+ CD38dim B cell	Weighted median	4	-0.00705291	0.0173311	0.684043	NA	3657
	ebi-a-GCST90001730	CD19 on IgD+ CD38dim B cell	Weighted mode	4	-0.00598868	0.0159645	0.732518	NA	3657
	ebi-a-GCST90001735	CD19 on IgD- CD38dim B cell	Weighted median	4	-0.00521627	0.0125045	0.676567	NA	3657
	ebi-a-GCST90001735	CD19 on IgD- CD38dim B cell	Weighted mode	4	-0.00504196	0.0137111	0.737489	NA	3657
	ebi-a-GCST90001736	CD19 on memory B cell	Weighted median	3	-0.00258915	0.0159947	0.871404	NA	3657
	ebi-a-GCST90001736	CD19 on memory B cell	Weighted mode	3	-0.00466863	0.0147981	0.782268	NA	3657
	ebi-a-GCST90001738	CD19 on unswitched memory B cell	Weighted median	4	-0.00656293	0.0159373	0.680489	NA	3656
	ebi-a-GCST90001738	CD19 on unswitched memory B cell	Weighted mode	4	-0.0060591	0.0149846	0.713053	NA	3656
	ebi-a-GCST90001742	CD19 on transitional B cell	Weighted median	4	-0.0068972	0.0161266	0.668876	NA	3657
	ebi-a-GCST90001742	CD19 on transitional B cell	Weighted mode	4	-0.00586749	0.0157571	0.734366	NA	3657
	ebi-a-GCST90001743	CD20 on B cell	Weighted median	4	0.00015766	0.0223593	0.994374	NA	3660
	ebi-a-GCST90001743	CD20 on B cell	Weighted mode	4	0.00858942	0.0356262	0.825017	NA	3660
	ebi-a-GCST90001745	CD20 on CD24+ CD27+ B cell	Weighted median	7	0.0263364	0.0215899	0.222522	NA	3657
	ebi-a-GCST90001745	CD20 on CD24+ CD27+ B cell	Weighted mode	7	0.0196087	0.0204992	0.375728	NA	3657
	ebi-a-GCST90001747	CD20 on IgD+ CD24- B cell	Weighted median	5	-0.0103105	0.0188747	0.584888	NA	3657
	ebi-a-GCST90001747	CD20 on IgD+ CD24- B cell	Weighted mode	5	-0.00402495	0.0267571	0.88771	NA	3657
	ebi-a-GCST90001748	CD20 on IgD+ CD38- B cell	Weighted median	4	-0.0192484	0.0307075	0.53077	NA	3645
	ebi-a-GCST90001748	CD20 on IgD+ CD38- B cell	Weighted mode	4	-0.00813782	0.0381819	0.844885	NA	3645
	ebi-a-GCST90001751	CD20 on IgD+ CD38+ B cell	Weighted median	5	-0.00966305	0.018881	0.6088	NA	3657
	ebi-a-GCST90001751	CD20 on IgD+ CD38+ B cell	Weighted mode	5	-0.0138166	0.0227397	0.576257	NA	3657
	ebi-a-GCST90001752	CD20 on IgD+ CD38dim B cell	Weighted median	8	-0.0119717	0.017321	0.48946	NA	3657
	ebi-a-GCST90001752	CD20 on IgD+ CD38dim B cell	Weighted mode	8	-0.0107057	0.0211132	0.627691	NA	3657
	ebi-a-GCST90001754	CD20 on IgD- CD27- B cell	Weighted median	4	-0.00362696	0.0283871	0.898333	NA	3657
	ebi-a-GCST90001754	CD20 on IgD- CD27- B cell	Weighted mode	4	-0.0176507	0.0416002	0.69994	NA	3657
	ebi-a-GCST90001755	CD20 on IgD- CD38- B cell	Weighted median	4	0.0306743	0.0248215	0.216535	NA	3657
	ebi-a-GCST90001755	CD20 on IgD- CD38- B cell	Weighted mode	4	0.0311976	0.0284086	0.352366	NA	3657
	ebi-a-GCST90001757	CD20 on IgD- CD38dim B cell	Weighted median	7	0.0267782	0.0183813	0.145166	NA	3657
	ebi-a-GCST90001757	CD20 on IgD- CD38dim B cell	Weighted mode	7	0.0215297	0.0208476	0.341553	NA	3657
	ebi-a-GCST90001758	CD20 on memory B cell	Weighted median	6	0.024259	0.0223159	0.277004	NA	3657
	ebi-a-GCST90001758	CD20 on memory B cell	Weighted mode	6	0.0265439	0.0237321	0.314199	NA	3657
	ebi-a-GCST90001759	CD20 on naive-mature B cell	Weighted median	7	-0.00406851	0.0199428	0.838346	NA	3657
	ebi-a-GCST90001759	CD20 on naive-mature B cell	Weighted mode	7	-0.00127045	0.0275948	0.964773	NA	3657
	ebi-a-GCST90001760	CD20 on unswitched memory B cell	Weighted median	4	0.00573133	0.024499	0.81503	NA	3657
	ebi-a-GCST90001760	CD20 on unswitched memory B cell	Weighted mode	4	0.0346928	0.0294298	0.323447	NA	3657
	ebi-a-GCST90001761	CD20 on switched memory B cell	Weighted median	7	0.0238767	0.0183978	0.194356	NA	3657
	ebi-a-GCST90001761	CD20 on switched memory B cell	Weighted mode	7	0.0230221	0.0201709	0.29722	NA	3657
	ebi-a-GCST90001762	CD20 on IgD+ B cell	Weighted median	6	-0.00564642	0.0183478	0.758278	NA	3658
	ebi-a-GCST90001762	CD20 on IgD+ B cell	Weighted mode	6	-0.00271393	0.0270726	0.924044	NA	3658
	ebi-a-GCST90001775	CD25 on B cell	Weighted median	3	0.0120089	0.023027	0.602009	NA	3660
	ebi-a-GCST90001775	CD25 on B cell	Weighted mode	3	-0.00662164	0.0274351	0.831767	NA	3660
	ebi-a-GCST90001777	CD25 on CD24+ CD27+ B cell	Weighted median	4	-0.0236663	0.0153276	0.122579	NA	3657
	ebi-a-GCST90001777	CD25 on CD24+ CD27+ B cell	Weighted mode	4	-0.0242566	0.0172853	0.25512	NA	3657
	ebi-a-GCST90001778	CD25 on IgD+ CD24+ B cell	Weighted median	3	-0.0266969	0.0165282	0.10626	NA	3657
	ebi-a-GCST90001778	CD25 on IgD+ CD24+ B cell	Weighted mode	3	-0.0271951	0.0175033	0.260473	NA	3657
	ebi-a-GCST90001779	CD25 on IgD+ CD24- B cell	Weighted median	4	-0.00538984	0.0185961	0.771941	NA	3657
	ebi-a-GCST90001779	CD25 on IgD+ CD24- B cell	Weighted mode	4	-0.0145744	0.0224893	0.563124	NA	3657
	ebi-a-GCST90001781	CD25 on IgD+ CD38- naive B cell	Weighted median	3	-0.0140976	0.0212191	0.506445	NA	1835
	ebi-a-GCST90001781	CD25 on IgD+ CD38- naive B cell	Weighted mode	3	-0.0162369	0.0265862	0.60354	NA	1835
	ebi-a-GCST90001783	CD25 on IgD+ CD38+ B cell	Weighted median	3	-0.0180281	0.0270959	0.505829	NA	3656
	ebi-a-GCST90001783	CD25 on IgD+ CD38+ B cell	Weighted mode	3	-0.0209802	0.0342641	0.602676	NA	3656
	ebi-a-GCST90001784	CD25 on IgD+ CD38dim B cell	Weighted median	3	-0.0109266	0.0210391	0.603518	NA	3657
	ebi-a-GCST90001784	CD25 on IgD+ CD38dim B cell	Weighted mode	3	-0.0135947	0.0244345	0.633899	NA	3657
	ebi-a-GCST90001787	CD25 on IgD- CD38- B cell	Weighted median	3	-0.00160221	0.0189338	0.932563	NA	3657
	ebi-a-GCST90001787	CD25 on IgD- CD38- B cell	Weighted mode	3	0.00524553	0.018799	0.806427	NA	3657
	ebi-a-GCST90001789	CD25 on IgD- CD38dim B cell	Weighted median	3	-0.000168322	0.0183057	0.992663	NA	3657
	ebi-a-GCST90001789	CD25 on IgD- CD38dim B cell	Weighted mode	3	-0.0109982	0.0217624	0.663486	NA	3657
	ebi-a-GCST90001790	CD25 on memory B cell	Weighted median	4	-0.0237958	0.0146706	0.104802	NA	3657
	ebi-a-GCST90001790	CD25 on memory B cell	Weighted mode	4	-0.0244527	0.0169797	0.245461	NA	3657
	ebi-a-GCST90001791	CD25 on naive-mature B cell	Weighted median	4	0.00538454	0.0205231	0.79304	NA	3657
	ebi-a-GCST90001791	CD25 on naive-mature B cell	Weighted mode	4	0.0028417	0.022044	0.905585	NA	3657
	ebi-a-GCST90001792	CD25 on unswitched memory B cell	Weighted median	4	-0.0255976	0.0158395	0.106081	NA	3657
	ebi-a-GCST90001792	CD25 on unswitched memory B cell	Weighted mode	4	-0.0258418	0.0176466	0.239303	NA	3657
	ebi-a-GCST90001793	CD25 on switched memory B cell	Weighted median	3	-0.00246596	0.0176071	0.888617	NA	3657
	ebi-a-GCST90001793	CD25 on switched memory B cell	Weighted mode	3	-0.0054625	0.0204276	0.814206	NA	3657
	ebi-a-GCST90001798	CD27 on CD24+ CD27+ B cell	Weighted median	8	-0.017665	0.0112275	0.115632	NA	3657
	ebi-a-GCST90001798	CD27 on CD24+ CD27+ B cell	Weighted mode	8	-0.0197988	0.0118919	0.139877	NA	3657
	ebi-a-GCST90001800	CD27 on IgD+ CD24+ B cell	Weighted median	5	-0.00317181	0.0139346	0.81994	NA	3656
	ebi-a-GCST90001800	CD27 on IgD+ CD24+ B cell	Weighted mode	5	-0.0225168	0.01409	0.18527	NA	3656
	ebi-a-GCST90001801	CD27 on IgD+ CD38- unswitched memory B cell	Weighted median	4	-0.00833996	0.0117592	0.478181	NA	1836
	ebi-a-GCST90001801	CD27 on IgD+ CD38- unswitched memory B cell	Weighted mode	4	-0.0154439	0.0115762	0.274401	NA	1836
	ebi-a-GCST90001802	CD27 on IgD- CD38- B cell	Weighted median	5	-0.0247922	0.0132887	0.0620878	NA	3657
	ebi-a-GCST90001802	CD27 on IgD- CD38- B cell	Weighted mode	5	-0.0279286	0.0148591	0.133348	NA	3657
	ebi-a-GCST90001804	CD27 on IgD- CD38dim B cell	Weighted median	7	-0.0172422	0.0100877	0.0874089	NA	3657
	ebi-a-GCST90001804	CD27 on IgD- CD38dim B cell	Weighted mode	7	-0.0179322	0.0113347	0.164721	NA	3657
	ebi-a-GCST90001805	CD27 on memory B cell	Weighted median	5	-0.00848659	0.0128604	0.509318	NA	3657
	ebi-a-GCST90001805	CD27 on memory B cell	Weighted mode	5	-0.0205645	0.013665	0.206798	NA	3657
	ebi-a-GCST90001806	CD27 on unswitched memory B cell	Weighted median	9	-0.0195026	0.0136671	0.153589	NA	3656
	ebi-a-GCST90001806	CD27 on unswitched memory B cell	Weighted mode	9	-0.0205765	0.014803	0.201976	NA	3656
	ebi-a-GCST90001808	CD27 on switched memory B cell	Weighted median	8	-0.0205038	0.0111391	0.0656649	NA	3657
	ebi-a-GCST90001808	CD27 on switched memory B cell	Weighted mode	8	-0.0230305	0.011092	0.0765003	NA	3657
	ebi-a-GCST90001812	CD38 on IgD+ CD38+ B cell	Weighted median	3	-0.00588078	0.0244335	0.809799	NA	3652
	ebi-a-GCST90001812	CD38 on IgD+ CD38+ B cell	Weighted mode	3	-0.00992578	0.0323194	0.787783	NA	3652
	ebi-a-GCST90001813	CD38 on IgD+ CD38dim B cell	Weighted median	4	-0.00238663	0.0218357	0.912965	NA	3654
	ebi-a-GCST90001813	CD38 on IgD+ CD38dim B cell	Weighted mode	4	-0.0257143	0.0338352	0.502531	NA	3654
	ebi-a-GCST90001815	CD38 on IgD- CD38dim B cell	Weighted median	3	0.010784	0.0231932	0.641957	NA	3657
	ebi-a-GCST90001815	CD38 on IgD- CD38dim B cell	Weighted mode	3	0.0254759	0.0294116	0.477696	NA	3657
	ebi-a-GCST90001816	CD38 on naive-mature B cell	Weighted median	3	0.0106205	0.0248552	0.669163	NA	3656
	ebi-a-GCST90001816	CD38 on naive-mature B cell	Weighted mode	3	0.0234149	0.0366507	0.588312	NA	3656
	ebi-a-GCST90001819	CD38 on transitional B cell	Weighted median	5	-0.00354962	0.019487	0.855462	NA	3657
	ebi-a-GCST90001819	CD38 on transitional B cell	Weighted mode	5	-0.0122888	0.0326354	0.725632	NA	3657
	ebi-a-GCST90001820	IgD on IgD+ CD24+ B cell	Weighted median	6	-0.00689694	0.0131543	0.600063	NA	3656
	ebi-a-GCST90001820	IgD on IgD+ CD24+ B cell	Weighted mode	6	-0.00734752	0.0129979	0.596303	NA	3656
	ebi-a-GCST90001821	IgD on IgD+ CD24- B cell	Weighted median	5	-0.00558584	0.0127521	0.661362	NA	3656
	ebi-a-GCST90001821	IgD on IgD+ CD24- B cell	Weighted mode	5	-0.0055306	0.0142589	0.71787	NA	3656
	ebi-a-GCST90001823	IgD on IgD+ CD38- unswitched memory B cell	Weighted median	3	-0.00487804	0.0121986	0.68924	NA	1834
	ebi-a-GCST90001823	IgD on IgD+ CD38- unswitched memory B cell	Weighted mode	3	-0.00617704	0.0141051	0.704196	NA	1834
	ebi-a-GCST90001824	IgD on IgD+ CD38+ B cell	Weighted median	5	-0.00505602	0.0117801	0.667777	NA	3656
	ebi-a-GCST90001824	IgD on IgD+ CD38+ B cell	Weighted mode	5	-0.0048437	0.0125013	0.718153	NA	3656
	ebi-a-GCST90001825	IgD on IgD+ CD38dim B cell	Weighted median	5	-0.00604403	0.0136853	0.658746	NA	3656
	ebi-a-GCST90001825	IgD on IgD+ CD38dim B cell	Weighted mode	5	-0.00576511	0.0143789	0.708956	NA	3656
	ebi-a-GCST90001826	IgD on unswitched memory B cell	Weighted median	6	-0.00419397	0.0142783	0.768963	NA	3636
	ebi-a-GCST90001826	IgD on unswitched memory B cell	Weighted mode	6	-0.00506024	0.0147446	0.745412	NA	3636
	ebi-a-GCST90001828	IgD on transitional B cell	Weighted median	5	-0.00387079	0.0146396	0.791467	NA	3657
	ebi-a-GCST90001828	IgD on transitional B cell	Weighted mode	5	-0.00538865	0.0155587	0.746536	NA	3657
	ebi-a-GCST90001829	BAFF-R on B cell	Weighted median	10	-0.00672004	0.00713982	0.346599	NA	3660
	ebi-a-GCST90001829	BAFF-R on B cell	Weighted mode	10	-0.00553769	0.00767242	0.488765	NA	3660
	ebi-a-GCST90001832	CD62L on CD62L+ plasmacytoid Dendritic Cell	Weighted median	4	0.0105232	0.0178276	0.555004	NA	2872
	ebi-a-GCST90001832	CD62L on CD62L+ plasmacytoid Dendritic Cell	Weighted mode	4	0.0106015	0.0185645	0.607934	NA	2872
	ebi-a-GCST90001838	CD3 on naive CD8+ T cell	Weighted median	6	-0.00174313	0.00925508	0.850608	NA	2910
	ebi-a-GCST90001838	CD3 on naive CD8+ T cell	Weighted mode	6	-0.00262256	0.00966908	0.797054	NA	2910
	ebi-a-GCST90001839	CD3 on Effector Memory CD8+ T cell	Weighted median	3	-0.000873691	0.018307	0.961936	NA	2912
	ebi-a-GCST90001839	CD3 on Effector Memory CD8+ T cell	Weighted mode	3	0.00023644	0.0191069	0.99125	NA	2912
	ebi-a-GCST90001841	CD3 on Central Memory CD4+ T cell	Weighted median	4	-0.00124338	0.0105839	0.906481	NA	2912
	ebi-a-GCST90001841	CD3 on Central Memory CD4+ T cell	Weighted mode	4	-0.00279581	0.0108563	0.813424	NA	2912
	ebi-a-GCST90001842	CD3 on Naive CD4+ T cell	Weighted median	4	-0.00120552	0.00901927	0.893671	NA	2910
	ebi-a-GCST90001842	CD3 on Naive CD4+ T cell	Weighted mode	4	-0.00262837	0.00837614	0.774232	NA	2910
	ebi-a-GCST90001845	CD3 on CD45RA- CD4+ T cell	Weighted median	3	-0.00197685	0.0115493	0.864093	NA	2911
	ebi-a-GCST90001845	CD3 on CD45RA- CD4+ T cell	Weighted mode	3	-0.00352318	0.0116661	0.791162	NA	2911
	ebi-a-GCST90001846	CD3 on Central Memory CD8+ T cell	Weighted median	3	-0.000135358	0.0134384	0.991963	NA	2910
	ebi-a-GCST90001846	CD3 on Central Memory CD8+ T cell	Weighted mode	3	-0.000532975	0.013303	0.971682	NA	2910
	ebi-a-GCST90001851	CD3 on T cell	Weighted median	3	0.00895898	0.0136952	0.513003	NA	2919
	ebi-a-GCST90001851	CD3 on T cell	Weighted mode	3	-0.00328955	0.0143614	0.840118	NA	2919
	ebi-a-GCST90001853	CD3 on activated CD4 regulatory T cell	Weighted median	4	-0.00100726	0.0096265	0.916666	NA	2919
	ebi-a-GCST90001853	CD3 on activated CD4 regulatory T cell	Weighted mode	4	-0.00378115	0.01025	0.736706	NA	2919
	ebi-a-GCST90001854	CD3 on CD39+ activated CD4 regulatory T cell	Weighted median	5	-0.00538178	0.00980389	0.583044	NA	2919
	ebi-a-GCST90001854	CD3 on CD39+ activated CD4 regulatory T cell	Weighted mode	5	-0.00499174	0.0107766	0.667301	NA	2919
	ebi-a-GCST90001855	CD3 on secreting CD4 regulatory T cell	Weighted median	3	-0.00371561	0.00914188	0.684421	NA	2919
	ebi-a-GCST90001855	CD3 on secreting CD4 regulatory T cell	Weighted mode	3	-0.00376937	0.0103958	0.751645	NA	2919
	ebi-a-GCST90001856	CD3 on CD39+ secreting CD4 regulatory T cell	Weighted median	3	-0.00348476	0.0108097	0.74717	NA	2919
	ebi-a-GCST90001856	CD3 on CD39+ secreting CD4 regulatory T cell	Weighted mode	3	-0.00344572	0.0117859	0.797552	NA	2919
	ebi-a-GCST90001857	CD3 on activated & secreting CD4 regulatory T cell	Weighted median	4	-0.000314344	0.00945372	0.973475	NA	2919
	ebi-a-GCST90001857	CD3 on activated & secreting CD4 regulatory T cell	Weighted mode	4	-0.00367605	0.00990557	0.735214	NA	2919
	ebi-a-GCST90001858	CD3 on CD45RA+ CD4+ T cell	Weighted median	5	-0.00037937	0.00903556	0.96651	NA	2919
	ebi-a-GCST90001858	CD3 on CD45RA+ CD4+ T cell	Weighted mode	5	-0.00165995	0.0105237	0.882309	NA	2919
	ebi-a-GCST90001860	CD3 on CD39+ CD4+ T cell	Weighted median	4	-0.00281502	0.00945019	0.765795	NA	2919
	ebi-a-GCST90001860	CD3 on CD39+ CD4+ T cell	Weighted mode	4	-0.00185369	0.00933797	0.855337	NA	2919
	ebi-a-GCST90001863	CD3 on CD28+ CD45RA- CD8+ T cell	Weighted median	5	0.00660754	0.0151932	0.663635	NA	2919
	ebi-a-GCST90001863	CD3 on CD28+ CD45RA- CD8+ T cell	Weighted mode	5	0.00804674	0.015946	0.640355	NA	2919
	ebi-a-GCST90001864	CD3 on CD28+ CD45RA+ CD8+ T cell	Weighted median	3	0.031998	0.0196554	0.103536	NA	2919
	ebi-a-GCST90001864	CD3 on CD28+ CD45RA+ CD8+ T cell	Weighted mode	3	0.0359476	0.0248356	0.284736	NA	2919
	ebi-a-GCST90001868	CD3 on CD4 regulatory T cell	Weighted median	3	-0.00363739	0.00930515	0.695871	NA	2919
	ebi-a-GCST90001868	CD3 on CD4 regulatory T cell	Weighted mode	3	-0.00368788	0.0098088	0.743069	NA	2919
	ebi-a-GCST90001869	CD3 on resting CD4 regulatory T cell	Weighted median	5	0.000671802	0.0132479	0.959556	NA	2918
	ebi-a-GCST90001869	CD3 on resting CD4 regulatory T cell	Weighted mode	5	0.00131043	0.0125583	0.921916	NA	2918
	ebi-a-GCST90001870	CD34 on Hematopoietic Stem Cell	Weighted median	4	0.00537591	0.0170251	0.752182	NA	1634
	ebi-a-GCST90001870	CD34 on Hematopoietic Stem Cell	Weighted mode	4	0.0095003	0.0207959	0.678838	NA	1634
	ebi-a-GCST90001883	CD16-CD56 on Natural Killer T	Weighted median	5	-0.00424	0.017676	0.810429	NA	3113
	ebi-a-GCST90001883	CD16-CD56 on Natural Killer T	Weighted mode	5	-0.00245341	0.0234041	0.921558	NA	3113
	ebi-a-GCST90001884	CD16-CD56 on Natural Killer	Weighted median	8	0.0153218	0.0120552	0.20374	NA	3113
	ebi-a-GCST90001884	CD16-CD56 on Natural Killer	Weighted mode	8	0.0183882	0.0143739	0.24157	NA	3113
	ebi-a-GCST90001886	CD28 on CD39+ activated CD4 regulatory T cell	Weighted median	3	-0.00244302	0.0177006	0.890225	NA	2920
	ebi-a-GCST90001886	CD28 on CD39+ activated CD4 regulatory T cell	Weighted mode	3	-0.00283376	0.017777	0.887992	NA	2920
	ebi-a-GCST90001887	CD28 on secreting CD4 regulatory T cell	Weighted median	3	0.0048937	0.0175425	0.780274	NA	2920
	ebi-a-GCST90001887	CD28 on secreting CD4 regulatory T cell	Weighted mode	3	0.00918298	0.019893	0.689699	NA	2920
	ebi-a-GCST90001891	CD28 on CD45RA- CD4 not regulatory T cell	Weighted median	3	-0.00532218	0.0153928	0.729525	NA	2920
	ebi-a-GCST90001891	CD28 on CD45RA- CD4 not regulatory T cell	Weighted mode	3	0.00496817	0.0166647	0.793727	NA	2920
	ebi-a-GCST90001892	CD28 on CD39+ CD4+ T cell	Weighted median	6	-0.00386908	0.010066	0.700704	NA	2920
	ebi-a-GCST90001892	CD28 on CD39+ CD4+ T cell	Weighted mode	6	-0.00312035	0.0107727	0.783708	NA	2920
	ebi-a-GCST90001896	CD28 on CD28+ CD45RA+ CD8+ T cell	Weighted median	3	-0.0186656	0.0152179	0.21999	NA	2920
	ebi-a-GCST90001896	CD28 on CD28+ CD45RA+ CD8+ T cell	Weighted mode	3	-0.0198125	0.0156653	0.333384	NA	2920
	ebi-a-GCST90001907	CCR7 on naive CD4+ T cell	Weighted median	3	0.00087889	0.0207402	0.966199	NA	2910
	ebi-a-GCST90001907	CCR7 on naive CD4+ T cell	Weighted mode	3	0.00214801	0.021774	0.930413	NA	2910
	ebi-a-GCST90001924	CD127 on CD28+ CD4+ T cell	Weighted median	3	0.00951288	0.0234793	0.685359	NA	2920
	ebi-a-GCST90001924	CD127 on CD28+ CD4+ T cell	Weighted mode	3	0.0144664	0.0310837	0.687403	NA	2920
	ebi-a-GCST90001926	CD127 on granulocyte	Weighted median	8	-0.00817284	0.0193851	0.673314	NA	2920
	ebi-a-GCST90001926	CD127 on granulocyte	Weighted mode	8	-0.00846046	0.0245728	0.740731	NA	2920
	ebi-a-GCST90001932	CD127 on CD45RA+ CD4+ T cell	Weighted median	3	0.00351261	0.0214323	0.869815	NA	2920
	ebi-a-GCST90001932	CD127 on CD45RA+ CD4+ T cell	Weighted mode	3	-0.00155175	0.0262095	0.958172	NA	2920
	ebi-a-GCST90001946	CD33 on CD14+ monocyte	Weighted median	5	-0.00742941	0.0052485	0.156913	NA	1634
	ebi-a-GCST90001946	CD33 on CD14+ monocyte	Weighted mode	5	-0.00702768	0.00518305	0.246627	NA	1634
	ebi-a-GCST90001947	CD33 on CD33+ HLA DR+ CD14dim	Weighted median	3	-0.00744924	0.00516564	0.149281	NA	1577
	ebi-a-GCST90001947	CD33 on CD33+ HLA DR+ CD14dim	Weighted mode	3	-0.00689203	0.00519088	0.31554	NA	1577
	ebi-a-GCST90001948	CD33 on CD33dim HLA DR+ CD11b+	Weighted median	6	-0.00773228	0.00556156	0.164436	NA	1633
	ebi-a-GCST90001948	CD33 on CD33dim HLA DR+ CD11b+	Weighted mode	6	-0.00743401	0.00562729	0.243706	NA	1633
	ebi-a-GCST90001949	CD33 on CD33dim HLA DR+ CD11b-	Weighted median	6	-0.00838688	0.00556983	0.132126	NA	1634
	ebi-a-GCST90001949	CD33 on CD33dim HLA DR+ CD11b-	Weighted mode	6	-0.00749034	0.00550466	0.231724	NA	1634
	ebi-a-GCST90001951	CD33 on CD66b++ myeloid cell	Weighted median	3	-0.0132839	0.00682392	0.0515756	NA	1464
	ebi-a-GCST90001951	CD33 on CD66b++ myeloid cell	Weighted mode	3	-0.00999102	0.00689504	0.284351	NA	1464
	ebi-a-GCST90001952	CD33 on Monocytic Myeloid-Derived Suppressor Cells	Weighted median	3	-0.00786547	0.00532126	0.139375	NA	1569
	ebi-a-GCST90001952	CD33 on Monocytic Myeloid-Derived Suppressor Cells	Weighted mode	3	-0.0072108	0.00532823	0.308619	NA	1569
	ebi-a-GCST90001953	CD33 on CD33dim HLA DR-	Weighted median	4	-0.00696092	0.0056683	0.21943	NA	1558
	ebi-a-GCST90001953	CD33 on CD33dim HLA DR-	Weighted mode	4	-0.00721276	0.00569749	0.294903	NA	1558
	ebi-a-GCST90001954	CD33 on basophil	Weighted median	5	-0.00587401	0.00557036	0.291648	NA	1555
	ebi-a-GCST90001954	CD33 on basophil	Weighted mode	5	-0.00573525	0.00534232	0.343473	NA	1555
	ebi-a-GCST90001955	CD33 on Immature Myeloid-Derived Suppressor Cells	Weighted median	4	-0.0055271	0.00554066	0.318497	NA	1554
	ebi-a-GCST90001955	CD33 on Immature Myeloid-Derived Suppressor Cells	Weighted mode	4	-0.00568493	0.00551312	0.378316	NA	1554
	ebi-a-GCST90001956	CD33 on CD33+ HLA DR+	Weighted median	3	-0.00742961	0.00492332	0.131282	NA	1579
	ebi-a-GCST90001956	CD33 on CD33+ HLA DR+	Weighted mode	3	-0.00694443	0.00552737	0.335845	NA	1579
	ebi-a-GCST90001957	CD33 on CD33+ HLA DR+ CD14-	Weighted median	3	-0.00738492	0.00522462	0.157514	NA	1578
	ebi-a-GCST90001957	CD33 on CD33+ HLA DR+ CD14-	Weighted mode	3	-0.00690238	0.00524803	0.318984	NA	1578
	ebi-a-GCST90001961	CD25 on CD39+ CD4+ T cell	Weighted median	6	0.00309695	0.00807116	0.701196	NA	2920
	ebi-a-GCST90001961	CD25 on CD39+ CD4+ T cell	Weighted mode	6	0.00230404	0.00823572	0.790864	NA	2920
	ebi-a-GCST90001963	FSC-A on myeloid Dendritic Cell	Weighted median	3	-0.00372358	0.0163635	0.819994	NA	2872
	ebi-a-GCST90001963	FSC-A on myeloid Dendritic Cell	Weighted mode	3	-0.0138058	0.0191414	0.545671	NA	2872
	ebi-a-GCST90001964	FSC-A on plasmacytoid Dendritic Cell	Weighted median	4	-0.00335731	0.0328358	0.918562	NA	2872
	ebi-a-GCST90001964	FSC-A on plasmacytoid Dendritic Cell	Weighted mode	4	-0.0130289	0.0345428	0.731141	NA	2872
	ebi-a-GCST90001970	FSC-A on HLA DR+ Natural Killer	Weighted median	4	0.00397805	0.0160108	0.803778	NA	2971
	ebi-a-GCST90001970	FSC-A on HLA DR+ Natural Killer	Weighted mode	4	0.00352356	0.017553	0.853742	NA	2971
	ebi-a-GCST90001973	FSC-A on CD4+ T cell	Weighted median	3	0.00461757	0.0332465	0.889538	NA	3113
	ebi-a-GCST90001973	FSC-A on CD4+ T cell	Weighted mode	3	-0.00396934	0.0353103	0.920762	NA	3113
	ebi-a-GCST90001979	CD16 on CD14- CD16+ monocyte	Weighted median	8	0.00211197	0.00814802	0.795481	NA	3620
	ebi-a-GCST90001979	CD16 on CD14- CD16+ monocyte	Weighted mode	8	0.00146769	0.00800398	0.859706	NA	3620
	ebi-a-GCST90001980	CD40 on CD14+ CD16- monocyte	Weighted median	4	5.51647e-05	0.00882695	0.995014	NA	3629
	ebi-a-GCST90001980	CD40 on CD14+ CD16- monocyte	Weighted mode	4	0.00231266	0.010193	0.835094	NA	3629
	ebi-a-GCST90001981	CD40 on CD14+ CD16+ monocyte	Weighted median	5	0.00268799	0.00905831	0.766663	NA	3618
	ebi-a-GCST90001981	CD40 on CD14+ CD16+ monocyte	Weighted mode	5	0.000605652	0.0114312	0.960287	NA	3618
	ebi-a-GCST90001984	HLA DR on CD14- CD16+ monocyte	Weighted median	6	0.0117439	0.0156969	0.454357	NA	3621
	ebi-a-GCST90001984	HLA DR on CD14- CD16+ monocyte	Weighted mode	6	0.0038501	0.0147015	0.803857	NA	3621
	ebi-a-GCST90001985	CD40 on monocytes	Weighted median	5	0.0140378	0.00830381	0.0909271	NA	3629
	ebi-a-GCST90001985	CD40 on monocytes	Weighted mode	5	0.00823415	0.00731627	0.323354	NA	3629
	ebi-a-GCST90001987	CD64 on CD14+ CD16- monocyte	Weighted median	6	0.0156934	0.0130509	0.229178	NA	3622
	ebi-a-GCST90001987	CD64 on CD14+ CD16- monocyte	Weighted mode	6	0.0240307	0.0157706	0.188071	NA	3622
	ebi-a-GCST90001988	HLA DR on CD14+ CD16- monocyte	Weighted median	3	-0.0151961	0.0095357	0.111025	NA	3629
	ebi-a-GCST90001988	HLA DR on CD14+ CD16- monocyte	Weighted mode	3	-0.0160313	0.0101475	0.254919	NA	3629
	ebi-a-GCST90001989	CD40 on CD14- CD16+ monocyte	Weighted median	8	0.00259424	0.00875038	0.76687	NA	3621
	ebi-a-GCST90001989	CD40 on CD14- CD16+ monocyte	Weighted mode	8	0.00738514	0.00786169	0.378809	NA	3621
	ebi-a-GCST90001991	HLA DR on CD14+ monocyte	Weighted median	3	-0.0156492	0.00978374	0.109708	NA	3629
	ebi-a-GCST90001991	HLA DR on CD14+ monocyte	Weighted mode	3	-0.0165907	0.0108162	0.264799	NA	3629
	ebi-a-GCST90001994	CX3CR1 on CD14- CD16-	Weighted median	3	0.0118883	0.0212442	0.57575	NA	3590
	ebi-a-GCST90001994	CX3CR1 on CD14- CD16-	Weighted mode	3	0.00969808	0.0230257	0.714568	NA	3590
	ebi-a-GCST90001995	CX3CR1 on monocyte	Weighted median	3	-0.0181418	0.0128892	0.159273	NA	3590
	ebi-a-GCST90001995	CX3CR1 on monocyte	Weighted mode	3	-0.0281629	0.0141543	0.18491	NA	3590
	ebi-a-GCST90001996	CX3CR1 on CD14+ CD16+ monocyte	Weighted median	3	-0.0227087	0.0126133	0.0718024	NA	3579
	ebi-a-GCST90001996	CX3CR1 on CD14+ CD16+ monocyte	Weighted mode	3	-0.0259498	0.0125032	0.173611	NA	3579
	ebi-a-GCST90001997	CX3CR1 on CD14+ CD16- monocyte	Weighted median	3	-0.01606	0.0122986	0.191605	NA	3590
	ebi-a-GCST90001997	CX3CR1 on CD14+ CD16- monocyte	Weighted mode	3	-0.0260179	0.0132441	0.188423	NA	3590
	ebi-a-GCST90002001	CD64 on CD14- CD16-	Weighted median	3	-0.0533087	0.0228599	0.0197022	NA	3622
	ebi-a-GCST90002001	CD64 on CD14- CD16-	Weighted mode	3	-0.0541438	0.025078	0.163483	NA	3622
	ebi-a-GCST90002004	CCR2 on CD14+ CD16- monocyte	Weighted median	3	0.0200643	0.021749	0.356247	NA	3629
	ebi-a-GCST90002004	CCR2 on CD14+ CD16- monocyte	Weighted mode	3	0.0222411	0.0239735	0.451486	NA	3629
	ebi-a-GCST90002005	CD16 on CD14+ CD16+ monocyte	Weighted median	5	0.00346308	0.011348	0.760237	NA	3617
	ebi-a-GCST90002005	CD16 on CD14+ CD16+ monocyte	Weighted mode	5	0.00299086	0.0111489	0.801761	NA	3617
	ebi-a-GCST90002006	CD64 on monocyte	Weighted median	6	0.0167346	0.0135833	0.217949	NA	3622
	ebi-a-GCST90002006	CD64 on monocyte	Weighted mode	6	0.0276171	0.0161916	0.148791	NA	3622
	ebi-a-GCST90002007	HLA DR on CD14+ CD16+ monocyte	Weighted median	4	-0.00749823	0.0153063	0.62422	NA	3618
	ebi-a-GCST90002007	HLA DR on CD14+ CD16+ monocyte	Weighted mode	4	-0.00671471	0.0172502	0.723074	NA	3618
	ebi-a-GCST90002009	HLA DR on CD14- CD16-	Weighted median	4	-0.0259222	0.0173967	0.136208	NA	3629
	ebi-a-GCST90002009	HLA DR on CD14- CD16-	Weighted mode	4	-0.0290263	0.0179378	0.204058	NA	3629
	ebi-a-GCST90002014	CCR2 on CD62L+ myeloid Dendritic Cell	Weighted median	3	0.00126963	0.0222867	0.954571	NA	2870
	ebi-a-GCST90002014	CCR2 on CD62L+ myeloid Dendritic Cell	Weighted mode	3	-0.0224344	0.0347362	0.584585	NA	2870
	ebi-a-GCST90002024	CD4 on naive CD4+ T cell	Weighted median	4	0.0111656	0.0225394	0.620332	NA	2910
	ebi-a-GCST90002024	CD4 on naive CD4+ T cell	Weighted mode	4	0.00964441	0.0227271	0.699898	NA	2910
	ebi-a-GCST90002030	CD39 on CD39+ activated CD4 regulatory T cell	Weighted median	6	-0.000673359	0.00501021	0.893088	NA	2920
	ebi-a-GCST90002030	CD39 on CD39+ activated CD4 regulatory T cell	Weighted mode	6	-0.000401408	0.00490868	0.937998	NA	2920
	ebi-a-GCST90002031	CD39 on CD39+ secreting CD4 regulatory T cell	Weighted median	6	-0.000799376	0.00546003	0.883602	NA	2920
	ebi-a-GCST90002031	CD39 on CD39+ secreting CD4 regulatory T cell	Weighted mode	6	-0.000606013	0.00602256	0.923759	NA	2920
	ebi-a-GCST90002032	CD39 on CD39+ CD4+ T cell	Weighted median	5	0.00248868	0.00557285	0.655183	NA	2920
	ebi-a-GCST90002032	CD39 on CD39+ CD4+ T cell	Weighted mode	5	0.00280433	0.0053504	0.627886	NA	2920
	ebi-a-GCST90002033	CD39 on granulocyte	Weighted median	3	0.00571621	0.0289866	0.84367	NA	2920
	ebi-a-GCST90002033	CD39 on granulocyte	Weighted mode	3	-0.0105869	0.0381301	0.807348	NA	2920
	ebi-a-GCST90002035	CD80 on myeloid Dendritic Cell	Weighted median	4	-0.00251074	0.0191835	0.89587	NA	2871
	ebi-a-GCST90002035	CD80 on myeloid Dendritic Cell	Weighted mode	4	0.00548558	0.0257238	0.844802	NA	2871
	ebi-a-GCST90002036	CD80 on CD62L+ myeloid Dendritic Cell	Weighted median	3	0.00219471	0.0213012	0.917937	NA	2871
	ebi-a-GCST90002036	CD80 on CD62L+ myeloid Dendritic Cell	Weighted mode	3	0.0159737	0.0288894	0.635864	NA	2871
	ebi-a-GCST90002039	CD80 on monocyte	Weighted median	6	0.00112952	0.0146376	0.938492	NA	2850
	ebi-a-GCST90002039	CD80 on monocyte	Weighted mode	6	0.00247603	0.0150385	0.875672	NA	2850
	ebi-a-GCST90002040	CD80 on granulocyte	Weighted median	3	0.0358713	0.0249559	0.150607	NA	2850
	ebi-a-GCST90002040	CD80 on granulocyte	Weighted mode	3	0.030171	0.0294063	0.412769	NA	2850
	ebi-a-GCST90002054	CD8 on Central Memory CD8+ T cell	Weighted median	3	0.0180393	0.0186749	0.334062	NA	2910
	ebi-a-GCST90002054	CD8 on Central Memory CD8+ T cell	Weighted mode	3	-0.00981631	0.0191576	0.65935	NA	2910
	ebi-a-GCST90002056	CD8 on Effector Memory CD8+ T cell	Weighted median	3	0.0351026	0.0172229	0.0415361	NA	2912
	ebi-a-GCST90002056	CD8 on Effector Memory CD8+ T cell	Weighted mode	3	0.0373199	0.0207654	0.214131	NA	2912
	ebi-a-GCST90002058	CD8 on CD8+ T cell	Weighted median	3	-0.00931211	0.0144488	0.519256	NA	3113
	ebi-a-GCST90002058	CD8 on CD8+ T cell	Weighted mode	3	-0.0157607	0.0156885	0.420883	NA	3113
	ebi-a-GCST90002061	CD4 on CD39+ CD4+ T cell	Weighted median	8	-0.00594997	0.0111088	0.592228	NA	2920
	ebi-a-GCST90002061	CD4 on CD39+ CD4+ T cell	Weighted mode	8	-0.002817	0.0121109	0.822727	NA	2920
	ebi-a-GCST90002067	CD4 on CD39+ activated CD4 regulatory T cell	Weighted median	3	0.0342384	0.0239	0.151981	NA	2920
	ebi-a-GCST90002067	CD4 on CD39+ activated CD4 regulatory T cell	Weighted mode	3	0.0365543	0.0227312	0.249073	NA	2920
	ebi-a-GCST90002069	CD4 on CD39+ secreting CD4 regulatory T cell	Weighted median	3	0.0128287	0.017956	0.474947	NA	2920
	ebi-a-GCST90002069	CD4 on CD39+ secreting CD4 regulatory T cell	Weighted mode	3	0.00369111	0.0187671	0.862252	NA	2920
	ebi-a-GCST90002071	SSC-A on myeloid Dendritic Cell	Weighted median	5	0.0297593	0.031342	0.342365	NA	2872
	ebi-a-GCST90002071	SSC-A on myeloid Dendritic Cell	Weighted mode	5	0.0366637	0.0339664	0.341147	NA	2872
	ebi-a-GCST90002072	SSC-A on plasmacytoid Dendritic Cell	Weighted median	5	-0.00931043	0.0227676	0.682589	NA	2872
	ebi-a-GCST90002072	SSC-A on plasmacytoid Dendritic Cell	Weighted mode	5	-0.00588315	0.0263776	0.834434	NA	2872
	ebi-a-GCST90002073	SSC-A on monocyte	Weighted median	3	-0.0156174	0.0161262	0.332821	NA	2850
	ebi-a-GCST90002073	SSC-A on monocyte	Weighted mode	3	-0.0156058	0.0185185	0.488105	NA	2850
	ebi-a-GCST90002077	SSC-A on HLA DR+ Natural Killer	Weighted median	3	0.0079087	0.0161837	0.625067	NA	2971
	ebi-a-GCST90002077	SSC-A on HLA DR+ Natural Killer	Weighted mode	3	0.00417735	0.0167587	0.826419	NA	2971
	ebi-a-GCST90002078	SSC-A on granulocyte	Weighted median	3	-0.0111288	0.0193545	0.565293	NA	3112
	ebi-a-GCST90002078	SSC-A on granulocyte	Weighted mode	3	-0.0095756	0.0212649	0.696599	NA	3112
	ebi-a-GCST90002081	SSC-A on CD4+ T cell	Weighted median	4	-0.0313332	0.0247208	0.204983	NA	3113
	ebi-a-GCST90002081	SSC-A on CD4+ T cell	Weighted mode	4	-0.0194416	0.0256272	0.503231	NA	3113
	ebi-a-GCST90002087	CD11c on myeloid Dendritic Cell	Weighted median	5	-0.0186872	0.0216455	0.387956	NA	2872
	ebi-a-GCST90002087	CD11c on myeloid Dendritic Cell	Weighted mode	5	-0.0219857	0.0246364	0.42261	NA	2872
	ebi-a-GCST90002090	CD11c on granulocyte	Weighted median	4	0.0529119	0.0203883	0.00945349	NA	2850
	ebi-a-GCST90002090	CD11c on granulocyte	Weighted mode	4	0.0546322	0.0229832	0.0978787	NA	2850
	ebi-a-GCST90002098	CD45RA on naive CD4+ T cell	Weighted median	10	-0.00804718	0.00927627	0.385667	NA	2910
	ebi-a-GCST90002098	CD45RA on naive CD4+ T cell	Weighted mode	10	-0.0115032	0.00850528	0.209221	NA	2910
	ebi-a-GCST90002099	CD4RA on Terminally Differentiated CD4+ T cell	Weighted median	3	0.00748018	0.0127674	0.557954	NA	2903
	ebi-a-GCST90002099	CD4RA on Terminally Differentiated CD4+ T cell	Weighted mode	3	-0.0200867	0.0146165	0.3031	NA	2903
	ebi-a-GCST90002102	CD45RA on resting CD4 regulatory T cell	Weighted median	7	-0.00846619	0.00929276	0.362268	NA	2919
	ebi-a-GCST90002102	CD45RA on resting CD4 regulatory T cell	Weighted mode	7	-0.0143433	0.0145574	0.362528	NA	2919
	ebi-a-GCST90002104	HLA DR on myeloid Dendritic Cell	Weighted median	6	-0.0211054	0.00902256	0.0193261	NA	2872
	ebi-a-GCST90002104	HLA DR on myeloid Dendritic Cell	Weighted mode	6	-0.0218335	0.00963331	0.072761	NA	2872
	ebi-a-GCST90002105	HLA DR on plasmacytoid Dendritic Cell	Weighted median	8	-0.0149197	0.00597231	0.0124847	NA	2872
	ebi-a-GCST90002105	HLA DR on plasmacytoid Dendritic Cell	Weighted mode	8	-0.0150244	0.00700423	0.0691178	NA	2872
	ebi-a-GCST90002106	HLA DR on Dendritic Cell	Weighted median	6	-0.016612	0.00707688	0.0189068	NA	2871
	ebi-a-GCST90002106	HLA DR on Dendritic Cell	Weighted mode	6	-0.0166966	0.00773101	0.0832193	NA	2871
	ebi-a-GCST90002110	HLA DR on CD33dim HLA DR+ CD11b+	Weighted median	3	0.000630135	0.0150546	0.966613	NA	1634
	ebi-a-GCST90002110	HLA DR on CD33dim HLA DR+ CD11b+	Weighted mode	3	-0.0201172	0.0192874	0.406443	NA	1634
	ebi-a-GCST90002111	HLA DR on CD33dim HLA DR+ CD11b-	Weighted median	4	-0.00558558	0.0146012	0.702058	NA	1635
	ebi-a-GCST90002111	HLA DR on CD33dim HLA DR+ CD11b-	Weighted mode	4	-0.0210343	0.0187758	0.34419	NA	1635
	ebi-a-GCST90002112	HLA DR on CD33- HLA DR+	Weighted median	3	-0.0220149	0.00776076	0.0045583	NA	1635
	ebi-a-GCST90002112	HLA DR on CD33- HLA DR+	Weighted mode	3	-0.0169337	0.00804578	0.169976	NA	1635
	ebi-a-GCST90002116	HLA DR on B cell	Weighted median	8	0.00968242	0.0133675	0.468865	NA	3060
	ebi-a-GCST90002116	HLA DR on B cell	Weighted mode	8	-0.0132854	0.0118874	0.30062	NA	3060
	ebi-a-GCST90002117	HLA DR on HLA DR+ Natural Killer	Weighted median	6	0.00882883	0.013857	0.524035	NA	2971
	ebi-a-GCST90002117	HLA DR on HLA DR+ Natural Killer	Weighted mode	6	0.0103177	0.0155201	0.53561	NA	2971
	ebi-a-GCST90002118	CD8 on CD28+ CD45RA- CD8+ T cell	Weighted median	3	-0.0309037	0.0172363	0.0729826	NA	2920
	ebi-a-GCST90002118	CD8 on CD28+ CD45RA- CD8+ T cell	Weighted mode	3	-0.0279407	0.0184819	0.269719	NA	2920
	ebi-a-GCST90002119	CD8 on CD28+ CD45RA+ CD8+ T cell	Weighted median	7	0.000765027	0.0105833	0.942374	NA	2920
	ebi-a-GCST90002119	CD8 on CD28+ CD45RA+ CD8+ T cell	Weighted mode	7	0.000683647	0.010928	0.95215	NA	2920
	ebi-a-GCST90002120	CD8 on CD28- CD8+ T cell	Weighted median	3	-0.0192223	0.0295581	0.515483	NA	2920
	ebi-a-GCST90002120	CD8 on CD28- CD8+ T cell	Weighted mode	3	0.0151351	0.0300955	0.664948	NA	2920
	ebi-a-GCST90002121	CD8 on CD39+ CD8+ T cell	Weighted median	5	0.0227837	0.0230237	0.322381	NA	2915
	ebi-a-GCST90002121	CD8 on CD39+ CD8+ T cell	Weighted mode	5	0.0105752	0.0236592	0.678023	NA	2915
	ebi-a-GCST90002232	Fasting glucose	Weighted median	53	0.0111917	0.0801294	0.888921	NA	200622
	ebi-a-GCST90002232	Fasting glucose	Weighted mode	53	-0.0200407	0.0809467	0.805435	NA	200622
	ebi-a-GCST90002238	Fasting insulin	Weighted median	31	0.0867536	0.125714	0.49014	NA	151013
	ebi-a-GCST90002238	Fasting insulin	Weighted mode	31	0.141352	0.159541	0.382667	NA	151013
	ebi-a-GCST90002244	Glycated hemoglobin levels	Weighted median	59	-0.0797607	0.0927206	0.389665	NA	146806
	ebi-a-GCST90002244	Glycated hemoglobin levels	Weighted mode	59	-0.0111487	0.0915327	0.903479	NA	146806
	ebi-a-GCST90002304	Hematocrit	Weighted median	399	0.00769857	0.0330472	0.815795	NA	562259
	ebi-a-GCST90002304	Hematocrit	Weighted mode	399	0.022451	0.0392513	0.567657	NA	562259
	ebi-a-GCST90002386	High light scatter reticulocyte percentage of red cells	Weighted median	383	-0.0390869	0.0222037	0.0783441	NA	408112
	ebi-a-GCST90002386	High light scatter reticulocyte percentage of red cells	Weighted mode	383	-0.034575	0.0293104	0.238887	NA	408112
	ebi-a-GCST90002404	Red cell distribution width	Weighted median	352	0.00557854	0.0218996	0.79893	NA	408112
	ebi-a-GCST90002404	Red cell distribution width	Weighted mode	352	0.001004	0.0274612	0.970856	NA	408112
	ebi-a-GCST90002412	Low density lipoprotein cholesterol levels	Weighted median	312	0.0108146	0.0192005	0.573266	NA	431167
	ebi-a-GCST90002412	Low density lipoprotein cholesterol levels	Weighted mode	312	0.0150841	0.0145475	0.300595	NA	431167
	ebi-a-GCST90006888	Chlamydia trachomatis momp D antibody levels	Weighted median	11	-0.00119139	0.0107672	0.911894	NA	1371
	ebi-a-GCST90006888	Chlamydia trachomatis momp D antibody levels	Weighted mode	11	0.00171149	0.0147536	0.909945	NA	1371
	ebi-a-GCST90006898	Epstein-Barr virus EA-D antibody levels	Weighted median	5	0.0371365	0.0323862	0.251515	NA	7763
	ebi-a-GCST90006898	Epstein-Barr virus EA-D antibody levels	Weighted mode	5	0.0445443	0.0418413	0.347054	NA	7763
	ebi-a-GCST90006899	Epstein-Barr virus EBNA-1 antibody levels	Weighted median	6	-0.000278926	0.0180648	0.987681	NA	7972
	ebi-a-GCST90006899	Epstein-Barr virus EBNA-1 antibody levels	Weighted mode	6	0.00204772	0.0206019	0.924687	NA	7972
	ebi-a-GCST90006901	Epstein-Barr virus ZEBRA antibody levels	Weighted median	3	-0.0056263	0.0198196	0.776506	NA	8191
	ebi-a-GCST90006901	Epstein-Barr virus ZEBRA antibody levels	Weighted mode	3	-0.0077972	0.021195	0.748249	NA	8191
	ebi-a-GCST90006922	Polyomavirus 2 JC VP1 antibody levels	Weighted median	3	0.0338301	0.0265033	0.201797	NA	5118
	ebi-a-GCST90006922	Polyomavirus 2 JC VP1 antibody levels	Weighted mode	3	0.0223848	0.0253936	0.471023	NA	5118
	ebi-a-GCST90006923	Anti-Merkel cell polyomavirus IgG seropositivity	Weighted median	3	-0.00326776	0.0583624	0.955349	NA	8735
	ebi-a-GCST90006923	Anti-Merkel cell polyomavirus IgG seropositivity	Weighted mode	3	0.0497914	0.0702117	0.551748	NA	8735
	ebi-a-GCST90006924	Merkel cell polyomavirus VP1 antibody levels	Weighted median	3	0.00408327	0.0313052	0.896223	NA	5915
	ebi-a-GCST90006924	Merkel cell polyomavirus VP1 antibody levels	Weighted mode	3	0.0138486	0.0400115	0.762276	NA	5915
	ebi-a-GCST90007322	circulating leptin levels adjusted for BMI	Weighted median	5	0.0773984	0.0740164	0.295703	NA	49830
	ebi-a-GCST90007322	circulating leptin levels adjusted for BMI	Weighted mode	5	0.020519	0.118048	0.87045	NA	49830
	ebi-a-GCST90010103	A disintegrin and metalloproteinase with thrombospondin motifs 13 levels	Weighted median	4	-0.000350172	0.0140075	0.980056	NA	1301
	ebi-a-GCST90010103	A disintegrin and metalloproteinase with thrombospondin motifs 13 levels	Weighted mode	4	-0.00225895	0.0143669	0.885047	NA	1301
	ebi-a-GCST90010105	Protein AMBP levels	Weighted median	5	-0.00592883	0.015414	0.700505	NA	1301
	ebi-a-GCST90010105	Protein AMBP levels	Weighted mode	5	-0.00351606	0.0183999	0.857761	NA	1301
	ebi-a-GCST90010135	Osteoclast-associated immunoglobulin-like receptor levels	Weighted median	3	-0.0150412	0.0132073	0.254762	NA	1301
	ebi-a-GCST90010135	Osteoclast-associated immunoglobulin-like receptor levels	Weighted mode	3	-0.0160567	0.0181889	0.470481	NA	1301
	ebi-a-GCST90010138	Low affinity immunoglobulin gamma Fc region receptor II-b levels	Weighted median	5	0.0140008	0.00553814	0.0114694	NA	1295
	ebi-a-GCST90010138	Low affinity immunoglobulin gamma Fc region receptor II-b levels	Weighted mode	5	0.0135104	0.0060965	0.0910061	NA	1295
	ebi-a-GCST90010149	Lipoprotein lipase levels	Weighted median	3	-0.00429847	0.0146076	0.768557	NA	1301
	ebi-a-GCST90010149	Lipoprotein lipase levels	Weighted mode	3	-0.00659031	0.0161324	0.722483	NA	1301
	ebi-a-GCST90010159	Programmed cell death 1 ligand 2 levels	Weighted median	3	0.00986225	0.0162122	0.542974	NA	1301
	ebi-a-GCST90010159	Programmed cell death 1 ligand 2 levels	Weighted mode	3	0.0102624	0.0192074	0.646578	NA	1301
	ebi-a-GCST90010170	Serpin A12 levels	Weighted median	3	0.0139749	0.0095604	0.143811	NA	1301
	ebi-a-GCST90010170	Serpin A12 levels	Weighted mode	3	0.0136028	0.0111893	0.348123	NA	1301
	ebi-a-GCST90010195	C-C motif chemokine 15 levels	Weighted median	4	0.00567821	0.00714618	0.426858	NA	1323
	ebi-a-GCST90010195	C-C motif chemokine 15 levels	Weighted mode	4	0.00834055	0.00767885	0.356882	NA	1323
	ebi-a-GCST90010197	C-C motif chemokine 24 levels	Weighted median	7	0.00822757	0.00828827	0.320868	NA	1323
	ebi-a-GCST90010197	C-C motif chemokine 24 levels	Weighted mode	7	0.00840691	0.00820963	0.345322	NA	1323
	ebi-a-GCST90010220	Intercellular adhesion molecule 2 levels	Weighted median	3	-0.0185293	0.00916476	0.0431972	NA	1323
	ebi-a-GCST90010220	Intercellular adhesion molecule 2 levels	Weighted mode	3	-0.00926317	0.0132265	0.556215	NA	1323
	ebi-a-GCST90010224	Interleukin-17 receptor A levels	Weighted median	3	0.0102016	0.0161451	0.527471	NA	1323
	ebi-a-GCST90010224	Interleukin-17 receptor A levels	Weighted mode	3	0.00967981	0.0205221	0.683607	NA	1323
	ebi-a-GCST90010247	Platelet-derived growth factor subunit A levels	Weighted median	3	-0.0422043	0.0229006	0.0653382	NA	1323
	ebi-a-GCST90010247	Platelet-derived growth factor subunit A levels	Weighted mode	3	-0.059612	0.0399024	0.27378	NA	1323
	ebi-a-GCST90010252	Paraoxonase activity	Weighted median	5	-0.0149223	0.0145252	0.304261	NA	1322
	ebi-a-GCST90010252	Paraoxonase activity	Weighted mode	5	-0.0154537	0.0160351	0.38975	NA	1322
	ebi-a-GCST90010260	Tyrosine-protein phosphatase non-receptor type substrate 1 levels	Weighted median	5	-0.0110279	0.00699008	0.114647	NA	1323
	ebi-a-GCST90010260	Tyrosine-protein phosphatase non-receptor type substrate 1 levels	Weighted mode	5	-0.0103305	0.00714141	0.22156	NA	1323
	ebi-a-GCST90010268	Tumor necrosis factor receptor superfamily member 10C levels	Weighted median	3	0.00858411	0.00933805	0.357958	NA	1323
	ebi-a-GCST90010268	Tumor necrosis factor receptor superfamily member 10C levels	Weighted mode	3	0.00946521	0.00970868	0.432424	NA	1323
	ebi-a-GCST90010277	Lysophosphatidic acid phosphatase type 6 levels	Weighted median	8	-0.00723365	0.00653484	0.268322	NA	1311
	ebi-a-GCST90010277	Lysophosphatidic acid phosphatase type 6 levels	Weighted mode	8	-0.00745264	0.00689493	0.315573	NA	1311
	ebi-a-GCST90010296	Cadherin-related family member 5 levels	Weighted median	5	9.45133e-05	0.00708007	0.989349	NA	1313
	ebi-a-GCST90010296	Cadherin-related family member 5 levels	Weighted mode	5	0.00250605	0.00737442	0.751079	NA	1313
	ebi-a-GCST90010304	Pro-cathepsin H levels	Weighted median	3	-0.000449125	0.00725896	0.950665	NA	1278
	ebi-a-GCST90010304	Pro-cathepsin H levels	Weighted mode	3	-0.000828175	0.00771666	0.924329	NA	1278
	ebi-a-GCST90010310	Ectonucleoside triphosphate diphosphohydrolase 5 levels	Weighted median	5	-0.000276273	0.0152614	0.985557	NA	1313
	ebi-a-GCST90010310	Ectonucleoside triphosphate diphosphohydrolase 5 levels	Weighted mode	5	5.64295e-05	0.0193142	0.997809	NA	1313
	ebi-a-GCST90010332	Neuronal pentraxin receptor levels	Weighted median	8	0.00655993	0.00783641	0.402531	NA	1313
	ebi-a-GCST90010332	Neuronal pentraxin receptor levels	Weighted mode	8	0.00754111	0.00894612	0.427118	NA	1313
	ebi-a-GCST90010350	Sulfatase-modifying factor 2 levels	Weighted median	6	-0.0134606	0.00998551	0.177654	NA	1312
	ebi-a-GCST90010350	Sulfatase-modifying factor 2 levels	Weighted mode	6	-0.0144457	0.0110962	0.249712	NA	1312
	ebi-a-GCST90011995	Vascular endothelial growth factor levels	Weighted median	5	0.0186239	0.0144494	0.197431	NA	21758
	ebi-a-GCST90011995	Vascular endothelial growth factor levels	Weighted mode	5	0.0194339	0.0149731	0.264099	NA	21758
	ebi-a-GCST90011996	Adrenomedullin levels	Weighted median	4	0.128204	0.0408945	0.00171854	NA	21758
	ebi-a-GCST90011996	Adrenomedullin levels	Weighted mode	4	0.139366	0.0443165	0.0514723	NA	21758
	ebi-a-GCST90012000	E-selectin levels	Weighted median	8	-0.0481439	0.0173206	0.00544298	NA	21758
	ebi-a-GCST90012000	E-selectin levels	Weighted mode	8	-0.0575384	0.0170132	0.011727	NA	21758
	ebi-a-GCST90012002	Osteoprotegerin levels	Weighted median	7	-0.0241733	0.0301286	0.422357	NA	21758
	ebi-a-GCST90012002	Osteoprotegerin levels	Weighted mode	7	-0.00808816	0.0320426	0.809142	NA	21758
	ebi-a-GCST90012004	Interleukin-1-receptor antagonist levels	Weighted median	4	0.0190472	0.0241828	0.430911	NA	21758
	ebi-a-GCST90012004	Interleukin-1-receptor antagonist levels	Weighted mode	4	0.0135618	0.0267266	0.646807	NA	21758
	ebi-a-GCST90012006	Cystatin-B levels	Weighted median	5	-0.0194939	0.0144083	0.176067	NA	21758
	ebi-a-GCST90012006	Cystatin-B levels	Weighted mode	5	-0.0181436	0.0149618	0.291979	NA	21758
	ebi-a-GCST90012007	Monocyte chemoattractant protein-1 levels	Weighted median	6	-0.0417707	0.0351909	0.235237	NA	21758
	ebi-a-GCST90012007	Monocyte chemoattractant protein-1 levels	Weighted mode	6	-0.0398529	0.0367815	0.328045	NA	21758
	ebi-a-GCST90012009	Galectin-3 levels	Weighted median	6	-0.0116506	0.01528	0.445778	NA	21758
	ebi-a-GCST90012009	Galectin-3 levels	Weighted mode	6	-0.0119608	0.0152166	0.467444	NA	21758
	ebi-a-GCST90012010	Proteinase-activated receptor 1 levels	Weighted median	3	-0.0352296	0.0438519	0.421758	NA	21758
	ebi-a-GCST90012010	Proteinase-activated receptor 1 levels	Weighted mode	3	-0.0201723	0.0507443	0.729393	NA	21758
	ebi-a-GCST90012011	TNF-related apoptosis-inducing ligand levels	Weighted median	7	-0.016728	0.0237332	0.480912	NA	21758
	ebi-a-GCST90012011	TNF-related apoptosis-inducing ligand levels	Weighted mode	7	-0.0118344	0.0339191	0.739082	NA	21758
	ebi-a-GCST90012012	kallikrein-11 levels	Weighted median	3	-0.0110863	0.0137782	0.421037	NA	21758
	ebi-a-GCST90012012	kallikrein-11 levels	Weighted mode	3	-0.0208274	0.0149715	0.298732	NA	21758
	ebi-a-GCST90012013	Angiopoietin-1 receptor levels	Weighted median	9	-0.039497	0.0157113	0.0119397	NA	21758
	ebi-a-GCST90012013	Angiopoietin-1 receptor levels	Weighted mode	9	-0.0241036	0.0136571	0.115579	NA	21758
	ebi-a-GCST90012014	Tissue factor levels	Weighted median	6	-0.0654873	0.024976	0.00874132	NA	21758
	ebi-a-GCST90012014	Tissue factor levels	Weighted mode	6	-0.053642	0.0384874	0.222168	NA	21758
	ebi-a-GCST90012015	Tumor necrosis factor receptor 1 levels	Weighted median	3	-0.101931	0.0693495	0.141612	NA	21758
	ebi-a-GCST90012015	Tumor necrosis factor receptor 1 levels	Weighted mode	3	-0.111407	0.0876234	0.331433	NA	21758
	ebi-a-GCST90012016	Platelet-derived growth factor subunit B levels	Weighted median	7	-0.0102962	0.0399813	0.796773	NA	21758
	ebi-a-GCST90012016	Platelet-derived growth factor subunit B levels	Weighted mode	7	0.00285015	0.0479328	0.954516	NA	21758
	ebi-a-GCST90012017	Interleukin-27 levels	Weighted median	11	0.00516285	0.0135267	0.7027	NA	21758
	ebi-a-GCST90012017	Interleukin-27 levels	Weighted mode	11	0.00720161	0.0132346	0.598261	NA	21758
	ebi-a-GCST90012020	Lectin-like oxidized LDL receptor 1 levels	Weighted median	5	-0.0147832	0.0449894	0.742463	NA	21758
	ebi-a-GCST90012020	Lectin-like oxidized LDL receptor 1 levels	Weighted mode	5	-0.0930647	0.0654156	0.22791	NA	21758
	ebi-a-GCST90012021	TNF-related apoptosis-inducing ligand receptor 2 levels	Weighted median	4	0.00965521	0.0207341	0.641454	NA	21758
	ebi-a-GCST90012021	TNF-related apoptosis-inducing ligand receptor 2 levels	Weighted mode	4	0.00867313	0.0198008	0.690993	NA	21758
	ebi-a-GCST90012022	Fibroblast growth factor 23 levels	Weighted median	6	-0.0563788	0.0495722	0.255409	NA	21758
	ebi-a-GCST90012022	Fibroblast growth factor 23 levels	Weighted mode	6	-0.0824423	0.0731215	0.310723	NA	21758
	ebi-a-GCST90012023	Stem cell factor levels	Weighted median	10	-0.0492916	0.0258187	0.0562433	NA	21758
	ebi-a-GCST90012023	Stem cell factor levels	Weighted mode	10	-0.0650816	0.0271639	0.0401681	NA	21758
	ebi-a-GCST90012024	Interleukin-18 levels	Weighted median	7	0.0150047	0.024145	0.53431	NA	21758
	ebi-a-GCST90012024	Interleukin-18 levels	Weighted mode	7	0.00863647	0.0260011	0.751067	NA	21758
	ebi-a-GCST90012025	Interleukin-6 receptor subunit alpha levels	Weighted median	7	-0.0110073	0.0154854	0.477198	NA	21758
	ebi-a-GCST90012025	Interleukin-6 receptor subunit alpha levels	Weighted mode	7	-0.0149615	0.0157986	0.380193	NA	21758
	ebi-a-GCST90012026	Tumor necrosis factor receptor 2 levels	Weighted median	5	0.0529043	0.0399794	0.18574	NA	21758
	ebi-a-GCST90012026	Tumor necrosis factor receptor 2 levels	Weighted mode	5	0.0548143	0.0411172	0.253351	NA	21758
	ebi-a-GCST90012027	Matrix metalloproteinase-3 levels	Weighted median	4	0.0338535	0.0170099	0.046566	NA	21758
	ebi-a-GCST90012027	Matrix metalloproteinase-3 levels	Weighted mode	4	0.0354521	0.0169549	0.12766	NA	21758
	ebi-a-GCST90012031	Myeloperoxidase levels	Weighted median	10	-0.0245176	0.032698	0.453364	NA	21758
	ebi-a-GCST90012031	Myeloperoxidase levels	Weighted mode	10	-0.0227393	0.0372005	0.556148	NA	21758
	ebi-a-GCST90012033	Matrix metalloproteinase-1 levels	Weighted median	6	-0.0336639	0.0158961	0.0341965	NA	21758
	ebi-a-GCST90012033	Matrix metalloproteinase-1 levels	Weighted mode	6	-0.039005	0.0174751	0.0759701	NA	21758
	ebi-a-GCST90012034	Resistin levels	Weighted median	11	0.000733601	0.0330785	0.982306	NA	21758
	ebi-a-GCST90012034	Resistin levels	Weighted mode	11	0.00675583	0.0374872	0.860582	NA	21758
	ebi-a-GCST90012035	Tumor necrosis factor receptor superfamily member 6 levels	Weighted median	4	-0.0300207	0.0244122	0.218794	NA	21758
	ebi-a-GCST90012035	Tumor necrosis factor receptor superfamily member 6 levels	Weighted mode	4	-0.0206504	0.0259118	0.483724	NA	21758
	ebi-a-GCST90012036	Pappalysin-1 levels	Weighted median	8	0.0380986	0.0189974	0.0449133	NA	21758
	ebi-a-GCST90012036	Pappalysin-1 levels	Weighted mode	8	0.041336	0.0183706	0.0591883	NA	21758
	ebi-a-GCST90012037	Pentraxin-related protein PTX3 levels	Weighted median	4	-0.00550379	0.017373	0.751393	NA	21758
	ebi-a-GCST90012037	Pentraxin-related protein PTX3 levels	Weighted mode	4	-0.0316765	0.0180857	0.178161	NA	21758
	ebi-a-GCST90012038	Renin levels	Weighted median	4	-0.0703297	0.0472572	0.13669	NA	21758
	ebi-a-GCST90012038	Renin levels	Weighted mode	4	-0.0695778	0.0465649	0.231978	NA	21758
	ebi-a-GCST90012039	Chitinase-3-like protein 1 levels	Weighted median	6	0.00472074	0.0168324	0.779128	NA	21758
	ebi-a-GCST90012039	Chitinase-3-like protein 1 levels	Weighted mode	6	0.00292609	0.0177858	0.875767	NA	21758
	ebi-a-GCST90012040	ST2 protein levels	Weighted median	8	-0.016718	0.015261	0.273308	NA	21758
	ebi-a-GCST90012040	ST2 protein levels	Weighted mode	8	-0.0105516	0.0142774	0.48392	NA	21758
	ebi-a-GCST90012041	Kidney injury molecule 1 levels	Weighted median	12	0.00107896	0.014312	0.939906	NA	21758
	ebi-a-GCST90012041	Kidney injury molecule 1 levels	Weighted mode	12	0.00273306	0.0139961	0.848739	NA	21758
	ebi-a-GCST90012043	Membrane-bound aminopeptidase P levels	Weighted median	3	0.0554694	0.0289417	0.0552902	NA	21758
	ebi-a-GCST90012043	Membrane-bound aminopeptidase P levels	Weighted mode	3	0.014549	0.0313067	0.687814	NA	21758
	ebi-a-GCST90012044	TNF-related activation-induced cytokine levels	Weighted median	6	-0.00462184	0.0343013	0.892815	NA	21758
	ebi-a-GCST90012044	TNF-related activation-induced cytokine levels	Weighted mode	6	0.0658715	0.0830869	0.463833	NA	21758
	ebi-a-GCST90012046	P-selectin glycoprotein ligand 1 levels	Weighted median	5	0.0720048	0.0533041	0.17675	NA	21758
	ebi-a-GCST90012046	P-selectin glycoprotein ligand 1 levels	Weighted mode	5	0.0684576	0.0618736	0.330609	NA	21758
	ebi-a-GCST90012048	Thrombomodulin levels	Weighted median	5	0.0280797	0.0188594	0.136514	NA	21758
	ebi-a-GCST90012048	Thrombomodulin levels	Weighted mode	5	0.0258728	0.0205657	0.276803	NA	21758
	ebi-a-GCST90012049	Pro-interleukin-16 levels	Weighted median	6	0.0213925	0.0152992	0.162032	NA	21758
	ebi-a-GCST90012049	Pro-interleukin-16 levels	Weighted mode	6	0.0199449	0.0152311	0.247312	NA	21758
	ebi-a-GCST90012050	Matrix metalloproteinase-10 levels	Weighted median	5	-0.00465812	0.0173583	0.788429	NA	21758
	ebi-a-GCST90012050	Matrix metalloproteinase-10 levels	Weighted mode	5	-0.00793662	0.0182522	0.686116	NA	21758
	ebi-a-GCST90012051	Urokinase plasminogen activator surface receptor levels	Weighted median	5	0.0180863	0.0399518	0.650762	NA	21758
	ebi-a-GCST90012051	Urokinase plasminogen activator surface receptor levels	Weighted mode	5	0.013336	0.0419042	0.766219	NA	21758
	ebi-a-GCST90012052	C-C motif chemokine 4 levels	Weighted median	6	-0.0107466	0.0144779	0.457921	NA	21758
	ebi-a-GCST90012052	C-C motif chemokine 4 levels	Weighted mode	6	-0.00871484	0.0133578	0.542934	NA	21758
	ebi-a-GCST90012053	Cathepsin D levels	Weighted median	7	0.034847	0.0212552	0.101119	NA	21758
	ebi-a-GCST90012053	Cathepsin D levels	Weighted mode	7	0.0252224	0.0228334	0.311638	NA	21758
	ebi-a-GCST90012054	Receptor for advanced glycosylation end products levels	Weighted median	6	-0.0453079	0.0363881	0.213084	NA	21758
	ebi-a-GCST90012054	Receptor for advanced glycosylation end products levels	Weighted mode	6	-0.0418128	0.0422948	0.368253	NA	21758
	ebi-a-GCST90012055	C-C motif chemokine 3 levels	Weighted median	6	-0.00626939	0.0175626	0.721112	NA	21758
	ebi-a-GCST90012055	C-C motif chemokine 3 levels	Weighted mode	6	-0.00561412	0.0165508	0.748237	NA	21758
	ebi-a-GCST90012056	Matrix metalloproteinase-7 levels	Weighted median	3	0.0352974	0.0213635	0.0984872	NA	21758
	ebi-a-GCST90012056	Matrix metalloproteinase-7 levels	Weighted mode	3	0.0379362	0.0235798	0.248924	NA	21758
	ebi-a-GCST90012057	C-X-C motif chemokine 6 levels	Weighted median	4	0.00981344	0.0136478	0.47211	NA	21758
	ebi-a-GCST90012057	C-X-C motif chemokine 6 levels	Weighted mode	4	0.00980385	0.0136583	0.52473	NA	21758
	ebi-a-GCST90012059	C-X-C motif chemokine 16 levels	Weighted median	11	0.00901709	0.0335031	0.78782	NA	21758
	ebi-a-GCST90012059	C-X-C motif chemokine 16 levels	Weighted mode	11	-0.0166171	0.0414463	0.696904	NA	21758
	ebi-a-GCST90012060	Dickkopf-related protein 1 levels	Weighted median	8	0.0332967	0.0330065	0.313075	NA	21758
	ebi-a-GCST90012060	Dickkopf-related protein 1 levels	Weighted mode	8	0.043244	0.0412649	0.329487	NA	21758
	ebi-a-GCST90012062	Galanin peptide levels	Weighted median	5	0.0528661	0.0260284	0.042246	NA	21758
	ebi-a-GCST90012062	Galanin peptide levels	Weighted mode	5	0.056463	0.0327868	0.160151	NA	21758
	ebi-a-GCST90012063	Agouti-related protein levels	Weighted median	3	0.00586568	0.0681031	0.931364	NA	21758
	ebi-a-GCST90012063	Agouti-related protein levels	Weighted mode	3	0.00156164	0.0927019	0.988089	NA	21758
	ebi-a-GCST90012064	Protein S100-A12 levels	Weighted median	3	-0.0480192	0.0226284	0.0338313	NA	21758
	ebi-a-GCST90012064	Protein S100-A12 levels	Weighted mode	3	-0.0468251	0.0240547	0.190967	NA	21758
	ebi-a-GCST90012065	Tumor necrosis factor receptor superfamily member 5 levels	Weighted median	3	0.0368688	0.0148505	0.0130401	NA	21758
	ebi-a-GCST90012065	Tumor necrosis factor receptor superfamily member 5 levels	Weighted mode	3	0.0377592	0.0160149	0.142437	NA	21758
	ebi-a-GCST90012067	Proheparin-binding EGF-like growth factor levels	Weighted median	5	-0.124761	0.0402698	0.00194755	NA	21758
	ebi-a-GCST90012067	Proheparin-binding EGF-like growth factor levels	Weighted mode	5	-0.133662	0.0452886	0.041914	NA	21758
	ebi-a-GCST90012069	vascular endothelial growth factor D levels	Weighted median	4	-0.0206096	0.0293668	0.482805	NA	21758
	ebi-a-GCST90012069	vascular endothelial growth factor D levels	Weighted mode	4	0.0139136	0.0295633	0.670004	NA	21758
	ebi-a-GCST90012070	Matrix metalloproteinase-12 levels	Weighted median	7	0.0149531	0.014503	0.302525	NA	21758
	ebi-a-GCST90012070	Matrix metalloproteinase-12 levels	Weighted mode	7	0.0162488	0.015021	0.320916	NA	21758
	ebi-a-GCST90012073	Cathepsin L1 levels	Weighted median	10	0.0388332	0.0261529	0.137583	NA	21758
	ebi-a-GCST90012073	Cathepsin L1 levels	Weighted mode	10	0.0438418	0.0331594	0.218732	NA	21758
	ebi-a-GCST90012074	CX3CL1 levels	Weighted median	5	0.0263321	0.0291947	0.367086	NA	21758
	ebi-a-GCST90012074	CX3CL1 levels	Weighted mode	5	0.0218833	0.032946	0.542882	NA	21758
	ebi-a-GCST90012078	Ovarian cancer-related tumor marker CA 125 levels	Weighted median	4	-0.00754605	0.0142379	0.596113	NA	21758
	ebi-a-GCST90012078	Ovarian cancer-related tumor marker CA 125 levels	Weighted mode	4	-0.00692043	0.015745	0.690012	NA	21758
	ebi-a-GCST90012080	Follistatin levels	Weighted median	4	-0.0763088	0.032419	0.0185811	NA	21758
	ebi-a-GCST90012080	Follistatin levels	Weighted mode	4	-0.0763888	0.0381605	0.139086	NA	21758
	ebi-a-GCST90012081	Platelet endothelial cell adhesion molecule levels	Weighted median	3	-0.0316531	0.0274374	0.248645	NA	21758
	ebi-a-GCST90012081	Platelet endothelial cell adhesion molecule levels	Weighted mode	3	-0.0336859	0.0302582	0.381453	NA	21758
	ebi-a-GCST90012104	Bioavailable testosterone levels	Weighted median	101	0.0317806	0.0734474	0.665234	NA	382988
	ebi-a-GCST90012104	Bioavailable testosterone levels	Weighted mode	101	0.00604625	0.0762524	0.936958	NA	382988
	ebi-a-GCST90012105	Estradiol levels	Weighted median	10	-0.786985	0.480223	0.101257	NA	206927
	ebi-a-GCST90012105	Estradiol levels	Weighted mode	10	-1.20894	0.588058	0.0699517	NA	206927
	ebi-a-GCST90012110	Sex hormone-binding globulin levels adjusted for BMI	Weighted median	403	-0.216759	0.0581912	0.000195361	NA	368929
	ebi-a-GCST90012110	Sex hormone-binding globulin levels adjusted for BMI	Weighted mode	403	-0.223145	0.0755433	0.00332258	NA	368929
	ebi-a-GCST90012111	Sex hormone-binding globulin levels	Weighted median	340	-0.206543	0.0627535	0.000997131	NA	370125
	ebi-a-GCST90012111	Sex hormone-binding globulin levels	Weighted mode	340	-0.27009	0.0816486	0.00104062	NA	370125
	ebi-a-GCST90012114	Total testosterone levels	Weighted median	163	0.326532	0.0801603	4.63139e-05	NA	425097
	ebi-a-GCST90012114	Total testosterone levels	Weighted mode	163	0.243813	0.0962751	0.0122774	NA	425097
	ebi-a-GCST90013405	Liver enzyme levels (alanine transaminase)	Weighted median	222	0.0168702	0.247586	0.945675	NA	437267
	ebi-a-GCST90013405	Liver enzyme levels (alanine transaminase)	Weighted mode	222	-0.0819238	0.309822	0.791701	NA	437267
	ebi-a-GCST90013422	Ultradistal forearm bone mineral density	Weighted median	12	0.00231431	0.0289603	0.936306	NA	21907
	ebi-a-GCST90013422	Ultradistal forearm bone mineral density	Weighted mode	12	0.00707338	0.0325611	0.832003	NA	21907
	ebi-a-GCST90014242	Peak expiratory flow x sex interaction	Weighted median	3	-0.0799929	0.146654	0.585441	NA	303612
	ebi-a-GCST90014242	Peak expiratory flow x sex interaction	Weighted mode	3	-0.111033	0.174695	0.590072	NA	303612
	ebi-a-GCST90014266	Retinal nerve fibre layer (RNFL) thickness	Weighted median	24	-0.00320932	0.00716539	0.654231	NA	31434
	ebi-a-GCST90014266	Retinal nerve fibre layer (RNFL) thickness	Weighted mode	24	-0.00402635	0.0103944	0.702052	NA	31434
	ebi-a-GCST90014267	Ganglion cell inner plexiform layer (GCIPL) thickness	Weighted median	21	0.00316876	0.00581322	0.585688	NA	31434
	ebi-a-GCST90014267	Ganglion cell inner plexiform layer (GCIPL) thickness	Weighted mode	21	-0.00108169	0.008404	0.898872	NA	31434
	ebi-a-GCST90014288	DNA methylation GrimAge acceleration	Weighted median	3	-0.0293106	0.0243887	0.229436	NA	34467
	ebi-a-GCST90014288	DNA methylation GrimAge acceleration	Weighted mode	3	-0.0247137	0.0281058	0.471978	NA	34467
	ebi-a-GCST90014289	DNA methylation Hannum age acceleration	Weighted median	9	0.0210149	0.0155494	0.176536	NA	34449
	ebi-a-GCST90014289	DNA methylation Hannum age acceleration	Weighted mode	9	0.0255183	0.0164539	0.159524	NA	34449
	ebi-a-GCST90014290	Intrinsic epigenetic age acceleration	Weighted median	20	-0.00598741	0.00973337	0.53846	NA	34461
	ebi-a-GCST90014290	Intrinsic epigenetic age acceleration	Weighted mode	20	-0.00164249	0.0185762	0.930469	NA	34461
	ebi-a-GCST90014291	DNA methylation-estimated plasminogen activator inhibitor-1 levels	Weighted median	4	-8.84357e-06	1.61985e-05	0.585099	NA	34448
	ebi-a-GCST90014291	DNA methylation-estimated plasminogen activator inhibitor-1 levels	Weighted mode	4	-6.81406e-06	1.88608e-05	0.741834	NA	34448
	ebi-a-GCST90014292	DNA methylation PhenoAge acceleration	Weighted median	11	-0.00602261	0.00980446	0.539035	NA	34463
	ebi-a-GCST90014292	DNA methylation PhenoAge acceleration	Weighted mode	11	-0.00659216	0.0141562	0.651427	NA	34463
	ebi-a-GCST90016666	Liver volume	Weighted median	10	0.00908445	0.0601112	0.879875	NA	32860
	ebi-a-GCST90016666	Liver volume	Weighted mode	10	-0.0486455	0.0636867	0.464524	NA	32860
	ebi-a-GCST90016667	Spleen volume	Weighted median	30	-0.145421	0.0359886	5.32835e-05	NA	32860
	ebi-a-GCST90016667	Spleen volume	Weighted mode	30	-0.188548	0.0375585	2.3988e-05	NA	32860
	ebi-a-GCST90016668	Lung volume	Weighted median	7	-0.00870393	0.0802584	0.91364	NA	32860
	ebi-a-GCST90016668	Lung volume	Weighted mode	7	-0.0312988	0.0919112	0.745062	NA	32860
	ebi-a-GCST90016669	Pancreas volume	Weighted median	13	-0.114557	0.0599396	0.0559778	NA	31758
	ebi-a-GCST90016669	Pancreas volume	Weighted mode	13	-0.12347	0.0969477	0.226931	NA	31758
	ebi-a-GCST90016670	Kidney volume	Weighted median	10	0.130591	0.06776	0.0539483	NA	32860
	ebi-a-GCST90016670	Kidney volume	Weighted mode	10	0.163062	0.0826473	0.0799575	NA	32860
	ebi-a-GCST90016671	Visceral adipose tissue volume	Weighted median	4	0.0744461	0.100103	0.457061	NA	32860
	ebi-a-GCST90016671	Visceral adipose tissue volume	Weighted mode	4	0.172304	0.152099	0.339634	NA	32860
	ebi-a-GCST90016673	Percent liver fat	Weighted median	9	0.0217974	0.0268401	0.416723	NA	32858
	ebi-a-GCST90016673	Percent liver fat	Weighted mode	9	0.0252064	0.0272654	0.382274	NA	32858
	ebi-a-GCST90016674	Liver iron content	Weighted median	8	-0.0175061	0.0214092	0.413533	NA	32858
	ebi-a-GCST90016674	Liver iron content	Weighted mode	8	-0.0143391	0.0234762	0.560636	NA	32858
	ebi-a-GCST90016675	Pancreas fat	Weighted median	8	0.0388639	0.0674991	0.564771	NA	25617
	ebi-a-GCST90016675	Pancreas fat	Weighted mode	8	0.0441898	0.122851	0.729676	NA	25617
	ebi-a-GCST90020053	Frailty index	Weighted median	14	0.132492	0.128794	0.303613	NA	175226
	ebi-a-GCST90020053	Frailty index	Weighted mode	14	0.0158758	0.229748	0.945961	NA	175226
	hormone measurement, progesterone measurement PMID:26014426	Hormone measurement, progesterone measurement	Weighted median	3	0.121035	0.0372969	0.00117383	Males and Females	2913
	hormone measurement, progesterone measurement PMID:26014426	Hormone measurement, progesterone measurement	Weighted mode	3	0.122916	0.04381	0.107026	Males and Females	2913
	ieu-a-1011	Years of schooling	Weighted median	22	-0.10705	0.104284	0.304642	Females	162028
	ieu-a-1011	Years of schooling	Weighted mode	22	-0.161409	0.205591	0.441165	Females	162028
	ieu-a-1047	Putamen volume	Weighted median	4	0.000125045	8.26322e-05	0.130212	Males and Females	13145
	ieu-a-1047	Putamen volume	Weighted mode	4	0.000120294	9.81271e-05	0.307691	Males and Females	13145
	ieu-a-1239	Years of schooling	Weighted median	283	-0.129448	0.050467	0.0103177	Males and Females	766345
	ieu-a-1239	Years of schooling	Weighted mode	283	-0.160597	0.173252	0.354743	Males and Females	766345
	ieu-a-1283	Alcohol consumption	Weighted median	4	-0.0936685	0.191451	0.62466	Males and Females	112176
	ieu-a-1283	Alcohol consumption	Weighted mode	4	-0.300386	0.275074	0.354674	Males and Females	112176
	ieu-a-51	Hip circumference	Weighted median	15	-0.380913	0.0890519	1.8907e-05	Females	127908
	ieu-a-51	Hip circumference	Weighted mode	15	-0.47426	0.114079	0.000967709	Females	127908
	ieu-a-63	Waist circumference	Weighted median	15	-0.380913	0.0889883	1.86493e-05	Females	127908
	ieu-a-63	Waist circumference	Weighted mode	15	-0.47426	0.11301	0.000896387	Females	127908
	ieu-a-73	Waist-to-hip ratio	Weighted median	22	0.167019	0.100041	0.0950169	Males and Females	212094
	ieu-a-73	Waist-to-hip ratio	Weighted mode	22	0.277267	0.143375	0.0667215	Males and Females	212094
	ieu-a-75	Waist-to-hip ratio	Weighted median	17	-0.100904	0.0919607	0.272533	Females	117976
	ieu-a-75	Waist-to-hip ratio	Weighted mode	17	0.15808	0.25259	0.540249	Females	117976
	ieu-a-974	Body mass index	Weighted median	29	-0.161062	0.0603203	0.00758252	Females	171575
	ieu-a-974	Body mass index	Weighted mode	29	-0.263935	0.11969	0.0358236	Females	171575
	ieu-a-999	Body fat	Weighted median	9	-0.0306779	0.109266	0.778891	Males and Females	100705
	ieu-a-999	Body fat	Weighted mode	9	0.0614643	0.132617	0.655373	Males and Females	100705
	ieu-b-24	Age Of Smoking Initiation	Weighted median	7	-0.286988	0.173447	0.0980025	Males and Females	257349
	ieu-b-24	Age Of Smoking Initiation	Weighted mode	7	-0.231278	0.230756	0.35491	Males and Females	257349
	ieu-b-25	Cigarettes per Day	Weighted median	21	-0.0761755	0.0519339	0.142437	Males and Females	225752
	ieu-b-25	Cigarettes per Day	Weighted mode	21	-0.0786937	0.0579668	0.189724	Males and Females	225752
	ieu-b-29	basophil cell count	Weighted median	179	-0.0435758	0.040146	0.27773	Males and Females	473992
	ieu-b-29	basophil cell count	Weighted mode	179	-0.0787849	0.043696	0.0730763	Males and Females	473992
	ieu-b-30	white blood cell count	Weighted median	437	0.00937822	0.0273413	0.731594	Males and Females	562241
	ieu-b-30	white blood cell count	Weighted mode	437	-0.0264331	0.0392273	0.500768	Males and Females	562241
	ieu-b-31	monocyte cell count	Weighted median	454	-0.0195954	0.0234394	0.403153	Males and Females	521592
	ieu-b-31	monocyte cell count	Weighted mode	454	-0.0168518	0.0222834	0.449895	Males and Females	521592
	ieu-b-32	lymphocyte cell count	Weighted median	449	0.0535912	0.0273311	0.0499012	Males and Females	521924
	ieu-b-32	lymphocyte cell count	Weighted mode	449	0.0744001	0.0381653	0.0518691	Males and Females	521924
	ieu-b-33	eosinophil cell count	Weighted median	404	-0.0273708	0.0262534	0.297151	Males and Females	474227
	ieu-b-33	eosinophil cell count	Weighted mode	404	-0.0300934	0.0352436	0.393684	Males and Females	474227
	ieu-b-34	neutrophil cell count	Weighted median	380	-0.044156	0.0300808	0.142127	Males and Females	519287
	ieu-b-34	neutrophil cell count	Weighted mode	380	-0.0346221	0.0338498	0.307048	Males and Females	519287
	ieu-b-35	C-Reactive protein level	Weighted median	49	0.0319685	0.0298551	0.284264	Males and Females	204402
	ieu-b-35	C-Reactive protein level	Weighted mode	49	0.0557067	0.0245452	0.027766	Males and Females	204402
	ieu-b-38	systolic blood pressure	Weighted median	415	0.000290855	0.00201502	0.885229	Males and Females	679432
	ieu-b-38	systolic blood pressure	Weighted mode	415	0.00119813	0.00375511	0.749837	Males and Females	679432
	ieu-b-39	diastolic blood pressure	Weighted median	413	-0.00311222	0.00358752	0.385661	Males and Females	745357
	ieu-b-39	diastolic blood pressure	Weighted mode	413	0.000136028	0.00708983	0.984702	Males and Females	745357
	ieu-b-40	body mass index	Weighted median	439	-0.0675946	0.0370732	0.0682619	Males and Females	789125
	ieu-b-40	body mass index	Weighted mode	439	0.0733908	0.160043	0.646771	Males and Females	789125
	ieu-b-4879	telomere length	Weighted median	128	0.136646	0.0439546	0.00187844	Males and Females	472174
	ieu-b-4879	telomere length	Weighted mode	128	0.12771	0.0476006	0.00826906	Males and Females	472174
	ieu-b-73	Alcoholic drinks per week	Weighted median	30	-0.112067	0.0816094	0.169687	Males and Females	532042
	ieu-b-73	Alcoholic drinks per week	Weighted mode	30	-0.121281	0.0787879	0.134563	Males and Females	532042
	iron biomarker measurement, serum iron measurement PMID:25352340	Iron biomarker measurement, serum iron measurement	Weighted median	3	0.000614537	0.037434	0.986902	Males and Females	48972
	iron biomarker measurement, serum iron measurement PMID:25352340	Iron biomarker measurement, serum iron measurement	Weighted mode	3	-0.0146736	0.0407755	0.753398	Males and Females	48972
	low density lipoprotein cholesterol measurement PMID:24097068	Low density lipoprotein cholesterol measurement	Weighted median	30	-0.0210742	0.0545511	0.699259	Males and Females	93982
	low density lipoprotein cholesterol measurement PMID:24097068	Low density lipoprotein cholesterol measurement	Weighted mode	30	-0.0471538	0.0849872	0.583263	Males and Females	93982
	met-a-304	Tryptophan	Weighted median	18	0.411848	0.403665	0.307599	Males and Females	5592
	met-a-304	Tryptophan	Weighted mode	18	0.0958162	0.712623	0.894621	Males and Females	5592
	met-a-316	Uridine	Weighted median	3	-0.592678	0.392922	0.131456	Males and Females	7354
	met-a-316	Uridine	Weighted mode	3	-0.632055	0.500727	0.334106	Males and Females	7354
	met-a-355	Proline	Weighted median	3	-0.0486951	0.16981	0.774294	Males and Females	7367
	met-a-355	Proline	Weighted mode	3	0.0166085	0.191024	0.938637	Males and Females	7367
	met-a-356	Citrulline	Weighted median	4	-0.329316	0.367372	0.370034	Males and Females	7325
	met-a-356	Citrulline	Weighted mode	4	-0.470479	0.488283	0.406355	Males and Females	7325
	met-a-360	Gamma-glutamyltyrosine	Weighted median	5	0.677654	0.428581	0.113842	Males and Females	7037
	met-a-360	Gamma-glutamyltyrosine	Weighted mode	5	0.703431	0.613736	0.31564	Males and Females	7037
	met-a-373	X-03094	Weighted median	4	-0.162996	0.259426	0.529809	Males and Females	7356
	met-a-373	X-03094	Weighted mode	4	0.0709204	0.347311	0.851267	Males and Females	7356
	met-a-375	Kynurenine	Weighted median	3	-0.0104611	0.19046	0.956198	Males and Females	7368
	met-a-375	Kynurenine	Weighted mode	3	-0.0550862	0.195402	0.804505	Males and Females	7368
	met-a-379	Carnitine	Weighted median	17	0.436816	0.274635	0.111714	Males and Females	7349
	met-a-379	Carnitine	Weighted mode	17	0.493749	0.286965	0.104603	Males and Females	7349
	met-a-383	3-methyl-2-oxovalerate	Weighted median	3	0.210387	0.402801	0.601456	Males and Females	7331
	met-a-383	3-methyl-2-oxovalerate	Weighted mode	3	0.738347	0.452315	0.244194	Males and Females	7331
	met-a-419	1,5-anhydroglucitol (1,5-AG)	Weighted median	3	0.216088	0.175914	0.219306	Males and Females	7301
	met-a-419	1,5-anhydroglucitol (1,5-AG)	Weighted mode	3	0.258337	0.199501	0.324687	Males and Females	7301
	met-a-444	X-10510	Weighted median	3	0.39476	0.175621	0.0245895	Males and Females	7347
	met-a-444	X-10510	Weighted mode	3	0.478357	0.19941	0.138556	Males and Females	7347
	met-a-460	Androsterone sulfate	Weighted median	3	0.0159143	0.0320786	0.619821	Males and Females	7338
	met-a-460	Androsterone sulfate	Weighted mode	3	0.0747838	0.0372893	0.182756	Males and Females	7338
	met-a-467	Hexanoylcarnitine	Weighted median	4	0.0886397	0.0887735	0.31804	Males and Females	7340
	met-a-467	Hexanoylcarnitine	Weighted mode	4	0.0899631	0.0945889	0.411722	Males and Females	7340
	met-a-476	Butyrylcarnitine	Weighted median	3	0.140694	0.200155	0.482104	Males and Females	7349
	met-a-476	Butyrylcarnitine	Weighted mode	3	0.221289	0.197262	0.378543	Males and Females	7349
	met-a-479	Propionylcarnitine	Weighted median	4	0.342976	0.238757	0.150859	Males and Females	7364
	met-a-479	Propionylcarnitine	Weighted mode	4	0.331753	0.237036	0.256118	Males and Females	7364
	met-a-500	3-dehydrocarnitine*	Weighted median	3	-0.736252	0.20507	0.000330362	Males and Females	7361
	met-a-500	3-dehydrocarnitine*	Weighted mode	3	-0.735231	0.239912	0.092017	Males and Females	7361
	met-a-505	X-03056--N-[3-(2-Oxopyrrolidin-1-yl)propyl]acetamide	Weighted median	4	0.0694673	0.131816	0.598191	Males and Females	7363
	met-a-505	X-03056--N-[3-(2-Oxopyrrolidin-1-yl)propyl]acetamide	Weighted mode	4	0.091323	0.165965	0.620466	Males and Females	7363
	met-a-513	X-11440	Weighted median	3	-0.147833	0.0482933	0.00220482	Males and Females	7250
	met-a-513	X-11440	Weighted mode	3	-0.150867	0.0483499	0.0891816	Males and Females	7250
	met-a-517	X-11445--5-alpha-pregnan-3beta,20alpha-disulfate	Weighted median	4	-0.0294045	0.0743145	0.692344	Males and Females	2537
	met-a-517	X-11445--5-alpha-pregnan-3beta,20alpha-disulfate	Weighted mode	4	-0.0134891	0.0831644	0.881459	Males and Females	2537
	met-a-519	X-11469	Weighted median	3	0.18116	0.102707	0.0777561	Males and Females	7330
	met-a-519	X-11469	Weighted mode	3	0.199604	0.122797	0.245567	Males and Females	7330
	met-a-536	X-11593--O-methylascorbate*	Weighted median	6	-8.25263e-05	0.11717	0.999438	Males and Females	7344
	met-a-536	X-11593--O-methylascorbate*	Weighted mode	6	-0.00889336	0.114	0.940844	Males and Females	7344
	met-a-542	X-11792	Weighted median	3	-0.0562592	0.051071	0.27064	Males and Females	2391
	met-a-542	X-11792	Weighted mode	3	-0.0882768	0.068404	0.325935	Males and Females	2391
	met-a-558	1-arachidonoylglycerophosphocholine*	Weighted median	3	0.129043	0.108099	0.232577	Males and Females	7063
	met-a-558	1-arachidonoylglycerophosphocholine*	Weighted mode	3	0.135365	0.11356	0.355517	Males and Females	7063
	met-a-570	X-12063	Weighted median	6	0.00405311	0.0441263	0.926815	Males and Females	6797
	met-a-570	X-12063	Weighted mode	6	0.0113638	0.0420092	0.79758	Males and Females	6797
	met-a-578	Erythronate*	Weighted median	3	0.444117	0.427154	0.298473	Males and Females	7307
	met-a-578	Erythronate*	Weighted mode	3	0.705384	0.44333	0.252567	Males and Females	7307
	met-a-580	X-12092	Weighted median	5	0.00222517	0.024901	0.928795	Males and Females	7089
	met-a-580	X-12092	Weighted mode	5	0.00641303	0.0271541	0.8249	Males and Females	7089
	met-a-596	X-12244--N-acetylcarnosine	Weighted median	3	-0.145735	0.227193	0.521226	Males and Females	6279
	met-a-596	X-12244--N-acetylcarnosine	Weighted mode	3	-0.0792346	0.29594	0.813984	Males and Females	6279
	met-a-615	Octanoylcarnitine	Weighted median	3	0.0529251	0.0750545	0.480713	Males and Females	7345
	met-a-615	Octanoylcarnitine	Weighted mode	3	0.0512606	0.0840531	0.604015	Males and Females	7345
	met-a-616	Alpha-hydroxyisovalerate	Weighted median	3	0.142069	0.139331	0.307895	Males and Females	7222
	met-a-616	Alpha-hydroxyisovalerate	Weighted mode	3	0.126237	0.14834	0.484403	Males and Females	7222
	met-a-618	Decanoylcarnitine	Weighted median	3	0.0590232	0.0880019	0.502409	Males and Females	7320
	met-a-618	Decanoylcarnitine	Weighted mode	3	0.0570336	0.101437	0.630552	Males and Females	7320
	met-a-629	X-12510--2-aminooctanoic acid	Weighted median	3	0.121208	0.0627193	0.0532926	Males and Females	7132
	met-a-629	X-12510--2-aminooctanoic acid	Weighted mode	3	0.11051	0.0669012	0.24037	Males and Females	7132
	met-a-634	1-arachidonoylglycerophosphoinositol*	Weighted median	3	0.464117	0.210996	0.0278319	Males and Females	7351
	met-a-634	1-arachidonoylglycerophosphoinositol*	Weighted mode	3	0.474942	0.271366	0.222188	Males and Females	7351
	met-a-652	Isovalerylcarnitine	Weighted median	3	-0.416984	0.172544	0.0156623	Males and Females	7344
	met-a-652	Isovalerylcarnitine	Weighted mode	3	-0.148483	0.344744	0.708658	Males and Females	7344
	met-a-656	Bradykinin, des-arg(9)	Weighted median	3	-0.0298498	0.0325407	0.358982	Males and Females	4452
	met-a-656	Bradykinin, des-arg(9)	Weighted mode	3	-0.0252801	0.0414431	0.60394	Males and Females	4452
	met-a-661	X-12798	Weighted median	3	-0.0790403	0.054541	0.147284	Males and Females	7119
	met-a-661	X-12798	Weighted mode	3	-0.0771211	0.054887	0.295186	Males and Females	7119
	met-a-665	X-12844	Weighted median	3	0.322763	0.205229	0.11579	Males and Females	7322
	met-a-665	X-12844	Weighted mode	3	0.355565	0.228219	0.259552	Males and Females	7322
	met-a-667	X-12850	Weighted median	3	-0.133048	0.0844262	0.115047	Males and Females	1212
	met-a-667	X-12850	Weighted mode	3	0.0659238	0.094256	0.556693	Males and Females	1212
	met-a-682	1-arachidonoylglycerophosphoethanolamine*	Weighted median	3	0.213399	0.150058	0.154995	Males and Females	7350
	met-a-682	1-arachidonoylglycerophosphoethanolamine*	Weighted mode	3	0.212619	0.167134	0.331223	Males and Females	7350
	met-a-699	Glutaroyl carnitine	Weighted median	7	-0.0294113	0.144066	0.838235	Males and Females	7256
	met-a-699	Glutaroyl carnitine	Weighted mode	7	0.107507	0.303294	0.735116	Males and Females	7256
	met-a-742	Succinylcarnitine	Weighted median	6	-0.0809601	0.15067	0.591036	Males and Females	6552
	met-a-742	Succinylcarnitine	Weighted mode	6	-0.0708044	0.16503	0.685752	Males and Females	6552
	met-a-746	5alpha-androstan-3beta,17beta-diol disulfate	Weighted median	3	0.131027	0.068207	0.05473	Males and Females	6934
	met-a-746	5alpha-androstan-3beta,17beta-diol disulfate	Weighted mode	3	0.140459	0.0677806	0.174015	Males and Females	6934
	met-b-159	CD123 on 11c+123+DC	Weighted median	6	-0.0010557	0.0303436	0.972246	Females	419
	met-b-159	CD123 on 11c+123+DC	Weighted mode	6	0.0273747	0.0554957	0.642717	Females	419
	met-c-840	Alanine	Weighted median	3	-0.0388632	0.0507123	0.44347	Males and Females	22569
	met-c-840	Alanine	Weighted mode	3	-0.0685253	0.054162	0.333251	Males and Females	22569
	met-c-842	Apolipoprotein A-I	Weighted median	10	0.0324201	0.0270996	0.231567	Males and Females	18400
	met-c-842	Apolipoprotein A-I	Weighted mode	10	0.0446294	0.0273371	0.136997	Males and Females	18400
	met-c-852	22:6, docosahexaenoic acid	Weighted median	5	0.0120177	0.0489247	0.805963	Males and Females	13498
	met-c-852	22:6, docosahexaenoic acid	Weighted mode	5	0.0360751	0.0711202	0.638673	Males and Females	13498
	met-c-855	Omega-3 fatty acids	Weighted median	5	-0.106687	0.0434639	0.0141033	Males and Females	13544
	met-c-855	Omega-3 fatty acids	Weighted mode	5	-0.111759	0.0538732	0.106687	Males and Females	13544
	met-c-856	Omega-6 fatty acids	Weighted median	13	0.00434268	0.0298561	0.884353	Males and Females	13502
	met-c-856	Omega-6 fatty acids	Weighted mode	13	0.0086266	0.0428355	0.843768	Males and Females	13502
	met-c-857	Omega-7, omega-9 and saturated fatty acids	Weighted median	6	-0.0340815	0.0360605	0.344597	Males and Females	13506
	met-c-857	Omega-7, omega-9 and saturated fatty acids	Weighted mode	6	-0.0503443	0.0520063	0.377484	Males and Females	13506
	met-c-858	Free cholesterol	Weighted median	14	0.0128194	0.024385	0.599091	Males and Females	13497
	met-c-858	Free cholesterol	Weighted mode	14	0.0209451	0.0282549	0.471698	Males and Females	13497
	met-c-860	Glutamine	Weighted median	3	0.0437266	0.0940863	0.642111	Males and Females	24167
	met-c-860	Glutamine	Weighted mode	3	0.100478	0.0904498	0.382283	Males and Females	24167
	met-c-862	Glycoproteins	Weighted median	11	0.01935	0.0135123	0.152135	Males and Females	18726
	met-c-862	Glycoproteins	Weighted mode	11	0.0179924	0.0137862	0.221089	Males and Females	18726
	met-c-863	Glycoprotein acetyls	Weighted median	8	-0.0399659	0.0457261	0.382103	Males and Females	19270
	met-c-863	Glycoprotein acetyls	Weighted mode	8	-0.0174132	0.0462632	0.717772	Males and Females	19270
	met-c-893	18:2, linoleic acid (LA)	Weighted median	15	-0.00290868	0.0253158	0.908528	Males and Females	13523
	met-c-893	18:2, linoleic acid (LA)	Weighted mode	15	0.000442085	0.0342924	0.989896	Males and Females	13523
	met-c-897	Leucine	Weighted median	3	0.003885	0.0514661	0.939828	Males and Females	22500
	met-c-897	Leucine	Weighted mode	3	0.0950833	0.0562287	0.232904	Males and Females	22500
	met-c-916	Mono-unsaturated fatty acids	Weighted median	6	-0.0427668	0.0342725	0.212088	Males and Females	13535
	met-c-916	Mono-unsaturated fatty acids	Weighted mode	6	-0.0150663	0.050743	0.778471	Males and Females	13535
	met-c-917	Other polyunsaturated fatty acids than 18:2	Weighted median	11	0.0161368	0.0158634	0.309044	Males and Females	13549
	met-c-917	Other polyunsaturated fatty acids than 18:2	Weighted mode	11	0.0172552	0.0156259	0.295338	Males and Females	13549
	met-c-918	Phosphatidylcholine and other cholines	Weighted median	6	0.0129953	0.0282839	0.645906	Males and Females	13539
	met-c-918	Phosphatidylcholine and other cholines	Weighted mode	6	0.0214246	0.0294372	0.499371	Males and Females	13539
	met-c-933	Serum total cholesterol	Weighted median	22	0.0172926	0.0230821	0.45375	Males and Females	21488
	met-c-933	Serum total cholesterol	Weighted mode	22	0.0178451	0.0257025	0.495108	Males and Females	21488
	met-c-935	Sphingomyelins	Weighted median	8	0.0144187	0.0326944	0.659201	Males and Females	13471
	met-c-935	Sphingomyelins	Weighted mode	8	0.0101881	0.0425717	0.817717	Males and Females	13471
	met-c-937	Total phosphoglycerides	Weighted median	9	0.00329767	0.02846	0.907756	Males and Females	13514
	met-c-937	Total phosphoglycerides	Weighted mode	9	0.00422939	0.0355546	0.908244	Males and Females	13514
	met-c-940	Valine	Weighted median	5	0.0681861	0.0463786	0.141506	Males and Females	24898
	met-c-940	Valine	Weighted mode	5	0.0713055	0.0471497	0.204994	Males and Females	24898
	moderate_to_vigourous_PA	moderate_to_vigourous_PA	Weighted median	6	-0.184072	0.133343	0.167451	Males and Females	592552
	moderate_to_vigourous_PA	moderate_to_vigourous_PA	Weighted mode	6	-0.188277	0.163932	0.30272	Males and Females	592552
	prot-a-10	Histo-blood group ABO system transferase	Weighted median	3	0.015995	0.00500677	0.00139986	Males and Females	3301
	prot-a-10	Histo-blood group ABO system transferase	Weighted mode	3	0.0148331	0.00477125	0.0897552	Males and Females	3301
	prot-a-1005	Coagulation factor Xa	Weighted median	5	0.00375027	0.0168444	0.823814	Males and Females	3301
	prot-a-1005	Coagulation factor Xa	Weighted mode	5	0.0111965	0.0201685	0.608374	Males and Females	3301
	prot-a-1006	Coagulation Factor X	Weighted median	3	0.00795894	0.0185414	0.66774	Males and Females	3301
	prot-a-1006	Coagulation Factor X	Weighted mode	3	0.0120111	0.021781	0.636708	Males and Females	3301
	prot-a-1045	Pseudokinase FAM20A	Weighted median	4	-0.0261697	0.025137	0.297837	Males and Females	3301
	prot-a-1045	Pseudokinase FAM20A	Weighted mode	4	-0.0326656	0.0241967	0.269838	Males and Females	3301
	prot-a-1046	Glycosaminoglycan xylosylkinase	Weighted median	3	0.101591	0.0337486	0.00261048	Males and Females	3301
	prot-a-1046	Glycosaminoglycan xylosylkinase	Weighted mode	3	0.130148	0.0321794	0.0560436	Males and Females	3301
	prot-a-1050	Protein FAM3B	Weighted median	3	-0.00264955	0.0122798	0.829171	Males and Females	3301
	prot-a-1050	Protein FAM3B	Weighted mode	3	-0.00231946	0.0124164	0.869045	Males and Females	3301
	prot-a-1072	Low affinity immunoglobulin epsilon Fc receptor	Weighted median	3	0.00327583	0.0181904	0.857085	Males and Females	3301
	prot-a-1072	Low affinity immunoglobulin epsilon Fc receptor	Weighted mode	3	0.00240397	0.0191874	0.911753	Males and Females	3301
	prot-a-1074	Low affinity immunoglobulin gamma Fc region receptor II-a	Weighted median	4	0.0103405	0.00487816	0.0340275	Males and Females	3301
	prot-a-1074	Low affinity immunoglobulin gamma Fc region receptor II-a	Weighted mode	4	0.0104007	0.00481314	0.119475	Males and Females	3301
	prot-a-1075	Low affinity immunoglobulin gamma Fc region receptor II-b	Weighted median	4	0.0124094	0.00617611	0.0445104	Males and Females	3301
	prot-a-1075	Low affinity immunoglobulin gamma Fc region receptor II-b	Weighted mode	4	0.0123348	0.00593389	0.129163	Males and Females	3301
	prot-a-1097	Fibroblast growth factor 7	Weighted median	4	0.0294043	0.0281888	0.296893	Males and Females	3301
	prot-a-1097	Fibroblast growth factor 7	Weighted mode	4	0.0340744	0.0278263	0.308136	Males and Females	3301
	prot-a-1112	Four-jointed box protein 1	Weighted median	3	0.0143494	0.0254672	0.573132	Males and Females	3301
	prot-a-1112	Four-jointed box protein 1	Weighted mode	3	0.0149308	0.0275164	0.641778	Males and Females	3301
	prot-a-1115	Inactive peptidyl-prolyl cis-trans isomerase FKBP6	Weighted median	3	-0.00691014	0.00570008	0.225402	Males and Females	3301
	prot-a-1115	Inactive peptidyl-prolyl cis-trans isomerase FKBP6	Weighted mode	3	-0.00639921	0.00539797	0.357588	Males and Females	3301
	prot-a-112	AP-4 complex subunit mu-1	Weighted median	6	0.0323734	0.0216251	0.134386	Males and Females	3301
	prot-a-112	AP-4 complex subunit mu-1	Weighted mode	6	0.0373826	0.0242429	0.183713	Males and Females	3301
	prot-a-1126	Receptor-type tyrosine-protein kinase FLT3	Weighted median	3	-0.00332123	0.0282754	0.906495	Males and Females	3301
	prot-a-1126	Receptor-type tyrosine-protein kinase FLT3	Weighted mode	3	0.00301172	0.0375452	0.94337	Males and Females	3301
	prot-a-1153	Alpha-(1,3)-fucosyltransferase 5	Weighted median	3	0.0250658	0.0108799	0.0212306	Males and Females	3301
	prot-a-1153	Alpha-(1,3)-fucosyltransferase 5	Weighted mode	3	0.0339671	0.0110647	0.0917425	Males and Females	3301
	prot-a-1154	Alpha-(1,6)-fucosyltransferase	Weighted median	3	-0.00396088	0.00694329	0.568365	Males and Females	3301
	prot-a-1154	Alpha-(1,6)-fucosyltransferase	Weighted mode	3	-0.00351512	0.00697373	0.664269	Males and Females	3301
	prot-a-1166	Galanin peptides	Weighted median	3	-0.0750204	0.0317879	0.0182736	Males and Females	3301
	prot-a-1166	Galanin peptides	Weighted mode	3	-0.0943491	0.0529182	0.216539	Males and Females	3301
	prot-a-1170	Polypeptide N-acetylgalactosaminyltransferase 1	Weighted median	3	-0.0276278	0.0284397	0.331323	Males and Females	3301
	prot-a-1170	Polypeptide N-acetylgalactosaminyltransferase 1	Weighted mode	3	-0.0377155	0.0394896	0.440334	Males and Females	3301
	prot-a-1174	Galanin-like peptide	Weighted median	4	0.0498343	0.0271785	0.0667151	Males and Females	3301
	prot-a-1174	Galanin-like peptide	Weighted mode	4	0.0513322	0.0371318	0.260779	Males and Females	3301
	prot-a-1178	Guanylate-binding protein 6	Weighted median	3	-0.0251731	0.0203606	0.216324	Males and Females	3301
	prot-a-1178	Guanylate-binding protein 6	Weighted mode	3	-0.0251198	0.023612	0.398844	Males and Females	3301
	prot-a-1194	Growth/differentiation factor 11/8	Weighted median	3	0.0141239	0.0299619	0.637359	Males and Females	3301
	prot-a-1194	Growth/differentiation factor 11/8	Weighted mode	3	0.0258819	0.039637	0.580805	Males and Females	3301
	prot-a-1199	GTP-binding protein GEM	Weighted median	3	-0.00889444	0.00659863	0.177683	Males and Females	3301
	prot-a-1199	GTP-binding protein GEM	Weighted mode	3	-0.00870474	0.00654069	0.31468	Males and Females	3301
	prot-a-1202	GDNF family receptor alpha-2	Weighted median	3	0.0275164	0.0190981	0.149644	Males and Females	3301
	prot-a-1202	GDNF family receptor alpha-2	Weighted mode	3	0.0279898	0.0214686	0.32219	Males and Females	3301
	prot-a-1223	Glycolipid transfer protein domain-containing protein 2	Weighted median	3	-0.0242975	0.0228203	0.286998	Males and Females	3301
	prot-a-1223	Glycolipid transfer protein domain-containing protein 2	Weighted mode	3	-0.0174037	0.0253741	0.56362	Males and Females	3301
	prot-a-1228	Granulysin	Weighted median	4	0.0180814	0.0305721	0.554229	Males and Females	3301
	prot-a-1228	Granulysin	Weighted mode	4	0.00464435	0.0355392	0.904298	Males and Females	3301
	prot-a-1250	Glycerol-3-phosphate dehydrogenase 1-like protein	Weighted median	3	-0.0302382	0.0179523	0.0921119	Males and Females	3301
	prot-a-1250	Glycerol-3-phosphate dehydrogenase 1-like protein	Weighted mode	3	-0.033387	0.0224926	0.275994	Males and Females	3301
	prot-a-1272	Growth factor receptor-bound protein 7	Weighted median	4	-0.0248236	0.0232489	0.285642	Males and Females	3301
	prot-a-1272	Growth factor receptor-bound protein 7	Weighted mode	4	-0.0281905	0.0242877	0.329738	Males and Females	3301
	prot-a-1276	Glutamate receptor ionotropic, delta-2	Weighted median	3	0.039557	0.0208433	0.0577186	Males and Females	3301
	prot-a-1276	Glutamate receptor ionotropic, delta-2	Weighted mode	3	0.0406854	0.0241305	0.233831	Males and Females	3301
	prot-a-1277	Granulins	Weighted median	4	0.00845498	0.00832573	0.309856	Males and Females	3301
	prot-a-1277	Granulins	Weighted mode	4	0.00559712	0.0080753	0.538076	Males and Females	3301
	prot-a-1288	Glutathione S-transferase omega-1	Weighted median	3	-0.00417738	0.00663469	0.528939	Males and Females	3301
	prot-a-1288	Glutathione S-transferase omega-1	Weighted mode	3	-0.00458471	0.00634176	0.544829	Males and Females	3301
	prot-a-1297	Granzyme A	Weighted median	3	-0.00933514	0.0194245	0.63081	Males and Females	3301
	prot-a-1297	Granzyme A	Weighted mode	3	0.0174954	0.0210963	0.494149	Males and Females	3301
	prot-a-1298	Granzyme B	Weighted median	3	-0.00189442	0.00682505	0.781343	Males and Females	3301
	prot-a-1298	Granzyme B	Weighted mode	3	-0.00148745	0.00713417	0.854147	Males and Females	3301
	prot-a-1305	GDH/6PGL endoplasmic bifunctional protein	Weighted median	4	-0.00504928	0.0114228	0.658463	Males and Females	3301
	prot-a-1305	GDH/6PGL endoplasmic bifunctional protein	Weighted mode	4	-0.00972203	0.011013	0.442364	Males and Females	3301
	prot-a-1306	3-hydroxyanthranilate 3,4-dioxygenase	Weighted median	4	0.00096554	0.00967217	0.920482	Males and Females	3301
	prot-a-1306	3-hydroxyanthranilate 3,4-dioxygenase	Weighted mode	4	-0.00482437	0.010172	0.667685	Males and Females	3301
	prot-a-1317	Hemoglobin subunit zeta	Weighted median	3	0.00966615	0.00752003	0.198657	Males and Females	3301
	prot-a-1317	Hemoglobin subunit zeta	Weighted mode	3	0.00968486	0.0080839	0.353617	Males and Females	3301
	prot-a-1332	Hemojuvelin	Weighted median	3	-0.00629007	0.0237477	0.791109	Males and Females	3301
	prot-a-1332	Hemojuvelin	Weighted mode	3	0.00735323	0.0308616	0.833863	Males and Females	3301
	prot-a-134	Apolipoprotein L1	Weighted median	3	-0.0216683	0.0119784	0.0704578	Males and Females	3301
	prot-a-134	Apolipoprotein L1	Weighted mode	3	-0.0217816	0.0119905	0.210928	Males and Females	3301
	prot-a-1347	HLA class II histocompatibility antigen, DQ alpha 2 chain	Weighted median	3	-0.00934638	0.0126882	0.461352	Males and Females	3301
	prot-a-1347	HLA class II histocompatibility antigen, DQ alpha 2 chain	Weighted mode	3	-0.00822176	0.013872	0.613478	Males and Females	3301
	prot-a-1360	Hepatocyte nuclear factor 4-alpha	Weighted median	5	-0.0162334	0.0240761	0.50015	Males and Females	3301
	prot-a-1360	Hepatocyte nuclear factor 4-alpha	Weighted mode	5	-0.0218236	0.0261349	0.450669	Males and Females	3301
	prot-a-1369	Haptoglobin	Weighted median	3	0.0129525	0.00790403	0.10127	Males and Females	3301
	prot-a-1369	Haptoglobin	Weighted mode	3	0.0131277	0.00900643	0.282293	Males and Females	3301
	prot-a-1378	Heparan-sulfate 6-O-sulfotransferase 1	Weighted median	3	0.029508	0.0216515	0.172927	Males and Females	3301
	prot-a-1378	Heparan-sulfate 6-O-sulfotransferase 1	Weighted mode	3	0.0322241	0.0263796	0.346323	Males and Females	3301
	prot-a-1389	Oxidoreductase HTATIP2	Weighted median	3	-0.0161305	0.0240967	0.503236	Males and Females	3301
	prot-a-1389	Oxidoreductase HTATIP2	Weighted mode	3	-0.0510028	0.0257374	0.186022	Males and Females	3301
	prot-a-1401	Intercellular adhesion molecule 5	Weighted median	3	0.00782817	0.0107244	0.465426	Males and Females	3301
	prot-a-1401	Intercellular adhesion molecule 5	Weighted mode	3	0.0148275	0.0120513	0.343635	Males and Females	3301
	prot-a-1403	Inducible T-cell costimulator	Weighted median	3	0.0111323	0.0146294	0.446684	Males and Females	3301
	prot-a-1403	Inducible T-cell costimulator	Weighted mode	3	0.0098447	0.015145	0.582364	Males and Females	3301
	prot-a-1442	Immunoglobulin superfamily DCC subclass member 4	Weighted median	3	-0.0258854	0.0254008	0.308167	Males and Females	3301
	prot-a-1442	Immunoglobulin superfamily DCC subclass member 4	Weighted mode	3	-0.0361843	0.0302712	0.354468	Males and Females	3301
	prot-a-1443	Insulin-like growth factor I	Weighted median	3	0.00563089	0.0263285	0.830648	Males and Females	3301
	prot-a-1443	Insulin-like growth factor I	Weighted mode	3	0.00562755	0.0324228	0.878183	Males and Females	3301
	prot-a-1445	Cation-independent mannose-6-phosphate receptor	Weighted median	5	-0.0026581	0.00989572	0.788229	Males and Females	3301
	prot-a-1445	Cation-independent mannose-6-phosphate receptor	Weighted mode	5	-0.00311765	0.00992576	0.769147	Males and Females	3301
	prot-a-1453	Insulin growth factor-like family member 3	Weighted median	3	-0.0341275	0.0213416	0.109798	Males and Females	3301
	prot-a-1453	Insulin growth factor-like family member 3	Weighted mode	3	-0.0394813	0.0259909	0.268089	Males and Females	3301
	prot-a-1458	Immunoglobulin lambda-like polypeptide 1	Weighted median	7	-0.0494238	0.020661	0.016751	Males and Females	3301
	prot-a-1458	Immunoglobulin lambda-like polypeptide 1	Weighted mode	7	-0.0497628	0.0273363	0.118556	Males and Females	3301
	prot-a-1486	Interleukin-17 receptor A	Weighted median	3	-0.000953996	0.0065776	0.884682	Males and Females	3301
	prot-a-1486	Interleukin-17 receptor A	Weighted mode	3	-0.000958249	0.00691031	0.902414	Males and Females	3301
	prot-a-149	Rho GTPase-activating protein 30	Weighted median	5	-0.0259094	0.0170296	0.128151	Males and Females	3301
	prot-a-149	Rho GTPase-activating protein 30	Weighted mode	5	-0.0226359	0.0203067	0.327433	Males and Females	3301
	prot-a-1500	Interleukin-1 Receptor accessory protein	Weighted median	3	0.00448065	0.00649245	0.490111	Males and Females	3301
	prot-a-1500	Interleukin-1 Receptor accessory protein	Weighted mode	3	0.00562001	0.00669673	0.489674	Males and Females	3301
	prot-a-1502	Interleukin-1 receptor-like 1	Weighted median	5	-0.00325179	0.00701862	0.643143	Males and Females	3301
	prot-a-1502	Interleukin-1 receptor-like 1	Weighted mode	5	-0.000913497	0.00703714	0.902982	Males and Females	3301
	prot-a-1506	Interleukin-21	Weighted median	3	0.0439826	0.0188095	0.0193707	Males and Females	3301
	prot-a-1506	Interleukin-21	Weighted mode	3	0.0570511	0.0233082	0.134134	Males and Females	3301
	prot-a-1526	Interleukin-36 alpha	Weighted median	3	-0.0206037	0.0166043	0.214654	Males and Females	3301
	prot-a-1526	Interleukin-36 alpha	Weighted mode	3	-0.0201141	0.0196513	0.413692	Males and Females	3301
	prot-a-1537	Interleukin-5 receptor subunit alpha	Weighted median	3	0.00451372	0.0172588	0.793683	Males and Females	3301
	prot-a-1537	Interleukin-5 receptor subunit alpha	Weighted mode	3	0.00196327	0.0186152	0.925631	Males and Females	3301
	prot-a-1542	Interleukin-6 receptor subunit beta	Weighted median	4	-0.0170637	0.021572	0.428936	Males and Females	3301
	prot-a-1542	Interleukin-6 receptor subunit beta	Weighted mode	4	-0.0136696	0.0225093	0.586541	Males and Females	3301
	prot-a-1576	Immunoglobulin superfamily containing leucine-rich repeat protein 2	Weighted median	4	-0.0863361	0.0157568	4.26991e-08	Males and Females	3301
	prot-a-1576	Immunoglobulin superfamily containing leucine-rich repeat protein 2	Weighted mode	4	-0.0890128	0.0180761	0.0160486	Males and Females	3301
	prot-a-1582	Integrin alpha-5	Weighted median	4	0.0114058	0.0282117	0.685997	Males and Females	3301
	prot-a-1582	Integrin alpha-5	Weighted mode	4	0.0180056	0.0446368	0.713698	Males and Females	3301
	prot-a-1586	Inter-alpha-trypsin inhibitor heavy chain H1	Weighted median	3	0.0101906	0.00903766	0.259499	Males and Females	3301
	prot-a-1586	Inter-alpha-trypsin inhibitor heavy chain H1	Weighted mode	3	0.0109537	0.0099994	0.387629	Males and Females	3301
	prot-a-1587	Inter-alpha-trypsin inhibitor heavy chain H5	Weighted median	3	-0.0133413	0.0182428	0.464586	Males and Females	3301
	prot-a-1587	Inter-alpha-trypsin inhibitor heavy chain H5	Weighted mode	3	-0.00793037	0.022474	0.757907	Males and Females	3301
	prot-a-1598	Tyrosine-protein kinase JAK2	Weighted median	5	-0.0144852	0.0122326	0.236355	Males and Females	3301
	prot-a-1598	Tyrosine-protein kinase JAK2	Weighted mode	5	-0.016229	0.0131419	0.284446	Males and Females	3301
	prot-a-1606	Anosmin-1	Weighted median	3	0.0169475	0.0345091	0.623355	Males and Females	3301
	prot-a-1606	Anosmin-1	Weighted mode	3	0.0104791	0.0402618	0.818998	Males and Females	3301
	prot-a-1622	Vascular endothelial growth factor receptor 2	Weighted median	3	-0.0528696	0.012168	1.39292e-05	Males and Females	3301
	prot-a-1622	Vascular endothelial growth factor receptor 2	Weighted mode	3	-0.0638775	0.014506	0.0478959	Males and Females	3301
	prot-a-1645	Killer cell immunoglobulin-like receptor 2DS2	Weighted median	5	-0.0218493	0.0142947	0.12639	Males and Females	3301
	prot-a-1645	Killer cell immunoglobulin-like receptor 2DS2	Weighted mode	5	-0.0225519	0.0170178	0.255733	Males and Females	3301
	prot-a-1655	Kelch-like protein 13	Weighted median	3	-0.0179696	0.0150109	0.231265	Males and Females	3301
	prot-a-1655	Kelch-like protein 13	Weighted mode	3	-0.01934	0.0146734	0.318207	Males and Females	3301
	prot-a-1665	Kallikrein-6	Weighted median	3	-0.0517258	0.0259696	0.0463949	Males and Females	3301
	prot-a-1665	Kallikrein-6	Weighted mode	3	-0.0527297	0.0349283	0.2702	Males and Females	3301
	prot-a-1666	Kallikrein-7	Weighted median	3	0.013117	0.0136782	0.33757	Males and Females	3301
	prot-a-1666	Kallikrein-7	Weighted mode	3	0.0185115	0.0153784	0.351834	Males and Females	3301
	prot-a-1688	Keratinocyte differentiation-associated protein	Weighted median	3	-0.0214153	0.0207297	0.301569	Males and Females	3301
	prot-a-1688	Keratinocyte differentiation-associated protein	Weighted mode	3	-0.0360249	0.0223254	0.247953	Males and Females	3301
	prot-a-1695	Laminin	Weighted median	3	-0.00989543	0.0179322	0.581068	Males and Females	3301
	prot-a-1695	Laminin	Weighted mode	3	-0.000594673	0.0275632	0.984746	Males and Females	3301
	prot-a-1696	Laminin subunit alpha-4	Weighted median	3	-0.00453317	0.0174088	0.794559	Males and Females	3301
	prot-a-1696	Laminin subunit alpha-4	Weighted mode	3	-0.0101466	0.019398	0.653099	Males and Females	3301
	prot-a-1707	Epididymal-specific lipocalin-10	Weighted median	3	-0.0337444	0.0227455	0.137925	Males and Females	3301
	prot-a-1707	Epididymal-specific lipocalin-10	Weighted mode	3	-0.0510823	0.0317674	0.249093	Males and Females	3301
	prot-a-1713	Lactase-phlorizin hydrolase	Weighted median	4	0.00720861	0.00906926	0.426707	Males and Females	3301
	prot-a-1713	Lactase-phlorizin hydrolase	Weighted mode	4	0.00748766	0.00930003	0.479647	Males and Females	3301
	prot-a-1732	Galectin-9	Weighted median	3	-0.0227812	0.0294869	0.439768	Males and Females	3301
	prot-a-1732	Galectin-9	Weighted mode	3	-0.015933	0.0349606	0.693276	Males and Females	3301
	prot-a-1738	Leukocyte immunoglobulin-like receptor subfamily A member 4	Weighted median	3	0.00171627	0.0294046	0.953456	Males and Females	3301
	prot-a-1738	Leukocyte immunoglobulin-like receptor subfamily A member 4	Weighted mode	3	-0.0127121	0.0325347	0.733692	Males and Females	3301
	prot-a-1741	Leukocyte immunoglobulin-like receptor subfamily A member 6	Weighted median	4	-0.00985561	0.00736695	0.180957	Males and Females	3301
	prot-a-1741	Leukocyte immunoglobulin-like receptor subfamily A member 6	Weighted mode	4	-0.0111391	0.00806815	0.261276	Males and Females	3301
	prot-a-1742	Leukocyte immunoglobulin-like receptor subfamily B member 1	Weighted median	3	-0.0168907	0.0074052	0.0225532	Males and Females	3301
	prot-a-1742	Leukocyte immunoglobulin-like receptor subfamily B member 1	Weighted mode	3	-0.0116651	0.00706176	0.240363	Males and Females	3301
	prot-a-1753	Lipase member N	Weighted median	4	0.00372717	0.00648482	0.565458	Males and Females	3301
	prot-a-1753	Lipase member N	Weighted mode	4	0.00392801	0.006436	0.584776	Males and Females	3301
	prot-a-1782	alpha-2-macroglobulin receptor-associated protein	Weighted median	3	0.00463233	0.0104866	0.658679	Males and Females	3301
	prot-a-1782	alpha-2-macroglobulin receptor-associated protein	Weighted mode	3	0.00393759	0.0112905	0.760567	Males and Females	3301
	prot-a-1791	Leucine-rich repeat serine/threonine-protein kinase 2	Weighted median	3	-0.0142513	0.0185029	0.441171	Males and Females	3301
	prot-a-1791	Leucine-rich repeat serine/threonine-protein kinase 2	Weighted mode	3	-0.0194111	0.0181842	0.397543	Males and Females	3301
	prot-a-1800	Leucine-rich repeat and transmembrane domain-containing protein 2	Weighted median	3	0.0190963	0.0286627	0.505256	Males and Females	3301
	prot-a-1800	Leucine-rich repeat and transmembrane domain-containing protein 2	Weighted mode	3	0.0196982	0.0327831	0.608956	Males and Females	3301
	prot-a-181	Activating signal cointegrator 1 complex subunit 1	Weighted median	3	-0.00442373	0.021743	0.838779	Males and Females	3301
	prot-a-181	Activating signal cointegrator 1 complex subunit 1	Weighted mode	3	0.0121127	0.0260442	0.687597	Males and Females	3301
	prot-a-1823	Cation-dependent mannose-6-phosphate receptor	Weighted median	3	-0.0387264	0.0234129	0.098114	Males and Females	3301
	prot-a-1823	Cation-dependent mannose-6-phosphate receptor	Weighted mode	3	-0.0430656	0.0261657	0.241531	Males and Females	3301
	prot-a-1835	Epididymis-specific alpha-mannosidase	Weighted median	3	-0.0343268	0.0183188	0.0609499	Males and Females	3301
	prot-a-1835	Epididymis-specific alpha-mannosidase	Weighted mode	3	-0.0364188	0.0195926	0.204152	Males and Females	3301
	prot-a-1836	Beta-mannosidase	Weighted median	3	-0.00616758	0.0110067	0.575242	Males and Females	3301
	prot-a-1836	Beta-mannosidase	Weighted mode	3	-0.00562251	0.0119868	0.68519	Males and Females	3301
	prot-a-1842	Dual specificity mitogen-activated protein kinase kinase 4	Weighted median	3	0.00470511	0.00866641	0.58719	Males and Females	3301
	prot-a-1842	Dual specificity mitogen-activated protein kinase kinase 4	Weighted mode	3	0.00682118	0.00869387	0.514866	Males and Females	3301
	prot-a-1854	MAP kinase-activated protein kinase 5	Weighted median	4	-0.00223094	0.00687954	0.745721	Males and Females	3301
	prot-a-1854	MAP kinase-activated protein kinase 5	Weighted mode	4	-0.00169558	0.00696868	0.82345	Males and Females	3301
	prot-a-1858	Matrilin-3	Weighted median	3	0.00559415	0.0303874	0.853939	Males and Females	3301
	prot-a-1858	Matrilin-3	Weighted mode	3	0.00179962	0.0351861	0.963858	Males and Females	3301
	prot-a-1863	Mannose-binding protein C	Weighted median	3	0.0143227	0.00649564	0.0274565	Males and Females	3301
	prot-a-1863	Mannose-binding protein C	Weighted mode	3	0.0142494	0.00665871	0.16572	Males and Females	3301
	prot-a-1879	Protein MENT	Weighted median	3	-0.024994	0.0177794	0.159789	Males and Females	3301
	prot-a-1879	Protein MENT	Weighted mode	3	-0.0295772	0.0192594	0.26439	Males and Females	3301
	prot-a-19	Lysosomal acid phosphatase	Weighted median	3	-0.0433975	0.015138	0.00414653	Males and Females	3301
	prot-a-19	Lysosomal acid phosphatase	Weighted mode	3	-0.0442618	0.0153037	0.101645	Males and Females	3301
	prot-a-1902	MICOS complex subunit MIC10	Weighted median	3	-0.00652844	0.00506296	0.197241	Males and Females	3301
	prot-a-1902	MICOS complex subunit MIC10	Weighted mode	3	-0.00651348	0.00511555	0.330897	Males and Females	3301
	prot-a-1906	Promotilin	Weighted median	3	-0.0087276	0.0115808	0.451074	Males and Females	3301
	prot-a-1906	Promotilin	Weighted mode	3	-0.0170816	0.0125496	0.306545	Males and Females	3301
	prot-a-1911	Stromelysin-2	Weighted median	3	-0.000712617	0.0221007	0.974277	Males and Females	3301
	prot-a-1911	Stromelysin-2	Weighted mode	3	0.002024	0.029303	0.951217	Males and Females	3301
	prot-a-1917	Matrix metalloproteinase-17	Weighted median	3	0.0131384	0.0349432	0.706922	Males and Females	3301
	prot-a-1917	Matrix metalloproteinase-17	Weighted mode	3	0.0105167	0.0464545	0.841932	Males and Females	3301
	prot-a-1920	Neutrophil collagenase	Weighted median	6	0.000687813	0.00746743	0.926612	Males and Females	3301
	prot-a-1920	Neutrophil collagenase	Weighted mode	6	-0.00345232	0.0084119	0.6985	Males and Females	3301
	prot-a-1921	Matrix metalloproteinase-9	Weighted median	3	-0.00803231	0.0219349	0.714224	Males and Females	3301
	prot-a-1921	Matrix metalloproteinase-9	Weighted mode	3	-0.00859002	0.0261977	0.774136	Males and Females	3301
	prot-a-1930	Myeloperoxidase	Weighted median	4	-0.0178921	0.0203681	0.379706	Males and Females	3301
	prot-a-1930	Myeloperoxidase	Weighted mode	4	-0.0163885	0.0244099	0.550046	Males and Females	3301
	prot-a-1931	MAGUK p55 subfamily member 6	Weighted median	3	-0.0243192	0.0189574	0.199551	Males and Females	3301
	prot-a-1931	MAGUK p55 subfamily member 6	Weighted mode	3	-0.024853	0.0207919	0.354473	Males and Females	3301
	prot-a-1938	C-type mannose receptor 2	Weighted median	3	0.0225704	0.0338175	0.504504	Males and Females	3301
	prot-a-1938	C-type mannose receptor 2	Weighted mode	3	0.0354375	0.0423913	0.49114	Males and Females	3301
	prot-a-1950	Prostate-associated microseminoprotein	Weighted median	3	-0.0417764	0.0327731	0.20241	Males and Females	3301
	prot-a-1950	Prostate-associated microseminoprotein	Weighted mode	3	-0.054989	0.0402167	0.304913	Males and Females	3301
	prot-a-197	Cyclic AMP-dependent transcription factor ATF-6 alpha	Weighted median	3	-0.0123429	0.020751	0.551972	Males and Females	3301
	prot-a-197	Cyclic AMP-dependent transcription factor ATF-6 alpha	Weighted mode	3	-0.0154167	0.0221008	0.557635	Males and Females	3301
	prot-a-2008	Neural cell adhesion molecule 2	Weighted median	3	-0.00779115	0.0171468	0.649557	Males and Females	3301
	prot-a-2008	Neural cell adhesion molecule 2	Weighted mode	3	-0.0104246	0.0197663	0.650584	Males and Females	3301
	prot-a-201	Sarcoplasmic/endoplasmic reticulum calcium ATPase 3	Weighted median	3	0.0724752	0.0286145	0.0113151	Males and Females	3301
	prot-a-201	Sarcoplasmic/endoplasmic reticulum calcium ATPase 3	Weighted mode	3	0.0788037	0.0310858	0.126701	Males and Females	3301
	prot-a-2018	Kinetochore protein NDC80 homolog	Weighted median	4	0.00983815	0.0258221	0.703206	Males and Females	3301
	prot-a-2018	Kinetochore protein NDC80 homolog	Weighted mode	4	0.0141713	0.0347783	0.710993	Males and Females	3301
	prot-a-2039	Neurofascin	Weighted median	3	-0.00952423	0.0107107	0.373883	Males and Females	3301
	prot-a-2039	Neurofascin	Weighted mode	3	-0.011869	0.0117184	0.417736	Males and Females	3301
	prot-a-205	Aurora kinase B	Weighted median	3	-0.0410287	0.0272497	0.132155	Males and Females	3301
	prot-a-205	Aurora kinase B	Weighted mode	3	-0.0495668	0.0342532	0.28482	Males and Females	3301
	prot-a-2064	Noggin	Weighted median	3	0.0182232	0.0266111	0.493473	Males and Females	3301
	prot-a-2064	Noggin	Weighted mode	3	0.0258123	0.0297708	0.477325	Males and Females	3301
	prot-a-2071	Epididymal secretory protein E1	Weighted median	3	-0.0119253	0.00732989	0.10375	Males and Females	3301
	prot-a-2071	Epididymal secretory protein E1	Weighted mode	3	-0.00832413	0.00716652	0.365308	Males and Females	3301
	prot-a-2073	Pro-FMRFamide-related neuropeptide FF	Weighted median	3	-0.0214026	0.0107163	0.045804	Males and Females	3301
	prot-a-2073	Pro-FMRFamide-related neuropeptide FF	Weighted mode	3	-0.0219979	0.0110469	0.18469	Males and Females	3301
	prot-a-208	Zinc-alpha-2-glycoprotein	Weighted median	4	-0.021292	0.0231041	0.356754	Males and Females	3301
	prot-a-208	Zinc-alpha-2-glycoprotein	Weighted mode	4	-0.0346142	0.0341407	0.385307	Males and Females	3301
	prot-a-2082	Neuropeptide W	Weighted median	3	-0.000780462	0.0148695	0.95814	Males and Females	3301
	prot-a-2082	Neuropeptide W	Weighted mode	3	-0.00147639	0.0159234	0.934579	Males and Females	3301
	prot-a-2087	Oxysterols receptor LXR-beta	Weighted median	3	-0.0209627	0.0167462	0.210648	Males and Females	3301
	prot-a-2087	Oxysterols receptor LXR-beta	Weighted mode	3	-0.0204384	0.0184413	0.383167	Males and Females	3301
	prot-a-2101	Neurensin-1	Weighted median	3	-0.0210723	0.0218152	0.334071	Males and Females	3301
	prot-a-2101	Neurensin-1	Weighted mode	3	-0.0259913	0.026014	0.422987	Males and Females	3301
	prot-a-212	Beta-1,4-glucuronyltransferase 1	Weighted median	3	0.0341245	0.0140778	0.0153511	Males and Females	3301
	prot-a-212	Beta-1,4-glucuronyltransferase 1	Weighted mode	3	0.0376486	0.0146669	0.124131	Males and Females	3301
	prot-a-2139	Odorant-binding protein 2b	Weighted median	3	0.0116823	0.00894214	0.191406	Males and Females	3301
	prot-a-2139	Odorant-binding protein 2b	Weighted mode	3	-0.0116581	0.0101069	0.367946	Males and Females	3301
	prot-a-216	Beta-1,4-galactosyltransferase 1	Weighted median	5	-0.00503594	0.0208764	0.80938	Males and Females	3301
	prot-a-216	Beta-1,4-galactosyltransferase 1	Weighted mode	5	-0.0141699	0.0227628	0.567342	Males and Females	3301
	prot-a-2166	Platelet-activating factor acetylhydrolase IB subunit beta	Weighted median	3	-0.0443501	0.0252821	0.0793951	Males and Females	3301
	prot-a-2166	Platelet-activating factor acetylhydrolase IB subunit beta	Weighted mode	3	-0.0449236	0.0306844	0.280757	Males and Females	3301
	prot-a-2172	Peptidyl-glycine alpha-amidating monooxygenase	Weighted median	6	0.00882263	0.0119801	0.461464	Males and Females	3301
	prot-a-2172	Peptidyl-glycine alpha-amidating monooxygenase	Weighted mode	6	0.0104987	0.0134665	0.470893	Males and Females	3301
	prot-a-2189	PAX-interacting protein 1	Weighted median	3	-0.0294824	0.02363	0.212153	Males and Females	3301
	prot-a-2189	PAX-interacting protein 1	Weighted mode	3	-0.0461699	0.0382032	0.35034	Males and Females	3301
	prot-a-2194	Protocadherin-10	Weighted median	4	-0.019518	0.00645807	0.00250891	Males and Females	3301
	prot-a-2194	Protocadherin-10	Weighted mode	4	-0.0203094	0.0059119	0.0413766	Males and Females	3301
	prot-a-220	Beta-1,4-galactosyltransferase 6	Weighted median	3	0.0142611	0.0141892	0.314862	Males and Females	3301
	prot-a-220	Beta-1,4-galactosyltransferase 6	Weighted mode	3	0.0115168	0.0155089	0.535103	Males and Females	3301
	prot-a-2205	Protocadherin beta-4	Weighted median	3	-0.0270494	0.0174183	0.120441	Males and Females	3301
	prot-a-2205	Protocadherin beta-4	Weighted mode	3	-0.0290087	0.0200567	0.284998	Males and Females	3301
	prot-a-2211	Neuroendocrine convertase 1	Weighted median	3	-0.00635362	0.00640123	0.320923	Males and Females	3301
	prot-a-2211	Neuroendocrine convertase 1	Weighted mode	3	-0.00668119	0.00635403	0.403336	Males and Females	3301
	prot-a-2215	Programmed cell death 1 ligand 2	Weighted median	3	0.0190492	0.0155256	0.219841	Males and Females	3301
	prot-a-2215	Programmed cell death 1 ligand 2	Weighted mode	3	0.0177807	0.0173903	0.414107	Males and Females	3301
	prot-a-2222	Retinal rod rhodopsin-sensitive cGMP 3',5'-cyclic phosphodiesterase subunit delta	Weighted median	3	0.00826272	0.0321103	0.796929	Males and Females	3301
	prot-a-2222	Retinal rod rhodopsin-sensitive cGMP 3',5'-cyclic phosphodiesterase subunit delta	Weighted mode	3	0.0252261	0.0469007	0.644516	Males and Females	3301
	prot-a-2231	Platelet-derived growth factor receptor-like protein	Weighted median	3	-0.00902021	0.00618462	0.144705	Males and Females	3301
	prot-a-2231	Platelet-derived growth factor receptor-like protein	Weighted mode	3	-0.00888244	0.00633527	0.295951	Males and Females	3301
	prot-a-2243	Platelet endothelial aggregation receptor 1	Weighted median	3	0.0500922	0.0274011	0.067533	Males and Females	3301
	prot-a-2243	Platelet endothelial aggregation receptor 1	Weighted mode	3	0.0691237	0.0280837	0.132932	Males and Females	3301
	prot-a-2245	Platelet endothelial cell adhesion molecule	Weighted median	3	-0.00950153	0.0293415	0.74607	Males and Females	3301
	prot-a-2245	Platelet endothelial cell adhesion molecule	Weighted mode	3	-0.0231773	0.0411256	0.629805	Males and Females	3301
	prot-a-2247	Proenkephalin-A	Weighted median	3	0.0177505	0.0119297	0.136771	Males and Females	3301
	prot-a-2247	Proenkephalin-A	Weighted mode	3	0.0184696	0.0117904	0.257736	Males and Females	3301
	prot-a-2255	Phosphoglycerate kinase 1	Weighted median	3	-0.0101738	0.0307526	0.740775	Males and Females	3301
	prot-a-2255	Phosphoglycerate kinase 1	Weighted mode	3	-0.0172224	0.0410135	0.715354	Males and Females	3301
	prot-a-2269	Phosphatidylinositol 4-phosphate 3-kinase C2 domain-containing subunit alpha	Weighted median	4	-0.0325253	0.022073	0.140607	Males and Females	3301
	prot-a-2269	Phosphatidylinositol 4-phosphate 3-kinase C2 domain-containing subunit alpha	Weighted mode	4	-0.0545945	0.0360922	0.227572	Males and Females	3301
	prot-a-2302	Plasmin	Weighted median	3	-0.0433444	0.0334878	0.19555	Males and Females	3301
	prot-a-2302	Plasmin	Weighted mode	3	-0.0550216	0.0495061	0.382095	Males and Females	3301
	prot-a-2324	DNA-directed RNA polymerases I and III subunit RPAC1	Weighted median	3	-0.0469259	0.0268088	0.0800507	Males and Females	3301
	prot-a-2324	DNA-directed RNA polymerases I and III subunit RPAC1	Weighted mode	3	-0.0659144	0.0415631	0.253651	Males and Females	3301
	prot-a-2333	Periostin	Weighted median	3	0.0216397	0.0310793	0.486258	Males and Females	3301
	prot-a-2333	Periostin	Weighted mode	3	-0.0055442	0.03176	0.877493	Males and Females	3301
	prot-a-2337	Neutrophil-activating peptide 2	Weighted median	3	0.0370989	0.0255503	0.146502	Males and Females	3301
	prot-a-2337	Neutrophil-activating peptide 2	Weighted mode	3	0.0362366	0.0283816	0.329885	Males and Females	3301
	prot-a-2351	Palmitoyl-protein thioesterase 1	Weighted median	4	0.0166403	0.0146219	0.255104	Males and Females	3301
	prot-a-2351	Palmitoyl-protein thioesterase 1	Weighted mode	4	0.0208881	0.0147403	0.251459	Males and Females	3301
	prot-a-2356	Lysosomal Pro-X carboxypeptidase	Weighted median	3	0.0136226	0.0212222	0.520937	Males and Females	3301
	prot-a-2356	Lysosomal Pro-X carboxypeptidase	Weighted mode	3	0.0275106	0.033239	0.4949	Males and Females	3301
	prot-a-2357	PR domain zinc finger protein 1	Weighted median	3	0.034608	0.0101736	0.00066956	Males and Females	3301
	prot-a-2357	PR domain zinc finger protein 1	Weighted mode	3	0.0378925	0.0103669	0.0673731	Males and Females	3301
	prot-a-2361	Prolargin	Weighted median	3	0.000254682	0.00631266	0.967818	Males and Females	3301
	prot-a-2361	Prolargin	Weighted mode	3	0.00067156	0.00624654	0.924198	Males and Females	3301
	prot-a-2371	Protein kinase C iota type	Weighted median	3	0.0121951	0.0276041	0.658644	Males and Females	3301
	prot-a-2371	Protein kinase C iota type	Weighted mode	3	-0.0556296	0.0317922	0.22226	Males and Females	3301
	prot-a-2392	Trypsin-2	Weighted median	3	-0.0128816	0.0220493	0.559074	Males and Females	3301
	prot-a-2392	Trypsin-2	Weighted mode	3	-0.0211745	0.0243607	0.476373	Males and Females	3301
	prot-a-2393	Trypsin-3	Weighted median	4	0.00715121	0.0184458	0.698247	Males and Females	3301
	prot-a-2393	Trypsin-3	Weighted mode	4	-0.0168405	0.0269321	0.576111	Males and Females	3301
	prot-a-2396	Myeloblastin	Weighted median	3	0.022753	0.0132077	0.0849422	Males and Females	3301
	prot-a-2396	Myeloblastin	Weighted mode	3	0.0187881	0.0135434	0.29973	Males and Females	3301
	prot-a-2397	Proactivator polypeptide-like 1	Weighted median	3	-0.0179863	0.0133	0.176261	Males and Females	3301
	prot-a-2397	Proactivator polypeptide-like 1	Weighted mode	3	-0.0188692	0.0141355	0.313585	Males and Females	3301
	prot-a-2398	PH and SEC7 domain-containing protein 1	Weighted median	4	-0.0259271	0.0118505	0.028681	Males and Females	3301
	prot-a-2398	PH and SEC7 domain-containing protein 1	Weighted mode	4	-0.0264225	0.012142	0.117776	Males and Females	3301
	prot-a-2399	PH and SEC7 domain-containing protein 2	Weighted median	4	-0.0155584	0.0124646	0.211954	Males and Females	3301
	prot-a-2399	PH and SEC7 domain-containing protein 2	Weighted mode	4	-0.0175559	0.0134003	0.281442	Males and Females	3301
	prot-a-2427	Prostaglandin F2 receptor negative regulator	Weighted median	3	0.012887	0.00827694	0.119476	Males and Females	3301
	prot-a-2427	Prostaglandin F2 receptor negative regulator	Weighted mode	3	0.0128585	0.00793794	0.24669	Males and Females	3301
	prot-a-2432	Parathyroid hormone-related protein	Weighted median	3	-0.00335264	0.0206882	0.871262	Males and Females	3301
	prot-a-2432	Parathyroid hormone-related protein	Weighted mode	3	-0.00581006	0.0262319	0.84527	Males and Females	3301
	prot-a-246	Osteocalcin	Weighted median	4	-0.00726356	0.0258761	0.778936	Males and Females	3301
	prot-a-246	Osteocalcin	Weighted mode	4	-0.0473659	0.0429292	0.350435	Males and Females	3301
	prot-a-2462	Glycogen phosphorylase, liver form	Weighted median	3	-0.0342105	0.0170898	0.0453051	Males and Females	3301
	prot-a-2462	Glycogen phosphorylase, liver form	Weighted mode	3	-0.0356051	0.0196925	0.212329	Males and Females	3301
	prot-a-2464	Dihydropteridine reductase	Weighted median	4	-0.0112646	0.0121882	0.355367	Males and Females	3301
	prot-a-2464	Dihydropteridine reductase	Weighted mode	4	-0.00956874	0.0133405	0.525011	Males and Females	3301
	prot-a-2481	Rac GTPase-activating protein 1	Weighted median	3	0.0194763	0.0192861	0.312562	Males and Females	3301
	prot-a-2481	Rac GTPase-activating protein 1	Weighted mode	3	0.048244	0.0212214	0.150889	Males and Females	3301
	prot-a-2486	DNA repair protein RAD51 homolog 4	Weighted median	3	0.0313316	0.0131768	0.017417	Males and Females	3301
	prot-a-2486	DNA repair protein RAD51 homolog 4	Weighted mode	3	0.0340646	0.0133128	0.12478	Males and Females	3301
	prot-a-2524	Resistin	Weighted median	4	-0.0166169	0.0258062	0.519633	Males and Females	3301
	prot-a-2524	Resistin	Weighted mode	4	0.000870705	0.0308833	0.979279	Males and Females	3301
	prot-a-2532	Repulsive guidance molecule A	Weighted median	3	0.00221822	0.0197939	0.910771	Males and Females	3301
	prot-a-2532	Repulsive guidance molecule A	Weighted mode	3	0.000694267	0.0230552	0.978712	Males and Females	3301
	prot-a-2538	Regulator of G-protein signaling 8	Weighted median	3	-0.0366306	0.0229931	0.111135	Males and Females	3301
	prot-a-2538	Regulator of G-protein signaling 8	Weighted mode	3	-0.0582287	0.0366507	0.253056	Males and Females	3301
	prot-a-2573	E3 ubiquitin-protein ligase RNF8	Weighted median	3	-0.026147	0.0173125	0.130968	Males and Females	3301
	prot-a-2573	E3 ubiquitin-protein ligase RNF8	Weighted mode	3	-0.0258604	0.0181278	0.289827	Males and Females	3301
	prot-a-2575	rRNA methyltransferase 3, mitochondrial	Weighted median	4	-0.0109681	0.00920259	0.233322	Males and Females	3301
	prot-a-2575	rRNA methyltransferase 3, mitochondrial	Weighted mode	4	-0.0108746	0.0089043	0.309203	Males and Females	3301
	prot-a-2609	Reticulon-4 receptor	Weighted median	3	-0.016076	0.0173484	0.354103	Males and Females	3301
	prot-a-2609	Reticulon-4 receptor	Weighted mode	3	-0.0106534	0.0191705	0.63427	Males and Females	3301
	prot-a-2629	Diamine acetyltransferase 2	Weighted median	3	-0.0653008	0.0306336	0.0330339	Males and Females	3301
	prot-a-2629	Diamine acetyltransferase 2	Weighted mode	3	-0.0526141	0.0373962	0.29472	Males and Females	3301
	prot-a-2663	Secreted and transmembrane protein 1	Weighted median	3	-0.0110964	0.0214492	0.604924	Males and Females	3301
	prot-a-2663	Secreted and transmembrane protein 1	Weighted mode	3	0.00177745	0.0211523	0.940685	Males and Females	3301
	prot-a-2666	L-Selectin	Weighted median	3	-0.0125735	0.0127857	0.325409	Males and Females	3301
	prot-a-2666	L-Selectin	Weighted mode	3	-0.0113356	0.0126061	0.463437	Males and Females	3301
	prot-a-2667	P-selectin	Weighted median	5	-0.012949	0.0123	0.292447	Males and Females	3301
	prot-a-2667	P-selectin	Weighted mode	5	-0.0169205	0.0137987	0.287359	Males and Females	3301
	prot-a-2681	Semenogelin-1	Weighted median	3	0.00344359	0.0103753	0.739963	Males and Females	3301
	prot-a-2681	Semenogelin-1	Weighted mode	3	0.00468098	0.0121754	0.737666	Males and Females	3301
	prot-a-2685	Septin-10	Weighted median	3	0.00578211	0.0143032	0.686027	Males and Females	3301
	prot-a-2685	Septin-10	Weighted mode	3	0.00707129	0.0155043	0.693065	Males and Females	3301
	prot-a-2690	Serpin A12	Weighted median	3	0.0083959	0.0196592	0.669327	Males and Females	3301
	prot-a-2690	Serpin A12	Weighted mode	3	0.0104985	0.0228036	0.690447	Males and Females	3301
	prot-a-2720	Protein shisa-3 homolog	Weighted median	3	0.0138137	0.0129043	0.284408	Males and Females	3301
	prot-a-2720	Protein shisa-3 homolog	Weighted mode	3	0.00854705	0.0128002	0.573044	Males and Females	3301
	prot-a-2730	Sialic acid-binding Ig-like lectin 8	Weighted median	3	-0.0117097	0.0204912	0.567692	Males and Females	3301
	prot-a-2730	Sialic acid-binding Ig-like lectin 8	Weighted mode	3	-0.00830021	0.0230837	0.753585	Males and Females	3301
	prot-a-2731	Sialic acid-binding Ig-like lectin 9	Weighted median	3	6.9793e-05	0.00485222	0.988524	Males and Females	3301
	prot-a-2731	Sialic acid-binding Ig-like lectin 9	Weighted mode	3	0.000256786	0.00474636	0.961772	Males and Females	3301
	prot-a-2733	Signal-regulatory protein beta-1	Weighted median	4	0.0113455	0.00778375	0.144956	Males and Females	3301
	prot-a-2733	Signal-regulatory protein beta-1	Weighted mode	4	0.0116956	0.00906898	0.287607	Males and Females	3301
	prot-a-2736	NAD-dependent protein deacetylase sirtuin-2	Weighted median	3	-0.0289515	0.0169929	0.0884298	Males and Females	3301
	prot-a-2736	NAD-dependent protein deacetylase sirtuin-2	Weighted mode	3	-0.0352496	0.0175326	0.18208	Males and Females	3301
	prot-a-2739	Ski-like protein	Weighted median	3	-0.0314546	0.0219783	0.152382	Males and Females	3301
	prot-a-2739	Ski-like protein	Weighted mode	3	-0.0331484	0.0250847	0.317261	Males and Females	3301
	prot-a-2744	SLAM family member 7	Weighted median	3	-0.0219835	0.0145723	0.131406	Males and Females	3301
	prot-a-2744	SLAM family member 7	Weighted mode	3	-0.0203754	0.0160306	0.331547	Males and Females	3301
	prot-a-2747	Urea transporter 2	Weighted median	4	-0.0148456	0.0136581	0.27706	Males and Females	3301
	prot-a-2747	Urea transporter 2	Weighted mode	4	-0.00955007	0.0136744	0.535202	Males and Females	3301
	prot-a-2748	Solute carrier family 22 member 16	Weighted median	4	-0.0416748	0.0238985	0.0811895	Males and Females	3301
	prot-a-2748	Solute carrier family 22 member 16	Weighted mode	4	-0.0265047	0.0381228	0.536914	Males and Females	3301
	prot-a-2760	Sodium-coupled monocarboxylate transporter 1	Weighted median	3	0.00892888	0.0219856	0.684652	Males and Females	3301
	prot-a-2760	Sodium-coupled monocarboxylate transporter 1	Weighted mode	3	0.00880366	0.0238667	0.747614	Males and Females	3301
	prot-a-2795	Sorting nexin-7	Weighted median	4	0.00901155	0.0299578	0.763561	Males and Females	3301
	prot-a-2795	Sorting nexin-7	Weighted mode	4	0.00444299	0.0422377	0.922864	Males and Females	3301
	prot-a-2797	Suppressor of cytokine signaling 3	Weighted median	3	0.0016714	0.00996047	0.866738	Males and Females	3301
	prot-a-2797	Suppressor of cytokine signaling 3	Weighted mode	3	0.00151313	0.0105773	0.899359	Males and Females	3301
	prot-a-28	Disintegrin and metalloproteinase domain-containing protein 23	Weighted median	5	0.0256364	0.0134639	0.056899	Males and Females	3301
	prot-a-28	Disintegrin and metalloproteinase domain-containing protein 23	Weighted mode	5	0.0127074	0.0150924	0.447198	Males and Females	3301
	prot-a-280	Uncharacterized protein C10orf35	Weighted median	3	0.00829864	0.0245463	0.735302	Males and Females	3301
	prot-a-280	Uncharacterized protein C10orf35	Weighted mode	3	0.000132377	0.0304282	0.996924	Males and Females	3301
	prot-a-2815	Maspardin	Weighted median	3	-0.0171997	0.0125103	0.169182	Males and Females	3301
	prot-a-2815	Maspardin	Weighted mode	3	-0.0200765	0.0127648	0.256398	Males and Females	3301
	prot-a-2820	Serine protease inhibitor Kazal-type 6	Weighted median	3	-0.0106731	0.010249	0.297699	Males and Females	3301
	prot-a-2820	Serine protease inhibitor Kazal-type 6	Weighted mode	3	-0.00862483	0.0102885	0.490086	Males and Females	3301
	prot-a-2824	Kunitz-type protease inhibitor 2	Weighted median	3	0.00423192	0.00686386	0.53753	Males and Females	3301
	prot-a-2824	Kunitz-type protease inhibitor 2	Weighted mode	3	0.00425582	0.00646162	0.577818	Males and Females	3301
	prot-a-2828	Testican-3	Weighted median	4	0.0243999	0.0185393	0.188136	Males and Females	3301
	prot-a-2828	Testican-3	Weighted mode	4	0.0312115	0.02366	0.278764	Males and Females	3301
	prot-a-2852	Alpha-N-acetylgalactosaminide alpha-2,6-sialyltransferase 1	Weighted median	4	-0.0155461	0.0185043	0.400833	Males and Females	3301
	prot-a-2852	Alpha-N-acetylgalactosaminide alpha-2,6-sialyltransferase 1	Weighted mode	4	-0.0184355	0.0219869	0.463312	Males and Females	3301
	prot-a-2868	Signal transducer and activator of transcription 1-alpha/beta	Weighted median	3	-0.0293207	0.0155607	0.059527	Males and Females	3301
	prot-a-2868	Signal transducer and activator of transcription 1-alpha/beta	Weighted mode	3	-0.0305933	0.0169323	0.212537	Males and Females	3301
	prot-a-2875	Stromal interaction molecule 1	Weighted median	3	-0.0473899	0.0252015	0.0600484	Males and Females	3301
	prot-a-2875	Stromal interaction molecule 1	Weighted mode	3	-0.051553	0.0305737	0.233807	Males and Females	3301
	prot-a-2877	Serine/threonine-protein kinase 16	Weighted median	4	-0.0564505	0.023369	0.0157088	Males and Females	3301
	prot-a-2877	Serine/threonine-protein kinase 16	Weighted mode	4	-0.0607963	0.0310612	0.145234	Males and Females	3301
	prot-a-2892	Estrogen sulfotransferase	Weighted median	3	0.0148578	0.0157281	0.344831	Males and Females	3301
	prot-a-2892	Estrogen sulfotransferase	Weighted mode	3	0.0170682	0.0206233	0.494919	Males and Females	3301
	prot-a-2900	Surfeit locus protein 1	Weighted median	4	0.00266329	0.0157692	0.865881	Males and Females	3301
	prot-a-2900	Surfeit locus protein 1	Weighted mode	4	0.00403811	0.0172885	0.830348	Males and Females	3301
	prot-a-2902	Sushi domain-containing protein 2	Weighted median	3	-0.00789053	0.0145166	0.586751	Males and Females	3301
	prot-a-2902	Sushi domain-containing protein 2	Weighted mode	3	-0.00671915	0.0148922	0.696057	Males and Females	3301
	prot-a-2904	Histone-lysine N-methyltransferase SUV420H2	Weighted median	3	-0.054566	0.0339838	0.108352	Males and Females	3301
	prot-a-2904	Histone-lysine N-methyltransferase SUV420H2	Weighted mode	3	-0.0610177	0.0417049	0.280987	Males and Females	3301
	prot-a-2907	Sushi, von Willebrand factor type A, EGF and pentraxin domain-containing protein 1	Weighted median	4	0.0191204	0.0169963	0.260599	Males and Females	3301
	prot-a-2907	Sushi, von Willebrand factor type A, EGF and pentraxin domain-containing protein 1	Weighted mode	4	0.028241	0.0194333	0.242116	Males and Females	3301
	prot-a-2920	Protachykinin-1	Weighted median	4	0.0167413	0.0229859	0.466412	Males and Females	3301
	prot-a-2920	Protachykinin-1	Weighted mode	4	-0.0114734	0.0249841	0.677303	Males and Females	3301
	prot-a-2926	Tapasin	Weighted median	3	0.00575078	0.0120577	0.633407	Males and Females	3301
	prot-a-2926	Tapasin	Weighted mode	3	0.00552023	0.0116999	0.683522	Males and Females	3301
	prot-a-2939	Holo-Transcobalamin-2	Weighted median	5	-0.00518494	0.00786875	0.509942	Males and Females	3301
	prot-a-2939	Holo-Transcobalamin-2	Weighted mode	5	-0.00392583	0.00835115	0.662772	Males and Females	3301
	prot-a-2940	Teratocarcinoma-derived growth factor 1	Weighted median	3	0.00256079	0.00539102	0.634779	Males and Females	3301
	prot-a-2940	Teratocarcinoma-derived growth factor 1	Weighted mode	3	0.00129795	0.00480386	0.812341	Males and Females	3301
	prot-a-2944	Angiopoietin-1 receptor, soluble	Weighted median	3	-0.0127099	0.020077	0.526697	Males and Females	3301
	prot-a-2944	Angiopoietin-1 receptor, soluble	Weighted mode	3	-0.058792	0.0222061	0.117949	Males and Females	3301
	prot-a-2948	Testis-expressed sequence 29 protein	Weighted median	5	-0.019288	0.0114688	0.0926125	Males and Females	3301
	prot-a-2948	Testis-expressed sequence 29 protein	Weighted mode	5	-0.0204543	0.0131118	0.193777	Males and Females	3301
	prot-a-2951	Trefoil factor 1	Weighted median	4	-0.0371714	0.0271305	0.170657	Males and Females	3301
	prot-a-2951	Trefoil factor 1	Weighted mode	4	-0.0300904	0.0330493	0.429703	Males and Females	3301
	prot-a-2959	Transferrin receptor protein 1	Weighted median	3	0.00063497	0.0256288	0.980234	Males and Females	3301
	prot-a-2959	Transferrin receptor protein 1	Weighted mode	3	0.0102641	0.0293528	0.759967	Males and Females	3301
	prot-a-2978	Tyrosine-protein kinase receptor Tie-1, soluble	Weighted median	4	-0.0250645	0.00892144	0.00496228	Males and Females	3301
	prot-a-2978	Tyrosine-protein kinase receptor Tie-1, soluble	Weighted mode	4	-0.0298705	0.0104587	0.0647864	Males and Females	3301
	prot-a-2991	Toll-like receptor 4:Lymphocyte antigen 96 complex	Weighted median	4	0.00576178	0.0145401	0.691907	Males and Females	3301
	prot-a-2991	Toll-like receptor 4:Lymphocyte antigen 96 complex	Weighted mode	4	0.00615839	0.0140894	0.691594	Males and Females	3301
	prot-a-3009	Transmembrane protein 2	Weighted median	3	-0.0245521	0.0249359	0.324816	Males and Females	3301
	prot-a-3009	Transmembrane protein 2	Weighted mode	3	-0.0292659	0.0292231	0.422086	Males and Females	3301
	prot-a-301	Complement C1q subcomponent subunit C	Weighted median	4	-0.0171132	0.0135534	0.206715	Males and Females	3301
	prot-a-301	Complement C1q subcomponent subunit C	Weighted mode	4	-0.0148821	0.0156235	0.411093	Males and Females	3301
	prot-a-3016	Transmembrane protein 87B	Weighted median	5	0.0115842	0.012322	0.347156	Males and Females	3301
	prot-a-3016	Transmembrane protein 87B	Weighted mode	5	0.011125	0.0153251	0.508079	Males and Females	3301
	prot-a-3028	Tenascin	Weighted median	4	-0.00392489	0.00867221	0.650849	Males and Females	3301
	prot-a-3028	Tenascin	Weighted mode	4	-0.0031097	0.00964385	0.768274	Males and Females	3301
	prot-a-303	Complement C1q tumor necrosis factor-related protein 1	Weighted median	6	0.015676	0.0104286	0.132794	Males and Females	3301
	prot-a-303	Complement C1q tumor necrosis factor-related protein 1	Weighted mode	6	0.00829756	0.0114735	0.501966	Males and Females	3301
	prot-a-3031	Tumor necrosis factor-inducible gene 6 protein	Weighted median	3	0.0029056	0.0118833	0.806836	Males and Females	3301
	prot-a-3031	Tumor necrosis factor-inducible gene 6 protein	Weighted mode	3	0.00174702	0.0118635	0.896431	Males and Females	3301
	prot-a-3048	Tumor necrosis factor receptor superfamily member 1B	Weighted median	3	0.0348274	0.027909	0.212071	Males and Females	3301
	prot-a-3048	Tumor necrosis factor receptor superfamily member 1B	Weighted mode	3	0.0329901	0.0320363	0.41136	Males and Females	3301
	prot-a-305	Complement C1q tumor necrosis factor-related protein 5	Weighted median	3	-0.0808795	0.0232933	0.000516168	Males and Females	3301
	prot-a-305	Complement C1q tumor necrosis factor-related protein 5	Weighted mode	3	-0.113086	0.0375178	0.0946917	Males and Females	3301
	prot-a-3071	Tenascin-X	Weighted median	3	0.0216513	0.00924233	0.0191488	Males and Females	3301
	prot-a-3071	Tenascin-X	Weighted mode	3	0.0365678	0.0114566	0.0857223	Males and Females	3301
	prot-a-3076	Torsin-1A-interacting protein 1	Weighted median	4	-0.0283186	0.0143051	0.0477465	Males and Females	3301
	prot-a-3076	Torsin-1A-interacting protein 1	Weighted mode	4	-0.0228095	0.0160775	0.251024	Males and Females	3301
	prot-a-3090	Tryptase beta-2	Weighted median	3	0.0037695	0.00611752	0.537776	Males and Females	3301
	prot-a-3090	Tryptase beta-2	Weighted mode	3	0.00346291	0.00652964	0.648873	Males and Females	3301
	prot-a-3093	Protein-tyrosine sulfotransferase 2	Weighted median	3	0.00758484	0.0258092	0.768848	Males and Females	3301
	prot-a-3093	Protein-tyrosine sulfotransferase 2	Weighted mode	3	-0.0058604	0.0250335	0.836687	Males and Females	3301
	prot-a-310	Augurin	Weighted median	3	-0.0486433	0.0255578	0.0570062	Males and Females	3301
	prot-a-310	Augurin	Weighted mode	3	-0.0536305	0.0309475	0.225242	Males and Females	3301
	prot-a-3109	Thiosulfate sulfurtransferase	Weighted median	3	0.0146957	0.00776847	0.0585293	Males and Females	3301
	prot-a-3109	Thiosulfate sulfurtransferase	Weighted mode	3	0.0153277	0.00795647	0.193893	Males and Females	3301
	prot-a-3123	Thioredoxin domain-containing protein 12	Weighted median	7	-0.00312052	0.00894431	0.727177	Males and Females	3301
	prot-a-3123	Thioredoxin domain-containing protein 12	Weighted mode	7	-0.00968444	0.00980577	0.361474	Males and Females	3301
	prot-a-3124	Thioredoxin domain-containing protein 5	Weighted median	4	0.00884073	0.0192245	0.64561	Males and Females	3301
	prot-a-3124	Thioredoxin domain-containing protein 5	Weighted mode	4	0.0149223	0.0223438	0.552013	Males and Females	3301
	prot-a-3137	Ubiquitin-conjugating enzyme E2 G2	Weighted median	3	0.0320522	0.030659	0.29582	Males and Females	3301
	prot-a-3137	Ubiquitin-conjugating enzyme E2 G2	Weighted mode	3	0.0336664	0.0331944	0.417215	Males and Females	3301
	prot-a-314	Uncharacterized protein C3orf18	Weighted median	4	-0.0425998	0.0232326	0.0667097	Males and Females	3301
	prot-a-314	Uncharacterized protein C3orf18	Weighted mode	4	-0.056048	0.0343907	0.201648	Males and Females	3301
	prot-a-315	Complement C4	Weighted median	5	0.0200051	0.0134534	0.137017	Males and Females	3301
	prot-a-315	Complement C4	Weighted mode	5	0.0174764	0.0155133	0.322945	Males and Females	3301
	prot-a-316	Protein CEI	Weighted median	4	0.00207593	0.00871663	0.811759	Males and Females	3301
	prot-a-316	Protein CEI	Weighted mode	4	0.00258617	0.00828435	0.775348	Males and Females	3301
	prot-a-3180	Ubiquitin carboxyl-terminal hydrolase 25	Weighted median	3	0.0179147	0.0118196	0.129603	Males and Females	3301
	prot-a-3180	Ubiquitin carboxyl-terminal hydrolase 25	Weighted mode	3	0.0174426	0.0133279	0.320795	Males and Females	3301
	prot-a-319	Uncharacterized protein C6orf226	Weighted median	3	0.0456542	0.0190625	0.0166218	Males and Females	3301
	prot-a-319	Uncharacterized protein C6orf226	Weighted mode	3	0.0526511	0.0205177	0.124194	Males and Females	3301
	prot-a-3197	Vascular endothelial growth factor A, isoform 121	Weighted median	3	0.0122917	0.008508	0.148537	Males and Females	3301
	prot-a-3197	Vascular endothelial growth factor A, isoform 121	Weighted mode	3	0.0118763	0.00873233	0.306833	Males and Females	3301
	prot-a-32	A disintegrin and metalloproteinase with thrombospondin motifs 13	Weighted median	3	-0.00653609	0.0117911	0.579358	Males and Females	3301
	prot-a-32	A disintegrin and metalloproteinase with thrombospondin motifs 13	Weighted mode	3	-0.0145021	0.0122757	0.358902	Males and Females	3301
	prot-a-3200	Selenoprotein S	Weighted median	3	0.00601731	0.0105774	0.569434	Males and Females	3301
	prot-a-3200	Selenoprotein S	Weighted mode	3	0.0069974	0.0102298	0.56458	Males and Females	3301
	prot-a-3203	Vacuolar protein sorting-associated protein 29	Weighted median	3	-0.00458791	0.00641843	0.474731	Males and Females	3301
	prot-a-3203	Vacuolar protein sorting-associated protein 29	Weighted mode	3	-0.00458732	0.00664349	0.561249	Males and Females	3301
	prot-a-3205	Vacuolar protein sorting-associated protein 4B	Weighted median	3	-0.0263534	0.0190293	0.166087	Males and Females	3301
	prot-a-3205	Vacuolar protein sorting-associated protein 4B	Weighted mode	3	-0.0245612	0.0201016	0.346232	Males and Females	3301
	prot-a-3214	Vitronectin	Weighted median	3	-0.00734182	0.00577888	0.203922	Males and Females	3301
	prot-a-3214	Vitronectin	Weighted mode	3	-0.00676973	0.00580916	0.364063	Males and Females	3301
	prot-a-3216	Brorin	Weighted median	3	-0.0123181	0.0156747	0.431952	Males and Females	3301
	prot-a-3216	Brorin	Weighted mode	3	-0.011815	0.0174157	0.567481	Males and Females	3301
	prot-a-322	Complement component C8	Weighted median	3	-0.0047561	0.0278834	0.864561	Males and Females	3301
	prot-a-322	Complement component C8	Weighted mode	3	0.00486016	0.0360519	0.905105	Males and Females	3301
	prot-a-3243	Xyloside xylosyltransferase 1	Weighted median	3	0.0433044	0.0214641	0.0436405	Males and Females	3301
	prot-a-3243	Xyloside xylosyltransferase 1	Weighted mode	3	0.041557	0.0230668	0.213402	Males and Females	3301
	prot-a-3258	Zinc fingers and homeoboxes protein 3	Weighted median	3	-0.0434677	0.0339679	0.200661	Males and Females	3301
	prot-a-3258	Zinc fingers and homeoboxes protein 3	Weighted mode	3	-0.0619035	0.0482183	0.327852	Males and Females	3301
	prot-a-3267	Zinc finger protein 276	Weighted median	3	-0.0319207	0.0213366	0.134641	Males and Females	3301
	prot-a-3267	Zinc finger protein 276	Weighted mode	3	-0.0383214	0.0274641	0.297663	Males and Females	3301
	prot-a-334	Carbonic anhydrase 9	Weighted median	3	0.0547818	0.0421862	0.19409	Males and Females	3301
	prot-a-334	Carbonic anhydrase 9	Weighted mode	3	0.0557921	0.0421853	0.31696	Males and Females	3301
	prot-a-335	Voltage-dependent calcium channel subunit alpha-2/delta-3	Weighted median	3	-0.0563796	0.0264371	0.0329578	Males and Females	3301
	prot-a-335	Voltage-dependent calcium channel subunit alpha-2/delta-3	Weighted mode	3	-0.0708441	0.0428983	0.240446	Males and Females	3301
	prot-a-346	Calcium/calmodulin-dependent protein kinase type 1	Weighted median	3	-0.0218539	0.00623637	0.000457859	Males and Females	3301
	prot-a-346	Calcium/calmodulin-dependent protein kinase type 1	Weighted mode	3	-0.020621	0.00656186	0.0880857	Males and Females	3301
	prot-a-347	Calcium/calmodulin-dependent protein kinase type 1D	Weighted median	3	-0.025905	0.017397	0.136476	Males and Females	3301
	prot-a-347	Calcium/calmodulin-dependent protein kinase type 1D	Weighted mode	3	-0.0265209	0.0213758	0.340515	Males and Females	3301
	prot-a-354	Calpain-2 catalytic subunit	Weighted median	3	0.0292975	0.0265115	0.269123	Males and Females	3301
	prot-a-354	Calpain-2 catalytic subunit	Weighted mode	3	0.0348243	0.0307654	0.375115	Males and Females	3301
	prot-a-366	Calpastatin	Weighted median	4	0.056796	0.0193099	0.00326849	Males and Females	3301
	prot-a-366	Calpastatin	Weighted mode	4	0.0557895	0.021765	0.0829781	Males and Females	3301
	prot-a-37	A disintegrin and metalloproteinase with thrombospondin motifs 6	Weighted median	3	0.00287832	0.0135847	0.832202	Males and Females	3301
	prot-a-37	A disintegrin and metalloproteinase with thrombospondin motifs 6	Weighted mode	3	0.00109101	0.0138809	0.944508	Males and Females	3301
	prot-a-372	Cerebellin-4	Weighted median	3	-0.0315289	0.0304178	0.299956	Males and Females	3301
	prot-a-372	Cerebellin-4	Weighted mode	3	-0.0441242	0.0359275	0.34431	Males and Females	3301
	prot-a-373	Carbonyl reductase [NADPH] 1	Weighted median	3	-0.0118023	0.0163784	0.471155	Males and Females	3301
	prot-a-373	Carbonyl reductase [NADPH] 1	Weighted mode	3	-0.00947274	0.0188708	0.665496	Males and Females	3301
	prot-a-387	Eotaxin	Weighted median	3	-0.017826	0.0173292	0.303635	Males and Females	3301
	prot-a-387	Eotaxin	Weighted mode	3	-0.0204642	0.0193436	0.40099	Males and Females	3301
	prot-a-390	C-C motif chemokine 14	Weighted median	3	-0.0242292	0.0119386	0.042408	Males and Females	3301
	prot-a-390	C-C motif chemokine 14	Weighted mode	3	-0.0220569	0.0122185	0.212801	Males and Females	3301
	prot-a-394	C-C motif chemokine 17	Weighted median	6	0.00092532	0.016443	0.955123	Males and Females	3301
	prot-a-394	C-C motif chemokine 17	Weighted mode	6	-0.0225404	0.0237386	0.385956	Males and Females	3301
	prot-a-398	C-C motif chemokine 22	Weighted median	4	0.0135924	0.0200431	0.497672	Males and Females	3301
	prot-a-398	C-C motif chemokine 22	Weighted mode	4	0.0157491	0.0257887	0.584557	Males and Females	3301
	prot-a-399	C-C motif chemokine 23	Weighted median	3	0.0237634	0.0127294	0.0619282	Males and Females	3301
	prot-a-399	C-C motif chemokine 23	Weighted mode	3	0.024148	0.0132971	0.211016	Males and Females	3301
	prot-a-403	C-C motif chemokine 25	Weighted median	3	0.00108968	0.023484	0.962991	Males and Females	3301
	prot-a-403	C-C motif chemokine 25	Weighted mode	3	0.0106444	0.0239742	0.700465	Males and Females	3301
	prot-a-408	C-C motif chemokine 3-like 1	Weighted median	3	0.0153932	0.01767	0.383674	Males and Females	3301
	prot-a-408	C-C motif chemokine 3-like 1	Weighted mode	3	0.0141939	0.0202501	0.555919	Males and Females	3301
	prot-a-412	Cerebral cavernous malformations 2 protein	Weighted median	4	-0.0223708	0.0266412	0.401074	Males and Females	3301
	prot-a-412	Cerebral cavernous malformations 2 protein	Weighted mode	4	-0.000968153	0.033038	0.978462	Males and Females	3301
	prot-a-420	CD177 antigen	Weighted median	5	0.00873335	0.0109166	0.423707	Males and Females	3301
	prot-a-420	CD177 antigen	Weighted mode	5	0.00921688	0.0120863	0.488199	Males and Females	3301
	prot-a-44	Adhesion G protein-coupled receptor F5	Weighted median	3	0.00605043	0.00932308	0.516355	Males and Females	3301
	prot-a-44	Adhesion G protein-coupled receptor F5	Weighted mode	3	0.00646663	0.00883464	0.540343	Males and Females	3301
	prot-a-444	ADP-ribosyl cyclase/cyclic ADP-ribose hydrolase 1	Weighted median	3	-0.0117212	0.0353147	0.739958	Males and Females	3301
	prot-a-444	ADP-ribosyl cyclase/cyclic ADP-ribose hydrolase 1	Weighted mode	3	-0.0250632	0.0455832	0.637633	Males and Females	3301
	prot-a-445	T-cell surface glycoprotein CD3 epsilon chain	Weighted median	5	-0.0301422	0.0173667	0.0826293	Males and Females	3301
	prot-a-445	T-cell surface glycoprotein CD3 epsilon chain	Weighted mode	5	-0.0353454	0.0273169	0.265354	Males and Females	3301
	prot-a-456	CD63 antigen	Weighted median	3	-0.021301	0.0194727	0.274002	Males and Females	3301
	prot-a-456	CD63 antigen	Weighted mode	3	-0.0404407	0.0302972	0.313606	Males and Females	3301
	prot-a-467	T-cell surface glycoprotein CD8 beta chain	Weighted median	3	0.00986584	0.0305672	0.746877	Males and Females	3301
	prot-a-467	T-cell surface glycoprotein CD8 beta chain	Weighted mode	3	0.0175001	0.0356577	0.672147	Males and Females	3301
	prot-a-475	Serine/threonine-protein kinase MRCK alpha	Weighted median	3	-0.0240932	0.0178949	0.178182	Males and Females	3301
	prot-a-475	Serine/threonine-protein kinase MRCK alpha	Weighted mode	3	-0.0275231	0.0184868	0.274967	Males and Females	3301
	prot-a-486	Cadherin-7	Weighted median	4	-0.0516066	0.0184752	0.00521743	Males and Females	3301
	prot-a-486	Cadherin-7	Weighted mode	4	-0.0371735	0.0244501	0.225747	Males and Females	3301
	prot-a-500	Corneodesmosin	Weighted median	4	-0.00381917	0.0176412	0.828604	Males and Females	3301
	prot-a-500	Corneodesmosin	Weighted mode	4	-0.00574249	0.0178553	0.768851	Males and Females	3301
	prot-a-518	Complement factor B	Weighted median	4	0.0314854	0.0149266	0.0349143	Males and Females	3301
	prot-a-518	Complement factor B	Weighted mode	4	0.0491443	0.0151073	0.0473814	Males and Females	3301
	prot-a-524	Cofilin-1	Weighted median	3	-0.00421679	0.0149829	0.778372	Males and Females	3301
	prot-a-524	Cofilin-1	Weighted mode	3	0.0121443	0.0196555	0.599649	Males and Females	3301
	prot-a-532	Cell growth regulator with EF hand domain protein 1	Weighted median	4	0.00272238	0.0232273	0.906697	Males and Females	3301
	prot-a-532	Cell growth regulator with EF hand domain protein 1	Weighted mode	4	-0.00915512	0.0399341	0.833411	Males and Females	3301
	prot-a-54	Advanced glycosylation end product-specific receptor, soluble	Weighted median	4	-0.00821477	0.0223558	0.713279	Males and Females	3301
	prot-a-54	Advanced glycosylation end product-specific receptor, soluble	Weighted mode	4	-0.00619085	0.0205059	0.782443	Males and Females	3301
	prot-a-543	Chitotriosidase-1	Weighted median	3	-0.00660916	0.00689213	0.337587	Males and Females	3301
	prot-a-543	Chitotriosidase-1	Weighted mode	3	-0.00726179	0.00673839	0.393893	Males and Females	3301
	prot-a-545	Neural cell adhesion molecule L1-like protein	Weighted median	3	0.00844774	0.0252789	0.738243	Males and Females	3301
	prot-a-545	Neural cell adhesion molecule L1-like protein	Weighted mode	3	0.00423479	0.028988	0.897247	Males and Females	3301
	prot-a-564	Cytoskeleton-associated protein 2	Weighted median	6	-0.0229689	0.0157799	0.145509	Males and Females	3301
	prot-a-564	Cytoskeleton-associated protein 2	Weighted mode	6	-0.0104366	0.0179117	0.585404	Males and Females	3301
	prot-a-586	Dual specificity protein kinase CLK2	Weighted median	3	-0.0204336	0.0140112	0.144737	Males and Females	3301
	prot-a-586	Dual specificity protein kinase CLK2	Weighted mode	3	-0.0184151	0.0159452	0.367481	Males and Females	3301
	prot-a-592	Colipase	Weighted median	3	-0.00130691	0.0139794	0.925515	Males and Females	3301
	prot-a-592	Colipase	Weighted mode	3	-0.002099	0.0142409	0.896339	Males and Females	3301
	prot-a-599	UMP-CMP kinase	Weighted median	3	0.00948809	0.0366851	0.795916	Males and Females	3301
	prot-a-599	UMP-CMP kinase	Weighted mode	3	0.0189496	0.046649	0.723925	Males and Females	3301
	prot-a-607	Contactin-2	Weighted median	4	-0.00342883	0.0111248	0.757918	Males and Females	3301
	prot-a-607	Contactin-2	Weighted mode	4	-0.000657687	0.0113673	0.9575	Males and Females	3301
	prot-a-608	Contactin-4	Weighted median	3	0.0252711	0.0215927	0.24186	Males and Females	3301
	prot-a-608	Contactin-4	Weighted mode	3	0.0307653	0.0252242	0.346899	Males and Females	3301
	prot-a-612	Cytochrome c oxidase assembly factor 3 homolog, mitochondrial	Weighted median	3	0.00449505	0.0304086	0.882484	Males and Females	3301
	prot-a-612	Cytochrome c oxidase assembly factor 3 homolog, mitochondrial	Weighted mode	3	0.0118169	0.0379403	0.784918	Males and Females	3301
	prot-a-613	Cochlin	Weighted median	3	0.00671012	0.0145237	0.644072	Males and Females	3301
	prot-a-613	Cochlin	Weighted mode	3	0.00864774	0.0149715	0.621887	Males and Females	3301
	prot-a-627	Collectin-10	Weighted median	3	-0.0027629	0.0109661	0.801081	Males and Females	3301
	prot-a-627	Collectin-10	Weighted mode	3	-0.00376248	0.0115251	0.775073	Males and Females	3301
	prot-a-648	Probable carboxypeptidase X1	Weighted median	3	0.0347764	0.0144145	0.0158394	Males and Females	3301
	prot-a-648	Probable carboxypeptidase X1	Weighted mode	3	0.0347634	0.0163692	0.167662	Males and Females	3301
	prot-a-654	Cyclic AMP-responsive element-binding protein 3-like protein 4	Weighted median	3	-0.0210363	0.0117108	0.0724438	Males and Females	3301
	prot-a-654	Cyclic AMP-responsive element-binding protein 3-like protein 4	Weighted mode	3	-0.0242747	0.013507	0.214134	Males and Females	3301
	prot-a-655	CREB-binding protein	Weighted median	4	-0.0226371	0.023835	0.342243	Males and Females	3301
	prot-a-655	CREB-binding protein	Weighted mode	4	-0.0477621	0.0354748	0.270874	Males and Females	3301
	prot-a-657	Cysteine-rich with EGF-like domain protein 1	Weighted median	4	0.0058233	0.00636801	0.360474	Males and Females	3301
	prot-a-657	Cysteine-rich with EGF-like domain protein 1	Weighted mode	4	0.00556223	0.00661165	0.461961	Males and Females	3301
	prot-a-663	Cysteine-rich secretory protein LCCL domain-containing 2	Weighted median	4	0.0205976	0.022487	0.35968	Males and Females	3301
	prot-a-663	Cysteine-rich secretory protein LCCL domain-containing 2	Weighted mode	4	0.0173612	0.0235158	0.513855	Males and Females	3301
	prot-a-67	Alcohol dehydrogenase [NADP(+)]	Weighted median	3	-0.028337	0.00879108	0.00126688	Males and Females	3301
	prot-a-67	Alcohol dehydrogenase [NADP(+)]	Weighted mode	3	-0.0281569	0.00873385	0.0842357	Males and Females	3301
	prot-a-674	Beta-crystallin B2	Weighted median	3	-0.00680355	0.0328601	0.835974	Males and Females	3301
	prot-a-674	Beta-crystallin B2	Weighted mode	3	-0.0459273	0.090628	0.662665	Males and Females	3301
	prot-a-690	CUB and sushi domain-containing protein 1	Weighted median	4	0.0273469	0.0240327	0.255161	Males and Females	3301
	prot-a-690	CUB and sushi domain-containing protein 1	Weighted mode	4	0.0358919	0.030155	0.319553	Males and Females	3301
	prot-a-705	Cystatin-F	Weighted median	4	0.012916	0.00855279	0.131005	Males and Females	3301
	prot-a-705	Cystatin-F	Weighted mode	4	0.012295	0.0091959	0.273561	Males and Females	3301
	prot-a-710	Cardiotrophin-1	Weighted median	3	-0.0209818	0.0104275	0.0442027	Males and Females	3301
	prot-a-710	Cardiotrophin-1	Weighted mode	3	-0.0198783	0.01061	0.201856	Males and Females	3301
	prot-a-714	Chymotrypsinogen B	Weighted median	3	-0.0100043	0.010506	0.340973	Males and Females	3301
	prot-a-714	Chymotrypsinogen B	Weighted mode	3	-0.00646542	0.010519	0.6014	Males and Females	3301
[truncated: 490 more rows]

## Sheet: CRC
	Trait ID	Trait	Method	No. of SNPs	Beta	SE	P-value	Sex	N
[truncated: 2,128 more rows]

[truncated: 5 more sheets: RCC, Endometrial , Oesophageal, Ovarian , Prostate]
