# Supplementary material for: Phenome-wide Mendelian randomisation analysis of 378,142 cases reveals risk factors for eight common cancers
Source: Nat Commun. 2024 Mar 25;15:2637. doi: 10.1038/s41467-024-46927-z (PMC10963765; doi:10.1038/s41467-024-46927-z)
Supplement: Supplementary file 20 — Supp Data 17 [file 41467_2024_46927_MOESM20_ESM.xlsx]

## Sheet: Legend
Supplementary Data 17 | MR-Egger regression analysis for each exposure trait and cancer type.
MR-Egger estimate only computed if ≥5 SNPs available for use in MR analysis. Shown are tests for two-sided P-values.
SE, standard error; N, trait sample size; MR, Mendelian randomisation

## Sheet: Breast
	Trait ID	Trait	MR Egger intercept	SE	P-value	Sex	N
	ApoH	Apolipoprotein H	0.0212757	0.0498558	0.743221	Males and Females	818
	Height-2022	Height-2022	-0.00114089	0.000545583	0.0367193	Males and Females	4080687
	LOY	Loss_of_Y_chromosome	-0.00306866	0.00232906	0.190605	Males and Females	205011
	Leisure_screen_time	Leisure_screen_time	-0.0155396	0.00716329	0.0337197	Males and Females	526725
	Plasma omega-6 polyunsaturated fatty acid levels (dihomo-gamma-linolenic acid) PMID:24823311	Plasma omega-6 polyunsaturated fatty acid levels (dihomo-gamma-linolenic acid)	0.00445548	0.0108673	0.752299	Males and Females	8631
	Plasma omega-6 polyunsaturated fatty acid levels (linoleic acid) PMID:24823311	Plasma omega-6 polyunsaturated fatty acid levels (linoleic acid)	0.00243013	0.0111805	0.84809	Males and Females	8631
	Sedentary_behaviour_at_work	Sedentary_behaviour_at_work	-0.00727229	0.0153839	0.682977	Males and Females	370957
	adiponectin_serum_level	Adiponectin_serum_level	-0.00807918	0.0146148	0.60037	Males and Females	35962
	c_reactive_protein_plasma_level	C_reactive_protein_plasma_level	0.00286415	0.0088154	0.756284	Males and Females	82725
	calcium measurement PMID:24068962	Calcium measurement	0.0246033	0.019702	0.267029	Males and Females	61079
	coffee_consumption	Coffee_consumption	-0.00513044	0.0140163	0.732878	Males and Females	91462
	ebi-a-GCST001212	Proinsulin levels	0.000310758	0.0207419	0.988626	NA	10701
	ebi-a-GCST003372	Glomerular filtration rate (creatinine)	0.00897309	0.004594	0.0585999	NA	133413
	ebi-a-GCST003375	Glomerular filtration rate (cystatin C)	0.00703575	0.0130901	0.628241	NA	32834
	ebi-a-GCST003401	Glomerular filtration rate in non diabetics (creatinine)	0.0078846	0.0045548	0.0917749	NA	118448
	ebi-a-GCST003839	Sleep duration	-0.00824493	0.0215704	0.767572	NA	127573
	ebi-a-GCST004601	Red blood cell count	0.00407438	0.00241088	0.0929756	NA	172952
	ebi-a-GCST004608	Granulocyte percentage of myeloid white cells	2.36273e-05	0.00220279	0.991456	NA	169545
	ebi-a-GCST004613	Sum neutrophil eosinophil counts	-0.000495627	0.0023704	0.834705	NA	170384
	ebi-a-GCST004614	Granulocyte count	-0.000702694	0.00228858	0.759283	NA	169822
	ebi-a-GCST004619	Reticulocyte fraction of red cells	0.0021	0.00179106	0.242837	NA	170690
	ebi-a-GCST004621	Sum basophil neutrophil counts	0.0038187	0.00188766	0.0448393	NA	171529
	ebi-a-GCST004623	Neutrophil percentage of granulocytes	-0.00104155	0.0024209	0.667714	NA	170672
	ebi-a-GCST004624	Sum eosinophil basophil counts	0.00249763	0.00222511	0.263352	NA	171771
	ebi-a-GCST004626	Myeloid white cell count	-0.00236462	0.00231002	0.307825	NA	169219
	ebi-a-GCST004732	Heart rate variability traits (pvRSA/HF)	-0.0111075	0.0184881	0.655589	NA	24088
	ebi-a-GCST004733	Heart rate variability traits (RMSSD)	0.00936319	0.00895078	0.485667	NA	26523
	ebi-a-GCST004734	Heart rate variability traits (SDNN)	-0.0160298	0.0343393	0.686552	NA	27850
	ebi-a-GCST005314	Offspring birth weight	0.0622345	0.0232061	0.0551245	NA	68258
	ebi-a-GCST005348	Total body bone mineral density	-0.00169671	0.00322323	0.600251	NA	56284
	ebi-a-GCST005350	Total body bone mineral density (age 45-60)	-0.00645283	0.00934225	0.499643	NA	18805
	ebi-a-GCST006099	Accelerometer-based physical activity measurement (average acceleration)	-0.0172521	0.0342562	0.635928	NA	91084
	ebi-a-GCST006366	Central corneal thickness	0.0153967	0.00668454	0.0315811	NA	17803
	ebi-a-GCST006572	Cognitive performance	0.00126024	0.00418348	0.763716	NA	257841
	ebi-a-GCST006586	Urinary albumin excretion	0.00166277	0.00671222	0.805884	NA	382500
	ebi-a-GCST006696	Parental longevity (mother's attained age)	0.0360061	0.0177793	0.180121	NA	412937
	ebi-a-GCST006697	Parental longevity (combined parental attained age, Martingale residuals)	-0.00546948	0.0127582	0.681023	NA	389166
	ebi-a-GCST006700	Parental longevity (father's age at death)	0.0674095	0.0310078	0.118017	NA	317652
	ebi-a-GCST006701	Parental longevity (father's attained age)	-0.00264563	0.00749634	0.731472	NA	415311
	ebi-a-GCST006702	Parental longevity (combined parental age at death)	0.0238722	0.0217399	0.333826	NA	208118
	ebi-a-GCST006979	Heel bone mineral density	-0.000580596	0.000952305	0.542385	NA	426824
	ebi-a-GCST007429	Lung function (FVC)	-0.00540398	0.00267963	0.0450015	NA	321047
	ebi-a-GCST007430	Peak expiratory flow	-0.0024819	0.0028086	0.378057	NA	321047
	ebi-a-GCST007431	Lung function (FEV1/FVC)	-0.000911594	0.0017247	0.597539	NA	321047
	ebi-a-GCST007432	FEV1	-0.00287147	0.00235186	0.223344	NA	321047
	ebi-a-GCST008403	Arterial stiffness index	-0.025954	0.0271463	0.43993	NA	127121
	ebi-a-GCST90000025	Appendicular lean mass	-0.000405675	0.0012267	0.740985	NA	450243
	ebi-a-GCST90000618	Serum 25-Hydroxyvitamin D levels	-0.000718755	0.0021393	0.737599	NA	496946
	ebi-a-GCST90001417	CD24+ CD27+ B cell %B cell	0.20114	0.132734	0.371347	NA	3657
	ebi-a-GCST90001432	Unswitched memory B cell %lymphocyte	-0.00411357	0.0169104	0.830481	NA	3656
	ebi-a-GCST90001434	Switched memory B cell %lymphocyte	-0.200453	0.114358	0.330051	NA	3656
	ebi-a-GCST90001442	CD24+ CD27+ B cell %lymphocyte	0.010878	0.0169447	0.636676	NA	3656
	ebi-a-GCST90001450	CD62L- monocyte Absolute Count	0.0247415	0.0195509	0.425733	NA	3019
	ebi-a-GCST90001451	CD62L- monocyte %monocyte	0.0631202	0.0253063	0.130099	NA	3042
	ebi-a-GCST90001458	Myeloid Dendritic Cell Absolute Count	-0.00213905	0.0189316	0.928373	NA	3387
	ebi-a-GCST90001461	Dendritic Cell Absolute Count	-0.00151919	0.0184372	0.947662	NA	3374
	ebi-a-GCST90001462	CD62L- Dendritic Cell Absolute Count	-0.0083466	0.0175191	0.666318	NA	3387
	ebi-a-GCST90001463	CD62L- Dendritic Cell %Dendritic Cell	-0.0104698	0.00820934	0.330293	NA	3410
	ebi-a-GCST90001464	CD86+ myeloid Dendritic Cell Absolute Count	-0.00877275	0.0163297	0.628401	NA	3387
	ebi-a-GCST90001465	CD86+ myeloid Dendritic Cell %Dendritic Cell	-0.00948918	0.0156558	0.606069	NA	3410
	ebi-a-GCST90001468	CD62L- myeloid Dendritic Cell Absolute Count	0.000166376	0.019359	0.993554	NA	3387
	ebi-a-GCST90001469	CD62L- myeloid Dendritic Cell %Dendritic Cell	0.00266237	0.00951801	0.790896	NA	3410
	ebi-a-GCST90001472	CD62L- CD86+ myeloid Dendritic Cell Absolute Count	0.000591195	0.00937494	0.952743	NA	3387
	ebi-a-GCST90001473	CD62L- CD86+ myeloid Dendritic Cell %Dendritic Cell	0.000253247	0.00947036	0.979947	NA	3410
	ebi-a-GCST90001475	HLA DR++ monocyte %monocyte	-0.00505405	0.0201403	0.843478	NA	3595
	ebi-a-GCST90001480	Resting CD4 regulatory T cell Absolute Count	0.00725847	0.00632964	0.370171	NA	3405
	ebi-a-GCST90001481	Resting CD4 regulatory T cell %CD4 regulatory T cell	0.00452736	0.00579059	0.45438	NA	3437
	ebi-a-GCST90001482	Resting CD4 regulatory T cell %CD4+ T cell	0.00390152	0.00683534	0.598681	NA	3437
	ebi-a-GCST90001483	CD39+ resting CD4 regulatory T cell Absolute Count	0.00429269	0.00415752	0.332034	NA	3405
	ebi-a-GCST90001484	CD39+ resting CD4 regulatory T cell %resting CD4 regulatory T cell	0.00211269	0.00746842	0.788604	NA	3437
	ebi-a-GCST90001485	CD39+ resting CD4 regulatory T cell %CD4 regulatory T cell	0.00048713	0.00487087	0.922137	NA	3437
	ebi-a-GCST90001487	Activated CD4 regulatory T cell %CD4 regulatory T cell	-0.0577122	0.0305001	0.198998	NA	3437
	ebi-a-GCST90001489	CD39+ activated CD4 regulatory T cell Absolute Count	-0.00701113	0.0120501	0.601516	NA	3405
	ebi-a-GCST90001491	CD39+ activated CD4 regulatory T cell %CD4 regulatory T cell	-2.29149e-05	0.00564341	0.996917	NA	3437
	ebi-a-GCST90001492	Secreting CD4 regulatory T cell Absolute Count	-0.0161572	0.0231117	0.556855	NA	3405
	ebi-a-GCST90001493	Secreting CD4 regulatory T cell %CD4 regulatory T cell	5.70673e-05	0.00845365	0.994937	NA	3437
	ebi-a-GCST90001494	Secreting CD4 regulatory T cell %CD4+ T cell	-0.00444449	0.00764197	0.586076	NA	3437
	ebi-a-GCST90001495	CD39+ secreting CD4 regulatory T cell Absolute Count	-0.00416036	0.00550882	0.492149	NA	3405
	ebi-a-GCST90001496	CD39+ secreting CD4 regulatory T cell %secreting CD4 regulatory T cell	0.000128943	0.0109417	0.99098	NA	3437
	ebi-a-GCST90001497	CD39+ secreting CD4 regulatory T cell %CD4 regulatory T cell	-0.0008916	0.00578181	0.882502	NA	3437
	ebi-a-GCST90001499	Activated & resting CD4 regulatory T cell %CD4 regulatory T cell	-0.000127753	0.00841039	0.988608	NA	3437
	ebi-a-GCST90001500	Activated & resting CD4 regulatory T cell %CD4+ T cell	0.00467503	0.00684354	0.618465	NA	3437
	ebi-a-GCST90001501	Activated & secreting CD4 regulatory T cell Absolute Count	-0.0160713	0.0228264	0.554327	NA	3405
	ebi-a-GCST90001502	Activated & secreting CD4 regulatory T cell %CD4 regulatory T cell	-0.00125234	0.0076549	0.87467	NA	3437
	ebi-a-GCST90001503	Activated & secreting CD4 regulatory T cell %CD4+ T cell	-0.00609334	0.00559475	0.31217	NA	3437
	ebi-a-GCST90001507	CD25++ CD45RA+ CD4 not regulatory T cell Absolute Count	0.00708354	0.00722181	0.506153	NA	3405
	ebi-a-GCST90001508	CD25++ CD45RA+ CD4 not regulatory T cell %CD4+ T cell	0.00231312	0.00604985	0.727685	NA	3437
	ebi-a-GCST90001509	CD25++ CD45RA+ CD4 not regulatory T cell %T cell	0.00236795	0.00590211	0.715138	NA	3437
	ebi-a-GCST90001511	CD25++ CD45RA- CD4 not regulatory T cell %CD4+ T cell	-0.0316494	0.020211	0.361798	NA	3437
	ebi-a-GCST90001512	CD25++ CD45RA- CD4 not regulatory T cell %T cell	-0.0249159	0.0640038	0.763662	NA	3437
	ebi-a-GCST90001526	CD33dim HLA DR+ CD11b+ %CD33dim HLA DR+	-0.0196711	0.0396054	0.706527	NA	1858
	ebi-a-GCST90001528	CD33dim HLA DR+ CD11b- %CD33dim HLA DR+	0.0183015	0.0381911	0.71551	NA	1858
	ebi-a-GCST90001530	Monocytic Myeloid-Derived Suppressor Cells Absolute Count	-0.0254241	0.0161892	0.360973	NA	1855
	ebi-a-GCST90001531	CD33dim HLA DR- Absolute Count	-0.00589406	0.00906438	0.632959	NA	1856
	ebi-a-GCST90001532	Basophil Absolute Count	-0.00704953	0.00907351	0.579501	NA	1857
	ebi-a-GCST90001535	CD45RA- CD4+ T cell %CD4+ T cell	-0.00758663	0.00966288	0.514614	NA	3427
	ebi-a-GCST90001541	Naive CD4+ T cell %CD4+ T cell	0.00837142	0.00850692	0.42883	NA	3427
	ebi-a-GCST90001544	Effector Memory CD4+ T cell %T cell	-0.0149459	0.0139972	0.397431	NA	3427
	ebi-a-GCST90001546	Terminally Differentiated CD4+ T cell %CD4+ T cell	0.00517865	0.0160623	0.768305	NA	3427
	ebi-a-GCST90001547	Terminally Differentiated CD4+ T cell %T cell	0.00188092	0.0133282	0.894594	NA	3427
	ebi-a-GCST90001555	Effector Memory CD8+ T cell %CD8+ T cell	-0.011096	0.0061926	0.215037	NA	3427
	ebi-a-GCST90001558	Terminally Differentiated CD8+ T cell %CD8+ T cell	0.00584096	0.0134261	0.738764	NA	3427
	ebi-a-GCST90001560	CD45RA+ CD8+ T cell Absolute Count	-0.0175532	0.0587846	0.81527	NA	3395
	ebi-a-GCST90001561	CD45RA+ CD8+ T cell %CD8+ T cell	0.00759907	0.00606948	0.299291	NA	3427
	ebi-a-GCST90001562	CD45RA+ CD8+ T cell %T cell	-0.00784601	0.00645611	0.438326	NA	3427
	ebi-a-GCST90001569	Effector Memory CD4-CD8- T cell Absolute Count	0.0202339	0.0117471	0.227128	NA	3395
	ebi-a-GCST90001570	Effector Memory CD4-CD8- T cell %CD4-CD8- T cell	0.00094183	0.0096942	0.928731	NA	3427
	ebi-a-GCST90001571	Effector Memory CD4-CD8- T cell %T cell	0.027332	0.0229323	0.444418	NA	3427
	ebi-a-GCST90001572	Terminally Differentiated CD4-CD8- T cell Absolute Count	-0.088898	0.0418734	0.280242	NA	3395
	ebi-a-GCST90001574	Terminally Differentiated CD4-CD8- T cell %T cell	0.00885103	0.00830981	0.346841	NA	3427
	ebi-a-GCST90001580	CD14+ CD16+ monocyte Absolute Count	-0.00074369	0.0101345	0.953367	NA	3629
	ebi-a-GCST90001581	CD14- CD16- Absolute Count	0.0014024	0.0271341	0.967126	NA	3629
	ebi-a-GCST90001582	CD14+ CD16- monocyte Absolute Count	0.020246	0.0917305	0.861708	NA	3629
	ebi-a-GCST90001585	CD14+ CD16+ monocyte %monocyte	-0.000251399	0.00983404	0.983729	NA	3629
	ebi-a-GCST90001596	CD8dim T cell Absolute Count	0.0236597	0.0117644	0.293758	NA	3652
	ebi-a-GCST90001599	CD4-CD8- T cell %T cell	0.0541867	0.0308704	0.329671	NA	3668
	ebi-a-GCST90001609	CD4+ CD8dim T cell Absolute Count	0.0294204	0.0387362	0.586479	NA	3652
	ebi-a-GCST90001611	CD4+ CD8dim T cell %leukocyte	0.0374623	0.039241	0.51476	NA	3668
	ebi-a-GCST90001613	CD4-CD8- T cell %leukocyte	0.0190935	0.0138253	0.30133	NA	3668
	ebi-a-GCST90001618	HLA DR+ T cell Absolute Count	0.00269177	0.00812604	0.762243	NA	3580
	ebi-a-GCST90001619	HLA DR+ T cell%T cell	-0.00153679	0.00656516	0.8367	NA	3596
	ebi-a-GCST90001620	HLA DR+ T cell%lymphocyte	0.00757991	0.00917581	0.469328	NA	3596
	ebi-a-GCST90001621	Natural Killer T Absolute Count	0.00680523	0.0103668	0.558398	NA	3653
	ebi-a-GCST90001622	Natural Killer T %T cell	0.0139583	0.00891972	0.178383	NA	3669
	ebi-a-GCST90001623	Natural Killer T %lymphocyte	0.00919965	0.00808391	0.298505	NA	3669
	ebi-a-GCST90001627	HLA DR+ CD8+ T cell Absolute Count	0.00776448	0.00917368	0.48646	NA	3579
	ebi-a-GCST90001628	HLA DR+ CD8+ T cell %T cell	0.00982578	0.0077572	0.33282	NA	3595
	ebi-a-GCST90001629	HLA DR+ CD8+ T cell %lymphocyte	0.00507303	0.013147	0.765554	NA	3595
	ebi-a-GCST90001633	CD8dim Natural Killer T Absolute Count	0.00707025	0.0096483	0.50431	NA	3652
	ebi-a-GCST90001634	CD8dim Natural Killer T %T cell	0.0168295	0.0091839	0.140818	NA	3668
	ebi-a-GCST90001635	CD8dim Natural Killer T %lymphocyte	0.0114399	0.00713354	0.169688	NA	3668
	ebi-a-GCST90001637	CD4-CD8- Natural Killer T %T cell	0.0161608	0.0139953	0.312488	NA	3668
	ebi-a-GCST90001638	CD4-CD8- Natural Killer T %lymphocyte	0.0154641	0.00873439	0.136862	NA	3668
	ebi-a-GCST90001643	B cell %CD3- lymphocyte	0.00716223	0.00562429	0.423795	NA	3669
	ebi-a-GCST90001645	Natural Killer Absolute Count	-0.00312878	0.0373331	0.946771	NA	3653
	ebi-a-GCST90001646	Natural Killer %CD3- lymphocyte	-0.000182878	0.00563814	0.976162	NA	3669
	ebi-a-GCST90001647	Natural Killer %lymphocyte	-0.00789865	0.0472268	0.894502	NA	3669
	ebi-a-GCST90001648	HLA DR+ Natural Killer Absolute Count	-0.00546725	0.0116348	0.684678	NA	3580
	ebi-a-GCST90001649	HLA DR+ Natural Killer %Natural Killer	0.00931295	0.00723162	0.254192	NA	3596
	ebi-a-GCST90001650	HLA DR+ Natural Killer %CD3- lymphocyte	0.000326218	0.00668987	0.964173	NA	3596
	ebi-a-GCST90001658	CD39+ CD4+ T cell %T cell	-0.000106392	0.0053987	0.985039	NA	3440
	ebi-a-GCST90001659	CD39+ CD4+ T cell %CD4+ T cell	-0.000222188	0.00544817	0.969048	NA	3440
	ebi-a-GCST90001660	CD39+ CD4+ T cell Absolute Count	-0.00225492	0.0105135	0.840665	NA	3408
	ebi-a-GCST90001664	CD28+ CD45RA+ CD8dim T cell %T cell	-0.000125873	0.00920464	0.989744	NA	3440
	ebi-a-GCST90001665	CD28+ CD45RA+ CD8dim T cell %CD8dim T cell	0.000240631	0.00806972	0.978084	NA	3440
	ebi-a-GCST90001666	CD28+ CD45RA+ CD8dim T cell Absolute Count	0.000149405	0.00824104	0.986237	NA	3408
	ebi-a-GCST90001667	CD28+ CD45RA- CD8dim T cell %T cell	-0.0517214	0.061667	0.555697	NA	3440
	ebi-a-GCST90001669	CD28+ CD45RA- CD8dim T cell Absolute Count	-0.0795859	0.0367202	0.275202	NA	3408
	ebi-a-GCST90001670	CD39+ CD8+ T cell %T cell	-0.00425184	0.0106754	0.706858	NA	3440
	ebi-a-GCST90001671	CD39+ CD8+ T cell %CD8+ T cell	-0.0209786	0.013766	0.202199	NA	3440
	ebi-a-GCST90001672	CD39+ CD8+ T cell Absolute Count	-0.00574364	0.0110565	0.630846	NA	3408
	ebi-a-GCST90001681	CD25++ CD8+ T cell Absolute Count	-0.000921039	0.0097221	0.939868	NA	3130
	ebi-a-GCST90001690	CD28+ CD45RA+ CD8+ T cell Absolute Count	-8.50839e-05	0.0266564	0.997968	NA	3408
	ebi-a-GCST90001691	CD28+ CD45RA- CD8+ T cell %T cell	-0.000743415	0.0341499	0.986143	NA	3440
	ebi-a-GCST90001692	CD28+ CD45RA- CD8+ T cell %CD8+ T cell	8.29429e-05	0.00635747	0.99041	NA	3440
	ebi-a-GCST90001694	CD28- CD4-CD8- T cell %T cell	0.0181382	0.0229133	0.57372	NA	3440
	ebi-a-GCST90001696	CD45RA- CD28- CD8+ T cell %CD8+ T cell	-0.00420285	0.00497804	0.426424	NA	3425
	ebi-a-GCST90001697	CD45RA- CD28- CD8+ T cell %T cell	-0.0131616	0.00528391	0.0185032	NA	3425
	ebi-a-GCST90001702	BAFF-R on CD24+ CD27+ B cell	0.00169408	0.00779025	0.833293	NA	3657
	ebi-a-GCST90001703	BAFF-R on IgD+ CD24+ B cell	-0.000828886	0.00787707	0.919625	NA	3657
	ebi-a-GCST90001704	BAFF-R on IgD+ CD24- B cell	-0.00507087	0.00809829	0.548651	NA	3657
	ebi-a-GCST90001705	BAFF-R on IgD+ CD38- B cell	0.00290853	0.0107494	0.794522	NA	3645
	ebi-a-GCST90001706	BAFF-R on IgD+ CD38- naive B cell	0.00389165	0.011943	0.755602	NA	1837
	ebi-a-GCST90001707	BAFF-R on IgD+ CD38- unswitched memory B cell	0.00879769	0.00902041	0.367073	NA	1837
	ebi-a-GCST90001708	BAFF-R on IgD+ CD38+ B cell	-0.00550672	0.00812961	0.517279	NA	3656
	ebi-a-GCST90001709	BAFF-R on IgD+ CD38dim B cell	-0.00502729	0.00807606	0.550945	NA	3657
	ebi-a-GCST90001710	BAFF-R on IgD- CD24- B cell	-0.00694907	0.00601132	0.277446	NA	3657
	ebi-a-GCST90001711	BAFF-R on IgD- CD27- B cell	-0.00685684	0.0060164	0.283837	NA	3657
	ebi-a-GCST90001712	BAFF-R on IgD- CD38- B cell	-0.00244932	0.00809935	0.772549	NA	3657
	ebi-a-GCST90001713	BAFF-R on IgD- CD38+ B cell	0.00378653	0.0131184	0.821107	NA	3659
	ebi-a-GCST90001715	BAFF-R on memory B cell	0.00319199	0.00779426	0.692896	NA	3657
	ebi-a-GCST90001716	BAFF-R on naive-mature B cell	-0.00498427	0.00814465	0.557546	NA	3657
	ebi-a-GCST90001717	BAFF-R on unswitched memory B cell	0.00315111	0.00775718	0.695231	NA	3657
	ebi-a-GCST90001718	BAFF-R on switched memory B cell	-0.00731061	0.00546048	0.213461	NA	3657
	ebi-a-GCST90001719	BAFF-R on IgD+ B cell	-0.00531712	0.00805591	0.527777	NA	3658
	ebi-a-GCST90001720	BAFF-R on transitional B cell	0.00301524	0.0119737	0.809582	NA	3655
	ebi-a-GCST90001723	CD19 on CD24+ CD27+ B cell	0.00383754	0.00788365	0.711605	NA	3656
	ebi-a-GCST90001724	CD19 on IgD+ CD24+ B cell	0.00317486	0.00832515	0.73964	NA	3656
	ebi-a-GCST90001725	CD19 on IgD+ CD24- B cell	0.00513683	0.0234751	0.84709	NA	3656
	ebi-a-GCST90001728	CD19 on IgD+ CD38- unswitched memory B cell	-0.242972	0.350001	0.613682	NA	1833
	ebi-a-GCST90001729	CD19 on IgD+ CD38+ B cell	-0.0119454	0.0439147	0.811119	NA	3657
	ebi-a-GCST90001730	CD19 on IgD+ CD38dim B cell	-0.0131982	0.0428946	0.787404	NA	3657
	ebi-a-GCST90001735	CD19 on IgD- CD38dim B cell	0.00340153	0.00758464	0.697715	NA	3657
	ebi-a-GCST90001736	CD19 on memory B cell	0.00388188	0.00802965	0.713321	NA	3657
	ebi-a-GCST90001738	CD19 on unswitched memory B cell	-0.0182414	0.038022	0.678743	NA	3656
	ebi-a-GCST90001742	CD19 on transitional B cell	-0.0158725	0.0389804	0.723312	NA	3657
	ebi-a-GCST90001743	CD20 on B cell	-0.0483219	0.0911539	0.649002	NA	3660
	ebi-a-GCST90001745	CD20 on CD24+ CD27+ B cell	-0.00200395	0.0309963	0.950957	NA	3657
	ebi-a-GCST90001747	CD20 on IgD+ CD24- B cell	-0.0365584	0.0267407	0.265009	NA	3657
	ebi-a-GCST90001748	CD20 on IgD+ CD38- B cell	-0.0298539	0.0441805	0.568876	NA	3645
	ebi-a-GCST90001751	CD20 on IgD+ CD38+ B cell	0.00107751	0.0135272	0.941528	NA	3657
	ebi-a-GCST90001752	CD20 on IgD+ CD38dim B cell	-0.0166246	0.0223268	0.484645	NA	3657
	ebi-a-GCST90001754	CD20 on IgD- CD27- B cell	-0.12045	0.0953892	0.333977	NA	3657
	ebi-a-GCST90001755	CD20 on IgD- CD38- B cell	-0.00606594	0.0766474	0.944126	NA	3657
	ebi-a-GCST90001757	CD20 on IgD- CD38dim B cell	-0.0139933	0.0150532	0.39525	NA	3657
	ebi-a-GCST90001758	CD20 on memory B cell	0.0340275	0.0380313	0.421508	NA	3657
	ebi-a-GCST90001759	CD20 on naive-mature B cell	0.00442899	0.0210149	0.841398	NA	3657
	ebi-a-GCST90001760	CD20 on unswitched memory B cell	-0.0488436	0.160816	0.790023	NA	3657
	ebi-a-GCST90001761	CD20 on switched memory B cell	-0.0118729	0.0139392	0.433233	NA	3657
	ebi-a-GCST90001762	CD20 on IgD+ B cell	-0.0167028	0.0311375	0.62011	NA	3658
	ebi-a-GCST90001775	CD25 on B cell	0.00285549	0.0221047	0.918214	NA	3660
	ebi-a-GCST90001777	CD25 on CD24+ CD27+ B cell	0.00840105	0.00903134	0.450463	NA	3657
	ebi-a-GCST90001778	CD25 on IgD+ CD24+ B cell	0.0062552	0.0105457	0.659173	NA	3657
	ebi-a-GCST90001779	CD25 on IgD+ CD24- B cell	0.00519393	0.00847316	0.602305	NA	3657
	ebi-a-GCST90001781	CD25 on IgD+ CD38- naive B cell	0.00814096	0.0162701	0.704647	NA	1835
	ebi-a-GCST90001783	CD25 on IgD+ CD38+ B cell	0.0162943	0.0216116	0.588724	NA	3656
	ebi-a-GCST90001784	CD25 on IgD+ CD38dim B cell	0.00514776	0.00967757	0.688781	NA	3657
	ebi-a-GCST90001787	CD25 on IgD- CD38- B cell	-0.0186995	0.0224558	0.557946	NA	3657
	ebi-a-GCST90001789	CD25 on IgD- CD38dim B cell	0.00817097	0.0106587	0.583625	NA	3657
	ebi-a-GCST90001790	CD25 on memory B cell	0.0088313	0.00905326	0.432203	NA	3657
	ebi-a-GCST90001791	CD25 on naive-mature B cell	-0.00154999	0.0214944	0.949075	NA	3657
	ebi-a-GCST90001792	CD25 on unswitched memory B cell	0.00805221	0.00898153	0.464581	NA	3657
	ebi-a-GCST90001793	CD25 on switched memory B cell	0.00893421	0.012719	0.610161	NA	3657
	ebi-a-GCST90001798	CD27 on CD24+ CD27+ B cell	-0.00852589	0.00758104	0.303713	NA	3657
	ebi-a-GCST90001800	CD27 on IgD+ CD24+ B cell	-0.0154106	0.038449	0.715402	NA	3656
	ebi-a-GCST90001801	CD27 on IgD+ CD38- unswitched memory B cell	-0.0625059	0.0490684	0.330728	NA	1836
	ebi-a-GCST90001802	CD27 on IgD- CD38- B cell	-0.0111099	0.0117128	0.41284	NA	3657
	ebi-a-GCST90001804	CD27 on IgD- CD38dim B cell	-0.00797337	0.00800916	0.365185	NA	3657
	ebi-a-GCST90001805	CD27 on memory B cell	0.00677064	0.0844904	0.941176	NA	3657
	ebi-a-GCST90001806	CD27 on unswitched memory B cell	-0.0145713	0.00823635	0.120187	NA	3656
	ebi-a-GCST90001808	CD27 on switched memory B cell	-0.00860565	0.00872284	0.361954	NA	3657
	ebi-a-GCST90001812	CD38 on IgD+ CD38+ B cell	0.0129561	0.0267079	0.712465	NA	3652
	ebi-a-GCST90001813	CD38 on IgD+ CD38dim B cell	-0.0564809	0.0328606	0.22779	NA	3654
	ebi-a-GCST90001815	CD38 on IgD- CD38dim B cell	-0.0611308	0.043325	0.392514	NA	3657
	ebi-a-GCST90001816	CD38 on naive-mature B cell	-0.0562479	0.0487071	0.454338	NA	3656
	ebi-a-GCST90001819	CD38 on transitional B cell	-0.00611585	0.0113639	0.627817	NA	3657
	ebi-a-GCST90001820	IgD on IgD+ CD24+ B cell	-0.0141139	0.0194965	0.509188	NA	3656
	ebi-a-GCST90001821	IgD on IgD+ CD24- B cell	-0.00317328	0.00649592	0.658674	NA	3656
	ebi-a-GCST90001823	IgD on IgD+ CD38- unswitched memory B cell	0.00256277	0.0113515	0.858643	NA	1834
	ebi-a-GCST90001824	IgD on IgD+ CD38+ B cell	0.000391794	0.0119575	0.97592	NA	3656
	ebi-a-GCST90001825	IgD on IgD+ CD38dim B cell	-0.00292664	0.00695001	0.702031	NA	3656
	ebi-a-GCST90001826	IgD on unswitched memory B cell	0.00922867	0.0131742	0.522213	NA	3636
	ebi-a-GCST90001828	IgD on transitional B cell	0.0126879	0.0128009	0.394667	NA	3657
	ebi-a-GCST90001829	BAFF-R on B cell	-0.0050317	0.00806768	0.550199	NA	3660
	ebi-a-GCST90001832	CD62L on CD62L+ plasmacytoid Dendritic Cell	0.00593509	0.0211203	0.805104	NA	2872
	ebi-a-GCST90001838	CD3 on naive CD8+ T cell	-0.00143385	0.00796337	0.865862	NA	2910
	ebi-a-GCST90001839	CD3 on Effector Memory CD8+ T cell	-0.0462013	0.0202291	0.262735	NA	2912
	ebi-a-GCST90001841	CD3 on Central Memory CD4+ T cell	0.0108845	0.0169119	0.585783	NA	2912
	ebi-a-GCST90001842	CD3 on Naive CD4+ T cell	0.0118074	0.0157053	0.530599	NA	2910
	ebi-a-GCST90001845	CD3 on CD45RA- CD4+ T cell	0.0132603	0.0360086	0.775374	NA	2911
	ebi-a-GCST90001846	CD3 on Central Memory CD8+ T cell	0.00926948	0.0112157	0.560302	NA	2910
	ebi-a-GCST90001851	CD3 on T cell	0.0205022	0.025261	0.565964	NA	2919
	ebi-a-GCST90001853	CD3 on activated CD4 regulatory T cell	0.0142672	0.0148802	0.438835	NA	2919
	ebi-a-GCST90001854	CD3 on CD39+ activated CD4 regulatory T cell	-4.22642e-05	0.00724186	0.99571	NA	2919
	ebi-a-GCST90001855	CD3 on secreting CD4 regulatory T cell	0.00505538	0.0195645	0.839021	NA	2919
	ebi-a-GCST90001856	CD3 on CD39+ secreting CD4 regulatory T cell	0.00587194	0.0214508	0.829898	NA	2919
	ebi-a-GCST90001857	CD3 on activated & secreting CD4 regulatory T cell	0.0128685	0.0150667	0.483026	NA	2919
	ebi-a-GCST90001858	CD3 on CD45RA+ CD4+ T cell	0.00866677	0.00879662	0.397151	NA	2919
	ebi-a-GCST90001860	CD3 on CD39+ CD4+ T cell	-0.00795489	0.0140194	0.627628	NA	2919
	ebi-a-GCST90001863	CD3 on CD28+ CD45RA- CD8+ T cell	0.00731061	0.0244711	0.784633	NA	2919
	ebi-a-GCST90001864	CD3 on CD28+ CD45RA+ CD8+ T cell	-0.0157418	0.0148114	0.480621	NA	2919
	ebi-a-GCST90001868	CD3 on CD4 regulatory T cell	0.0051514	0.019855	0.838392	NA	2919
	ebi-a-GCST90001869	CD3 on resting CD4 regulatory T cell	-0.00881778	0.00845368	0.373574	NA	2918
	ebi-a-GCST90001870	CD34 on Hematopoietic Stem Cell	-0.0186797	0.0207846	0.463647	NA	1634
	ebi-a-GCST90001883	CD16-CD56 on Natural Killer T	-0.0109425	0.0135918	0.47967	NA	3113
	ebi-a-GCST90001884	CD16-CD56 on Natural Killer	-0.00188353	0.00907421	0.842431	NA	3113
	ebi-a-GCST90001886	CD28 on CD39+ activated CD4 regulatory T cell	0.0351746	0.0191519	0.317416	NA	2920
	ebi-a-GCST90001887	CD28 on secreting CD4 regulatory T cell	-0.0127256	0.0101873	0.429761	NA	2920
	ebi-a-GCST90001891	CD28 on CD45RA- CD4 not regulatory T cell	-0.0219162	0.0108944	0.293685	NA	2920
	ebi-a-GCST90001892	CD28 on CD39+ CD4+ T cell	-0.006364	0.00699417	0.414344	NA	2920
	ebi-a-GCST90001896	CD28 on CD28+ CD45RA+ CD8+ T cell	0.0463	0.0264183	0.330096	NA	2920
	ebi-a-GCST90001907	CCR7 on naive CD4+ T cell	0.0339623	0.0217086	0.362074	NA	2910
	ebi-a-GCST90001924	CD127 on CD28+ CD4+ T cell	-0.0177076	0.0210183	0.554293	NA	2920
	ebi-a-GCST90001926	CD127 on granulocyte	0.0222029	0.00896068	0.0479474	NA	2920
	ebi-a-GCST90001932	CD127 on CD45RA+ CD4+ T cell	-0.0153891	0.0281361	0.681372	NA	2920
	ebi-a-GCST90001946	CD33 on CD14+ monocyte	-0.00375657	0.00623171	0.589153	NA	1634
	ebi-a-GCST90001947	CD33 on CD33+ HLA DR+ CD14dim	-0.0132773	0.00787842	0.340932	NA	1577
	ebi-a-GCST90001948	CD33 on CD33dim HLA DR+ CD11b+	-0.00762219	0.00541845	0.232251	NA	1633
	ebi-a-GCST90001949	CD33 on CD33dim HLA DR+ CD11b-	-0.00734787	0.00504	0.218608	NA	1634
	ebi-a-GCST90001951	CD33 on CD66b++ myeloid cell	-0.0208924	0.00699123	0.205576	NA	1464
	ebi-a-GCST90001952	CD33 on Monocytic Myeloid-Derived Suppressor Cells	-0.0131491	0.00772464	0.338143	NA	1569
	ebi-a-GCST90001953	CD33 on CD33dim HLA DR-	0.00519247	0.009861	0.651064	NA	1558
	ebi-a-GCST90001954	CD33 on basophil	0.00702774	0.0153904	0.678968	NA	1555
	ebi-a-GCST90001955	CD33 on Immature Myeloid-Derived Suppressor Cells	0.0182015	0.0145787	0.338181	NA	1554
	ebi-a-GCST90001956	CD33 on CD33+ HLA DR+	-0.0133012	0.00792883	0.342212	NA	1579
	ebi-a-GCST90001957	CD33 on CD33+ HLA DR+ CD14-	-0.0133372	0.00794324	0.341965	NA	1578
	ebi-a-GCST90001961	CD25 on CD39+ CD4+ T cell	0.00838271	0.0157367	0.622469	NA	2920
	ebi-a-GCST90001963	FSC-A on myeloid Dendritic Cell	0.0396446	0.0579196	0.617881	NA	2872
	ebi-a-GCST90001964	FSC-A on plasmacytoid Dendritic Cell	-0.00485242	0.0175064	0.807663	NA	2872
	ebi-a-GCST90001970	FSC-A on HLA DR+ Natural Killer	0.00460374	0.00914759	0.664729	NA	2971
	ebi-a-GCST90001973	FSC-A on CD4+ T cell	-0.134827	0.0597414	0.265532	NA	3113
	ebi-a-GCST90001979	CD16 on CD14- CD16+ monocyte	-0.00296914	0.00635432	0.656799	NA	3620
	ebi-a-GCST90001980	CD40 on CD14+ CD16- monocyte	0.00733441	0.0229433	0.779518	NA	3629
	ebi-a-GCST90001981	CD40 on CD14+ CD16+ monocyte	-0.00151188	0.00970021	0.88604	NA	3618
	ebi-a-GCST90001984	HLA DR on CD14- CD16+ monocyte	-0.00820475	0.0178532	0.669694	NA	3621
	ebi-a-GCST90001985	CD40 on monocytes	0.0275014	0.01014	0.073031	NA	3629
	ebi-a-GCST90001987	CD64 on CD14+ CD16- monocyte	0.013747	0.0278691	0.647674	NA	3622
	ebi-a-GCST90001988	HLA DR on CD14+ CD16- monocyte	0.00748408	0.011695	0.637592	NA	3629
	ebi-a-GCST90001989	CD40 on CD14- CD16+ monocyte	0.00839866	0.0164307	0.627501	NA	3621
	ebi-a-GCST90001991	HLA DR on CD14+ monocyte	0.00751599	0.0117322	0.637281	NA	3629
	ebi-a-GCST90001994	CX3CR1 on CD14- CD16-	0.00411178	0.0112312	0.776579	NA	3590
	ebi-a-GCST90001995	CX3CR1 on monocyte	0.0258401	0.0171167	0.372455	NA	3590
	ebi-a-GCST90001996	CX3CR1 on CD14+ CD16+ monocyte	0.0142568	0.0101226	0.393061	NA	3579
	ebi-a-GCST90001997	CX3CR1 on CD14+ CD16- monocyte	0.0334196	0.0200537	0.344069	NA	3590
	ebi-a-GCST90002001	CD64 on CD14- CD16-	0.0085258	0.012218	0.612139	NA	3622
	ebi-a-GCST90002004	CCR2 on CD14+ CD16- monocyte	0.0055113	0.0208011	0.835114	NA	3629
	ebi-a-GCST90002005	CD16 on CD14+ CD16+ monocyte	0.0104003	0.0158441	0.558413	NA	3617
	ebi-a-GCST90002006	CD64 on monocyte	0.0125787	0.0269709	0.665211	NA	3622
	ebi-a-GCST90002007	HLA DR on CD14+ CD16+ monocyte	-0.0479505	0.0353585	0.307872	NA	3618
	ebi-a-GCST90002009	HLA DR on CD14- CD16-	0.0046228	0.0199068	0.837964	NA	3629
	ebi-a-GCST90002014	CCR2 on CD62L+ myeloid Dendritic Cell	-0.0387016	0.0420359	0.526276	NA	2870
	ebi-a-GCST90002024	CD4 on naive CD4+ T cell	-0.00456134	0.022084	0.855484	NA	2910
	ebi-a-GCST90002030	CD39 on CD39+ activated CD4 regulatory T cell	-0.00314072	0.00482969	0.550963	NA	2920
	ebi-a-GCST90002031	CD39 on CD39+ secreting CD4 regulatory T cell	-0.00293975	0.00490058	0.580915	NA	2920
	ebi-a-GCST90002032	CD39 on CD39+ CD4+ T cell	-0.00473057	0.00477754	0.395088	NA	2920
	ebi-a-GCST90002033	CD39 on granulocyte	-0.0163562	0.0326578	0.704408	NA	2920
	ebi-a-GCST90002035	CD80 on myeloid Dendritic Cell	-0.0164055	0.0143465	0.371238	NA	2871
	ebi-a-GCST90002036	CD80 on CD62L+ myeloid Dendritic Cell	-0.0178174	0.0152675	0.45103	NA	2871
	ebi-a-GCST90002039	CD80 on monocyte	-0.005495	0.0121506	0.674537	NA	2850
	ebi-a-GCST90002040	CD80 on granulocyte	-0.00665704	0.017426	0.767692	NA	2850
	ebi-a-GCST90002054	CD8 on Central Memory CD8+ T cell	0.0474813	0.0166739	0.214996	NA	2910
	ebi-a-GCST90002056	CD8 on Effector Memory CD8+ T cell	-0.0900403	0.0295386	0.201806	NA	2912
	ebi-a-GCST90002058	CD8 on CD8+ T cell	0.00515578	0.00940081	0.680643	NA	3113
	ebi-a-GCST90002061	CD4 on CD39+ CD4+ T cell	-0.00782596	0.00720402	0.319037	NA	2920
	ebi-a-GCST90002067	CD4 on CD39+ activated CD4 regulatory T cell	-0.143924	0.0891604	0.353089	NA	2920
	ebi-a-GCST90002069	CD4 on CD39+ secreting CD4 regulatory T cell	0.0301834	0.0159985	0.310284	NA	2920
	ebi-a-GCST90002071	SSC-A on myeloid Dendritic Cell	-0.0299656	0.0249095	0.315263	NA	2872
	ebi-a-GCST90002072	SSC-A on plasmacytoid Dendritic Cell	0.000807066	0.0186847	0.968261	NA	2872
	ebi-a-GCST90002073	SSC-A on monocyte	-0.00920529	0.0118079	0.57845	NA	2850
	ebi-a-GCST90002077	SSC-A on HLA DR+ Natural Killer	0.00817792	0.00996506	0.562508	NA	2971
	ebi-a-GCST90002078	SSC-A on granulocyte	-0.0265295	0.0360495	0.596111	NA	3112
	ebi-a-GCST90002081	SSC-A on CD4+ T cell	-0.269893	0.0851766	0.0868241	NA	3113
	ebi-a-GCST90002087	CD11c on myeloid Dendritic Cell	-0.0226381	0.0147147	0.22155	NA	2872
	ebi-a-GCST90002090	CD11c on granulocyte	-0.021373	0.0126229	0.232496	NA	2850
	ebi-a-GCST90002098	CD45RA on naive CD4+ T cell	-0.012644	0.00929784	0.21095	NA	2910
	ebi-a-GCST90002099	CD4RA on Terminally Differentiated CD4+ T cell	0.0101931	0.0201774	0.702202	NA	2903
	ebi-a-GCST90002102	CD45RA on resting CD4 regulatory T cell	0.00547928	0.00795635	0.521677	NA	2919
	ebi-a-GCST90002104	HLA DR on myeloid Dendritic Cell	-0.00619582	0.00752697	0.456666	NA	2872
	ebi-a-GCST90002105	HLA DR on plasmacytoid Dendritic Cell	-0.00345953	0.00520015	0.530601	NA	2872
	ebi-a-GCST90002106	HLA DR on Dendritic Cell	-0.00156877	0.00601376	0.807077	NA	2871
	ebi-a-GCST90002110	HLA DR on CD33dim HLA DR+ CD11b+	0.0524824	0.33491	0.901043	NA	1634
	ebi-a-GCST90002111	HLA DR on CD33dim HLA DR+ CD11b-	-0.0348313	0.0175751	0.185995	NA	1635
	ebi-a-GCST90002112	HLA DR on CD33- HLA DR+	-0.0142193	0.0093792	0.371214	NA	1635
	ebi-a-GCST90002116	HLA DR on B cell	0.000553726	0.0169198	0.974954	NA	3060
	ebi-a-GCST90002117	HLA DR on HLA DR+ Natural Killer	0.00675052	0.0107573	0.564353	NA	2971
	ebi-a-GCST90002118	CD8 on CD28+ CD45RA- CD8+ T cell	-0.0224613	0.0121111	0.314816	NA	2920
	ebi-a-GCST90002119	CD8 on CD28+ CD45RA+ CD8+ T cell	0.00578925	0.00751066	0.475649	NA	2920
	ebi-a-GCST90002120	CD8 on CD28- CD8+ T cell	-0.100651	0.0629655	0.355881	NA	2920
	ebi-a-GCST90002121	CD8 on CD39+ CD8+ T cell	0.0279596	0.0268509	0.374279	NA	2915
	ebi-a-GCST90002232	Fasting glucose	-0.00281455	0.00359405	0.437181	NA	200622
	ebi-a-GCST90002238	Fasting insulin	-0.00441583	0.00819808	0.594245	NA	151013
	ebi-a-GCST90002244	Glycated hemoglobin levels	-0.000938724	0.00290242	0.747555	NA	146806
	ebi-a-GCST90002304	Hematocrit	0.000849275	0.00120405	0.481007	NA	562259
	ebi-a-GCST90002386	High light scatter reticulocyte percentage of red cells	-0.000660927	0.00105811	0.532588	NA	408112
	ebi-a-GCST90002404	Red cell distribution width	0.000636858	0.00124402	0.60902	NA	408112
	ebi-a-GCST90002412	Low density lipoprotein cholesterol levels	0.00113586	0.000868647	0.19197	NA	431167
	ebi-a-GCST90006888	Chlamydia trachomatis momp D antibody levels	-0.0243797	0.0229314	0.315404	NA	1371
	ebi-a-GCST90006898	Epstein-Barr virus EA-D antibody levels	0.02305	0.0182407	0.295622	NA	7763
	ebi-a-GCST90006899	Epstein-Barr virus EBNA-1 antibody levels	0.00824245	0.00840969	0.382524	NA	7972
	ebi-a-GCST90006901	Epstein-Barr virus ZEBRA antibody levels	0.0390433	0.0338641	0.454852	NA	8191
	ebi-a-GCST90006922	Polyomavirus 2 JC VP1 antibody levels	0.0423246	0.0278256	0.370247	NA	5118
	ebi-a-GCST90006923	Anti-Merkel cell polyomavirus IgG seropositivity	-0.00607879	0.0287713	0.867444	NA	8735
	ebi-a-GCST90006924	Merkel cell polyomavirus VP1 antibody levels	0.0255259	0.0162089	0.360173	NA	5915
	ebi-a-GCST90007322	circulating leptin levels adjusted for BMI	0.0135334	0.0332656	0.71142	NA	49830
	ebi-a-GCST90010103	A disintegrin and metalloproteinase with thrombospondin motifs 13 levels	0.216082	0.105548	0.177225	NA	1301
	ebi-a-GCST90010105	Protein AMBP levels	-0.0194295	0.03865	0.649756	NA	1301
	ebi-a-GCST90010135	Osteoclast-associated immunoglobulin-like receptor levels	-0.00180803	0.0279505	0.958876	NA	1301
	ebi-a-GCST90010138	Low affinity immunoglobulin gamma Fc region receptor II-b levels	0.00232308	0.00611946	0.729505	NA	1295
	ebi-a-GCST90010149	Lipoprotein lipase levels	0.0151488	0.0156328	0.51001	NA	1301
	ebi-a-GCST90010159	Programmed cell death 1 ligand 2 levels	-0.103945	0.182133	0.669846	NA	1301
	ebi-a-GCST90010170	Serpin A12 levels	0.00192321	0.00829337	0.854934	NA	1301
	ebi-a-GCST90010195	C-C motif chemokine 15 levels	-0.0314252	0.0554762	0.628169	NA	1323
	ebi-a-GCST90010197	C-C motif chemokine 24 levels	0.0109464	0.0198163	0.604461	NA	1323
	ebi-a-GCST90010220	Intercellular adhesion molecule 2 levels	0.02287	0.0422751	0.684306	NA	1323
	ebi-a-GCST90010224	Interleukin-17 receptor A levels	0.001755	0.0488918	0.977158	NA	1323
	ebi-a-GCST90010247	Platelet-derived growth factor subunit A levels	0.058405	0.231658	0.842774	NA	1323
	ebi-a-GCST90010252	Paraoxonase activity	0.0333204	0.0725723	0.677362	NA	1322
	ebi-a-GCST90010260	Tyrosine-protein phosphatase non-receptor type substrate 1 levels	-0.00811181	0.00889786	0.429167	NA	1323
	ebi-a-GCST90010268	Tumor necrosis factor receptor superfamily member 10C levels	-0.0141408	0.0458749	0.809647	NA	1323
	ebi-a-GCST90010277	Lysophosphatidic acid phosphatase type 6 levels	0.016591	0.0174407	0.378192	NA	1311
	ebi-a-GCST90010296	Cadherin-related family member 5 levels	0.0161187	0.0455083	0.746628	NA	1313
	ebi-a-GCST90010304	Pro-cathepsin H levels	0.0102581	0.0519572	0.875905	NA	1278
	ebi-a-GCST90010310	Ectonucleoside triphosphate diphosphohydrolase 5 levels	-0.0339122	0.0183122	0.161122	NA	1313
	ebi-a-GCST90010332	Neuronal pentraxin receptor levels	0.00756296	0.0325706	0.824098	NA	1313
	ebi-a-GCST90010350	Sulfatase-modifying factor 2 levels	-0.0233326	0.058194	0.708955	NA	1312
	ebi-a-GCST90011995	Vascular endothelial growth factor levels	-0.0121375	0.00773653	0.21469	NA	21758
	ebi-a-GCST90011996	Adrenomedullin levels	-0.0061124	0.0177843	0.763844	NA	21758
	ebi-a-GCST90012000	E-selectin levels	0.00853522	0.00413898	0.0848031	NA	21758
	ebi-a-GCST90012002	Osteoprotegerin levels	0.0155447	0.0224224	0.519022	NA	21758
	ebi-a-GCST90012004	Interleukin-1-receptor antagonist levels	-0.00478002	0.0121287	0.731553	NA	21758
	ebi-a-GCST90012006	Cystatin-B levels	-0.00230399	0.0050185	0.677383	NA	21758
	ebi-a-GCST90012007	Monocyte chemoattractant protein-1 levels	0.00148212	0.0094156	0.882547	NA	21758
	ebi-a-GCST90012009	Galectin-3 levels	0.000353431	0.0109389	0.975773	NA	21758
	ebi-a-GCST90012010	Proteinase-activated receptor 1 levels	-0.017637	0.065889	0.833495	NA	21758
	ebi-a-GCST90012011	TNF-related apoptosis-inducing ligand levels	0.0243438	0.00933786	0.0478427	NA	21758
	ebi-a-GCST90012012	kallikrein-11 levels	0.00738547	0.00887804	0.558262	NA	21758
	ebi-a-GCST90012013	Angiopoietin-1 receptor levels	-0.00511491	0.00702811	0.49037	NA	21758
	ebi-a-GCST90012014	Tissue factor levels	0.0164761	0.0163745	0.371243	NA	21758
	ebi-a-GCST90012015	Tumor necrosis factor receptor 1 levels	-0.00923849	0.010843	0.550759	NA	21758
	ebi-a-GCST90012016	Platelet-derived growth factor subunit B levels	-0.0125738	0.0133344	0.388998	NA	21758
	ebi-a-GCST90012017	Interleukin-27 levels	0.0122336	0.00745686	0.135303	NA	21758
	ebi-a-GCST90012020	Lectin-like oxidized LDL receptor 1 levels	0.00226161	0.0187165	0.91146	NA	21758
	ebi-a-GCST90012021	TNF-related apoptosis-inducing ligand receptor 2 levels	-0.0171158	0.0216833	0.512621	NA	21758
	ebi-a-GCST90012022	Fibroblast growth factor 23 levels	0.00355791	0.0155234	0.829958	NA	21758
	ebi-a-GCST90012023	Stem cell factor levels	0.00400466	0.0108232	0.72098	NA	21758
	ebi-a-GCST90012024	Interleukin-18 levels	0.021115	0.0110477	0.114201	NA	21758
	ebi-a-GCST90012025	Interleukin-6 receptor subunit alpha levels	-0.0040384	0.0108942	0.726052	NA	21758
	ebi-a-GCST90012026	Tumor necrosis factor receptor 2 levels	-0.00290752	0.0131055	0.838672	NA	21758
	ebi-a-GCST90012027	Matrix metalloproteinase-3 levels	0.0187668	0.0248844	0.529455	NA	21758
	ebi-a-GCST90012031	Myeloperoxidase levels	0.00494758	0.00700139	0.499841	NA	21758
	ebi-a-GCST90012033	Matrix metalloproteinase-1 levels	0.00655689	0.00981985	0.540864	NA	21758
	ebi-a-GCST90012034	Resistin levels	0.00282432	0.00520251	0.600399	NA	21758
	ebi-a-GCST90012035	Tumor necrosis factor receptor superfamily member 6 levels	-0.000800257	0.0205724	0.972504	NA	21758
	ebi-a-GCST90012036	Pappalysin-1 levels	-0.0119744	0.0108964	0.313928	NA	21758
	ebi-a-GCST90012037	Pentraxin-related protein PTX3 levels	0.013411	0.00491388	0.112122	NA	21758
	ebi-a-GCST90012038	Renin levels	0.0525225	0.0473176	0.38258	NA	21758
	ebi-a-GCST90012039	Chitinase-3-like protein 1 levels	-0.00599763	0.00658814	0.414125	NA	21758
	ebi-a-GCST90012040	ST2 protein levels	-0.0139223	0.0110471	0.254369	NA	21758
	ebi-a-GCST90012041	Kidney injury molecule 1 levels	-0.00449611	0.00432014	0.322508	NA	21758
	ebi-a-GCST90012043	Membrane-bound aminopeptidase P levels	-0.00118472	0.0284041	0.973462	NA	21758
	ebi-a-GCST90012044	TNF-related activation-induced cytokine levels	0.0214695	0.00712997	0.0395054	NA	21758
	ebi-a-GCST90012046	P-selectin glycoprotein ligand 1 levels	0.0297509	0.0258238	0.332767	NA	21758
	ebi-a-GCST90012048	Thrombomodulin levels	-0.00357645	0.0136148	0.809797	NA	21758
	ebi-a-GCST90012049	Pro-interleukin-16 levels	0.00120713	0.0128148	0.929481	NA	21758
	ebi-a-GCST90012050	Matrix metalloproteinase-10 levels	0.0109496	0.0105543	0.375804	NA	21758
	ebi-a-GCST90012051	Urokinase plasminogen activator surface receptor levels	-0.00810097	0.0153589	0.634405	NA	21758
	ebi-a-GCST90012052	C-C motif chemokine 4 levels	0.0199633	0.0162436	0.28643	NA	21758
	ebi-a-GCST90012053	Cathepsin D levels	0.00267739	0.00650554	0.697713	NA	21758
	ebi-a-GCST90012054	Receptor for advanced glycosylation end products levels	-0.00504423	0.00852783	0.585994	NA	21758
	ebi-a-GCST90012055	C-C motif chemokine 3 levels	0.0345317	0.0170164	0.1123	NA	21758
	ebi-a-GCST90012056	Matrix metalloproteinase-7 levels	-0.00593514	0.00640464	0.52421	NA	21758
	ebi-a-GCST90012057	C-X-C motif chemokine 6 levels	-0.00280974	0.00709838	0.730466	NA	21758
	ebi-a-GCST90012059	C-X-C motif chemokine 16 levels	0.00862078	0.010127	0.416694	NA	21758
	ebi-a-GCST90012060	Dickkopf-related protein 1 levels	0.00250711	0.0125966	0.848812	NA	21758
	ebi-a-GCST90012062	Galanin peptide levels	-0.00637432	0.0125329	0.646071	NA	21758
	ebi-a-GCST90012063	Agouti-related protein levels	0.0157387	0.0167195	0.519232	NA	21758
	ebi-a-GCST90012064	Protein S100-A12 levels	-0.00537603	0.015161	0.783064	NA	21758
	ebi-a-GCST90012065	Tumor necrosis factor receptor superfamily member 5 levels	0.00108833	0.00972298	0.929036	NA	21758
	ebi-a-GCST90012067	Proheparin-binding EGF-like growth factor levels	0.000588995	0.029103	0.985124	NA	21758
	ebi-a-GCST90012069	vascular endothelial growth factor D levels	-0.0130812	0.00777823	0.234638	NA	21758
	ebi-a-GCST90012070	Matrix metalloproteinase-12 levels	-0.00155097	0.00812835	0.85618	NA	21758
	ebi-a-GCST90012073	Cathepsin L1 levels	-0.0102828	0.00901613	0.287075	NA	21758
	ebi-a-GCST90012074	CX3CL1 levels	0.000177732	0.0125564	0.989595	NA	21758
	ebi-a-GCST90012078	Ovarian cancer-related tumor marker CA 125 levels	-0.00594755	0.0101486	0.617172	NA	21758
	ebi-a-GCST90012080	Follistatin levels	-0.00614212	0.00994971	0.599944	NA	21758
	ebi-a-GCST90012081	Platelet endothelial cell adhesion molecule levels	0.00461676	0.00963674	0.715577	NA	21758
	ebi-a-GCST90012104	Bioavailable testosterone levels	-0.000202493	0.00302291	0.946728	NA	382988
	ebi-a-GCST90012105	Estradiol levels	0.0031364	0.0154152	0.843854	NA	206927
	ebi-a-GCST90012110	Sex hormone-binding globulin levels adjusted for BMI	0.000975291	0.00115645	0.399537	NA	368929
	ebi-a-GCST90012111	Sex hormone-binding globulin levels	0.0014877	0.00134164	0.268275	NA	370125
	ebi-a-GCST90012114	Total testosterone levels	0.00118357	0.00185019	0.523277	NA	425097
	ebi-a-GCST90013405	Liver enzyme levels (alanine transaminase)	0.000358325	0.00166895	0.830199	NA	437267
	ebi-a-GCST90013422	Ultradistal forearm bone mineral density	-0.000734831	0.0122563	0.953372	NA	21907
	ebi-a-GCST90014242	Peak expiratory flow x sex interaction	0.00433074	0.0413868	0.933625	NA	303612
	ebi-a-GCST90014266	Retinal nerve fibre layer (RNFL) thickness	-0.00255769	0.00912281	0.78182	NA	31434
	ebi-a-GCST90014267	Ganglion cell inner plexiform layer (GCIPL) thickness	0.00997722	0.00579706	0.101479	NA	31434
	ebi-a-GCST90014288	DNA methylation GrimAge acceleration	0.00489808	0.0610806	0.949058	NA	34467
	ebi-a-GCST90014289	DNA methylation Hannum age acceleration	-0.0422013	0.0143178	0.0214839	NA	34449
	ebi-a-GCST90014290	Intrinsic epigenetic age acceleration	0.00289779	0.0103455	0.782594	NA	34461
	ebi-a-GCST90014291	DNA methylation-estimated plasminogen activator inhibitor-1 levels	0.000225198	0.0400793	0.996027	NA	34448
	ebi-a-GCST90014292	DNA methylation PhenoAge acceleration	-0.00979249	0.00809361	0.257135	NA	34463
	ebi-a-GCST90016666	Liver volume	-0.0188455	0.0188186	0.345944	NA	32860
	ebi-a-GCST90016667	Spleen volume	0.0141231	0.00741423	0.0671167	NA	32860
	ebi-a-GCST90016668	Lung volume	-0.11227	0.0576448	0.109001	NA	32860
	ebi-a-GCST90016669	Pancreas volume	-0.0100886	0.0153054	0.523357	NA	31758
	ebi-a-GCST90016670	Kidney volume	-0.0467976	0.0467258	0.345895	NA	32860
	ebi-a-GCST90016671	Visceral adipose tissue volume	0.00352208	0.0456283	0.945499	NA	32860
	ebi-a-GCST90016673	Percent liver fat	-0.00487746	0.00486815	0.349755	NA	32858
	ebi-a-GCST90016674	Liver iron content	0.00147797	0.00470897	0.764251	NA	32858
	ebi-a-GCST90016675	Pancreas fat	0.0120983	0.0462077	0.802213	NA	25617
	ebi-a-GCST90020053	Frailty index	-0.015133	0.0201958	0.468103	NA	175226
	hormone measurement, progesterone measurement PMID:26014426	Hormone measurement, progesterone measurement	-0.109112	0.0617923	0.328042	Males and Females	2913
	ieu-a-1011	Years of schooling	0.0213984	0.0156231	0.185976	Females	162028
	ieu-a-1047	Putamen volume	0.000699914	0.0175786	0.971857	Males and Females	13145
	ieu-a-1239	Years of schooling	0.00455228	0.00227952	0.0467856	Males and Females	766345
	ieu-a-1283	Alcohol consumption	-0.0189146	0.0361213	0.652767	Males and Females	112176
	ieu-a-51	Hip circumference	0.0211883	0.0112773	0.0828704	Females	127908
	ieu-a-63	Waist circumference	0.0211883	0.0112773	0.0828704	Females	127908
	ieu-a-73	Waist-to-hip ratio	0.0101741	0.0190095	0.598403	Males and Females	212094
	ieu-a-75	Waist-to-hip ratio	-0.00332101	0.0156622	0.83493	Females	117976
	ieu-a-974	Body mass index	0.00764087	0.00580286	0.198992	Females	171575
	ieu-a-999	Body fat	-0.00747857	0.034392	0.83406	Males and Females	100705
	ieu-b-24	Age Of Smoking Initiation	0.0171171	0.0105974	0.167186	Males and Females	257349
	ieu-b-25	Cigarettes per Day	0.0013529	0.0075484	0.859655	Males and Females	225752
	ieu-b-29	basophil cell count	0.00112869	0.00168349	0.503447	Males and Females	473992
	ieu-b-30	white blood cell count	-0.000463577	0.00112372	0.680149	Males and Females	562241
	ieu-b-31	monocyte cell count	0.00091695	0.00102667	0.372264	Males and Females	521592
	ieu-b-32	lymphocyte cell count	-0.000553467	0.00125106	0.658416	Males and Females	521924
	ieu-b-33	eosinophil cell count	0.000681425	0.00114974	0.55373	Males and Females	474227
	ieu-b-34	neutrophil cell count	0.000105654	0.00120136	0.929967	Males and Females	519287
	ieu-b-35	C-Reactive protein level	0.00183519	0.00255059	0.475386	Males and Females	204402
	ieu-b-38	systolic blood pressure	0.0027878	0.00157708	0.0778503	Males and Females	679432
	ieu-b-39	diastolic blood pressure	0.00244602	0.00155736	0.117042	Males and Females	745357
	ieu-b-40	body mass index	0.00339443	0.00151124	0.0251946	Males and Females	789125
	ieu-b-4879	telomere length	-0.00120766	0.00187729	0.5212	Males and Females	472174
	ieu-b-73	Alcoholic drinks per week	0.00398338	0.00343149	0.255512	Males and Females	532042
	iron biomarker measurement, serum iron measurement PMID:25352340	Iron biomarker measurement, serum iron measurement	0.0133277	0.0154776	0.547427	Males and Females	48972
	low density lipoprotein cholesterol measurement PMID:24097068	Low density lipoprotein cholesterol measurement	0.00468156	0.00538794	0.392292	Males and Females	93982
	met-a-304	Tryptophan	-0.0120196	0.0263379	0.654265	Males and Females	5592
	met-a-316	Uridine	0.00208194	0.0188564	0.929994	Males and Females	7354
	met-a-355	Proline	0.000735355	0.00757269	0.938374	Males and Females	7367
	met-a-356	Citrulline	-0.0405856	0.0537626	0.529093	Males and Females	7325
	met-a-360	Gamma-glutamyltyrosine	-0.0536434	0.0414342	0.286077	Males and Females	7037
	met-a-373	X-03094	-0.0188199	0.0196562	0.439378	Males and Females	7356
	met-a-375	Kynurenine	0.00148141	0.0072986	0.872516	Males and Females	7368
	met-a-379	Carnitine	-0.00211035	0.00447208	0.643794	Males and Females	7349
	met-a-383	3-methyl-2-oxovalerate	-0.0729437	0.0245195	0.206441	Males and Females	7331
	met-a-419	1,5-anhydroglucitol (1,5-AG)	0.00127375	0.0259801	0.968813	Males and Females	7301
	met-a-444	X-10510	-0.0125736	0.0100973	0.430738	Males and Females	7347
	met-a-460	Androsterone sulfate	-0.0273553	0.00581649	0.133377	Males and Females	7338
	met-a-467	Hexanoylcarnitine	-0.00917304	0.01506	0.604432	Males and Females	7340
	met-a-476	Butyrylcarnitine	-0.078644	0.0230787	0.181719	Males and Females	7349
	met-a-479	Propionylcarnitine	-0.017963	0.0215789	0.492732	Males and Females	7364
	met-a-500	3-dehydrocarnitine*	-0.0109914	0.0224759	0.710443	Males and Females	7361
	met-a-505	X-03056--N-[3-(2-Oxopyrrolidin-1-yl)propyl]acetamide	-0.0162294	0.0171998	0.444985	Males and Females	7363
	met-a-513	X-11440	0.00577131	0.00701084	0.561543	Males and Females	7250
	met-a-517	X-11445--5-alpha-pregnan-3beta,20alpha-disulfate	0.00603435	0.0473917	0.910327	Males and Females	2537
	met-a-519	X-11469	-0.0398239	0.0496782	0.569811	Males and Females	7330
	met-a-536	X-11593--O-methylascorbate*	0.00227607	0.00478988	0.65944	Males and Females	7344
	met-a-542	X-11792	0.00140823	0.0216116	0.958576	Males and Females	2391
	met-a-558	1-arachidonoylglycerophosphocholine*	-0.000974414	0.00757639	0.91857	Males and Females	7063
	met-a-570	X-12063	-0.0118811	0.00891725	0.253576	Males and Females	6797
	met-a-578	Erythronate*	0.0198858	0.0698277	0.823376	Males and Females	7307
	met-a-580	X-12092	-0.00549961	0.00483123	0.337654	Males and Females	7089
	met-a-596	X-12244--N-acetylcarnosine	0.0394634	0.0658697	0.656373	Males and Females	6279
	met-a-615	Octanoylcarnitine	0.0028953	0.00865622	0.794512	Males and Females	7345
	met-a-616	Alpha-hydroxyisovalerate	0.0108012	0.0161836	0.625336	Males and Females	7222
	met-a-618	Decanoylcarnitine	0.00458621	0.0108943	0.746335	Males and Females	7320
	met-a-629	X-12510--2-aminooctanoic acid	0.00933221	0.0116203	0.569247	Males and Females	7132
	met-a-634	1-arachidonoylglycerophosphoinositol*	-0.0260295	0.0956795	0.8309	Males and Females	7351
	met-a-652	Isovalerylcarnitine	0.119988	0.106183	0.46119	Males and Females	7344
	met-a-656	Bradykinin, des-arg(9)	-0.0106681	0.0178956	0.657773	Males and Females	4452
	met-a-661	X-12798	0.0028042	0.00908424	0.809391	Males and Females	7119
	met-a-665	X-12844	-0.0372051	0.0418959	0.537708	Males and Females	7322
	met-a-667	X-12850	-0.0438408	0.0136251	0.191828	Males and Females	1212
	met-a-682	1-arachidonoylglycerophosphoethanolamine*	0.00454456	0.0145269	0.806981	Males and Females	7350
	met-a-699	Glutaroyl carnitine	0.0109334	0.0177014	0.563842	Males and Females	7256
	met-a-742	Succinylcarnitine	-0.00155828	0.00537386	0.786247	Males and Females	6552
	met-a-746	5alpha-androstan-3beta,17beta-diol disulfate	-0.0184606	0.0332548	0.677381	Males and Females	6934
	met-b-159	CD123 on 11c+123+DC	-0.00258563	0.0248517	0.922144	Females	419
	met-c-840	Alanine	-0.00743738	0.0361078	0.87068	Males and Females	22569
	met-c-842	Apolipoprotein A-I	0.00915082	0.00969977	0.373087	Males and Females	18400
	met-c-852	22:6, docosahexaenoic acid	-0.00809024	0.0310881	0.811521	Males and Females	13498
	met-c-855	Omega-3 fatty acids	0.00118123	0.0145032	0.940217	Males and Females	13544
	met-c-856	Omega-6 fatty acids	0.00343268	0.00909424	0.713016	Males and Females	13502
	met-c-857	Omega-7, omega-9 and saturated fatty acids	0.022727	0.0134354	0.165987	Males and Females	13506
	met-c-858	Free cholesterol	0.003511	0.00749645	0.647923	Males and Females	13497
	met-c-860	Glutamine	0.10256	0.170033	0.654474	Males and Females	24167
	met-c-862	Glycoproteins	-0.00560505	0.00515939	0.30555	Males and Females	18726
	met-c-863	Glycoprotein acetyls	-0.0342335	0.0231068	0.188972	Males and Females	19270
	met-c-893	18:2, linoleic acid (LA)	0.004662	0.00638841	0.478482	Males and Females	13523
	met-c-897	Leucine	-0.0640562	0.0267125	0.251522	Males and Females	22500
	met-c-916	Mono-unsaturated fatty acids	-0.00144398	0.0147943	0.926942	Males and Females	13535
	met-c-917	Other polyunsaturated fatty acids than 18:2	-0.0051717	0.0055753	0.377815	Males and Females	13549
	met-c-918	Phosphatidylcholine and other cholines	-0.0288022	0.018013	0.185074	Males and Females	13539
	met-c-933	Serum total cholesterol	-0.00263667	0.00422936	0.540053	Males and Females	21488
	met-c-935	Sphingomyelins	0.00580256	0.00642849	0.401504	Males and Females	13471
	met-c-937	Total phosphoglycerides	-0.0135507	0.011445	0.275062	Males and Females	13514
	met-c-940	Valine	-0.0473633	0.0180509	0.0787384	Males and Females	24898
	moderate_to_vigourous_PA	moderate_to_vigourous_PA	-0.0276172	0.0293634	0.400197	Males and Females	592552
	prot-a-10	Histo-blood group ABO system transferase	0.0179033	0.008885	0.293268	Males and Females	3301
	prot-a-1005	Coagulation factor Xa	-0.00497554	0.0123929	0.714953	Males and Females	3301
	prot-a-1006	Coagulation Factor X	-0.00724716	0.0150895	0.714955	Males and Females	3301
	prot-a-1045	Pseudokinase FAM20A	0.0373145	0.0114885	0.0831416	Males and Females	3301
	prot-a-1046	Glycosaminoglycan xylosylkinase	-0.0576389	0.0227452	0.239277	Males and Females	3301
	prot-a-1050	Protein FAM3B	-0.0307051	0.0108413	0.216077	Males and Females	3301
	prot-a-1072	Low affinity immunoglobulin epsilon Fc receptor	0.015705	0.0132274	0.445617	Males and Females	3301
	prot-a-1074	Low affinity immunoglobulin gamma Fc region receptor II-a	0.00199123	0.0117702	0.881222	Males and Females	3301
	prot-a-1075	Low affinity immunoglobulin gamma Fc region receptor II-b	0.0157649	0.0123802	0.330861	Males and Females	3301
	prot-a-1097	Fibroblast growth factor 7	-0.0129204	0.0427412	0.790968	Males and Females	3301
	prot-a-1112	Four-jointed box protein 1	-0.030346	0.0358458	0.552775	Males and Females	3301
	prot-a-1115	Inactive peptidyl-prolyl cis-trans isomerase FKBP6	0.00239172	0.0189003	0.919865	Males and Females	3301
	prot-a-112	AP-4 complex subunit mu-1	0.0302193	0.010782	0.0486748	Males and Females	3301
	prot-a-1126	Receptor-type tyrosine-protein kinase FLT3	0.000398581	0.020018	0.987326	Males and Females	3301
	prot-a-1153	Alpha-(1,3)-fucosyltransferase 5	-0.0520595	0.0312668	0.344321	Males and Females	3301
	prot-a-1154	Alpha-(1,6)-fucosyltransferase	-3.15693e-05	0.0107664	0.998133	Males and Females	3301
	prot-a-1166	Galanin peptides	0.00232557	0.0498725	0.970336	Males and Females	3301
	prot-a-1170	Polypeptide N-acetylgalactosaminyltransferase 1	-0.00305038	0.0270556	0.928526	Males and Females	3301
	prot-a-1174	Galanin-like peptide	-0.00902453	0.0134622	0.571669	Males and Females	3301
	prot-a-1178	Guanylate-binding protein 6	-0.0155923	0.0113747	0.401235	Males and Females	3301
	prot-a-1194	Growth/differentiation factor 11/8	0.164091	0.297486	0.679103	Males and Females	3301
	prot-a-1199	GTP-binding protein GEM	-0.0183291	0.0279738	0.630736	Males and Females	3301
	prot-a-1202	GDNF family receptor alpha-2	0.00109056	0.0301405	0.976976	Males and Females	3301
	prot-a-1223	Glycolipid transfer protein domain-containing protein 2	-0.0318804	0.0190071	0.34226	Males and Females	3301
	prot-a-1228	Granulysin	-0.0283168	0.0345544	0.498629	Males and Females	3301
	prot-a-1250	Glycerol-3-phosphate dehydrogenase 1-like protein	-0.0189088	0.0166722	0.460034	Males and Females	3301
	prot-a-1272	Growth factor receptor-bound protein 7	-0.0267291	0.0183174	0.281906	Males and Females	3301
	prot-a-1276	Glutamate receptor ionotropic, delta-2	-0.0232195	0.0149832	0.364816	Males and Females	3301
	prot-a-1277	Granulins	0.011726	0.0072754	0.248337	Males and Females	3301
	prot-a-1288	Glutathione S-transferase omega-1	0.0274045	0.0787757	0.786869	Males and Females	3301
	prot-a-1297	Granzyme A	-0.0249805	0.0143976	0.332856	Males and Females	3301
	prot-a-1298	Granzyme B	-0.0107082	0.0076858	0.39632	Males and Females	3301
	prot-a-1305	GDH/6PGL endoplasmic bifunctional protein	0.0212299	0.0191523	0.383104	Males and Females	3301
	prot-a-1306	3-hydroxyanthranilate 3,4-dioxygenase	-0.0123163	0.0149122	0.49569	Males and Females	3301
	prot-a-1317	Hemoglobin subunit zeta	-0.00408262	0.00834572	0.710363	Males and Females	3301
	prot-a-1332	Hemojuvelin	-0.0175653	0.0177534	0.503391	Males and Females	3301
	prot-a-134	Apolipoprotein L1	0.0253241	0.0349437	0.600764	Males and Females	3301
	prot-a-1347	HLA class II histocompatibility antigen, DQ alpha 2 chain	0.000413655	0.00817881	0.967829	Males and Females	3301
	prot-a-1360	Hepatocyte nuclear factor 4-alpha	0.0157044	0.0133787	0.325168	Males and Females	3301
	prot-a-1369	Haptoglobin	0.0185231	0.0287407	0.635541	Males and Females	3301
	prot-a-1378	Heparan-sulfate 6-O-sulfotransferase 1	-0.00636962	0.0146427	0.738787	Males and Females	3301
	prot-a-1389	Oxidoreductase HTATIP2	0.00862026	0.0170339	0.701751	Males and Females	3301
	prot-a-1401	Intercellular adhesion molecule 5	-0.0616287	0.0380929	0.352448	Males and Females	3301
	prot-a-1403	Inducible T-cell costimulator	0.0251492	0.0182709	0.399982	Males and Females	3301
	prot-a-1442	Immunoglobulin superfamily DCC subclass member 4	-0.0411038	0.0336745	0.436958	Males and Females	3301
	prot-a-1443	Insulin-like growth factor I	-0.00835611	0.0106082	0.575248	Males and Females	3301
	prot-a-1445	Cation-independent mannose-6-phosphate receptor	0.00340316	0.00793199	0.696837	Males and Females	3301
	prot-a-1453	Insulin growth factor-like family member 3	-0.0166298	0.0130838	0.424384	Males and Females	3301
	prot-a-1458	Immunoglobulin lambda-like polypeptide 1	0.00867061	0.011708	0.492242	Males and Females	3301
	prot-a-1486	Interleukin-17 receptor A	0.00176066	0.00646988	0.830852	Males and Females	3301
	prot-a-149	Rho GTPase-activating protein 30	0.0128429	0.0130446	0.397445	Males and Females	3301
	prot-a-1500	Interleukin-1 Receptor accessory protein	-0.0425264	0.0123703	0.18021	Males and Females	3301
	prot-a-1502	Interleukin-1 receptor-like 1	-0.00912072	0.00559712	0.20169	Males and Females	3301
	prot-a-1506	Interleukin-21	-0.00925357	0.0159023	0.664498	Males and Females	3301
	prot-a-1526	Interleukin-36 alpha	-0.0134936	0.0108671	0.431626	Males and Females	3301
	prot-a-1537	Interleukin-5 receptor subunit alpha	0.00203635	0.0080826	0.842878	Males and Females	3301
	prot-a-1542	Interleukin-6 receptor subunit beta	0.000797405	0.0379809	0.985156	Males and Females	3301
	prot-a-1576	Immunoglobulin superfamily containing leucine-rich repeat protein 2	-0.00499251	0.0364289	0.903544	Males and Females	3301
	prot-a-1582	Integrin alpha-5	-0.00989268	0.0224907	0.703008	Males and Females	3301
	prot-a-1586	Inter-alpha-trypsin inhibitor heavy chain H1	0.0173565	0.0242631	0.60469	Males and Females	3301
	prot-a-1587	Inter-alpha-trypsin inhibitor heavy chain H5	-0.0043846	0.0344459	0.919399	Males and Females	3301
	prot-a-1598	Tyrosine-protein kinase JAK2	0.000802039	0.0198533	0.970314	Males and Females	3301
	prot-a-1606	Anosmin-1	-0.0271682	0.0218132	0.430675	Males and Females	3301
	prot-a-1622	Vascular endothelial growth factor receptor 2	0.0241154	0.0101859	0.254427	Males and Females	3301
	prot-a-1645	Killer cell immunoglobulin-like receptor 2DS2	0.00643241	0.00826937	0.493362	Males and Females	3301
	prot-a-1655	Kelch-like protein 13	-0.00620281	0.0336938	0.8841	Males and Females	3301
	prot-a-1665	Kallikrein-6	-0.0167354	0.0126452	0.411939	Males and Females	3301
	prot-a-1666	Kallikrein-7	-0.0064307	0.0066238	0.509416	Males and Females	3301
	prot-a-1688	Keratinocyte differentiation-associated protein	0.140208	0.0625481	0.267134	Males and Females	3301
	prot-a-1695	Laminin	0.0309597	0.0108298	0.214222	Males and Females	3301
	prot-a-1696	Laminin subunit alpha-4	0.00592298	0.02092	0.824354	Males and Females	3301
	prot-a-1707	Epididymal-specific lipocalin-10	-0.0144878	0.0101981	0.390466	Males and Females	3301
	prot-a-1713	Lactase-phlorizin hydrolase	-0.0237178	0.020665	0.369843	Males and Females	3301
	prot-a-1732	Galectin-9	0.0734205	0.0324402	0.264865	Males and Females	3301
	prot-a-1738	Leukocyte immunoglobulin-like receptor subfamily A member 4	-0.0175126	0.025566	0.617657	Males and Females	3301
	prot-a-1741	Leukocyte immunoglobulin-like receptor subfamily A member 6	0.0126343	0.0220626	0.624673	Males and Females	3301
	prot-a-1742	Leukocyte immunoglobulin-like receptor subfamily B member 1	-0.0146989	0.00548204	0.227259	Males and Females	3301
	prot-a-1753	Lipase member N	-0.0155387	0.0164531	0.444643	Males and Females	3301
	prot-a-1782	alpha-2-macroglobulin receptor-associated protein	0.0212039	0.024567	0.546692	Males and Females	3301
	prot-a-1791	Leucine-rich repeat serine/threonine-protein kinase 2	0.0326902	0.059538	0.680337	Males and Females	3301
	prot-a-1800	Leucine-rich repeat and transmembrane domain-containing protein 2	-0.0613105	0.0379107	0.352557	Males and Females	3301
	prot-a-181	Activating signal cointegrator 1 complex subunit 1	-0.0135524	0.031359	0.740306	Males and Females	3301
	prot-a-1823	Cation-dependent mannose-6-phosphate receptor	-0.0173984	0.0133374	0.416371	Males and Females	3301
	prot-a-1835	Epididymis-specific alpha-mannosidase	-0.0387479	0.0258933	0.375032	Males and Females	3301
	prot-a-1836	Beta-mannosidase	-0.00611547	0.0268648	0.857509	Males and Females	3301
	prot-a-1842	Dual specificity mitogen-activated protein kinase kinase 4	-0.00825862	0.0102323	0.567695	Males and Females	3301
	prot-a-1854	MAP kinase-activated protein kinase 5	-0.0001042	0.0137384	0.994637	Males and Females	3301
	prot-a-1858	Matrilin-3	0.0181416	0.0129545	0.394775	Males and Females	3301
	prot-a-1863	Mannose-binding protein C	0.00529462	0.0104394	0.701189	Males and Females	3301
	prot-a-1879	Protein MENT	0.0183236	0.0113969	0.354231	Males and Females	3301
	prot-a-19	Lysosomal acid phosphatase	0.00203209	0.0166685	0.92277	Males and Females	3301
	prot-a-1902	MICOS complex subunit MIC10	-0.00339442	0.0149391	0.857764	Males and Females	3301
	prot-a-1906	Promotilin	0.0197423	0.00927137	0.279508	Males and Females	3301
	prot-a-1911	Stromelysin-2	0.000891973	0.0117019	0.951567	Males and Females	3301
	prot-a-1917	Matrix metalloproteinase-17	0.0306525	0.0182067	0.341212	Males and Females	3301
	prot-a-1920	Neutrophil collagenase	0.00280384	0.013749	0.848363	Males and Females	3301
	prot-a-1921	Matrix metalloproteinase-9	0.00413299	0.0167507	0.846	Males and Females	3301
	prot-a-1930	Myeloperoxidase	-0.00141128	0.00772973	0.871961	Males and Females	3301
	prot-a-1931	MAGUK p55 subfamily member 6	-0.0207666	0.0146764	0.391667	Males and Females	3301
	prot-a-1938	C-type mannose receptor 2	0.00181185	0.0679329	0.983025	Males and Females	3301
	prot-a-1950	Prostate-associated microseminoprotein	-0.12633	0.0687582	0.317315	Males and Females	3301
	prot-a-197	Cyclic AMP-dependent transcription factor ATF-6 alpha	0.0114678	0.00901346	0.424075	Males and Females	3301
	prot-a-2008	Neural cell adhesion molecule 2	0.0125469	0.012829	0.507077	Males and Females	3301
	prot-a-201	Sarcoplasmic/endoplasmic reticulum calcium ATPase 3	0.0416637	0.0154437	0.225983	Males and Females	3301
	prot-a-2018	Kinetochore protein NDC80 homolog	-0.0205731	0.0125273	0.242241	Males and Females	3301
	prot-a-2039	Neurofascin	0.00518548	0.0211717	0.847086	Males and Females	3301
	prot-a-205	Aurora kinase B	-0.0145274	0.0118099	0.434546	Males and Females	3301
	prot-a-2064	Noggin	0.00368039	0.0276707	0.915819	Males and Females	3301
	prot-a-2071	Epididymal secretory protein E1	-0.0203119	0.00904766	0.266776	Males and Females	3301
	prot-a-2073	Pro-FMRFamide-related neuropeptide FF	0.0228125	0.0354608	0.636069	Males and Females	3301
	prot-a-208	Zinc-alpha-2-glycoprotein	-0.00477005	0.0168921	0.80419	Males and Females	3301
	prot-a-2082	Neuropeptide W	0.00667466	0.0116164	0.667986	Males and Females	3301
	prot-a-2087	Oxysterols receptor LXR-beta	-0.0139574	0.0114161	0.436452	Males and Females	3301
	prot-a-2101	Neurensin-1	0.0488331	0.0345252	0.391783	Males and Females	3301
	prot-a-212	Beta-1,4-glucuronyltransferase 1	-0.00587621	0.0233469	0.843029	Males and Females	3301
	prot-a-2139	Odorant-binding protein 2b	0.0452901	0.0124389	0.170639	Males and Females	3301
	prot-a-216	Beta-1,4-galactosyltransferase 1	0.0367979	0.0256446	0.2468	Males and Females	3301
	prot-a-2166	Platelet-activating factor acetylhydrolase IB subunit beta	0.0195582	0.0715696	0.830174	Males and Females	3301
	prot-a-2172	Peptidyl-glycine alpha-amidating monooxygenase	0.00311985	0.00860088	0.735157	Males and Females	3301
	prot-a-2189	PAX-interacting protein 1	0.00155297	0.0204186	0.951674	Males and Females	3301
	prot-a-2194	Protocadherin-10	-0.0028826	0.00724113	0.72904	Males and Females	3301
	prot-a-220	Beta-1,4-galactosyltransferase 6	0.00343403	0.00748862	0.726282	Males and Females	3301
	prot-a-2205	Protocadherin beta-4	-0.0183811	0.0158808	0.453623	Males and Females	3301
	prot-a-2211	Neuroendocrine convertase 1	-0.00994227	0.011481	0.545646	Males and Females	3301
	prot-a-2215	Programmed cell death 1 ligand 2	-0.00390058	0.0178173	0.862795	Males and Females	3301
	prot-a-2222	Retinal rod rhodopsin-sensitive cGMP 3',5'-cyclic phosphodiesterase subunit delta	-0.0613193	0.0287697	0.279278	Males and Females	3301
	prot-a-2231	Platelet-derived growth factor receptor-like protein	0.0122156	0.0109053	0.463959	Males and Females	3301
	prot-a-2243	Platelet endothelial aggregation receptor 1	0.0766255	0.0396801	0.30419	Males and Females	3301
	prot-a-2245	Platelet endothelial cell adhesion molecule	-0.00261353	0.032974	0.949647	Males and Females	3301
	prot-a-2247	Proenkephalin-A	-0.0022694	0.0186493	0.92291	Males and Females	3301
	prot-a-2255	Phosphoglycerate kinase 1	0.0663371	0.0897214	0.594689	Males and Females	3301
	prot-a-2269	Phosphatidylinositol 4-phosphate 3-kinase C2 domain-containing subunit alpha	-0.0118806	0.011171	0.398967	Males and Females	3301
	prot-a-2302	Plasmin	-0.000508323	0.0337422	0.99041	Males and Females	3301
	prot-a-2324	DNA-directed RNA polymerases I and III subunit RPAC1	-0.0171127	0.0112169	0.369375	Males and Females	3301
	prot-a-2333	Periostin	0.0589139	0.0220179	0.227692	Males and Females	3301
	prot-a-2337	Neutrophil-activating peptide 2	0.0213672	0.0363482	0.661678	Males and Females	3301
	prot-a-2351	Palmitoyl-protein thioesterase 1	-0.0205863	0.00815045	0.12746	Males and Females	3301
	prot-a-2356	Lysosomal Pro-X carboxypeptidase	0.0335564	0.0277879	0.440311	Males and Females	3301
	prot-a-2357	PR domain zinc finger protein 1	-0.190698	0.0790388	0.25014	Males and Females	3301
	prot-a-2361	Prolargin	-0.00582542	0.0101813	0.669145	Males and Females	3301
	prot-a-2371	Protein kinase C iota type	0.0134754	0.0320702	0.746762	Males and Females	3301
	prot-a-2392	Trypsin-2	0.0100981	0.020981	0.714429	Males and Females	3301
	prot-a-2393	Trypsin-3	-0.0398301	0.0169068	0.142619	Males and Females	3301
	prot-a-2396	Myeloblastin	0.0108563	0.0219605	0.707713	Males and Females	3301
	prot-a-2397	Proactivator polypeptide-like 1	0.0141715	0.0192783	0.596448	Males and Females	3301
	prot-a-2398	PH and SEC7 domain-containing protein 1	0.0108255	0.011363	0.441293	Males and Females	3301
	prot-a-2399	PH and SEC7 domain-containing protein 2	-0.015383	0.0121233	0.332176	Males and Females	3301
	prot-a-2427	Prostaglandin F2 receptor negative regulator	0.00511585	0.0089395	0.669096	Males and Females	3301
	prot-a-2432	Parathyroid hormone-related protein	-0.00936545	0.0568969	0.896141	Males and Females	3301
	prot-a-246	Osteocalcin	0.0729306	0.0391835	0.203767	Males and Females	3301
	prot-a-2462	Glycogen phosphorylase, liver form	-0.0329833	0.0271662	0.438623	Males and Females	3301
	prot-a-2464	Dihydropteridine reductase	-0.00839081	0.00826704	0.41693	Males and Females	3301
	prot-a-2481	Rac GTPase-activating protein 1	-0.0446823	0.0184566	0.249375	Males and Females	3301
	prot-a-2486	DNA repair protein RAD51 homolog 4	-0.0239279	0.0166752	0.38747	Males and Females	3301
	prot-a-2524	Resistin	-0.00677029	0.0109713	0.600068	Males and Females	3301
	prot-a-2532	Repulsive guidance molecule A	-0.0118302	0.0266823	0.734319	Males and Females	3301
	prot-a-2538	Regulator of G-protein signaling 8	-0.0138501	0.00888774	0.363208	Males and Females	3301
	prot-a-2573	E3 ubiquitin-protein ligase RNF8	-0.0177151	0.0176719	0.499223	Males and Females	3301
	prot-a-2575	rRNA methyltransferase 3, mitochondrial	-0.00377489	0.00744456	0.662489	Males and Females	3301
	prot-a-2609	Reticulon-4 receptor	-0.00383974	0.0122479	0.806597	Males and Females	3301
	prot-a-2629	Diamine acetyltransferase 2	0.0222916	0.0154995	0.386791	Males and Females	3301
	prot-a-2663	Secreted and transmembrane protein 1	-0.0911225	0.020282	0.139425	Males and Females	3301
	prot-a-2666	L-Selectin	-0.0200632	0.0187038	0.477686	Males and Females	3301
	prot-a-2667	P-selectin	0.00986244	0.00709175	0.258524	Males and Females	3301
	prot-a-2681	Semenogelin-1	0.00548338	0.0208386	0.836196	Males and Females	3301
	prot-a-2685	Septin-10	-0.0112152	0.00849317	0.412627	Males and Females	3301
	prot-a-2690	Serpin A12	-0.00887298	0.0208746	0.744128	Males and Females	3301
	prot-a-2720	Protein shisa-3 homolog	0.0286464	0.018135	0.359293	Males and Females	3301
	prot-a-2730	Sialic acid-binding Ig-like lectin 8	-0.00753844	0.00904677	0.557738	Males and Females	3301
	prot-a-2731	Sialic acid-binding Ig-like lectin 9	-0.00467286	0.0204945	0.857287	Males and Females	3301
	prot-a-2733	Signal-regulatory protein beta-1	-0.00675776	0.00651514	0.408581	Males and Females	3301
	prot-a-2736	NAD-dependent protein deacetylase sirtuin-2	0.030247	0.0155548	0.302387	Males and Females	3301
	prot-a-2739	Ski-like protein	-0.0246927	0.0180088	0.401154	Males and Females	3301
	prot-a-2744	SLAM family member 7	-0.0180334	0.0143546	0.427998	Males and Females	3301
	prot-a-2747	Urea transporter 2	-0.0145492	0.016107	0.461712	Males and Females	3301
	prot-a-2748	Solute carrier family 22 member 16	0.00877705	0.0208109	0.714214	Males and Females	3301
	prot-a-2760	Sodium-coupled monocarboxylate transporter 1	-0.00216012	0.0283977	0.951668	Males and Females	3301
	prot-a-2795	Sorting nexin-7	0.00430714	0.0263186	0.885047	Males and Females	3301
	prot-a-2797	Suppressor of cytokine signaling 3	0.00381314	0.0233887	0.897115	Males and Females	3301
	prot-a-28	Disintegrin and metalloproteinase domain-containing protein 23	-0.095086	0.0453549	0.126989	Males and Females	3301
	prot-a-280	Uncharacterized protein C10orf35	0.00313447	0.0115867	0.831805	Males and Females	3301
	prot-a-2815	Maspardin	0.00358894	0.00830416	0.740297	Males and Females	3301
	prot-a-2820	Serine protease inhibitor Kazal-type 6	-0.00879245	0.00710956	0.432877	Males and Females	3301
	prot-a-2824	Kunitz-type protease inhibitor 2	-0.00299759	0.0119037	0.842952	Males and Females	3301
	prot-a-2828	Testican-3	0.00727967	0.00714006	0.415197	Males and Females	3301
	prot-a-2852	Alpha-N-acetylgalactosaminide alpha-2,6-sialyltransferase 1	-0.0162844	0.0094429	0.226758	Males and Females	3301
	prot-a-2868	Signal transducer and activator of transcription 1-alpha/beta	0.0259235	0.0131001	0.297881	Males and Females	3301
	prot-a-2875	Stromal interaction molecule 1	-0.0159129	0.0168816	0.5188	Males and Females	3301
	prot-a-2877	Serine/threonine-protein kinase 16	-0.0186561	0.0124532	0.272827	Males and Females	3301
	prot-a-2892	Estrogen sulfotransferase	-0.0161344	0.0104943	0.367124	Males and Females	3301
	prot-a-2900	Surfeit locus protein 1	-0.0196941	0.0275203	0.548495	Males and Females	3301
	prot-a-2902	Sushi domain-containing protein 2	-0.00845482	0.0120116	0.609543	Males and Females	3301
	prot-a-2904	Histone-lysine N-methyltransferase SUV420H2	-0.0129824	0.011689	0.466655	Males and Females	3301
	prot-a-2907	Sushi, von Willebrand factor type A, EGF and pentraxin domain-containing protein 1	0.00259915	0.0183518	0.900352	Males and Females	3301
	prot-a-2920	Protachykinin-1	-0.00444662	0.0150331	0.795276	Males and Females	3301
	prot-a-2926	Tapasin	0.0111409	0.0150194	0.593702	Males and Females	3301
	prot-a-2939	Holo-Transcobalamin-2	-0.0168601	0.0160713	0.371201	Males and Females	3301
	prot-a-2940	Teratocarcinoma-derived growth factor 1	0.0283234	0.00785569	0.172241	Males and Females	3301
	prot-a-2944	Angiopoietin-1 receptor, soluble	0.00813543	0.0292646	0.827381	Males and Females	3301
	prot-a-2948	Testis-expressed sequence 29 protein	-0.000916291	0.00841731	0.920188	Males and Females	3301
	prot-a-2951	Trefoil factor 1	-0.0354903	0.0179474	0.186605	Males and Females	3301
	prot-a-2959	Transferrin receptor protein 1	0.0625203	0.028827	0.27504	Males and Females	3301
	prot-a-2978	Tyrosine-protein kinase receptor Tie-1, soluble	0.00647259	0.00631245	0.413008	Males and Females	3301
	prot-a-2991	Toll-like receptor 4:Lymphocyte antigen 96 complex	-0.0192367	0.0253518	0.52721	Males and Females	3301
	prot-a-3009	Transmembrane protein 2	0.0193832	0.0397775	0.711338	Males and Females	3301
	prot-a-301	Complement C1q subcomponent subunit C	-0.00343598	0.00980029	0.759373	Males and Females	3301
	prot-a-3016	Transmembrane protein 87B	-0.00653362	0.00749795	0.447669	Males and Females	3301
	prot-a-3028	Tenascin	-0.00599153	0.00680428	0.471439	Males and Females	3301
	prot-a-303	Complement C1q tumor necrosis factor-related protein 1	0.00995024	0.00775452	0.268738	Males and Females	3301
	prot-a-3031	Tumor necrosis factor-inducible gene 6 protein	0.014133	0.00935889	0.372361	Males and Females	3301
	prot-a-3048	Tumor necrosis factor receptor superfamily member 1B	0.00110922	0.00931023	0.924509	Males and Females	3301
	prot-a-305	Complement C1q tumor necrosis factor-related protein 5	-0.0445882	0.0250948	0.326348	Males and Females	3301
	prot-a-3071	Tenascin-X	-0.00365805	0.043339	0.946393	Males and Females	3301
	prot-a-3076	Torsin-1A-interacting protein 1	-0.0112283	0.0215216	0.653888	Males and Females	3301
	prot-a-3090	Tryptase beta-2	0.00798848	0.0067674	0.447438	Males and Females	3301
	prot-a-3093	Protein-tyrosine sulfotransferase 2	-0.0605313	0.0477183	0.424995	Males and Females	3301
	prot-a-310	Augurin	-0.0159214	0.0126799	0.428157	Males and Females	3301
	prot-a-3109	Thiosulfate sulfurtransferase	-0.00187338	0.00932806	0.873824	Males and Females	3301
	prot-a-3123	Thioredoxin domain-containing protein 12	-0.0207253	0.0321461	0.547518	Males and Females	3301
	prot-a-3124	Thioredoxin domain-containing protein 5	0.0081136	0.0289915	0.805873	Males and Females	3301
	prot-a-3137	Ubiquitin-conjugating enzyme E2 G2	-0.00712005	0.0430878	0.895744	Males and Females	3301
	prot-a-314	Uncharacterized protein C3orf18	-0.0131619	0.0112169	0.36146	Males and Females	3301
	prot-a-315	Complement C4	-0.0235246	0.0211759	0.347633	Males and Females	3301
	prot-a-316	Protein CEI	-0.0782459	0.034797	0.153496	Males and Females	3301
	prot-a-3180	Ubiquitin carboxyl-terminal hydrolase 25	-2.34219e-05	0.0182696	0.999184	Males and Females	3301
	prot-a-319	Uncharacterized protein C6orf226	0.00211144	0.0213768	0.937323	Males and Females	3301
	prot-a-3197	Vascular endothelial growth factor A, isoform 121	-0.000128153	0.0075154	0.989145	Males and Females	3301
	prot-a-32	A disintegrin and metalloproteinase with thrombospondin motifs 13	0.0181505	0.0133958	0.404765	Males and Females	3301
	prot-a-3200	Selenoprotein S	-0.0394109	0.0253746	0.36417	Males and Females	3301
	prot-a-3203	Vacuolar protein sorting-associated protein 29	6.75358e-05	0.016236	0.997352	Males and Females	3301
	prot-a-3205	Vacuolar protein sorting-associated protein 4B	-0.0329673	0.0150901	0.273278	Males and Females	3301
	prot-a-3214	Vitronectin	0.00219982	0.018622	0.925143	Males and Females	3301
	prot-a-3216	Brorin	-0.0234014	0.0582651	0.756864	Males and Females	3301
	prot-a-322	Complement component C8	-0.0177895	0.0106044	0.342215	Males and Females	3301
	prot-a-3243	Xyloside xylosyltransferase 1	0.0136066	0.0251655	0.684451	Males and Females	3301
	prot-a-3258	Zinc fingers and homeoboxes protein 3	-0.0302396	0.0142835	0.280928	Males and Females	3301
	prot-a-3267	Zinc finger protein 276	-0.0218139	0.0145464	0.374412	Males and Females	3301
	prot-a-334	Carbonic anhydrase 9	-0.00814321	0.0240335	0.792024	Males and Females	3301
	prot-a-335	Voltage-dependent calcium channel subunit alpha-2/delta-3	-0.00278832	0.0270635	0.93464	Males and Females	3301
	prot-a-346	Calcium/calmodulin-dependent protein kinase type 1	-0.0452113	0.0443579	0.493934	Males and Females	3301
	prot-a-347	Calcium/calmodulin-dependent protein kinase type 1D	-0.0162923	0.0138658	0.448888	Males and Females	3301
	prot-a-354	Calpain-2 catalytic subunit	0.00268217	0.0112175	0.850585	Males and Females	3301
	prot-a-366	Calpastatin	0.00155368	0.00612322	0.823402	Males and Females	3301
	prot-a-37	A disintegrin and metalloproteinase with thrombospondin motifs 6	0.00369619	0.00834812	0.734647	Males and Females	3301
	prot-a-372	Cerebellin-4	0.0640002	0.150747	0.744402	Males and Females	3301
	prot-a-373	Carbonyl reductase [NADPH] 1	-0.00647228	0.0124029	0.693809	Males and Females	3301
	prot-a-387	Eotaxin	0.0109574	0.0128796	0.551225	Males and Females	3301
	prot-a-390	C-C motif chemokine 14	-0.0111955	0.0110831	0.496788	Males and Females	3301
	prot-a-394	C-C motif chemokine 17	0.0117696	0.00813055	0.221295	Males and Females	3301
	prot-a-398	C-C motif chemokine 22	0.00926474	0.0219816	0.714385	Males and Females	3301
	prot-a-399	C-C motif chemokine 23	-0.0443803	0.030433	0.382663	Males and Females	3301
	prot-a-403	C-C motif chemokine 25	-0.0194339	0.0151491	0.421523	Males and Females	3301
	prot-a-408	C-C motif chemokine 3-like 1	0.0149817	0.0141684	0.482242	Males and Females	3301
	prot-a-412	Cerebral cavernous malformations 2 protein	-0.0246989	0.0223936	0.385016	Males and Females	3301
	prot-a-420	CD177 antigen	0.001687	0.00910225	0.864786	Males and Females	3301
	prot-a-44	Adhesion G protein-coupled receptor F5	-0.00348116	0.00598874	0.664792	Males and Females	3301
	prot-a-444	ADP-ribosyl cyclase/cyclic ADP-ribose hydrolase 1	-0.0272747	0.0131427	0.285863	Males and Females	3301
	prot-a-445	T-cell surface glycoprotein CD3 epsilon chain	0.00971441	0.0310602	0.774943	Males and Females	3301
	prot-a-456	CD63 antigen	-0.0258837	0.030545	0.55247	Males and Females	3301
	prot-a-467	T-cell surface glycoprotein CD8 beta chain	-0.0189531	0.0121528	0.362978	Males and Females	3301
	prot-a-475	Serine/threonine-protein kinase MRCK alpha	-0.0108466	0.0598404	0.885846	Males and Females	3301
	prot-a-486	Cadherin-7	-0.00833964	0.0189456	0.702804	Males and Females	3301
	prot-a-500	Corneodesmosin	0.0231067	0.0254271	0.459408	Males and Females	3301
	prot-a-518	Complement factor B	-0.0104671	0.00652427	0.249844	Males and Females	3301
	prot-a-524	Cofilin-1	0.0146418	0.0239339	0.650482	Males and Females	3301
	prot-a-532	Cell growth regulator with EF hand domain protein 1	-0.0191204	0.0107871	0.218315	Males and Females	3301
	prot-a-54	Advanced glycosylation end product-specific receptor, soluble	0.046178	0.0738708	0.59571	Males and Females	3301
	prot-a-543	Chitotriosidase-1	0.00297549	0.0060345	0.708367	Males and Females	3301
	prot-a-545	Neural cell adhesion molecule L1-like protein	0.00219755	0.02339	0.940363	Males and Females	3301
	prot-a-564	Cytoskeleton-associated protein 2	-0.0102604	0.0063929	0.183772	Males and Females	3301
	prot-a-586	Dual specificity protein kinase CLK2	-0.0131683	0.0119408	0.468901	Males and Females	3301
	prot-a-592	Colipase	0.0174658	0.0167925	0.487491	Males and Females	3301
	prot-a-599	UMP-CMP kinase	0.022457	0.0366487	0.650017	Males and Females	3301
	prot-a-607	Contactin-2	-0.00788466	0.0116077	0.567041	Males and Females	3301
	prot-a-608	Contactin-4	-0.0192134	0.0252388	0.58577	Males and Females	3301
	prot-a-612	Cytochrome c oxidase assembly factor 3 homolog, mitochondrial	-0.00391862	0.020922	0.882129	Males and Females	3301
	prot-a-613	Cochlin	-0.0186042	0.0170466	0.472205	Males and Females	3301
	prot-a-627	Collectin-10	0.0116051	0.00784336	0.378365	Males and Females	3301
	prot-a-648	Probable carboxypeptidase X1	-0.00285336	0.0114287	0.844242	Males and Females	3301
	prot-a-654	Cyclic AMP-responsive element-binding protein 3-like protein 4	0.0023859	0.00864713	0.82861	Males and Females	3301
	prot-a-655	CREB-binding protein	-0.0180732	0.0107757	0.235499	Males and Females	3301
	prot-a-657	Cysteine-rich with EGF-like domain protein 1	-0.0118221	0.0272522	0.70674	Males and Females	3301
	prot-a-663	Cysteine-rich secretory protein LCCL domain-containing 2	0.0119965	0.00941491	0.330626	Males and Females	3301
	prot-a-67	Alcohol dehydrogenase [NADP(+)]	-0.0084511	0.00932174	0.531161	Males and Females	3301
	prot-a-674	Beta-crystallin B2	-0.121988	0.0344488	0.175216	Males and Females	3301
	prot-a-690	CUB and sushi domain-containing protein 1	-0.0186528	0.0222597	0.490237	Males and Females	3301
	prot-a-705	Cystatin-F	0.0127145	0.00655321	0.191891	Males and Females	3301
	prot-a-710	Cardiotrophin-1	0.130193	0.0892212	0.382475	Males and Females	3301
	prot-a-714	Chymotrypsinogen B	-0.0204464	0.00719955	0.215534	Males and Females	3301
	prot-a-717	Lysosomal protective protein	-0.0515406	0.0200956	0.124302	Males and Females	3301
	prot-a-745	C-X-C motif chemokine 16	0.0114592	0.0458194	0.818663	Males and Females	3301
	prot-a-764	Drebrin-like protein	-0.0191224	0.0695886	0.829276	Males and Females	3301
	prot-a-766	Discoidin, CUB and LCCL domain-containing protein 2	-0.0570247	0.0555525	0.491676	Males and Females	3301
	prot-a-774	DCN1-like protein 5	-0.00702517	0.0158588	0.701085	Males and Females	3301
	prot-a-804	Beta-defensin 1	-0.00294691	0.00965951	0.811491	Males and Females	3301
	prot-a-819	Probable dimethyladenosine transferase	0.0248465	0.0124405	0.295521	Males and Females	3301
	prot-a-823	Dickkopf-related protein 4	-0.0167248	0.0350374	0.716477	Males and Females	3301
	prot-a-83	Amelogenin, X isoform	0.035567	0.0182977	0.302487	Males and Females	3301
	prot-a-836	DnaJ homolog subfamily B member 11	0.0190174	0.020434	0.522849	Males and Females	3301
	prot-a-842	DnaJ homolog subfamily B member 9	0.0328558	0.022062	0.376451	Males and Females	3301
	prot-a-857	Dipeptidase 2	-0.0190059	0.0240031	0.573639	Males and Females	3301
	prot-a-873	Dual specificity protein phosphatase 13 isoform A	0.0149264	0.0469057	0.803865	Males and Females	3301
	prot-a-884	Endothelin-converting enzyme 1	-0.0181958	0.0120507	0.372396	Males and Females	3301
	prot-a-888	Tumor necrosis factor receptor superfamily member EDAR	-0.00167723	0.0115477	0.897835	Males and Females	3301
	prot-a-89	Alpha-amylase 1	-0.0596706	0.0332018	0.214132	Males and Females	3301
	prot-a-892	Endothelin-2	-0.00665784	0.0121437	0.680735	Males and Females	3301
	prot-a-936	ER membrane protein complex subunit 4	-0.0159991	0.0198003	0.503906	Males and Females	3301
	prot-a-953	Ectonucleoside triphosphate diphosphohydrolase 5	-0.00264419	0.0161144	0.884745	Males and Females	3301
	prot-a-970	Epiphycan	0.000806295	0.0136335	0.962394	Males and Females	3301
	prot-a-971	Endoplasmic reticulum aminopeptidase 1	-0.0133787	0.0307234	0.705722	Males and Females	3301
	prot-a-972	Endoplasmic reticulum aminopeptidase 2	0.0155021	0.0178779	0.545233	Males and Females	3301
	prot-a-977	Epiregulin	0.0463564	0.0254588	0.319728	Males and Females	3301
	prot-a-982	ERO1-like protein alpha	-0.0154844	0.0117891	0.414266	Males and Females	3301
	prot-a-988	Endothelial cell-selective adhesion molecule	-0.0143484	0.0500546	0.822275	Males and Females	3301
	prot-a-99	Angiopoietin-related protein 4	0.0269709	0.03159	0.550111	Males and Females	3301
	prot-a-994	Protein C-ets-2	-0.000661826	0.0161632	0.973947	Males and Females	3301
	prot-a-997	Protein EVI2B	0.00865534	0.0156984	0.636765	Males and Females	3301
	prot-b-11	C-X-C motif chemokine ligand 8	-0.00157659	0.0127661	0.904759	Males and Females	3394
	prot-b-18	TNF receptor superfamily member 10b	0.0880317	0.0450394	0.301061	Males and Females	3394
	prot-b-25	matrix metallopeptidase 3	-0.00203645	0.00778943	0.818216	Males and Females	3394
	prot-b-38	interleukin 1 receptor like 1	-0.0116905	0.015502	0.588654	Males and Females	3394
	prot-b-40	nerve growth factor	0.0209691	0.0096699	0.0822991	Males and Females	3394
	prot-b-48	matrix metallopeptidase 10	0.015611	0.0102829	0.268288	Males and Females	3394
	prot-b-50	C-C motif chemokine ligand 4	0.012223	0.0592263	0.870435	Males and Females	3394
	prot-b-55	growth differentiation factor 15	-0.0111874	0.0120299	0.52309	Males and Females	3394
	prot-b-6	galectin 3	0.00224773	0.00856474	0.817542	Males and Females	3394
	prot-b-66	placental growth factor	-0.00539124	0.00939084	0.596643	Males and Females	3394
	prot-b-83	TNF receptor superfamily member 11b	-0.00824665	0.00677419	0.254421	Males and Females	3394
	serum IgE measurement PMID:22075330	Serum IgE measurement	-0.0144908	0.0178743	0.463014	Males and Females	14628
	total cholesterol measurement PMID:24097068	Total cholesterol measurement	0.00254918	0.00183311	0.171663	Males and Females	93982
	triglyceride measurement PMID:24097068	Triglyceride measurement	0.00657258	0.00611879	0.29439	Males and Females	93982
	ukb-a-333	Creatinine (enzymatic) in urine	0.00377694	0.0163659	0.819952	Males and Females	327525
	ukb-a-334	Potassium in urine	-0.132088	0.0814184	0.155858	Males and Females	326816
	ukb-a-335	Sodium in urine	0.00619983	0.0122694	0.617297	Males and Females	326831
	ukb-a-500	Heel bone mineral density (BMD) T-score automated	-0.000100537	0.00164878	0.951433	Males and Females	194398
	ukb-b-10011	Townsend deprivation index at recruitment	0.00435233	0.0126911	0.7364	Males and Females	462464
	ukb-b-1061	Age high blood pressure diagnosed	0.00145851	0.0147214	0.923857	Males and Females	111148
	ukb-b-10817	Particulate matter air pollution (pm2.5); 2010	-0.00703498	0.00898677	0.463503	Males and Females	423796
	ukb-b-10831	Pack years of smoking	-0.0105422	0.00672933	0.155842	Males and Females	142387
	ukb-b-11141	Forced expiratory volume in 1-second (FEV1), Best measure	-0.00330356	0.0026913	0.221058	Males and Females	345665
	ukb-b-11312	Particulate matter air pollution (pm2.5) absorbance; 2010	-0.000622204	0.0214996	0.97873	Males and Females	423796
	ukb-b-11348	Bread intake	-0.00692137	0.00659897	0.304279	Males and Females	452236
	ukb-b-11361	ECG, heart rate	0.00926067	0.0105266	0.401879	Males and Females	68160
	ukb-b-11364	Heel bone mineral density (BMD), manual entry	-0.000834063	0.00469012	0.859618	Males and Females	40613
	ukb-b-11598	Pulse wave reflection index	-0.0209924	0.0116538	0.131532	Males and Females	151546
	ukb-b-11842	Weight	0.0024755	0.00147795	0.094667	Males and Females	461632
	ukb-b-11971	Pulse wave Arterial Stiffness index	-0.0460188	0.0618836	0.592936	Males and Females	151053
	ukb-b-12019	Peak expiratory flow (PEF)	-0.00334543	0.00310795	0.283922	Males and Females	421986
	ukb-b-1209	Number of live births	0.0412209	0.0456214	0.392632	Males and Females	250782
	ukb-b-12405	Age at first live birth	0.0114333	0.00940628	0.233656	Males and Females	170498
	ukb-b-12417	Nitrogen oxides air pollution; 2010	-0.0290043	0.0137198	0.0789301	Males and Females	456380
	ukb-b-1285	Nitrogen dioxide air pollution; 2007	0.0160996	0.012013	0.228704	Males and Females	456380
	ukb-b-12912	Snackpot intake	-0.00510297	0.0187835	0.789578	Males and Females	64946
	ukb-b-13246	Childhood sunburn occasions	-0.000174894	0.0020122	0.930979	Males and Females	346955
	ukb-b-13344	Herbal tea intake	0.0208628	0.0493917	0.680206	Males and Females	64949
	ukb-b-13354	Whole body fat-free mass	0.000755712	0.00136313	0.579572	Males and Females	454850
	ukb-b-13378	Birth weight	0.00380906	0.00387779	0.327862	Males and Females	261932
	ukb-b-13516	Scotch egg intake	-0.00524192	0.0101865	0.615473	Males and Females	64949
	ukb-b-13932	Duration of vigorous activity	0.0297995	0.0144383	0.131003	Males and Females	251501
	ukb-b-14179	Lamb/mutton intake	-0.0145791	0.00645322	0.0318463	Males and Females	460006
	ukb-b-14203	Hot drink temperature	0.00704927	0.00576406	0.226123	Males and Females	457873
	ukb-b-14461	Maximum heart rate during fitness test	0.00732778	0.0118667	0.580606	Males and Females	68409
	ukb-b-14540	Whole body water mass	0.00117513	0.001333	0.378453	Males and Females	454888
	ukb-b-14713	Forced vital capacity (FVC), Best measure	-0.00223353	0.00216945	0.30421	Males and Females	345665
	ukb-b-1489	Cheese intake	-0.00284877	0.00651993	0.663902	Males and Females	451486
	ukb-b-14898	Water intake	-0.000990852	0.00627177	0.875402	Males and Females	427588
	ukb-b-151	Number of days/week of vigorous physical activity 10+ minutes	-0.0169485	0.0612539	0.789031	Males and Females	440512
	ukb-b-15555	Unsalted peanuts intake	0.0120321	0.080047	0.890055	Males and Females	64949
	ukb-b-15590	Hip circumference	0.00224064	0.00174934	0.201082	Males and Females	462117
	ukb-b-15851	Heel Broadband ultrasound attenuation, direct entry	0.00048782	0.00138394	0.724734	Males and Females	265737
	ukb-b-15892	Pulse rate	-0.00273505	0.00340392	0.424527	Males and Females	151546
	ukb-b-15926	Cereal intake	0.00779625	0.00949195	0.416851	Males and Females	441640
	ukb-b-16407	Trunk fat percentage	0.00571372	0.00213607	0.00784142	Males and Females	454613
	ukb-b-16446	Basal metabolic rate	0.00196515	0.00144071	0.173223	Males and Females	454874
	ukb-b-16576	Dried fruit intake	0.00421113	0.00914297	0.647791	Males and Females	421764
	ukb-b-16998	Duration of walks	-0.0258652	0.0184825	0.189244	Males and Females	395831
	ukb-b-17409	Trunk fat-free mass	0.000580696	0.00134053	0.665076	Males and Females	454508
	ukb-b-17422	Age at menopause (last menstrual period)	0.00270248	0.00400006	0.500913	Males and Females	143819
	ukb-b-17612	Heel bone ultrasound T-score, manual entry	-0.000440209	0.00637725	0.945372	Males and Females	40613
	ukb-b-17627	Non-oily fish intake	0.00834117	0.0164249	0.627175	Males and Females	460880
	ukb-b-17848	Heel quantitative ultrasound index (QUI), manual entry	0.00130392	0.0048254	0.788199	Males and Females	40613
	ukb-b-17952	Heel Broadband ultrasound attenuation (BUA), manual entry	-0.000535438	0.00637744	0.933597	Males and Females	40613
	ukb-b-17999	Weekly usage of mobile phone in last 3 months	-0.0140395	0.0139896	0.344973	Males and Females	386626
	ukb-b-18240	Diastolic blood pressure, manual reading	-0.0122024	0.0180861	0.569417	Males and Females	39749
	ukb-b-18290	Age hayfever or allergic rhinitis diagnosed by doctor	-0.092422	0.105421	0.541767	Males and Females	25486
	ukb-b-18436	Age asthma diagnosed by doctor	0.032269	0.0168059	0.305674	Males and Females	14283
	ukb-b-19234	Heel quantitative ultrasound index (QUI), direct entry	0.000344345	0.00129154	0.789938	Males and Females	265753
	ukb-b-19393	Whole body fat mass	0.00402717	0.00165692	0.0155441	Males and Females	454137
	ukb-b-19657	Forced expiratory volume in 1-second (FEV1)	-0.00609192	0.00292325	0.0382933	Males and Females	421986
	ukb-b-19921	Impedance of whole body	-0.000956272	0.00174769	0.584536	Males and Females	454840
	ukb-b-1996	Salad / raw vegetable intake	0.0199835	0.0192904	0.314748	Males and Females	435435
	ukb-b-2002	Job involves heavy manual or physical work	-0.0239416	0.0115328	0.0497898	Males and Females	263615
	ukb-b-20044	Trunk fat mass	0.00475481	0.0017147	0.00584062	Males and Females	454588
	ukb-b-20124	Heel bone mineral density (BMD) T-score, automated	0.000344289	0.00129153	0.78997	Males and Females	265753
	ukb-b-20432	Hands-free device/speakerphone use with mobile phone in last 3 month	-0.0592812	0.0247839	0.1392	Males and Females	388531
	ukb-b-2148	Facial ageing	-0.00370515	0.00389737	0.345343	Males and Females	423999
	ukb-b-2183	Number of oatcakes with butter/margarine	0.0528221	0.0214413	0.245478	Males and Females	64949
	ukb-b-2209	Oily fish intake	-0.00384693	0.00807041	0.635484	Males and Females	460443
	ukb-b-2221	Cherry intake	-0.0529158	0.0532949	0.502272	Males and Females	64949
	ukb-b-223	Current tobacco smoking	0.00123001	0.00684979	0.85866	Males and Females	462434
	ukb-b-2346	Duration of moderate activity	0.00468316	0.0226653	0.846396	Males and Females	343827
	ukb-b-2618	Nitrogen dioxide air pollution; 2005	0.0208993	0.0188745	0.348978	Males and Females	456380
	ukb-b-282	Indian snacks intake	0.00707865	0.0564568	0.920594	Males and Females	64949
	ukb-b-2862	Beef intake	0.0324439	0.0145133	0.0451639	Males and Females	461053
	ukb-b-2909	Variation in diet	-0.01017	0.0202204	0.624913	Males and Females	460884
	ukb-b-298	Frequency of stair climbing in last 4 weeks	-0.0400819	0.0308626	0.213651	Males and Females	458309
	ukb-b-3169	Number of vehicles in household	-0.0204957	0.0123717	0.128584	Males and Females	459696
	ukb-b-3278	Length of menstrual cycle	-0.00428166	0.0110727	0.714897	Males and Females	43125
	ukb-b-3304	Friendships satisfaction	-0.0171407	0.0196357	0.474747	Males and Females	151232
	ukb-b-3357	Birth weight of first child	0.00072483	0.00751054	0.923495	Males and Females	200272
	ukb-b-3460	Alcohol intake versus 10 years previously	-0.00410766	0.00900788	0.657256	Males and Females	428117
	ukb-b-3666	Family relationship satisfaction	0.187511	0.182007	0.490517	Males and Females	151531
	ukb-b-3768	Age when periods started (menarche)	-0.00108845	0.00248682	0.662176	Males and Females	243944
	ukb-b-3793	Time spent driving	-0.0381802	0.0278232	0.26359	Males and Females	310555
	ukb-b-3881	Fresh fruit intake	0.00693974	0.00543583	0.207737	Males and Females	446462
	ukb-b-4078	Green tea intake	0.00404922	0.0110203	0.71811	Males and Females	64949
	ukb-b-4080	Ankle spacing width	-0.000273513	0.00196524	0.889399	Males and Females	265753
	ukb-b-4094	Length of mobile phone use	0.00369859	0.0144561	0.800006	Males and Females	456972
	ukb-b-4256	Lifetime number of sexual partners	-0.0248406	0.00790141	0.00273135	Males and Females	378882
	ukb-b-4414	Bacon intake	-0.000793778	0.0118221	0.957319	Males and Females	64949
	ukb-b-4424	Sleep duration	-0.00328408	0.00628776	0.603325	Males and Females	460099
	ukb-b-4461	Job involves mainly walking or standing	-0.00113558	0.0164649	0.946063	Males and Females	263556
	ukb-b-4522	Time spent using computer	0.0058479	0.00637238	0.361572	Males and Females	360895
	ukb-b-4564	Age last used hormone-replacement therapy (HRT)	-0.0156615	0.0192077	0.564523	Males and Females	72982
	ukb-b-4616	Nap during day	0.00737676	0.00411824	0.0769441	Males and Females	462400
	ukb-b-4643	Age at hysterectomy	0.00135076	0.0605513	0.984228	Males and Females	46207
	ukb-b-4655	Frequency of walking for pleasure in last 4 weeks	0.00245266	0.0432418	0.95661	Males and Females	328320
	ukb-b-469	Number of cigarettes currently smoked daily (current cigarette smokers)	0.00982778	0.0394951	0.84474	Males and Females	33229
	ukb-b-4710	Number of days/week of moderate physical activity 10+ minutes	-0.0407905	0.0170185	0.0291024	Males and Females	440266
	ukb-b-4711	Usual walking pace	0.00146649	0.00801608	0.855629	Males and Females	459915
	ukb-b-4779	Plays computer games	0.00469078	0.00793653	0.55759	Males and Females	462433
	ukb-b-4801	Number of unsuccessful stop-smoking attempts	-0.0804586	0.0539623	0.376102	Males and Females	104420
	ukb-b-4886	Number of days/week walked 10+ minutes	-0.0247613	0.0251113	0.340839	Males and Females	454783
	ukb-b-4943	Frequency of solarium/sunlamp use	-0.000435349	0.0277984	0.988927	Males and Females	436185
	ukb-b-4955	Dairy smoothie intake	-0.0213422	0.0667142	0.802892	Males and Females	64941
	ukb-b-5174	Average weekly beer plus cider intake	0.00275889	0.0071192	0.703472	Males and Females	327634
	ukb-b-5192	Time spent watching television (TV)	-0.0068458	0.00508658	0.181305	Males and Females	437887
	ukb-b-5213	Sushi intake	-0.0220452	0.0711544	0.769193	Males and Females	64949
	ukb-b-5237	Coffee intake	-0.00463966	0.00462762	0.323574	Males and Females	428860
	ukb-b-5238	Fluid intelligence score	0.00989901	0.0063229	0.122089	Males and Females	149051
	ukb-b-5239	Average weekly red wine intake	-0.00111096	0.00880257	0.901243	Males and Females	327026
	ukb-b-5262	Relative age voice broke	0.00426223	0.0092999	0.650397	Males and Females	195644
	ukb-b-533	Ease of skin tanning	0.000522518	0.00158202	0.741786	Males and Females	453065
	ukb-b-5620	Nitrogen dioxide air pollution; 2006	-0.00964884	0.0169471	0.593743	Males and Females	456380
	ukb-b-5640	Pork intake	0.0205156	0.0274477	0.470473	Males and Females	460162
	ukb-b-5716	Average weekly champagne plus white wine intake	-0.364288	0.102543	0.070911	Males and Females	326801
	ukb-b-5776	Daytime dozing / sleeping (narcolepsy)	0.00802474	0.00880117	0.370593	Males and Females	460913
	ukb-b-5779	Alcohol intake frequency.	-0.000524225	0.00244066	0.830447	Males and Females	462346
	ukb-b-5801	Age started wearing glasses or contact lenses	-6.91495e-05	0.00282392	0.980527	Males and Females	397498
	ukb-b-589	Particulate matter air pollution (pm10); 2007	-0.00557144	0.00817938	0.503583	Males and Females	455314
	ukb-b-5945	Relative age of first facial hair	0.00517319	0.00293888	0.0812753	Males and Females	204568
	ukb-b-6019	Number of cigarettes previously smoked daily	-0.00895084	0.0125674	0.515664	Males and Females	108946
	ukb-b-6066	Tea intake	-5.9592e-05	0.00441406	0.989305	Males and Females	447485
	ukb-b-6134	Age completed full time education	-0.0100127	0.00846927	0.245079	Males and Females	307897
	ukb-b-6218	Mango intake	-0.0486982	0.022575	0.163697	Males and Females	64949
	ukb-b-6244	Exposure to tobacco smoke outside home	-0.0204752	0.0179102	0.304716	Males and Females	391502
	ukb-b-6324	Processed meat intake	0.0154721	0.0102496	0.1468	Males and Females	461981
	ukb-b-6500	Pancake intake	-0.0565156	0.0815991	0.560171	Males and Females	64949
	ukb-b-6591	Age first had sexual intercourse	-0.00390244	0.00359625	0.279352	Males and Females	406457
	ukb-b-6811	Time spent outdoors in winter	0.0406132	0.0710676	0.625341	Males and Females	364465
	ukb-b-703	Duration walking for pleasure	0.0750242	0.0534895	0.394305	Males and Females	328153
	ukb-b-7408	Average total household income before tax	-0.00962504	0.00794279	0.232701	Males and Females	397751
	ukb-b-7422	Use of sun/uv protection	-0.000393808	0.00245412	0.873231	Males and Females	459416
	ukb-b-7435	Age diabetes diagnosed	-0.0116921	0.0265475	0.682385	Males and Females	20911
	ukb-b-7460	Pack years adult smoking as proportion of life span exposed to smoking	-0.00234714	0.00669352	0.731924	Males and Females	142387
	ukb-b-748	Filtered coffee intake	-0.101715	0.0664964	0.368608	Males and Females	64949
	ukb-b-7710	Pulse rate (during blood-pressure measurement)	0.00677626	0.0139738	0.637242	Males and Females	39749
	ukb-b-7953	Forced vital capacity (FVC)	-0.0048005	0.00212899	0.0249252	Males and Females	421986
	ukb-b-8006	Poultry intake	0.0753293	0.179218	0.695847	Males and Females	461900
	ukb-b-8089	Cooked vegetable intake	0.0163412	0.0247662	0.52089	Males and Females	448651
	ukb-b-8121	Salt added to food	0.00587986	0.00340895	0.0878799	Males and Females	462630
	ukb-b-8727	Age at last live birth	-0.00460012	0.0109452	0.695871	Males and Females	170248
	ukb-b-8778	Pulse wave peak to peak time	0.103212	0.0875925	0.448001	Males and Females	151466
	ukb-b-8875	Heel bone mineral density (BMD)	0.000304443	0.00129904	0.814858	Males and Females	265627
	ukb-b-8909	Body fat percentage	0.00549312	0.00209143	0.00901616	Males and Females	454633
	ukb-b-9405	Waist circumference	0.00298263	0.00195971	0.128954	Males and Females	462166
	ukb-b-9433	Age started oral contraceptive pill	-0.0275698	0.0276337	0.42354	Males and Females	198213
	ukb-b-9487	Age started hormone-replacement therapy (HRT)	-0.0160999	0.0238048	0.507929	Males and Females	87834
	ukb-b-969	Time spend outdoors in summer	-0.0138765	0.00855912	0.112447	Males and Females	419314
	ukb-b-9942	Nitrogen dioxide air pollution; 2010	-0.0191128	0.0141721	0.226133	Males and Females	456380
	ukb-b-998	Soya dessert intake	0.00239515	0.0232277	0.934585	Males and Females	64947
	ukb-d-12340_irnt	QRS duration	-0.00197121	0.0165776	0.911081	Males and Females	10815
	ukb-d-30010_irnt	Red blood cell (erythrocyte) count	0.00245024	0.0013883	0.0785813	Males and Females	350475
	ukb-d-30020_irnt	Haemoglobin concentration	0.000989384	0.00145622	0.497499	Males and Females	350474
	ukb-d-30030_irnt	Haematocrit percentage	-0.000437027	0.00163195	0.789095	Males and Females	350475
	ukb-d-30040_irnt	Mean corpuscular volume	-0.0019797	0.00111569	0.0769321	Males and Females	350473
	ukb-d-30050_irnt	Mean corpuscular haemoglobin	-0.00126851	0.00105563	0.230377	Males and Females	350472
	ukb-d-30060_irnt	Mean corpuscular haemoglobin concentration	-0.0029221	0.00227071	0.201516	Males and Females	350468
	ukb-d-30070_irnt	Red blood cell (erythrocyte) distribution width	0.00341193	0.00129797	0.0090725	Males and Females	350473
	ukb-d-30080_irnt	Platelet count	-0.000286656	0.00106644	0.788229	Males and Females	350474
	ukb-d-30090_irnt	Platelet crit	-0.000591407	0.00115254	0.608172	Males and Females	350471
	ukb-d-30100_irnt	Mean platelet (thrombocyte) volume	0.00127054	0.00109746	0.247729	Males and Females	350470
	ukb-d-30110_irnt	Platelet distribution width	-0.00198687	0.00109294	0.0700736	Males and Females	350470
	ukb-d-30180_irnt	Lymphocyte percentage	-0.000848038	0.00211432	0.688697	Males and Females	349861
	ukb-d-30190_irnt	Monocyte percentage	-0.0017999	0.00129015	0.164089	Males and Females	349861
	ukb-d-30200_irnt	Neutrophill percentage	-0.000752438	0.00187691	0.688861	Males and Females	349861
	ukb-d-30210_irnt	Eosinophill percentage	0.000134264	0.00139838	0.923575	Males and Females	349861
	ukb-d-30220_irnt	Basophill percentage	-0.00182899	0.00228654	0.425788	Males and Females	349861
	ukb-d-30240_irnt	Reticulocyte percentage	0.00099487	0.00133081	0.455439	Males and Females	344728
	ukb-d-30250_irnt	Reticulocyte count	0.000150246	0.00122142	0.9022	Males and Females	344729
	ukb-d-30260_irnt	Mean reticulocyte volume	-0.000816142	0.0012687	0.520553	Males and Females	344728
	ukb-d-30270_irnt	Mean sphered cell volume	-0.000947216	0.00136455	0.488148	Males and Females	344729
	ukb-d-30280_irnt	Immature reticulocyte fraction	-0.00119286	0.00153325	0.437491	Males and Females	344728
	ukb-d-30300_irnt	High light scatter reticulocyte count	-0.000253574	0.00113917	0.824021	Males and Females	344729
	ukb-d-30500_irnt	Microalbumin in urine	-0.0136474	0.00925772	0.236878	Males and Females	108706
	ukb-d-30600_irnt	Albumin	0.00192082	0.00202989	0.345287	Males and Females	315268
	ukb-d-30610_irnt	Alkaline phosphatase	0.00271837	0.00112578	0.0163907	Males and Females	344292
	ukb-d-30620_irnt	Alanine aminotransferase	0.00388765	0.00205776	0.0604914	Males and Females	344136
	ukb-d-30630_irnt	Apoliprotein A	-0.000367653	0.00122719	0.764783	Males and Females	313387
	ukb-d-30640_irnt	Apoliprotein B	0.00218347	0.0013454	0.106907	Males and Females	342590
	ukb-d-30650_irnt	Aspartate aminotransferase	0.000648167	0.00188072	0.730728	Males and Females	342990
	ukb-d-30660_irnt	Direct bilirubin	-0.000935973	0.00219332	0.671025	Males and Females	292933
	ukb-d-30670_irnt	Urea	0.00149906	0.0023828	0.530235	Males and Females	344052
	ukb-d-30680_irnt	Calcium	0.00110143	0.00158667	0.488457	Males and Females	315153
	ukb-d-30690_irnt	Cholesterol	0.00411216	0.00157422	0.00994335	Males and Females	344278
	ukb-d-30700_irnt	Creatinine	-9.3497e-05	0.00164482	0.95471	Males and Females	344104
	ukb-d-30710_irnt	C-reactive protein	0.000104024	0.0015048	0.944966	Males and Females	343524
	ukb-d-30720_irnt	Cystatin C	0.000818264	0.00112331	0.466967	Males and Females	344264
	ukb-d-30730_irnt	Gamma glutamyltransferase	0.00247335	0.00137165	0.0725714	Males and Females	344104
	ukb-d-30740_irnt	Glucose	-0.00435815	0.00296664	0.145426	Males and Females	314916
	ukb-d-30750_irnt	Glycated haemoglobin	-0.0010598	0.001278	0.407702	Males and Females	344182
	ukb-d-30760_irnt	HDL cholesterol	-0.000439929	0.00114316	0.700712	Males and Females	315133
	ukb-d-30770_irnt	IGF-1	-0.000976466	0.00139791	0.485391	Males and Females	342439
	ukb-d-30780_irnt	LDL direct	0.00362977	0.00126204	0.00466558	Males and Females	343621
	ukb-d-30790_irnt	Lipoprotein A	-0.00507332	0.00631127	0.434038	Males and Females	273896
	ukb-d-30810_irnt	Phosphate	-0.002327	0.00228543	0.310494	Males and Females	314658
	ukb-d-30830_irnt	SHBG	0.00211516	0.0015064	0.16167	Males and Females	312215
	ukb-d-30840_irnt	Total bilirubin	0.00234198	0.00150764	0.12328	Males and Females	342829
	ukb-d-30850_irnt	Testosterone	0.00331652	0.00219109	0.13366	Males and Females	312102
	ukb-d-30860_irnt	Total protein	-0.00152486	0.00184236	0.408755	Males and Females	314921
	ukb-d-30870_irnt	Triglycerides	0.00158542	0.00152591	0.300098	Males and Females	343992
	ukb-d-30880_irnt	Urate	0.000109873	0.00111015	0.921253	Males and Females	343836
	ukb-d-30890_irnt	Vitamin D	-0.00116834	0.00292371	0.691218	Males and Females	329247
	vitamin_b12_serum_level	Vitamin_b12_serum_level	0.00804742	0.00870978	0.386253	Males and Females	45576

## Sheet: Prostate
	Trait ID	Trait	MR Egger intercept	SE	P-value	Sex	N
	ApoH	Apolipoprotein H	0.0451551	0.0399131	0.46082	Males and Females	818
	Height-2022	Height-2022	-0.00145122	0.000730969	0.0473788	Males and Females	4080687
	LOY	Loss_of_Y_chromosome	-0.000215033	0.0031563	0.945845	Males and Females	205011
	Leisure_screen_time	Leisure_screen_time	-0.0142679	0.00700228	0.0465019	Males and Females	526725
	Plasma omega-6 polyunsaturated fatty acid levels (dihomo-gamma-linolenic acid) PMID:24823311	Plasma omega-6 polyunsaturated fatty acid levels (dihomo-gamma-linolenic acid)	0.0186866	0.0192366	0.509232	Males and Females	8631
	Plasma omega-6 polyunsaturated fatty acid levels (linoleic acid) PMID:24823311	Plasma omega-6 polyunsaturated fatty acid levels (linoleic acid)	-0.00953452	0.0114092	0.491264	Males and Females	8631
	Sedentary_behaviour_at_work	Sedentary_behaviour_at_work	-0.0992651	0.0609341	0.350487	Males and Females	370957
	adiponectin_serum_level	Adiponectin_serum_level	-0.0118006	0.0104428	0.340648	Males and Females	35962
	c_reactive_protein_plasma_level	C_reactive_protein_plasma_level	0.0121851	0.0104502	0.287857	Males and Females	82725
	calcium measurement PMID:24068962	Calcium measurement	0.0631701	0.0235931	0.0553734	Males and Females	61079
	coffee_consumption	Coffee_consumption	-6.70184e-05	0.0232994	0.997843	Males and Females	91462
	ebi-a-GCST001212	Proinsulin levels	0.00471088	0.0185192	0.815643	NA	10701
	ebi-a-GCST003372	Glomerular filtration rate (creatinine)	0.000662924	0.00876569	0.940235	NA	133413
	ebi-a-GCST003375	Glomerular filtration rate (cystatin C)	-0.0173854	0.00715658	0.135777	NA	32834
	ebi-a-GCST003401	Glomerular filtration rate in non diabetics (creatinine)	0.00729787	0.00815041	0.37726	NA	118448
	ebi-a-GCST003839	Sleep duration	0.0969262	0.0302419	0.192538	NA	127573
	ebi-a-GCST004601	Red blood cell count	0.00174832	0.00267174	0.514008	NA	172952
	ebi-a-GCST004608	Granulocyte percentage of myeloid white cells	0.00416365	0.00248327	0.0960079	NA	169545
	ebi-a-GCST004613	Sum neutrophil eosinophil counts	0.00556871	0.00402466	0.169243	NA	170384
	ebi-a-GCST004614	Granulocyte count	0.00453724	0.00395649	0.253851	NA	169822
	ebi-a-GCST004619	Reticulocyte fraction of red cells	0.00443682	0.00270057	0.102995	NA	170690
	ebi-a-GCST004621	Sum basophil neutrophil counts	0.00106148	0.00219207	0.629087	NA	171529
	ebi-a-GCST004623	Neutrophil percentage of granulocytes	0.00618701	0.00319084	0.0549961	NA	170672
	ebi-a-GCST004624	Sum eosinophil basophil counts	0.000540504	0.00316214	0.864555	NA	171771
	ebi-a-GCST004626	Myeloid white cell count	0.00262491	0.00376874	0.487513	NA	169219
	ebi-a-GCST004732	Heart rate variability traits (pvRSA/HF)	0.000756086	0.00956032	0.949757	NA	24088
	ebi-a-GCST004734	Heart rate variability traits (SDNN)	-0.0153625	0.0237226	0.634149	NA	27850
	ebi-a-GCST005314	Offspring birth weight	0.00504706	0.0192069	0.817318	NA	68258
	ebi-a-GCST005348	Total body bone mineral density	0.0097054	0.00395409	0.0168819	NA	56284
	ebi-a-GCST005350	Total body bone mineral density (age 45-60)	0.00599896	0.0143008	0.680809	NA	18805
	ebi-a-GCST006099	Accelerometer-based physical activity measurement (average acceleration)	-0.0358744	0.040097	0.436877	NA	91084
	ebi-a-GCST006366	Central corneal thickness	0.00600028	0.00766634	0.443992	NA	17803
	ebi-a-GCST006572	Cognitive performance	-0.000223238	0.00849824	0.979096	NA	257841
	ebi-a-GCST006586	Urinary albumin excretion	0.016094	0.0103172	0.129627	NA	382500
	ebi-a-GCST006696	Parental longevity (mother's attained age)	0.0660182	0.0507627	0.417305	NA	412937
	ebi-a-GCST006697	Parental longevity (combined parental attained age, Martingale residuals)	0.0163022	0.0227264	0.524982	NA	389166
	ebi-a-GCST006700	Parental longevity (father's age at death)	-0.0401194	0.0357239	0.378121	NA	317652
	ebi-a-GCST006701	Parental longevity (father's attained age)	-0.000932985	0.0102916	0.929995	NA	415311
	ebi-a-GCST006702	Parental longevity (combined parental age at death)	-0.0187169	0.0134707	0.258859	NA	208118
	ebi-a-GCST006979	Heel bone mineral density	-0.000843656	0.00135154	0.532868	NA	426824
	ebi-a-GCST007429	Lung function (FVC)	0.0027127	0.00344247	0.431828	NA	321047
	ebi-a-GCST007430	Peak expiratory flow	-0.00965708	0.00348858	0.00636274	NA	321047
	ebi-a-GCST007431	Lung function (FEV1/FVC)	0.00509917	0.00295551	0.0858568	NA	321047
	ebi-a-GCST007432	FEV1	0.000521614	0.00359997	0.884951	NA	321047
	ebi-a-GCST008403	Arterial stiffness index	-0.0852498	0.0734986	0.365846	NA	127121
	ebi-a-GCST90000025	Appendicular lean mass	0.00234979	0.00164415	0.153609	NA	450243
	ebi-a-GCST90000618	Serum 25-Hydroxyvitamin D levels	-0.000392633	0.00214848	0.855435	NA	496946
	ebi-a-GCST90001417	CD24+ CD27+ B cell %B cell	-0.0142155	0.161858	0.944231	NA	3657
	ebi-a-GCST90001432	Unswitched memory B cell %lymphocyte	0.00149217	0.0237113	0.95999	NA	3656
	ebi-a-GCST90001434	Switched memory B cell %lymphocyte	0.225325	0.153154	0.380046	NA	3656
	ebi-a-GCST90001442	CD24+ CD27+ B cell %lymphocyte	-0.00447316	0.0211515	0.867321	NA	3656
	ebi-a-GCST90001451	CD62L- monocyte %monocyte	-0.0317974	0.0438867	0.600838	NA	3042
	ebi-a-GCST90001458	Myeloid Dendritic Cell Absolute Count	0.0135411	0.0253298	0.68746	NA	3387
	ebi-a-GCST90001461	Dendritic Cell Absolute Count	0.0138381	0.0246731	0.674597	NA	3374
	ebi-a-GCST90001462	CD62L- Dendritic Cell Absolute Count	0.00418775	0.0233488	0.869088	NA	3387
	ebi-a-GCST90001463	CD62L- Dendritic Cell %Dendritic Cell	0.00611479	0.0109482	0.632675	NA	3410
	ebi-a-GCST90001464	CD86+ myeloid Dendritic Cell Absolute Count	0.0043064	0.0217453	0.855675	NA	3387
	ebi-a-GCST90001465	CD86+ myeloid Dendritic Cell %Dendritic Cell	0.00598722	0.0208319	0.800844	NA	3410
	ebi-a-GCST90001468	CD62L- myeloid Dendritic Cell Absolute Count	0.000706561	0.0221573	0.976089	NA	3387
	ebi-a-GCST90001469	CD62L- myeloid Dendritic Cell %Dendritic Cell	-0.00128878	0.0122806	0.9205	NA	3410
	ebi-a-GCST90001472	CD62L- CD86+ myeloid Dendritic Cell Absolute Count	0.000498712	0.0125849	0.970289	NA	3387
	ebi-a-GCST90001473	CD62L- CD86+ myeloid Dendritic Cell %Dendritic Cell	0.00113096	0.0127091	0.933369	NA	3410
	ebi-a-GCST90001475	HLA DR++ monocyte %monocyte	-0.0322771	0.0259208	0.430743	NA	3595
	ebi-a-GCST90001480	Resting CD4 regulatory T cell Absolute Count	-0.00189751	0.00840499	0.84236	NA	3405
	ebi-a-GCST90001481	Resting CD4 regulatory T cell %CD4 regulatory T cell	-0.00595934	0.00770462	0.459074	NA	3437
	ebi-a-GCST90001482	Resting CD4 regulatory T cell %CD4+ T cell	-0.00551266	0.00993801	0.60865	NA	3437
	ebi-a-GCST90001483	CD39+ resting CD4 regulatory T cell Absolute Count	-0.00406558	0.00996091	0.722709	NA	3405
	ebi-a-GCST90001485	CD39+ resting CD4 regulatory T cell %CD4 regulatory T cell	-0.00376131	0.00892054	0.694957	NA	3437
	ebi-a-GCST90001487	Activated CD4 regulatory T cell %CD4 regulatory T cell	-0.00175216	0.0416836	0.97029	NA	3437
	ebi-a-GCST90001492	Secreting CD4 regulatory T cell Absolute Count	-0.0312961	0.0234284	0.31333	NA	3405
	ebi-a-GCST90001493	Secreting CD4 regulatory T cell %CD4 regulatory T cell	0.00286508	0.008072	0.740558	NA	3437
	ebi-a-GCST90001494	Secreting CD4 regulatory T cell %CD4+ T cell	-0.00815937	0.0128681	0.553901	NA	3437
	ebi-a-GCST90001499	Activated & resting CD4 regulatory T cell %CD4 regulatory T cell	-0.00293886	0.00803478	0.733061	NA	3437
	ebi-a-GCST90001500	Activated & resting CD4 regulatory T cell %CD4+ T cell	-0.00431518	0.00910621	0.718278	NA	3437
	ebi-a-GCST90001501	Activated & secreting CD4 regulatory T cell Absolute Count	-0.0301742	0.0235835	0.329106	NA	3405
	ebi-a-GCST90001502	Activated & secreting CD4 regulatory T cell %CD4 regulatory T cell	0.00402231	0.00781111	0.622447	NA	3437
	ebi-a-GCST90001503	Activated & secreting CD4 regulatory T cell %CD4+ T cell	-0.0127336	0.0107396	0.280576	NA	3437
	ebi-a-GCST90001507	CD25++ CD45RA+ CD4 not regulatory T cell Absolute Count	-0.00431719	0.0126618	0.790807	NA	3405
	ebi-a-GCST90001508	CD25++ CD45RA+ CD4 not regulatory T cell %CD4+ T cell	0.00818609	0.0110423	0.512246	NA	3437
	ebi-a-GCST90001509	CD25++ CD45RA+ CD4 not regulatory T cell %T cell	0.00761773	0.0108812	0.534282	NA	3437
	ebi-a-GCST90001511	CD25++ CD45RA- CD4 not regulatory T cell %CD4+ T cell	-0.0385175	0.0271101	0.390437	NA	3437
	ebi-a-GCST90001512	CD25++ CD45RA- CD4 not regulatory T cell %T cell	-0.0427428	0.0312806	0.402199	NA	3437
	ebi-a-GCST90001526	CD33dim HLA DR+ CD11b+ %CD33dim HLA DR+	-0.0302958	0.0307382	0.504615	NA	1858
	ebi-a-GCST90001528	CD33dim HLA DR+ CD11b- %CD33dim HLA DR+	0.0295988	0.0294913	0.498841	NA	1858
	ebi-a-GCST90001535	CD45RA- CD4+ T cell %CD4+ T cell	0.00464248	0.00968404	0.67896	NA	3427
	ebi-a-GCST90001541	Naive CD4+ T cell %CD4+ T cell	-0.00472842	0.0168378	0.805232	NA	3427
	ebi-a-GCST90001544	Effector Memory CD4+ T cell %T cell	-0.00420064	0.0178028	0.83543	NA	3427
	ebi-a-GCST90001546	Terminally Differentiated CD4+ T cell %CD4+ T cell	0.0031333	0.0228487	0.899612	NA	3427
	ebi-a-GCST90001547	Terminally Differentiated CD4+ T cell %T cell	-0.0171839	0.0238093	0.510396	NA	3427
	ebi-a-GCST90001555	Effector Memory CD8+ T cell %CD8+ T cell	0.0104521	0.00826673	0.333494	NA	3427
	ebi-a-GCST90001558	Terminally Differentiated CD8+ T cell %CD8+ T cell	-0.00378817	0.021885	0.890886	NA	3427
	ebi-a-GCST90001560	CD45RA+ CD8+ T cell Absolute Count	-0.0795521	0.122721	0.633859	NA	3395
	ebi-a-GCST90001561	CD45RA+ CD8+ T cell %CD8+ T cell	-0.0161467	0.00743275	0.118192	NA	3427
	ebi-a-GCST90001562	CD45RA+ CD8+ T cell %T cell	-0.0270017	0.0104092	0.234241	NA	3427
	ebi-a-GCST90001569	Effector Memory CD4-CD8- T cell Absolute Count	-0.02601	0.0150984	0.227084	NA	3395
	ebi-a-GCST90001570	Effector Memory CD4-CD8- T cell %CD4-CD8- T cell	0.0161257	0.0112358	0.246725	NA	3427
	ebi-a-GCST90001571	Effector Memory CD4-CD8- T cell %T cell	-0.0141517	0.0306349	0.724507	NA	3427
	ebi-a-GCST90001572	Terminally Differentiated CD4-CD8- T cell Absolute Count	-0.121304	0.0560346	0.275487	NA	3395
	ebi-a-GCST90001574	Terminally Differentiated CD4-CD8- T cell %T cell	0.00959508	0.0221727	0.687513	NA	3427
	ebi-a-GCST90001580	CD14+ CD16+ monocyte Absolute Count	-0.0168558	0.0121124	0.396674	NA	3629
	ebi-a-GCST90001581	CD14- CD16- Absolute Count	0.0221182	0.0367654	0.655208	NA	3629
	ebi-a-GCST90001582	CD14+ CD16- monocyte Absolute Count	-0.0490047	0.0924831	0.689799	NA	3629
	ebi-a-GCST90001585	CD14+ CD16+ monocyte %monocyte	-0.0155545	0.0116112	0.40823	NA	3629
	ebi-a-GCST90001596	CD8dim T cell Absolute Count	0.00351304	0.0155231	0.858312	NA	3652
	ebi-a-GCST90001599	CD4-CD8- T cell %T cell	0.00915228	0.0438917	0.869128	NA	3668
	ebi-a-GCST90001609	CD4+ CD8dim T cell Absolute Count	-0.0499867	0.028701	0.331813	NA	3652
	ebi-a-GCST90001611	CD4+ CD8dim T cell %leukocyte	-0.0584772	0.0310331	0.310603	NA	3668
	ebi-a-GCST90001613	CD4-CD8- T cell %leukocyte	-0.0225827	0.0183133	0.342796	NA	3668
	ebi-a-GCST90001618	HLA DR+ T cell Absolute Count	0.00338314	0.0109	0.776586	NA	3580
	ebi-a-GCST90001619	HLA DR+ T cell%T cell	0.010606	0.0107836	0.429039	NA	3596
	ebi-a-GCST90001620	HLA DR+ T cell%lymphocyte	0.00683149	0.0122738	0.61663	NA	3596
	ebi-a-GCST90001621	Natural Killer T Absolute Count	-0.00355801	0.0137488	0.81254	NA	3653
	ebi-a-GCST90001622	Natural Killer T %T cell	-0.00884745	0.0118429	0.488643	NA	3669
	ebi-a-GCST90001623	Natural Killer T %lymphocyte	0.00410556	0.0107015	0.71447	NA	3669
	ebi-a-GCST90001627	HLA DR+ CD8+ T cell Absolute Count	0.00881393	0.0122668	0.54704	NA	3579
	ebi-a-GCST90001628	HLA DR+ CD8+ T cell %T cell	0.00584081	0.0103143	0.628272	NA	3595
	ebi-a-GCST90001629	HLA DR+ CD8+ T cell %lymphocyte	0.00618944	0.0171253	0.779212	NA	3595
	ebi-a-GCST90001633	CD8dim Natural Killer T Absolute Count	0.0104586	0.0127056	0.456668	NA	3652
	ebi-a-GCST90001634	CD8dim Natural Killer T %T cell	-0.00333004	0.0126725	0.805702	NA	3668
	ebi-a-GCST90001635	CD8dim Natural Killer T %lymphocyte	0.002355	0.0094659	0.813421	NA	3668
	ebi-a-GCST90001637	CD4-CD8- Natural Killer T %T cell	-0.000783749	0.0196118	0.970038	NA	3668
	ebi-a-GCST90001638	CD4-CD8- Natural Killer T %lymphocyte	-0.00332449	0.0115828	0.785612	NA	3668
	ebi-a-GCST90001645	Natural Killer Absolute Count	-0.00527927	0.0484772	0.930943	NA	3653
	ebi-a-GCST90001646	Natural Killer %CD3- lymphocyte	0.0149407	0.0338526	0.702092	NA	3669
	ebi-a-GCST90001647	Natural Killer %lymphocyte	-0.0111953	0.0614176	0.885216	NA	3669
	ebi-a-GCST90001648	HLA DR+ Natural Killer Absolute Count	0.00797856	0.0154661	0.65731	NA	3580
	ebi-a-GCST90001649	HLA DR+ Natural Killer %Natural Killer	0.00610699	0.00669026	0.403205	NA	3596
	ebi-a-GCST90001650	HLA DR+ Natural Killer %CD3- lymphocyte	-0.00148294	0.00897828	0.879313	NA	3596
	ebi-a-GCST90001664	CD28+ CD45RA+ CD8dim T cell %T cell	-0.0039549	0.00919004	0.689116	NA	3440
	ebi-a-GCST90001665	CD28+ CD45RA+ CD8dim T cell %CD8dim T cell	-0.00696379	0.00800203	0.4482	NA	3440
	ebi-a-GCST90001666	CD28+ CD45RA+ CD8dim T cell Absolute Count	-0.0108539	0.00750903	0.207958	NA	3408
	ebi-a-GCST90001667	CD28+ CD45RA- CD8dim T cell %T cell	-0.0837013	0.0454645	0.316775	NA	3440
	ebi-a-GCST90001669	CD28+ CD45RA- CD8dim T cell Absolute Count	-0.071653	0.0534384	0.407949	NA	3408
	ebi-a-GCST90001681	CD25++ CD8+ T cell Absolute Count	0.000693835	0.0160337	0.972468	NA	3130
	ebi-a-GCST90001690	CD28+ CD45RA+ CD8+ T cell Absolute Count	-0.0845453	0.0795804	0.480748	NA	3408
	ebi-a-GCST90001691	CD28+ CD45RA- CD8+ T cell %T cell	0.0410028	0.0456133	0.533855	NA	3440
	ebi-a-GCST90001692	CD28+ CD45RA- CD8+ T cell %CD8+ T cell	0.00349317	0.00658342	0.632463	NA	3440
	ebi-a-GCST90001694	CD28- CD4-CD8- T cell %T cell	-0.0443039	0.0295455	0.374429	NA	3440
	ebi-a-GCST90001696	CD45RA- CD28- CD8+ T cell %CD8+ T cell	-0.00906675	0.0118642	0.473712	NA	3425
	ebi-a-GCST90001697	CD45RA- CD28- CD8+ T cell %T cell	-0.0172267	0.00943746	0.0809621	NA	3425
	ebi-a-GCST90001725	CD19 on IgD+ CD24- B cell	0.119494	0.0586821	0.290612	NA	3656
	ebi-a-GCST90001728	CD19 on IgD+ CD38- unswitched memory B cell	-0.362317	0.379292	0.514569	NA	1833
	ebi-a-GCST90001729	CD19 on IgD+ CD38+ B cell	-0.330753	0.641111	0.696783	NA	3657
	ebi-a-GCST90001730	CD19 on IgD+ CD38dim B cell	-0.517963	0.6043	0.548879	NA	3657
	ebi-a-GCST90001738	CD19 on unswitched memory B cell	-0.398875	0.423414	0.518993	NA	3656
	ebi-a-GCST90001742	CD19 on transitional B cell	-0.276042	0.74974	0.775413	NA	3657
	ebi-a-GCST90001743	CD20 on B cell	0.0695561	0.123215	0.629275	NA	3660
	ebi-a-GCST90001745	CD20 on CD24+ CD27+ B cell	-0.11741	0.121402	0.404826	NA	3657
	ebi-a-GCST90001747	CD20 on IgD+ CD24- B cell	0.0994117	0.0510083	0.146427	NA	3657
	ebi-a-GCST90001748	CD20 on IgD+ CD38- B cell	-0.00438508	0.050721	0.938981	NA	3645
	ebi-a-GCST90001751	CD20 on IgD+ CD38+ B cell	0.0162689	0.0161925	0.389057	NA	3657
	ebi-a-GCST90001752	CD20 on IgD+ CD38dim B cell	0.00273477	0.046502	0.955382	NA	3657
	ebi-a-GCST90001754	CD20 on IgD- CD27- B cell	0.264674	0.466352	0.67137	NA	3657
	ebi-a-GCST90001755	CD20 on IgD- CD38- B cell	-0.197483	0.106876	0.315798	NA	3657
	ebi-a-GCST90001757	CD20 on IgD- CD38dim B cell	-0.0214362	0.0237767	0.433739	NA	3657
	ebi-a-GCST90001758	CD20 on memory B cell	0.086717	0.0691123	0.277889	NA	3657
	ebi-a-GCST90001759	CD20 on naive-mature B cell	0.00653855	0.0411716	0.880032	NA	3657
	ebi-a-GCST90001760	CD20 on unswitched memory B cell	-0.235972	0.170084	0.299697	NA	3657
	ebi-a-GCST90001761	CD20 on switched memory B cell	-0.025857	0.0203089	0.292654	NA	3657
	ebi-a-GCST90001762	CD20 on IgD+ B cell	0.0424347	0.0588968	0.511079	NA	3658
	ebi-a-GCST90001775	CD25 on B cell	-0.00542554	0.0210318	0.839277	NA	3660
	ebi-a-GCST90001777	CD25 on CD24+ CD27+ B cell	-0.0154176	0.0152611	0.418721	NA	3657
	ebi-a-GCST90001778	CD25 on IgD+ CD24+ B cell	-0.0191558	0.0212822	0.533446	NA	3657
	ebi-a-GCST90001779	CD25 on IgD+ CD24- B cell	0.00840967	0.0120384	0.611812	NA	3657
	ebi-a-GCST90001784	CD25 on IgD+ CD38dim B cell	0.0203796	0.014548	0.394679	NA	3657
	ebi-a-GCST90001787	CD25 on IgD- CD38- B cell	-0.00221121	0.0394029	0.964312	NA	3657
	ebi-a-GCST90001789	CD25 on IgD- CD38dim B cell	0.00707768	0.0143133	0.70765	NA	3657
	ebi-a-GCST90001790	CD25 on memory B cell	-0.016599	0.0146658	0.375154	NA	3657
	ebi-a-GCST90001791	CD25 on naive-mature B cell	-0.00203372	0.017351	0.917403	NA	3657
	ebi-a-GCST90001792	CD25 on unswitched memory B cell	-0.0158398	0.0148941	0.398974	NA	3657
	ebi-a-GCST90001793	CD25 on switched memory B cell	-0.0105278	0.0215868	0.71113	NA	3657
	ebi-a-GCST90001798	CD27 on CD24+ CD27+ B cell	0.00392965	0.00925673	0.685989	NA	3657
	ebi-a-GCST90001800	CD27 on IgD+ CD24+ B cell	0.00783931	0.0350832	0.837537	NA	3656
	ebi-a-GCST90001801	CD27 on IgD+ CD38- unswitched memory B cell	-0.0511193	0.0512381	0.423543	NA	1836
	ebi-a-GCST90001802	CD27 on IgD- CD38- B cell	0.00205507	0.0103615	0.855462	NA	3657
	ebi-a-GCST90001804	CD27 on IgD- CD38dim B cell	0.00405458	0.00936515	0.683095	NA	3657
	ebi-a-GCST90001805	CD27 on memory B cell	-0.0328427	0.0654117	0.650138	NA	3657
	ebi-a-GCST90001806	CD27 on unswitched memory B cell	0.0103197	0.0118321	0.416644	NA	3656
	ebi-a-GCST90001808	CD27 on switched memory B cell	0.00180464	0.0102237	0.865697	NA	3657
	ebi-a-GCST90001812	CD38 on IgD+ CD38+ B cell	-0.00248421	0.0388632	0.959361	NA	3652
	ebi-a-GCST90001813	CD38 on IgD+ CD38dim B cell	-0.00974416	0.0441182	0.845695	NA	3654
	ebi-a-GCST90001815	CD38 on IgD- CD38dim B cell	-0.0333768	0.054797	0.651716	NA	3657
	ebi-a-GCST90001816	CD38 on naive-mature B cell	-0.0327461	0.054256	0.654301	NA	3656
	ebi-a-GCST90001819	CD38 on transitional B cell	0.0137288	0.0127415	0.360189	NA	3657
	ebi-a-GCST90001820	IgD on IgD+ CD24+ B cell	-0.124669	0.056011	0.155961	NA	3656
	ebi-a-GCST90001821	IgD on IgD+ CD24- B cell	0.0850902	0.0401601	0.280733	NA	3656
	ebi-a-GCST90001824	IgD on IgD+ CD38+ B cell	0.00982809	0.0792488	0.92145	NA	3656
	ebi-a-GCST90001825	IgD on IgD+ CD38dim B cell	0.0722702	0.0348001	0.28569	NA	3656
	ebi-a-GCST90001826	IgD on unswitched memory B cell	-0.207322	0.111829	0.204921	NA	3636
	ebi-a-GCST90001828	IgD on transitional B cell	0.0866463	0.0794644	0.472492	NA	3657
	ebi-a-GCST90001832	CD62L on CD62L+ plasmacytoid Dendritic Cell	-0.0155898	0.0184074	0.486218	NA	2872
	ebi-a-GCST90001838	CD3 on naive CD8+ T cell	0.00196888	0.0177845	0.917181	NA	2910
	ebi-a-GCST90001839	CD3 on Effector Memory CD8+ T cell	0.0122055	0.0341019	0.781189	NA	2912
	ebi-a-GCST90001841	CD3 on Central Memory CD4+ T cell	-0.0301245	0.0425235	0.607617	NA	2912
	ebi-a-GCST90001842	CD3 on Naive CD4+ T cell	-0.03082	0.036032	0.549532	NA	2910
	ebi-a-GCST90001845	CD3 on CD45RA- CD4+ T cell	-0.03574	0.0381074	0.520402	NA	2911
	ebi-a-GCST90001846	CD3 on Central Memory CD8+ T cell	0.00505245	0.0213301	0.851933	NA	2910
	ebi-a-GCST90001851	CD3 on T cell	-0.0325836	0.0293958	0.467285	NA	2919
	ebi-a-GCST90001853	CD3 on activated CD4 regulatory T cell	-0.0272581	0.0190806	0.289331	NA	2919
	ebi-a-GCST90001854	CD3 on CD39+ activated CD4 regulatory T cell	-0.0126228	0.0129979	0.433917	NA	2919
	ebi-a-GCST90001855	CD3 on secreting CD4 regulatory T cell	-0.0103572	0.0479729	0.864634	NA	2919
	ebi-a-GCST90001856	CD3 on CD39+ secreting CD4 regulatory T cell	-0.027405	0.028229	0.509428	NA	2919
	ebi-a-GCST90001857	CD3 on activated & secreting CD4 regulatory T cell	-0.027797	0.0186975	0.275459	NA	2919
	ebi-a-GCST90001858	CD3 on CD45RA+ CD4+ T cell	-0.016301	0.0108365	0.229562	NA	2919
	ebi-a-GCST90001860	CD3 on CD39+ CD4+ T cell	-0.0148474	0.0113671	0.321513	NA	2919
	ebi-a-GCST90001863	CD3 on CD28+ CD45RA- CD8+ T cell	0.00110873	0.0204636	0.961717	NA	2919
	ebi-a-GCST90001864	CD3 on CD28+ CD45RA+ CD8+ T cell	0.023855	0.0191515	0.43065	NA	2919
	ebi-a-GCST90001868	CD3 on CD4 regulatory T cell	-0.0143201	0.047426	0.813317	NA	2919
	ebi-a-GCST90001869	CD3 on resting CD4 regulatory T cell	-0.0193461	0.0112348	0.18355	NA	2918
	ebi-a-GCST90001870	CD34 on Hematopoietic Stem Cell	0.0036862	0.0599955	0.956595	NA	1634
	ebi-a-GCST90001883	CD16-CD56 on Natural Killer T	-0.0162094	0.0180051	0.434328	NA	3113
	ebi-a-GCST90001884	CD16-CD56 on Natural Killer	-0.00245962	0.0129845	0.856003	NA	3113
	ebi-a-GCST90001887	CD28 on secreting CD4 regulatory T cell	0.0201463	0.0251805	0.570417	NA	2920
	ebi-a-GCST90001891	CD28 on CD45RA- CD4 not regulatory T cell	-0.0236174	0.0144664	0.349875	NA	2920
	ebi-a-GCST90001896	CD28 on CD28+ CD45RA+ CD8+ T cell	-0.0275005	0.0361478	0.585966	NA	2920
	ebi-a-GCST90001907	CCR7 on naive CD4+ T cell	0.0168169	0.028807	0.663607	NA	2910
	ebi-a-GCST90001926	CD127 on granulocyte	0.00692318	0.0130503	0.614816	NA	2920
	ebi-a-GCST90001963	FSC-A on myeloid Dendritic Cell	0.138476	0.0781081	0.326949	NA	2872
	ebi-a-GCST90001964	FSC-A on plasmacytoid Dendritic Cell	-0.0110419	0.0177686	0.646021	NA	2872
	ebi-a-GCST90001970	FSC-A on HLA DR+ Natural Killer	-0.015485	0.0122579	0.333814	NA	2971
	ebi-a-GCST90001973	FSC-A on CD4+ T cell	0.268184	0.251288	0.479302	NA	3113
	ebi-a-GCST90001979	CD16 on CD14- CD16+ monocyte	-0.00519521	0.00849015	0.563051	NA	3620
	ebi-a-GCST90001980	CD40 on CD14+ CD16- monocyte	-0.0177116	0.0140448	0.334459	NA	3629
	ebi-a-GCST90001981	CD40 on CD14+ CD16+ monocyte	-0.00161863	0.0162334	0.926864	NA	3618
	ebi-a-GCST90001984	HLA DR on CD14- CD16+ monocyte	0.0144545	0.0210598	0.523016	NA	3621
	ebi-a-GCST90001985	CD40 on monocytes	0.00659693	0.0168493	0.733185	NA	3629
	ebi-a-GCST90001987	CD64 on CD14+ CD16- monocyte	-0.0393401	0.0210076	0.134416	NA	3622
	ebi-a-GCST90001988	HLA DR on CD14+ CD16- monocyte	-0.0989054	0.0508409	0.302275	NA	3629
	ebi-a-GCST90001989	CD40 on CD14- CD16+ monocyte	-0.0107449	0.0241086	0.671456	NA	3621
	ebi-a-GCST90001991	HLA DR on CD14+ monocyte	-0.0991617	0.0511365	0.303107	NA	3629
	ebi-a-GCST90001994	CX3CR1 on CD14- CD16-	0.0183409	0.0151612	0.439759	NA	3590
	ebi-a-GCST90001995	CX3CR1 on monocyte	0.0174479	0.0230282	0.587219	NA	3590
	ebi-a-GCST90001996	CX3CR1 on CD14+ CD16+ monocyte	0.0132171	0.0136143	0.509424	NA	3579
	ebi-a-GCST90001997	CX3CR1 on CD14+ CD16- monocyte	0.0179773	0.0269325	0.625301	NA	3590
	ebi-a-GCST90002001	CD64 on CD14- CD16-	-0.0615375	0.0162234	0.164101	NA	3622
	ebi-a-GCST90002004	CCR2 on CD14+ CD16- monocyte	0.00354573	0.027164	0.917369	NA	3629
	ebi-a-GCST90002005	CD16 on CD14+ CD16+ monocyte	-0.00444717	0.0210556	0.846257	NA	3617
	ebi-a-GCST90002006	CD64 on monocyte	-0.0367543	0.0205065	0.147551	NA	3622
	ebi-a-GCST90002007	HLA DR on CD14+ CD16+ monocyte	0.0867901	0.0474209	0.164636	NA	3618
	ebi-a-GCST90002009	HLA DR on CD14- CD16-	0.070776	0.0261476	0.113681	NA	3629
	ebi-a-GCST90002014	CCR2 on CD62L+ myeloid Dendritic Cell	-0.0257544	0.032321	0.571678	NA	2870
	ebi-a-GCST90002024	CD4 on naive CD4+ T cell	0.0302897	0.0181923	0.344327	NA	2910
	ebi-a-GCST90002035	CD80 on myeloid Dendritic Cell	0.0232408	0.018873	0.343312	NA	2871
	ebi-a-GCST90002036	CD80 on CD62L+ myeloid Dendritic Cell	0.0188861	0.0200893	0.519648	NA	2871
	ebi-a-GCST90002039	CD80 on monocyte	0.00764893	0.0111418	0.530118	NA	2850
	ebi-a-GCST90002040	CD80 on granulocyte	-0.0174837	0.0234588	0.592256	NA	2850
	ebi-a-GCST90002054	CD8 on Central Memory CD8+ T cell	0.0515162	0.109606	0.720288	NA	2910
	ebi-a-GCST90002056	CD8 on Effector Memory CD8+ T cell	0.0445296	0.121651	0.776613	NA	2912
	ebi-a-GCST90002058	CD8 on CD8+ T cell	-0.0336721	0.033818	0.501377	NA	3113
	ebi-a-GCST90002067	CD4 on CD39+ activated CD4 regulatory T cell	-0.491552	0.0865152	0.110912	NA	2920
	ebi-a-GCST90002071	SSC-A on myeloid Dendritic Cell	-0.0480116	0.0337496	0.29081	NA	2872
	ebi-a-GCST90002072	SSC-A on plasmacytoid Dendritic Cell	-0.0188989	0.0233964	0.478334	NA	2872
	ebi-a-GCST90002073	SSC-A on monocyte	0.0103536	0.0158316	0.63129	NA	2850
	ebi-a-GCST90002077	SSC-A on HLA DR+ Natural Killer	-0.0148313	0.0133883	0.467474	NA	2971
	ebi-a-GCST90002078	SSC-A on granulocyte	-0.00644589	0.0656239	0.937668	NA	3112
	ebi-a-GCST90002081	SSC-A on CD4+ T cell	-0.281575	0.308	0.457115	NA	3113
	ebi-a-GCST90002087	CD11c on myeloid Dendritic Cell	-0.00232965	0.021985	0.932791	NA	2872
	ebi-a-GCST90002098	CD45RA on naive CD4+ T cell	-0.0187195	0.00903862	0.0721107	NA	2910
	ebi-a-GCST90002099	CD4RA on Terminally Differentiated CD4+ T cell	-0.0133102	0.0154242	0.54675	NA	2903
	ebi-a-GCST90002102	CD45RA on resting CD4 regulatory T cell	0.00176763	0.0121043	0.8896	NA	2919
	ebi-a-GCST90002104	HLA DR on myeloid Dendritic Cell	-0.0283154	0.009688	0.0329093	NA	2872
	ebi-a-GCST90002105	HLA DR on plasmacytoid Dendritic Cell	-0.0117493	0.00676757	0.126119	NA	2872
	ebi-a-GCST90002106	HLA DR on Dendritic Cell	-0.0142748	0.00780599	0.126981	NA	2871
	ebi-a-GCST90002110	HLA DR on CD33dim HLA DR+ CD11b+	-9.46552e-05	0.0630606	0.998939	NA	1634
	ebi-a-GCST90002111	HLA DR on CD33dim HLA DR+ CD11b-	-0.0458284	0.0279253	0.199312	NA	1635
	ebi-a-GCST90002112	HLA DR on CD33- HLA DR+	-0.0694405	0.0171684	0.154303	NA	1635
	ebi-a-GCST90002116	HLA DR on B cell	-0.00205899	0.0182788	0.913987	NA	3060
	ebi-a-GCST90002117	HLA DR on HLA DR+ Natural Killer	-0.0243305	0.0281251	0.435791	NA	2971
	ebi-a-GCST90002118	CD8 on CD28+ CD45RA- CD8+ T cell	-0.0722939	0.0259371	0.219296	NA	2920
	ebi-a-GCST90002119	CD8 on CD28+ CD45RA+ CD8+ T cell	-0.00689549	0.0214776	0.761155	NA	2920
	ebi-a-GCST90002120	CD8 on CD28- CD8+ T cell	-0.212555	0.0635698	0.185007	NA	2920
	ebi-a-GCST90002121	CD8 on CD39+ CD8+ T cell	-0.0749446	0.0409473	0.208697	NA	2915
	ebi-a-GCST90002232	Fasting glucose	-0.00578443	0.00707262	0.418052	NA	200622
	ebi-a-GCST90002238	Fasting insulin	0.00632213	0.00875567	0.477862	NA	151013
	ebi-a-GCST90002244	Glycated hemoglobin levels	-0.00668513	0.00554254	0.234206	NA	146806
	ebi-a-GCST90002304	Hematocrit	0.000596888	0.0014939	0.689748	NA	562259
	ebi-a-GCST90002386	High light scatter reticulocyte percentage of red cells	0.000805758	0.00150291	0.59225	NA	408112
	ebi-a-GCST90002404	Red cell distribution width	-0.00318875	0.00153778	0.0389986	NA	408112
	ebi-a-GCST90002412	Low density lipoprotein cholesterol levels	-0.000324505	0.00120832	0.788491	NA	431167
	ebi-a-GCST90006888	Chlamydia trachomatis momp D antibody levels	-0.0119551	0.0124166	0.367706	NA	1371
	ebi-a-GCST90006898	Epstein-Barr virus EA-D antibody levels	-0.0495281	0.054306	0.429004	NA	7763
	ebi-a-GCST90006899	Epstein-Barr virus EBNA-1 antibody levels	0.0187489	0.0225846	0.453119	NA	7972
	ebi-a-GCST90006901	Epstein-Barr virus ZEBRA antibody levels	-0.0444275	0.172094	0.839163	NA	8191
	ebi-a-GCST90006922	Polyomavirus 2 JC VP1 antibody levels	-0.0803347	0.0566241	0.390869	NA	5118
	ebi-a-GCST90007322	circulating leptin levels adjusted for BMI	-0.0606403	0.0258289	0.10051	NA	49830
	ebi-a-GCST90010103	A disintegrin and metalloproteinase with thrombospondin motifs 13 levels	0.0634452	0.059412	0.397394	NA	1301
	ebi-a-GCST90010105	Protein AMBP levels	-0.00436974	0.0727769	0.955897	NA	1301
	ebi-a-GCST90010138	Low affinity immunoglobulin gamma Fc region receptor II-b levels	-0.00521809	0.00714061	0.517825	NA	1295
	ebi-a-GCST90010149	Lipoprotein lipase levels	0.0350876	0.0211066	0.344762	NA	1301
	ebi-a-GCST90010159	Programmed cell death 1 ligand 2 levels	0.10892	0.591018	0.883978	NA	1301
	ebi-a-GCST90010195	C-C motif chemokine 15 levels	0.096238	0.10488	0.455696	NA	1323
	ebi-a-GCST90010197	C-C motif chemokine 24 levels	0.0173542	0.0266264	0.54332	NA	1323
	ebi-a-GCST90010220	Intercellular adhesion molecule 2 levels	-0.00895723	0.0157741	0.671224	NA	1323
	ebi-a-GCST90010224	Interleukin-17 receptor A levels	-0.0405507	0.0647283	0.64371	NA	1323
	ebi-a-GCST90010247	Platelet-derived growth factor subunit A levels	0.161875	0.145635	0.466411	NA	1323
	ebi-a-GCST90010252	Paraoxonase activity	0.130163	0.0946951	0.262952	NA	1322
	ebi-a-GCST90010260	Tyrosine-protein phosphatase non-receptor type substrate 1 levels	0.00200197	0.0116786	0.874802	NA	1323
	ebi-a-GCST90010268	Tumor necrosis factor receptor superfamily member 10C levels	0.100572	0.0718056	0.39473	NA	1323
	ebi-a-GCST90010277	Lysophosphatidic acid phosphatase type 6 levels	-0.000233183	0.00774317	0.976952	NA	1311
	ebi-a-GCST90010296	Cadherin-related family member 5 levels	0.0189245	0.0565485	0.759914	NA	1313
	ebi-a-GCST90010304	Pro-cathepsin H levels	-0.000214213	0.058573	0.997672	NA	1278
	ebi-a-GCST90010350	Sulfatase-modifying factor 2 levels	0.0223654	0.135499	0.876903	NA	1312
	ebi-a-GCST90011995	Vascular endothelial growth factor levels	-0.006099	0.0125176	0.674263	NA	21758
	ebi-a-GCST90011996	Adrenomedullin levels	0.00165059	0.021655	0.946181	NA	21758
	ebi-a-GCST90012000	E-selectin levels	0.00554355	0.00553228	0.355009	NA	21758
	ebi-a-GCST90012002	Osteoprotegerin levels	0.00759739	0.021107	0.742735	NA	21758
	ebi-a-GCST90012004	Interleukin-1-receptor antagonist levels	-0.009719	0.0138314	0.610058	NA	21758
	ebi-a-GCST90012006	Cystatin-B levels	0.000979053	0.00942678	0.926758	NA	21758
	ebi-a-GCST90012007	Monocyte chemoattractant protein-1 levels	0.0152939	0.0114331	0.251988	NA	21758
	ebi-a-GCST90012009	Galectin-3 levels	0.0101062	0.0416714	0.830978	NA	21758
	ebi-a-GCST90012011	TNF-related apoptosis-inducing ligand levels	-0.00304617	0.00914228	0.75572	NA	21758
	ebi-a-GCST90012013	Angiopoietin-1 receptor levels	0.00915435	0.00678762	0.219439	NA	21758
	ebi-a-GCST90012014	Tissue factor levels	0.00763578	0.0104155	0.504136	NA	21758
	ebi-a-GCST90012015	Tumor necrosis factor receptor 1 levels	0.037002	0.0146137	0.239458	NA	21758
	ebi-a-GCST90012016	Platelet-derived growth factor subunit B levels	-0.00410511	0.0124933	0.773683	NA	21758
	ebi-a-GCST90012017	Interleukin-27 levels	-0.000967133	0.00625821	0.881013	NA	21758
	ebi-a-GCST90012020	Lectin-like oxidized LDL receptor 1 levels	-0.0491167	0.019023	0.0816409	NA	21758
	ebi-a-GCST90012021	TNF-related apoptosis-inducing ligand receptor 2 levels	-0.00697562	0.0324082	0.849533	NA	21758
	ebi-a-GCST90012022	Fibroblast growth factor 23 levels	0.00642028	0.019748	0.79989	NA	21758
	ebi-a-GCST90012023	Stem cell factor levels	0.00873374	0.00624694	0.211588	NA	21758
	ebi-a-GCST90012024	Interleukin-18 levels	0.0154199	0.00877831	0.153828	NA	21758
	ebi-a-GCST90012025	Interleukin-6 receptor subunit alpha levels	0.00567614	0.0131746	0.684526	NA	21758
	ebi-a-GCST90012026	Tumor necrosis factor receptor 2 levels	0.0328599	0.0104398	0.0878413	NA	21758
	ebi-a-GCST90012027	Matrix metalloproteinase-3 levels	0.00330515	0.0126667	0.837509	NA	21758
	ebi-a-GCST90012031	Myeloperoxidase levels	0.00181328	0.0103221	0.864918	NA	21758
	ebi-a-GCST90012033	Matrix metalloproteinase-1 levels	-0.00704204	0.0123433	0.598848	NA	21758
	ebi-a-GCST90012034	Resistin levels	-0.0104924	0.0078343	0.213315	NA	21758
	ebi-a-GCST90012036	Pappalysin-1 levels	0.0138793	0.00973127	0.21313	NA	21758
	ebi-a-GCST90012037	Pentraxin-related protein PTX3 levels	0.00525397	0.0093208	0.629744	NA	21758
	ebi-a-GCST90012038	Renin levels	-0.00631773	0.0103786	0.604635	NA	21758
	ebi-a-GCST90012039	Chitinase-3-like protein 1 levels	0.00839903	0.008282	0.367877	NA	21758
	ebi-a-GCST90012040	ST2 protein levels	-0.00362225	0.00702276	0.624451	NA	21758
	ebi-a-GCST90012041	Kidney injury molecule 1 levels	0.0102164	0.0236224	0.683406	NA	21758
	ebi-a-GCST90012044	TNF-related activation-induced cytokine levels	0.0135912	0.0181397	0.495366	NA	21758
	ebi-a-GCST90012046	P-selectin glycoprotein ligand 1 levels	0.0138857	0.0157614	0.47125	NA	21758
	ebi-a-GCST90012048	Thrombomodulin levels	0.00643606	0.0126925	0.647026	NA	21758
	ebi-a-GCST90012049	Pro-interleukin-16 levels	-3.65099e-05	0.0121653	0.997794	NA	21758
	ebi-a-GCST90012050	Matrix metalloproteinase-10 levels	0.0137977	0.0148282	0.420751	NA	21758
	ebi-a-GCST90012051	Urokinase plasminogen activator surface receptor levels	-0.0212846	0.0196709	0.392344	NA	21758
	ebi-a-GCST90012052	C-C motif chemokine 4 levels	-0.0122894	0.0100714	0.289397	NA	21758
	ebi-a-GCST90012053	Cathepsin D levels	0.0104228	0.0106617	0.383631	NA	21758
	ebi-a-GCST90012054	Receptor for advanced glycosylation end products levels	-0.0264967	0.0158749	0.170422	NA	21758
	ebi-a-GCST90012055	C-C motif chemokine 3 levels	-0.00684436	0.0128371	0.630887	NA	21758
	ebi-a-GCST90012056	Matrix metalloproteinase-7 levels	0.0229127	0.0273054	0.555545	NA	21758
	ebi-a-GCST90012057	C-X-C motif chemokine 6 levels	0.00583952	0.0184012	0.781049	NA	21758
	ebi-a-GCST90012059	C-X-C motif chemokine 16 levels	-0.00534003	0.011175	0.647314	NA	21758
	ebi-a-GCST90012062	Galanin peptide levels	-0.0085299	0.0242269	0.748056	NA	21758
	ebi-a-GCST90012067	Proheparin-binding EGF-like growth factor levels	0.117576	0.0735775	0.251144	NA	21758
	ebi-a-GCST90012069	vascular endothelial growth factor D levels	-0.0230884	0.0144753	0.356507	NA	21758
	ebi-a-GCST90012070	Matrix metalloproteinase-12 levels	0.000771243	0.0121912	0.952593	NA	21758
	ebi-a-GCST90012073	Cathepsin L1 levels	-0.00825596	0.0220666	0.721167	NA	21758
	ebi-a-GCST90012074	CX3CL1 levels	0.033988	0.0456377	0.592485	NA	21758
	ebi-a-GCST90012078	Ovarian cancer-related tumor marker CA 125 levels	-0.00607766	0.0133477	0.693524	NA	21758
	ebi-a-GCST90012080	Follistatin levels	-0.0129049	0.0397057	0.799946	NA	21758
	ebi-a-GCST90012081	Platelet endothelial cell adhesion molecule levels	0.0263509	0.0126898	0.285712	NA	21758
	ebi-a-GCST90012104	Bioavailable testosterone levels	0.00644331	0.00474402	0.178082	NA	382988
	ebi-a-GCST90012105	Estradiol levels	-0.00305202	0.0102032	0.776879	NA	206927
	ebi-a-GCST90012110	Sex hormone-binding globulin levels adjusted for BMI	-0.00311167	0.0016338	0.0577041	NA	368929
	ebi-a-GCST90012111	Sex hormone-binding globulin levels	-0.00218103	0.00173074	0.208676	NA	370125
	ebi-a-GCST90012114	Total testosterone levels	-0.00207795	0.00252257	0.411618	NA	425097
	ebi-a-GCST90013405	Liver enzyme levels (alanine transaminase)	-0.00177152	0.00266331	0.506826	NA	437267
	ebi-a-GCST90013422	Ultradistal forearm bone mineral density	0.0144053	0.0107848	0.211247	NA	21907
	ebi-a-GCST90014266	Retinal nerve fibre layer (RNFL) thickness	-0.00150212	0.0102904	0.885767	NA	31434
	ebi-a-GCST90014267	Ganglion cell inner plexiform layer (GCIPL) thickness	-0.0158874	0.0119337	0.204363	NA	31434
	ebi-a-GCST90014289	DNA methylation Hannum age acceleration	0.0041462	0.0548865	0.942713	NA	34449
	ebi-a-GCST90014290	Intrinsic epigenetic age acceleration	0.00693888	0.0153353	0.656999	NA	34461
	ebi-a-GCST90014291	DNA methylation-estimated plasminogen activator inhibitor-1 levels	0.0181954	0.0378083	0.714451	NA	34448
	ebi-a-GCST90014292	DNA methylation PhenoAge acceleration	0.0143903	0.0175663	0.439668	NA	34463
	ebi-a-GCST90016666	Liver volume	0.0183178	0.00842919	0.0727462	NA	32860
	ebi-a-GCST90016667	Spleen volume	0.0013761	0.0090043	0.879813	NA	32860
	ebi-a-GCST90016668	Lung volume	0.0165227	0.0309733	0.621987	NA	32860
	ebi-a-GCST90016669	Pancreas volume	-0.0334868	0.0194562	0.13601	NA	31758
	ebi-a-GCST90016670	Kidney volume	-0.0156845	0.0275518	0.586965	NA	32860
	ebi-a-GCST90016671	Visceral adipose tissue volume	0.059581	0.059744	0.50087	NA	32860
	ebi-a-GCST90016673	Percent liver fat	0.00626699	0.0114696	0.60828	NA	32858
	ebi-a-GCST90016674	Liver iron content	0.00537384	0.00823248	0.549526	NA	32858
	ebi-a-GCST90016675	Pancreas fat	-0.035622	0.038715	0.409584	NA	25617
	ebi-a-GCST90020053	Frailty index	0.0738101	0.0306699	0.0368976	NA	175226
	high density lipoprotein cholesterol measurement PMID:24097068	High density lipoprotein cholesterol measurement	-0.000959212	0.00439391	0.828424	Males and Females	93982
	hormone measurement, progesterone measurement PMID:26014426	Hormone measurement, progesterone measurement	-0.038661	0.0815592	0.7182	Males and Females	2913
	ieu-a-1010	Years of schooling	0.00751586	0.0305757	0.812017	Males	131695
	ieu-a-1047	Putamen volume	-0.140503	0.0861584	0.350191	Males and Females	13145
	ieu-a-1239	Years of schooling	0.0035774	0.00373121	0.338709	Males and Females	766345
	ieu-a-1283	Alcohol consumption	0.0533826	0.0302277	0.219434	Males and Females	112176
	ieu-a-53	Hip circumference	0.0120089	0.059794	0.846537	Males	94647
	ieu-a-71	Waist circumference	-0.0119018	0.0128036	0.370919	Males	103486
	ieu-a-73	Waist-to-hip ratio	-0.0114427	0.0158325	0.480959	Males and Females	212094
	ieu-a-77	Waist-to-hip ratio	-0.104735	0.071701	0.240229	Males	94350
	ieu-a-785	Body mass index	-0.00237585	0.00946922	0.804897	Males	152868
	ieu-a-999	Body fat	-0.0128807	0.0458992	0.78842	Males and Females	100705
	ieu-b-24	Age Of Smoking Initiation	0.0506399	0.0375639	0.235477	Males and Females	257349
	ieu-b-25	Cigarettes per Day	0.00619715	0.0070154	0.39012	Males and Females	225752
	ieu-b-29	basophil cell count	-0.00141144	0.00223372	0.528474	Males and Females	473992
	ieu-b-30	white blood cell count	-0.000513796	0.00144986	0.723262	Males and Females	562241
	ieu-b-31	monocyte cell count	0.00121797	0.00123445	0.324449	Males and Females	521592
	ieu-b-32	lymphocyte cell count	0.000117172	0.00177378	0.947368	Males and Females	521924
	ieu-b-33	eosinophil cell count	-0.00169661	0.00167514	0.311894	Males and Females	474227
	ieu-b-34	neutrophil cell count	-0.000560466	0.00177743	0.752725	Males and Females	519287
	ieu-b-35	C-Reactive protein level	0.00405882	0.00396646	0.312322	Males and Females	204402
	ieu-b-38	systolic blood pressure	-0.00184629	0.00199355	0.355057	Males and Females	679432
	ieu-b-39	diastolic blood pressure	0.00157724	0.00224779	0.483374	Males and Females	745357
	ieu-b-40	body mass index	-0.000948309	0.00199734	0.635232	Males and Females	789125
	ieu-b-4879	telomere length	-0.00335813	0.00340839	0.327084	Males and Females	472174
	ieu-b-73	Alcoholic drinks per week	-0.00634289	0.00692812	0.369841	Males and Females	532042
	low density lipoprotein cholesterol measurement PMID:24097068	Low density lipoprotein cholesterol measurement	1.15813e-05	0.00770756	0.998818	Males and Females	93982
	met-a-304	Tryptophan	-0.0167317	0.0321797	0.615648	Males and Females	5592
	met-a-355	Proline	-0.0224681	0.0101168	0.269343	Males and Females	7367
	met-a-360	Gamma-glutamyltyrosine	0.0112744	0.0546885	0.85575	Males and Females	7037
	met-a-373	X-03094	-0.014563	0.0514419	0.803715	Males and Females	7356
	met-a-379	Carnitine	0.0506392	0.0206714	0.0441248	Males and Females	7349
	met-a-419	1,5-anhydroglucitol (1,5-AG)	-0.0130375	0.0251114	0.695136	Males and Females	7301
	met-a-460	Androsterone sulfate	-0.00855509	0.00780738	0.470929	Males and Females	7338
	met-a-505	X-03056--N-[3-(2-Oxopyrrolidin-1-yl)propyl]acetamide	-0.0514701	0.1352	0.768426	Males and Females	7363
	met-a-513	X-11440	0.00604726	0.00937144	0.635182	Males and Females	7250
	met-a-536	X-11593--O-methylascorbate*	0.00624972	0.00635013	0.397593	Males and Females	7344
	met-a-558	1-arachidonoylglycerophosphocholine*	0.00402424	0.00999408	0.756302	Males and Females	7063
	met-a-570	X-12063	0.00125719	0.00743927	0.881347	Males and Females	6797
	met-a-578	Erythronate*	0.00679909	0.0458299	0.906238	Males and Females	7307
	met-a-596	X-12244--N-acetylcarnosine	-0.0219184	0.0523465	0.747556	Males and Females	6279
	met-a-615	Octanoylcarnitine	-0.00814354	0.011565	0.609428	Males and Females	7345
	met-a-616	Alpha-hydroxyisovalerate	0.0297676	0.0158365	0.311257	Males and Females	7222
	met-a-618	Decanoylcarnitine	-0.0135071	0.0145615	0.523902	Males and Females	7320
	met-a-629	X-12510--2-aminooctanoic acid	0.0318085	0.0129565	0.246249	Males and Females	7132
	met-a-665	X-12844	-0.00505606	0.0399063	0.919769	Males and Females	7322
	met-a-667	X-12850	-0.0318239	0.02866	0.466729	Males and Females	1212
	met-a-699	Glutaroyl carnitine	-0.0077542	0.0262664	0.787083	Males and Females	7256
	met-a-742	Succinylcarnitine	-0.0107328	0.00797156	0.27087	Males and Females	6552
	met-c-842	Apolipoprotein A-I	-0.00180585	0.0118107	0.882792	Males and Females	18400
	met-c-852	22:6, docosahexaenoic acid	0.00595973	0.0395746	0.889851	Males and Females	13498
	met-c-855	Omega-3 fatty acids	0.0419331	0.0327736	0.29071	Males and Females	13544
	met-c-856	Omega-6 fatty acids	0.00161934	0.0142835	0.912225	Males and Females	13502
	met-c-857	Omega-7, omega-9 and saturated fatty acids	-0.00441559	0.0266862	0.876605	Males and Females	13506
	met-c-858	Free cholesterol	-0.0126401	0.00806549	0.145369	Males and Females	13497
	met-c-862	Glycoproteins	0.0017698	0.00684223	0.801717	Males and Females	18726
	met-c-863	Glycoprotein acetyls	0.0467104	0.0200976	0.102692	Males and Females	19270
	met-c-893	18:2, linoleic acid (LA)	-0.00152474	0.00972785	0.87829	Males and Females	13523
	met-c-916	Mono-unsaturated fatty acids	-0.0059275	0.0268678	0.836194	Males and Females	13535
	met-c-917	Other polyunsaturated fatty acids than 18:2	0.00295143	0.00746986	0.701962	Males and Females	13549
	met-c-918	Phosphatidylcholine and other cholines	-0.0506043	0.0195985	0.081634	Males and Females	13539
	met-c-933	Serum total cholesterol	0.00187718	0.00518613	0.721376	Males and Females	21488
	met-c-935	Sphingomyelins	-0.0101983	0.00947314	0.323053	Males and Females	13471
	met-c-937	Total phosphoglycerides	-0.00116911	0.0195396	0.954232	Males and Females	13514
	met-c-940	Valine	0.0136404	0.0241808	0.612108	Males and Females	24898
	moderate_to_vigourous_PA	moderate_to_vigourous_PA	-0.0115524	0.032381	0.739292	Males and Females	592552
	prot-a-10	Histo-blood group ABO system transferase	0.0229266	0.0117977	0.302551	Males and Females	3301
	prot-a-1005	Coagulation factor Xa	-0.0172653	0.0204689	0.460899	Males and Females	3301
	prot-a-1006	Coagulation Factor X	-0.0315739	0.0201715	0.361924	Males and Females	3301
	prot-a-1045	Pseudokinase FAM20A	-0.000249951	0.0188153	0.991543	Males and Females	3301
	prot-a-1050	Protein FAM3B	0.0187058	0.0182431	0.492028	Males and Females	3301
	prot-a-1072	Low affinity immunoglobulin epsilon Fc receptor	-0.0360137	0.0169895	0.280619	Males and Females	3301
	prot-a-1074	Low affinity immunoglobulin gamma Fc region receptor II-a	-0.00765062	0.0111544	0.563622	Males and Females	3301
	prot-a-1075	Low affinity immunoglobulin gamma Fc region receptor II-b	-0.00721884	0.0160788	0.697415	Males and Females	3301
	prot-a-1097	Fibroblast growth factor 7	-0.195868	0.0912053	0.277433	Males and Females	3301
	prot-a-1115	Inactive peptidyl-prolyl cis-trans isomerase FKBP6	-0.00214352	0.0105248	0.872093	Males and Females	3301
	prot-a-112	AP-4 complex subunit mu-1	-0.00272015	0.0181557	0.89041	Males and Females	3301
	prot-a-1153	Alpha-(1,3)-fucosyltransferase 5	0.0162773	0.0227744	0.604954	Males and Females	3301
	prot-a-1166	Galanin peptides	-0.00668943	0.0311867	0.865486	Males and Females	3301
	prot-a-1170	Polypeptide N-acetylgalactosaminyltransferase 1	0.0651592	0.0286424	0.263657	Males and Females	3301
	prot-a-1194	Growth/differentiation factor 11/8	-0.248239	0.201103	0.433462	Males and Females	3301
	prot-a-1199	GTP-binding protein GEM	0.00786246	0.0211233	0.773154	Males and Females	3301
	prot-a-1223	Glycolipid transfer protein domain-containing protein 2	0.0470141	0.0310894	0.371953	Males and Females	3301
	prot-a-1228	Granulysin	-0.0484539	0.0988114	0.672393	Males and Females	3301
	prot-a-1272	Growth factor receptor-bound protein 7	-0.013813	0.0301742	0.726699	Males and Females	3301
	prot-a-1276	Glutamate receptor ionotropic, delta-2	0.0558073	0.0190652	0.209572	Males and Females	3301
	prot-a-1297	Granzyme A	0.015632	0.0331517	0.719497	Males and Females	3301
	prot-a-1305	GDH/6PGL endoplasmic bifunctional protein	0.0212784	0.0158151	0.310726	Males and Females	3301
	prot-a-1306	3-hydroxyanthranilate 3,4-dioxygenase	-0.00827604	0.0144361	0.66861	Males and Females	3301
	prot-a-1317	Hemoglobin subunit zeta	0.00348628	0.0112958	0.809421	Males and Females	3301
	prot-a-1332	Hemojuvelin	-0.0141402	0.023787	0.658562	Males and Females	3301
	prot-a-1347	HLA class II histocompatibility antigen, DQ alpha 2 chain	0.0622392	0.0116847	0.118143	Males and Females	3301
	prot-a-1360	Hepatocyte nuclear factor 4-alpha	-0.0276343	0.0331678	0.465879	Males and Females	3301
	prot-a-1401	Intercellular adhesion molecule 5	-0.00205131	0.0173318	0.925001	Males and Females	3301
	prot-a-1442	Immunoglobulin superfamily DCC subclass member 4	-0.0176593	0.0778677	0.858025	Males and Females	3301
	prot-a-1445	Cation-independent mannose-6-phosphate receptor	0.00800571	0.0451666	0.870605	Males and Females	3301
	prot-a-1458	Immunoglobulin lambda-like polypeptide 1	0.0081078	0.0170131	0.666234	Males and Females	3301
	prot-a-1486	Interleukin-17 receptor A	0.00502826	0.00860564	0.66336	Males and Females	3301
	prot-a-149	Rho GTPase-activating protein 30	0.00650953	0.0174776	0.745323	Males and Females	3301
	prot-a-1500	Interleukin-1 Receptor accessory protein	0.0054724	0.0166824	0.798208	Males and Females	3301
	prot-a-1502	Interleukin-1 receptor-like 1	-0.00484977	0.00752438	0.565118	Males and Females	3301
	prot-a-1537	Interleukin-5 receptor subunit alpha	0.0155829	0.0415965	0.771811	Males and Females	3301
	prot-a-1542	Interleukin-6 receptor subunit beta	0.0300953	0.0280991	0.47817	Males and Females	3301
	prot-a-1576	Immunoglobulin superfamily containing leucine-rich repeat protein 2	-0.0497547	0.015647	0.0862909	Males and Females	3301
	prot-a-1586	Inter-alpha-trypsin inhibitor heavy chain H1	-0.0318714	0.0171932	0.314943	Males and Females	3301
	prot-a-1587	Inter-alpha-trypsin inhibitor heavy chain H5	-0.025892	0.0872717	0.816392	Males and Females	3301
	prot-a-1598	Tyrosine-protein kinase JAK2	0.0102211	0.0248711	0.751768	Males and Females	3301
	prot-a-1622	Vascular endothelial growth factor receptor 2	0.0084901	0.013681	0.646414	Males and Females	3301
	prot-a-1645	Killer cell immunoglobulin-like receptor 2DS2	0.0417538	0.0137022	0.201868	Males and Females	3301
	prot-a-1713	Lactase-phlorizin hydrolase	-0.00674113	0.00945161	0.549699	Males and Females	3301
	prot-a-1732	Galectin-9	-0.0455657	0.0434089	0.484571	Males and Females	3301
	prot-a-1782	alpha-2-macroglobulin receptor-associated protein	-0.00512781	0.0298615	0.891736	Males and Females	3301
	prot-a-1800	Leucine-rich repeat and transmembrane domain-containing protein 2	0.0608298	0.0503151	0.439952	Males and Females	3301
	prot-a-1835	Epididymis-specific alpha-mannosidase	-0.0965085	0.0614229	0.360831	Males and Females	3301
	prot-a-1842	Dual specificity mitogen-activated protein kinase kinase 4	0.0170939	0.013731	0.430821	Males and Females	3301
	prot-a-1854	MAP kinase-activated protein kinase 5	-0.000710608	0.0111233	0.954873	Males and Females	3301
	prot-a-1906	Promotilin	0.00117996	0.0194124	0.961351	Males and Females	3301
	prot-a-1911	Stromelysin-2	0.0021249	0.0199373	0.932405	Males and Females	3301
	prot-a-1920	Neutrophil collagenase	-0.00319709	0.0187656	0.875561	Males and Females	3301
	prot-a-1930	Myeloperoxidase	0.015242	0.0115781	0.318646	Males and Females	3301
	prot-a-1931	MAGUK p55 subfamily member 6	0.0246582	0.0157066	0.361067	Males and Females	3301
	prot-a-1938	C-type mannose receptor 2	-0.0654074	0.126375	0.69595	Males and Females	3301
	prot-a-2008	Neural cell adhesion molecule 2	-0.0214867	0.0172363	0.430401	Males and Females	3301
	prot-a-2018	Kinetochore protein NDC80 homolog	0.0246121	0.0222744	0.468284	Males and Females	3301
	prot-a-2039	Neurofascin	-0.00558125	0.0276821	0.873343	Males and Females	3301
	prot-a-2071	Epididymal secretory protein E1	-0.000979146	0.0103653	0.94004	Males and Females	3301
	prot-a-208	Zinc-alpha-2-glycoprotein	0.119858	0.055974	0.278142	Males and Females	3301
	prot-a-2139	Odorant-binding protein 2b	0.00939518	0.020219	0.723079	Males and Females	3301
	prot-a-216	Beta-1,4-galactosyltransferase 1	-0.00346841	0.0187215	0.88338	Males and Females	3301
	prot-a-2189	PAX-interacting protein 1	0.00620795	0.0625214	0.936994	Males and Females	3301
	prot-a-2194	Protocadherin-10	-0.0052969	0.00978021	0.642364	Males and Females	3301
	prot-a-220	Beta-1,4-galactosyltransferase 6	-0.000380022	0.00991223	0.975605	Males and Females	3301
	prot-a-2215	Programmed cell death 1 ligand 2	-0.00256435	0.0549956	0.970337	Males and Females	3301
	prot-a-2231	Platelet-derived growth factor receptor-like protein	0.00595441	0.011732	0.701007	Males and Females	3301
	prot-a-2243	Platelet endothelial aggregation receptor 1	0.013342	0.0268432	0.706345	Males and Females	3301
	prot-a-2247	Proenkephalin-A	-0.019549	0.045404	0.741171	Males and Females	3301
	prot-a-2269	Phosphatidylinositol 4-phosphate 3-kinase C2 domain-containing subunit alpha	-0.0992354	0.0589202	0.341104	Males and Females	3301
	prot-a-2337	Neutrophil-activating peptide 2	0.0735628	0.0689992	0.479628	Males and Females	3301
	prot-a-2351	Palmitoyl-protein thioesterase 1	-0.0435037	0.0165775	0.11969	Males and Females	3301
	prot-a-2357	PR domain zinc finger protein 1	-0.150922	0.102024	0.378433	Males and Females	3301
	prot-a-2361	Prolargin	0.0147488	0.0301463	0.710335	Males and Females	3301
	prot-a-2393	Trypsin-3	-0.0955376	0.0696105	0.303566	Males and Females	3301
	prot-a-2397	Proactivator polypeptide-like 1	0.0164298	0.0122615	0.408153	Males and Females	3301
	prot-a-2399	PH and SEC7 domain-containing protein 2	-0.00287622	0.0134303	0.850273	Males and Females	3301
	prot-a-246	Osteocalcin	-0.0429782	0.0618077	0.61319	Males and Females	3301
	prot-a-2481	Rac GTPase-activating protein 1	-0.0333048	0.0242151	0.400221	Males and Females	3301
	prot-a-2486	DNA repair protein RAD51 homolog 4	0.00491271	0.0111624	0.736056	Males and Females	3301
	prot-a-2524	Resistin	-0.0195261	0.0127319	0.26485	Males and Females	3301
	prot-a-2532	Repulsive guidance molecule A	0.0243254	0.0355639	0.618091	Males and Females	3301
	prot-a-2575	rRNA methyltransferase 3, mitochondrial	0.0131411	0.00934484	0.393524	Males and Females	3301
	prot-a-2609	Reticulon-4 receptor	-0.0109422	0.0404372	0.831761	Males and Females	3301
	prot-a-2667	P-selectin	-0.021066	0.00949357	0.113151	Males and Females	3301
	prot-a-2681	Semenogelin-1	0.00831281	0.0279828	0.816167	Males and Females	3301
	prot-a-2685	Septin-10	-0.00397136	0.0113185	0.785171	Males and Females	3301
	prot-a-2733	Signal-regulatory protein beta-1	-0.00818389	0.0124431	0.578305	Males and Females	3301
	prot-a-2736	NAD-dependent protein deacetylase sirtuin-2	-0.013199	0.0288977	0.727239	Males and Females	3301
	prot-a-2748	Solute carrier family 22 member 16	-0.0392437	0.0300293	0.321323	Males and Females	3301
	prot-a-2760	Sodium-coupled monocarboxylate transporter 1	-0.00972311	0.0375473	0.838687	Males and Females	3301
	prot-a-2795	Sorting nexin-7	-0.00333625	0.0554838	0.961766	Males and Females	3301
	prot-a-2797	Suppressor of cytokine signaling 3	-0.0332812	0.0304085	0.471305	Males and Females	3301
	prot-a-28	Disintegrin and metalloproteinase domain-containing protein 23	-0.0107187	0.0434237	0.82096	Males and Females	3301
	prot-a-2824	Kunitz-type protease inhibitor 2	0.0319141	0.0311626	0.492416	Males and Females	3301
	prot-a-2828	Testican-3	-0.00382347	0.0126282	0.790652	Males and Females	3301
	prot-a-2877	Serine/threonine-protein kinase 16	-0.0695637	0.120297	0.666229	Males and Females	3301
	prot-a-2892	Estrogen sulfotransferase	-0.0134859	0.0387027	0.786546	Males and Females	3301
	prot-a-2900	Surfeit locus protein 1	-0.00927253	0.0259502	0.755034	Males and Females	3301
	prot-a-2907	Sushi, von Willebrand factor type A, EGF and pentraxin domain-containing protein 1	-0.0161282	0.0279417	0.622115	Males and Females	3301
	prot-a-2920	Protachykinin-1	-0.0329527	0.0200522	0.348013	Males and Females	3301
	prot-a-2926	Tapasin	-0.0177773	0.0432158	0.751552	Males and Females	3301
	prot-a-2940	Teratocarcinoma-derived growth factor 1	0.0135534	0.0103917	0.416425	Males and Females	3301
	prot-a-2944	Angiopoietin-1 receptor, soluble	-0.0115397	0.0148448	0.579336	Males and Females	3301
	prot-a-2948	Testis-expressed sequence 29 protein	0.00818991	0.022512	0.777872	Males and Females	3301
	prot-a-2951	Trefoil factor 1	-0.00338605	0.0177673	0.866449	Males and Females	3301
	prot-a-2978	Tyrosine-protein kinase receptor Tie-1, soluble	0.00616913	0.00839022	0.538704	Males and Females	3301
	prot-a-2991	Toll-like receptor 4:Lymphocyte antigen 96 complex	-0.0221537	0.0113209	0.189499	Males and Females	3301
	prot-a-3009	Transmembrane protein 2	-0.0344132	0.0785718	0.737193	Males and Females	3301
	prot-a-301	Complement C1q subcomponent subunit C	0.125028	0.266482	0.720721	Males and Females	3301
	prot-a-3016	Transmembrane protein 87B	0.00609247	0.0100331	0.605453	Males and Females	3301
	prot-a-3028	Tenascin	0.00770621	0.0144823	0.647843	Males and Females	3301
	prot-a-3031	Tumor necrosis factor-inducible gene 6 protein	-0.0243454	0.0124385	0.300704	Males and Females	3301
	prot-a-3048	Tumor necrosis factor receptor superfamily member 1B	-0.00091097	0.0125308	0.9538	Males and Females	3301
	prot-a-3071	Tenascin-X	0.0977083	0.0331697	0.208346	Males and Females	3301
	prot-a-3076	Torsin-1A-interacting protein 1	-0.00837779	0.0139307	0.608666	Males and Females	3301
	prot-a-3090	Tryptase beta-2	0.00112493	0.0100211	0.928833	Males and Females	3301
	prot-a-3093	Protein-tyrosine sulfotransferase 2	-0.00511886	0.0480867	0.932486	Males and Females	3301
	prot-a-3109	Thiosulfate sulfurtransferase	-0.0140708	0.0165743	0.551891	Males and Females	3301
	prot-a-3123	Thioredoxin domain-containing protein 12	-0.0224355	0.0375155	0.575873	Males and Females	3301
	prot-a-3137	Ubiquitin-conjugating enzyme E2 G2	-0.07032	0.148951	0.719199	Males and Females	3301
	prot-a-314	Uncharacterized protein C3orf18	-0.0750979	0.0570519	0.4136	Males and Females	3301
	prot-a-315	Complement C4	0.0430067	0.0673323	0.568425	Males and Females	3301
	prot-a-316	Protein CEI	0.00128009	0.0458877	0.980278	Males and Females	3301
	prot-a-3180	Ubiquitin carboxyl-terminal hydrolase 25	-0.0984102	0.0194177	0.124021	Males and Females	3301
	prot-a-3197	Vascular endothelial growth factor A, isoform 121	-0.00495033	0.0100345	0.708239	Males and Females	3301
	prot-a-32	A disintegrin and metalloproteinase with thrombospondin motifs 13	0.0169203	0.0124712	0.404359	Males and Females	3301
	prot-a-3200	Selenoprotein S	-0.00261243	0.0333752	0.95027	Males and Females	3301
	prot-a-3203	Vacuolar protein sorting-associated protein 29	-0.00205247	0.00905581	0.858109	Males and Females	3301
	prot-a-3214	Vitronectin	0.00313149	0.0102357	0.81099	Males and Females	3301
	prot-a-3216	Brorin	-0.0155938	0.0781402	0.874603	Males and Females	3301
	prot-a-3258	Zinc fingers and homeoboxes protein 3	0.0736216	0.0318641	0.260038	Males and Females	3301
	prot-a-335	Voltage-dependent calcium channel subunit alpha-2/delta-3	-0.023365	0.0225086	0.488117	Males and Females	3301
	prot-a-354	Calpain-2 catalytic subunit	-0.0184969	0.0146235	0.425884	Males and Females	3301
	prot-a-366	Calpastatin	0.262862	0.213582	0.434386	Males and Females	3301
	prot-a-37	A disintegrin and metalloproteinase with thrombospondin motifs 6	0.00737807	0.0108837	0.620741	Males and Females	3301
	prot-a-387	Eotaxin	0.00267482	0.0233219	0.927303	Males and Females	3301
	prot-a-390	C-C motif chemokine 14	0.00433021	0.014695	0.817569	Males and Females	3301
	prot-a-394	C-C motif chemokine 17	-0.0212901	0.0172457	0.43343	Males and Females	3301
	prot-a-399	C-C motif chemokine 23	-0.0581013	0.0402758	0.385886	Males and Females	3301
	prot-a-403	C-C motif chemokine 25	-0.0272242	0.0275143	0.503373	Males and Females	3301
	prot-a-420	CD177 antigen	0.00867804	0.0116181	0.509311	Males and Females	3301
	prot-a-445	T-cell surface glycoprotein CD3 epsilon chain	-0.0535746	0.04114	0.283792	Males and Females	3301
	prot-a-486	Cadherin-7	-0.0298376	0.0236402	0.334141	Males and Females	3301
	prot-a-500	Corneodesmosin	-0.00669212	0.0202596	0.772552	Males and Females	3301
	prot-a-518	Complement factor B	-0.0091294	0.0215837	0.713452	Males and Females	3301
	prot-a-532	Cell growth regulator with EF hand domain protein 1	-0.0771299	0.0228686	0.183498	Males and Females	3301
	prot-a-54	Advanced glycosylation end product-specific receptor, soluble	-0.0328315	0.0595165	0.679081	Males and Females	3301
	prot-a-545	Neural cell adhesion molecule L1-like protein	-0.00323607	0.0294328	0.930285	Males and Females	3301
	prot-a-564	Cytoskeleton-associated protein 2	-0.00159428	0.0093579	0.875563	Males and Females	3301
	prot-a-592	Colipase	-0.0253494	0.0238024	0.47997	Males and Females	3301
	prot-a-599	UMP-CMP kinase	-0.0998923	0.113032	0.539237	Males and Females	3301
	prot-a-607	Contactin-2	0.0248294	0.0153723	0.247634	Males and Females	3301
	prot-a-608	Contactin-4	0.0101892	0.0341846	0.815584	Males and Females	3301
	prot-a-627	Collectin-10	0.0103412	0.0103656	0.50075	Males and Females	3301
	prot-a-648	Probable carboxypeptidase X1	-0.0319198	0.0215585	0.378166	Males and Females	3301
	prot-a-654	Cyclic AMP-responsive element-binding protein 3-like protein 4	0.0425566	0.0188472	0.265414	Males and Females	3301
	prot-a-657	Cysteine-rich with EGF-like domain protein 1	0.0113719	0.0302544	0.743134	Males and Females	3301
	prot-a-705	Cystatin-F	0.00684965	0.0231161	0.794927	Males and Females	3301
	prot-a-710	Cardiotrophin-1	-0.0813866	0.117591	0.61458	Males and Females	3301
	prot-a-717	Lysosomal protective protein	0.0273967	0.0341597	0.569663	Males and Females	3301
	prot-a-745	C-X-C motif chemokine 16	-0.0219762	0.0269971	0.501139	Males and Females	3301
	prot-a-774	DCN1-like protein 5	0.0568587	0.0316806	0.323619	Males and Females	3301
	prot-a-836	DnaJ homolog subfamily B member 11	0.0108142	0.0202007	0.687092	Males and Females	3301
	prot-a-888	Tumor necrosis factor receptor superfamily member EDAR	0.0180051	0.0113078	0.252327	Males and Females	3301
	prot-a-89	Alpha-amylase 1	0.0254863	0.0445765	0.625189	Males and Females	3301
	prot-a-936	ER membrane protein complex subunit 4	-0.0131418	0.0214471	0.602431	Males and Females	3301
	prot-a-970	Epiphycan	0.0206837	0.0175987	0.448809	Males and Females	3301
	prot-a-988	Endothelial cell-selective adhesion molecule	-0.00543429	0.0193911	0.826051	Males and Females	3301
	prot-a-994	Protein C-ets-2	-0.0353023	0.021123	0.343267	Males and Females	3301
	prot-b-11	C-X-C motif chemokine ligand 8	-0.00858969	0.0164513	0.615727	Males and Females	3394
	prot-b-18	TNF receptor superfamily member 10b	0.0273022	0.088708	0.809921	Males and Females	3394
	prot-b-25	matrix metallopeptidase 3	0.0178465	0.0090356	0.18693	Males and Females	3394
	prot-b-38	interleukin 1 receptor like 1	-0.0475394	0.0207566	0.262078	Males and Females	3394
	prot-b-40	nerve growth factor	0.0024564	0.0122729	0.847976	Males and Females	3394
	prot-b-48	matrix metallopeptidase 10	0.0100954	0.0187798	0.644686	Males and Females	3394
	prot-b-66	placental growth factor	-0.13862	0.0562799	0.132783	Males and Females	3394
	prot-b-83	TNF receptor superfamily member 11b	-0.00874592	0.00896921	0.354987	Males and Females	3394
	serum IgE measurement PMID:22075330	Serum IgE measurement	0.0589839	0.0345697	0.230085	Males and Females	14628
	total cholesterol measurement PMID:24097068	Total cholesterol measurement	0.0100453	0.00615983	0.112445	Males and Females	93982
	triglyceride measurement PMID:24097068	Triglyceride measurement	-0.00622699	0.00469893	0.202643	Males and Females	93982
	ukb-a-333	Creatinine (enzymatic) in urine	0.0130637	0.0128232	0.3226	Males and Females	327525
	ukb-a-334	Potassium in urine	-0.0762913	0.0299742	0.0437707	Males and Females	326816
	ukb-a-335	Sodium in urine	0.00278154	0.0106936	0.797092	Males and Females	326831
	ukb-a-500	Heel bone mineral density (BMD) T-score automated	-0.000241117	0.00204307	0.906187	Males and Females	194398
	ukb-b-10011	Townsend deprivation index at recruitment	0.0108017	0.0167812	0.534269	Males and Females	462464
	ukb-b-1004	Added milk to espresso	0.0033177	0.0654709	0.967767	Males and Females	64949
	ukb-b-1061	Age high blood pressure diagnosed	0.00668212	0.0316173	0.84295	Males and Females	111148
	ukb-b-10817	Particulate matter air pollution (pm2.5); 2010	-0.00153886	0.0105242	0.889459	Males and Females	423796
	ukb-b-10831	Pack years of smoking	0.00605059	0.0114657	0.616635	Males and Females	142387
	ukb-b-11141	Forced expiratory volume in 1-second (FEV1), Best measure	-0.000360549	0.0037893	0.924313	Males and Females	345665
	ukb-b-11312	Particulate matter air pollution (pm2.5) absorbance; 2010	-0.0232687	0.0198874	0.326487	Males and Females	423796
	ukb-b-11348	Bread intake	-0.00520721	0.0145053	0.723782	Males and Females	452236
	ukb-b-11361	ECG, heart rate	0.0270078	0.0120601	0.0663985	Males and Females	68160
	ukb-b-11364	Heel bone mineral density (BMD), manual entry	-0.000967125	0.00390036	0.805375	Males and Females	40613
	ukb-b-11598	Pulse wave reflection index	-0.00962522	0.0170197	0.601926	Males and Females	151546
	ukb-b-11842	Weight	-6.34563e-05	0.00199354	0.974625	Males and Females	461632
	ukb-b-11971	Pulse wave Arterial Stiffness index	-0.0342107	0.0829554	0.750987	Males and Females	151053
	ukb-b-12019	Peak expiratory flow (PEF)	0.00355005	0.00628355	0.573409	Males and Females	421986
	ukb-b-1209	Number of live births	0.0716878	0.0530664	0.225442	Males and Females	250782
	ukb-b-12405	Age at first live birth	0.0258439	0.0137762	0.0739884	Males and Females	170498
	ukb-b-12417	Nitrogen oxides air pollution; 2010	0.00866279	0.0202087	0.686006	Males and Females	456380
	ukb-b-1285	Nitrogen dioxide air pollution; 2007	-0.0275049	0.0207049	0.25476	Males and Females	456380
	ukb-b-12912	Snackpot intake	0.000271485	0.0328421	0.99354	Males and Females	64946
	ukb-b-13246	Childhood sunburn occasions	0.00431465	0.00377329	0.258182	Males and Females	346955
	ukb-b-13344	Herbal tea intake	-0.0553446	0.0606108	0.377805	Males and Females	64949
	ukb-b-13354	Whole body fat-free mass	0.0034388	0.00174609	0.0496453	Males and Females	454850
	ukb-b-13378	Birth weight	0.00339615	0.00643916	0.599093	Males and Females	261932
	ukb-b-13516	Scotch egg intake	-0.0160639	0.0382338	0.686972	Males and Females	64949
	ukb-b-14179	Lamb/mutton intake	-0.0205435	0.013922	0.155616	Males and Females	460006
	ukb-b-14203	Hot drink temperature	-0.000256097	0.0079557	0.974454	Males and Females	457873
	ukb-b-14461	Maximum heart rate during fitness test	-0.0075062	0.0242941	0.777557	Males and Females	68409
	ukb-b-14540	Whole body water mass	0.00348951	0.00173651	0.045194	Males and Females	454888
	ukb-b-14713	Forced vital capacity (FVC), Best measure	0.00268797	0.00311894	0.389793	Males and Females	345665
	ukb-b-1489	Cheese intake	-0.000212126	0.00764109	0.977975	Males and Females	451486
	ukb-b-14898	Water intake	0.00270864	0.00659895	0.684704	Males and Females	427588
	ukb-b-151	Number of days/week of vigorous physical activity 10+ minutes	-0.0420132	0.0564844	0.47827	Males and Females	440512
	ukb-b-15555	Unsalted peanuts intake	-0.0818219	0.0895385	0.428195	Males and Females	64949
	ukb-b-15590	Hip circumference	0.00377606	0.00298249	0.20651	Males and Females	462117
	ukb-b-15851	Heel Broadband ultrasound attenuation, direct entry	-0.000273625	0.00190016	0.885626	Males and Females	265737
	ukb-b-15892	Pulse rate	0.00294034	0.00419328	0.486188	Males and Females	151546
	ukb-b-15926	Cereal intake	-0.000318266	0.0138022	0.981738	Males and Females	441640
	ukb-b-16407	Trunk fat percentage	-0.000510371	0.0027351	0.852112	Males and Females	454613
	ukb-b-16446	Basal metabolic rate	0.00269374	0.00178512	0.132151	Males and Females	454874
	ukb-b-16576	Dried fruit intake	0.00760341	0.0143528	0.59994	Males and Females	421764
	ukb-b-16998	Duration of walks	-0.00919324	0.0218799	0.684216	Males and Females	395831
	ukb-b-17409	Trunk fat-free mass	0.0034411	0.00176285	0.0516866	Males and Females	454508
	ukb-b-17612	Heel bone ultrasound T-score, manual entry	0.00536357	0.00457232	0.250005	Males and Females	40613
	ukb-b-17627	Non-oily fish intake	0.00920304	0.0310873	0.77718	Males and Females	460880
	ukb-b-17848	Heel quantitative ultrasound index (QUI), manual entry	-0.00304818	0.00433626	0.486059	Males and Females	40613
	ukb-b-17952	Heel Broadband ultrasound attenuation (BUA), manual entry	0.00175709	0.00582128	0.764928	Males and Females	40613
	ukb-b-17999	Weekly usage of mobile phone in last 3 months	0.0304338	0.0365798	0.452204	Males and Females	386626
	ukb-b-18240	Diastolic blood pressure, manual reading	0.0261277	0.0243842	0.396096	Males and Females	39749
	ukb-b-18290	Age hayfever or allergic rhinitis diagnosed by doctor	-0.0756516	0.0766096	0.504005	Males and Females	25486
	ukb-b-18436	Age asthma diagnosed by doctor	0.0582369	0.0342183	0.338191	Males and Females	14283
	ukb-b-19234	Heel quantitative ultrasound index (QUI), direct entry	-0.00170208	0.00166472	0.307534	Males and Females	265753
	ukb-b-19393	Whole body fat mass	0.000300715	0.00232321	0.897095	Males and Females	454137
	ukb-b-19657	Forced expiratory volume in 1-second (FEV1)	-0.00238049	0.00369004	0.519663	Males and Females	421986
	ukb-b-19921	Impedance of whole body	-0.00259413	0.00214998	0.228383	Males and Females	454840
	ukb-b-1996	Salad / raw vegetable intake	-0.00157869	0.0240924	0.94862	Males and Females	435435
	ukb-b-2002	Job involves heavy manual or physical work	-0.010873	0.0194496	0.583027	Males and Females	263615
	ukb-b-20044	Trunk fat mass	-0.000372956	0.00239973	0.8766	Males and Females	454588
	ukb-b-20124	Heel bone mineral density (BMD) T-score, automated	-0.00170208	0.0016647	0.307527	Males and Females	265753
	ukb-b-20432	Hands-free device/speakerphone use with mobile phone in last 3 month	0.0494145	0.141248	0.785755	Males and Females	388531
	ukb-b-2148	Facial ageing	0.0031853	0.0044571	0.477844	Males and Females	423999
	ukb-b-2183	Number of oatcakes with butter/margarine	-0.0274197	0.0398689	0.562663	Males and Females	64949
	ukb-b-2209	Oily fish intake	-0.0143756	0.0090792	0.120345	Males and Females	460443
	ukb-b-223	Current tobacco smoking	-0.00906324	0.0156773	0.569337	Males and Females	462434
	ukb-b-2346	Duration of moderate activity	0.00564933	0.0421763	0.901926	Males and Females	343827
	ukb-b-2618	Nitrogen dioxide air pollution; 2005	-0.0462875	0.0443927	0.406568	Males and Females	456380
	ukb-b-282	Indian snacks intake	-0.0462884	0.0725717	0.638545	Males and Females	64949
	ukb-b-2862	Beef intake	-0.0562732	0.0576035	0.349611	Males and Females	461053
	ukb-b-2909	Variation in diet	0.0643011	0.0286877	0.075081	Males and Females	460884
	ukb-b-298	Frequency of stair climbing in last 4 weeks	-0.0132617	0.0261007	0.621419	Males and Females	458309
	ukb-b-3169	Number of vehicles in household	0.0103557	0.0111858	0.378709	Males and Females	459696
	ukb-b-3304	Friendships satisfaction	0.0347309	0.0195083	0.216983	Males and Females	151232
	ukb-b-3357	Birth weight of first child	0.00557706	0.0137032	0.686134	Males and Females	200272
	ukb-b-3460	Alcohol intake versus 10 years previously	0.0127302	0.0132401	0.356967	Males and Females	428117
	ukb-b-3666	Family relationship satisfaction	1.17505	0.28278	0.150346	Males and Females	151531
	ukb-b-3793	Time spent driving	-0.0168397	0.0814968	0.870281	Males and Females	310555
	ukb-b-3881	Fresh fruit intake	0.0076151	0.00723373	0.298787	Males and Females	446462
	ukb-b-4078	Green tea intake	0.0429902	0.0294571	0.165075	Males and Females	64949
	ukb-b-4080	Ankle spacing width	-0.00301487	0.00283267	0.288166	Males and Females	265753
	ukb-b-4094	Length of mobile phone use	-0.00267788	0.0131337	0.840497	Males and Females	456972
	ukb-b-4256	Lifetime number of sexual partners	-0.00733908	0.0130618	0.57759	Males and Females	378882
	ukb-b-4414	Bacon intake	0.028309	0.0159028	0.325838	Males and Females	64949
	ukb-b-4424	Sleep duration	0.00588883	0.00688409	0.39648	Males and Females	460099
	ukb-b-4461	Job involves mainly walking or standing	0.0295795	0.0336829	0.402683	Males and Females	263556
	ukb-b-4522	Time spent using computer	0.0151462	0.00763269	0.051572	Males and Females	360895
	ukb-b-4616	Nap during day	0.00812265	0.00492809	0.10413	Males and Females	462400
	ukb-b-4655	Frequency of walking for pleasure in last 4 weeks	0.111631	0.0444749	0.0660593	Males and Females	328320
	ukb-b-469	Number of cigarettes currently smoked daily (current cigarette smokers)	0.0139025	0.0217179	0.6375	Males and Females	33229
	ukb-b-4710	Number of days/week of moderate physical activity 10+ minutes	-0.0322432	0.0317639	0.327287	Males and Females	440266
	ukb-b-4711	Usual walking pace	-0.00414758	0.00938585	0.661207	Males and Females	459915
	ukb-b-4779	Plays computer games	0.00596487	0.0108907	0.587276	Males and Females	462433
	ukb-b-4801	Number of unsuccessful stop-smoking attempts	-0.101017	0.0282915	0.173841	Males and Females	104420
	ukb-b-4886	Number of days/week walked 10+ minutes	0.0238595	0.0517052	0.652727	Males and Females	454783
	ukb-b-4943	Frequency of solarium/sunlamp use	0.0041743	0.0163205	0.82203	Males and Females	436185
	ukb-b-4955	Dairy smoothie intake	0.0508923	0.087396	0.664299	Males and Females	64941
	ukb-b-5174	Average weekly beer plus cider intake	-0.00859396	0.0113419	0.46324	Males and Females	327634
	ukb-b-5192	Time spent watching television (TV)	-0.00607496	0.00597969	0.312725	Males and Females	437887
	ukb-b-5213	Sushi intake	0.103991	0.0934601	0.31646	Males and Females	64949
	ukb-b-5237	Coffee intake	-0.0141101	0.00598455	0.0256056	Males and Females	428860
	ukb-b-5238	Fluid intelligence score	0.00617327	0.0146631	0.675451	Males and Females	149051
	ukb-b-5239	Average weekly red wine intake	-0.00151177	0.00648723	0.819361	Males and Females	327026
	ukb-b-5262	Relative age voice broke	0.000108183	0.00771779	0.988948	Males and Females	195644
	ukb-b-533	Ease of skin tanning	-0.00267563	0.00213399	0.213429	Males and Females	453065
	ukb-b-5522	Tofu intake	-0.231218	0.371267	0.645401	Males and Females	64945
	ukb-b-5620	Nitrogen dioxide air pollution; 2006	-0.024222	0.0289327	0.463936	Males and Females	456380
	ukb-b-5640	Pork intake	0.0114777	0.0328654	0.735929	Males and Females	460162
	ukb-b-5716	Average weekly champagne plus white wine intake	-0.221192	0.111449	0.185602	Males and Females	326801
	ukb-b-5776	Daytime dozing / sleeping (narcolepsy)	0.0120195	0.0155602	0.44888	Males and Females	460913
	ukb-b-5779	Alcohol intake frequency.	-0.00239853	0.00330926	0.471029	Males and Females	462346
	ukb-b-5801	Age started wearing glasses or contact lenses	0.000210781	0.0042447	0.960548	Males and Females	397498
	ukb-b-589	Particulate matter air pollution (pm10); 2007	-0.00125091	0.0131711	0.925681	Males and Females	455314
	ukb-b-5945	Relative age of first facial hair	-0.000870226	0.0030655	0.777187	Males and Females	204568
	ukb-b-6019	Number of cigarettes previously smoked daily	-0.00602448	0.00797448	0.492013	Males and Females	108946
	ukb-b-6066	Tea intake	-0.00384201	0.00511336	0.458701	Males and Females	447485
	ukb-b-6134	Age completed full time education	-0.00546602	0.0102941	0.599471	Males and Females	307897
	ukb-b-6218	Mango intake	0.00182689	0.0229575	0.949446	Males and Females	64949
	ukb-b-6244	Exposure to tobacco smoke outside home	-5.8561e-05	0.0316818	0.998614	Males and Females	391502
	ukb-b-6324	Processed meat intake	0.0169622	0.0148995	0.272791	Males and Females	461981
	ukb-b-6591	Age first had sexual intercourse	-0.00243986	0.005535	0.660034	Males and Females	406457
	ukb-b-6811	Time spent outdoors in winter	-0.0245802	0.0770884	0.803497	Males and Females	364465
	ukb-b-703	Duration walking for pleasure	-0.0947679	0.0581889	0.350562	Males and Females	328153
	ukb-b-7408	Average total household income before tax	0.00146285	0.0110772	0.89579	Males and Females	397751
	ukb-b-7422	Use of sun/uv protection	0.000261018	0.00473113	0.956346	Males and Females	459416
	ukb-b-7435	Age diabetes diagnosed	0.0314315	0.0261351	0.29543	Males and Females	20911
	ukb-b-7460	Pack years adult smoking as proportion of life span exposed to smoking	0.00472483	0.00877497	0.604924	Males and Females	142387
	ukb-b-748	Filtered coffee intake	-0.0697201	0.123009	0.671733	Males and Females	64949
	ukb-b-7710	Pulse rate (during blood-pressure measurement)	-0.00939969	0.0135857	0.506466	Males and Females	39749
	ukb-b-7953	Forced vital capacity (FVC)	0.000615675	0.00272303	0.821329	Males and Females	421986
	ukb-b-8006	Poultry intake	-0.0109059	0.296892	0.973005	Males and Females	461900
	ukb-b-8089	Cooked vegetable intake	0.063101	0.027698	0.0459274	Males and Females	448651
	ukb-b-8121	Salt added to food	-0.00715414	0.00644188	0.270502	Males and Females	462630
	ukb-b-8727	Age at last live birth	0.0174708	0.015148	0.332321	Males and Females	170248
	ukb-b-8778	Pulse wave peak to peak time	0.0817333	0.11707	0.611988	Males and Females	151466
	ukb-b-8865	Time spent doing light physical activity	0.0281324	0.0459111	0.65002	Males and Females	64949
	ukb-b-8875	Heel bone mineral density (BMD)	-0.0017553	0.00166523	0.292833	Males and Females	265627
	ukb-b-8909	Body fat percentage	-6.60644e-05	0.00267944	0.980347	Males and Females	454633
	ukb-b-9405	Waist circumference	0.000143599	0.00258273	0.955701	Males and Females	462166
	ukb-b-969	Time spend outdoors in summer	0.0150621	0.0129637	0.253626	Males and Females	419314
	ukb-b-9942	Nitrogen dioxide air pollution; 2010	-0.00644146	0.0259559	0.820021	Males and Females	456380
	ukb-b-998	Soya dessert intake	-0.0339408	0.0725733	0.721507	Males and Females	64947
	ukb-d-12340_irnt	QRS duration	-0.0137733	0.0175825	0.490572	Males and Females	10815
	ukb-d-30010_irnt	Red blood cell (erythrocyte) count	-0.001201	0.00170926	0.48293	Males and Females	350475
	ukb-d-30020_irnt	Haemoglobin concentration	0.00267831	0.00207467	0.198193	Males and Females	350474
	ukb-d-30030_irnt	Haematocrit percentage	-0.0014562	0.00211283	0.491535	Males and Females	350475
	ukb-d-30040_irnt	Mean corpuscular volume	0.000815244	0.0015609	0.601904	Males and Females	350473
	ukb-d-30050_irnt	Mean corpuscular haemoglobin	0.000263823	0.00146634	0.857352	Males and Females	350472
	ukb-d-30060_irnt	Mean corpuscular haemoglobin concentration	-0.000493701	0.00277441	0.859203	Males and Females	350468
	ukb-d-30070_irnt	Red blood cell (erythrocyte) distribution width	-0.00182797	0.00177399	0.303952	Males and Females	350473
	ukb-d-30080_irnt	Platelet count	-0.000447766	0.00155314	0.77331	Males and Females	350474
	ukb-d-30090_irnt	Platelet crit	0.000955411	0.00145728	0.512582	Males and Females	350471
	ukb-d-30100_irnt	Mean platelet (thrombocyte) volume	-0.00080011	0.00136289	0.557603	Males and Females	350470
	ukb-d-30110_irnt	Platelet distribution width	-0.00147456	0.00185152	0.426571	Males and Females	350470
	ukb-d-30180_irnt	Lymphocyte percentage	-0.00122556	0.002666	0.646226	Males and Females	349861
	ukb-d-30190_irnt	Monocyte percentage	-0.00118897	0.00163768	0.468543	Males and Females	349861
	ukb-d-30200_irnt	Neutrophill percentage	0.00418119	0.00258607	0.107535	Males and Females	349861
	ukb-d-30210_irnt	Eosinophill percentage	-0.0025888	0.00206397	0.21098	Males and Females	349861
	ukb-d-30220_irnt	Basophill percentage	-0.00421262	0.00277242	0.132848	Males and Females	349861
	ukb-d-30240_irnt	Reticulocyte percentage	0.00280473	0.00169075	0.0987333	Males and Females	344728
	ukb-d-30250_irnt	Reticulocyte count	0.00266818	0.00162742	0.102694	Males and Females	344729
	ukb-d-30260_irnt	Mean reticulocyte volume	0.000171231	0.00168443	0.91912	Males and Females	344728
	ukb-d-30270_irnt	Mean sphered cell volume	-0.00037128	0.00168815	0.826114	Males and Females	344729
	ukb-d-30280_irnt	Immature reticulocyte fraction	0.00253227	0.0019274	0.190696	Males and Females	344728
	ukb-d-30300_irnt	High light scatter reticulocyte count	0.00193957	0.00157347	0.219052	Males and Females	344729
	ukb-d-30500_irnt	Microalbumin in urine	0.00641693	0.0127092	0.648381	Males and Females	108706
	ukb-d-30600_irnt	Albumin	0.00296746	0.00239079	0.216534	Males and Females	315268
	ukb-d-30610_irnt	Alkaline phosphatase	0.000608145	0.00164137	0.711359	Males and Females	344292
	ukb-d-30620_irnt	Alanine aminotransferase	-0.00064389	0.00305203	0.833212	Males and Females	344136
	ukb-d-30630_irnt	Apoliprotein A	0.000628524	0.00188082	0.73865	Males and Females	313387
	ukb-d-30640_irnt	Apoliprotein B	0.000804723	0.00177735	0.651578	Males and Females	342590
	ukb-d-30650_irnt	Aspartate aminotransferase	-0.00223195	0.00285536	0.435529	Males and Females	342990
	ukb-d-30660_irnt	Direct bilirubin	0.000794945	0.00340435	0.816301	Males and Females	292933
	ukb-d-30670_irnt	Urea	0.00887564	0.00337047	0.00954886	Males and Females	344052
	ukb-d-30680_irnt	Calcium	-5.64916e-05	0.00218119	0.979373	Males and Females	315153
	ukb-d-30690_irnt	Cholesterol	0.00494884	0.00219408	0.025881	Males and Females	344278
	ukb-d-30700_irnt	Creatinine	-0.000840925	0.00222915	0.70633	Males and Females	344104
	ukb-d-30710_irnt	C-reactive protein	-0.00366218	0.00220334	0.098713	Males and Females	343524
	ukb-d-30720_irnt	Cystatin C	0.000426263	0.00126875	0.737198	Males and Females	344264
	ukb-d-30730_irnt	Gamma glutamyltransferase	-0.00189535	0.00223139	0.396678	Males and Females	344104
	ukb-d-30740_irnt	Glucose	-0.0136461	0.00837209	0.107196	Males and Females	314916
	ukb-d-30750_irnt	Glycated haemoglobin	0.00356997	0.00247968	0.15143	Males and Females	344182
	ukb-d-30760_irnt	HDL cholesterol	0.0017633	0.00209429	0.40093	Males and Females	315133
	ukb-d-30770_irnt	IGF-1	0.000843946	0.00185953	0.650336	Males and Females	342439
	ukb-d-30780_irnt	LDL direct	0.00423873	0.00203635	0.0396441	Males and Females	343621
	ukb-d-30790_irnt	Lipoprotein A	-0.0340071	0.0993628	0.764782	Males and Females	273896
	ukb-d-30810_irnt	Phosphate	0.00341525	0.00241697	0.160497	Males and Females	314658
	ukb-d-30830_irnt	SHBG	-0.00186116	0.00182012	0.307872	Males and Females	312215
	ukb-d-30840_irnt	Total bilirubin	0.00180798	0.00258664	0.486373	Males and Females	342829
	ukb-d-30850_irnt	Testosterone	-0.000729352	0.00361459	0.840642	Males and Females	312102
	ukb-d-30860_irnt	Total protein	-0.0027308	0.00216194	0.208216	Males and Females	314921
	ukb-d-30870_irnt	Triglycerides	8.08466e-05	0.00195182	0.967014	Males and Females	343992
	ukb-d-30880_irnt	Urate	-0.0012317	0.00145729	0.39919	Males and Females	343836
	ukb-d-30890_irnt	Vitamin D	0.00088346	0.00260836	0.736562	Males and Females	329247
	vitamin_b12_serum_level	Vitamin_b12_serum_level	0.00475854	0.0119872	0.707768	Males and Females	45576

## Sheet: Lung
	Trait ID	Trait	MR Egger intercept	SE	P-value	Sex	N
	ApoH	Apolipoprotein H	0.0369501	0.0493548	0.59088	Males and Females	818
	Height-2022	Height-2022	-0.00223238	0.000830483	0.00728369	Males and Females	4080687
	LOY	Loss_of_Y_chromosome	-0.000861654	0.00410791	0.834282	Males and Females	205011
	Leisure_screen_time	Leisure_screen_time	-0.00779523	0.013223	0.557689	Males and Females	526725
	Plasma omega-6 polyunsaturated fatty acid levels (arachidonic acid) PMID:24823311	Plasma omega-6 polyunsaturated fatty acid levels (arachidonic acid)	0.0170249	0.012987	0.320185	Males and Females	8631
	Plasma omega-6 polyunsaturated fatty acid levels (linoleic acid) PMID:24823311	Plasma omega-6 polyunsaturated fatty acid levels (linoleic acid)	-0.00764729	0.0307989	0.827072	Males and Females	8631
	Sedentary_behaviour_at_work	Sedentary_behaviour_at_work	-0.0315841	0.0322689	0.430905	Males and Females	370957
	adiponectin_serum_level	Adiponectin_serum_level	-0.00854719	0.0126866	0.519478	Males and Females	35962
	c_reactive_protein_plasma_level	C_reactive_protein_plasma_level	-0.0045694	0.0101592	0.660885	Males and Females	82725
	calcium measurement PMID:24068962	Calcium measurement	0.00678283	0.0127657	0.617936	Males and Females	61079
	circulating 25-hydroxyvitamin D	Circulating 25-hydroxyvitamin D	-0.0234717	0.0171732	0.265114	Males and Females	79366
	coffee_consumption	Coffee_consumption	0.0512522	0.0170152	0.0394672	Males and Females	91462
	ebi-a-GCST001212	Proinsulin levels	0.0179358	0.0126986	0.216933	NA	10701
	ebi-a-GCST003372	Glomerular filtration rate (creatinine)	0.00774936	0.00891876	0.390227	NA	133413
	ebi-a-GCST003375	Glomerular filtration rate (cystatin C)	0.0279078	0.0137491	0.135371	NA	32834
	ebi-a-GCST003401	Glomerular filtration rate in non diabetics (creatinine)	0.010096	0.00930316	0.284322	NA	118448
	ebi-a-GCST004601	Red blood cell count	0.00138597	0.00319805	0.665349	NA	172952
	ebi-a-GCST004608	Granulocyte percentage of myeloid white cells	0.00214311	0.00311256	0.492314	NA	169545
	ebi-a-GCST004613	Sum neutrophil eosinophil counts	0.000487228	0.00394223	0.901847	NA	170384
	ebi-a-GCST004614	Granulocyte count	0.00281417	0.00399208	0.482161	NA	169822
	ebi-a-GCST004619	Reticulocyte fraction of red cells	0.00438034	0.00273977	0.111999	NA	170690
	ebi-a-GCST004621	Sum basophil neutrophil counts	0.00066023	0.00264458	0.803211	NA	171529
	ebi-a-GCST004623	Neutrophil percentage of granulocytes	-0.00361441	0.00375556	0.337826	NA	170672
	ebi-a-GCST004624	Sum eosinophil basophil counts	0.00453684	0.00322315	0.161488	NA	171771
	ebi-a-GCST004626	Myeloid white cell count	0.00234962	0.0038773	0.545645	NA	169219
	ebi-a-GCST004732	Heart rate variability traits (pvRSA/HF)	0.000581189	0.0169587	0.974814	NA	24088
	ebi-a-GCST004733	Heart rate variability traits (RMSSD)	-0.0035726	0.021027	0.875896	NA	26523
	ebi-a-GCST004734	Heart rate variability traits (SDNN)	-0.00969261	0.0351588	0.800692	NA	27850
	ebi-a-GCST005180	Homeostasis model assessment of beta-cell function	-0.106311	0.0566648	0.311757	NA	36466
	ebi-a-GCST005314	Offspring birth weight	0.030077	0.0303826	0.351196	NA	68258
	ebi-a-GCST005348	Total body bone mineral density	-0.00215221	0.00461201	0.642119	NA	56284
	ebi-a-GCST005350	Total body bone mineral density (age 45-60)	-0.00304427	0.0110758	0.786555	NA	18805
	ebi-a-GCST006099	Accelerometer-based physical activity measurement (average acceleration)	0.0991213	0.099139	0.373978	NA	91084
	ebi-a-GCST006366	Central corneal thickness	0.0107393	0.00863205	0.226549	NA	17803
	ebi-a-GCST006572	Cognitive performance	-0.00357692	0.00731412	0.625641	NA	257841
	ebi-a-GCST006586	Urinary albumin excretion	-0.0161691	0.00777341	0.0458782	NA	382500
	ebi-a-GCST006677	Acute insulin response (insulin secretion adjusted)	0.03507	0.0265959	0.413061	NA	2087
	ebi-a-GCST006678	Acute insulin response (insulin secretion and BMI adjusted)	0.0367412	0.0277234	0.411519	NA	2087
	ebi-a-GCST006697	Parental longevity (combined parental attained age, Martingale residuals)	0.0772678	0.0999191	0.474296	NA	389166
	ebi-a-GCST006700	Parental longevity (father's age at death)	0.23094	0.314894	0.516434	NA	317652
	ebi-a-GCST006701	Parental longevity (father's attained age)	-0.0681424	0.0849091	0.44292	NA	415311
	ebi-a-GCST006702	Parental longevity (combined parental age at death)	-0.0631819	0.195102	0.762284	NA	208118
	ebi-a-GCST006979	Heel bone mineral density	-0.00130199	0.00132463	0.326173	NA	426824
	ebi-a-GCST007429	Lung function (FVC)	-0.0017826	0.00592356	0.763746	NA	321047
	ebi-a-GCST007430	Peak expiratory flow	-0.002198	0.00412881	0.595161	NA	321047
	ebi-a-GCST007431	Lung function (FEV1/FVC)	-0.00324624	0.00371055	0.382417	NA	321047
	ebi-a-GCST007432	FEV1	0.00213949	0.00361628	0.554656	NA	321047
	ebi-a-GCST008403	Arterial stiffness index	0.0112579	0.0514207	0.84701	NA	127121
	ebi-a-GCST90000025	Appendicular lean mass	-0.00162142	0.00167254	0.332743	NA	450243
	ebi-a-GCST90000618	Serum 25-Hydroxyvitamin D levels	0.000147524	0.00266754	0.955997	NA	496946
	ebi-a-GCST90001399	IgD- CD27- B cell %B cell	0.0221111	0.0317377	0.612619	NA	3657
	ebi-a-GCST90001432	Unswitched memory B cell %lymphocyte	0.0461319	0.0622971	0.594217	NA	3656
	ebi-a-GCST90001451	CD62L- monocyte %monocyte	-0.0319776	0.0414868	0.521435	NA	3042
	ebi-a-GCST90001458	Myeloid Dendritic Cell Absolute Count	-0.00519202	0.0930482	0.964514	NA	3387
	ebi-a-GCST90001461	Dendritic Cell Absolute Count	-0.00320768	0.090956	0.977558	NA	3374
	ebi-a-GCST90001462	CD62L- Dendritic Cell Absolute Count	-0.00577876	0.0626015	0.934865	NA	3387
	ebi-a-GCST90001463	CD62L- Dendritic Cell %Dendritic Cell	-0.00708516	0.028537	0.827084	NA	3410
	ebi-a-GCST90001464	CD86+ myeloid Dendritic Cell Absolute Count	-0.000253395	0.0584198	0.996933	NA	3387
	ebi-a-GCST90001465	CD86+ myeloid Dendritic Cell %Dendritic Cell	0.00519152	0.0560809	0.934682	NA	3410
	ebi-a-GCST90001468	CD62L- myeloid Dendritic Cell Absolute Count	-0.0135735	0.046462	0.784704	NA	3387
	ebi-a-GCST90001469	CD62L- myeloid Dendritic Cell %Dendritic Cell	-0.0112137	0.027011	0.699331	NA	3410
	ebi-a-GCST90001472	CD62L- CD86+ myeloid Dendritic Cell Absolute Count	-0.010193	0.0292388	0.750412	NA	3387
	ebi-a-GCST90001473	CD62L- CD86+ myeloid Dendritic Cell %Dendritic Cell	-0.00911686	0.0265715	0.748792	NA	3410
	ebi-a-GCST90001480	Resting CD4 regulatory T cell Absolute Count	-0.000606457	0.0121982	0.964867	NA	3405
	ebi-a-GCST90001481	Resting CD4 regulatory T cell %CD4 regulatory T cell	-0.00732004	0.0119626	0.559937	NA	3437
	ebi-a-GCST90001482	Resting CD4 regulatory T cell %CD4+ T cell	-0.00335923	0.0130866	0.814013	NA	3437
	ebi-a-GCST90001483	CD39+ resting CD4 regulatory T cell Absolute Count	-0.00435048	0.00810549	0.608081	NA	3405
	ebi-a-GCST90001484	CD39+ resting CD4 regulatory T cell %resting CD4 regulatory T cell	-0.00567494	0.0131991	0.689383	NA	3437
	ebi-a-GCST90001485	CD39+ resting CD4 regulatory T cell %CD4 regulatory T cell	-0.00757611	0.00768143	0.349762	NA	3437
	ebi-a-GCST90001487	Activated CD4 regulatory T cell %CD4 regulatory T cell	-0.0695671	0.0601499	0.453864	NA	3437
	ebi-a-GCST90001489	CD39+ activated CD4 regulatory T cell Absolute Count	-0.0230812	0.0272094	0.485615	NA	3405
	ebi-a-GCST90001491	CD39+ activated CD4 regulatory T cell %CD4 regulatory T cell	-0.0177628	0.0110578	0.183471	NA	3437
	ebi-a-GCST90001493	Secreting CD4 regulatory T cell %CD4 regulatory T cell	0.0145088	0.0115338	0.297417	NA	3437
	ebi-a-GCST90001494	Secreting CD4 regulatory T cell %CD4+ T cell	0.0103037	0.0138935	0.535581	NA	3437
	ebi-a-GCST90001495	CD39+ secreting CD4 regulatory T cell Absolute Count	-0.0143574	0.0109158	0.279906	NA	3405
	ebi-a-GCST90001496	CD39+ secreting CD4 regulatory T cell %secreting CD4 regulatory T cell	-0.0130874	0.0275553	0.667258	NA	3437
	ebi-a-GCST90001497	CD39+ secreting CD4 regulatory T cell %CD4 regulatory T cell	-0.0181541	0.0100583	0.130933	NA	3437
	ebi-a-GCST90001499	Activated & resting CD4 regulatory T cell %CD4 regulatory T cell	-0.0143865	0.0114749	0.298744	NA	3437
	ebi-a-GCST90001500	Activated & resting CD4 regulatory T cell %CD4+ T cell	-0.00366766	0.0130253	0.825265	NA	3437
	ebi-a-GCST90001502	Activated & secreting CD4 regulatory T cell %CD4 regulatory T cell	0.0129904	0.0112368	0.29989	NA	3437
	ebi-a-GCST90001503	Activated & secreting CD4 regulatory T cell %CD4+ T cell	0.0105925	0.0106963	0.378089	NA	3437
	ebi-a-GCST90001508	CD25++ CD45RA+ CD4 not regulatory T cell %CD4+ T cell	-0.00585696	0.0137601	0.743812	NA	3437
	ebi-a-GCST90001509	CD25++ CD45RA+ CD4 not regulatory T cell %T cell	-0.00558075	0.0135347	0.751025	NA	3437
	ebi-a-GCST90001526	CD33dim HLA DR+ CD11b+ %CD33dim HLA DR+	-0.0031539	0.0435041	0.953928	NA	1858
	ebi-a-GCST90001528	CD33dim HLA DR+ CD11b- %CD33dim HLA DR+	0.00301484	0.0417366	0.954094	NA	1858
	ebi-a-GCST90001531	CD33dim HLA DR- Absolute Count	0.0193847	0.0170883	0.459971	NA	1856
	ebi-a-GCST90001532	Basophil Absolute Count	0.020579	0.0171162	0.441682	NA	1857
	ebi-a-GCST90001533	Basophil %CD33dim HLA DR- CD66b-	-0.0251037	0.0264702	0.516864	NA	1857
	ebi-a-GCST90001535	CD45RA- CD4+ T cell %CD4+ T cell	0.00246948	0.0184015	0.915073	NA	3427
	ebi-a-GCST90001555	Effector Memory CD8+ T cell %CD8+ T cell	-0.0271913	0.0238871	0.372971	NA	3427
	ebi-a-GCST90001558	Terminally Differentiated CD8+ T cell %CD8+ T cell	-0.02184	0.0277927	0.575991	NA	3427
	ebi-a-GCST90001561	CD45RA+ CD8+ T cell %CD8+ T cell	0.0190968	0.0200477	0.411083	NA	3427
	ebi-a-GCST90001569	Effector Memory CD4-CD8- T cell Absolute Count	-0.0258151	0.0227935	0.460478	NA	3395
	ebi-a-GCST90001570	Effector Memory CD4-CD8- T cell %CD4-CD8- T cell	-0.0224329	0.0263921	0.457786	NA	3427
	ebi-a-GCST90001571	Effector Memory CD4-CD8- T cell %T cell	-0.0276484	0.04304	0.636487	NA	3427
	ebi-a-GCST90001574	Terminally Differentiated CD4-CD8- T cell %T cell	0.00925435	0.0170615	0.641894	NA	3427
	ebi-a-GCST90001580	CD14+ CD16+ monocyte Absolute Count	-0.0133169	0.0179111	0.592993	NA	3629
	ebi-a-GCST90001581	CD14- CD16- Absolute Count	-0.0627878	0.0475024	0.317171	NA	3629
	ebi-a-GCST90001582	CD14+ CD16- monocyte Absolute Count	0.108252	0.0987545	0.470813	NA	3629
	ebi-a-GCST90001585	CD14+ CD16+ monocyte %monocyte	-0.0127302	0.0171508	0.593504	NA	3629
	ebi-a-GCST90001613	CD4-CD8- T cell %leukocyte	0.0285061	0.0277035	0.49091	NA	3668
	ebi-a-GCST90001618	HLA DR+ T cell Absolute Count	-0.0510725	0.0342017	0.375655	NA	3580
	ebi-a-GCST90001621	Natural Killer T Absolute Count	0.0172218	0.0209023	0.496603	NA	3653
	ebi-a-GCST90001622	Natural Killer T %T cell	-0.00672132	0.0264	0.811589	NA	3669
	ebi-a-GCST90001623	Natural Killer T %lymphocyte	0.00503855	0.020881	0.821188	NA	3669
	ebi-a-GCST90001628	HLA DR+ CD8+ T cell %T cell	-0.0233756	0.0225172	0.488093	NA	3595
	ebi-a-GCST90001633	CD8dim Natural Killer T Absolute Count	0.0125124	0.0184813	0.535521	NA	3652
	ebi-a-GCST90001634	CD8dim Natural Killer T %T cell	0.0134011	0.018102	0.500211	NA	3668
	ebi-a-GCST90001635	CD8dim Natural Killer T %lymphocyte	0.0117332	0.0138546	0.43571	NA	3668
	ebi-a-GCST90001637	CD4-CD8- Natural Killer T %T cell	0.00562206	0.0267252	0.843664	NA	3668
	ebi-a-GCST90001638	CD4-CD8- Natural Killer T %lymphocyte	0.00797695	0.0166562	0.652208	NA	3668
	ebi-a-GCST90001643	B cell %CD3- lymphocyte	-0.00327232	0.0105219	0.808047	NA	3669
	ebi-a-GCST90001646	Natural Killer %CD3- lymphocyte	-0.00905727	0.0221446	0.722175	NA	3669
	ebi-a-GCST90001648	HLA DR+ Natural Killer Absolute Count	0.0337458	0.035352	0.514796	NA	3580
	ebi-a-GCST90001649	HLA DR+ Natural Killer %Natural Killer	-0.00736361	0.010076	0.497688	NA	3596
	ebi-a-GCST90001650	HLA DR+ Natural Killer %CD3- lymphocyte	-0.00873261	0.0191289	0.692804	NA	3596
	ebi-a-GCST90001658	CD39+ CD4+ T cell %T cell	-0.0175177	0.0107014	0.176979	NA	3440
	ebi-a-GCST90001659	CD39+ CD4+ T cell %CD4+ T cell	-0.0178632	0.010702	0.170411	NA	3440
	ebi-a-GCST90001660	CD39+ CD4+ T cell Absolute Count	-0.0326515	0.0217964	0.231059	NA	3408
	ebi-a-GCST90001664	CD28+ CD45RA+ CD8dim T cell %T cell	-0.00891447	0.0129777	0.541477	NA	3440
	ebi-a-GCST90001665	CD28+ CD45RA+ CD8dim T cell %CD8dim T cell	0.00113179	0.0108251	0.926272	NA	3440
	ebi-a-GCST90001666	CD28+ CD45RA+ CD8dim T cell Absolute Count	0.00108454	0.0105314	0.924475	NA	3408
	ebi-a-GCST90001670	CD39+ CD8+ T cell %T cell	0.00429243	0.015699	0.798067	NA	3440
	ebi-a-GCST90001671	CD39+ CD8+ T cell %CD8+ T cell	-0.00548816	0.0225517	0.823419	NA	3440
	ebi-a-GCST90001672	CD39+ CD8+ T cell Absolute Count	0.00456619	0.0153556	0.785592	NA	3408
	ebi-a-GCST90001681	CD25++ CD8+ T cell Absolute Count	-0.02893	0.01866	0.364692	NA	3130
	ebi-a-GCST90001692	CD28+ CD45RA- CD8+ T cell %CD8+ T cell	0.00924054	0.0122503	0.529379	NA	3440
	ebi-a-GCST90001696	CD45RA- CD28- CD8+ T cell %CD8+ T cell	7.23858e-05	0.0161584	0.996707	NA	3425
	ebi-a-GCST90001702	BAFF-R on CD24+ CD27+ B cell	-0.00275817	0.0174772	0.87978	NA	3657
	ebi-a-GCST90001703	BAFF-R on IgD+ CD24+ B cell	-0.00374893	0.0202	0.861797	NA	3657
	ebi-a-GCST90001704	BAFF-R on IgD+ CD24- B cell	5.45527e-05	0.0101038	0.995824	NA	3657
	ebi-a-GCST90001705	BAFF-R on IgD+ CD38- B cell	0.0103524	0.0137742	0.476808	NA	3645
	ebi-a-GCST90001706	BAFF-R on IgD+ CD38- naive B cell	0.0110199	0.0141413	0.465436	NA	1837
	ebi-a-GCST90001707	BAFF-R on IgD+ CD38- unswitched memory B cell	0.00329489	0.0175726	0.858639	NA	1837
	ebi-a-GCST90001708	BAFF-R on IgD+ CD38+ B cell	0.000359315	0.0100506	0.972357	NA	3656
	ebi-a-GCST90001709	BAFF-R on IgD+ CD38dim B cell	0.000751636	0.0100435	0.942181	NA	3657
	ebi-a-GCST90001710	BAFF-R on IgD- CD24- B cell	-0.00334425	0.010929	0.768505	NA	3657
	ebi-a-GCST90001711	BAFF-R on IgD- CD27- B cell	-0.00343465	0.0109268	0.762431	NA	3657
	ebi-a-GCST90001712	BAFF-R on IgD- CD38- B cell	-0.00201836	0.018976	0.919429	NA	3657
	ebi-a-GCST90001713	BAFF-R on IgD- CD38+ B cell	0.00284593	0.0188009	0.90436	NA	3659
	ebi-a-GCST90001715	BAFF-R on memory B cell	-0.00362681	0.0190291	0.856342	NA	3657
	ebi-a-GCST90001716	BAFF-R on naive-mature B cell	0.00032841	0.0101561	0.974996	NA	3657
	ebi-a-GCST90001717	BAFF-R on unswitched memory B cell	-0.0036087	0.0189452	0.856424	NA	3657
	ebi-a-GCST90001718	BAFF-R on switched memory B cell	-0.00569463	0.011219	0.627339	NA	3657
	ebi-a-GCST90001719	BAFF-R on IgD+ B cell	0.000664817	0.0100101	0.948677	NA	3658
	ebi-a-GCST90001720	BAFF-R on transitional B cell	0.0116974	0.0140553	0.437138	NA	3655
	ebi-a-GCST90001724	CD19 on IgD+ CD24+ B cell	-0.0251885	0.0234234	0.476894	NA	3656
	ebi-a-GCST90001725	CD19 on IgD+ CD24- B cell	0.027054	0.0842477	0.802188	NA	3656
	ebi-a-GCST90001743	CD20 on B cell	0.0610201	0.105901	0.622681	NA	3660
	ebi-a-GCST90001745	CD20 on CD24+ CD27+ B cell	-0.0388253	0.0492344	0.512986	NA	3657
	ebi-a-GCST90001747	CD20 on IgD+ CD24- B cell	0.0385733	0.0522841	0.537477	NA	3657
	ebi-a-GCST90001748	CD20 on IgD+ CD38- B cell	0.0560383	0.052319	0.396245	NA	3645
	ebi-a-GCST90001751	CD20 on IgD+ CD38+ B cell	0.0130092	0.0493832	0.809274	NA	3657
	ebi-a-GCST90001752	CD20 on IgD+ CD38dim B cell	-0.0223939	0.0392373	0.592874	NA	3657
	ebi-a-GCST90001754	CD20 on IgD- CD27- B cell	-0.0183796	0.159804	0.918941	NA	3657
	ebi-a-GCST90001755	CD20 on IgD- CD38- B cell	0.597829	0.391477	0.369089	NA	3657
	ebi-a-GCST90001757	CD20 on IgD- CD38dim B cell	-0.0488168	0.0330449	0.213659	NA	3657
	ebi-a-GCST90001758	CD20 on memory B cell	0.13997	0.177464	0.574847	NA	3657
	ebi-a-GCST90001759	CD20 on naive-mature B cell	0.0475851	0.0340025	0.234251	NA	3657
	ebi-a-GCST90001760	CD20 on unswitched memory B cell	0.468352	0.298375	0.361112	NA	3657
	ebi-a-GCST90001761	CD20 on switched memory B cell	-0.0380015	0.0337947	0.323723	NA	3657
	ebi-a-GCST90001762	CD20 on IgD+ B cell	0.0434077	0.0487876	0.439156	NA	3658
	ebi-a-GCST90001775	CD25 on B cell	-0.0468181	0.0253758	0.3162	NA	3660
	ebi-a-GCST90001777	CD25 on CD24+ CD27+ B cell	-0.00215662	0.0390372	0.964866	NA	3657
	ebi-a-GCST90001779	CD25 on IgD+ CD24- B cell	-0.0141261	0.027126	0.694348	NA	3657
	ebi-a-GCST90001784	CD25 on IgD+ CD38dim B cell	-0.00948183	0.021967	0.740589	NA	3657
	ebi-a-GCST90001787	CD25 on IgD- CD38- B cell	-0.0733194	0.0319895	0.261909	NA	3657
	ebi-a-GCST90001789	CD25 on IgD- CD38dim B cell	-0.0274869	0.0272451	0.497187	NA	3657
	ebi-a-GCST90001790	CD25 on memory B cell	-0.00176568	0.0397389	0.971732	NA	3657
	ebi-a-GCST90001791	CD25 on naive-mature B cell	0.00702042	0.026599	0.808922	NA	3657
	ebi-a-GCST90001792	CD25 on unswitched memory B cell	0.00105603	0.0385741	0.982576	NA	3657
	ebi-a-GCST90001798	CD27 on CD24+ CD27+ B cell	-0.00652411	0.0118049	0.595597	NA	3657
	ebi-a-GCST90001800	CD27 on IgD+ CD24+ B cell	-0.0219273	0.0218344	0.372079	NA	3656
	ebi-a-GCST90001801	CD27 on IgD+ CD38- unswitched memory B cell	-0.0346137	0.0265662	0.283589	NA	1836
	ebi-a-GCST90001802	CD27 on IgD- CD38- B cell	-0.012537	0.0129105	0.376112	NA	3657
	ebi-a-GCST90001804	CD27 on IgD- CD38dim B cell	-0.0121477	0.0109973	0.311647	NA	3657
	ebi-a-GCST90001805	CD27 on memory B cell	-0.0193295	0.024243	0.461431	NA	3657
	ebi-a-GCST90001806	CD27 on unswitched memory B cell	-0.0131157	0.0183984	0.496189	NA	3656
	ebi-a-GCST90001808	CD27 on switched memory B cell	-0.00426349	0.0149816	0.783192	NA	3657
	ebi-a-GCST90001813	CD38 on IgD+ CD38dim B cell	-0.0896273	0.166793	0.686093	NA	3654
	ebi-a-GCST90001819	CD38 on transitional B cell	0.00369972	0.0391558	0.933336	NA	3657
	ebi-a-GCST90001820	IgD on IgD+ CD24+ B cell	-0.0922529	0.0810446	0.458883	NA	3656
	ebi-a-GCST90001821	IgD on IgD+ CD24- B cell	-0.0846272	0.0583589	0.384335	NA	3656
	ebi-a-GCST90001824	IgD on IgD+ CD38+ B cell	-0.00150623	0.089419	0.98809	NA	3656
	ebi-a-GCST90001825	IgD on IgD+ CD38dim B cell	-0.0721196	0.0502741	0.387557	NA	3656
	ebi-a-GCST90001828	IgD on transitional B cell	-0.180103	0.0581459	0.0903302	NA	3657
	ebi-a-GCST90001829	BAFF-R on B cell	0.000565028	0.0100446	0.956521	NA	3660
	ebi-a-GCST90001832	CD62L on CD62L+ plasmacytoid Dendritic Cell	0.0614035	0.0304507	0.293081	NA	2872
	ebi-a-GCST90001838	CD3 on naive CD8+ T cell	0.00260073	0.0198139	0.901908	NA	2910
	ebi-a-GCST90001839	CD3 on Effector Memory CD8+ T cell	-0.000282181	0.0392645	0.995425	NA	2912
	ebi-a-GCST90001841	CD3 on Central Memory CD4+ T cell	-0.0267846	0.0484488	0.635912	NA	2912
	ebi-a-GCST90001842	CD3 on Naive CD4+ T cell	-0.0294424	0.0448727	0.579135	NA	2910
	ebi-a-GCST90001845	CD3 on CD45RA- CD4+ T cell	-0.06411	0.0936432	0.617819	NA	2911
	ebi-a-GCST90001846	CD3 on Central Memory CD8+ T cell	-0.0244955	0.0227554	0.476566	NA	2910
	ebi-a-GCST90001851	CD3 on T cell	-0.0201339	0.0808476	0.84462	NA	2919
	ebi-a-GCST90001853	CD3 on activated CD4 regulatory T cell	-0.0942098	0.131738	0.604782	NA	2919
	ebi-a-GCST90001854	CD3 on CD39+ activated CD4 regulatory T cell	-0.0163312	0.0204771	0.571404	NA	2919
	ebi-a-GCST90001855	CD3 on secreting CD4 regulatory T cell	-0.0287928	0.04812	0.65673	NA	2919
	ebi-a-GCST90001856	CD3 on CD39+ secreting CD4 regulatory T cell	-0.0407937	0.129176	0.805266	NA	2919
	ebi-a-GCST90001857	CD3 on activated & secreting CD4 regulatory T cell	-0.0664751	0.100463	0.627864	NA	2919
	ebi-a-GCST90001858	CD3 on CD45RA+ CD4+ T cell	-0.00609318	0.024705	0.821102	NA	2919
	ebi-a-GCST90001863	CD3 on CD28+ CD45RA- CD8+ T cell	-0.0226467	0.0225304	0.388874	NA	2919
	ebi-a-GCST90001868	CD3 on CD4 regulatory T cell	-0.0329522	0.0460326	0.60448	NA	2919
	ebi-a-GCST90001869	CD3 on resting CD4 regulatory T cell	0.0196764	0.0161122	0.309223	NA	2918
	ebi-a-GCST90001870	CD34 on Hematopoietic Stem Cell	0.0581267	0.063788	0.458355	NA	1634
	ebi-a-GCST90001883	CD16-CD56 on Natural Killer T	0.00342975	0.0267366	0.906045	NA	3113
	ebi-a-GCST90001884	CD16-CD56 on Natural Killer	-0.0062631	0.0171311	0.729623	NA	3113
	ebi-a-GCST90001886	CD28 on CD39+ activated CD4 regulatory T cell	0.0120516	0.0415194	0.820154	NA	2920
	ebi-a-GCST90001887	CD28 on secreting CD4 regulatory T cell	-0.029356	0.0196613	0.375694	NA	2920
	ebi-a-GCST90001891	CD28 on CD45RA- CD4 not regulatory T cell	-0.0185988	0.0209158	0.537286	NA	2920
	ebi-a-GCST90001892	CD28 on CD39+ CD4+ T cell	0.00282553	0.0139122	0.848972	NA	2920
	ebi-a-GCST90001907	CCR7 on naive CD4+ T cell	-0.0204341	0.0918584	0.860651	NA	2910
	ebi-a-GCST90001924	CD127 on CD28+ CD4+ T cell	-0.0139002	0.0651377	0.866155	NA	2920
	ebi-a-GCST90001926	CD127 on granulocyte	0.00359622	0.019775	0.872458	NA	2920
	ebi-a-GCST90001932	CD127 on CD45RA+ CD4+ T cell	0.00690111	0.0551099	0.920692	NA	2920
	ebi-a-GCST90001946	CD33 on CD14+ monocyte	-0.0045946	0.0108863	0.714027	NA	1634
	ebi-a-GCST90001947	CD33 on CD33+ HLA DR+ CD14dim	-0.000835182	0.0129043	0.954283	NA	1577
	ebi-a-GCST90001948	CD33 on CD33dim HLA DR+ CD11b+	-0.00527042	0.00927809	0.609737	NA	1633
	ebi-a-GCST90001949	CD33 on CD33dim HLA DR+ CD11b-	-0.00668909	0.00912069	0.503982	NA	1634
	ebi-a-GCST90001951	CD33 on CD66b++ myeloid cell	-0.00552207	0.0122651	0.696644	NA	1464
	ebi-a-GCST90001952	CD33 on Monocytic Myeloid-Derived Suppressor Cells	-0.00101374	0.0130737	0.945253	NA	1569
	ebi-a-GCST90001953	CD33 on CD33dim HLA DR-	0.000513067	0.0143261	0.973147	NA	1558
	ebi-a-GCST90001954	CD33 on basophil	0.0160363	0.0626273	0.814459	NA	1555
	ebi-a-GCST90001955	CD33 on Immature Myeloid-Derived Suppressor Cells	-0.00869157	0.054282	0.887498	NA	1554
	ebi-a-GCST90001956	CD33 on CD33+ HLA DR+	-0.000956544	0.0130235	0.948135	NA	1579
	ebi-a-GCST90001957	CD33 on CD33+ HLA DR+ CD14-	-0.000900397	0.0130682	0.951338	NA	1578
	ebi-a-GCST90001961	CD25 on CD39+ CD4+ T cell	0.0126958	0.0300968	0.701551	NA	2920
	ebi-a-GCST90001963	FSC-A on myeloid Dendritic Cell	0.0687153	0.112155	0.650056	NA	2872
	ebi-a-GCST90001969	FSC-A on Natural Killer	-0.00536942	0.0192433	0.826772	NA	3113
	ebi-a-GCST90001970	FSC-A on HLA DR+ Natural Killer	-0.0252629	0.0235907	0.396318	NA	2971
	ebi-a-GCST90001979	CD16 on CD14- CD16+ monocyte	0.00255509	0.0165507	0.883349	NA	3620
	ebi-a-GCST90001980	CD40 on CD14+ CD16- monocyte	-0.0123317	0.0347551	0.756649	NA	3629
	ebi-a-GCST90001981	CD40 on CD14+ CD16+ monocyte	0.0452729	0.0142821	0.0504846	NA	3618
	ebi-a-GCST90001984	HLA DR on CD14- CD16+ monocyte	-0.0206904	0.0256494	0.567868	NA	3621
	ebi-a-GCST90001985	CD40 on monocytes	-0.00713432	0.0157863	0.681994	NA	3629
	ebi-a-GCST90001987	CD64 on CD14+ CD16- monocyte	0.0514646	0.0311143	0.196691	NA	3622
	ebi-a-GCST90001988	HLA DR on CD14+ CD16- monocyte	0.0237918	0.0220942	0.476457	NA	3629
	ebi-a-GCST90001989	CD40 on CD14- CD16+ monocyte	0.0760354	0.0275398	0.0328134	NA	3621
	ebi-a-GCST90001991	HLA DR on CD14+ monocyte	0.0243464	0.0223115	0.472251	NA	3629
	ebi-a-GCST90001994	CX3CR1 on CD14- CD16-	-0.033309	0.0207561	0.354761	NA	3590
	ebi-a-GCST90001995	CX3CR1 on monocyte	-0.0136099	0.0332388	0.752588	NA	3590
	ebi-a-GCST90001996	CX3CR1 on CD14+ CD16+ monocyte	-0.0111921	0.0197115	0.671247	NA	3579
	ebi-a-GCST90001997	CX3CR1 on CD14+ CD16- monocyte	-0.0149779	0.0389716	0.766408	NA	3590
	ebi-a-GCST90002001	CD64 on CD14- CD16-	-0.0120522	0.0429631	0.825887	NA	3622
	ebi-a-GCST90002003	CCR2 on CD14- CD16-	0.0205085	0.0630913	0.799919	NA	3629
	ebi-a-GCST90002004	CCR2 on CD14+ CD16- monocyte	-0.0311587	0.0383871	0.565932	NA	3629
	ebi-a-GCST90002005	CD16 on CD14+ CD16+ monocyte	-0.0108706	0.0571097	0.866608	NA	3617
	ebi-a-GCST90002006	CD64 on monocyte	0.0485442	0.0298566	0.202441	NA	3622
	ebi-a-GCST90002009	HLA DR on CD14- CD16-	-0.0227922	0.0302037	0.588457	NA	3629
	ebi-a-GCST90002014	CCR2 on CD62L+ myeloid Dendritic Cell	-0.00446406	0.0606739	0.953245	NA	2870
	ebi-a-GCST90002022	CD4 on CD4+ T cell	-0.0791064	0.0551868	0.387786	NA	2912
	ebi-a-GCST90002024	CD4 on naive CD4+ T cell	-0.0183803	0.0406878	0.695719	NA	2910
	ebi-a-GCST90002030	CD39 on CD39+ activated CD4 regulatory T cell	-0.00820518	0.00952393	0.437528	NA	2920
	ebi-a-GCST90002031	CD39 on CD39+ secreting CD4 regulatory T cell	-0.00792211	0.00971829	0.460725	NA	2920
	ebi-a-GCST90002032	CD39 on CD39+ CD4+ T cell	-0.00938625	0.00922468	0.383823	NA	2920
	ebi-a-GCST90002035	CD80 on myeloid Dendritic Cell	-0.0386739	0.0373202	0.408939	NA	2871
	ebi-a-GCST90002036	CD80 on CD62L+ myeloid Dendritic Cell	-0.0471088	0.0518075	0.530217	NA	2871
	ebi-a-GCST90002039	CD80 on monocyte	-0.00575484	0.024477	0.825668	NA	2850
	ebi-a-GCST90002040	CD80 on granulocyte	-0.0310831	0.0328648	0.517733	NA	2850
	ebi-a-GCST90002061	CD4 on CD39+ CD4+ T cell	0.0139869	0.0131408	0.3281	NA	2920
	ebi-a-GCST90002066	CD4 on activated CD4 regulatory T cell	0.108625	0.0665667	0.350006	NA	2920
	ebi-a-GCST90002070	CD4 on activated & secreting CD4 regulatory T cell	0.0910491	0.0542368	0.342019	NA	2920
	ebi-a-GCST90002071	SSC-A on myeloid Dendritic Cell	0.0197131	0.0659768	0.793288	NA	2872
	ebi-a-GCST90002072	SSC-A on plasmacytoid Dendritic Cell	0.00345292	0.0330606	0.92341	NA	2872
	ebi-a-GCST90002073	SSC-A on monocyte	-0.002773	0.0220414	0.904786	NA	2850
	ebi-a-GCST90002074	SSC-A on CD14+ monocyte	-0.00388641	0.0238387	0.8784	NA	3112
	ebi-a-GCST90002077	SSC-A on HLA DR+ Natural Killer	-0.0194205	0.0292089	0.626453	NA	2971
	ebi-a-GCST90002078	SSC-A on granulocyte	-0.00908995	0.0224004	0.72419	NA	3112
	ebi-a-GCST90002087	CD11c on myeloid Dendritic Cell	0.0191179	0.0304065	0.574132	NA	2872
	ebi-a-GCST90002090	CD11c on granulocyte	0.0373504	0.0333298	0.463825	NA	2850
	ebi-a-GCST90002098	CD45RA on naive CD4+ T cell	0.00957917	0.0132745	0.510455	NA	2910
	ebi-a-GCST90002099	CD4RA on Terminally Differentiated CD4+ T cell	0.0155145	0.015593	0.501606	NA	2903
	ebi-a-GCST90002102	CD45RA on resting CD4 regulatory T cell	-0.0323211	0.0206528	0.215554	NA	2919
	ebi-a-GCST90002104	HLA DR on myeloid Dendritic Cell	-0.0673895	0.0199192	0.0773666	NA	2872
	ebi-a-GCST90002105	HLA DR on plasmacytoid Dendritic Cell	-0.0442219	0.0209435	0.12519	NA	2872
	ebi-a-GCST90002106	HLA DR on Dendritic Cell	-0.0383997	0.0177659	0.163203	NA	2871
	ebi-a-GCST90002116	HLA DR on B cell	0.0228696	0.0202339	0.321548	NA	3060
	ebi-a-GCST90002119	CD8 on CD28+ CD45RA+ CD8+ T cell	0.0235189	0.013917	0.233103	NA	2920
	ebi-a-GCST90002232	Fasting glucose	-0.00414566	0.00413398	0.32004	NA	200622
	ebi-a-GCST90002238	Fasting insulin	0.00625812	0.00791639	0.4347	NA	151013
	ebi-a-GCST90002244	Glycated hemoglobin levels	-0.000392326	0.00402166	0.922597	NA	146806
	ebi-a-GCST90002304	Hematocrit	0.00324335	0.00166269	0.051786	NA	562259
	ebi-a-GCST90002386	High light scatter reticulocyte percentage of red cells	0.000763778	0.00164282	0.642272	NA	408112
	ebi-a-GCST90002404	Red cell distribution width	0.000578452	0.00165043	0.726207	NA	408112
	ebi-a-GCST90002412	Low density lipoprotein cholesterol levels	-0.000190303	0.00165853	0.908731	NA	431167
	ebi-a-GCST90006888	Chlamydia trachomatis momp D antibody levels	0.00746997	0.0524759	0.891463	NA	1371
	ebi-a-GCST90006899	Epstein-Barr virus EBNA-1 antibody levels	0.0598303	0.018018	0.18622	NA	7972
	ebi-a-GCST90007322	circulating leptin levels adjusted for BMI	-0.014691	0.0373336	0.720245	NA	49830
	ebi-a-GCST90010103	A disintegrin and metalloproteinase with thrombospondin motifs 13 levels	0.179645	0.0853012	0.169812	NA	1301
	ebi-a-GCST90010105	Protein AMBP levels	0.0978332	0.0637672	0.264721	NA	1301
	ebi-a-GCST90010135	Osteoclast-associated immunoglobulin-like receptor levels	0.0112568	0.0329166	0.790226	NA	1301
	ebi-a-GCST90010138	Low affinity immunoglobulin gamma Fc region receptor II-b levels	-0.00582588	0.0594571	0.93782	NA	1295
	ebi-a-GCST90010149	Lipoprotein lipase levels	0.0423392	0.0297419	0.389853	NA	1301
	ebi-a-GCST90010170	Serpin A12 levels	-0.0294809	0.0324628	0.530624	NA	1301
	ebi-a-GCST90010195	C-C motif chemokine 15 levels	0.0113171	0.133717	0.946248	NA	1323
	ebi-a-GCST90010197	C-C motif chemokine 24 levels	-0.0217293	0.127654	0.880498	NA	1323
	ebi-a-GCST90010252	Paraoxonase activity	0.145844	0.200442	0.519495	NA	1322
	ebi-a-GCST90010260	Tyrosine-protein phosphatase non-receptor type substrate 1 levels	0.0144785	0.0168431	0.453214	NA	1323
	ebi-a-GCST90010277	Lysophosphatidic acid phosphatase type 6 levels	0.0166634	0.0119672	0.222547	NA	1311
	ebi-a-GCST90010296	Cadherin-related family member 5 levels	-0.0669828	0.0990725	0.547434	NA	1313
	ebi-a-GCST90010310	Ectonucleoside triphosphate diphosphohydrolase 5 levels	0.000387139	0.0350038	0.99187	NA	1313
	ebi-a-GCST90010320	Kallikrein-10 levels	0.0740455	0.0266748	0.220128	NA	1312
	ebi-a-GCST90010332	Neuronal pentraxin receptor levels	0.000489538	0.0907012	0.995952	NA	1313
	ebi-a-GCST90010334	Paired immunoglobulin-like type 2 receptor beta levels	0.0562092	0.0219415	0.236927	NA	1313
	ebi-a-GCST90010350	Sulfatase-modifying factor 2 levels	0.0781096	0.154672	0.663708	NA	1312
	ebi-a-GCST90011995	Vascular endothelial growth factor levels	-0.013871	0.010357	0.272904	NA	21758
	ebi-a-GCST90011996	Adrenomedullin levels	0.0475331	0.0297866	0.35637	NA	21758
	ebi-a-GCST90012000	E-selectin levels	3.4638e-05	0.00735772	0.996396	NA	21758
	ebi-a-GCST90012002	Osteoprotegerin levels	0.00131246	0.0199567	0.95072	NA	21758
	ebi-a-GCST90012004	Interleukin-1-receptor antagonist levels	-0.00850921	0.0167194	0.661384	NA	21758
	ebi-a-GCST90012006	Cystatin-B levels	-0.0115661	0.0095509	0.349577	NA	21758
	ebi-a-GCST90012007	Monocyte chemoattractant protein-1 levels	0.0122943	0.0326542	0.731596	NA	21758
	ebi-a-GCST90012009	Galectin-3 levels	0.00782174	0.00851161	0.393565	NA	21758
	ebi-a-GCST90012011	TNF-related apoptosis-inducing ligand levels	-0.0161217	0.0130831	0.263947	NA	21758
	ebi-a-GCST90012013	Angiopoietin-1 receptor levels	-0.00412596	0.0139254	0.778921	NA	21758
	ebi-a-GCST90012014	Tissue factor levels	-0.00811837	0.0240811	0.749713	NA	21758
	ebi-a-GCST90012015	Tumor necrosis factor receptor 1 levels	-0.00120655	0.0194436	0.960546	NA	21758
	ebi-a-GCST90012016	Platelet-derived growth factor subunit B levels	0.0285884	0.0188007	0.188837	NA	21758
	ebi-a-GCST90012017	Interleukin-27 levels	-0.00579488	0.0101895	0.583462	NA	21758
	ebi-a-GCST90012020	Lectin-like oxidized LDL receptor 1 levels	0.0435387	0.035707	0.309842	NA	21758
	ebi-a-GCST90012021	TNF-related apoptosis-inducing ligand receptor 2 levels	0.0142574	0.0165872	0.480619	NA	21758
	ebi-a-GCST90012022	Fibroblast growth factor 23 levels	0.00784711	0.0278508	0.789421	NA	21758
	ebi-a-GCST90012023	Stem cell factor levels	0.000774113	0.0128435	0.953126	NA	21758
	ebi-a-GCST90012024	Interleukin-18 levels	-0.00966042	0.0129038	0.487769	NA	21758
	ebi-a-GCST90012025	Interleukin-6 receptor subunit alpha levels	0.00466161	0.0217272	0.840611	NA	21758
	ebi-a-GCST90012026	Tumor necrosis factor receptor 2 levels	-0.0143647	0.0144811	0.394338	NA	21758
	ebi-a-GCST90012027	Matrix metalloproteinase-3 levels	0.00411013	0.00880026	0.660112	NA	21758
	ebi-a-GCST90012031	Myeloperoxidase levels	-0.0258974	0.0229538	0.291914	NA	21758
	ebi-a-GCST90012033	Matrix metalloproteinase-1 levels	-0.0100625	0.0099767	0.359456	NA	21758
	ebi-a-GCST90012034	Resistin levels	-0.0142037	0.00829494	0.117616	NA	21758
	ebi-a-GCST90012036	Pappalysin-1 levels	-0.0125492	0.0135776	0.391008	NA	21758
	ebi-a-GCST90012037	Pentraxin-related protein PTX3 levels	-0.0179134	0.00938919	0.196639	NA	21758
	ebi-a-GCST90012038	Renin levels	0.00946126	0.0362086	0.818309	NA	21758
	ebi-a-GCST90012039	Chitinase-3-like protein 1 levels	-0.00308733	0.00877022	0.739171	NA	21758
	ebi-a-GCST90012040	ST2 protein levels	0.0205151	0.0188513	0.318249	NA	21758
	ebi-a-GCST90012041	Kidney injury molecule 1 levels	-0.00435059	0.0080087	0.600163	NA	21758
	ebi-a-GCST90012044	TNF-related activation-induced cytokine levels	0.00842396	0.0176723	0.658465	NA	21758
	ebi-a-GCST90012046	P-selectin glycoprotein ligand 1 levels	0.0121725	0.00885534	0.303008	NA	21758
	ebi-a-GCST90012048	Thrombomodulin levels	0.0110328	0.0219158	0.641129	NA	21758
	ebi-a-GCST90012049	Pro-interleukin-16 levels	-0.00856849	0.0120945	0.517763	NA	21758
	ebi-a-GCST90012050	Matrix metalloproteinase-10 levels	0.0241227	0.0168414	0.247467	NA	21758
	ebi-a-GCST90012051	Urokinase plasminogen activator surface receptor levels	0.029146	0.0206991	0.231874	NA	21758
	ebi-a-GCST90012052	C-C motif chemokine 4 levels	-0.0250603	0.0112543	0.0899363	NA	21758
	ebi-a-GCST90012053	Cathepsin D levels	0.00123951	0.00888215	0.894462	NA	21758
	ebi-a-GCST90012054	Receptor for advanced glycosylation end products levels	0.0400506	0.03332	0.295657	NA	21758
	ebi-a-GCST90012055	C-C motif chemokine 3 levels	-0.0297992	0.010223	0.0434637	NA	21758
	ebi-a-GCST90012056	Matrix metalloproteinase-7 levels	0.0131487	0.0109713	0.442685	NA	21758
	ebi-a-GCST90012057	C-X-C motif chemokine 6 levels	0.0259476	0.0137154	0.19905	NA	21758
	ebi-a-GCST90012059	C-X-C motif chemokine 16 levels	0.0189038	0.0152899	0.247617	NA	21758
	ebi-a-GCST90012060	Dickkopf-related protein 1 levels	-0.00822886	0.0139978	0.575088	NA	21758
	ebi-a-GCST90012062	Galanin peptide levels	0.0225211	0.0212602	0.367197	NA	21758
	ebi-a-GCST90012063	Agouti-related protein levels	0.0133171	0.0192619	0.614902	NA	21758
	ebi-a-GCST90012064	Protein S100-A12 levels	0.0139945	0.0291777	0.715292	NA	21758
	ebi-a-GCST90012067	Proheparin-binding EGF-like growth factor levels	-0.0119209	0.0277347	0.69633	NA	21758
	ebi-a-GCST90012069	vascular endothelial growth factor D levels	-0.0196487	0.0151211	0.323409	NA	21758
	ebi-a-GCST90012070	Matrix metalloproteinase-12 levels	0.0167878	0.012985	0.265681	NA	21758
	ebi-a-GCST90012073	Cathepsin L1 levels	0.0354759	0.0294638	0.2677	NA	21758
	ebi-a-GCST90012074	CX3CL1 levels	0.0366592	0.021069	0.180244	NA	21758
	ebi-a-GCST90012078	Ovarian cancer-related tumor marker CA 125 levels	-0.0457451	0.019021	0.250863	NA	21758
	ebi-a-GCST90012080	Follistatin levels	0.0546366	0.0175098	0.0524573	NA	21758
	ebi-a-GCST90012081	Platelet endothelial cell adhesion molecule levels	-0.0427372	0.0222457	0.194671	NA	21758
	ebi-a-GCST90012104	Bioavailable testosterone levels	-0.00207411	0.0037987	0.586527	NA	382988
	ebi-a-GCST90012105	Estradiol levels	0.00337979	0.0153379	0.830028	NA	206927
	ebi-a-GCST90012110	Sex hormone-binding globulin levels adjusted for BMI	0.000941567	0.00161702	0.560728	NA	368929
	ebi-a-GCST90012111	Sex hormone-binding globulin levels	-0.00303289	0.00185386	0.102828	NA	370125
	ebi-a-GCST90012114	Total testosterone levels	-0.00215689	0.00273445	0.431622	NA	425097
	ebi-a-GCST90013405	Liver enzyme levels (alanine transaminase)	0.000524377	0.00296887	0.859977	NA	437267
	ebi-a-GCST90013422	Ultradistal forearm bone mineral density	-0.0114375	0.0116866	0.356398	NA	21907
	ebi-a-GCST90014266	Retinal nerve fibre layer (RNFL) thickness	0.0171561	0.0128205	0.196635	NA	31434
	ebi-a-GCST90014267	Ganglion cell inner plexiform layer (GCIPL) thickness	0.000556756	0.0105352	0.958405	NA	31434
	ebi-a-GCST90014288	DNA methylation GrimAge acceleration	-0.151934	0.107071	0.390813	NA	34467
	ebi-a-GCST90014289	DNA methylation Hannum age acceleration	-0.00282648	0.0227727	0.90721	NA	34449
	ebi-a-GCST90014290	Intrinsic epigenetic age acceleration	-0.00181242	0.00904992	0.843293	NA	34461
	ebi-a-GCST90014291	DNA methylation-estimated plasminogen activator inhibitor-1 levels	0.00778214	0.0384187	0.852437	NA	34448
	ebi-a-GCST90014292	DNA methylation PhenoAge acceleration	-0.000817413	0.0117301	0.946155	NA	34463
	ebi-a-GCST90016666	Liver volume	0.00048459	0.0142367	0.973681	NA	32860
	ebi-a-GCST90016667	Spleen volume	0.0297416	0.0113471	0.0142202	NA	32860
	ebi-a-GCST90016668	Lung volume	-0.0485987	0.0555736	0.42186	NA	32860
	ebi-a-GCST90016669	Pancreas volume	-0.0317281	0.0373989	0.416076	NA	31758
	ebi-a-GCST90016670	Kidney volume	-0.0643305	0.0289576	0.0680534	NA	32860
	ebi-a-GCST90016671	Visceral adipose tissue volume	0.0143022	0.0586478	0.82306	NA	32860
	ebi-a-GCST90016673	Percent liver fat	0.00262	0.0117054	0.829283	NA	32858
	ebi-a-GCST90016674	Liver iron content	-0.0134912	0.0199871	0.548045	NA	32858
	ebi-a-GCST90016675	Pancreas fat	0.0279909	0.0417347	0.571499	NA	25617
	ebi-a-GCST90020053	Frailty index	-0.0735089	0.0498282	0.168186	NA	175226
	hormone measurement, progesterone measurement PMID:26014426	Hormone measurement, progesterone measurement	-0.220393	0.120256	0.317986	Males and Females	2913
	ieu-a-1047	Putamen volume	-0.0908332	0.183281	0.70708	Males and Females	13145
	ieu-a-1239	Years of schooling	0.00238519	0.00366707	0.515936	Males and Females	766345
	ieu-a-1283	Alcohol consumption	-0.146849	0.0746331	0.187984	Males and Females	112176
	ieu-a-73	Waist-to-hip ratio	0.00669514	0.0141441	0.64007	Males and Females	212094
	ieu-a-999	Body fat	-0.00613412	0.0329964	0.857794	Males and Females	100705
	ieu-b-24	Age Of Smoking Initiation	0.0870613	0.0482486	0.145486	Males and Females	257349
	ieu-b-25	Cigarettes per Day	-0.0357541	0.012388	0.00946119	Males and Females	225752
	ieu-b-29	basophil cell count	0.00140114	0.00248804	0.574029	Males and Females	473992
	ieu-b-30	white blood cell count	0.00147297	0.00179021	0.411067	Males and Females	562241
	ieu-b-31	monocyte cell count	0.00175122	0.0012913	0.175718	Males and Females	521592
	ieu-b-32	lymphocyte cell count	-0.000646735	0.00175111	0.712058	Males and Females	521924
	ieu-b-33	eosinophil cell count	-0.00197491	0.00168684	0.242403	Males and Females	474227
	ieu-b-34	neutrophil cell count	0.00121176	0.00185812	0.5147	Males and Females	519287
	ieu-b-35	C-Reactive protein level	0.00016683	0.00372146	0.964422	Males and Females	204402
	ieu-b-38	systolic blood pressure	0.0027411	0.00194449	0.159371	Males and Females	679432
	ieu-b-39	diastolic blood pressure	0.00104994	0.00192416	0.58559	Males and Females	745357
	ieu-b-40	body mass index	0.00151641	0.00206551	0.463225	Males and Females	789125
	ieu-b-4879	telomere length	-0.0127321	0.00319436	0.000115907	Males and Females	472174
	ieu-b-73	Alcoholic drinks per week	0.00291424	0.00464864	0.535628	Males and Females	532042
	iron biomarker measurement, serum iron measurement PMID:25352340	Iron biomarker measurement, serum iron measurement	-0.000839788	0.0184225	0.971	Males and Females	48972
	low density lipoprotein cholesterol measurement PMID:24097068	Low density lipoprotein cholesterol measurement	0.00522816	0.00468738	0.271348	Males and Females	93982
	met-a-304	Tryptophan	0.0358517	0.0439945	0.427871	Males and Females	5592
	met-a-316	Uridine	-0.0633035	0.0359091	0.328491	Males and Females	7354
	met-a-355	Proline	-0.00269427	0.0145807	0.883675	Males and Females	7367
	met-a-356	Citrulline	-0.0969951	0.104151	0.450017	Males and Females	7325
	met-a-360	Gamma-glutamyltyrosine	-0.0127157	0.0704082	0.868193	Males and Females	7037
	met-a-362	Betaine	0.0292583	0.0232074	0.426902	Males and Females	7357
	met-a-373	X-03094	-0.0454328	0.0237739	0.151971	Males and Females	7356
	met-a-375	Kynurenine	-0.0338466	0.0137741	0.133289	Males and Females	7368
	met-a-379	Carnitine	0.00560814	0.00645064	0.39833	Males and Females	7349
	met-a-383	3-methyl-2-oxovalerate	-0.0554764	0.0474834	0.450677	Males and Females	7331
	met-a-396	X-18601	-0.0602727	0.0684536	0.540404	Males and Females	7226
	met-a-419	1,5-anhydroglucitol (1,5-AG)	-0.0138895	0.0238815	0.664641	Males and Females	7301
	met-a-427	2-hydroxyisobutyrate	0.022587	0.0353307	0.637879	Males and Females	6180
	met-a-444	X-10510	0.0380803	0.0190347	0.295094	Males and Females	7347
	met-a-464	Serine	-0.0353859	0.120859	0.818674	Males and Females	7349
	met-a-476	Butyrylcarnitine	-0.0312059	0.0108968	0.0643776	Males and Females	7349
	met-a-479	Propionylcarnitine	0.00481124	0.0493313	0.9312	Males and Females	7364
	met-a-485	X-02269	-0.000283226	0.057326	0.996855	Males and Females	7256
	met-a-500	3-dehydrocarnitine*	0.0634929	0.0438969	0.385097	Males and Females	7361
	met-a-501	Pyroglutamine*	-0.032996	0.0333827	0.427135	Males and Females	7354
	met-a-505	X-03056--N-[3-(2-Oxopyrrolidin-1-yl)propyl]acetamide	0.0950901	0.163116	0.663995	Males and Females	7363
	met-a-513	X-11440	-0.0276991	0.0133539	0.285988	Males and Females	7250
	met-a-517	X-11445--5-alpha-pregnan-3beta,20alpha-disulfate	0.0436785	0.0476003	0.455691	Males and Females	2537
	met-a-519	X-11469	0.021911	0.0900259	0.848011	Males and Females	7330
	met-a-524	X-11491	0.04226	0.02868	0.379589	Males and Females	6200
	met-a-531	X-11538	0.0315254	0.0170553	0.315705	Males and Females	7355
	met-a-536	X-11593--O-methylascorbate*	-0.00459266	0.0089677	0.635538	Males and Females	7344
	met-a-542	X-11792	-0.010353	0.0299276	0.787974	Males and Females	2391
	met-a-558	1-arachidonoylglycerophosphocholine*	0.00199338	0.0370315	0.965764	Males and Females	7063
	met-a-570	X-12063	0.0192525	0.00964823	0.116722	Males and Females	6797
	met-a-573	Isobutyrylcarnitine	-0.0233151	0.0227044	0.491552	Males and Females	7365
	met-a-578	Erythronate*	-0.0409073	0.0631418	0.634025	Males and Females	7307
	met-a-580	X-12092	-0.00829824	0.00762665	0.356169	Males and Females	7089
	met-a-596	X-12244--N-acetylcarnosine	0.0475985	0.0752796	0.641059	Males and Females	6279
	met-a-616	Alpha-hydroxyisovalerate	0.0166911	0.0229379	0.599532	Males and Females	7222
	met-a-629	X-12510--2-aminooctanoic acid	-0.00164887	0.0142556	0.926691	Males and Females	7132
	met-a-634	1-arachidonoylglycerophosphoinositol*	0.00954148	0.0541845	0.876438	Males and Females	7351
	met-a-636	X-12644	0.0375918	0.0561618	0.624486	Males and Females	7347
	met-a-652	Isovalerylcarnitine	-0.0729786	0.108377	0.622717	Males and Females	7344
	met-a-656	Bradykinin, des-arg(9)	-0.0127865	0.0239102	0.687371	Males and Females	4452
	met-a-661	X-12798	0.0140247	0.0156583	0.534999	Males and Females	7119
	met-a-667	X-12850	0.0507612	0.0298262	0.338196	Males and Females	1212
	met-a-682	1-arachidonoylglycerophosphoethanolamine*	-0.0305583	0.0568193	0.685867	Males and Females	7350
	met-a-683	X-13429	0.0396192	0.0254602	0.363619	Males and Females	5953
	met-a-699	Glutaroyl carnitine	-0.0388335	0.0245313	0.164506	Males and Females	7256
	met-a-709	Tetradecanedioate	0.0404322	0.0336069	0.441478	Males and Females	5629
	met-a-711	Hexadecanedioate	0.0136008	0.0449815	0.813073	Males and Females	6447
	met-a-742	Succinylcarnitine	-0.00135516	0.0118928	0.916477	Males and Females	6552
	met-a-746	5alpha-androstan-3beta,17beta-diol disulfate	-0.0311354	0.0207773	0.374623	Males and Females	6934
	met-c-840	Alanine	0.0126026	0.025859	0.651509	Males and Females	22569
	met-c-842	Apolipoprotein A-I	-0.0164424	0.0258255	0.544587	Males and Females	18400
	met-c-852	22:6, docosahexaenoic acid	-0.0347482	0.046862	0.512161	Males and Females	13498
	met-c-855	Omega-3 fatty acids	-0.0256122	0.023712	0.359175	Males and Females	13544
	met-c-856	Omega-6 fatty acids	0.0187026	0.0123936	0.165564	Males and Females	13502
	met-c-857	Omega-7, omega-9 and saturated fatty acids	-0.0237989	0.0220415	0.329569	Males and Females	13506
	met-c-858	Free cholesterol	0.0144431	0.0109729	0.224547	Males and Females	13497
	met-c-860	Glutamine	0.011322	0.014081	0.480175	Males and Females	24167
	met-c-862	Glycoproteins	0.00303835	0.0135067	0.829482	Males and Females	18726
	met-c-863	Glycoprotein acetyls	0.0115709	0.023778	0.651987	Males and Females	19270
	met-c-893	18:2, linoleic acid (LA)	0.0107671	0.0119896	0.385499	Males and Females	13523
	met-c-897	Leucine	-0.0291697	0.0516991	0.672971	Males and Females	22500
	met-c-916	Mono-unsaturated fatty acids	0.00127119	0.0267616	0.963953	Males and Females	13535
	met-c-917	Other polyunsaturated fatty acids than 18:2	-0.00746116	0.00732326	0.338102	Males and Females	13549
	met-c-918	Phosphatidylcholine and other cholines	-0.00681878	0.0289672	0.825461	Males and Females	13539
	met-c-933	Serum total cholesterol	0.00997037	0.00682939	0.162545	Males and Females	21488
	met-c-935	Sphingomyelins	0.0236899	0.0134059	0.137455	Males and Females	13471
	met-c-937	Total phosphoglycerides	-0.0209298	0.0185412	0.296167	Males and Females	13514
	met-c-940	Valine	-0.055009	0.0462479	0.319827	Males and Females	24898
	moderate_to_vigourous_PA	moderate_to_vigourous_PA	-0.0321731	0.0263964	0.347155	Males and Females	592552
	prot-a-10	Histo-blood group ABO system transferase	-0.0440843	0.0169927	0.234219	Males and Females	3301
	prot-a-1005	Coagulation factor Xa	0.0169898	0.0237361	0.52581	Males and Females	3301
	prot-a-1006	Coagulation Factor X	-0.00203791	0.0285	0.954555	Males and Females	3301
	prot-a-1045	Pseudokinase FAM20A	-0.0118618	0.0363407	0.77511	Males and Females	3301
	prot-a-1046	Glycosaminoglycan xylosylkinase	0.0435758	0.0319807	0.403059	Males and Females	3301
	prot-a-1050	Protein FAM3B	-0.0533648	0.0209949	0.12615	Males and Females	3301
	prot-a-1051	Protein FAM3D	-0.0149107	0.0568723	0.836766	Males and Females	3301
	prot-a-1075	Low affinity immunoglobulin gamma Fc region receptor II-b	-0.211045	0.158334	0.409764	Males and Females	3301
	prot-a-1076	Low affinity immunoglobulin gamma Fc region receptor III-B	-0.025346	0.0278507	0.529952	Males and Females	3301
	prot-a-1097	Fibroblast growth factor 7	0.0488505	0.0384738	0.424704	Males and Females	3301
	prot-a-1115	Inactive peptidyl-prolyl cis-trans isomerase FKBP6	-0.012814	0.0245523	0.693773	Males and Females	3301
	prot-a-112	AP-4 complex subunit mu-1	-0.0186075	0.0210237	0.426115	Males and Females	3301
	prot-a-1126	Receptor-type tyrosine-protein kinase FLT3	-0.0151677	0.039455	0.766353	Males and Females	3301
	prot-a-1129	Vascular endothelial growth factor receptor 3	0.0297989	0.127677	0.85403	Males and Females	3301
	prot-a-1148	Ferritin	-0.0144036	0.0357425	0.756127	Males and Females	3301
	prot-a-1153	Alpha-(1,3)-fucosyltransferase 5	-0.0330774	0.0334307	0.503382	Males and Females	3301
	prot-a-1154	Alpha-(1,6)-fucosyltransferase	-0.0208365	0.0122516	0.338388	Males and Females	3301
	prot-a-1166	Galanin peptides	-0.0235266	0.0355348	0.627695	Males and Females	3301
	prot-a-1170	Polypeptide N-acetylgalactosaminyltransferase 1	-0.143547	0.0499881	0.213332	Males and Females	3301
	prot-a-1174	Galanin-like peptide	-0.0104721	0.026663	0.761746	Males and Females	3301
	prot-a-1178	Guanylate-binding protein 6	0.0195894	0.0219863	0.536662	Males and Females	3301
	prot-a-1194	Growth/differentiation factor 11/8	0.36024	0.286428	0.335454	Males and Females	3301
	prot-a-1204	GDNF family receptor alpha-like	-0.0351063	0.0302178	0.452447	Males and Females	3301
	prot-a-1223	Glycolipid transfer protein domain-containing protein 2	0.0246271	0.036925	0.625541	Males and Females	3301
	prot-a-1228	Granulysin	0.0462194	0.0326729	0.391742	Males and Females	3301
	prot-a-1250	Glycerol-3-phosphate dehydrogenase 1-like protein	0.0160715	0.0323416	0.706399	Males and Females	3301
	prot-a-1272	Growth factor receptor-bound protein 7	0.0413988	0.0568518	0.599315	Males and Females	3301
	prot-a-1277	Granulins	0.0877901	0.113887	0.581923	Males and Females	3301
	prot-a-1288	Glutathione S-transferase omega-1	0.0468317	0.0845061	0.67784	Males and Females	3301
	prot-a-1298	Granzyme B	-0.0196591	0.0488729	0.756528	Males and Females	3301
	prot-a-1305	GDH/6PGL endoplasmic bifunctional protein	0.00483698	0.0183995	0.809659	Males and Females	3301
	prot-a-1306	3-hydroxyanthranilate 3,4-dioxygenase	0.0263618	0.0162966	0.247144	Males and Females	3301
	prot-a-1313	Heparin-binding EGF-like growth factor	-0.139121	0.0596773	0.257971	Males and Females	3301
	prot-a-1317	Hemoglobin subunit zeta	-0.0143914	0.0163178	0.539882	Males and Females	3301
	prot-a-1332	Hemojuvelin	-0.0188204	0.0581191	0.800631	Males and Females	3301
	prot-a-1360	Hepatocyte nuclear factor 4-alpha	0.0379531	0.0344942	0.385944	Males and Females	3301
	prot-a-1369	Haptoglobin	-0.0614865	0.0259634	0.254361	Males and Females	3301
	prot-a-1389	Oxidoreductase HTATIP2	-0.0134881	0.02104	0.637082	Males and Females	3301
	prot-a-1397	Intercellular adhesion molecule 1	0.036097	0.0179774	0.294164	Males and Females	3301
	prot-a-1401	Intercellular adhesion molecule 5	0.075173	0.0567919	0.411893	Males and Females	3301
	prot-a-1403	Inducible T-cell costimulator	0.0380045	0.0506159	0.589992	Males and Females	3301
	prot-a-1411	Alpha-L-iduronidase	0.0244726	0.0303636	0.56813	Males and Females	3301
	prot-a-1442	Immunoglobulin superfamily DCC subclass member 4	0.0576967	0.134054	0.741256	Males and Females	3301
	prot-a-1443	Insulin-like growth factor I	0.0209686	0.0191378	0.470958	Males and Females	3301
	prot-a-1445	Cation-independent mannose-6-phosphate receptor	-0.00433035	0.0178428	0.823888	Males and Females	3301
	prot-a-1453	Insulin growth factor-like family member 3	0.0125226	0.0253097	0.7075	Males and Females	3301
	prot-a-1458	Immunoglobulin lambda-like polypeptide 1	-0.0128291	0.020107	0.558143	Males and Females	3301
	prot-a-149	Rho GTPase-activating protein 30	-0.0163445	0.0454092	0.742741	Males and Females	3301
	prot-a-1502	Interleukin-1 receptor-like 1	0.00421915	0.0108147	0.734068	Males and Females	3301
	prot-a-1526	Interleukin-36 alpha	0.0259292	0.0210126	0.433563	Males and Females	3301
	prot-a-1542	Interleukin-6 receptor subunit beta	-0.0101908	0.0331189	0.787396	Males and Females	3301
	prot-a-1576	Immunoglobulin superfamily containing leucine-rich repeat protein 2	0.0623797	0.0312192	0.295407	Males and Females	3301
	prot-a-1582	Integrin alpha-5	-0.00357872	0.0450019	0.943857	Males and Females	3301
	prot-a-1586	Inter-alpha-trypsin inhibitor heavy chain H1	-0.021977	0.0244913	0.534413	Males and Females	3301
	prot-a-1598	Tyrosine-protein kinase JAK2	-0.00733078	0.0285377	0.813881	Males and Females	3301
	prot-a-1622	Vascular endothelial growth factor receptor 2	-0.0176691	0.0344508	0.659068	Males and Females	3301
	prot-a-1639	DNA/RNA-binding protein KIN17	-0.0422291	0.0424487	0.501651	Males and Females	3301
	prot-a-1645	Killer cell immunoglobulin-like receptor 2DS2	0.0424331	0.0407079	0.486792	Males and Females	3301
	prot-a-1657	Kallikrein-12	0.0229659	0.0235696	0.508258	Males and Females	3301
	prot-a-1665	Kallikrein-6	0.00940502	0.0272237	0.788238	Males and Females	3301
	prot-a-1695	Laminin	0.0103711	0.0412541	0.824981	Males and Females	3301
	prot-a-1707	Epididymal-specific lipocalin-10	0.0211542	0.059092	0.781147	Males and Females	3301
	prot-a-1738	Leukocyte immunoglobulin-like receptor subfamily A member 4	0.0839501	0.0536186	0.361847	Males and Females	3301
	prot-a-1741	Leukocyte immunoglobulin-like receptor subfamily A member 6	0.0193421	0.0302299	0.637639	Males and Females	3301
	prot-a-1746	Leukocyte immunoglobulin-like receptor subfamily B member 4	-0.0417995	0.0388302	0.476566	Males and Females	3301
	prot-a-1753	Lipase member N	-0.00017192	0.0313456	0.996122	Males and Females	3301
	prot-a-1791	Leucine-rich repeat serine/threonine-protein kinase 2	-0.0116611	0.0368311	0.781532	Males and Females	3301
	prot-a-181	Activating signal cointegrator 1 complex subunit 1	-0.101867	0.046334	0.27176	Males and Females	3301
	prot-a-1823	Cation-dependent mannose-6-phosphate receptor	0.0166166	0.025778	0.635489	Males and Females	3301
	prot-a-1833	Mannosyl-oligosaccharide 1,2-alpha-mannosidase IB	-0.069774	0.0575809	0.439235	Males and Females	3301
	prot-a-1835	Epididymis-specific alpha-mannosidase	-0.0992101	0.0549502	0.322011	Males and Females	3301
	prot-a-1842	Dual specificity mitogen-activated protein kinase kinase 4	-0.00879969	0.0186828	0.71977	Males and Females	3301
	prot-a-1854	MAP kinase-activated protein kinase 5	0.102212	0.0625621	0.349666	Males and Females	3301
	prot-a-1863	Mannose-binding protein C	-0.0315109	0.0131519	0.138829	Males and Females	3301
	prot-a-1879	Protein MENT	0.0140238	0.0224762	0.64487	Males and Females	3301
	prot-a-1885	Microfibrillar-associated protein 2	-0.0580475	0.050209	0.453985	Males and Females	3301
	prot-a-19	Lysosomal acid phosphatase	-0.0300801	0.02044	0.379965	Males and Females	3301
	prot-a-1902	MICOS complex subunit MIC10	-0.00691377	0.0211796	0.799128	Males and Females	3301
	prot-a-1906	Promotilin	0.0223273	0.0178596	0.429515	Males and Females	3301
	prot-a-1911	Stromelysin-2	0.0119045	0.024865	0.715739	Males and Females	3301
	prot-a-1917	Matrix metalloproteinase-17	-0.0182656	0.0365333	0.704847	Males and Females	3301
	prot-a-1920	Neutrophil collagenase	-0.0196207	0.0155368	0.295872	Males and Females	3301
	prot-a-1921	Matrix metalloproteinase-9	0.0207904	0.0167747	0.432202	Males and Females	3301
	prot-a-1930	Myeloperoxidase	-0.0441984	0.0185659	0.25317	Males and Females	3301
	prot-a-1938	C-type mannose receptor 2	0.137033	0.146995	0.52232	Males and Females	3301
	prot-a-1950	Prostate-associated microseminoprotein	0.0222504	0.186806	0.924528	Males and Females	3301
	prot-a-1991	N-acetylated-alpha-linked acidic dipeptidase 2	0.026773	0.0451561	0.659292	Males and Females	3301
	prot-a-2008	Neural cell adhesion molecule 2	0.0051573	0.025446	0.872697	Males and Females	3301
	prot-a-2009	Neutrophil cytosol factor 2	-0.00582992	0.0889613	0.95834	Males and Females	3301
	prot-a-201	Sarcoplasmic/endoplasmic reticulum calcium ATPase 3	-0.0133797	0.0321955	0.74926	Males and Females	3301
	prot-a-2030	Protein kinase C-binding protein NELL1	-0.0121506	0.0138499	0.54155	Males and Females	3301
	prot-a-2039	Neurofascin	0.0199577	0.126867	0.900666	Males and Females	3301
	prot-a-205	Aurora kinase B	0.0125131	0.0228421	0.680953	Males and Females	3301
	prot-a-2061	Normal mucosa of esophagus-specific gene 1 protein	-0.0121866	0.0383524	0.804135	Males and Females	3301
	prot-a-2064	Noggin	-0.00814314	0.0188423	0.740304	Males and Females	3301
	prot-a-2071	Epididymal secretory protein E1	-0.020643	0.0448014	0.725126	Males and Females	3301
	prot-a-2073	Pro-FMRFamide-related neuropeptide FF	0.0463386	0.0680899	0.619586	Males and Females	3301
	prot-a-208	Zinc-alpha-2-glycoprotein	0.00129062	0.021988	0.958531	Males and Females	3301
	prot-a-2082	Neuropeptide W	0.0219446	0.0213284	0.490936	Males and Females	3301
	prot-a-2087	Oxysterols receptor LXR-beta	0.0287038	0.0223234	0.420809	Males and Females	3301
	prot-a-2101	Neurensin-1	-0.00205465	0.0677388	0.980696	Males and Females	3301
	prot-a-2129	ADP-ribose pyrophosphatase, mitochondrial	0.0374065	0.0320981	0.451473	Males and Females	3301
	prot-a-2139	Odorant-binding protein 2b	-0.019485	0.0235342	0.559746	Males and Females	3301
	prot-a-216	Beta-1,4-galactosyltransferase 1	0.0136797	0.0367879	0.734715	Males and Females	3301
	prot-a-2166	Platelet-activating factor acetylhydrolase IB subunit beta	0.0506692	0.160403	0.805215	Males and Females	3301
	prot-a-2172	Peptidyl-glycine alpha-amidating monooxygenase	0.00187489	0.021924	0.935959	Males and Females	3301
	prot-a-2194	Protocadherin-10	0.0149254	0.0153644	0.433805	Males and Females	3301
	prot-a-2205	Protocadherin beta-4	0.0218349	0.0308756	0.608139	Males and Females	3301
	prot-a-2231	Platelet-derived growth factor receptor-like protein	0.0447547	0.0174842	0.2371	Males and Females	3301
	prot-a-2243	Platelet endothelial aggregation receptor 1	-0.0903157	0.0391478	0.260384	Males and Females	3301
	prot-a-2245	Platelet endothelial cell adhesion molecule	-0.00190495	0.0352289	0.965609	Males and Females	3301
	prot-a-2255	Phosphoglycerate kinase 1	0.191205	0.0898628	0.279696	Males and Females	3301
	prot-a-2301	Angiostatin	0.00282903	0.0194765	0.908171	Males and Females	3301
	prot-a-2308	Plexin-B2	0.00709715	0.0194146	0.776886	Males and Females	3301
	prot-a-2309	Plexin-C1	0.0352467	0.0371167	0.412364	Males and Females	3301
	prot-a-2324	DNA-directed RNA polymerases I and III subunit RPAC1	0.00200052	0.066832	0.980949	Males and Females	3301
	prot-a-2333	Periostin	0.0525303	0.042374	0.43213	Males and Females	3301
	prot-a-2337	Neutrophil-activating peptide 2	0.00998568	0.0685834	0.907956	Males and Females	3301
	prot-a-2351	Palmitoyl-protein thioesterase 1	0.0229418	0.0186153	0.433958	Males and Females	3301
	prot-a-2371	Protein kinase C iota type	-0.000710264	0.0254976	0.982271	Males and Females	3301
	prot-a-2392	Trypsin-2	0.0756873	0.0407119	0.314174	Males and Females	3301
	prot-a-2397	Proactivator polypeptide-like 1	0.0235889	0.0175956	0.408003	Males and Females	3301
	prot-a-2398	PH and SEC7 domain-containing protein 1	0.0720401	0.035019	0.288051	Males and Females	3301
	prot-a-2399	PH and SEC7 domain-containing protein 2	-0.0134125	0.0286944	0.686177	Males and Females	3301
	prot-a-2427	Prostaglandin F2 receptor negative regulator	-0.0214688	0.0181881	0.447455	Males and Females	3301
	prot-a-2432	Parathyroid hormone-related protein	0.0294435	0.0511946	0.623283	Males and Females	3301
	prot-a-2440	Tyrosine-protein phosphatase non-receptor type 4	-0.0235653	0.0792204	0.815934	Males and Females	3301
	prot-a-246	Osteocalcin	-0.0914239	0.0556546	0.348123	Males and Females	3301
	prot-a-2464	Dihydropteridine reductase	-0.00434941	0.0154766	0.805093	Males and Females	3301
	prot-a-2470	Sulfhydryl oxidase 2	-0.0169853	0.0186711	0.530077	Males and Females	3301
	prot-a-2486	DNA repair protein RAD51 homolog 4	0.0202466	0.0166458	0.43806	Males and Females	3301
	prot-a-2524	Resistin	0.00151124	0.0552773	0.9826	Males and Females	3301
	prot-a-2538	Regulator of G-protein signaling 8	0.00843697	0.0172268	0.710071	Males and Females	3301
	prot-a-2557	Ribonuclease K6	0.00193805	0.0155965	0.921296	Males and Females	3301
	prot-a-2561	RING finger protein 122	-0.050954	0.0677359	0.589421	Males and Females	3301
	prot-a-2575	rRNA methyltransferase 3, mitochondrial	0.0267146	0.0168046	0.357462	Males and Females	3301
	prot-a-2609	Reticulon-4 receptor	-0.0143307	0.0239074	0.656228	Males and Females	3301
	prot-a-2663	Secreted and transmembrane protein 1	0.0888818	0.0387462	0.261709	Males and Females	3301
	prot-a-2666	L-Selectin	-0.0539535	0.0241655	0.268082	Males and Females	3301
	prot-a-2667	P-selectin	-0.0130366	0.0251703	0.640277	Males and Females	3301
	prot-a-2681	Semenogelin-1	-0.00909434	0.0422726	0.865097	Males and Females	3301
	prot-a-2685	Septin-10	0.00873222	0.0168727	0.695965	Males and Females	3301
	prot-a-2690	Serpin A12	0.0403774	0.0419506	0.512164	Males and Females	3301
	prot-a-2729	Sialic acid-binding Ig-like lectin 7	-0.0260214	0.0192274	0.405122	Males and Females	3301
	prot-a-2731	Sialic acid-binding Ig-like lectin 9	0.0256103	0.0356143	0.603112	Males and Females	3301
	prot-a-2733	Signal-regulatory protein beta-1	-0.000188829	0.0124807	0.989302	Males and Females	3301
	prot-a-2736	NAD-dependent protein deacetylase sirtuin-2	-0.019605	0.0301489	0.632946	Males and Females	3301
	prot-a-2739	Ski-like protein	-0.08924	0.0356079	0.241696	Males and Females	3301
	prot-a-2744	SLAM family member 7	0.0281491	0.0279517	0.497759	Males and Females	3301
	prot-a-2747	Urea transporter 2	0.0109195	0.0216826	0.702999	Males and Females	3301
	prot-a-2748	Solute carrier family 22 member 16	-0.0133929	0.0235149	0.670405	Males and Females	3301
	prot-a-2795	Sorting nexin-7	-0.0220737	0.0438267	0.664502	Males and Females	3301
	prot-a-2797	Suppressor of cytokine signaling 3	-0.00269822	0.0428195	0.959937	Males and Females	3301
	prot-a-28	Disintegrin and metalloproteinase domain-containing protein 23	0.0846268	0.0621738	0.266692	Males and Females	3301
	prot-a-2815	Maspardin	0.00272704	0.016313	0.894551	Males and Females	3301
	prot-a-2818	Serine protease inhibitor Kazal-type 2	0.025242	0.0177336	0.389885	Males and Females	3301
	prot-a-2820	Serine protease inhibitor Kazal-type 6	-0.00355481	0.0138248	0.839775	Males and Females	3301
	prot-a-2824	Kunitz-type protease inhibitor 2	0.0276837	0.0226275	0.436234	Males and Females	3301
	prot-a-2828	Testican-3	-0.0274915	0.0169491	0.351718	Males and Females	3301
	prot-a-2852	Alpha-N-acetylgalactosaminide alpha-2,6-sialyltransferase 1	0.0143595	0.0183206	0.515249	Males and Females	3301
	prot-a-2868	Signal transducer and activator of transcription 1-alpha/beta	-0.00119002	0.0172351	0.956113	Males and Females	3301
	prot-a-2875	Stromal interaction molecule 1	-0.0692663	0.0458264	0.372094	Males and Females	3301
	prot-a-2877	Serine/threonine-protein kinase 16	-0.015237	0.0648238	0.853029	Males and Females	3301
	prot-a-2891	Extracellular sulfatase Sulf-2	-0.0543031	0.055647	0.432058	Males and Females	3301
	prot-a-2892	Estrogen sulfotransferase	0.00528315	0.0195298	0.831809	Males and Females	3301
	prot-a-2907	Sushi, von Willebrand factor type A, EGF and pentraxin domain-containing protein 1	0.0157083	0.020779	0.587908	Males and Females	3301
	prot-a-2908	Switch-associated protein 70	-0.0192682	0.0167668	0.455879	Males and Females	3301
	prot-a-2920	Protachykinin-1	0.0240198	0.0255815	0.446873	Males and Females	3301
	prot-a-2926	Tapasin	0.0326266	0.0808023	0.755689	Males and Females	3301
	prot-a-2939	Holo-Transcobalamin-2	0.0551542	0.0388263	0.250548	Males and Females	3301
	prot-a-2944	Angiopoietin-1 receptor, soluble	0.0719583	0.0235565	0.201406	Males and Females	3301
	prot-a-2948	Testis-expressed sequence 29 protein	-0.0191038	0.0234935	0.501537	Males and Females	3301
	prot-a-2951	Trefoil factor 1	-0.0121152	0.0339656	0.755442	Males and Females	3301
	prot-a-2959	Transferrin receptor protein 1	-0.0587083	0.0549619	0.397294	Males and Females	3301
	prot-a-2978	Tyrosine-protein kinase receptor Tie-1, soluble	-0.0143358	0.0250568	0.62497	Males and Females	3301
	prot-a-2991	Toll-like receptor 4:Lymphocyte antigen 96 complex	0.0169563	0.0264524	0.587165	Males and Females	3301
	prot-a-3009	Transmembrane protein 2	0.0717047	0.0737872	0.509112	Males and Females	3301
	prot-a-3016	Transmembrane protein 87B	0.0180555	0.0206768	0.47462	Males and Females	3301
	prot-a-303	Complement C1q tumor necrosis factor-related protein 1	0.0119451	0.028801	0.718583	Males and Females	3301
	prot-a-3048	Tumor necrosis factor receptor superfamily member 1B	0.0918215	0.136511	0.623044	Males and Females	3301
	prot-a-305	Complement C1q tumor necrosis factor-related protein 5	-0.0389509	0.095063	0.752436	Males and Females	3301
	prot-a-3076	Torsin-1A-interacting protein 1	-0.0104564	0.0199613	0.652655	Males and Females	3301
	prot-a-3093	Protein-tyrosine sulfotransferase 2	0.0425852	0.0709492	0.655855	Males and Females	3301
	prot-a-310	Augurin	0.00304189	0.0245781	0.921608	Males and Females	3301
	prot-a-3123	Thioredoxin domain-containing protein 12	-0.0652917	0.0395918	0.174468	Males and Females	3301
	prot-a-3124	Thioredoxin domain-containing protein 5	-0.0363097	0.0492738	0.537905	Males and Females	3301
	prot-a-3193	Vascular cell adhesion protein 1	-0.000165964	0.0754469	0.9986	Males and Females	3301
	prot-a-3197	Vascular endothelial growth factor A, isoform 121	-0.00180111	0.0211027	0.945796	Males and Females	3301
	prot-a-3203	Vacuolar protein sorting-associated protein 29	0.00775651	0.0274993	0.82498	Males and Females	3301
	prot-a-3205	Vacuolar protein sorting-associated protein 4B	0.0049717	0.0294155	0.893408	Males and Females	3301
	prot-a-322	Complement component C8	0.029958	0.0377679	0.57309	Males and Females	3301
	prot-a-3267	Zinc finger protein 276	-0.0272213	0.0849917	0.802674	Males and Females	3301
	prot-a-346	Calcium/calmodulin-dependent protein kinase type 1	0.0470128	0.0709024	0.627256	Males and Females	3301
	prot-a-347	Calcium/calmodulin-dependent protein kinase type 1D	0.0214821	0.0268211	0.570082	Males and Females	3301
	prot-a-354	Calpain-2 catalytic subunit	-0.0154834	0.0204019	0.586717	Males and Females	3301
	prot-a-366	Calpastatin	-0.00949735	0.0117682	0.504365	Males and Females	3301
	prot-a-37	A disintegrin and metalloproteinase with thrombospondin motifs 6	-0.0190788	0.0323973	0.661179	Males and Females	3301
	prot-a-372	Cerebellin-4	0.0312186	0.132848	0.853063	Males and Females	3301
	prot-a-373	Carbonyl reductase [NADPH] 1	0.00650445	0.0185642	0.785453	Males and Females	3301
	prot-a-381	Coiled-coil domain-containing protein 134	-0.180715	0.0592996	0.201852	Males and Females	3301
	prot-a-387	Eotaxin	0.0406004	0.0243352	0.343753	Males and Females	3301
	prot-a-394	C-C motif chemokine 17	-0.00834858	0.0159599	0.637084	Males and Females	3301
	prot-a-398	C-C motif chemokine 22	0.0741695	0.0470711	0.360011	Males and Females	3301
	prot-a-403	C-C motif chemokine 25	-0.00272242	0.0217427	0.908276	Males and Females	3301
	prot-a-412	Cerebral cavernous malformations 2 protein	0.00558023	0.025472	0.862703	Males and Females	3301
	prot-a-420	CD177 antigen	0.00435779	0.017872	0.830091	Males and Females	3301
	prot-a-44	Adhesion G protein-coupled receptor F5	-0.0196338	0.0180776	0.356915	Males and Females	3301
	prot-a-444	ADP-ribosyl cyclase/cyclic ADP-ribose hydrolase 1	0.014969	0.0438819	0.790716	Males and Females	3301
	prot-a-445	T-cell surface glycoprotein CD3 epsilon chain	-0.0431487	0.0237204	0.166478	Males and Females	3301
	prot-a-456	CD63 antigen	0.0922575	0.0448765	0.288217	Males and Females	3301
	prot-a-467	T-cell surface glycoprotein CD8 beta chain	0.0189761	0.0234836	0.567331	Males and Females	3301
	prot-a-486	Cadherin-7	-0.0175919	0.0237729	0.59443	Males and Females	3301
	prot-a-500	Corneodesmosin	0.0516454	0.0315716	0.243512	Males and Females	3301
	prot-a-518	Complement factor B	0.0150375	0.0224037	0.571228	Males and Females	3301
	prot-a-532	Cell growth regulator with EF hand domain protein 1	-0.00948166	0.0213561	0.733998	Males and Females	3301
	prot-a-54	Advanced glycosylation end product-specific receptor, soluble	0.125262	0.0857035	0.281346	Males and Females	3301
	prot-a-543	Chitotriosidase-1	0.00475028	0.0114118	0.748888	Males and Females	3301
	prot-a-550	Carbohydrate sulfotransferase 11	-0.0394649	0.0386861	0.493656	Males and Females	3301
	prot-a-564	Cytoskeleton-associated protein 2	-0.012166	0.0341012	0.744888	Males and Females	3301
	prot-a-566	Creatine kinase M-type	0.0146276	0.0291896	0.70426	Males and Females	3301
	prot-a-586	Dual specificity protein kinase CLK2	0.0280427	0.0231214	0.438954	Males and Females	3301
	prot-a-592	Colipase	0.00558616	0.0854967	0.958464	Males and Females	3301
	prot-a-607	Contactin-2	-0.0820371	0.0626587	0.415245	Males and Females	3301
	prot-a-608	Contactin-4	-0.0772648	0.0454607	0.338573	Males and Females	3301
	prot-a-612	Cytochrome c oxidase assembly factor 3 homolog, mitochondrial	0.0126099	0.0181311	0.613132	Males and Females	3301
	prot-a-613	Cochlin	0.00420386	0.0308469	0.913772	Males and Females	3301
	prot-a-655	CREB-binding protein	0.0315813	0.0212417	0.376943	Males and Females	3301
	prot-a-656	Protein CREG1	-0.0782896	0.0505594	0.365048	Males and Females	3301
	prot-a-657	Cysteine-rich with EGF-like domain protein 1	-0.0747739	0.0516949	0.284971	Males and Females	3301
	prot-a-663	Cysteine-rich secretory protein LCCL domain-containing 2	0.00813719	0.014681	0.677798	Males and Females	3301
	prot-a-690	CUB and sushi domain-containing protein 1	-0.0806162	0.0784831	0.491465	Males and Females	3301
	prot-a-705	Cystatin-F	-0.0164728	0.0160346	0.49142	Males and Females	3301
	prot-a-710	Cardiotrophin-1	-0.023496	0.177706	0.916313	Males and Females	3301
	prot-a-717	Lysosomal protective protein	-0.0404774	0.0357551	0.375069	Males and Females	3301
	prot-a-722	Cathepsin F	-0.0255946	0.0327766	0.577939	Males and Females	3301
	prot-a-745	C-X-C motif chemokine 16	0.00710779	0.0392572	0.87301	Males and Females	3301
	prot-a-760	Cytohesin-4	-0.0200201	0.113118	0.888483	Males and Females	3301
	prot-a-766	Discoidin, CUB and LCCL domain-containing protein 2	-0.0749857	0.105075	0.605409	Males and Females	3301
	prot-a-774	DCN1-like protein 5	0.0187044	0.0314146	0.658114	Males and Females	3301
	prot-a-804	Beta-defensin 1	0.0525864	0.0183571	0.213814	Males and Females	3301
	prot-a-821	Dickkopf-related protein 1	-0.01696	0.0366214	0.723893	Males and Females	3301
	prot-a-823	Dickkopf-related protein 4	0.00978213	0.0214335	0.692877	Males and Females	3301
	prot-a-83	Amelogenin, X isoform	0.114212	0.0721489	0.358679	Males and Females	3301
	prot-a-836	DnaJ homolog subfamily B member 11	-0.00121051	0.0298509	0.974198	Males and Females	3301
	prot-a-842	DnaJ homolog subfamily B member 9	0.0635788	0.039926	0.252295	Males and Females	3301
	prot-a-857	Dipeptidase 2	0.214783	0.146723	0.381531	Males and Females	3301
	prot-a-873	Dual specificity protein phosphatase 13 isoform A	-0.0573923	0.159736	0.78041	Males and Females	3301
	prot-a-888	Tumor necrosis factor receptor superfamily member EDAR	0.0108953	0.0112154	0.433792	Males and Females	3301
	prot-a-89	Alpha-amylase 1	-0.00533595	0.113176	0.96668	Males and Females	3301
	prot-a-892	Endothelin-2	0.03086	0.0235118	0.414481	Males and Females	3301
	prot-a-932	RNA polymerase II elongation factor ELL	-0.0398575	0.0249279	0.355811	Males and Females	3301
	prot-a-953	Ectonucleoside triphosphate diphosphohydrolase 5	0.00248683	0.0155692	0.887769	Males and Females	3301
	prot-a-970	Epiphycan	0.00375155	0.0416392	0.942797	Males and Females	3301
	prot-a-972	Endoplasmic reticulum aminopeptidase 2	0.0585724	0.0345214	0.339047	Males and Females	3301
	prot-a-977	Epiregulin	0.0366435	0.0527427	0.613444	Males and Females	3301
	prot-a-982	ERO1-like protein alpha	0.0212609	0.0229378	0.524142	Males and Females	3301
	prot-a-989	S-formylglutathione hydrolase	0.0178867	0.0249549	0.604095	Males and Females	3301
	prot-a-99	Angiopoietin-related protein 4	-0.104773	0.0506661	0.28675	Males and Females	3301
	prot-a-994	Protein C-ets-2	0.0392712	0.0322676	0.437873	Males and Females	3301
	prot-b-11	C-X-C motif chemokine ligand 8	0.0196355	0.0285912	0.511643	Males and Females	3394
	prot-b-25	matrix metallopeptidase 3	-0.00493527	0.0129495	0.739792	Males and Females	3394
	prot-b-38	interleukin 1 receptor like 1	0.0228043	0.0531155	0.741828	Males and Females	3394
	prot-b-40	nerve growth factor	-0.00507225	0.0180861	0.79736	Males and Females	3394
	prot-b-48	matrix metallopeptidase 10	0.0335276	0.0163983	0.17757	Males and Females	3394
	prot-b-50	C-C motif chemokine ligand 4	0.0384168	0.113032	0.791425	Males and Females	3394
	prot-b-6	galectin 3	0.0116678	0.0103114	0.3401	Males and Females	3394
	prot-b-66	placental growth factor	-0.00552744	0.0208199	0.807832	Males and Females	3394
	prot-b-71	fatty acid binding protein 4	0.0284872	0.0825629	0.788485	Males and Females	3394
	prot-b-83	TNF receptor superfamily member 11b	-0.00820475	0.009441	0.410131	Males and Females	3394
	serum IgE measurement PMID:22075330	Serum IgE measurement	-0.15548	0.139168	0.464793	Males and Females	14628
	total cholesterol measurement PMID:24097068	Total cholesterol measurement	0.000914745	0.00272714	0.738496	Males and Females	93982
	triglyceride measurement PMID:24097068	Triglyceride measurement	-0.000359961	0.00360896	0.921214	Males and Females	93982
	ukb-a-333	Creatinine (enzymatic) in urine	-0.0215826	0.0249952	0.399239	Males and Females	327525
	ukb-a-334	Potassium in urine	-0.0205368	0.0493274	0.691647	Males and Females	326816
	ukb-a-335	Sodium in urine	0.00697617	0.0158088	0.662655	Males and Females	326831
	ukb-a-500	Heel bone mineral density (BMD) T-score automated	-0.000195218	0.0020215	0.923154	Males and Females	194398
	ukb-b-10011	Townsend deprivation index at recruitment	-0.0175326	0.0290853	0.55628	Males and Females	462464
	ukb-b-1061	Age high blood pressure diagnosed	0.00832567	0.0256697	0.753093	Males and Females	111148
	ukb-b-10817	Particulate matter air pollution (pm2.5); 2010	-0.0201031	0.0135569	0.198215	Males and Females	423796
	ukb-b-10831	Pack years of smoking	-0.0840397	0.0251208	0.015507	Males and Females	142387
	ukb-b-11141	Forced expiratory volume in 1-second (FEV1), Best measure	0.00198842	0.00425789	0.641002	Males and Females	345665
	ukb-b-11312	Particulate matter air pollution (pm2.5) absorbance; 2010	-0.000801947	0.0233404	0.975712	Males and Females	423796
	ukb-b-11348	Bread intake	0.00246424	0.0150857	0.871805	Males and Females	452236
	ukb-b-11361	ECG, heart rate	0.0219638	0.0135164	0.142822	Males and Females	68160
	ukb-b-11364	Heel bone mineral density (BMD), manual entry	0.00101559	0.00619328	0.870464	Males and Females	40613
	ukb-b-11598	Pulse wave reflection index	-0.0193117	0.0551663	0.743947	Males and Females	151546
	ukb-b-11842	Weight	2.61256e-05	0.00209469	0.990054	Males and Females	461632
	ukb-b-11971	Pulse wave Arterial Stiffness index	-0.018219	0.11938	0.903587	Males and Females	151053
	ukb-b-12019	Peak expiratory flow (PEF)	-0.0173136	0.00623001	0.00633748	Males and Females	421986
	ukb-b-1209	Number of live births	-0.0325138	0.0787365	0.692002	Males and Females	250782
	ukb-b-12405	Age at first live birth	-0.0131917	0.0167827	0.438228	Males and Females	170498
	ukb-b-12417	Nitrogen oxides air pollution; 2010	-0.00295016	0.0273142	0.918189	Males and Females	456380
	ukb-b-1285	Nitrogen dioxide air pollution; 2007	0.0297989	0.0244773	0.277766	Males and Females	456380
	ukb-b-12912	Snackpot intake	-0.0528406	0.0593654	0.396586	Males and Females	64946
	ukb-b-13246	Childhood sunburn occasions	-0.00215861	0.00262982	0.414702	Males and Females	346955
	ukb-b-13344	Herbal tea intake	0.00466922	0.0843101	0.957633	Males and Females	64949
	ukb-b-13354	Whole body fat-free mass	-0.00152705	0.00186018	0.412086	Males and Females	454850
	ukb-b-13378	Birth weight	0.000236795	0.00525224	0.964111	Males and Females	261932
	ukb-b-13516	Scotch egg intake	0.00561238	0.0198452	0.783092	Males and Females	64949
	ukb-b-13932	Duration of vigorous activity	-0.0025536	0.0280773	0.933266	Males and Females	251501
	ukb-b-14179	Lamb/mutton intake	-0.00299758	0.0115546	0.797348	Males and Females	460006
	ukb-b-14203	Hot drink temperature	0.00110222	0.00803478	0.891363	Males and Females	457873
	ukb-b-14461	Maximum heart rate during fitness test	-0.0088312	0.0214566	0.701743	Males and Females	68409
	ukb-b-14540	Whole body water mass	-0.00191624	0.0018104	0.29035	Males and Females	454888
	ukb-b-14713	Forced vital capacity (FVC), Best measure	0.00248336	0.00316209	0.432942	Males and Females	345665
	ukb-b-1489	Cheese intake	-0.00537675	0.0091655	0.559897	Males and Females	451486
	ukb-b-14898	Water intake	-0.000310151	0.0087682	0.97199	Males and Females	427588
	ukb-b-151	Number of days/week of vigorous physical activity 10+ minutes	0.0867068	0.0545087	0.146141	Males and Females	440512
	ukb-b-15555	Unsalted peanuts intake	0.0369596	0.0778513	0.681757	Males and Females	64949
	ukb-b-15590	Hip circumference	-0.000382481	0.00251601	0.879255	Males and Females	462117
	ukb-b-1572	Difficulty not smoking for 1 day	-0.137392	0.17976	0.584545	Males and Females	33404
	ukb-b-15851	Heel Broadband ultrasound attenuation, direct entry	0.000383425	0.00188167	0.838678	Males and Females	265737
	ukb-b-15892	Pulse rate	-0.012532	0.00600548	0.0407176	Males and Females	151546
	ukb-b-15926	Cereal intake	-0.0163143	0.0147457	0.27633	Males and Females	441640
	ukb-b-16407	Trunk fat percentage	0.00123474	0.00318236	0.698256	Males and Females	454613
	ukb-b-16446	Basal metabolic rate	0.00206313	0.00187597	0.271971	Males and Females	454874
	ukb-b-16576	Dried fruit intake	-0.0102558	0.0143441	0.478988	Males and Females	421764
	ukb-b-16998	Duration of walks	0.0178844	0.0269592	0.525733	Males and Females	395831
	ukb-b-1707	Average weekly spirits intake	0.00922387	0.053898	0.879865	Males and Females	326565
	ukb-b-17409	Trunk fat-free mass	0.000653072	0.00179166	0.71563	Males and Females	454508
	ukb-b-17422	Age at menopause (last menstrual period)	-0.00219029	0.00429452	0.611173	Males and Females	143819
	ukb-b-17612	Heel bone ultrasound T-score, manual entry	0.00216287	0.0087806	0.807056	Males and Females	40613
	ukb-b-17627	Non-oily fish intake	-0.0293382	0.0219509	0.223179	Males and Females	460880
	ukb-b-17848	Heel quantitative ultrasound index (QUI), manual entry	0.00437662	0.00627066	0.488879	Males and Females	40613
	ukb-b-17952	Heel Broadband ultrasound attenuation (BUA), manual entry	0.00266369	0.00799463	0.741238	Males and Females	40613
	ukb-b-17999	Weekly usage of mobile phone in last 3 months	-0.0128943	0.0460224	0.786452	Males and Females	386626
	ukb-b-18240	Diastolic blood pressure, manual reading	0.0320835	0.043492	0.537515	Males and Females	39749
	ukb-b-18436	Age asthma diagnosed by doctor	-0.0599113	0.0344371	0.332115	Males and Females	14283
	ukb-b-19234	Heel quantitative ultrasound index (QUI), direct entry	0.000320551	0.00163625	0.844809	Males and Females	265753
	ukb-b-19393	Whole body fat mass	0.00207981	0.00249696	0.405398	Males and Females	454137
	ukb-b-19657	Forced expiratory volume in 1-second (FEV1)	0.00324393	0.00360077	0.36858	Males and Females	421986
	ukb-b-19921	Impedance of whole body	-0.00031119	0.00206797	0.880449	Males and Females	454840
	ukb-b-1996	Salad / raw vegetable intake	-0.00699553	0.0265133	0.796774	Males and Females	435435
	ukb-b-2002	Job involves heavy manual or physical work	-0.00640568	0.0212482	0.766169	Males and Females	263615
	ukb-b-20044	Trunk fat mass	0.00249277	0.00265138	0.347735	Males and Females	454588
	ukb-b-20124	Heel bone mineral density (BMD) T-score, automated	0.000320667	0.00163623	0.844752	Males and Females	265753
	ukb-b-20432	Hands-free device/speakerphone use with mobile phone in last 3 month	-0.0212065	0.0510679	0.71826	Males and Females	388531
	ukb-b-2148	Facial ageing	0.0115226	0.0150949	0.44806	Males and Females	423999
	ukb-b-2183	Number of oatcakes with butter/margarine	0.0112907	0.0401794	0.825603	Males and Females	64949
	ukb-b-2209	Oily fish intake	0.00264673	0.00986804	0.789597	Males and Females	460443
	ukb-b-2221	Cherry intake	-0.0891032	0.0977602	0.529472	Males and Females	64949
	ukb-b-223	Current tobacco smoking	0.0222806	0.0200219	0.274344	Males and Females	462434
	ukb-b-2346	Duration of moderate activity	0.0374557	0.0376043	0.375601	Males and Females	343827
	ukb-b-2618	Nitrogen dioxide air pollution; 2005	0.0622944	0.0356431	0.222622	Males and Females	456380
	ukb-b-2732	Time from waking to first cigarette	0.387745	0.129091	0.2046	Males and Females	33304
	ukb-b-2862	Beef intake	-0.0474746	0.0309499	0.149021	Males and Females	461053
	ukb-b-2909	Variation in diet	0.0137735	0.0293926	0.648501	Males and Females	460884
	ukb-b-298	Frequency of stair climbing in last 4 weeks	0.015732	0.0373733	0.679766	Males and Females	458309
	ukb-b-3169	Number of vehicles in household	0.0252686	0.0232388	0.305145	Males and Females	459696
	ukb-b-3278	Length of menstrual cycle	0.0166125	0.0104695	0.163666	Males and Females	43125
	ukb-b-3304	Friendships satisfaction	0.0153365	0.027305	0.630882	Males and Females	151232
	ukb-b-3357	Birth weight of first child	-0.0119267	0.00818748	0.150593	Males and Females	200272
	ukb-b-3460	Alcohol intake versus 10 years previously	0.0223634	0.0161944	0.194709	Males and Females	428117
	ukb-b-3666	Family relationship satisfaction	0.00453118	0.0362887	0.920918	Males and Females	151531
	ukb-b-3768	Age when periods started (menarche)	-0.00164622	0.00355402	0.643774	Males and Females	243944
	ukb-b-3793	Time spent driving	0.0579805	0.0578482	0.37292	Males and Females	310555
	ukb-b-3881	Fresh fruit intake	-0.0123359	0.008885	0.171297	Males and Females	446462
	ukb-b-4078	Green tea intake	-0.00608208	0.0302495	0.844679	Males and Females	64949
	ukb-b-4080	Ankle spacing width	0.00164404	0.00235298	0.485233	Males and Females	265753
	ukb-b-4094	Length of mobile phone use	-0.0496033	0.0132564	0.000958459	Males and Females	456972
	ukb-b-4256	Lifetime number of sexual partners	0.0017918	0.0115271	0.877075	Males and Females	378882
	ukb-b-4414	Bacon intake	-0.0470448	0.0226713	0.285887	Males and Females	64949
	ukb-b-4424	Sleep duration	0.000142148	0.00868871	0.987005	Males and Females	460099
	ukb-b-4461	Job involves mainly walking or standing	0.0391914	0.024601	0.137127	Males and Females	263556
	ukb-b-4522	Time spent using computer	-0.00157944	0.00987049	0.873298	Males and Females	360895
	ukb-b-4564	Age last used hormone-replacement therapy (HRT)	-0.0191339	0.0197459	0.434765	Males and Females	72982
	ukb-b-4616	Nap during day	-0.00758255	0.00715731	0.292681	Males and Females	462400
	ukb-b-4643	Age at hysterectomy	-0.0140438	0.0497447	0.82483	Males and Females	46207
	ukb-b-4655	Frequency of walking for pleasure in last 4 weeks	0.0362699	0.0455251	0.455983	Males and Females	328320
	ukb-b-469	Number of cigarettes currently smoked daily (current cigarette smokers)	-0.192964	0.0640441	0.204009	Males and Females	33229
	ukb-b-4710	Number of days/week of moderate physical activity 10+ minutes	0.0658908	0.0321517	0.0629416	Males and Females	440266
	ukb-b-4711	Usual walking pace	0.000398818	0.0127322	0.975136	Males and Females	459915
	ukb-b-4779	Plays computer games	0.0283966	0.0134344	0.0405201	Males and Females	462433
	ukb-b-4886	Number of days/week walked 10+ minutes	-0.0193202	0.0572998	0.740984	Males and Females	454783
	ukb-b-4943	Frequency of solarium/sunlamp use	0.0308584	0.0305923	0.387421	Males and Females	436185
	ukb-b-5174	Average weekly beer plus cider intake	-0.00688919	0.00959219	0.482384	Males and Females	327634
	ukb-b-5192	Time spent watching television (TV)	-0.00793773	0.00768708	0.304207	Males and Females	437887
	ukb-b-5213	Sushi intake	0.0523902	0.157857	0.77153	Males and Females	64949
	ukb-b-5237	Coffee intake	0.00925683	0.00968654	0.346419	Males and Females	428860
	ukb-b-5238	Fluid intelligence score	0.0105974	0.010057	0.295965	Males and Females	149051
	ukb-b-5239	Average weekly red wine intake	-0.0287449	0.00944058	0.00818947	Males and Females	327026
	ukb-b-5262	Relative age voice broke	-0.00919999	0.0104221	0.385172	Males and Females	195644
	ukb-b-533	Ease of skin tanning	-0.00224521	0.00199442	0.262702	Males and Females	453065
	ukb-b-5620	Nitrogen dioxide air pollution; 2006	0.034074	0.0254391	0.25147	Males and Females	456380
	ukb-b-5640	Pork intake	-0.00323477	0.0463575	0.945519	Males and Females	460162
	ukb-b-5716	Average weekly champagne plus white wine intake	-0.439878	0.247877	0.21796	Males and Females	326801
	ukb-b-5776	Daytime dozing / sleeping (narcolepsy)	-0.0227064	0.0179209	0.216376	Males and Females	460913
	ukb-b-5779	Alcohol intake frequency.	0.0119615	0.00389565	0.00287871	Males and Females	462346
	ukb-b-5801	Age started wearing glasses or contact lenses	0.0127786	0.00640565	0.0498938	Males and Females	397498
	ukb-b-589	Particulate matter air pollution (pm10); 2007	0.0143295	0.0124245	0.263081	Males and Females	455314
	ukb-b-5945	Relative age of first facial hair	0.000396014	0.00327202	0.903896	Males and Females	204568
	ukb-b-6019	Number of cigarettes previously smoked daily	-0.06733	0.0370853	0.143619	Males and Females	108946
	ukb-b-6066	Tea intake	0.0104871	0.00517805	0.0503011	Males and Females	447485
	ukb-b-6134	Age completed full time education	0.00990859	0.010434	0.348996	Males and Females	307897
	ukb-b-6218	Mango intake	-0.0448321	0.0637075	0.609614	Males and Females	64949
	ukb-b-6244	Exposure to tobacco smoke outside home	0.0449906	0.0565399	0.462277	Males and Females	391502
	ukb-b-6324	Processed meat intake	0.0278605	0.0189866	0.157824	Males and Females	461981
	ukb-b-6591	Age first had sexual intercourse	-8.35146e-05	0.00634778	0.989518	Males and Females	406457
	ukb-b-6811	Time spent outdoors in winter	0.0946925	0.0828131	0.371264	Males and Females	364465
	ukb-b-703	Duration walking for pleasure	0.150933	0.082059	0.317022	Males and Females	328153
	ukb-b-7408	Average total household income before tax	0.00822558	0.0120413	0.498575	Males and Females	397751
	ukb-b-7422	Use of sun/uv protection	-0.00282662	0.00407224	0.491722	Males and Females	459416
	ukb-b-7435	Age diabetes diagnosed	0.0873747	0.103874	0.554785	Males and Females	20911
	ukb-b-7460	Pack years adult smoking as proportion of life span exposed to smoking	-0.0591155	0.0194621	0.0125165	Males and Females	142387
	ukb-b-748	Filtered coffee intake	0.0629811	0.0763906	0.561064	Males and Females	64949
	ukb-b-7710	Pulse rate (during blood-pressure measurement)	-0.0368425	0.0198933	0.0868641	Males and Females	39749
	ukb-b-7953	Forced vital capacity (FVC)	0.00186181	0.00285037	0.514159	Males and Females	421986
	ukb-b-8006	Poultry intake	0.329039	1.27104	0.806052	Males and Females	461900
	ukb-b-8089	Cooked vegetable intake	0.0462649	0.0536955	0.403416	Males and Females	448651
	ukb-b-8121	Salt added to food	0.00535298	0.00629985	0.397825	Males and Females	462630
	ukb-b-8727	Age at last live birth	0.0391496	0.0344815	0.33872	Males and Females	170248
	ukb-b-8778	Pulse wave peak to peak time	-0.0105868	0.167099	0.95972	Males and Females	151466
	ukb-b-8875	Heel bone mineral density (BMD)	0.000717324	0.00163817	0.661772	Males and Females	265627
	ukb-b-8909	Body fat percentage	0.00439811	0.00305981	0.151504	Males and Females	454633
	ukb-b-9405	Waist circumference	-0.000647479	0.00271826	0.811876	Males and Females	462166
	ukb-b-9433	Age started oral contraceptive pill	-0.0609048	0.0287486	0.168287	Males and Females	198213
	ukb-b-9487	Age started hormone-replacement therapy (HRT)	-0.0108256	0.0121131	0.381604	Males and Females	87834
	ukb-b-969	Time spend outdoors in summer	-0.0326325	0.0186406	0.0885316	Males and Females	419314
	ukb-b-9942	Nitrogen dioxide air pollution; 2010	0.0183472	0.0269064	0.525606	Males and Females	456380
	ukb-d-12340_irnt	QRS duration	0.064229	0.0323949	0.118437	Males and Females	10815
	ukb-d-30010_irnt	Red blood cell (erythrocyte) count	0.000304108	0.00205875	0.882673	Males and Females	350475
	ukb-d-30020_irnt	Haemoglobin concentration	0.00224734	0.00204621	0.273155	Males and Females	350474
	ukb-d-30030_irnt	Haematocrit percentage	0.00278858	0.00222666	0.211768	Males and Females	350475
	ukb-d-30040_irnt	Mean corpuscular volume	-0.000141826	0.00224131	0.949588	Males and Females	350473
	ukb-d-30050_irnt	Mean corpuscular haemoglobin	-0.00150875	0.0020737	0.467451	Males and Females	350472
	ukb-d-30060_irnt	Mean corpuscular haemoglobin concentration	0.000154341	0.00390429	0.968571	Males and Females	350468
	ukb-d-30070_irnt	Red blood cell (erythrocyte) distribution width	0.00134924	0.00195075	0.489816	Males and Females	350473
	ukb-d-30080_irnt	Platelet count	-0.00071687	0.00175752	0.683595	Males and Females	350474
	ukb-d-30090_irnt	Platelet crit	-3.01196e-05	0.00185825	0.987078	Males and Females	350471
	ukb-d-30100_irnt	Mean platelet (thrombocyte) volume	0.000714809	0.00148129	0.629711	Males and Females	350470
	ukb-d-30110_irnt	Platelet distribution width	0.000311906	0.00164485	0.849738	Males and Females	350470
	ukb-d-30180_irnt	Lymphocyte percentage	-0.00101699	0.0028094	0.717679	Males and Females	349861
	ukb-d-30190_irnt	Monocyte percentage	-0.0027886	0.00199916	0.164284	Males and Females	349861
	ukb-d-30200_irnt	Neutrophill percentage	0.00391496	0.00277701	0.159956	Males and Females	349861
	ukb-d-30210_irnt	Eosinophill percentage	-0.00444255	0.00220553	0.0450058	Males and Females	349861
	ukb-d-30220_irnt	Basophill percentage	-0.00142419	0.00332259	0.669168	Males and Females	349861
	ukb-d-30240_irnt	Reticulocyte percentage	0.00444941	0.00215478	0.0400784	Males and Females	344728
	ukb-d-30250_irnt	Reticulocyte count	0.00420613	0.00200184	0.0367135	Males and Females	344729
	ukb-d-30260_irnt	Mean reticulocyte volume	0.000269322	0.00216781	0.901222	Males and Females	344728
	ukb-d-30270_irnt	Mean sphered cell volume	-0.00236393	0.00210058	0.261439	Males and Females	344729
	ukb-d-30280_irnt	Immature reticulocyte fraction	0.00457299	0.00266246	0.0876315	Males and Females	344728
	ukb-d-30300_irnt	High light scatter reticulocyte count	0.00502842	0.00204714	0.014715	Males and Females	344729
	ukb-d-30500_irnt	Microalbumin in urine	-0.00909664	0.0229033	0.759313	Males and Females	108706
	ukb-d-30600_irnt	Albumin	-0.0019144	0.00288183	0.507399	Males and Females	315268
	ukb-d-30610_irnt	Alkaline phosphatase	-0.000594079	0.00149791	0.692001	Males and Females	344292
	ukb-d-30620_irnt	Alanine aminotransferase	0.00287579	0.00367091	0.434543	Males and Females	344136
	ukb-d-30630_irnt	Apoliprotein A	-0.000692711	0.00179125	0.699365	Males and Females	313387
	ukb-d-30640_irnt	Apoliprotein B	0.00512295	0.00238676	0.0338043	Males and Females	342590
	ukb-d-30650_irnt	Aspartate aminotransferase	0.00384722	0.00275617	0.164387	Males and Females	342990
	ukb-d-30660_irnt	Direct bilirubin	-0.00316431	0.0034565	0.363494	Males and Females	292933
	ukb-d-30670_irnt	Urea	0.00101037	0.00307628	0.743086	Males and Females	344052
	ukb-d-30680_irnt	Calcium	0.0033162	0.00248943	0.184638	Males and Females	315153
	ukb-d-30690_irnt	Cholesterol	0.00200474	0.00260612	0.443113	Males and Females	344278
	ukb-d-30700_irnt	Creatinine	-0.000154134	0.00221804	0.94465	Males and Females	344104
	ukb-d-30710_irnt	C-reactive protein	0.00070372	0.00194326	0.717708	Males and Females	343524
	ukb-d-30720_irnt	Cystatin C	0.00120945	0.00143831	0.401195	Males and Females	344264
	ukb-d-30730_irnt	Gamma glutamyltransferase	-0.000407355	0.00196804	0.836201	Males and Females	344104
	ukb-d-30740_irnt	Glucose	-0.000168602	0.00299615	0.955248	Males and Females	314916
	ukb-d-30750_irnt	Glycated haemoglobin	-0.00196667	0.00180135	0.275967	Males and Females	344182
	ukb-d-30760_irnt	HDL cholesterol	-0.00122978	0.00191876	0.522249	Males and Females	315133
	ukb-d-30770_irnt	IGF-1	-0.000317494	0.0020508	0.877078	Males and Females	342439
	ukb-d-30780_irnt	LDL direct	0.00461232	0.00265708	0.0851548	Males and Females	343621
	ukb-d-30790_irnt	Lipoprotein A	1.24652e-05	0.0112082	0.99913	Males and Females	273896
	ukb-d-30810_irnt	Phosphate	-0.00357589	0.00256915	0.166307	Males and Females	314658
	ukb-d-30830_irnt	SHBG	0.00139888	0.00198071	0.480794	Males and Females	312215
	ukb-d-30840_irnt	Total bilirubin	-0.00150966	0.0023808	0.527359	Males and Females	342829
	ukb-d-30850_irnt	Testosterone	-0.00130239	0.0034268	0.70502	Males and Females	312102
	ukb-d-30860_irnt	Total protein	-0.000495738	0.00276847	0.858076	Males and Females	314921
	ukb-d-30870_irnt	Triglycerides	0.00452371	0.00168046	0.00774461	Males and Females	343992
	ukb-d-30880_irnt	Urate	0.00288738	0.0015879	0.0704064	Males and Females	343836
	ukb-d-30890_irnt	Vitamin D	-0.00822767	0.00330934	0.0162974	Males and Females	329247
	vitamin E measurement PMID:21729881	Vitamin E measurement	-0.106892	0.0816049	0.415104	Males and Females	5006
	vitamin_b12_serum_level	Vitamin_b12_serum_level	-0.0198066	0.0140346	0.201033	Males and Females	45576
	zinc_blood_level	Zinc_blood_level	-0.025587	0.0795639	0.801919	Males and Females	2603

## Sheet: CRC
	Trait ID	Trait	MR Egger intercept	SE	P-value	Sex	N
	ApoH	Apolipoprotein H	-0.0260688	0.0318634	0.563467	Males and Females	818
	Height-2022	Height-2022	-0.00016956	0.000636087	0.789844	Males and Females	4080687
	LOY	Loss_of_Y_chromosome	0.000340401	0.00335309	0.919336	Males and Females	205011
	Leisure_screen_time	Leisure_screen_time	-0.00191127	0.00754565	0.800892	Males and Females	526725
	Plasma omega-6 polyunsaturated fatty acid levels (arachidonic acid) PMID:24823311	Plasma omega-6 polyunsaturated fatty acid levels (arachidonic acid)	0.0188836	0.00911215	0.174003	Males and Females	8631
	Plasma omega-6 polyunsaturated fatty acid levels (dihomo-gamma-linolenic acid) PMID:24823311	Plasma omega-6 polyunsaturated fatty acid levels (dihomo-gamma-linolenic acid)	0.0454484	0.0481419	0.518317	Males and Females	8631
	Plasma omega-6 polyunsaturated fatty acid levels (linoleic acid) PMID:24823311	Plasma omega-6 polyunsaturated fatty acid levels (linoleic acid)	0.00460209	0.0233391	0.861906	Males and Females	8631
	Sedentary_behaviour_at_work	Sedentary_behaviour_at_work	0.0338899	0.0138874	0.134788	Males and Females	370957
	adiponectin_serum_level	Adiponectin_serum_level	-0.0107881	0.00738271	0.187328	Males and Females	35962
	c_reactive_protein_plasma_level	C_reactive_protein_plasma_level	0.0164861	0.00826555	0.0693131	Males and Females	82725
	calcium measurement PMID:24068962	Calcium measurement	0.00118665	0.0109076	0.916915	Males and Females	61079
	circulating 25-hydroxyvitamin D	Circulating 25-hydroxyvitamin D	0.00820817	0.0109881	0.509278	Males and Females	79366
	coffee_consumption	Coffee_consumption	0.0022637	0.0238074	0.928821	Males and Females	91462
	ebi-a-GCST001212	Proinsulin levels	0.00439032	0.00743306	0.576312	NA	10701
	ebi-a-GCST003372	Glomerular filtration rate (creatinine)	-0.00967984	0.00909363	0.293503	NA	133413
	ebi-a-GCST003375	Glomerular filtration rate (cystatin C)	0.0302312	0.0265994	0.338304	NA	32834
	ebi-a-GCST003401	Glomerular filtration rate in non diabetics (creatinine)	-0.00501322	0.00975132	0.609937	NA	118448
	ebi-a-GCST003839	Sleep duration	0.00261574	0.0274099	0.93943	NA	127573
	ebi-a-GCST004601	Red blood cell count	0.0015745	0.00281757	0.577121	NA	172952
	ebi-a-GCST004608	Granulocyte percentage of myeloid white cells	-0.00135165	0.00281632	0.632017	NA	169545
	ebi-a-GCST004613	Sum neutrophil eosinophil counts	-0.00171435	0.00363739	0.638238	NA	170384
	ebi-a-GCST004614	Granulocyte count	-0.00147418	0.0035793	0.681113	NA	169822
	ebi-a-GCST004619	Reticulocyte fraction of red cells	0.00090139	0.00203973	0.659187	NA	170690
	ebi-a-GCST004621	Sum basophil neutrophil counts	0.0012392	0.00242216	0.609702	NA	171529
	ebi-a-GCST004623	Neutrophil percentage of granulocytes	-0.0059047	0.00352465	0.0964241	NA	170672
	ebi-a-GCST004624	Sum eosinophil basophil counts	0.0100829	0.00306938	0.00128468	NA	171771
	ebi-a-GCST004626	Myeloid white cell count	-0.00302215	0.00353147	0.393708	NA	169219
	ebi-a-GCST004732	Heart rate variability traits (pvRSA/HF)	-4.69672e-05	0.0078777	0.995617	NA	24088
	ebi-a-GCST004733	Heart rate variability traits (RMSSD)	0.00447544	0.00920385	0.652223	NA	26523
	ebi-a-GCST004734	Heart rate variability traits (SDNN)	-0.00679848	0.0167821	0.712558	NA	27850
	ebi-a-GCST005180	Homeostasis model assessment of beta-cell function	0.00039729	0.0429452	0.994111	NA	36466
	ebi-a-GCST005314	Offspring birth weight	0.0336917	0.0444214	0.46993	NA	68258
	ebi-a-GCST005348	Total body bone mineral density	0.00153758	0.00478962	0.749062	NA	56284
	ebi-a-GCST005350	Total body bone mineral density (age 45-60)	0.0047112	0.0157035	0.767807	NA	18805
	ebi-a-GCST006099	Accelerometer-based physical activity measurement (average acceleration)	0.0303548	0.0261031	0.289033	NA	91084
	ebi-a-GCST006366	Central corneal thickness	0.000174714	0.00937197	0.985303	NA	17803
	ebi-a-GCST006572	Cognitive performance	-0.0023613	0.00470814	0.616824	NA	257841
	ebi-a-GCST006586	Urinary albumin excretion	0.00295384	0.00694638	0.673511	NA	382500
	ebi-a-GCST006696	Parental longevity (mother's attained age)	0.0109219	0.0537414	0.872358	NA	412937
	ebi-a-GCST006697	Parental longevity (combined parental attained age, Martingale residuals)	-0.0176897	0.0204081	0.411294	NA	389166
	ebi-a-GCST006700	Parental longevity (father's age at death)	0.180266	0.03913	0.0192349	NA	317652
	ebi-a-GCST006701	Parental longevity (father's attained age)	-0.00728513	0.021284	0.73806	NA	415311
	ebi-a-GCST006702	Parental longevity (combined parental age at death)	0.0588201	0.0407119	0.208133	NA	208118
	ebi-a-GCST006979	Heel bone mineral density	-0.000831525	0.00132372	0.530188	NA	426824
	ebi-a-GCST007429	Lung function (FVC)	-0.00114774	0.00322726	0.722446	NA	321047
	ebi-a-GCST007430	Peak expiratory flow	0.00133602	0.00340946	0.69559	NA	321047
	ebi-a-GCST007431	Lung function (FEV1/FVC)	0.00177364	0.00213475	0.406764	NA	321047
	ebi-a-GCST007432	FEV1	-0.000191148	0.00261233	0.941728	NA	321047
	ebi-a-GCST008403	Arterial stiffness index	0.020729	0.169055	0.922327	NA	127121
	ebi-a-GCST90000025	Appendicular lean mass	-6.26597e-05	0.00147044	0.966025	NA	450243
	ebi-a-GCST90000618	Serum 25-Hydroxyvitamin D levels	-0.000196936	0.00192379	0.918649	NA	496946
	ebi-a-GCST90001399	IgD- CD27- B cell %B cell	0.00602988	0.0142942	0.745867	NA	3657
	ebi-a-GCST90001432	Unswitched memory B cell %lymphocyte	-0.00645096	0.0334793	0.878818	NA	3656
	ebi-a-GCST90001450	CD62L- monocyte Absolute Count	0.0524611	0.0321468	0.349988	NA	3019
	ebi-a-GCST90001451	CD62L- monocyte %monocyte	0.0329464	0.0303446	0.391034	NA	3042
	ebi-a-GCST90001458	Myeloid Dendritic Cell Absolute Count	-0.0279536	0.035947	0.579224	NA	3387
	ebi-a-GCST90001461	Dendritic Cell Absolute Count	-0.028253	0.0353992	0.571175	NA	3374
	ebi-a-GCST90001462	CD62L- Dendritic Cell Absolute Count	-0.0280827	0.0296676	0.413686	NA	3387
	ebi-a-GCST90001463	CD62L- Dendritic Cell %Dendritic Cell	0.003396	0.0145828	0.837519	NA	3410
	ebi-a-GCST90001464	CD86+ myeloid Dendritic Cell Absolute Count	-0.0265069	0.027232	0.402159	NA	3387
	ebi-a-GCST90001465	CD86+ myeloid Dendritic Cell %Dendritic Cell	-0.0252789	0.0255002	0.426005	NA	3410
	ebi-a-GCST90001468	CD62L- myeloid Dendritic Cell Absolute Count	-0.0261392	0.0275383	0.412548	NA	3387
	ebi-a-GCST90001469	CD62L- myeloid Dendritic Cell %Dendritic Cell	-0.00229089	0.0177667	0.902429	NA	3410
	ebi-a-GCST90001472	CD62L- CD86+ myeloid Dendritic Cell Absolute Count	-0.00269942	0.0182737	0.88971	NA	3387
	ebi-a-GCST90001473	CD62L- CD86+ myeloid Dendritic Cell %Dendritic Cell	-0.00358287	0.0181178	0.85288	NA	3410
	ebi-a-GCST90001475	HLA DR++ monocyte %monocyte	0.0590562	0.129728	0.728039	NA	3595
	ebi-a-GCST90001480	Resting CD4 regulatory T cell Absolute Count	0.0066078	0.00806074	0.498508	NA	3405
	ebi-a-GCST90001481	Resting CD4 regulatory T cell %CD4 regulatory T cell	0.0100524	0.00731947	0.20689	NA	3437
	ebi-a-GCST90001482	Resting CD4 regulatory T cell %CD4+ T cell	0.0076637	0.00857935	0.422197	NA	3437
	ebi-a-GCST90001483	CD39+ resting CD4 regulatory T cell Absolute Count	-0.00727969	0.00594529	0.255615	NA	3405
	ebi-a-GCST90001484	CD39+ resting CD4 regulatory T cell %resting CD4 regulatory T cell	-0.0112102	0.0112689	0.365515	NA	3437
	ebi-a-GCST90001485	CD39+ resting CD4 regulatory T cell %CD4 regulatory T cell	-0.00617054	0.0063487	0.354004	NA	3437
	ebi-a-GCST90001487	Activated CD4 regulatory T cell %CD4 regulatory T cell	-0.0492616	0.0377146	0.321512	NA	3437
	ebi-a-GCST90001489	CD39+ activated CD4 regulatory T cell Absolute Count	0.00244085	0.0178071	0.903528	NA	3405
	ebi-a-GCST90001491	CD39+ activated CD4 regulatory T cell %CD4 regulatory T cell	0.0115395	0.0109354	0.350834	NA	3437
	ebi-a-GCST90001492	Secreting CD4 regulatory T cell Absolute Count	-0.0139589	0.0266611	0.65281	NA	3405
	ebi-a-GCST90001493	Secreting CD4 regulatory T cell %CD4 regulatory T cell	-0.00853204	0.00974474	0.445722	NA	3437
	ebi-a-GCST90001494	Secreting CD4 regulatory T cell %CD4+ T cell	-0.0226862	0.0113713	0.102588	NA	3437
	ebi-a-GCST90001495	CD39+ secreting CD4 regulatory T cell Absolute Count	-0.00550357	0.00719001	0.499714	NA	3405
	ebi-a-GCST90001496	CD39+ secreting CD4 regulatory T cell %secreting CD4 regulatory T cell	-0.0112509	0.0123543	0.413977	NA	3437
	ebi-a-GCST90001497	CD39+ secreting CD4 regulatory T cell %CD4 regulatory T cell	0.0116245	0.00944278	0.273051	NA	3437
	ebi-a-GCST90001499	Activated & resting CD4 regulatory T cell %CD4 regulatory T cell	0.00858238	0.00969048	0.441035	NA	3437
	ebi-a-GCST90001500	Activated & resting CD4 regulatory T cell %CD4+ T cell	0.0064263	0.00861882	0.592126	NA	3437
	ebi-a-GCST90001501	Activated & secreting CD4 regulatory T cell Absolute Count	-0.0136762	0.0263154	0.655068	NA	3405
	ebi-a-GCST90001502	Activated & secreting CD4 regulatory T cell %CD4 regulatory T cell	-0.00911883	0.00771236	0.281789	NA	3437
	ebi-a-GCST90001503	Activated & secreting CD4 regulatory T cell %CD4+ T cell	-0.0114049	0.012107	0.377556	NA	3437
	ebi-a-GCST90001507	CD25++ CD45RA+ CD4 not regulatory T cell Absolute Count	0.00702375	0.00897161	0.577146	NA	3405
	ebi-a-GCST90001508	CD25++ CD45RA+ CD4 not regulatory T cell %CD4+ T cell	0.0103113	0.00775393	0.275645	NA	3437
	ebi-a-GCST90001509	CD25++ CD45RA+ CD4 not regulatory T cell %T cell	0.0104231	0.0076044	0.264026	NA	3437
	ebi-a-GCST90001512	CD25++ CD45RA- CD4 not regulatory T cell %T cell	-0.00711274	0.0809467	0.944204	NA	3437
	ebi-a-GCST90001526	CD33dim HLA DR+ CD11b+ %CD33dim HLA DR+	0.0124992	0.0288523	0.739746	NA	1858
	ebi-a-GCST90001528	CD33dim HLA DR+ CD11b- %CD33dim HLA DR+	-0.0120396	0.0276804	0.738815	NA	1858
	ebi-a-GCST90001530	Monocytic Myeloid-Derived Suppressor Cells Absolute Count	0.0372012	0.0276059	0.270529	NA	1855
	ebi-a-GCST90001531	CD33dim HLA DR- Absolute Count	-0.00862543	0.0198247	0.738742	NA	1856
	ebi-a-GCST90001532	Basophil Absolute Count	-0.00694742	0.0188602	0.775312	NA	1857
	ebi-a-GCST90001533	Basophil %CD33dim HLA DR- CD66b-	0.0180879	0.017521	0.489867	NA	1857
	ebi-a-GCST90001535	CD45RA- CD4+ T cell %CD4+ T cell	-0.011911	0.00753729	0.254825	NA	3427
	ebi-a-GCST90001544	Effector Memory CD4+ T cell %T cell	-0.0346486	0.03815	0.530596	NA	3427
	ebi-a-GCST90001546	Terminally Differentiated CD4+ T cell %CD4+ T cell	0.0207013	0.0242645	0.550341	NA	3427
	ebi-a-GCST90001547	Terminally Differentiated CD4+ T cell %T cell	0.00758451	0.0159138	0.68064	NA	3427
	ebi-a-GCST90001555	Effector Memory CD8+ T cell %CD8+ T cell	-0.0150528	0.0167196	0.462972	NA	3427
	ebi-a-GCST90001558	Terminally Differentiated CD8+ T cell %CD8+ T cell	0.00739489	0.0127483	0.665369	NA	3427
	ebi-a-GCST90001560	CD45RA+ CD8+ T cell Absolute Count	0.243024	0.217845	0.465254	NA	3395
	ebi-a-GCST90001561	CD45RA+ CD8+ T cell %CD8+ T cell	0.0121744	0.0126865	0.408032	NA	3427
	ebi-a-GCST90001562	CD45RA+ CD8+ T cell %T cell	0.00823335	0.00869622	0.517401	NA	3427
	ebi-a-GCST90001569	Effector Memory CD4-CD8- T cell Absolute Count	-0.0266797	0.0144753	0.206634	NA	3395
	ebi-a-GCST90001570	Effector Memory CD4-CD8- T cell %CD4-CD8- T cell	-0.00257942	0.0188074	0.8996	NA	3427
	ebi-a-GCST90001571	Effector Memory CD4-CD8- T cell %T cell	0.000630945	0.0276836	0.985493	NA	3427
	ebi-a-GCST90001574	Terminally Differentiated CD4-CD8- T cell %T cell	0.00355659	0.0261426	0.904243	NA	3427
	ebi-a-GCST90001580	CD14+ CD16+ monocyte Absolute Count	5.21899e-05	0.0116488	0.997148	NA	3629
	ebi-a-GCST90001581	CD14- CD16- Absolute Count	-0.0111309	0.0755891	0.896435	NA	3629
	ebi-a-GCST90001582	CD14+ CD16- monocyte Absolute Count	-0.00600191	0.111828	0.965865	NA	3629
	ebi-a-GCST90001585	CD14+ CD16+ monocyte %monocyte	0.000394223	0.011183	0.977567	NA	3629
	ebi-a-GCST90001596	CD8dim T cell Absolute Count	0.0121968	0.0149506	0.564357	NA	3652
	ebi-a-GCST90001599	CD4-CD8- T cell %T cell	-0.00241701	0.0401034	0.961678	NA	3668
	ebi-a-GCST90001613	CD4-CD8- T cell %leukocyte	-0.012716	0.017547	0.543961	NA	3668
	ebi-a-GCST90001618	HLA DR+ T cell Absolute Count	-0.00585435	0.0100455	0.618991	NA	3580
	ebi-a-GCST90001619	HLA DR+ T cell%T cell	-0.00515554	0.00910773	0.672083	NA	3596
	ebi-a-GCST90001620	HLA DR+ T cell%lymphocyte	-0.00870248	0.0123438	0.553849	NA	3596
	ebi-a-GCST90001621	Natural Killer T Absolute Count	0.012824	0.0127203	0.387648	NA	3653
	ebi-a-GCST90001622	Natural Killer T %T cell	0.000259798	0.0168839	0.98846	NA	3669
	ebi-a-GCST90001623	Natural Killer T %lymphocyte	0.0233274	0.0121144	0.112121	NA	3669
	ebi-a-GCST90001627	HLA DR+ CD8+ T cell Absolute Count	-0.00863285	0.0122937	0.610253	NA	3579
	ebi-a-GCST90001628	HLA DR+ CD8+ T cell %T cell	0.000455185	0.0110715	0.973841	NA	3595
	ebi-a-GCST90001633	CD8dim Natural Killer T Absolute Count	0.0304748	0.0120263	0.0643894	NA	3652
	ebi-a-GCST90001634	CD8dim Natural Killer T %T cell	0.0216503	0.0379538	0.608307	NA	3668
	ebi-a-GCST90001635	CD8dim Natural Killer T %lymphocyte	0.029839	0.0115175	0.0606361	NA	3668
	ebi-a-GCST90001637	CD4-CD8- Natural Killer T %T cell	0.0050957	0.0172154	0.781963	NA	3668
	ebi-a-GCST90001638	CD4-CD8- Natural Killer T %lymphocyte	0.00825386	0.0108796	0.48227	NA	3668
	ebi-a-GCST90001643	B cell %CD3- lymphocyte	0.00907629	0.0177106	0.698509	NA	3669
	ebi-a-GCST90001645	Natural Killer Absolute Count	-0.0655287	0.0567425	0.454332	NA	3653
	ebi-a-GCST90001646	Natural Killer %CD3- lymphocyte	-0.0164161	0.00699208	0.100505	NA	3669
	ebi-a-GCST90001647	Natural Killer %lymphocyte	-0.097216	0.0582466	0.343642	NA	3669
	ebi-a-GCST90001648	HLA DR+ Natural Killer Absolute Count	0.0268828	0.0339467	0.573599	NA	3580
	ebi-a-GCST90001649	HLA DR+ Natural Killer %Natural Killer	0.01311	0.00821705	0.171496	NA	3596
	ebi-a-GCST90001650	HLA DR+ Natural Killer %CD3- lymphocyte	-0.00172206	0.00989839	0.877902	NA	3596
	ebi-a-GCST90001658	CD39+ CD4+ T cell %T cell	0.0117961	0.0104037	0.32021	NA	3440
	ebi-a-GCST90001659	CD39+ CD4+ T cell %CD4+ T cell	0.0118177	0.0105337	0.324701	NA	3440
	ebi-a-GCST90001660	CD39+ CD4+ T cell Absolute Count	0.0334793	0.0178372	0.157171	NA	3408
	ebi-a-GCST90001661	CD28- CD8dim T cell %T cell	0.00646183	0.018844	0.789695	NA	3440
	ebi-a-GCST90001664	CD28+ CD45RA+ CD8dim T cell %T cell	-0.00472827	0.00987958	0.664946	NA	3440
	ebi-a-GCST90001665	CD28+ CD45RA+ CD8dim T cell %CD8dim T cell	0.00116041	0.00786942	0.896293	NA	3440
	ebi-a-GCST90001666	CD28+ CD45RA+ CD8dim T cell Absolute Count	-0.00217324	0.00744546	0.784884	NA	3408
	ebi-a-GCST90001667	CD28+ CD45RA- CD8dim T cell %T cell	0.0080481	0.0713765	0.928519	NA	3440
	ebi-a-GCST90001669	CD28+ CD45RA- CD8dim T cell Absolute Count	0.0444338	0.0484329	0.527398	NA	3408
	ebi-a-GCST90001670	CD39+ CD8+ T cell %T cell	0.031402	0.0171453	0.126519	NA	3440
	ebi-a-GCST90001671	CD39+ CD8+ T cell %CD8+ T cell	0.000491432	0.0131184	0.971912	NA	3440
	ebi-a-GCST90001672	CD39+ CD8+ T cell Absolute Count	0.0128901	0.0100866	0.270394	NA	3408
	ebi-a-GCST90001681	CD25++ CD8+ T cell Absolute Count	0.00824426	0.0262947	0.806578	NA	3130
	ebi-a-GCST90001686	CD28- CD8+ T cell %CD8+ T cell	0.0378014	0.0319826	0.447039	NA	3440
	ebi-a-GCST90001687	CD28- CD8+ T cell Absolute Count	0.0996071	0.11082	0.53389	NA	3408
	ebi-a-GCST90001692	CD28+ CD45RA- CD8+ T cell %CD8+ T cell	-0.00677249	0.0128598	0.651021	NA	3440
	ebi-a-GCST90001694	CD28- CD4-CD8- T cell %T cell	-0.0236564	0.029903	0.573915	NA	3440
	ebi-a-GCST90001696	CD45RA- CD28- CD8+ T cell %CD8+ T cell	0.00750412	0.0101717	0.48466	NA	3425
	ebi-a-GCST90001702	BAFF-R on CD24+ CD27+ B cell	-0.0248293	0.0098139	0.0392323	NA	3657
	ebi-a-GCST90001703	BAFF-R on IgD+ CD24+ B cell	-0.0299924	0.00994152	0.0295218	NA	3657
	ebi-a-GCST90001704	BAFF-R on IgD+ CD24- B cell	-0.0122606	0.00669781	0.104552	NA	3657
	ebi-a-GCST90001705	BAFF-R on IgD+ CD38- B cell	-0.0176041	0.00911175	0.0946409	NA	3645
	ebi-a-GCST90001706	BAFF-R on IgD+ CD38- naive B cell	-0.0199271	0.00938623	0.0779576	NA	1837
	ebi-a-GCST90001707	BAFF-R on IgD+ CD38- unswitched memory B cell	0.00353239	0.0172684	0.845983	NA	1837
	ebi-a-GCST90001708	BAFF-R on IgD+ CD38+ B cell	-0.0121849	0.00667463	0.105352	NA	3656
	ebi-a-GCST90001709	BAFF-R on IgD+ CD38dim B cell	-0.0119932	0.00666915	0.109837	NA	3657
	ebi-a-GCST90001710	BAFF-R on IgD- CD24- B cell	-0.0119635	0.00727077	0.138503	NA	3657
	ebi-a-GCST90001711	BAFF-R on IgD- CD27- B cell	-0.0120709	0.00726921	0.135383	NA	3657
	ebi-a-GCST90001712	BAFF-R on IgD- CD38- B cell	-0.0292337	0.010155	0.0281033	NA	3657
	ebi-a-GCST90001713	BAFF-R on IgD- CD38+ B cell	-0.0170622	0.0222517	0.583551	NA	3659
	ebi-a-GCST90001715	BAFF-R on memory B cell	-0.0261968	0.00986686	0.0377741	NA	3657
	ebi-a-GCST90001716	BAFF-R on naive-mature B cell	-0.0122017	0.0067305	0.107413	NA	3657
	ebi-a-GCST90001717	BAFF-R on unswitched memory B cell	-0.0261567	0.00982744	0.0374442	NA	3657
	ebi-a-GCST90001718	BAFF-R on switched memory B cell	-0.0144382	0.0068789	0.0690542	NA	3657
	ebi-a-GCST90001719	BAFF-R on IgD+ B cell	-0.0117737	0.00664562	0.114398	NA	3658
	ebi-a-GCST90001720	BAFF-R on transitional B cell	-0.0193351	0.0093289	0.0835862	NA	3655
	ebi-a-GCST90001724	CD19 on IgD+ CD24+ B cell	0.0145746	0.0197579	0.595392	NA	3656
	ebi-a-GCST90001725	CD19 on IgD+ CD24- B cell	-0.00587216	0.0714813	0.947819	NA	3656
	ebi-a-GCST90001728	CD19 on IgD+ CD38- unswitched memory B cell	0.44934	0.366041	0.435188	NA	1833
	ebi-a-GCST90001729	CD19 on IgD+ CD38+ B cell	0.025515	0.822393	0.980255	NA	3657
	ebi-a-GCST90001730	CD19 on IgD+ CD38dim B cell	0.364663	0.715019	0.699758	NA	3657
	ebi-a-GCST90001735	CD19 on IgD- CD38dim B cell	0.0197819	0.0286226	0.615007	NA	3657
	ebi-a-GCST90001738	CD19 on unswitched memory B cell	0.456896	0.402533	0.459784	NA	3656
	ebi-a-GCST90001742	CD19 on transitional B cell	-0.115012	0.948696	0.923196	NA	3657
	ebi-a-GCST90001743	CD20 on B cell	0.122892	0.17815	0.561597	NA	3660
	ebi-a-GCST90001745	CD20 on CD24+ CD27+ B cell	-0.0345722	0.0410317	0.461338	NA	3657
	ebi-a-GCST90001747	CD20 on IgD+ CD24- B cell	0.0463623	0.0759121	0.584534	NA	3657
	ebi-a-GCST90001748	CD20 on IgD+ CD38- B cell	0.00739688	0.0619661	0.915892	NA	3645
	ebi-a-GCST90001751	CD20 on IgD+ CD38+ B cell	0.0218465	0.0137134	0.209394	NA	3657
	ebi-a-GCST90001752	CD20 on IgD+ CD38dim B cell	0.0393297	0.0288273	0.221422	NA	3657
	ebi-a-GCST90001754	CD20 on IgD- CD27- B cell	-0.140098	0.139579	0.42122	NA	3657
	ebi-a-GCST90001755	CD20 on IgD- CD38- B cell	0.186894	0.132186	0.29298	NA	3657
	ebi-a-GCST90001757	CD20 on IgD- CD38dim B cell	-0.0800866	0.0375836	0.0863067	NA	3657
	ebi-a-GCST90001758	CD20 on memory B cell	0.0204951	0.109244	0.863155	NA	3657
	ebi-a-GCST90001759	CD20 on naive-mature B cell	-0.0232757	0.0342325	0.526747	NA	3657
	ebi-a-GCST90001760	CD20 on unswitched memory B cell	0.0695215	0.255195	0.810844	NA	3657
	ebi-a-GCST90001761	CD20 on switched memory B cell	-0.0687998	0.0377895	0.128309	NA	3657
	ebi-a-GCST90001762	CD20 on IgD+ B cell	0.0524932	0.0658865	0.470226	NA	3658
	ebi-a-GCST90001775	CD25 on B cell	-0.00945814	0.0171253	0.678761	NA	3660
	ebi-a-GCST90001777	CD25 on CD24+ CD27+ B cell	0.00912459	0.0164562	0.634978	NA	3657
	ebi-a-GCST90001778	CD25 on IgD+ CD24+ B cell	0.0178652	0.0180396	0.503091	NA	3657
	ebi-a-GCST90001779	CD25 on IgD+ CD24- B cell	-0.00559398	0.0116974	0.71602	NA	3657
	ebi-a-GCST90001784	CD25 on IgD+ CD38dim B cell	0.00343151	0.0129547	0.835154	NA	3657
	ebi-a-GCST90001787	CD25 on IgD- CD38- B cell	0.00691783	0.0393429	0.889193	NA	3657
	ebi-a-GCST90001789	CD25 on IgD- CD38dim B cell	-0.00498097	0.0138357	0.780007	NA	3657
	ebi-a-GCST90001790	CD25 on memory B cell	0.0087966	0.0165435	0.648067	NA	3657
	ebi-a-GCST90001791	CD25 on naive-mature B cell	0.00450578	0.0148039	0.780741	NA	3657
	ebi-a-GCST90001792	CD25 on unswitched memory B cell	0.0105628	0.0160608	0.578322	NA	3657
	ebi-a-GCST90001793	CD25 on switched memory B cell	0.00413554	0.0163254	0.842055	NA	3657
	ebi-a-GCST90001798	CD27 on CD24+ CD27+ B cell	0.003888	0.00782157	0.632499	NA	3657
	ebi-a-GCST90001800	CD27 on IgD+ CD24+ B cell	0.00724264	0.0150767	0.656043	NA	3656
	ebi-a-GCST90001801	CD27 on IgD+ CD38- unswitched memory B cell	0.00895946	0.0184398	0.660333	NA	1836
	ebi-a-GCST90001802	CD27 on IgD- CD38- B cell	0.00337363	0.00855105	0.709458	NA	3657
	ebi-a-GCST90001804	CD27 on IgD- CD38dim B cell	0.00253136	0.00723195	0.73828	NA	3657
	ebi-a-GCST90001805	CD27 on memory B cell	0.0114764	0.0166394	0.521071	NA	3657
	ebi-a-GCST90001806	CD27 on unswitched memory B cell	0.00445795	0.0100831	0.670108	NA	3656
	ebi-a-GCST90001808	CD27 on switched memory B cell	0.00618759	0.00920895	0.520569	NA	3657
	ebi-a-GCST90001812	CD38 on IgD+ CD38+ B cell	-0.0409517	0.108521	0.770282	NA	3652
	ebi-a-GCST90001813	CD38 on IgD+ CD38dim B cell	-0.0239286	0.0404994	0.614505	NA	3654
	ebi-a-GCST90001815	CD38 on IgD- CD38dim B cell	-0.0118378	0.057008	0.869658	NA	3657
	ebi-a-GCST90001816	CD38 on naive-mature B cell	-0.0163262	0.0526818	0.808686	NA	3656
	ebi-a-GCST90001819	CD38 on transitional B cell	-0.017606	0.0120023	0.238684	NA	3657
	ebi-a-GCST90001820	IgD on IgD+ CD24+ B cell	-0.131071	0.147762	0.468642	NA	3656
	ebi-a-GCST90001821	IgD on IgD+ CD24- B cell	0.112059	0.0602809	0.314195	NA	3656
	ebi-a-GCST90001824	IgD on IgD+ CD38+ B cell	-0.0238475	0.0243342	0.506431	NA	3656
	ebi-a-GCST90001825	IgD on IgD+ CD38dim B cell	0.095967	0.0527816	0.320119	NA	3656
	ebi-a-GCST90001826	IgD on unswitched memory B cell	-0.0212464	0.114348	0.883047	NA	3636
	ebi-a-GCST90001828	IgD on transitional B cell	-0.00423109	0.0676926	0.96026	NA	3657
	ebi-a-GCST90001829	BAFF-R on B cell	-0.0122005	0.00666983	0.104763	NA	3660
	ebi-a-GCST90001832	CD62L on CD62L+ plasmacytoid Dendritic Cell	-0.00418862	0.0246816	0.892981	NA	2872
	ebi-a-GCST90001838	CD3 on naive CD8+ T cell	-0.00398108	0.0169174	0.825513	NA	2910
	ebi-a-GCST90001839	CD3 on Effector Memory CD8+ T cell	0.0104545	0.0401714	0.837917	NA	2912
	ebi-a-GCST90001841	CD3 on Central Memory CD4+ T cell	-0.0411056	0.0305537	0.310751	NA	2912
	ebi-a-GCST90001842	CD3 on Naive CD4+ T cell	-0.0410349	0.0272672	0.271274	NA	2910
	ebi-a-GCST90001845	CD3 on CD45RA- CD4+ T cell	-0.090049	0.0275626	0.189095	NA	2911
	ebi-a-GCST90001846	CD3 on Central Memory CD8+ T cell	-0.0395995	0.0322136	0.434754	NA	2910
	ebi-a-GCST90001851	CD3 on T cell	0.0171855	0.0262593	0.631078	NA	2919
	ebi-a-GCST90001853	CD3 on activated CD4 regulatory T cell	-0.0362857	0.143266	0.842081	NA	2919
	ebi-a-GCST90001854	CD3 on CD39+ activated CD4 regulatory T cell	0.00381677	0.0135496	0.8252	NA	2919
	ebi-a-GCST90001855	CD3 on secreting CD4 regulatory T cell	-0.0812594	0.0251101	0.190797	NA	2919
	ebi-a-GCST90001856	CD3 on CD39+ secreting CD4 regulatory T cell	-0.0844817	0.0275821	0.200901	NA	2919
	ebi-a-GCST90001857	CD3 on activated & secreting CD4 regulatory T cell	-0.0186702	0.111074	0.893983	NA	2919
	ebi-a-GCST90001858	CD3 on CD45RA+ CD4+ T cell	-0.00377325	0.0212195	0.870193	NA	2919
	ebi-a-GCST90001860	CD3 on CD39+ CD4+ T cell	-0.0129496	0.0141291	0.527713	NA	2919
	ebi-a-GCST90001863	CD3 on CD28+ CD45RA- CD8+ T cell	-0.0242065	0.0146929	0.198013	NA	2919
	ebi-a-GCST90001868	CD3 on CD4 regulatory T cell	-0.0821108	0.0255058	0.191736	NA	2919
	ebi-a-GCST90001869	CD3 on resting CD4 regulatory T cell	-0.0299789	0.0107267	0.0681461	NA	2918
	ebi-a-GCST90001870	CD34 on Hematopoietic Stem Cell	0.0352949	0.0523783	0.569853	NA	1634
	ebi-a-GCST90001883	CD16-CD56 on Natural Killer T	-0.00324548	0.0170716	0.86136	NA	3113
	ebi-a-GCST90001884	CD16-CD56 on Natural Killer	-0.0103342	0.0139825	0.487753	NA	3113
	ebi-a-GCST90001886	CD28 on CD39+ activated CD4 regulatory T cell	0.0495318	0.0454585	0.472718	NA	2920
	ebi-a-GCST90001887	CD28 on secreting CD4 regulatory T cell	-0.0114143	0.0228652	0.70524	NA	2920
	ebi-a-GCST90001891	CD28 on CD45RA- CD4 not regulatory T cell	-0.0020371	0.0142717	0.909741	NA	2920
	ebi-a-GCST90001892	CD28 on CD39+ CD4+ T cell	0.00277308	0.00948181	0.784476	NA	2920
	ebi-a-GCST90001896	CD28 on CD28+ CD45RA+ CD8+ T cell	0.0621197	0.0746053	0.557975	NA	2920
	ebi-a-GCST90001907	CCR7 on naive CD4+ T cell	0.0269727	0.0166706	0.247074	NA	2910
	ebi-a-GCST90001924	CD127 on CD28+ CD4+ T cell	-0.000584541	0.0677836	0.99451	NA	2920
	ebi-a-GCST90001926	CD127 on granulocyte	0.0182652	0.0119527	0.187022	NA	2920
	ebi-a-GCST90001932	CD127 on CD45RA+ CD4+ T cell	0.00765159	0.110208	0.950965	NA	2920
	ebi-a-GCST90001946	CD33 on CD14+ monocyte	0.00993837	0.0086043	0.312373	NA	1634
	ebi-a-GCST90001947	CD33 on CD33+ HLA DR+ CD14dim	0.00709256	0.00843293	0.488848	NA	1577
	ebi-a-GCST90001948	CD33 on CD33dim HLA DR+ CD11b+	0.00644892	0.00684359	0.38929	NA	1633
	ebi-a-GCST90001949	CD33 on CD33dim HLA DR+ CD11b-	0.00668813	0.00600057	0.315717	NA	1634
	ebi-a-GCST90001950	CD33 on Granulocytic Myeloid-Derived Suppressor Cells	0.0116858	0.00990093	0.447481	NA	1244
	ebi-a-GCST90001951	CD33 on CD66b++ myeloid cell	0.00676296	0.00795855	0.48495	NA	1464
	ebi-a-GCST90001952	CD33 on Monocytic Myeloid-Derived Suppressor Cells	0.00747824	0.00853483	0.473325	NA	1569
	ebi-a-GCST90001953	CD33 on CD33dim HLA DR-	0.0116152	0.0103247	0.323529	NA	1558
	ebi-a-GCST90001954	CD33 on basophil	0.017543	0.0130422	0.236378	NA	1555
	ebi-a-GCST90001955	CD33 on Immature Myeloid-Derived Suppressor Cells	0.0184172	0.0152974	0.294984	NA	1554
	ebi-a-GCST90001956	CD33 on CD33+ HLA DR+	0.00723528	0.00851059	0.484782	NA	1579
	ebi-a-GCST90001957	CD33 on CD33+ HLA DR+ CD14-	0.00726416	0.00853936	0.484551	NA	1578
	ebi-a-GCST90001961	CD25 on CD39+ CD4+ T cell	0.0263694	0.02862	0.424813	NA	2920
	ebi-a-GCST90001963	FSC-A on myeloid Dendritic Cell	-0.0051718	0.0718307	0.954242	NA	2872
	ebi-a-GCST90001964	FSC-A on plasmacytoid Dendritic Cell	0.00511688	0.0274745	0.882778	NA	2872
	ebi-a-GCST90001969	FSC-A on Natural Killer	0.0193197	0.0295387	0.631261	NA	3113
	ebi-a-GCST90001970	FSC-A on HLA DR+ Natural Killer	0.001605	0.0112283	0.899437	NA	2971
	ebi-a-GCST90001973	FSC-A on CD4+ T cell	0.254437	0.454104	0.674865	NA	3113
	ebi-a-GCST90001979	CD16 on CD14- CD16+ monocyte	0.00480002	0.00731663	0.536129	NA	3620
	ebi-a-GCST90001980	CD40 on CD14+ CD16- monocyte	0.00482556	0.0133995	0.753225	NA	3629
	ebi-a-GCST90001981	CD40 on CD14+ CD16+ monocyte	0.0140125	0.0092271	0.226162	NA	3618
	ebi-a-GCST90001984	HLA DR on CD14- CD16+ monocyte	0.00607003	0.026668	0.828961	NA	3621
	ebi-a-GCST90001985	CD40 on monocytes	-0.00699114	0.00919422	0.526439	NA	3629
	ebi-a-GCST90001987	CD64 on CD14+ CD16- monocyte	-0.00845531	0.0341507	0.820431	NA	3622
	ebi-a-GCST90001988	HLA DR on CD14+ CD16- monocyte	0.031191	0.0317376	0.398185	NA	3629
	ebi-a-GCST90001989	CD40 on CD14- CD16+ monocyte	0.00539784	0.0178189	0.774144	NA	3621
	ebi-a-GCST90001991	HLA DR on CD14+ monocyte	0.0302017	0.0324207	0.420283	NA	3629
	ebi-a-GCST90001994	CX3CR1 on CD14- CD16-	0.0149007	0.0149782	0.501651	NA	3590
	ebi-a-GCST90001995	CX3CR1 on monocyte	0.00141649	0.0219892	0.959047	NA	3590
	ebi-a-GCST90001996	CX3CR1 on CD14+ CD16+ monocyte	0.00104592	0.0130374	0.949037	NA	3579
	ebi-a-GCST90001997	CX3CR1 on CD14+ CD16- monocyte	0.00270345	0.0257679	0.933452	NA	3590
	ebi-a-GCST90002001	CD64 on CD14- CD16-	-0.0706179	0.0274666	0.236149	NA	3622
	ebi-a-GCST90002003	CCR2 on CD14- CD16-	-0.037754	0.0931348	0.754821	NA	3629
	ebi-a-GCST90002004	CCR2 on CD14+ CD16- monocyte	0.0267014	0.0506728	0.691262	NA	3629
	ebi-a-GCST90002005	CD16 on CD14+ CD16+ monocyte	0.0247315	0.0249405	0.425888	NA	3617
	ebi-a-GCST90002006	CD64 on monocyte	-0.00374261	0.0323969	0.915329	NA	3622
	ebi-a-GCST90002007	HLA DR on CD14+ CD16+ monocyte	-0.0216572	0.122514	0.888613	NA	3618
	ebi-a-GCST90002009	HLA DR on CD14- CD16-	-0.0463459	0.0210573	0.11507	NA	3629
	ebi-a-GCST90002010	HLA DR on monocyte	0.0636059	0.0383415	0.238995	NA	3629
	ebi-a-GCST90002014	CCR2 on CD62L+ myeloid Dendritic Cell	0.0166416	0.0244548	0.619607	NA	2870
	ebi-a-GCST90002022	CD4 on CD4+ T cell	-0.0440429	0.0420529	0.485288	NA	2912
	ebi-a-GCST90002023	CD4 on Central Memory CD4+ T cell	-0.0172195	0.0264879	0.633029	NA	2912
	ebi-a-GCST90002024	CD4 on naive CD4+ T cell	-0.0757525	0.0561559	0.270133	NA	2910
	ebi-a-GCST90002030	CD39 on CD39+ activated CD4 regulatory T cell	-0.00103886	0.00614843	0.874025	NA	2920
	ebi-a-GCST90002031	CD39 on CD39+ secreting CD4 regulatory T cell	-0.00115128	0.00623412	0.86247	NA	2920
	ebi-a-GCST90002032	CD39 on CD39+ CD4+ T cell	-0.00210524	0.00608765	0.752307	NA	2920
	ebi-a-GCST90002033	CD39 on granulocyte	0.0701654	0.0985354	0.606066	NA	2920
	ebi-a-GCST90002035	CD80 on myeloid Dendritic Cell	-0.0584158	0.0684883	0.483546	NA	2871
	ebi-a-GCST90002036	CD80 on CD62L+ myeloid Dendritic Cell	-0.0757726	0.0821936	0.525863	NA	2871
	ebi-a-GCST90002039	CD80 on monocyte	-0.0198006	0.043401	0.671901	NA	2850
	ebi-a-GCST90002040	CD80 on granulocyte	0.00107902	0.0176759	0.961186	NA	2850
	ebi-a-GCST90002054	CD8 on Central Memory CD8+ T cell	-0.0392431	0.0514078	0.584923	NA	2910
	ebi-a-GCST90002056	CD8 on Effector Memory CD8+ T cell	-0.021885	0.0486032	0.730655	NA	2912
	ebi-a-GCST90002058	CD8 on CD8+ T cell	0.0196185	0.011782	0.344302	NA	3113
	ebi-a-GCST90002061	CD4 on CD39+ CD4+ T cell	0.0264304	0.0145576	0.11935	NA	2920
	ebi-a-GCST90002066	CD4 on activated CD4 regulatory T cell	0.1598	0.0841982	0.308719	NA	2920
	ebi-a-GCST90002067	CD4 on CD39+ activated CD4 regulatory T cell	-0.000538147	0.266852	0.998574	NA	2920
	ebi-a-GCST90002070	CD4 on activated & secreting CD4 regulatory T cell	0.126716	0.0780094	0.351304	NA	2920
	ebi-a-GCST90002071	SSC-A on myeloid Dendritic Cell	-0.0302053	0.0363398	0.466838	NA	2872
	ebi-a-GCST90002072	SSC-A on plasmacytoid Dendritic Cell	-0.0322909	0.022031	0.238979	NA	2872
	ebi-a-GCST90002073	SSC-A on monocyte	-0.00511634	0.0185317	0.79353	NA	2850
	ebi-a-GCST90002074	SSC-A on CD14+ monocyte	-0.00347731	0.0179622	0.85593	NA	3112
	ebi-a-GCST90002077	SSC-A on HLA DR+ Natural Killer	-0.00320158	0.0123639	0.838694	NA	2971
	ebi-a-GCST90002078	SSC-A on granulocyte	-0.0249627	0.0374154	0.573331	NA	3112
	ebi-a-GCST90002087	CD11c on myeloid Dendritic Cell	-0.0233669	0.029167	0.481628	NA	2872
	ebi-a-GCST90002090	CD11c on granulocyte	-0.0166061	0.0185722	0.4656	NA	2850
	ebi-a-GCST90002098	CD45RA on naive CD4+ T cell	-6.74524e-05	0.00865237	0.993997	NA	2910
	ebi-a-GCST90002099	CD4RA on Terminally Differentiated CD4+ T cell	0.00883449	0.0201389	0.736822	NA	2903
	ebi-a-GCST90002102	CD45RA on resting CD4 regulatory T cell	0.00607573	0.00828289	0.496167	NA	2919
	ebi-a-GCST90002104	HLA DR on myeloid Dendritic Cell	-0.0552814	0.0138924	0.0283922	NA	2872
	ebi-a-GCST90002105	HLA DR on plasmacytoid Dendritic Cell	-0.0296931	0.00942341	0.0197899	NA	2872
	ebi-a-GCST90002106	HLA DR on Dendritic Cell	-0.0373184	0.0111894	0.0289663	NA	2871
	ebi-a-GCST90002109	HLA DR on CD33+ HLA DR+ CD14dim	0.0111862	0.0344072	0.799889	NA	1578
	ebi-a-GCST90002110	HLA DR on CD33dim HLA DR+ CD11b+	-0.121816	0.956914	0.919391	NA	1634
	ebi-a-GCST90002111	HLA DR on CD33dim HLA DR+ CD11b-	0.051482	0.0610598	0.487912	NA	1635
	ebi-a-GCST90002116	HLA DR on B cell	0.0121748	0.0220292	0.600461	NA	3060
	ebi-a-GCST90002117	HLA DR on HLA DR+ Natural Killer	0.0251795	0.0629859	0.757891	NA	2971
	ebi-a-GCST90002118	CD8 on CD28+ CD45RA- CD8+ T cell	0.0677944	0.0317062	0.278496	NA	2920
	ebi-a-GCST90002119	CD8 on CD28+ CD45RA+ CD8+ T cell	0.0148358	0.0205365	0.49722	NA	2920
	ebi-a-GCST90002120	CD8 on CD28- CD8+ T cell	-0.00192941	0.183295	0.993299	NA	2920
	ebi-a-GCST90002121	CD8 on CD39+ CD8+ T cell	0.0162393	0.024846	0.559999	NA	2915
	ebi-a-GCST90002232	Fasting glucose	0.00119962	0.00351754	0.734247	NA	200622
	ebi-a-GCST90002238	Fasting insulin	-0.00552741	0.00924677	0.553844	NA	151013
	ebi-a-GCST90002244	Glycated hemoglobin levels	0.00382567	0.00420411	0.366046	NA	146806
	ebi-a-GCST90002304	Hematocrit	0.00343918	0.00163355	0.0358565	NA	562259
	ebi-a-GCST90002386	High light scatter reticulocyte percentage of red cells	0.00180814	0.00131377	0.169576	NA	408112
	ebi-a-GCST90002404	Red cell distribution width	0.00137913	0.00142801	0.334879	NA	408112
	ebi-a-GCST90002412	Low density lipoprotein cholesterol levels	0.000194302	0.00132835	0.883803	NA	431167
	ebi-a-GCST90006888	Chlamydia trachomatis momp D antibody levels	-0.00273972	0.0159205	0.870117	NA	1371
	ebi-a-GCST90006898	Epstein-Barr virus EA-D antibody levels	-0.00749186	0.0322263	0.854584	NA	7763
	ebi-a-GCST90006899	Epstein-Barr virus EBNA-1 antibody levels	0.031485	0.0272545	0.331658	NA	7972
	ebi-a-GCST90006924	Merkel cell polyomavirus VP1 antibody levels	0.018565	0.0214529	0.545862	NA	5915
	ebi-a-GCST90007322	circulating leptin levels adjusted for BMI	0.0217406	0.0606346	0.743679	NA	49830
	ebi-a-GCST90010103	A disintegrin and metalloproteinase with thrombospondin motifs 13 levels	-0.023877	0.0588095	0.724057	NA	1301
	ebi-a-GCST90010105	Protein AMBP levels	0.0171996	0.0584758	0.796375	NA	1301
	ebi-a-GCST90010135	Osteoclast-associated immunoglobulin-like receptor levels	-0.011725	0.0136472	0.480792	NA	1301
	ebi-a-GCST90010138	Low affinity immunoglobulin gamma Fc region receptor II-b levels	0.0108609	0.00805436	0.309922	NA	1295
	ebi-a-GCST90010149	Lipoprotein lipase levels	-0.00472533	0.0292054	0.897882	NA	1301
	ebi-a-GCST90010159	Programmed cell death 1 ligand 2 levels	0.244892	0.238523	0.491614	NA	1301
	ebi-a-GCST90010170	Serpin A12 levels	0.00119312	0.0119689	0.936748	NA	1301
	ebi-a-GCST90010195	C-C motif chemokine 15 levels	-0.150672	0.0938379	0.354606	NA	1323
	ebi-a-GCST90010197	C-C motif chemokine 24 levels	-0.00234804	0.0256575	0.932852	NA	1323
	ebi-a-GCST90010224	Interleukin-17 receptor A levels	0.00572749	0.0627528	0.942056	NA	1323
	ebi-a-GCST90010252	Paraoxonase activity	0.00384183	0.0810011	0.965152	NA	1322
	ebi-a-GCST90010254	Pulmonary surfactant-associated protein D levels	-0.00421563	0.0135068	0.807403	NA	1316
	ebi-a-GCST90010260	Tyrosine-protein phosphatase non-receptor type substrate 1 levels	0.013814	0.0182836	0.504832	NA	1323
	ebi-a-GCST90010268	Tumor necrosis factor receptor superfamily member 10C levels	0.117927	0.0580014	0.291	NA	1323
	ebi-a-GCST90010277	Lysophosphatidic acid phosphatase type 6 levels	0.0133847	0.0160487	0.442285	NA	1311
	ebi-a-GCST90010296	Cadherin-related family member 5 levels	-0.0104382	0.390709	0.982996	NA	1313
	ebi-a-GCST90010304	Pro-cathepsin H levels	-0.0223554	0.0556956	0.757002	NA	1278
	ebi-a-GCST90010310	Ectonucleoside triphosphate diphosphohydrolase 5 levels	-0.0156535	0.0332714	0.670105	NA	1313
	ebi-a-GCST90010320	Kallikrein-10 levels	-0.00444384	0.0226136	0.876471	NA	1312
	ebi-a-GCST90010332	Neuronal pentraxin receptor levels	0.0332985	0.0352558	0.381385	NA	1313
	ebi-a-GCST90010334	Paired immunoglobulin-like type 2 receptor beta levels	-0.00242197	0.0145272	0.89483	NA	1313
	ebi-a-GCST90010350	Sulfatase-modifying factor 2 levels	-0.0504865	0.0794416	0.570253	NA	1312
	ebi-a-GCST90011995	Vascular endothelial growth factor levels	-0.0103046	0.00684523	0.2293	NA	21758
	ebi-a-GCST90011996	Adrenomedullin levels	-0.019409	0.0526949	0.775332	NA	21758
	ebi-a-GCST90011998	Growth differentiation factor-15 levels	-0.0117348	0.00780256	0.373557	NA	21758
	ebi-a-GCST90012000	E-selectin levels	0.0100268	0.00766698	0.227271	NA	21758
	ebi-a-GCST90012002	Osteoprotegerin levels	0.00666526	0.0207262	0.760775	NA	21758
	ebi-a-GCST90012004	Interleukin-1-receptor antagonist levels	0.00125083	0.0258989	0.965869	NA	21758
	ebi-a-GCST90012006	Cystatin-B levels	0.0126444	0.0129341	0.507211	NA	21758
	ebi-a-GCST90012007	Monocyte chemoattractant protein-1 levels	-0.00150974	0.00816269	0.862263	NA	21758
	ebi-a-GCST90012009	Galectin-3 levels	0.0045791	0.00839911	0.605281	NA	21758
	ebi-a-GCST90012010	Proteinase-activated receptor 1 levels	-0.0108706	0.0359117	0.812875	NA	21758
	ebi-a-GCST90012011	TNF-related apoptosis-inducing ligand levels	0.00689511	0.0106978	0.54307	NA	21758
	ebi-a-GCST90012013	Angiopoietin-1 receptor levels	0.00792321	0.00626677	0.261847	NA	21758
	ebi-a-GCST90012014	Tissue factor levels	0.00283582	0.0200083	0.892825	NA	21758
	ebi-a-GCST90012015	Tumor necrosis factor receptor 1 levels	0.0483562	0.0263371	0.317498	NA	21758
	ebi-a-GCST90012016	Platelet-derived growth factor subunit B levels	-0.00198395	0.00906958	0.835495	NA	21758
	ebi-a-GCST90012017	Interleukin-27 levels	-0.0291481	0.029207	0.351527	NA	21758
	ebi-a-GCST90012020	Lectin-like oxidized LDL receptor 1 levels	-0.0158153	0.0173929	0.430232	NA	21758
	ebi-a-GCST90012021	TNF-related apoptosis-inducing ligand receptor 2 levels	-0.0180203	0.010871	0.239241	NA	21758
	ebi-a-GCST90012022	Fibroblast growth factor 23 levels	0.0225601	0.011528	0.0981056	NA	21758
	ebi-a-GCST90012023	Stem cell factor levels	-0.011027	0.0120522	0.379847	NA	21758
	ebi-a-GCST90012024	Interleukin-18 levels	0.00950967	0.0129458	0.490299	NA	21758
	ebi-a-GCST90012025	Interleukin-6 receptor subunit alpha levels	-0.00484296	0.016408	0.779736	NA	21758
	ebi-a-GCST90012026	Tumor necrosis factor receptor 2 levels	0.0104001	0.00781824	0.275524	NA	21758
	ebi-a-GCST90012027	Matrix metalloproteinase-3 levels	0.00482155	0.00720768	0.53317	NA	21758
	ebi-a-GCST90012031	Myeloperoxidase levels	-0.00475761	0.0103197	0.657059	NA	21758
	ebi-a-GCST90012033	Matrix metalloproteinase-1 levels	0.00695343	0.00658231	0.339139	NA	21758
	ebi-a-GCST90012034	Resistin levels	0.0090422	0.00514305	0.106477	NA	21758
	ebi-a-GCST90012036	Pappalysin-1 levels	-0.0287666	0.0227529	0.253013	NA	21758
	ebi-a-GCST90012037	Pentraxin-related protein PTX3 levels	0.00738192	0.0139814	0.65024	NA	21758
	ebi-a-GCST90012038	Renin levels	-0.0083775	0.0105147	0.509156	NA	21758
	ebi-a-GCST90012039	Chitinase-3-like protein 1 levels	-0.0153569	0.0114972	0.239216	NA	21758
	ebi-a-GCST90012040	ST2 protein levels	-0.00604001	0.00613614	0.357743	NA	21758
	ebi-a-GCST90012041	Kidney injury molecule 1 levels	0.00938136	0.00438607	0.0581428	NA	21758
	ebi-a-GCST90012043	Membrane-bound aminopeptidase P levels	-0.0145849	0.04648	0.80643	NA	21758
	ebi-a-GCST90012044	TNF-related activation-induced cytokine levels	0.00254923	0.00831315	0.77441	NA	21758
	ebi-a-GCST90012046	P-selectin glycoprotein ligand 1 levels	0.0166231	0.0177244	0.447318	NA	21758
	ebi-a-GCST90012048	Thrombomodulin levels	-0.000194692	0.00938748	0.984447	NA	21758
	ebi-a-GCST90012049	Pro-interleukin-16 levels	0.0178155	0.0100448	0.150804	NA	21758
	ebi-a-GCST90012050	Matrix metalloproteinase-10 levels	0.042545	0.0117319	0.0222299	NA	21758
	ebi-a-GCST90012051	Urokinase plasminogen activator surface receptor levels	0.0112465	0.0137625	0.459698	NA	21758
	ebi-a-GCST90012052	C-C motif chemokine 4 levels	0.00791212	0.00837121	0.387977	NA	21758
	ebi-a-GCST90012053	Cathepsin D levels	-0.00763734	0.0164565	0.662087	NA	21758
	ebi-a-GCST90012054	Receptor for advanced glycosylation end products levels	-0.00583747	0.0217466	0.797358	NA	21758
	ebi-a-GCST90012055	C-C motif chemokine 3 levels	-0.0419975	0.0253411	0.172802	NA	21758
	ebi-a-GCST90012056	Matrix metalloproteinase-7 levels	0.00686041	0.00656539	0.405738	NA	21758
	ebi-a-GCST90012057	C-X-C motif chemokine 6 levels	0.00116468	0.00921733	0.911006	NA	21758
	ebi-a-GCST90012059	C-X-C motif chemokine 16 levels	-0.0123563	0.0374039	0.747953	NA	21758
	ebi-a-GCST90012060	Dickkopf-related protein 1 levels	-0.00433697	0.00918971	0.651328	NA	21758
	ebi-a-GCST90012062	Galanin peptide levels	-0.0290832	0.0233971	0.302154	NA	21758
	ebi-a-GCST90012063	Agouti-related protein levels	0.0223758	0.0127088	0.220362	NA	21758
	ebi-a-GCST90012064	Protein S100-A12 levels	0.000459839	0.0233412	0.98746	NA	21758
	ebi-a-GCST90012065	Tumor necrosis factor receptor superfamily member 5 levels	-0.00625412	0.0101493	0.648424	NA	21758
	ebi-a-GCST90012067	Proheparin-binding EGF-like growth factor levels	0.00489334	0.0422502	0.913378	NA	21758
	ebi-a-GCST90012069	vascular endothelial growth factor D levels	-0.012019	0.0154019	0.516874	NA	21758
	ebi-a-GCST90012070	Matrix metalloproteinase-12 levels	-0.000638654	0.00757875	0.936112	NA	21758
	ebi-a-GCST90012073	Cathepsin L1 levels	-0.0372667	0.0206703	0.104906	NA	21758
	ebi-a-GCST90012074	CX3CL1 levels	-0.00747419	0.0104003	0.524271	NA	21758
	ebi-a-GCST90012080	Follistatin levels	-0.00684743	0.0293371	0.830466	NA	21758
	ebi-a-GCST90012081	Platelet endothelial cell adhesion molecule levels	-0.0125631	0.00945023	0.315081	NA	21758
	ebi-a-GCST90012104	Bioavailable testosterone levels	0.00358112	0.00315885	0.259875	NA	382988
	ebi-a-GCST90012105	Estradiol levels	-0.0128686	0.0122797	0.319327	NA	206927
	ebi-a-GCST90012110	Sex hormone-binding globulin levels adjusted for BMI	-0.000885988	0.0013072	0.498303	NA	368929
	ebi-a-GCST90012111	Sex hormone-binding globulin levels	-0.00136961	0.00170707	0.422938	NA	370125
	ebi-a-GCST90012114	Total testosterone levels	0.00140222	0.00219275	0.523478	NA	425097
	ebi-a-GCST90013405	Liver enzyme levels (alanine transaminase)	4.48208e-05	0.00246522	0.985511	NA	437267
	ebi-a-GCST90013422	Ultradistal forearm bone mineral density	0.00959535	0.00806372	0.264512	NA	21907
	ebi-a-GCST90014242	Peak expiratory flow x sex interaction	-0.0575822	0.0505095	0.458404	NA	303612
	ebi-a-GCST90014266	Retinal nerve fibre layer (RNFL) thickness	-0.00310394	0.00658943	0.642463	NA	31434
	ebi-a-GCST90014267	Ganglion cell inner plexiform layer (GCIPL) thickness	0.00502982	0.00582942	0.398458	NA	31434
	ebi-a-GCST90014288	DNA methylation GrimAge acceleration	-0.151057	0.12364	0.346264	NA	34467
	ebi-a-GCST90014289	DNA methylation Hannum age acceleration	-0.0260292	0.0266308	0.360928	NA	34449
	ebi-a-GCST90014290	Intrinsic epigenetic age acceleration	-0.00116836	0.00934033	0.90159	NA	34461
	ebi-a-GCST90014291	DNA methylation-estimated plasminogen activator inhibitor-1 levels	0.0287452	0.0302389	0.411935	NA	34448
	ebi-a-GCST90014292	DNA methylation PhenoAge acceleration	0.00750904	0.0121144	0.550728	NA	34463
	ebi-a-GCST90016666	Liver volume	-0.00559649	0.0106143	0.610763	NA	32860
	ebi-a-GCST90016667	Spleen volume	0.0157722	0.0104802	0.143533	NA	32860
	ebi-a-GCST90016668	Lung volume	-0.0186873	0.0446286	0.692793	NA	32860
	ebi-a-GCST90016669	Pancreas volume	-0.0261737	0.0213859	0.246567	NA	31758
	ebi-a-GCST90016670	Kidney volume	-0.0264672	0.0297849	0.403713	NA	32860
	ebi-a-GCST90016671	Visceral adipose tissue volume	0.0541933	0.0456267	0.3204	NA	32860
	ebi-a-GCST90016673	Percent liver fat	-0.00428564	0.00738336	0.577593	NA	32858
	ebi-a-GCST90016674	Liver iron content	-0.0137519	0.0216439	0.559718	NA	32858
	ebi-a-GCST90016675	Pancreas fat	0.0085739	0.0299062	0.801319	NA	25617
	ebi-a-GCST90020053	Frailty index	-0.0371209	0.0240447	0.150895	NA	175226
	hormone measurement, progesterone measurement PMID:26014426	Hormone measurement, progesterone measurement	-0.0143957	0.0784805	0.884509	Males and Females	2913
	ieu-a-1047	Putamen volume	-0.0172342	0.0264091	0.58101	Males and Females	13145
	ieu-a-1239	Years of schooling	-0.00340917	0.00276336	0.218279	Males and Females	766345
	ieu-a-1283	Alcohol consumption	-0.122127	0.0470899	0.122045	Males and Females	112176
	ieu-a-73	Waist-to-hip ratio	0.0130453	0.0126487	0.312249	Males and Females	212094
	ieu-a-999	Body fat	0.00904745	0.0232386	0.707192	Males and Females	100705
	ieu-b-24	Age Of Smoking Initiation	0.000173718	0.0220857	0.994218	Males and Females	257349
	ieu-b-25	Cigarettes per Day	0.00691036	0.00375197	0.082044	Males and Females	225752
	ieu-b-29	basophil cell count	0.000422732	0.00232204	0.855739	Males and Females	473992
	ieu-b-30	white blood cell count	0.00175648	0.00146741	0.231921	Males and Females	562241
	ieu-b-31	monocyte cell count	-0.00013084	0.00112538	0.907493	Males and Females	521592
	ieu-b-32	lymphocyte cell count	0.0037387	0.00137672	0.0068547	Males and Females	521924
	ieu-b-33	eosinophil cell count	0.00310697	0.00142027	0.0292575	Males and Females	474227
	ieu-b-34	neutrophil cell count	-0.00177007	0.00170148	0.298824	Males and Females	519287
	ieu-b-35	C-Reactive protein level	0.00472201	0.00350371	0.183592	Males and Females	204402
	ieu-b-38	systolic blood pressure	0.000288566	0.00178408	0.871582	Males and Females	679432
	ieu-b-39	diastolic blood pressure	0.00488024	0.00165179	0.00330154	Males and Females	745357
	ieu-b-40	body mass index	-0.000517016	0.00143629	0.719028	Males and Females	789125
	ieu-b-4879	telomere length	-0.000146436	0.00311049	0.962526	Males and Females	472174
	ieu-b-73	Alcoholic drinks per week	-0.00115982	0.00380942	0.762811	Males and Females	532042
	iron biomarker measurement, serum iron measurement PMID:25352340	Iron biomarker measurement, serum iron measurement	0.00324987	0.00965047	0.793207	Males and Females	48972
	low density lipoprotein cholesterol measurement PMID:24097068	Low density lipoprotein cholesterol measurement	0.00531241	0.00434152	0.227755	Males and Females	93982
	met-a-304	Tryptophan	0.0206607	0.0359474	0.573455	Males and Females	5592
	met-a-355	Proline	0.0150575	0.0158233	0.515784	Males and Females	7367
	met-a-356	Citrulline	-0.042152	0.10633	0.730087	Males and Females	7325
	met-a-359	Gamma-glutamylglutamine	0.058715	0.0343224	0.336765	Males and Females	7226
	met-a-360	Gamma-glutamyltyrosine	0.027235	0.0458028	0.593964	Males and Females	7037
	met-a-362	Betaine	-0.00158092	0.0272016	0.963042	Males and Females	7357
	met-a-373	X-03094	-0.0239752	0.0340265	0.531831	Males and Females	7356
	met-a-375	Kynurenine	-0.0349667	0.0431263	0.502624	Males and Females	7368
	met-a-379	Carnitine	0.00175697	0.00402442	0.668637	Males and Females	7349
	met-a-383	3-methyl-2-oxovalerate	-0.131134	0.048223	0.224338	Males and Females	7331
	met-a-396	X-18601	0.0160329	0.0784161	0.871607	Males and Females	7226
	met-a-419	1,5-anhydroglucitol (1,5-AG)	0.0168028	0.0230465	0.598942	Males and Females	7301
	met-a-427	2-hydroxyisobutyrate	0.0151861	0.0133278	0.458569	Males and Females	6180
	met-a-444	X-10510	-0.00733668	0.0130566	0.674086	Males and Females	7347
	met-a-460	Androsterone sulfate	-0.0248472	0.0306476	0.566299	Males and Females	7338
	met-a-464	Serine	-0.0252527	0.061927	0.753502	Males and Females	7349
	met-a-467	Hexanoylcarnitine	-0.00711544	0.0147555	0.677263	Males and Females	7340
	met-a-476	Butyrylcarnitine	-0.0186991	0.00724772	0.0817802	Males and Females	7349
	met-a-479	Propionylcarnitine	0.015838	0.0174439	0.459748	Males and Females	7364
	met-a-485	X-02269	-0.0534877	0.0382283	0.395043	Males and Females	7256
	met-a-500	3-dehydrocarnitine*	-0.0221815	0.0684631	0.800535	Males and Females	7361
	met-a-501	Pyroglutamine*	-0.00736178	0.0162646	0.695178	Males and Females	7354
	met-a-505	X-03056--N-[3-(2-Oxopyrrolidin-1-yl)propyl]acetamide	-0.0276176	0.0404554	0.618665	Males and Females	7363
	met-a-513	X-11440	-0.003051	0.00889385	0.789618	Males and Females	7250
	met-a-517	X-11445--5-alpha-pregnan-3beta,20alpha-disulfate	0.0320966	0.0657886	0.673881	Males and Females	2537
	met-a-519	X-11469	-0.0278664	0.0677852	0.751694	Males and Females	7330
	met-a-524	X-11491	0.0194637	0.0190238	0.492723	Males and Females	6200
	met-a-531	X-11538	-0.00756984	0.0112796	0.623711	Males and Females	7355
	met-a-536	X-11593--O-methylascorbate*	0.00248944	0.00595725	0.69749	Males and Females	7344
	met-a-542	X-11792	0.0348731	0.0192259	0.320761	Males and Females	2391
	met-a-558	1-arachidonoylglycerophosphocholine*	-0.0218733	0.0145086	0.372849	Males and Females	7063
	met-a-570	X-12063	0.00878408	0.00641421	0.242702	Males and Females	6797
	met-a-573	Isobutyrylcarnitine	-0.00668452	0.0108254	0.647837	Males and Females	7365
	met-a-578	Erythronate*	0.0382922	0.0757109	0.701902	Males and Females	7307
	met-a-580	X-12092	-0.000830175	0.0112807	0.945967	Males and Females	7089
	met-a-596	X-12244--N-acetylcarnosine	0.085407	0.0497888	0.336005	Males and Females	6279
	met-a-615	Octanoylcarnitine	-0.00324266	0.0111204	0.819374	Males and Females	7345
	met-a-616	Alpha-hydroxyisovalerate	0.0372769	0.0152118	0.246658	Males and Females	7222
	met-a-618	Decanoylcarnitine	-0.00368698	0.0140323	0.836425	Males and Females	7320
	met-a-629	X-12510--2-aminooctanoic acid	-0.00744702	0.00950857	0.577025	Males and Females	7132
	met-a-634	1-arachidonoylglycerophosphoinositol*	0.0235213	0.0840722	0.80593	Males and Females	7351
	met-a-636	X-12644	0.0723207	0.0373707	0.303634	Males and Females	7347
	met-a-652	Isovalerylcarnitine	-0.0127901	0.14607	0.944399	Males and Females	7344
	met-a-656	Bradykinin, des-arg(9)	0.0197301	0.0153441	0.420803	Males and Females	4452
	met-a-661	X-12798	-0.0030013	0.00762104	0.761162	Males and Females	7119
	met-a-665	X-12844	0.0623889	0.037349	0.343408	Males and Females	7322
	met-a-667	X-12850	0.0306016	0.0169408	0.321872	Males and Females	1212
	met-a-682	1-arachidonoylglycerophosphoethanolamine*	-0.034137	0.07619	0.731836	Males and Females	7350
	met-a-683	X-13429	0.0327614	0.0169131	0.30339	Males and Females	5953
	met-a-699	Glutaroyl carnitine	-0.0024037	0.0143677	0.87369	Males and Females	7256
	met-a-709	Tetradecanedioate	0.0163588	0.0187339	0.543022	Males and Females	5629
	met-a-711	Hexadecanedioate	0.00190583	0.0237396	0.949001	Males and Females	6447
	met-a-742	Succinylcarnitine	0.00465677	0.0067371	0.520205	Males and Females	6552
	met-a-746	5alpha-androstan-3beta,17beta-diol disulfate	-0.00166629	0.024804	0.957297	Males and Females	6934
	met-c-840	Alanine	0.0427381	0.0213911	0.116391	Males and Females	22569
	met-c-842	Apolipoprotein A-I	0.0276433	0.0184424	0.168131	Males and Females	18400
	met-c-852	22:6, docosahexaenoic acid	-0.0325397	0.0679304	0.656938	Males and Females	13498
	met-c-855	Omega-3 fatty acids	-0.0684128	0.0483661	0.230127	Males and Females	13544
	met-c-856	Omega-6 fatty acids	-0.0264599	0.01267	0.0701942	Males and Females	13502
	met-c-857	Omega-7, omega-9 and saturated fatty acids	-0.00795403	0.0283071	0.789974	Males and Females	13506
	met-c-858	Free cholesterol	-0.00196014	0.00671925	0.775482	Males and Females	13497
	met-c-860	Glutamine	0.023305	0.0136174	0.185528	Males and Females	24167
	met-c-862	Glycoproteins	-0.0216467	0.00683678	0.0114353	Males and Females	18726
	met-c-863	Glycoprotein acetyls	-0.0636248	0.0199183	0.0151858	Males and Females	19270
	met-c-893	18:2, linoleic acid (LA)	-0.0125108	0.017273	0.484005	Males and Females	13523
	met-c-897	Leucine	-0.164937	0.0345391	0.131414	Males and Females	22500
	met-c-916	Mono-unsaturated fatty acids	0.0238827	0.037072	0.547814	Males and Females	13535
	met-c-917	Other polyunsaturated fatty acids than 18:2	-0.0235498	0.00701071	0.00840098	Males and Females	13549
	met-c-918	Phosphatidylcholine and other cholines	0.0297081	0.0188518	0.21314	Males and Females	13539
	met-c-933	Serum total cholesterol	-0.00381216	0.0060025	0.532566	Males and Females	21488
	met-c-935	Sphingomyelins	0.00115435	0.00757789	0.883919	Males and Females	13471
	met-c-937	Total phosphoglycerides	-0.0310532	0.0251037	0.271016	Males and Females	13514
	met-c-940	Valine	-0.0419127	0.0230662	0.166809	Males and Females	24898
	moderate_to_vigourous_PA	moderate_to_vigourous_PA	-0.00678109	0.0171862	0.719541	Males and Females	592552
	prot-a-1005	Coagulation factor Xa	-0.0271946	0.0200594	0.268222	Males and Females	3301
	prot-a-1006	Coagulation Factor X	-0.0375821	0.0395806	0.516485	Males and Females	3301
	prot-a-1038	Protein FAM189A2	0.00724187	0.0120747	0.656074	Males and Females	3301
	prot-a-1045	Pseudokinase FAM20A	0.0108983	0.0188937	0.622331	Males and Females	3301
	prot-a-1046	Glycosaminoglycan xylosylkinase	-0.0467801	0.0260549	0.323514	Males and Females	3301
	prot-a-1050	Protein FAM3B	0.0274493	0.0131676	0.172462	Males and Females	3301
	prot-a-1051	Protein FAM3D	-0.0927495	0.105567	0.54109	Males and Females	3301
	prot-a-1074	Low affinity immunoglobulin gamma Fc region receptor II-a	-0.00141633	0.0200628	0.955132	Males and Females	3301
	prot-a-1075	Low affinity immunoglobulin gamma Fc region receptor II-b	-0.00822023	0.0185676	0.701247	Males and Females	3301
	prot-a-1076	Low affinity immunoglobulin gamma Fc region receptor III-B	-0.0651469	0.0655976	0.502194	Males and Females	3301
	prot-a-1097	Fibroblast growth factor 7	-0.0107352	0.0399147	0.832736	Males and Females	3301
	prot-a-1112	Four-jointed box protein 1	0.00921346	0.0237002	0.76396	Males and Females	3301
	prot-a-1115	Inactive peptidyl-prolyl cis-trans isomerase FKBP6	0.00746734	0.0100337	0.592693	Males and Females	3301
	prot-a-112	AP-4 complex subunit mu-1	0.00956354	0.0138593	0.528114	Males and Females	3301
	prot-a-1126	Receptor-type tyrosine-protein kinase FLT3	0.0205806	0.0120432	0.337056	Males and Females	3301
	prot-a-1129	Vascular endothelial growth factor receptor 3	-0.0126839	0.0432379	0.818343	Males and Females	3301
	prot-a-1148	Ferritin	-0.0163507	0.0100209	0.350033	Males and Females	3301
	prot-a-1153	Alpha-(1,3)-fucosyltransferase 5	0.0203045	0.0718935	0.824766	Males and Females	3301
	prot-a-1154	Alpha-(1,6)-fucosyltransferase	-0.00544163	0.00832623	0.631481	Males and Females	3301
	prot-a-1166	Galanin peptides	0.000639976	0.0326103	0.987508	Males and Females	3301
	prot-a-1170	Polypeptide N-acetylgalactosaminyltransferase 1	-0.0046969	0.0901024	0.963165	Males and Females	3301
	prot-a-1174	Galanin-like peptide	-0.0022997	0.0143462	0.898811	Males and Females	3301
	prot-a-1178	Guanylate-binding protein 6	0.0192538	0.014198	0.404507	Males and Females	3301
	prot-a-1194	Growth/differentiation factor 11/8	0.0676807	0.173535	0.734145	Males and Females	3301
	prot-a-1204	GDNF family receptor alpha-like	-0.0209001	0.0365034	0.668962	Males and Females	3301
	prot-a-1223	Glycolipid transfer protein domain-containing protein 2	0.00708927	0.0237208	0.815117	Males and Females	3301
	prot-a-1228	Granulysin	-0.00762593	0.00985691	0.520061	Males and Females	3301
	prot-a-1250	Glycerol-3-phosphate dehydrogenase 1-like protein	0.022696	0.0203604	0.465501	Males and Females	3301
	prot-a-1272	Growth factor receptor-bound protein 7	-0.0080187	0.0471716	0.892806	Males and Females	3301
	prot-a-1277	Granulins	-0.00244199	0.00927209	0.816917	Males and Females	3301
	prot-a-1288	Glutathione S-transferase omega-1	-0.07072	0.0559356	0.426023	Males and Females	3301
	prot-a-1298	Granzyme B	-0.0112107	0.0100984	0.466799	Males and Females	3301
	prot-a-1305	GDH/6PGL endoplasmic bifunctional protein	-0.0132817	0.0187402	0.529605	Males and Females	3301
	prot-a-1306	3-hydroxyanthranilate 3,4-dioxygenase	-0.00348369	0.0106649	0.774948	Males and Females	3301
	prot-a-1313	Heparin-binding EGF-like growth factor	-0.0115186	0.0396001	0.819796	Males and Females	3301
	prot-a-1317	Hemoglobin subunit zeta	-0.00912729	0.0106608	0.549237	Males and Females	3301
	prot-a-1332	Hemojuvelin	0.00417777	0.0134325	0.785209	Males and Females	3301
	prot-a-134	Apolipoprotein L1	0.0555204	0.0248349	0.267773	Males and Females	3301
	prot-a-1360	Hepatocyte nuclear factor 4-alpha	0.0872559	0.055522	0.256662	Males and Females	3301
	prot-a-1369	Haptoglobin	-0.0236732	0.017599	0.31081	Males and Females	3301
	prot-a-1389	Oxidoreductase HTATIP2	-0.00891114	0.0148723	0.656343	Males and Females	3301
	prot-a-1397	Intercellular adhesion molecule 1	-0.0150519	0.0212089	0.607075	Males and Females	3301
	prot-a-1401	Intercellular adhesion molecule 5	-0.0277867	0.0167125	0.344723	Males and Females	3301
	prot-a-1442	Immunoglobulin superfamily DCC subclass member 4	0.0129345	0.040089	0.80131	Males and Females	3301
	prot-a-1443	Insulin-like growth factor I	0.0314728	0.0421535	0.591712	Males and Females	3301
	prot-a-1445	Cation-independent mannose-6-phosphate receptor	0.00519021	0.0116942	0.680119	Males and Females	3301
	prot-a-1453	Insulin growth factor-like family member 3	0.0218313	0.016012	0.402866	Males and Females	3301
	prot-a-1458	Immunoglobulin lambda-like polypeptide 1	0.00832707	0.011278	0.49348	Males and Females	3301
	prot-a-1486	Interleukin-17 receptor A	-0.00416122	0.00797997	0.693998	Males and Females	3301
	prot-a-149	Rho GTPase-activating protein 30	0.0331431	0.0214642	0.220258	Males and Females	3301
	prot-a-1502	Interleukin-1 receptor-like 1	0.00384837	0.00715016	0.627793	Males and Females	3301
	prot-a-1506	Interleukin-21	0.0823349	0.127905	0.635888	Males and Females	3301
	prot-a-1526	Interleukin-36 alpha	0.00531048	0.0151668	0.785587	Males and Females	3301
	prot-a-1530	Interleukin-3 receptor subunit alpha	-0.0217566	0.0103141	0.281824	Males and Females	3301
	prot-a-1537	Interleukin-5 receptor subunit alpha	-0.00316934	0.0269996	0.925611	Males and Females	3301
	prot-a-1542	Interleukin-6 receptor subunit beta	0.0110486	0.0216508	0.660579	Males and Females	3301
	prot-a-1576	Immunoglobulin superfamily containing leucine-rich repeat protein 2	0.0410138	0.0196204	0.284064	Males and Females	3301
	prot-a-1582	Integrin alpha-5	0.0206473	0.0162429	0.331509	Males and Females	3301
	prot-a-1586	Inter-alpha-trypsin inhibitor heavy chain H1	0.0344768	0.0163542	0.281973	Males and Females	3301
	prot-a-1598	Tyrosine-protein kinase JAK2	0.0251416	0.0189262	0.276057	Males and Females	3301
	prot-a-1622	Vascular endothelial growth factor receptor 2	0.00166175	0.0216967	0.945922	Males and Females	3301
	prot-a-1639	DNA/RNA-binding protein KIN17	0.0223019	0.0233604	0.514755	Males and Females	3301
	prot-a-1645	Killer cell immunoglobulin-like receptor 2DS2	0.00772342	0.0181326	0.71161	Males and Females	3301
	prot-a-1655	Kelch-like protein 13	-0.0598516	0.0880073	0.619793	Males and Females	3301
	prot-a-1657	Kallikrein-12	0.0167209	0.0134928	0.432239	Males and Females	3301
	prot-a-1665	Kallikrein-6	0.013707	0.0155179	0.539398	Males and Females	3301
	prot-a-1688	Keratinocyte differentiation-associated protein	-0.141669	0.0785609	0.322334	Males and Females	3301
	prot-a-1695	Laminin	0.0349393	0.0721777	0.676155	Males and Females	3301
	prot-a-1707	Epididymal-specific lipocalin-10	0.0164933	0.0127914	0.419949	Males and Females	3301
	prot-a-1738	Leukocyte immunoglobulin-like receptor subfamily A member 4	-0.0867536	0.0225362	0.1618	Males and Females	3301
	prot-a-1741	Leukocyte immunoglobulin-like receptor subfamily A member 6	-0.019073	0.0233115	0.563451	Males and Females	3301
	prot-a-1742	Leukocyte immunoglobulin-like receptor subfamily B member 1	0.061177	0.0124044	0.127356	Males and Females	3301
	prot-a-1746	Leukocyte immunoglobulin-like receptor subfamily B member 4	-0.00228038	0.0257313	0.943728	Males and Females	3301
	prot-a-1753	Lipase member N	0.0166213	0.0204846	0.502344	Males and Females	3301
	prot-a-1791	Leucine-rich repeat serine/threonine-protein kinase 2	0.0481047	0.0228005	0.169347	Males and Females	3301
	prot-a-1800	Leucine-rich repeat and transmembrane domain-containing protein 2	0.018359	0.0479764	0.767331	Males and Females	3301
	prot-a-181	Activating signal cointegrator 1 complex subunit 1	-0.00966449	0.0240174	0.756449	Males and Females	3301
	prot-a-1823	Cation-dependent mannose-6-phosphate receptor	0.0239768	0.016479	0.383336	Males and Females	3301
	prot-a-1833	Mannosyl-oligosaccharide 1,2-alpha-mannosidase IB	-0.00205086	0.0367783	0.964537	Males and Females	3301
	prot-a-1835	Epididymis-specific alpha-mannosidase	-0.00375885	0.0327121	0.927167	Males and Females	3301
	prot-a-1842	Dual specificity mitogen-activated protein kinase kinase 4	-0.00649729	0.0211932	0.81062	Males and Females	3301
	prot-a-1854	MAP kinase-activated protein kinase 5	-0.00286088	0.0104458	0.809871	Males and Females	3301
	prot-a-1863	Mannose-binding protein C	0.00419328	0.00868197	0.676805	Males and Females	3301
	prot-a-1879	Protein MENT	0.0346522	0.0147863	0.256758	Males and Females	3301
	prot-a-1885	Microfibrillar-associated protein 2	-0.0323377	0.0335227	0.511453	Males and Females	3301
	prot-a-19	Lysosomal acid phosphatase	0.0130289	0.0216144	0.654655	Males and Females	3301
	prot-a-1902	MICOS complex subunit MIC10	0.00342167	0.00874883	0.762661	Males and Females	3301
	prot-a-1906	Promotilin	0.0344408	0.0118958	0.21172	Males and Females	3301
	prot-a-1911	Stromelysin-2	0.0127836	0.0201401	0.639947	Males and Females	3301
	prot-a-1917	Matrix metalloproteinase-17	0.00314753	0.022383	0.911061	Males and Females	3301
	prot-a-1920	Neutrophil collagenase	0.00766128	0.00964669	0.510352	Males and Females	3301
	prot-a-1921	Matrix metalloproteinase-9	0.0183593	0.0116447	0.35984	Males and Females	3301
	prot-a-1930	Myeloperoxidase	-0.0197718	0.0199553	0.426206	Males and Females	3301
	prot-a-1938	C-type mannose receptor 2	0.072672	0.104666	0.613633	Males and Females	3301
	prot-a-1950	Prostate-associated microseminoprotein	-0.503911	0.153971	0.188785	Males and Females	3301
	prot-a-1991	N-acetylated-alpha-linked acidic dipeptidase 2	0.00178583	0.028738	0.96049	Males and Females	3301
	prot-a-2006	Neural cell adhesion molecule 1, 120 kDa isoform	0.0259466	0.0520878	0.705785	Males and Females	3301
	prot-a-2008	Neural cell adhesion molecule 2	0.0455677	0.0310764	0.381036	Males and Females	3301
	prot-a-2009	Neutrophil cytosol factor 2	0.153929	0.0690403	0.268413	Males and Females	3301
	prot-a-201	Sarcoplasmic/endoplasmic reticulum calcium ATPase 3	-0.0316757	0.0220939	0.387733	Males and Females	3301
	prot-a-2018	Kinetochore protein NDC80 homolog	0.0390333	0.0270871	0.386207	Males and Females	3301
	prot-a-2030	Protein kinase C-binding protein NELL1	0.000503584	0.00896346	0.964271	Males and Females	3301
	prot-a-2039	Neurofascin	-0.00115516	0.0256546	0.971354	Males and Females	3301
	prot-a-205	Aurora kinase B	0.0131641	0.014464	0.529932	Males and Females	3301
	prot-a-2061	Normal mucosa of esophagus-specific gene 1 protein	-0.0343503	0.0250518	0.401149	Males and Females	3301
	prot-a-2064	Noggin	-0.00440964	0.0196913	0.85975	Males and Females	3301
	prot-a-2071	Epididymal secretory protein E1	-0.00890638	0.0161229	0.678706	Males and Females	3301
	prot-a-2073	Pro-FMRFamide-related neuropeptide FF	-0.055322	0.0433811	0.423355	Males and Females	3301
	prot-a-208	Zinc-alpha-2-glycoprotein	0.028001	0.0236066	0.357376	Males and Females	3301
	prot-a-2087	Oxysterols receptor LXR-beta	0.00765375	0.0153469	0.705487	Males and Females	3301
	prot-a-2101	Neurensin-1	0.100787	0.0447607	0.266073	Males and Females	3301
	prot-a-2129	ADP-ribose pyrophosphatase, mitochondrial	0.00373507	0.0511446	0.95359	Males and Females	3301
	prot-a-2139	Odorant-binding protein 2b	0.0194012	0.0169207	0.456591	Males and Females	3301
	prot-a-216	Beta-1,4-galactosyltransferase 1	-0.0139995	0.015739	0.439272	Males and Females	3301
	prot-a-2166	Platelet-activating factor acetylhydrolase IB subunit beta	0.085592	0.0652622	0.41472	Males and Females	3301
	prot-a-2172	Peptidyl-glycine alpha-amidating monooxygenase	0.0247081	0.0163928	0.206226	Males and Females	3301
	prot-a-2194	Protocadherin-10	-0.00240063	0.00927074	0.819891	Males and Females	3301
	prot-a-2205	Protocadherin beta-4	0.02011	0.019591	0.491678	Males and Females	3301
	prot-a-2215	Programmed cell death 1 ligand 2	-0.0138155	0.0175691	0.575778	Males and Females	3301
	prot-a-2231	Platelet-derived growth factor receptor-like protein	0.012873	0.0111785	0.455222	Males and Females	3301
	prot-a-2243	Platelet endothelial aggregation receptor 1	0.042737	0.0259691	0.34761	Males and Females	3301
	prot-a-2245	Platelet endothelial cell adhesion molecule	0.0175725	0.0207982	0.553393	Males and Females	3301
	prot-a-2255	Phosphoglycerate kinase 1	-0.0812731	0.0811214	0.499405	Males and Females	3301
	prot-a-2269	Phosphatidylinositol 4-phosphate 3-kinase C2 domain-containing subunit alpha	0.0160076	0.0134866	0.445717	Males and Females	3301
	prot-a-2301	Angiostatin	-0.0232948	0.0127461	0.318733	Males and Females	3301
	prot-a-2302	Plasmin	0.00504027	0.0265035	0.88036	Males and Females	3301
	prot-a-2308	Plexin-B2	0.0130403	0.0172168	0.587322	Males and Females	3301
	prot-a-2309	Plexin-C1	0.0215053	0.0517094	0.705452	Males and Females	3301
	prot-a-2324	DNA-directed RNA polymerases I and III subunit RPAC1	0.0207613	0.0139036	0.375665	Males and Females	3301
	prot-a-2337	Neutrophil-activating peptide 2	0.042279	0.0452133	0.521343	Males and Females	3301
	prot-a-2351	Palmitoyl-protein thioesterase 1	-0.0101086	0.0181924	0.634312	Males and Females	3301
	prot-a-2357	PR domain zinc finger protein 1	0.293053	0.129075	0.264122	Males and Females	3301
	prot-a-2361	Prolargin	-0.000444695	0.0241621	0.988285	Males and Females	3301
	prot-a-2362	Proteoglycan 3	-0.00897723	0.0146379	0.649775	Males and Females	3301
	prot-a-2371	Protein kinase C iota type	0.0388456	0.0167576	0.259277	Males and Females	3301
	prot-a-2397	Proactivator polypeptide-like 1	0.00868059	0.0116575	0.592527	Males and Females	3301
	prot-a-2398	PH and SEC7 domain-containing protein 1	-0.0155217	0.0370571	0.747479	Males and Females	3301
	prot-a-2399	PH and SEC7 domain-containing protein 2	-0.00677705	0.0142444	0.717293	Males and Females	3301
	prot-a-2427	Prostaglandin F2 receptor negative regulator	0.00146237	0.0154778	0.940029	Males and Females	3301
	prot-a-2432	Parathyroid hormone-related protein	-0.0540696	0.0830155	0.581681	Males and Females	3301
	prot-a-2440	Tyrosine-protein phosphatase non-receptor type 4	-0.0208413	0.0527592	0.760496	Males and Females	3301
	prot-a-246	Osteocalcin	-0.0508644	0.0561369	0.531344	Males and Females	3301
	prot-a-2462	Glycogen phosphorylase, liver form	0.0474267	0.0687534	0.615575	Males and Females	3301
	prot-a-2464	Dihydropteridine reductase	0.0108975	0.0100181	0.390317	Males and Females	3301
	prot-a-2470	Sulfhydryl oxidase 2	-0.0127105	0.0238052	0.687783	Males and Females	3301
	prot-a-2486	DNA repair protein RAD51 homolog 4	0.0189955	0.0125723	0.37221	Males and Females	3301
	prot-a-2524	Resistin	0.0614885	0.0261046	0.255593	Males and Females	3301
	prot-a-2538	Regulator of G-protein signaling 8	0.010741	0.0110664	0.509498	Males and Females	3301
	prot-a-2557	Ribonuclease K6	-0.00969579	0.0107679	0.533322	Males and Females	3301
	prot-a-2561	RING finger protein 122	-0.00834009	0.0631604	0.91642	Males and Females	3301
	prot-a-2573	E3 ubiquitin-protein ligase RNF8	0.0537603	0.0224654	0.25199	Males and Females	3301
	prot-a-2575	rRNA methyltransferase 3, mitochondrial	0.00237148	0.00992945	0.833478	Males and Females	3301
	prot-a-2629	Diamine acetyltransferase 2	0.0419975	0.027444	0.368482	Males and Females	3301
	prot-a-2663	Secreted and transmembrane protein 1	-0.020374	0.0431219	0.719005	Males and Females	3301
	prot-a-2666	L-Selectin	-0.034394	0.0283461	0.438821	Males and Females	3301
	prot-a-2667	P-selectin	0.00711369	0.0114614	0.568434	Males and Females	3301
	prot-a-2681	Semenogelin-1	0.000212315	0.025299	0.994657	Males and Females	3301
	prot-a-2685	Septin-10	-0.00348981	0.0107816	0.800713	Males and Females	3301
	prot-a-2690	Serpin A12	-8.85081e-05	0.0149773	0.996238	Males and Females	3301
	prot-a-2729	Sialic acid-binding Ig-like lectin 7	-0.00403973	0.0121692	0.795952	Males and Females	3301
	prot-a-2730	Sialic acid-binding Ig-like lectin 8	0.00182721	0.0123953	0.906826	Males and Females	3301
	prot-a-2731	Sialic acid-binding Ig-like lectin 9	0.0114044	0.0202419	0.673365	Males and Females	3301
	prot-a-2733	Signal-regulatory protein beta-1	-0.0135554	0.0107948	0.336034	Males and Females	3301
	prot-a-2736	NAD-dependent protein deacetylase sirtuin-2	0.0484213	0.0384257	0.427049	Males and Females	3301
	prot-a-2739	Ski-like protein	0.0246317	0.0353353	0.612446	Males and Females	3301
	prot-a-2744	SLAM family member 7	0.0227362	0.018285	0.431189	Males and Females	3301
	prot-a-2747	Urea transporter 2	0.0168765	0.0263434	0.587366	Males and Females	3301
	prot-a-2748	Solute carrier family 22 member 16	-0.00295832	0.02135	0.912346	Males and Females	3301
	prot-a-2795	Sorting nexin-7	0.0109831	0.0165932	0.576096	Males and Females	3301
	prot-a-2797	Suppressor of cytokine signaling 3	0.00963243	0.0285796	0.793047	Males and Females	3301
	prot-a-28	Disintegrin and metalloproteinase domain-containing protein 23	-0.00636538	0.0734631	0.936411	Males and Females	3301
	prot-a-2815	Maspardin	0.00262573	0.0107487	0.847471	Males and Females	3301
	prot-a-2818	Serine protease inhibitor Kazal-type 2	0.00665527	0.0181567	0.77633	Males and Females	3301
	prot-a-2824	Kunitz-type protease inhibitor 2	-0.0292583	0.0149391	0.30054	Males and Females	3301
	prot-a-2828	Testican-3	-0.00189171	0.00910099	0.854585	Males and Females	3301
	prot-a-2852	Alpha-N-acetylgalactosaminide alpha-2,6-sialyltransferase 1	0.0159864	0.0119236	0.311997	Males and Females	3301
	prot-a-2868	Signal transducer and activator of transcription 1-alpha/beta	-0.0166694	0.0113974	0.381796	Males and Females	3301
	prot-a-2877	Serine/threonine-protein kinase 16	0.0158056	0.0162824	0.50946	Males and Females	3301
	prot-a-2889	Syntaxin-7	0.00605304	0.0114567	0.690564	Males and Females	3301
	prot-a-2891	Extracellular sulfatase Sulf-2	-0.0501656	0.0414476	0.349781	Males and Females	3301
	prot-a-2892	Estrogen sulfotransferase	-0.0012903	0.0128041	0.936062	Males and Females	3301
	prot-a-2900	Surfeit locus protein 1	-0.0288086	0.0422406	0.618951	Males and Females	3301
	prot-a-2904	Histone-lysine N-methyltransferase SUV420H2	-0.00212701	0.0147823	0.909022	Males and Females	3301
	prot-a-2907	Sushi, von Willebrand factor type A, EGF and pentraxin domain-containing protein 1	0.00387985	0.00941133	0.720142	Males and Females	3301
	prot-a-2908	Switch-associated protein 70	-0.0226238	0.0140234	0.353254	Males and Females	3301
	prot-a-2920	Protachykinin-1	0.0119421	0.0256329	0.687108	Males and Females	3301
	prot-a-2926	Tapasin	0.00609301	0.0231715	0.836305	Males and Females	3301
	prot-a-2939	Holo-Transcobalamin-2	0.00709991	0.0255297	0.798999	Males and Females	3301
	prot-a-2940	Teratocarcinoma-derived growth factor 1	0.0076499	0.0101119	0.587684	Males and Females	3301
	prot-a-2944	Angiopoietin-1 receptor, soluble	0.0533973	0.0273115	0.300986	Males and Females	3301
	prot-a-2948	Testis-expressed sequence 29 protein	-0.0273632	0.017892	0.265796	Males and Females	3301
	prot-a-2951	Trefoil factor 1	0.0170722	0.0166061	0.411996	Males and Females	3301
	prot-a-2959	Transferrin receptor protein 1	0.00494003	0.0223454	0.845551	Males and Females	3301
	prot-a-2978	Tyrosine-protein kinase receptor Tie-1, soluble	0.015154	0.00797005	0.197613	Males and Females	3301
	prot-a-2991	Toll-like receptor 4:Lymphocyte antigen 96 complex	0.00487671	0.0292318	0.882846	Males and Females	3301
	prot-a-3009	Transmembrane protein 2	0.0512423	0.0486684	0.483603	Males and Females	3301
	prot-a-301	Complement C1q subcomponent subunit C	5.50668e-05	0.0124267	0.996867	Males and Females	3301
	prot-a-3016	Transmembrane protein 87B	-0.00475685	0.00998314	0.666281	Males and Females	3301
	prot-a-3028	Tenascin	0.00458851	0.00878358	0.653494	Males and Females	3301
	prot-a-303	Complement C1q tumor necrosis factor-related protein 1	-0.0127567	0.0149011	0.440203	Males and Females	3301
	prot-a-3048	Tumor necrosis factor receptor superfamily member 1B	0.00650713	0.0119459	0.682469	Males and Females	3301
	prot-a-305	Complement C1q tumor necrosis factor-related protein 5	0.0642382	0.0337531	0.307989	Males and Females	3301
	prot-a-3071	Tenascin-X	0.00766865	0.108477	0.955069	Males and Females	3301
	prot-a-3076	Torsin-1A-interacting protein 1	-0.00724818	0.0139346	0.654803	Males and Females	3301
	prot-a-3093	Protein-tyrosine sulfotransferase 2	0.0295711	0.09192	0.801853	Males and Females	3301
	prot-a-310	Augurin	0.0142784	0.0156135	0.528416	Males and Females	3301
	prot-a-3123	Thioredoxin domain-containing protein 12	-0.00650388	0.0363933	0.866851	Males and Females	3301
	prot-a-3124	Thioredoxin domain-containing protein 5	0.0373622	0.0291858	0.328906	Males and Females	3301
	prot-a-315	Complement C4	-0.100429	0.0815331	0.305788	Males and Females	3301
	prot-a-316	Protein CEI	0.153015	0.115209	0.410857	Males and Females	3301
	prot-a-3193	Vascular cell adhesion protein 1	-0.0647011	0.113719	0.670689	Males and Females	3301
	prot-a-3197	Vascular endothelial growth factor A, isoform 121	-0.0107053	0.0138551	0.5812	Males and Females	3301
	prot-a-32	A disintegrin and metalloproteinase with thrombospondin motifs 13	0.00436764	0.0119239	0.776474	Males and Females	3301
	prot-a-3203	Vacuolar protein sorting-associated protein 29	0.0114381	0.0108576	0.483429	Males and Females	3301
	prot-a-3205	Vacuolar protein sorting-associated protein 4B	0.0256	0.0295291	0.545296	Males and Females	3301
	prot-a-3214	Vitronectin	0.0136391	0.00994837	0.40119	Males and Females	3301
	prot-a-3216	Brorin	-0.0170506	0.0632844	0.832455	Males and Females	3301
	prot-a-3243	Xyloside xylosyltransferase 1	-0.0355781	0.0316437	0.462782	Males and Females	3301
	prot-a-3258	Zinc fingers and homeoboxes protein 3	-0.0330659	0.0370271	0.535939	Males and Females	3301
	prot-a-3267	Zinc finger protein 276	0.0231672	0.0178705	0.418283	Males and Females	3301
	prot-a-335	Voltage-dependent calcium channel subunit alpha-2/delta-3	-0.0105595	0.0220287	0.715436	Males and Females	3301
	prot-a-346	Calcium/calmodulin-dependent protein kinase type 1	-0.0124748	0.0821511	0.904061	Males and Females	3301
	prot-a-347	Calcium/calmodulin-dependent protein kinase type 1D	0.0244627	0.0173336	0.392449	Males and Females	3301
	prot-a-354	Calpain-2 catalytic subunit	-0.0408301	0.0162464	0.241085	Males and Females	3301
	prot-a-366	Calpastatin	0.00146696	0.00807458	0.872583	Males and Females	3301
	prot-a-37	A disintegrin and metalloproteinase with thrombospondin motifs 6	-0.00511572	0.0099669	0.69811	Males and Females	3301
	prot-a-372	Cerebellin-4	0.0568997	0.0876752	0.633524	Males and Females	3301
	prot-a-373	Carbonyl reductase [NADPH] 1	0.010943	0.0119564	0.528154	Males and Females	3301
	prot-a-381	Coiled-coil domain-containing protein 134	-0.0295925	0.106584	0.827589	Males and Females	3301
	prot-a-387	Eotaxin	-0.00745319	0.0163269	0.727372	Males and Females	3301
	prot-a-394	C-C motif chemokine 17	-0.00501354	0.016708	0.783716	Males and Females	3301
	prot-a-398	C-C motif chemokine 22	-0.0499152	0.0322556	0.365232	Males and Females	3301
	prot-a-403	C-C motif chemokine 25	-0.0252219	0.00858022	0.0605324	Males and Females	3301
	prot-a-408	C-C motif chemokine 3-like 1	0.00655886	0.0179907	0.777441	Males and Females	3301
	prot-a-412	Cerebral cavernous malformations 2 protein	0.0327172	0.0146079	0.154454	Males and Females	3301
	prot-a-419	Scavenger receptor cysteine-rich type 1 protein M130	-0.0184335	0.0124731	0.378715	Males and Females	3301
	prot-a-420	CD177 antigen	0.0119891	0.0141149	0.485119	Males and Females	3301
	prot-a-426	CD209 antigen	-0.00173466	0.0158004	0.930387	Males and Females	3301
	prot-a-44	Adhesion G protein-coupled receptor F5	-0.0103527	0.0113965	0.430633	Males and Females	3301
	prot-a-444	ADP-ribosyl cyclase/cyclic ADP-ribose hydrolase 1	0.0142766	0.0188746	0.587739	Males and Females	3301
	prot-a-445	T-cell surface glycoprotein CD3 epsilon chain	-0.0330795	0.0440923	0.507593	Males and Females	3301
	prot-a-456	CD63 antigen	0.0626601	0.031437	0.296036	Males and Females	3301
	prot-a-467	T-cell surface glycoprotein CD8 beta chain	0.0216968	0.0152576	0.390173	Males and Females	3301
	prot-a-475	Serine/threonine-protein kinase MRCK alpha	0.0619672	0.0486569	0.423768	Males and Females	3301
	prot-a-486	Cadherin-7	0.0363418	0.036861	0.428109	Males and Females	3301
	prot-a-500	Corneodesmosin	0.0279301	0.0191703	0.282448	Males and Females	3301
	prot-a-518	Complement factor B	0.0247903	0.0208863	0.357132	Males and Females	3301
	prot-a-524	Cofilin-1	-0.0117218	0.0198764	0.660785	Males and Females	3301
	prot-a-532	Cell growth regulator with EF hand domain protein 1	-0.00124767	0.0140021	0.943423	Males and Females	3301
	prot-a-54	Advanced glycosylation end product-specific receptor, soluble	0.0345448	0.0131734	0.0788439	Males and Females	3301
	prot-a-543	Chitotriosidase-1	0.0229503	0.00755013	0.202334	Males and Females	3301
	prot-a-550	Carbohydrate sulfotransferase 11	-0.0172305	0.0197008	0.542519	Males and Females	3301
	prot-a-564	Cytoskeleton-associated protein 2	0.0270172	0.0153118	0.175844	Males and Females	3301
	prot-a-566	Creatine kinase M-type	0.0135226	0.0133334	0.495516	Males and Females	3301
	prot-a-586	Dual specificity protein kinase CLK2	0.0123506	0.0206248	0.656509	Males and Females	3301
	prot-a-592	Colipase	0.0298914	0.0218479	0.401816	Males and Females	3301
	prot-a-599	UMP-CMP kinase	0.0397759	0.0966902	0.751544	Males and Females	3301
	prot-a-607	Contactin-2	-0.0514673	0.0164074	0.0883655	Males and Females	3301
	prot-a-608	Contactin-4	0.0300457	0.028948	0.488156	Males and Females	3301
	prot-a-612	Cytochrome c oxidase assembly factor 3 homolog, mitochondrial	0.0240434	0.0115724	0.28558	Males and Females	3301
	prot-a-613	Cochlin	0.00435825	0.012888	0.792405	Males and Females	3301
	prot-a-655	CREB-binding protein	-0.0148605	0.0161299	0.454152	Males and Females	3301
	prot-a-656	Protein CREG1	-0.0327895	0.025627	0.422331	Males and Females	3301
	prot-a-657	Cysteine-rich with EGF-like domain protein 1	0.0576855	0.0371619	0.260784	Males and Females	3301
	prot-a-663	Cysteine-rich secretory protein LCCL domain-containing 2	-0.0137264	0.0213837	0.636703	Males and Females	3301
	prot-a-690	CUB and sushi domain-containing protein 1	0.00371841	0.105378	0.977545	Males and Females	3301
	prot-a-705	Cystatin-F	0.000641976	0.0105084	0.961156	Males and Females	3301
	prot-a-710	Cardiotrophin-1	0.0987051	0.114774	0.547829	Males and Females	3301
	prot-a-717	Lysosomal protective protein	0.00847924	0.0209648	0.725034	Males and Females	3301
	prot-a-722	Cathepsin F	-0.062084	0.0791768	0.576659	Males and Females	3301
	prot-a-745	C-X-C motif chemokine 16	-0.0269203	0.0641215	0.715409	Males and Females	3301
	prot-a-760	Cytohesin-4	0.0122621	0.0511243	0.850138	Males and Females	3301
	prot-a-766	Discoidin, CUB and LCCL domain-containing protein 2	-0.0552198	0.129123	0.742732	Males and Females	3301
	prot-a-774	DCN1-like protein 5	0.0173496	0.0182311	0.441715	Males and Females	3301
	prot-a-804	Beta-defensin 1	-0.00213397	0.0121407	0.889233	Males and Females	3301
	prot-a-819	Probable dimethyladenosine transferase	-0.0115896	0.0124503	0.522783	Males and Females	3301
	prot-a-821	Dickkopf-related protein 1	0.00422043	0.0286841	0.906998	Males and Females	3301
	prot-a-823	Dickkopf-related protein 4	0.038796	0.030675	0.333382	Males and Females	3301
	prot-a-836	DnaJ homolog subfamily B member 11	-0.0414401	0.0146535	0.216378	Males and Females	3301
	prot-a-842	DnaJ homolog subfamily B member 9	0.0390971	0.0232978	0.235322	Males and Females	3301
	prot-a-857	Dipeptidase 2	-0.0236697	0.220897	0.932044	Males and Females	3301
	prot-a-867	Desmocollin-3	0.170635	0.306727	0.676804	Males and Females	3301
	prot-a-873	Dual specificity protein phosphatase 13 isoform A	-0.0120417	0.0604353	0.874794	Males and Females	3301
	prot-a-888	Tumor necrosis factor receptor superfamily member EDAR	-0.00932141	0.00746682	0.338216	Males and Females	3301
	prot-a-89	Alpha-amylase 1	-0.0258781	0.0467022	0.677875	Males and Females	3301
	prot-a-892	Endothelin-2	0.0450672	0.0187163	0.250589	Males and Females	3301
	prot-a-932	RNA polymerase II elongation factor ELL	0.00262893	0.0160438	0.896603	Males and Females	3301
	prot-a-936	ER membrane protein complex subunit 4	0.0533472	0.0246505	0.275561	Males and Females	3301
	prot-a-953	Ectonucleoside triphosphate diphosphohydrolase 5	0.0223693	0.0187701	0.3556	Males and Females	3301
	prot-a-970	Epiphycan	-0.0250834	0.0459288	0.681772	Males and Females	3301
	prot-a-971	Endoplasmic reticulum aminopeptidase 1	-0.0481076	0.0416848	0.367748	Males and Females	3301
	prot-a-972	Endoplasmic reticulum aminopeptidase 2	0.0565027	0.0235952	0.251834	Males and Females	3301
	prot-a-977	Epiregulin	0.0386119	0.0331709	0.451838	Males and Females	3301
	prot-a-982	ERO1-like protein alpha	0.0130984	0.0146003	0.534485	Males and Females	3301
	prot-a-989	S-formylglutathione hydrolase	0.0131433	0.0114605	0.456524	Males and Females	3301
	prot-a-99	Angiopoietin-related protein 4	-0.0284405	0.0414275	0.616999	Males and Females	3301
	prot-a-994	Protein C-ets-2	-0.0325031	0.0206102	0.359765	Males and Females	3301
	prot-b-11	C-X-C motif chemokine ligand 8	-0.0167577	0.0171512	0.357156	Males and Females	3394
	prot-b-25	matrix metallopeptidase 3	-0.0163584	0.0103046	0.253319	Males and Females	3394
	prot-b-38	interleukin 1 receptor like 1	-0.0141584	0.0199281	0.606747	Males and Females	3394
	prot-b-40	nerve growth factor	0.000659799	0.0150891	0.967218	Males and Females	3394
	prot-b-48	matrix metallopeptidase 10	0.0372005	0.0156031	0.139926	Males and Females	3394
	prot-b-50	C-C motif chemokine ligand 4	0.0706955	0.0962819	0.596798	Males and Females	3394
	prot-b-55	growth differentiation factor 15	0.0148211	0.0274756	0.68507	Males and Females	3394
	prot-b-6	galectin 3	0.0306062	0.0108316	0.0664274	Males and Females	3394
	prot-b-66	placental growth factor	0.00841286	0.0101586	0.454137	Males and Females	3394
	prot-b-71	fatty acid binding protein 4	-0.0115535	0.0554492	0.869224	Males and Females	3394
	prot-b-83	TNF receptor superfamily member 11b	0.00951482	0.00629947	0.159117	Males and Females	3394
	serum IgE measurement PMID:22075330	Serum IgE measurement	0.0153358	0.0228266	0.531473	Males and Females	14628
	total cholesterol measurement PMID:24097068	Total cholesterol measurement	0.00593624	0.00279478	0.0376627	Males and Females	93982
	triglyceride measurement PMID:24097068	Triglyceride measurement	-0.00403743	0.00348587	0.255085	Males and Females	93982
	ukb-a-333	Creatinine (enzymatic) in urine	0.002565	0.0138285	0.854922	Males and Females	327525
	ukb-a-334	Potassium in urine	0.0389683	0.0360494	0.321233	Males and Females	326816
	ukb-a-335	Sodium in urine	-0.00502454	0.0114858	0.665021	Males and Females	326831
	ukb-a-500	Heel bone mineral density (BMD) T-score automated	0.00138357	0.00236964	0.559878	Males and Females	194398
	ukb-b-10011	Townsend deprivation index at recruitment	-0.00587059	0.0204861	0.778123	Males and Females	462464
	ukb-b-1061	Age high blood pressure diagnosed	-0.00349847	0.0405138	0.933077	Males and Females	111148
	ukb-b-10817	Particulate matter air pollution (pm2.5); 2010	-0.0422426	0.041935	0.360006	Males and Females	423796
	ukb-b-10831	Pack years of smoking	0.000224311	0.00846791	0.979606	Males and Females	142387
	ukb-b-11141	Forced expiratory volume in 1-second (FEV1), Best measure	0.00307367	0.00331275	0.354541	Males and Females	345665
	ukb-b-11312	Particulate matter air pollution (pm2.5) absorbance; 2010	-0.00965901	0.0190506	0.647062	Males and Females	423796
	ukb-b-11348	Bread intake	0.00521804	0.0104598	0.622237	Males and Females	452236
	ukb-b-11361	ECG, heart rate	-0.00227246	0.0112742	0.84474	Males and Females	68160
	ukb-b-11364	Heel bone mineral density (BMD), manual entry	-0.00398098	0.00762111	0.603725	Males and Females	40613
	ukb-b-11598	Pulse wave reflection index	-0.0261827	0.0168491	0.195163	Males and Females	151546
	ukb-b-11842	Weight	0.00109441	0.00147738	0.459197	Males and Females	461632
	ukb-b-12019	Peak expiratory flow (PEF)	-0.0001629	0.0050849	0.974493	Males and Females	421986
	ukb-b-1209	Number of live births	0.0584128	0.0563073	0.334054	Males and Females	250782
	ukb-b-12405	Age at first live birth	0.00621236	0.00873393	0.482399	Males and Females	170498
	ukb-b-12417	Nitrogen oxides air pollution; 2010	-0.00458381	0.0290574	0.879829	Males and Females	456380
	ukb-b-1285	Nitrogen dioxide air pollution; 2007	-0.00370647	0.017715	0.841193	Males and Females	456380
	ukb-b-12912	Snackpot intake	0.04978	0.0347287	0.173698	Males and Females	64946
	ukb-b-13246	Childhood sunburn occasions	-0.00228398	0.00201389	0.260508	Males and Females	346955
	ukb-b-13344	Herbal tea intake	-0.0255315	0.073979	0.735135	Males and Females	64949
	ukb-b-13354	Whole body fat-free mass	0.00192799	0.0016296	0.237309	Males and Females	454850
	ukb-b-13378	Birth weight	-0.00192633	0.00460029	0.676075	Males and Females	261932
	ukb-b-13516	Scotch egg intake	0.00497866	0.0133742	0.715698	Males and Females	64949
	ukb-b-13932	Duration of vigorous activity	-0.0192301	0.0166986	0.332936	Males and Females	251501
	ukb-b-13978	Average monthly intake of other alcoholic drinks	0.541513	0.257662	0.282734	Males and Females	34317
	ukb-b-14179	Lamb/mutton intake	0.00497885	0.007695	0.522705	Males and Females	460006
	ukb-b-14203	Hot drink temperature	0.000496602	0.00859754	0.954128	Males and Females	457873
	ukb-b-143	Shellfish intake	-0.0774851	0.549278	0.910783	Males and Females	64939
	ukb-b-14461	Maximum heart rate during fitness test	0.00507113	0.0194822	0.807486	Males and Females	68409
	ukb-b-14540	Whole body water mass	0.00158127	0.00160585	0.325226	Males and Females	454888
	ukb-b-14713	Forced vital capacity (FVC), Best measure	0.00121835	0.00262079	0.64239	Males and Females	345665
	ukb-b-1489	Cheese intake	-0.0172555	0.00568077	0.00352797	Males and Females	451486
	ukb-b-14898	Water intake	0.000124533	0.0046332	0.978694	Males and Females	427588
	ukb-b-151	Number of days/week of vigorous physical activity 10+ minutes	0.00140303	0.0323506	0.966354	Males and Females	440512
	ukb-b-15555	Unsalted peanuts intake	-0.012026	0.0555218	0.842414	Males and Females	64949
	ukb-b-15590	Hip circumference	-0.00141079	0.00175436	0.421794	Males and Females	462117
	ukb-b-1572	Difficulty not smoking for 1 day	-0.0180253	0.0232605	0.580297	Males and Females	33404
	ukb-b-15851	Heel Broadband ultrasound attenuation, direct entry	0.00063163	0.00195375	0.746693	Males and Females	265737
	ukb-b-15892	Pulse rate	-0.00448709	0.00462369	0.335113	Males and Females	151546
	ukb-b-15926	Cereal intake	-0.0186514	0.0109738	0.0975932	Males and Females	441640
	ukb-b-16407	Trunk fat percentage	-0.00172869	0.0021966	0.431805	Males and Females	454613
	ukb-b-16446	Basal metabolic rate	0.00138556	0.00155493	0.373304	Males and Females	454874
	ukb-b-16576	Dried fruit intake	-0.00410982	0.0108968	0.708101	Males and Females	421764
	ukb-b-16998	Duration of walks	0.0141679	0.0136709	0.324446	Males and Females	395831
	ukb-b-1707	Average weekly spirits intake	0.0251527	0.0334877	0.530942	Males and Females	326565
	ukb-b-17409	Trunk fat-free mass	0.000944264	0.00160461	0.556468	Males and Females	454508
	ukb-b-17422	Age at menopause (last menstrual period)	-0.00238505	0.00292166	0.41623	Males and Females	143819
	ukb-b-17612	Heel bone ultrasound T-score, manual entry	0.00437583	0.0101526	0.668965	Males and Females	40613
	ukb-b-17627	Non-oily fish intake	0.017526	0.0243237	0.489488	Males and Females	460880
	ukb-b-17848	Heel quantitative ultrasound index (QUI), manual entry	-0.00329159	0.00784392	0.676586	Males and Females	40613
	ukb-b-17952	Heel Broadband ultrasound attenuation (BUA), manual entry	0.00997836	0.011642	0.397059	Males and Females	40613
	ukb-b-17999	Weekly usage of mobile phone in last 3 months	0.0269525	0.0183792	0.17657	Males and Females	386626
	ukb-b-18240	Diastolic blood pressure, manual reading	0.018541	0.023102	0.506437	Males and Females	39749
	ukb-b-18436	Age asthma diagnosed by doctor	0.0205517	0.0879103	0.853797	Males and Females	14283
	ukb-b-19234	Heel quantitative ultrasound index (QUI), direct entry	-0.000105359	0.00177004	0.95257	Males and Females	265753
	ukb-b-19393	Whole body fat mass	-0.000303437	0.00162122	0.851625	Males and Females	454137
	ukb-b-19657	Forced expiratory volume in 1-second (FEV1)	0.00173395	0.0029768	0.560775	Males and Females	421986
	ukb-b-19921	Impedance of whole body	0.000745265	0.00171543	0.664153	Males and Females	454840
	ukb-b-1996	Salad / raw vegetable intake	0.0156208	0.0152069	0.319598	Males and Females	435435
	ukb-b-2002	Job involves heavy manual or physical work	0.00142805	0.0125687	0.91057	Males and Females	263615
	ukb-b-20044	Trunk fat mass	-0.00154859	0.00174027	0.374094	Males and Females	454588
	ukb-b-20124	Heel bone mineral density (BMD) T-score, automated	-0.000105067	0.00177003	0.952701	Males and Females	265753
	ukb-b-20432	Hands-free device/speakerphone use with mobile phone in last 3 month	-0.0825214	0.0309353	0.116484	Males and Females	388531
	ukb-b-2148	Facial ageing	0.00489024	0.00348887	0.165496	Males and Females	423999
	ukb-b-2183	Number of oatcakes with butter/margarine	0.00248942	0.0410398	0.957147	Males and Females	64949
	ukb-b-2209	Oily fish intake	0.00127606	0.0071823	0.859637	Males and Females	460443
	ukb-b-223	Current tobacco smoking	0.012158	0.00623149	0.0601374	Males and Females	462434
	ukb-b-2346	Duration of moderate activity	0.0205196	0.0160083	0.269165	Males and Females	343827
	ukb-b-2618	Nitrogen dioxide air pollution; 2005	-0.00961908	0.0239742	0.715123	Males and Females	456380
	ukb-b-2862	Beef intake	0.0131707	0.0155942	0.413614	Males and Females	461053
	ukb-b-2909	Variation in diet	-0.0466134	0.0239214	0.0732587	Males and Females	460884
	ukb-b-298	Frequency of stair climbing in last 4 weeks	0.0155784	0.0198825	0.445517	Males and Females	458309
	ukb-b-3169	Number of vehicles in household	0.00627339	0.0141204	0.666301	Males and Females	459696
	ukb-b-3278	Length of menstrual cycle	0.00913901	0.00688975	0.232938	Males and Females	43125
	ukb-b-3304	Friendships satisfaction	-0.0178719	0.0186686	0.439429	Males and Females	151232
	ukb-b-3357	Birth weight of first child	-0.0121199	0.00854949	0.161153	Males and Females	200272
	ukb-b-3460	Alcohol intake versus 10 years previously	0.00781521	0.0128562	0.554587	Males and Females	428117
	ukb-b-3666	Family relationship satisfaction	-0.017006	0.0265933	0.587982	Males and Females	151531
	ukb-b-3768	Age when periods started (menarche)	-0.00176276	0.00255802	0.491604	Males and Females	243944
	ukb-b-3793	Time spent driving	0.0221621	0.0621967	0.739599	Males and Females	310555
	ukb-b-3881	Fresh fruit intake	0.00210358	0.00586015	0.721134	Males and Females	446462
	ukb-b-4078	Green tea intake	0.00986926	0.013183	0.466469	Males and Females	64949
	ukb-b-4080	Ankle spacing width	0.000277906	0.00180327	0.877613	Males and Females	265753
	ukb-b-4094	Length of mobile phone use	0.00115547	0.0094848	0.903909	Males and Females	456972
	ukb-b-4256	Lifetime number of sexual partners	-0.00529163	0.0080822	0.515277	Males and Females	378882
	ukb-b-4414	Bacon intake	-0.00072023	0.0144009	0.968187	Males and Females	64949
	ukb-b-4424	Sleep duration	0.00225122	0.00597319	0.707503	Males and Females	460099
	ukb-b-4461	Job involves mainly walking or standing	-0.00394499	0.0166534	0.816436	Males and Females	263556
	ukb-b-4522	Time spent using computer	0.00758994	0.00645147	0.242897	Males and Females	360895
	ukb-b-4564	Age last used hormone-replacement therapy (HRT)	-0.0263088	0.0190924	0.30213	Males and Females	72982
	ukb-b-4616	Nap during day	-0.00207969	0.00495428	0.675734	Males and Females	462400
	ukb-b-4655	Frequency of walking for pleasure in last 4 weeks	-0.0516216	0.0577136	0.405532	Males and Females	328320
	ukb-b-469	Number of cigarettes currently smoked daily (current cigarette smokers)	0.00144291	0.0208535	0.956021	Males and Females	33229
	ukb-b-4710	Number of days/week of moderate physical activity 10+ minutes	0.0473614	0.0202427	0.0346377	Males and Females	440266
	ukb-b-4711	Usual walking pace	0.00312168	0.00738828	0.674325	Males and Females	459915
	ukb-b-4779	Plays computer games	0.00425451	0.0108341	0.69644	Males and Females	462433
	ukb-b-4801	Number of unsuccessful stop-smoking attempts	0.0569953	0.0556793	0.492565	Males and Females	104420
	ukb-b-4886	Number of days/week walked 10+ minutes	-0.0319408	0.0441245	0.480278	Males and Females	454783
	ukb-b-4943	Frequency of solarium/sunlamp use	0.00801088	0.0396081	0.852658	Males and Females	436185
	ukb-b-4955	Dairy smoothie intake	0.0340729	0.10908	0.807255	Males and Females	64941
	ukb-b-5174	Average weekly beer plus cider intake	-0.0119711	0.00593261	0.0587653	Males and Females	327634
	ukb-b-5192	Time spent watching television (TV)	-0.00101195	0.00532137	0.849538	Males and Females	437887
	ukb-b-5213	Sushi intake	0.0862906	0.0955041	0.407667	Males and Females	64949
	ukb-b-5237	Coffee intake	-0.00227279	0.00429805	0.600194	Males and Females	428860
	ukb-b-5238	Fluid intelligence score	-0.0127927	0.0071013	0.0757033	Males and Females	149051
	ukb-b-5239	Average weekly red wine intake	-0.0171328	0.00864433	0.0649298	Males and Females	327026
	ukb-b-5262	Relative age voice broke	-0.000225746	0.00702442	0.974583	Males and Females	195644
	ukb-b-533	Ease of skin tanning	0.00282746	0.00150864	0.0634225	Males and Females	453065
	ukb-b-5522	Tofu intake	0.134134	0.103524	0.418454	Males and Females	64945
	ukb-b-5620	Nitrogen dioxide air pollution; 2006	-0.0271741	0.0184957	0.201719	Males and Females	456380
	ukb-b-5640	Pork intake	0.00324573	0.0313459	0.91924	Males and Females	460162
	ukb-b-5716	Average weekly champagne plus white wine intake	-0.655417	0.187791	0.0731953	Males and Females	326801
	ukb-b-5776	Daytime dozing / sleeping (narcolepsy)	-0.0143836	0.00971718	0.149979	Males and Females	460913
	ukb-b-5779	Alcohol intake frequency.	0.00613625	0.0030168	0.044893	Males and Females	462346
	ukb-b-5801	Age started wearing glasses or contact lenses	0.00543609	0.00457564	0.238328	Males and Females	397498
	ukb-b-589	Particulate matter air pollution (pm10); 2007	-0.0160629	0.0080669	0.0610341	Males and Females	455314
	ukb-b-5945	Relative age of first facial hair	-0.000172059	0.0030724	0.955438	Males and Females	204568
	ukb-b-6019	Number of cigarettes previously smoked daily	0.0148497	0.00759652	0.122282	Males and Females	108946
	ukb-b-6066	Tea intake	-0.000230535	0.00467013	0.960902	Males and Females	447485
	ukb-b-6134	Age completed full time education	-0.000750238	0.00770313	0.922954	Males and Females	307897
	ukb-b-6218	Mango intake	0.085791	0.0519561	0.346663	Males and Females	64949
	ukb-b-6244	Exposure to tobacco smoke outside home	0.0037397	0.0233219	0.878881	Males and Females	391502
	ukb-b-6324	Processed meat intake	0.0221959	0.0145893	0.143078	Males and Females	461981
	ukb-b-6500	Pancake intake	0.127621	0.169874	0.589818	Males and Females	64949
	ukb-b-6591	Age first had sexual intercourse	-0.00695796	0.00384987	0.0723454	Males and Females	406457
	ukb-b-6811	Time spent outdoors in winter	-0.0372266	0.0353655	0.402921	Males and Females	364465
	ukb-b-703	Duration walking for pleasure	0.0532426	0.0543211	0.506383	Males and Females	328153
	ukb-b-7408	Average total household income before tax	-0.0052004	0.0088813	0.561242	Males and Females	397751
	ukb-b-7422	Use of sun/uv protection	-0.000811491	0.00213223	0.705386	Males and Females	459416
	ukb-b-7435	Age diabetes diagnosed	0.0416489	0.0389592	0.39698	Males and Females	20911
	ukb-b-7460	Pack years adult smoking as proportion of life span exposed to smoking	0.00396723	0.00636627	0.54588	Males and Females	142387
	ukb-b-748	Filtered coffee intake	-0.0140909	0.0506163	0.82715	Males and Females	64949
	ukb-b-7710	Pulse rate (during blood-pressure measurement)	-0.00316638	0.013197	0.814125	Males and Females	39749
	ukb-b-7953	Forced vital capacity (FVC)	0.000246362	0.00253185	0.92255	Males and Females	421986
	ukb-b-8006	Poultry intake	-0.0316985	0.120701	0.803321	Males and Females	461900
	ukb-b-8089	Cooked vegetable intake	0.0560888	0.0364217	0.145858	Males and Females	448651
	ukb-b-8121	Salt added to food	-0.00227877	0.004549	0.617549	Males and Females	462630
	ukb-b-8727	Age at last live birth	-0.00400908	0.0197232	0.848848	Males and Females	170248
	ukb-b-8875	Heel bone mineral density (BMD)	1.63618e-06	0.00180129	0.999276	Males and Females	265627
	ukb-b-8909	Body fat percentage	0.000591927	0.00203714	0.771546	Males and Females	454633
	ukb-b-9405	Waist circumference	0.00115144	0.00177519	0.517006	Males and Females	462166
	ukb-b-9433	Age started oral contraceptive pill	-0.0160747	0.0232535	0.560848	Males and Females	198213
	ukb-b-9487	Age started hormone-replacement therapy (HRT)	-0.017554	0.00876004	0.0575503	Males and Females	87834
	ukb-b-969	Time spend outdoors in summer	0.00908366	0.0116755	0.440922	Males and Females	419314
	ukb-b-9942	Nitrogen dioxide air pollution; 2010	-0.0386409	0.019752	0.0981971	Males and Females	456380
	ukb-b-998	Soya dessert intake	0.103063	0.058793	0.330031	Males and Females	64947
	ukb-d-12340_irnt	QRS duration	0.0190041	0.0412943	0.66927	Males and Females	10815
	ukb-d-30010_irnt	Red blood cell (erythrocyte) count	0.00280734	0.0017347	0.106686	Males and Females	350475
	ukb-d-30020_irnt	Haemoglobin concentration	0.00466904	0.002313	0.0446048	Males and Females	350474
	ukb-d-30030_irnt	Haematocrit percentage	0.00313567	0.00231771	0.177422	Males and Females	350475
	ukb-d-30040_irnt	Mean corpuscular volume	-0.000202333	0.00159305	0.899015	Males and Females	350473
	ukb-d-30050_irnt	Mean corpuscular haemoglobin	-0.000860039	0.00150665	0.568536	Males and Females	350472
	ukb-d-30060_irnt	Mean corpuscular haemoglobin concentration	-0.00146313	0.00339472	0.667655	Males and Females	350468
	ukb-d-30070_irnt	Red blood cell (erythrocyte) distribution width	0.00102588	0.00154887	0.508358	Males and Females	350473
	ukb-d-30080_irnt	Platelet count	-0.000167323	0.00139783	0.904783	Males and Females	350474
	ukb-d-30090_irnt	Platelet crit	0.00174986	0.00152603	0.252319	Males and Females	350471
	ukb-d-30100_irnt	Mean platelet (thrombocyte) volume	0.0010184	0.00108937	0.350472	Males and Females	350470
	ukb-d-30110_irnt	Platelet distribution width	0.0011887	0.00128331	0.355072	Males and Females	350470
	ukb-d-30180_irnt	Lymphocyte percentage	0.00463462	0.00248046	0.0628828	Males and Females	349861
	ukb-d-30190_irnt	Monocyte percentage	0.000943862	0.00166107	0.570365	Males and Females	349861
	ukb-d-30200_irnt	Neutrophill percentage	-0.00371038	0.00251416	0.141279	Males and Females	349861
	ukb-d-30210_irnt	Eosinophill percentage	0.00553652	0.00189087	0.00370201	Males and Females	349861
	ukb-d-30220_irnt	Basophill percentage	-0.00146549	0.00266174	0.583243	Males and Females	349861
	ukb-d-30240_irnt	Reticulocyte percentage	0.000853534	0.00171636	0.619444	Males and Females	344728
	ukb-d-30250_irnt	Reticulocyte count	0.000921368	0.00165955	0.579278	Males and Females	344729
	ukb-d-30260_irnt	Mean reticulocyte volume	0.000383038	0.00157051	0.807499	Males and Females	344728
	ukb-d-30270_irnt	Mean sphered cell volume	4.89877e-05	0.00140607	0.972233	Males and Females	344729
	ukb-d-30280_irnt	Immature reticulocyte fraction	-0.00138562	0.00224706	0.538241	Males and Females	344728
	ukb-d-30300_irnt	High light scatter reticulocyte count	0.000764827	0.00167797	0.648918	Males and Females	344729
	ukb-d-30500_irnt	Microalbumin in urine	-0.00433729	0.0147148	0.81752	Males and Females	108706
	ukb-d-30600_irnt	Albumin	0.0058237	0.0024288	0.0175416	Males and Females	315268
	ukb-d-30610_irnt	Alkaline phosphatase	0.00153216	0.00142245	0.282385	Males and Females	344292
	ukb-d-30620_irnt	Alanine aminotransferase	0.0025006	0.00259202	0.33605	Males and Females	344136
	ukb-d-30630_irnt	Apoliprotein A	-0.000912828	0.00186509	0.625043	Males and Females	313387
	ukb-d-30640_irnt	Apoliprotein B	0.00158717	0.00227933	0.487417	Males and Females	342590
	ukb-d-30650_irnt	Aspartate aminotransferase	-0.00131026	0.00232047	0.572936	Males and Females	342990
	ukb-d-30660_irnt	Direct bilirubin	-0.00131483	0.00240883	0.586991	Males and Females	292933
	ukb-d-30670_irnt	Urea	0.0025953	0.00295727	0.381655	Males and Females	344052
	ukb-d-30680_irnt	Calcium	0.0025174	0.0017644	0.155407	Males and Females	315153
	ukb-d-30690_irnt	Cholesterol	0.00438439	0.00264088	0.0990204	Males and Females	344278
	ukb-d-30700_irnt	Creatinine	0.0010104	0.00206584	0.625154	Males and Females	344104
	ukb-d-30710_irnt	C-reactive protein	0.00156295	0.00196253	0.426925	Males and Females	343524
	ukb-d-30720_irnt	Cystatin C	0.00278081	0.00134758	0.0400111	Males and Females	344264
	ukb-d-30730_irnt	Gamma glutamyltransferase	0.00242873	0.00190895	0.204487	Males and Females	344104
	ukb-d-30740_irnt	Glucose	0.00142393	0.00314045	0.651305	Males and Females	314916
	ukb-d-30750_irnt	Glycated haemoglobin	0.000928321	0.00167665	0.580292	Males and Females	344182
	ukb-d-30760_irnt	HDL cholesterol	-0.000491448	0.00160536	0.759773	Males and Females	315133
	ukb-d-30770_irnt	IGF-1	0.00215193	0.00152315	0.158733	Males and Females	342439
	ukb-d-30780_irnt	LDL direct	0.00391603	0.00246655	0.11472	Males and Females	343621
	ukb-d-30790_irnt	Lipoprotein A	-0.00619548	0.00660734	0.365511	Males and Females	273896
	ukb-d-30810_irnt	Phosphate	-1.0763e-05	0.00228053	0.996241	Males and Females	314658
	ukb-d-30830_irnt	SHBG	0.00184453	0.00176327	0.296624	Males and Females	312215
	ukb-d-30840_irnt	Total bilirubin	0.000100797	0.00174879	0.954139	Males and Females	342829
	ukb-d-30850_irnt	Testosterone	0.00103673	0.00279745	0.71186	Males and Females	312102
	ukb-d-30860_irnt	Total protein	0.00160931	0.00263267	0.541699	Males and Females	314921
	ukb-d-30870_irnt	Triglycerides	0.00128474	0.00155659	0.410134	Males and Females	343992
	ukb-d-30880_irnt	Urate	-0.000710185	0.00138146	0.607707	Males and Females	343836
	ukb-d-30890_irnt	Vitamin D	-0.00135914	0.00278761	0.627833	Males and Females	329247
	vitamin E measurement PMID:21729881	Vitamin E measurement	0.0318646	0.0430763	0.594542	Males and Females	5006
	vitamin_b12_serum_level	Vitamin_b12_serum_level	-0.00319682	0.0130987	0.814185	Males and Females	45576

## Sheet: RCC
	Trait ID	Trait	MR Egger intercept	SE	P-value	Sex	N
	ApoH	Apolipoprotein H	0.0288886	0.0627061	0.725161	Males and Females	818
	Height-2022	Height-2022	-0.000703049	0.00118083	0.551687	Males and Females	4080687
	LOY	Loss_of_Y_chromosome	-0.00527519	0.00713221	0.461176	Males and Females	205011
	Leisure_screen_time	Leisure_screen_time	-0.00133339	0.015128	0.930049	Males and Females	526725
	Plasma omega-6 polyunsaturated fatty acid levels (arachidonic acid) PMID:24823311	Plasma omega-6 polyunsaturated fatty acid levels (arachidonic acid)	0.0022082	0.0196561	0.920812	Males and Females	8631
	Plasma omega-6 polyunsaturated fatty acid levels (dihomo-gamma-linolenic acid) PMID:24823311	Plasma omega-6 polyunsaturated fatty acid levels (dihomo-gamma-linolenic acid)	0.027143	0.0307944	0.540069	Males and Females	8631
	Plasma omega-6 polyunsaturated fatty acid levels (linoleic acid) PMID:24823311	Plasma omega-6 polyunsaturated fatty acid levels (linoleic acid)	0.0062317	0.0183162	0.766096	Males and Females	8631
	Sedentary_behaviour_at_work	Sedentary_behaviour_at_work	-0.00667735	0.0324265	0.85591	Males and Females	370957
	adiponectin_serum_level	Adiponectin_serum_level	-0.00823124	0.0169728	0.640701	Males and Females	35962
	c_reactive_protein_plasma_level	C_reactive_protein_plasma_level	0.0110763	0.0144657	0.458656	Males and Females	82725
	calcium measurement PMID:24068962	Calcium measurement	-0.0158269	0.013796	0.294973	Males and Females	61079
	circulating 25-hydroxyvitamin D	Circulating 25-hydroxyvitamin D	-0.0024598	0.0164137	0.890381	Males and Females	79366
	coffee_consumption	Coffee_consumption	-0.0603701	0.0376302	0.183916	Males and Females	91462
	ebi-a-GCST001212	Proinsulin levels	-0.00326294	0.0173654	0.857149	NA	10701
	ebi-a-GCST003372	Glomerular filtration rate (creatinine)	0.0124214	0.0148503	0.407876	NA	133413
	ebi-a-GCST003375	Glomerular filtration rate (cystatin C)	0.00195447	0.0200578	0.92852	NA	32834
	ebi-a-GCST003401	Glomerular filtration rate in non diabetics (creatinine)	0.00972424	0.0151355	0.524139	NA	118448
	ebi-a-GCST003839	Sleep duration	-0.037442	0.126478	0.81677	NA	127573
	ebi-a-GCST004601	Red blood cell count	0.00592655	0.00436157	0.176119	NA	172952
	ebi-a-GCST004608	Granulocyte percentage of myeloid white cells	-0.000281279	0.00439894	0.949105	NA	169545
	ebi-a-GCST004613	Sum neutrophil eosinophil counts	0.00566223	0.00536349	0.293094	NA	170384
	ebi-a-GCST004614	Granulocyte count	0.00465758	0.00538124	0.388311	NA	169822
	ebi-a-GCST004619	Reticulocyte fraction of red cells	0.00709998	0.0042053	0.093306	NA	170690
	ebi-a-GCST004621	Sum basophil neutrophil counts	-0.00149691	0.00392268	0.703285	NA	171529
	ebi-a-GCST004623	Neutrophil percentage of granulocytes	0.003652	0.00532843	0.494374	NA	170672
	ebi-a-GCST004624	Sum eosinophil basophil counts	0.000155788	0.00478057	0.974047	NA	171771
	ebi-a-GCST004626	Myeloid white cell count	0.00313358	0.00536099	0.55988	NA	169219
	ebi-a-GCST004732	Heart rate variability traits (pvRSA/HF)	0.023686	0.0183003	0.28619	NA	24088
	ebi-a-GCST004733	Heart rate variability traits (RMSSD)	0.0282144	0.0213248	0.256373	NA	26523
	ebi-a-GCST004734	Heart rate variability traits (SDNN)	0.0140121	0.0528427	0.808057	NA	27850
	ebi-a-GCST005180	Homeostasis model assessment of beta-cell function	-0.0560504	0.0715918	0.577134	NA	36466
	ebi-a-GCST005314	Offspring birth weight	-0.00810149	0.0349141	0.822332	NA	68258
	ebi-a-GCST005348	Total body bone mineral density	0.00605869	0.00651751	0.355445	NA	56284
	ebi-a-GCST005350	Total body bone mineral density (age 45-60)	0.0119157	0.018907	0.536464	NA	18805
	ebi-a-GCST006099	Accelerometer-based physical activity measurement (average acceleration)	-0.0100253	0.071781	0.894376	NA	91084
	ebi-a-GCST006366	Central corneal thickness	-0.00280929	0.0183382	0.879582	NA	17803
	ebi-a-GCST006572	Cognitive performance	0.0140052	0.00836605	0.096418	NA	257841
	ebi-a-GCST006586	Urinary albumin excretion	-0.00375398	0.011729	0.75094	NA	382500
	ebi-a-GCST006677	Acute insulin response (insulin secretion adjusted)	0.089801	0.0409183	0.272185	NA	2087
	ebi-a-GCST006678	Acute insulin response (insulin secretion and BMI adjusted)	0.0944025	0.0426499	0.270143	NA	2087
	ebi-a-GCST006696	Parental longevity (mother's attained age)	0.0207435	0.0809292	0.840263	NA	412937
	ebi-a-GCST006697	Parental longevity (combined parental attained age, Martingale residuals)	0.0114121	0.0148112	0.463148	NA	389166
	ebi-a-GCST006700	Parental longevity (father's age at death)	0.0108327	0.0470614	0.832754	NA	317652
	ebi-a-GCST006701	Parental longevity (father's attained age)	-0.00691992	0.0177239	0.703061	NA	415311
	ebi-a-GCST006702	Parental longevity (combined parental age at death)	-0.0171545	0.0274633	0.559606	NA	208118
	ebi-a-GCST006979	Heel bone mineral density	-0.003384	0.00187926	0.0723598	NA	426824
	ebi-a-GCST007429	Lung function (FVC)	-0.0100173	0.00541799	0.0657516	NA	321047
	ebi-a-GCST007430	Peak expiratory flow	0.000288364	0.00535617	0.95712	NA	321047
	ebi-a-GCST007431	Lung function (FEV1/FVC)	0.0036626	0.00323044	0.257835	NA	321047
	ebi-a-GCST007432	FEV1	0.00590532	0.00534074	0.269894	NA	321047
	ebi-a-GCST008403	Arterial stiffness index	-0.0647967	0.0796788	0.501505	NA	127121
	ebi-a-GCST90000025	Appendicular lean mass	-0.00175312	0.00241792	0.468704	NA	450243
	ebi-a-GCST90000618	Serum 25-Hydroxyvitamin D levels	-0.00202386	0.00353501	0.568099	NA	496946
	ebi-a-GCST90001399	IgD- CD27- B cell %B cell	0.0180791	0.0317944	0.670849	NA	3657
	ebi-a-GCST90001417	CD24+ CD27+ B cell %B cell	-0.611687	0.465395	0.414058	NA	3657
	ebi-a-GCST90001432	Unswitched memory B cell %lymphocyte	-0.0241525	0.0524214	0.690234	NA	3656
	ebi-a-GCST90001434	Switched memory B cell %lymphocyte	-0.120703	0.430277	0.825888	NA	3656
	ebi-a-GCST90001442	CD24+ CD27+ B cell %lymphocyte	-0.0521305	0.0535428	0.508508	NA	3656
	ebi-a-GCST90001450	CD62L- monocyte Absolute Count	-0.0593435	0.0570473	0.487442	NA	3019
	ebi-a-GCST90001451	CD62L- monocyte %monocyte	-0.0276512	0.0846091	0.774843	NA	3042
	ebi-a-GCST90001458	Myeloid Dendritic Cell Absolute Count	0.074015	0.0742685	0.501088	NA	3387
	ebi-a-GCST90001461	Dendritic Cell Absolute Count	0.0732353	0.0731163	0.499482	NA	3374
	ebi-a-GCST90001462	CD62L- Dendritic Cell Absolute Count	0.0670462	0.105197	0.569212	NA	3387
	ebi-a-GCST90001463	CD62L- Dendritic Cell %Dendritic Cell	0.0103041	0.0291341	0.757385	NA	3410
	ebi-a-GCST90001464	CD86+ myeloid Dendritic Cell Absolute Count	0.0706397	0.0965554	0.517382	NA	3387
	ebi-a-GCST90001465	CD86+ myeloid Dendritic Cell %Dendritic Cell	0.0820258	0.0473233	0.225179	NA	3410
	ebi-a-GCST90001468	CD62L- myeloid Dendritic Cell Absolute Count	0.0605341	0.0598267	0.368855	NA	3387
	ebi-a-GCST90001469	CD62L- myeloid Dendritic Cell %Dendritic Cell	0.0375711	0.0497452	0.484124	NA	3410
	ebi-a-GCST90001472	CD62L- CD86+ myeloid Dendritic Cell Absolute Count	0.043851	0.0557977	0.475872	NA	3387
	ebi-a-GCST90001473	CD62L- CD86+ myeloid Dendritic Cell %Dendritic Cell	0.0485033	0.0357531	0.246417	NA	3410
	ebi-a-GCST90001480	Resting CD4 regulatory T cell Absolute Count	-0.0143396	0.0235558	0.604621	NA	3405
	ebi-a-GCST90001481	Resting CD4 regulatory T cell %CD4 regulatory T cell	-0.00307396	0.016965	0.86023	NA	3437
	ebi-a-GCST90001482	Resting CD4 regulatory T cell %CD4+ T cell	0.00290519	0.0200444	0.89177	NA	3437
	ebi-a-GCST90001483	CD39+ resting CD4 regulatory T cell Absolute Count	0.00572638	0.012536	0.659967	NA	3405
	ebi-a-GCST90001484	CD39+ resting CD4 regulatory T cell %resting CD4 regulatory T cell	-0.0133389	0.0204015	0.542098	NA	3437
	ebi-a-GCST90001485	CD39+ resting CD4 regulatory T cell %CD4 regulatory T cell	-0.00048695	0.0119566	0.968244	NA	3437
	ebi-a-GCST90001487	Activated CD4 regulatory T cell %CD4 regulatory T cell	-0.127603	0.126332	0.418797	NA	3437
	ebi-a-GCST90001489	CD39+ activated CD4 regulatory T cell Absolute Count	0.0162653	0.0423584	0.737964	NA	3405
	ebi-a-GCST90001491	CD39+ activated CD4 regulatory T cell %CD4 regulatory T cell	-0.0180972	0.0157555	0.314727	NA	3437
	ebi-a-GCST90001492	Secreting CD4 regulatory T cell Absolute Count	0.0672077	0.0413972	0.245967	NA	3405
	ebi-a-GCST90001493	Secreting CD4 regulatory T cell %CD4 regulatory T cell	0.0128366	0.0177014	0.508496	NA	3437
	ebi-a-GCST90001494	Secreting CD4 regulatory T cell %CD4+ T cell	0.0240205	0.0178208	0.235539	NA	3437
	ebi-a-GCST90001495	CD39+ secreting CD4 regulatory T cell Absolute Count	-0.0160435	0.0168804	0.412014	NA	3405
	ebi-a-GCST90001496	CD39+ secreting CD4 regulatory T cell %secreting CD4 regulatory T cell	-0.0234871	0.0290832	0.456015	NA	3437
	ebi-a-GCST90001497	CD39+ secreting CD4 regulatory T cell %CD4 regulatory T cell	-0.0171049	0.0153747	0.316515	NA	3437
	ebi-a-GCST90001499	Activated & resting CD4 regulatory T cell %CD4 regulatory T cell	-0.0125706	0.0176096	0.514762	NA	3437
	ebi-a-GCST90001500	Activated & resting CD4 regulatory T cell %CD4+ T cell	0.00357196	0.0200956	0.888011	NA	3437
	ebi-a-GCST90001501	Activated & secreting CD4 regulatory T cell Absolute Count	0.0644668	0.0408635	0.255385	NA	3405
	ebi-a-GCST90001502	Activated & secreting CD4 regulatory T cell %CD4 regulatory T cell	0.00743801	0.0171396	0.677374	NA	3437
	ebi-a-GCST90001503	Activated & secreting CD4 regulatory T cell %CD4+ T cell	0.00886861	0.0155387	0.586021	NA	3437
	ebi-a-GCST90001507	CD25++ CD45RA+ CD4 not regulatory T cell Absolute Count	0.0138769	0.020851	0.626168	NA	3405
	ebi-a-GCST90001508	CD25++ CD45RA+ CD4 not regulatory T cell %CD4+ T cell	0.0142366	0.0175551	0.476751	NA	3437
	ebi-a-GCST90001509	CD25++ CD45RA+ CD4 not regulatory T cell %T cell	0.0141754	0.0171547	0.469204	NA	3437
	ebi-a-GCST90001511	CD25++ CD45RA- CD4 not regulatory T cell %CD4+ T cell	0.0992781	0.0614604	0.352895	NA	3437
	ebi-a-GCST90001512	CD25++ CD45RA- CD4 not regulatory T cell %T cell	0.11913	0.0824006	0.385234	NA	3437
	ebi-a-GCST90001526	CD33dim HLA DR+ CD11b+ %CD33dim HLA DR+	-0.057038	0.0771352	0.594653	NA	1858
	ebi-a-GCST90001528	CD33dim HLA DR+ CD11b- %CD33dim HLA DR+	0.0551308	0.0735408	0.590472	NA	1858
	ebi-a-GCST90001530	Monocytic Myeloid-Derived Suppressor Cells Absolute Count	-0.00437421	0.0469977	0.93433	NA	1855
	ebi-a-GCST90001531	CD33dim HLA DR- Absolute Count	-0.00976993	0.026275	0.773369	NA	1856
	ebi-a-GCST90001532	Basophil Absolute Count	-0.0113283	0.0262172	0.740346	NA	1857
	ebi-a-GCST90001533	Basophil %CD33dim HLA DR- CD66b-	0.0112016	0.103499	0.931366	NA	1857
	ebi-a-GCST90001535	CD45RA- CD4+ T cell %CD4+ T cell	-0.00612961	0.0175703	0.760497	NA	3427
	ebi-a-GCST90001555	Effector Memory CD8+ T cell %CD8+ T cell	-0.00266063	0.0184881	0.898763	NA	3427
	ebi-a-GCST90001558	Terminally Differentiated CD8+ T cell %CD8+ T cell	0.0249031	0.0290867	0.549232	NA	3427
	ebi-a-GCST90001561	CD45RA+ CD8+ T cell %CD8+ T cell	0.00366393	0.0169622	0.842837	NA	3427
	ebi-a-GCST90001569	Effector Memory CD4-CD8- T cell Absolute Count	-0.00884726	0.0333198	0.815469	NA	3395
	ebi-a-GCST90001570	Effector Memory CD4-CD8- T cell %CD4-CD8- T cell	0.0149064	0.0264756	0.612755	NA	3427
	ebi-a-GCST90001571	Effector Memory CD4-CD8- T cell %T cell	-0.0205164	0.0648334	0.80489	NA	3427
	ebi-a-GCST90001574	Terminally Differentiated CD4-CD8- T cell %T cell	-0.0282484	0.0215453	0.320129	NA	3427
	ebi-a-GCST90001580	CD14+ CD16+ monocyte Absolute Count	-0.0740239	0.0282676	0.232227	NA	3629
	ebi-a-GCST90001581	CD14- CD16- Absolute Count	-0.110182	0.0737826	0.273922	NA	3629
	ebi-a-GCST90001582	CD14+ CD16- monocyte Absolute Count	0.481221	0.152825	0.195763	NA	3629
	ebi-a-GCST90001585	CD14+ CD16+ monocyte %monocyte	-0.0716411	0.0270423	0.229778	NA	3629
	ebi-a-GCST90001596	CD8dim T cell Absolute Count	-0.023479	0.0337883	0.61339	NA	3652
	ebi-a-GCST90001599	CD4-CD8- T cell %T cell	-0.039552	0.0882213	0.731689	NA	3668
	ebi-a-GCST90001613	CD4-CD8- T cell %leukocyte	0.00232152	0.0395938	0.958575	NA	3668
	ebi-a-GCST90001618	HLA DR+ T cell Absolute Count	-0.0366573	0.0235257	0.259512	NA	3580
	ebi-a-GCST90001619	HLA DR+ T cell%T cell	-0.0383074	0.0213138	0.323234	NA	3596
	ebi-a-GCST90001620	HLA DR+ T cell%lymphocyte	-0.0297718	0.0289577	0.411979	NA	3596
	ebi-a-GCST90001621	Natural Killer T Absolute Count	0.0113105	0.051978	0.838388	NA	3653
	ebi-a-GCST90001622	Natural Killer T %T cell	0.0688812	0.0286231	0.0611283	NA	3669
	ebi-a-GCST90001623	Natural Killer T %lymphocyte	0.0509526	0.0280264	0.118946	NA	3669
	ebi-a-GCST90001627	HLA DR+ CD8+ T cell Absolute Count	-0.0227428	0.0287854	0.574315	NA	3579
	ebi-a-GCST90001628	HLA DR+ CD8+ T cell %T cell	0.0491484	0.025873	0.308483	NA	3595
	ebi-a-GCST90001633	CD8dim Natural Killer T Absolute Count	-0.0116509	0.0284471	0.703109	NA	3652
	ebi-a-GCST90001634	CD8dim Natural Killer T %T cell	0.0533613	0.0284433	0.13389	NA	3668
	ebi-a-GCST90001635	CD8dim Natural Killer T %lymphocyte	0.0221641	0.0238516	0.39541	NA	3668
	ebi-a-GCST90001637	CD4-CD8- Natural Killer T %T cell	-0.0136174	0.0415986	0.759817	NA	3668
	ebi-a-GCST90001638	CD4-CD8- Natural Killer T %lymphocyte	-0.0107305	0.026015	0.697083	NA	3668
	ebi-a-GCST90001643	B cell %CD3- lymphocyte	-0.0214952	0.0163474	0.413928	NA	3669
	ebi-a-GCST90001645	Natural Killer Absolute Count	0.221954	0.148093	0.374581	NA	3653
	ebi-a-GCST90001646	Natural Killer %CD3- lymphocyte	0.00988259	0.0166024	0.593588	NA	3669
	ebi-a-GCST90001647	Natural Killer %lymphocyte	0.279306	0.17974	0.364025	NA	3669
	ebi-a-GCST90001648	HLA DR+ Natural Killer Absolute Count	-0.0737886	0.0559144	0.412818	NA	3580
	ebi-a-GCST90001649	HLA DR+ Natural Killer %Natural Killer	-0.021059	0.0157958	0.239979	NA	3596
	ebi-a-GCST90001650	HLA DR+ Natural Killer %CD3- lymphocyte	-0.030874	0.0219358	0.294585	NA	3596
	ebi-a-GCST90001658	CD39+ CD4+ T cell %T cell	-0.0177579	0.0153335	0.311255	NA	3440
	ebi-a-GCST90001659	CD39+ CD4+ T cell %CD4+ T cell	-0.0178649	0.0154553	0.312058	NA	3440
	ebi-a-GCST90001660	CD39+ CD4+ T cell Absolute Count	-0.0197302	0.0296923	0.55389	NA	3408
	ebi-a-GCST90001661	CD28- CD8dim T cell %T cell	0.0105706	0.0526153	0.873781	NA	3440
	ebi-a-GCST90001664	CD28+ CD45RA+ CD8dim T cell %T cell	-0.00248054	0.0170883	0.891605	NA	3440
	ebi-a-GCST90001665	CD28+ CD45RA+ CD8dim T cell %CD8dim T cell	0.00015518	0.0166289	0.99314	NA	3440
	ebi-a-GCST90001667	CD28+ CD45RA- CD8dim T cell %T cell	0.0120736	0.110499	0.930715	NA	3440
	ebi-a-GCST90001669	CD28+ CD45RA- CD8dim T cell Absolute Count	-0.0243046	0.115947	0.868457	NA	3408
	ebi-a-GCST90001670	CD39+ CD8+ T cell %T cell	0.013117	0.0278673	0.654483	NA	3440
	ebi-a-GCST90001671	CD39+ CD8+ T cell %CD8+ T cell	0.0543812	0.0307345	0.137055	NA	3440
	ebi-a-GCST90001672	CD39+ CD8+ T cell Absolute Count	0.0126238	0.0288938	0.680407	NA	3408
	ebi-a-GCST90001681	CD25++ CD8+ T cell Absolute Count	-0.0162088	0.0286673	0.672397	NA	3130
	ebi-a-GCST90001691	CD28+ CD45RA- CD8+ T cell %T cell	0.10214	0.115328	0.538561	NA	3440
	ebi-a-GCST90001692	CD28+ CD45RA- CD8+ T cell %CD8+ T cell	0.0440715	0.0164044	0.115113	NA	3440
	ebi-a-GCST90001694	CD28- CD4-CD8- T cell %T cell	0.00121883	0.0668814	0.9884	NA	3440
	ebi-a-GCST90001696	CD45RA- CD28- CD8+ T cell %CD8+ T cell	0.00343139	0.0145031	0.822357	NA	3425
	ebi-a-GCST90001702	BAFF-R on CD24+ CD27+ B cell	0.00774026	0.0320386	0.815174	NA	3657
	ebi-a-GCST90001703	BAFF-R on IgD+ CD24+ B cell	0.00456507	0.037972	0.908232	NA	3657
	ebi-a-GCST90001704	BAFF-R on IgD+ CD24- B cell	-0.0150862	0.0156187	0.362379	NA	3657
	ebi-a-GCST90001705	BAFF-R on IgD+ CD38- B cell	-0.0185685	0.0213628	0.413547	NA	3645
	ebi-a-GCST90001706	BAFF-R on IgD+ CD38- naive B cell	-0.0220415	0.0218245	0.351502	NA	1837
	ebi-a-GCST90001707	BAFF-R on IgD+ CD38- unswitched memory B cell	-0.0442855	0.0273202	0.15615	NA	1837
	ebi-a-GCST90001708	BAFF-R on IgD+ CD38+ B cell	-0.0149506	0.0155221	0.363664	NA	3656
	ebi-a-GCST90001709	BAFF-R on IgD+ CD38dim B cell	-0.01479	0.0155041	0.368043	NA	3657
	ebi-a-GCST90001710	BAFF-R on IgD- CD24- B cell	-0.0159226	0.0171513	0.377446	NA	3657
	ebi-a-GCST90001711	BAFF-R on IgD- CD27- B cell	-0.0159682	0.017143	0.375921	NA	3657
	ebi-a-GCST90001712	BAFF-R on IgD- CD38- B cell	0.00291433	0.036061	0.938216	NA	3657
	ebi-a-GCST90001713	BAFF-R on IgD- CD38+ B cell	0.010833	0.0382554	0.824324	NA	3659
	ebi-a-GCST90001715	BAFF-R on memory B cell	0.00857442	0.0342218	0.808474	NA	3657
	ebi-a-GCST90001716	BAFF-R on naive-mature B cell	-0.014819	0.0157031	0.372947	NA	3657
	ebi-a-GCST90001717	BAFF-R on unswitched memory B cell	0.00862357	0.0341169	0.806823	NA	3657
	ebi-a-GCST90001718	BAFF-R on switched memory B cell	-0.00331076	0.0205701	0.875688	NA	3657
	ebi-a-GCST90001719	BAFF-R on IgD+ B cell	-0.0145893	0.0154545	0.372795	NA	3658
	ebi-a-GCST90001720	BAFF-R on transitional B cell	-0.0229246	0.0216902	0.331239	NA	3655
	ebi-a-GCST90001723	CD19 on CD24+ CD27+ B cell	-0.0296747	0.0247859	0.443005	NA	3656
	ebi-a-GCST90001724	CD19 on IgD+ CD24+ B cell	-0.0300677	0.0250971	0.353614	NA	3656
	ebi-a-GCST90001725	CD19 on IgD+ CD24- B cell	0.103185	0.0706852	0.281772	NA	3656
	ebi-a-GCST90001728	CD19 on IgD+ CD38- unswitched memory B cell	-0.755278	1.10181	0.617443	NA	1833
	ebi-a-GCST90001729	CD19 on IgD+ CD38+ B cell	0.00411836	0.137276	0.978791	NA	3657
	ebi-a-GCST90001730	CD19 on IgD+ CD38dim B cell	0.00164813	0.134325	0.991324	NA	3657
	ebi-a-GCST90001735	CD19 on IgD- CD38dim B cell	-0.0226696	0.0242309	0.44826	NA	3657
	ebi-a-GCST90001736	CD19 on memory B cell	-0.0297152	0.025367	0.449849	NA	3657
	ebi-a-GCST90001738	CD19 on unswitched memory B cell	0.00681214	0.128573	0.962562	NA	3656
	ebi-a-GCST90001742	CD19 on transitional B cell	0.0124745	0.130905	0.932769	NA	3657
	ebi-a-GCST90001743	CD20 on B cell	0.311766	0.194532	0.250188	NA	3660
	ebi-a-GCST90001745	CD20 on CD24+ CD27+ B cell	-0.140853	0.102874	0.304426	NA	3657
	ebi-a-GCST90001747	CD20 on IgD+ CD24- B cell	0.158377	0.113136	0.296504	NA	3657
	ebi-a-GCST90001748	CD20 on IgD+ CD38- B cell	-0.196336	0.123559	0.253004	NA	3645
	ebi-a-GCST90001751	CD20 on IgD+ CD38+ B cell	0.0785438	0.0311194	0.0858786	NA	3657
	ebi-a-GCST90001752	CD20 on IgD+ CD38dim B cell	0.0181097	0.055017	0.755372	NA	3657
	ebi-a-GCST90001754	CD20 on IgD- CD27- B cell	0.268606	0.307119	0.474022	NA	3657
	ebi-a-GCST90001755	CD20 on IgD- CD38- B cell	-1.05426	0.612847	0.335217	NA	3657
	ebi-a-GCST90001757	CD20 on IgD- CD38dim B cell	-0.033902	0.0634075	0.621216	NA	3657
	ebi-a-GCST90001758	CD20 on memory B cell	-0.441011	0.209595	0.282443	NA	3657
	ebi-a-GCST90001759	CD20 on naive-mature B cell	0.0629087	0.0573604	0.334354	NA	3657
	ebi-a-GCST90001760	CD20 on unswitched memory B cell	-1.13021	0.643116	0.329343	NA	3657
	ebi-a-GCST90001761	CD20 on switched memory B cell	-0.0388059	0.0634105	0.573628	NA	3657
	ebi-a-GCST90001762	CD20 on IgD+ B cell	0.129905	0.0780138	0.194471	NA	3658
	ebi-a-GCST90001775	CD25 on B cell	0.0307129	0.0753284	0.753537	NA	3660
	ebi-a-GCST90001777	CD25 on CD24+ CD27+ B cell	0.016144	0.0280799	0.623395	NA	3657
	ebi-a-GCST90001778	CD25 on IgD+ CD24+ B cell	-0.00502547	0.0296765	0.893207	NA	3657
	ebi-a-GCST90001779	CD25 on IgD+ CD24- B cell	-0.0148039	0.0411384	0.753402	NA	3657
	ebi-a-GCST90001781	CD25 on IgD+ CD38- naive B cell	0.0446923	0.0671488	0.626149	NA	1835
	ebi-a-GCST90001783	CD25 on IgD+ CD38+ B cell	0.073571	0.0683245	0.476472	NA	3656
	ebi-a-GCST90001784	CD25 on IgD+ CD38dim B cell	-0.0508267	0.029503	0.334817	NA	3657
	ebi-a-GCST90001787	CD25 on IgD- CD38- B cell	-0.0690631	0.0496278	0.396672	NA	3657
	ebi-a-GCST90001789	CD25 on IgD- CD38dim B cell	0.0113178	0.0659317	0.891773	NA	3657
	ebi-a-GCST90001790	CD25 on memory B cell	0.0162542	0.0281425	0.621914	NA	3657
	ebi-a-GCST90001791	CD25 on naive-mature B cell	0.00337071	0.0341462	0.927591	NA	3657
	ebi-a-GCST90001792	CD25 on unswitched memory B cell	0.0129924	0.0286667	0.694813	NA	3657
	ebi-a-GCST90001793	CD25 on switched memory B cell	0.00121118	0.0390002	0.980236	NA	3657
	ebi-a-GCST90001798	CD27 on CD24+ CD27+ B cell	0.0174469	0.0216793	0.444207	NA	3657
	ebi-a-GCST90001800	CD27 on IgD+ CD24+ B cell	0.0362928	0.0432399	0.448516	NA	3656
	ebi-a-GCST90001801	CD27 on IgD+ CD38- unswitched memory B cell	0.070074	0.0392989	0.17258	NA	1836
	ebi-a-GCST90001802	CD27 on IgD- CD38- B cell	0.0109837	0.0197433	0.601964	NA	3657
	ebi-a-GCST90001804	CD27 on IgD- CD38dim B cell	0.00380382	0.0168444	0.828837	NA	3657
	ebi-a-GCST90001805	CD27 on memory B cell	0.0651466	0.0359611	0.129807	NA	3657
	ebi-a-GCST90001806	CD27 on unswitched memory B cell	0.00680952	0.0223263	0.767302	NA	3656
	ebi-a-GCST90001808	CD27 on switched memory B cell	0.0248198	0.021338	0.278277	NA	3657
	ebi-a-GCST90001812	CD38 on IgD+ CD38+ B cell	-0.0320205	0.139652	0.856511	NA	3652
	ebi-a-GCST90001813	CD38 on IgD+ CD38dim B cell	-0.0413779	0.103027	0.726813	NA	3654
	ebi-a-GCST90001815	CD38 on IgD- CD38dim B cell	-0.0815373	0.126589	0.635712	NA	3657
	ebi-a-GCST90001816	CD38 on naive-mature B cell	-0.0857175	0.125239	0.617899	NA	3656
	ebi-a-GCST90001819	CD38 on transitional B cell	-0.0141841	0.0293514	0.661993	NA	3657
	ebi-a-GCST90001820	IgD on IgD+ CD24+ B cell	0.0210746	0.0467793	0.696469	NA	3656
	ebi-a-GCST90001821	IgD on IgD+ CD24- B cell	0.0107291	0.0200503	0.629698	NA	3656
	ebi-a-GCST90001824	IgD on IgD+ CD38+ B cell	0.0300973	0.0254535	0.32221	NA	3656
	ebi-a-GCST90001825	IgD on IgD+ CD38dim B cell	0.01187	0.0213356	0.616778	NA	3656
	ebi-a-GCST90001826	IgD on unswitched memory B cell	0.0866962	0.175604	0.708048	NA	3636
	ebi-a-GCST90001828	IgD on transitional B cell	0.049145	0.0306451	0.207118	NA	3657
	ebi-a-GCST90001829	BAFF-R on B cell	-0.014709	0.0155008	0.370441	NA	3660
	ebi-a-GCST90001832	CD62L on CD62L+ plasmacytoid Dendritic Cell	0.0248666	0.0747263	0.79549	NA	2872
	ebi-a-GCST90001838	CD3 on naive CD8+ T cell	0.0664508	0.021195	0.0350087	NA	2910
	ebi-a-GCST90001839	CD3 on Effector Memory CD8+ T cell	0.0149282	0.0619699	0.849509	NA	2912
	ebi-a-GCST90001841	CD3 on Central Memory CD4+ T cell	0.0100075	0.0413055	0.831142	NA	2912
	ebi-a-GCST90001842	CD3 on Naive CD4+ T cell	0.0105049	0.0392486	0.814043	NA	2910
	ebi-a-GCST90001845	CD3 on CD45RA- CD4+ T cell	0.0676561	0.0641077	0.48286	NA	2911
	ebi-a-GCST90001846	CD3 on Central Memory CD8+ T cell	0.0023313	0.0343839	0.956902	NA	2910
	ebi-a-GCST90001851	CD3 on T cell	0.0507123	0.050052	0.495829	NA	2919
	ebi-a-GCST90001853	CD3 on activated CD4 regulatory T cell	-0.247092	0.202107	0.436457	NA	2919
	ebi-a-GCST90001854	CD3 on CD39+ activated CD4 regulatory T cell	-0.0327337	0.0325524	0.498233	NA	2919
	ebi-a-GCST90001855	CD3 on secreting CD4 regulatory T cell	0.0636552	0.0582951	0.472036	NA	2919
	ebi-a-GCST90001856	CD3 on CD39+ secreting CD4 regulatory T cell	0.0625521	0.0638384	0.506479	NA	2919
	ebi-a-GCST90001857	CD3 on activated & secreting CD4 regulatory T cell	-0.199435	0.154037	0.418681	NA	2919
	ebi-a-GCST90001858	CD3 on CD45RA+ CD4+ T cell	0.0355717	0.0240694	0.235962	NA	2919
	ebi-a-GCST90001860	CD3 on CD39+ CD4+ T cell	0.0285099	0.0333009	0.549246	NA	2919
	ebi-a-GCST90001863	CD3 on CD28+ CD45RA- CD8+ T cell	0.011108	0.0340876	0.765933	NA	2919
	ebi-a-GCST90001868	CD3 on CD4 regulatory T cell	0.0638458	0.0591329	0.475615	NA	2919
	ebi-a-GCST90001869	CD3 on resting CD4 regulatory T cell	0.00233816	0.0243314	0.929503	NA	2918
	ebi-a-GCST90001870	CD34 on Hematopoietic Stem Cell	0.076979	0.0788226	0.431758	NA	1634
	ebi-a-GCST90001883	CD16-CD56 on Natural Killer T	-0.00505598	0.0423099	0.912433	NA	3113
	ebi-a-GCST90001884	CD16-CD56 on Natural Killer	-0.00537324	0.0362511	0.887023	NA	3113
	ebi-a-GCST90001886	CD28 on CD39+ activated CD4 regulatory T cell	0.0978371	0.0711465	0.400271	NA	2920
	ebi-a-GCST90001887	CD28 on secreting CD4 regulatory T cell	0.0273288	0.030166	0.53139	NA	2920
	ebi-a-GCST90001891	CD28 on CD45RA- CD4 not regulatory T cell	-0.00197639	0.0323034	0.961099	NA	2920
	ebi-a-GCST90001892	CD28 on CD39+ CD4+ T cell	-0.0281439	0.0274104	0.362566	NA	2920
	ebi-a-GCST90001896	CD28 on CD28+ CD45RA+ CD8+ T cell	0.0188567	0.0784277	0.849786	NA	2920
	ebi-a-GCST90001907	CCR7 on naive CD4+ T cell	-0.00459957	0.139832	0.979067	NA	2910
	ebi-a-GCST90001924	CD127 on CD28+ CD4+ T cell	0.0432127	0.158666	0.830722	NA	2920
	ebi-a-GCST90001926	CD127 on granulocyte	0.0707026	0.0284498	0.0474715	NA	2920
	ebi-a-GCST90001932	CD127 on CD45RA+ CD4+ T cell	0.152873	0.110497	0.398441	NA	2920
	ebi-a-GCST90001946	CD33 on CD14+ monocyte	-0.00995687	0.0214997	0.667356	NA	1634
	ebi-a-GCST90001947	CD33 on CD33+ HLA DR+ CD14dim	0.0106833	0.0320019	0.770257	NA	1577
	ebi-a-GCST90001948	CD33 on CD33dim HLA DR+ CD11b+	-0.00955559	0.0163649	0.584632	NA	1633
	ebi-a-GCST90001949	CD33 on CD33dim HLA DR+ CD11b-	-0.0113111	0.0211962	0.616453	NA	1634
	ebi-a-GCST90001950	CD33 on Granulocytic Myeloid-Derived Suppressor Cells	0.0162485	0.0512911	0.804693	NA	1244
	ebi-a-GCST90001951	CD33 on CD66b++ myeloid cell	0.0124678	0.0287691	0.707006	NA	1464
	ebi-a-GCST90001952	CD33 on Monocytic Myeloid-Derived Suppressor Cells	0.00797484	0.0324667	0.828875	NA	1569
	ebi-a-GCST90001953	CD33 on CD33dim HLA DR-	0.0207066	0.0384355	0.618652	NA	1558
	ebi-a-GCST90001954	CD33 on basophil	0.0702459	0.0309348	0.0723684	NA	1555
	ebi-a-GCST90001955	CD33 on Immature Myeloid-Derived Suppressor Cells	0.0827023	0.0290909	0.0467308	NA	1554
	ebi-a-GCST90001956	CD33 on CD33+ HLA DR+	0.0105501	0.032307	0.775009	NA	1579
	ebi-a-GCST90001957	CD33 on CD33+ HLA DR+ CD14-	0.0105802	0.0324166	0.775125	NA	1578
	ebi-a-GCST90001961	CD25 on CD39+ CD4+ T cell	0.0849398	0.0565505	0.207505	NA	2920
	ebi-a-GCST90001963	FSC-A on myeloid Dendritic Cell	0.252308	0.174773	0.385669	NA	2872
	ebi-a-GCST90001964	FSC-A on plasmacytoid Dendritic Cell	0.0362227	0.0474373	0.524892	NA	2872
	ebi-a-GCST90001969	FSC-A on Natural Killer	0.0128982	0.0295833	0.738256	NA	3113
	ebi-a-GCST90001970	FSC-A on HLA DR+ Natural Killer	-0.0332067	0.0270876	0.344994	NA	2971
	ebi-a-GCST90001979	CD16 on CD14- CD16+ monocyte	0.0169468	0.0200536	0.426005	NA	3620
	ebi-a-GCST90001980	CD40 on CD14+ CD16- monocyte	0.0269551	0.0313159	0.480087	NA	3629
	ebi-a-GCST90001981	CD40 on CD14+ CD16+ monocyte	0.00728591	0.0231871	0.773936	NA	3618
	ebi-a-GCST90001984	HLA DR on CD14- CD16+ monocyte	-0.0777849	0.0716618	0.39114	NA	3621
	ebi-a-GCST90001985	CD40 on monocytes	0.00386027	0.0213672	0.868147	NA	3629
	ebi-a-GCST90001987	CD64 on CD14+ CD16- monocyte	0.00313314	0.0491504	0.951643	NA	3622
	ebi-a-GCST90001988	HLA DR on CD14+ CD16- monocyte	0.00203802	0.0342045	0.957905	NA	3629
	ebi-a-GCST90001989	CD40 on CD14- CD16+ monocyte	-0.0228361	0.030739	0.481723	NA	3621
	ebi-a-GCST90001991	HLA DR on CD14+ monocyte	0.00144151	0.0345639	0.970522	NA	3629
	ebi-a-GCST90001994	CX3CR1 on CD14- CD16-	0.0697916	0.0434588	0.354559	NA	3590
[truncated: 787 more rows]

## Sheet: Endometrial
	Trait ID	Trait	MR Egger intercept	SE	P-value	Sex	N
[truncated: 1,144 more rows]

[truncated: 2 more sheets: Oesophageal, Ovarian]
