# Supplementary material for: Phenome-wide Mendelian randomisation analysis of 378,142 cases reveals risk factors for eight common cancers
Source: Nat Commun. 2024 Mar 25;15:2637. doi: 10.1038/s41467-024-46927-z (PMC10963765; doi:10.1038/s41467-024-46927-z)
Supplement: Supplementary file 21 — Supp Data 18 [file 41467_2024_46927_MOESM21_ESM.xlsx]

## Sheet: Legend
Supplementary Data 18 | MR Steiger analysis for each continuous exposure trait and cancer type.
Shown are two-sided tests for P-value.
R2, proportion of variance explained; SNP, single nucleotide polymorphism; MR, Mendelian randomisation

## Sheet: Prostate
	Trait ID	Trait	SNP R2 exposure	SNP R2 outcome	Correct causal direction	MR Steiger P-value	Sex
	AGT	Angiotensinogen	0.166081	2.97953e-09	TRUE	7.61648e-35	Males and Females
	ApoA4	Apolipoprotein A-IV	0.255631	8.68027e-06	TRUE	5.3477e-56	Males and Females
	ApoH	Apolipoprotein H	0.170945	4.31274e-05	TRUE	6.13306e-35	Males and Females
	BLC	B Lymphocyte Chemoattractant	0.0404775	7.26979e-06	TRUE	1.00749e-08	Males and Females
	CA19-9	CA19-9	0.114686	6.70845e-06	TRUE	2.22579e-23	Males and Females
	CD40	CD 40 antigen	0.101403	5.22213e-09	TRUE	6.05796e-21	Males and Females
	CD5L	CD5	0.0447432	6.28018e-06	TRUE	1.52044e-09	Males and Females
	CEA	Carcinoembryonic Antigen	0.120249	7.66302e-06	TRUE	1.62789e-24	Males and Females
	CFHR1	Complement Factor H	0.547657	3.61281e-06	TRUE	1.31482e-160	Males and Females
	CRP	C-Reactive Protein	0.0500047	4.04537e-05	TRUE	3.09861e-10	Males and Females
	CystC	Cystatin-C	0.0389961	1.37738e-05	TRUE	2.26523e-08	Males and Females
	ENA78	Epithelial-Derived Neutrophil-Activating	0.0392312	2.3843e-06	TRUE	1.43036e-08	Males and Females
	F7	Factor VII	0.130238	7.99984e-07	TRUE	7.21662e-27	Males and Females
	FGF4	Fibroblast Growth Factor 4	0.0473952	3.29205e-05	TRUE	8.53978e-10	Males and Females
	FetuinA	Fetuin-A	0.212435	4.97202e-06	TRUE	2.64196e-45	Males and Females
	GROa	Growth-Regulated alpha protein	0.0377064	4.16622e-07	TRUE	2.40221e-08	Males and Females
	GSTa	Glutathione S-Transferase alpha	0.0504435	6.37989e-07	TRUE	9.08665e-11	Males and Females
	HCC4	Chemokine CC-4	0.135549	1.12356e-06	TRUE	5.5544e-28	Males and Females
	Height-2022	Height-2022	0.0261379	0.00807223	TRUE	2.80995e-159	Males and Females
	IL18	Interleukin-18	0.0369084	3.1663e-06	TRUE	4.09156e-08	Males and Females
	IL6r	Interleukin-6 receptor	0.445011	1.71208e-05	TRUE	3.57784e-115	Males and Females
	IL8	Interleukin-8	0.0359742	1.94007e-08	TRUE	4.72777e-08	Males and Females
	LOY	Loss_of_Y_chromosome	0.0397555	0.0010162	TRUE	0	Males and Females
	Leisure_screen_time	Leisure_screen_time	0.00461988	0.000405881	TRUE	2.75192e-57	Males and Females
	MCP2	Monocyte Chemotactic Protein 2	0.062787	1.45237e-07	TRUE	3.41191e-13	Males and Females
	MCSF	Macrophage Colony-Stimulating Factor 1	0.0371365	3.13582e-06	TRUE	3.6996e-08	Males and Females
	MIP1a	Macrophage Inflammatory Protein-1 alpha	0.0738627	2.27196e-05	TRUE	6.1901e-15	Males and Females
	MIP1b	Macrophage Inflammatory Protein-1 beta	0.0869005	1.82877e-05	TRUE	1.51216e-17	Males and Females
	MMP7	Matrix Metalloproteinase-7	0.0502618	4.38776e-06	TRUE	1.2561e-10	Males and Females
	MPIF1	Myeloid Progenitor Inhibitory Factor 1	0.0666522	8.17004e-08	TRUE	5.86778e-14	Males and Females
	NrCAM	Neuronal Cell Adhesion Molecule	0.0474771	2.20513e-05	TRUE	6.83648e-10	Males and Females
	Plasma omega-6 polyunsaturated fatty acid levels (adrenic acid) PMID:24823311	Plasma omega-6 polyunsaturated fatty acid levels (adrenic acid)	0.0709549	5.36031e-07	TRUE	5.17289e-133	Males and Females
	Plasma omega-6 polyunsaturated fatty acid levels (arachidonic acid) PMID:24823311	Plasma omega-6 polyunsaturated fatty acid levels (arachidonic acid)	0.00823142	3.0972e-05	TRUE	1.35605e-14	Males and Females
	Plasma omega-6 polyunsaturated fatty acid levels (dihomo-gamma-linolenic acid) PMID:24823311	Plasma omega-6 polyunsaturated fatty acid levels (dihomo-gamma-linolenic acid)	0.131249	2.15331e-05	TRUE	2.18999e-250	Males and Females
	Plasma omega-6 polyunsaturated fatty acid levels (gamma-linolenic acid) PMID:24823311	Plasma omega-6 polyunsaturated fatty acid levels (gamma-linolenic acid)	0.00571853	1.98386e-05	TRUE	1.28294e-10	Males and Females
	Plasma omega-6 polyunsaturated fatty acid levels (linoleic acid) PMID:24823311	Plasma omega-6 polyunsaturated fatty acid levels (linoleic acid)	0.124852	2.66338e-05	TRUE	2.52066e-236	Males and Females
	RAGE	Receptor for advanced glycosylation end	0.0383095	7.27569e-07	TRUE	1.90871e-08	Males and Females
	Sedentary_behaviour_at_work	Sedentary_behaviour_at_work	0.000430828	0.000276945	TRUE	0.189078	Males and Females
	Sortilin	Sortilin	0.0429345	4.17006e-06	TRUE	3.08912e-09	Males and Females
	TECK	Thymus-Expressed Chemokine	0.0376027	9.16198e-07	TRUE	2.64508e-08	Males and Females
	TF	Serotransferrin	0.0704593	7.43309e-06	TRUE	1.80617e-14	Males and Females
	THP	Tamm-Horsfall Urinary Glycoprotein	0.203594	2.64121e-06	TRUE	2.75429e-43	Males and Females
	THPO	Thrombopoietin	0.0363941	1.05898e-06	TRUE	4.53807e-08	Males and Females
	TNC	Tenascin-C	0.051447	3.26901e-06	TRUE	7.06058e-11	Males and Females
	VCAM1	Vascular Cell Adhesion Molecule-1	0.0360094	6.70631e-09	TRUE	4.61278e-08	Males and Females
	adiponectin_serum_level	Adiponectin_serum_level	0.0101178	2.15346e-05	TRUE	3.38654e-58	Males and Females
	arachidic_acid	Arachidic_acid	0.00511305	6.35505e-09	TRUE	3.57087e-12	Males and Females
	arachidonic acid (20:4n6)	Arachidonic acid (20:4n6)	0.00463781	2.23687e-05	TRUE	1.04726e-08	Males and Females
	c_reactive_protein_plasma_level	C_reactive_protein_plasma_level	0.0164223	9.94974e-05	TRUE	5.74888e-162	Males and Females
	calcium measurement PMID:24068962	Calcium measurement	0.00377923	6.63272e-05	TRUE	3.15478e-28	Males and Females
	circulating 25-hydroxyvitamin D	Circulating 25-hydroxyvitamin D	0.0114476	5.12133e-07	TRUE	1.70159e-127	Males and Females
	coffee_consumption	Coffee_consumption	0.0109121	9.84884e-05	TRUE	1.70519e-110	Males and Females
	copper_blood_level	Copper_blood_level	0.0470087	9.62147e-07	TRUE	1.5426e-28	Males and Females
	dihomo-gamma-linoleic acid (20:3n6)	Dihomo-gamma-linoleic acid (20:3n6)	0.0329562	2.23687e-05	TRUE	1.73429e-58	Males and Females
	ebi-a-GCST001212	Proinsulin levels	0.0347489	8.35534e-05	TRUE	1.322e-71	NA
	ebi-a-GCST003372	Glomerular filtration rate (creatinine)	0.0162334	0.000395014	TRUE	3.23005e-176	NA
	ebi-a-GCST003375	Glomerular filtration rate (cystatin C)	0.0317759	3.62072e-05	TRUE	1.59189e-177	NA
	ebi-a-GCST003401	Glomerular filtration rate in non diabetics (creatinine)	0.0183789	0.000384276	TRUE	1.44713e-192	NA
	ebi-a-GCST003839	Sleep duration	0.00106495	6.74802e-05	TRUE	2.70199e-10	NA
	ebi-a-GCST004575	Acute insulin response	0.0238489	4.9141e-06	TRUE	3.54784e-12	NA
	ebi-a-GCST004601	Red blood cell count	0.0688813	0.00185586	TRUE	0	NA
	ebi-a-GCST004608	Granulocyte percentage of myeloid white cells	0.083279	0.00155901	TRUE	0	NA
	ebi-a-GCST004613	Sum neutrophil eosinophil counts	0.0526352	0.00250293	TRUE	0	NA
	ebi-a-GCST004614	Granulocyte count	0.0535219	0.00258029	TRUE	0	NA
	ebi-a-GCST004619	Reticulocyte fraction of red cells	0.0783561	0.00171735	TRUE	0	NA
	ebi-a-GCST004621	Sum basophil neutrophil counts	0.0788966	0.00096894	TRUE	0	NA
	ebi-a-GCST004623	Neutrophil percentage of granulocytes	0.0540052	0.00137737	TRUE	0	NA
	ebi-a-GCST004624	Sum eosinophil basophil counts	0.0617788	0.00140296	TRUE	0	NA
	ebi-a-GCST004626	Myeloid white cell count	0.0556257	0.00240176	TRUE	0	NA
	ebi-a-GCST004732	Heart rate variability traits (pvRSA/HF)	0.0102401	2.48112e-05	TRUE	1.37867e-43	NA
	ebi-a-GCST004733	Heart rate variability traits (RMSSD)	0.00605332	1.79662e-05	TRUE	3.41819e-28	NA
	ebi-a-GCST004734	Heart rate variability traits (SDNN)	0.00553609	2.19616e-05	TRUE	1.77598e-26	NA
	ebi-a-GCST005180	Homeostasis model assessment of beta-cell function	0.00215972	3.45031e-06	TRUE	3.06044e-14	NA
	ebi-a-GCST005314	Offspring birth weight	0.00194728	3.67135e-06	TRUE	1.41098e-19	NA
	ebi-a-GCST005348	Total body bone mineral density	0.0839477	0.000598829	TRUE	0	NA
	ebi-a-GCST005350	Total body bone mineral density (age 45-60)	0.050933	0.00021174	TRUE	8.01279e-169	NA
	ebi-a-GCST006099	Accelerometer-based physical activity measurement (average acceleration)	0.00176377	0.000120775	TRUE	3.03859e-13	NA
	ebi-a-GCST006344	Anti-cytomegalovirus IgG levels	0.176135	1.3711e-05	TRUE	2.07599e-16	NA
	ebi-a-GCST006353	Anti-rubella virus IgG levels	0.0397646	1.83772e-05	TRUE	1.74863e-09	NA
	ebi-a-GCST006361	Anti-Epstein-Barr virus nuclear antigen (EBNA) IgG levels	0.110996	1.0355e-05	TRUE	5.48324e-25	NA
	ebi-a-GCST006366	Central corneal thickness	0.0585378	0.000120613	TRUE	4.17388e-193	NA
	ebi-a-GCST006572	Cognitive performance	0.0182758	0.00218426	TRUE	2.02805e-159	NA
	ebi-a-GCST006586	Urinary albumin excretion	0.00440896	0.000800647	TRUE	1.96733e-34	NA
	ebi-a-GCST006677	Acute insulin response (insulin secretion adjusted)	0.0142792	5.46471e-06	TRUE	9.55055e-08	NA
	ebi-a-GCST006678	Acute insulin response (insulin secretion and BMI adjusted)	0.014206	5.46471e-06	TRUE	1.03216e-07	NA
	ebi-a-GCST006696	Parental longevity (mother's attained age)	0.000915428	6.39301e-05	TRUE	5.738e-13	NA
	ebi-a-GCST006697	Parental longevity (combined parental attained age, Martingale residuals)	0.00140024	0.000173364	TRUE	6.50684e-15	NA
	ebi-a-GCST006699	Parental longevity (mother's age at death)	0.00031926	5.46725e-05	TRUE	0.00172807	NA
	ebi-a-GCST006700	Parental longevity (father's age at death)	0.000560875	6.57378e-05	TRUE	1.17352e-06	NA
	ebi-a-GCST006701	Parental longevity (father's attained age)	0.00150174	0.000154595	TRUE	1.47408e-17	NA
	ebi-a-GCST006702	Parental longevity (combined parental age at death)	0.00116739	6.51875e-05	TRUE	4.10704e-14	NA
	ebi-a-GCST006979	Heel bone mineral density	0.108635	0.00442187	TRUE	0	NA
	ebi-a-GCST007429	Lung function (FVC)	0.0285314	0.00168075	TRUE	0	NA
	ebi-a-GCST007430	Peak expiratory flow	0.0314264	0.00196452	TRUE	0	NA
	ebi-a-GCST007431	Lung function (FEV1/FVC)	0.0572299	0.00435199	TRUE	0	NA
	ebi-a-GCST007432	FEV1	0.0357138	0.0026514	TRUE	0	NA
	ebi-a-GCST008403	Arterial stiffness index	0.0012229	8.36081e-05	TRUE	2.50253e-11	NA
	ebi-a-GCST90000025	Appendicular lean mass	0.0996644	0.00583654	TRUE	0	NA
	ebi-a-GCST90000618	Serum 25-Hydroxyvitamin D levels	0.0174774	0.000708248	TRUE	3.81156e-271	NA
	ebi-a-GCST90001392	IgD+ CD38+ B cell Absolute Count	0.0087119	6.05687e-07	TRUE	3.04012e-08	NA
	ebi-a-GCST90001397	Unswitched memory B cell %B cell	0.0103266	9.77986e-08	TRUE	1.30622e-09	NA
	ebi-a-GCST90001398	Unswitched memory B cell Absolute Count	0.0175859	6.15297e-06	TRUE	5.64675e-15	NA
	ebi-a-GCST90001399	IgD- CD27- B cell %B cell	0.0701959	9.93734e-06	TRUE	1.10282e-57	NA
	ebi-a-GCST90001401	IgD- CD27- B cell Absolute Count	0.0318102	7.55078e-07	TRUE	9.61342e-27	NA
	ebi-a-GCST90001404	Plasma Blast-Plasma Cell %B cell	0.00825365	5.46052e-06	TRUE	1.172e-07	NA
	ebi-a-GCST90001406	Memory B cell %B cell	0.00926662	1.15872e-06	TRUE	1.21054e-08	NA
	ebi-a-GCST90001407	Memory B cell Absolute Count	0.0114293	6.05517e-06	TRUE	3.93325e-10	NA
	ebi-a-GCST90001408	Naive-mature B cell %B cell	0.00836517	1.15872e-06	TRUE	6.33342e-08	NA
	ebi-a-GCST90001410	IgD- CD38+ B cell %B cell	0.00873466	2.61959e-06	TRUE	3.86214e-08	NA
	ebi-a-GCST90001412	IgD+ CD24+ B cell Absolute Count	0.0153458	6.05517e-06	TRUE	3.26661e-13	NA
	ebi-a-GCST90001415	IgD+ CD24- B cell %B cell	0.00823475	1.88283e-06	TRUE	8.87328e-08	NA
	ebi-a-GCST90001417	CD24+ CD27+ B cell %B cell	0.0255943	3.00812e-06	TRUE	1.62906e-21	NA
	ebi-a-GCST90001418	CD24+ CD27+ B cell Absolute Count	0.011004	6.05517e-06	TRUE	8.49004e-10	NA
	ebi-a-GCST90001424	IgD+ B cell %Lymphocyte	0.0248579	8.51398e-06	TRUE	1.23331e-20	NA
	ebi-a-GCST90001426	IgD- CD38dim B cell %lymphocyte	0.0171657	2.04244e-05	TRUE	3.12234e-14	NA
	ebi-a-GCST90001429	IgD+ CD38+ B cell %lymphocyte	0.00856596	6.05687e-07	TRUE	3.97729e-08	NA
	ebi-a-GCST90001431	IgD+ CD38- B cell %lymphocyte	0.0112094	6.05517e-06	TRUE	5.85552e-10	NA
	ebi-a-GCST90001432	Unswitched memory B cell %lymphocyte	0.0325937	6.15819e-06	TRUE	6.34847e-27	NA
	ebi-a-GCST90001433	IgD- CD27- B cell %lymphocyte	0.0471008	9.93734e-06	TRUE	1.79158e-38	NA
	ebi-a-GCST90001434	Switched memory B cell %lymphocyte	0.0293888	1.46294e-05	TRUE	5.36817e-24	NA
	ebi-a-GCST90001436	Memory B cell %lymphocyte	0.0276256	6.09068e-06	TRUE	6.02006e-23	NA
	ebi-a-GCST90001439	IgD+ CD24+ B cell %lymphocyte	0.0305649	1.00989e-05	TRUE	4.16921e-25	NA
	ebi-a-GCST90001442	CD24+ CD27+ B cell %lymphocyte	0.0352494	9.87092e-06	TRUE	7.19068e-29	NA
	ebi-a-GCST90001446	IgD- CD38- B cell Absolute Count	0.00834588	1.67947e-06	TRUE	7.08688e-08	NA
	ebi-a-GCST90001450	CD62L- monocyte Absolute Count	0.031014	2.12312e-05	TRUE	4.52575e-21	NA
	ebi-a-GCST90001451	CD62L- monocyte %monocyte	0.0598632	5.02549e-06	TRUE	1.60258e-41	NA
	ebi-a-GCST90001452	CD11c+ CD62L- monocyte Absolute Count	0.0112844	1.29568e-05	TRUE	2.18624e-08	NA
	ebi-a-GCST90001457	CD11c+ HLA DR++ monocyte %monocyte	0.0108516	3.63354e-05	TRUE	7.72839e-08	NA
	ebi-a-GCST90001458	Myeloid Dendritic Cell Absolute Count	0.177115	1.39695e-05	TRUE	2.6001e-144	NA
	ebi-a-GCST90001459	Myeloid Dendritic Cell %Dendritic Cell	0.133705	1.16545e-05	TRUE	1.86276e-106	NA
	ebi-a-GCST90001460	Plasmacytoid Dendritic Cell Absolute Count	0.0308535	3.74046e-06	TRUE	7.29665e-24	NA
	ebi-a-GCST90001461	Dendritic Cell Absolute Count	0.134337	1.48729e-05	TRUE	1.1132e-105	NA
	ebi-a-GCST90001462	CD62L- Dendritic Cell Absolute Count	0.243799	2.16616e-05	TRUE	9.76597e-209	NA
	ebi-a-GCST90001463	CD62L- Dendritic Cell %Dendritic Cell	0.207109	2.29701e-05	TRUE	4.31829e-173	NA
	ebi-a-GCST90001464	CD86+ myeloid Dendritic Cell Absolute Count	0.256248	2.16616e-05	TRUE	1.00482e-221	NA
	ebi-a-GCST90001465	CD86+ myeloid Dendritic Cell %Dendritic Cell	0.239305	1.49114e-05	TRUE	4.56921e-206	NA
	ebi-a-GCST90001467	CD86+ plasmacytoid Dendritic Cell %Dendritic Cell	0.0248673	1.21871e-05	TRUE	2.96692e-19	NA
	ebi-a-GCST90001468	CD62L- myeloid Dendritic Cell Absolute Count	0.274179	2.47141e-05	TRUE	1.09838e-240	NA
	ebi-a-GCST90001469	CD62L- myeloid Dendritic Cell %Dendritic Cell	0.295871	2.45643e-05	TRUE	1.51319e-266	NA
	ebi-a-GCST90001470	CD62L- plasmacytoid Dendritic Cell Absolute Count	0.035033	2.96627e-06	TRUE	4.86086e-27	NA
	ebi-a-GCST90001471	CD62L- plasmacytoid Dendritic Cell %Dendritic Cell	0.0700282	1.5923e-05	TRUE	1.54048e-53	NA
	ebi-a-GCST90001472	CD62L- CD86+ myeloid Dendritic Cell Absolute Count	0.321613	2.28466e-05	TRUE	6.95555e-292	NA
	ebi-a-GCST90001473	CD62L- CD86+ myeloid Dendritic Cell %Dendritic Cell	0.31805	2.48287e-05	TRUE	2.21863e-291	NA
	ebi-a-GCST90001474	Plasmacytoid Dendritic Cell %Dendritic Cell	0.12662	1.60512e-05	TRUE	5.06112e-100	NA
	ebi-a-GCST90001475	HLA DR++ monocyte %monocyte	0.065732	7.45851e-05	TRUE	6.51298e-51	NA
	ebi-a-GCST90001477	HLA DR++ monocyte Absolute Count	0.0249416	0.000182148	TRUE	7.45479e-18	NA
	ebi-a-GCST90001478	CD4 regulatory T cell %CD4+ T cell	0.0146366	1.32781e-05	TRUE	8.61696e-12	NA
	ebi-a-GCST90001479	CD4 regulatory T cell %T cell	0.0100073	1.32781e-05	TRUE	2.14124e-08	NA
	ebi-a-GCST90001480	Resting CD4 regulatory T cell Absolute Count	0.0646486	4.04038e-06	TRUE	5.4489e-50	NA
	ebi-a-GCST90001481	Resting CD4 regulatory T cell %CD4 regulatory T cell	0.221888	4.3685e-05	TRUE	8.94152e-188	NA
	ebi-a-GCST90001482	Resting CD4 regulatory T cell %CD4+ T cell	0.129488	3.16852e-05	TRUE	2.19696e-102	NA
	ebi-a-GCST90001483	CD39+ resting CD4 regulatory T cell Absolute Count	0.0605752	1.88578e-05	TRUE	5.84537e-46	NA
	ebi-a-GCST90001484	CD39+ resting CD4 regulatory T cell %resting CD4 regulatory T cell	0.0115209	1.08055e-06	TRUE	6.48578e-10	NA
	ebi-a-GCST90001485	CD39+ resting CD4 regulatory T cell %CD4 regulatory T cell	0.105217	3.16568e-05	TRUE	8.34842e-82	NA
	ebi-a-GCST90001486	Activated CD4 regulatory T cell Absolute Count	0.0200011	2.37865e-05	TRUE	2.28947e-15	NA
	ebi-a-GCST90001487	Activated CD4 regulatory T cell %CD4 regulatory T cell	0.0420812	1.43636e-05	TRUE	2.7925e-32	NA
	ebi-a-GCST90001492	Secreting CD4 regulatory T cell Absolute Count	0.0553548	3.54748e-05	TRUE	2.1937e-41	NA
	ebi-a-GCST90001493	Secreting CD4 regulatory T cell %CD4 regulatory T cell	0.162481	1.65423e-05	TRUE	1.2954e-132	NA
	ebi-a-GCST90001494	Secreting CD4 regulatory T cell %CD4+ T cell	0.111361	7.81127e-05	TRUE	2.38373e-85	NA
	ebi-a-GCST90001498	Activated & resting CD4 regulatory T cell Absolute Count	0.0106172	1.97377e-06	TRUE	4.13805e-09	NA
	ebi-a-GCST90001499	Activated & resting CD4 regulatory T cell %CD4 regulatory T cell	0.162781	1.65423e-05	TRUE	6.8873e-133	NA
	ebi-a-GCST90001500	Activated & resting CD4 regulatory T cell %CD4+ T cell	0.0530489	3.83485e-06	TRUE	2.51116e-41	NA
	ebi-a-GCST90001501	Activated & secreting CD4 regulatory T cell Absolute Count	0.0549419	3.54748e-05	TRUE	4.53005e-41	NA
	ebi-a-GCST90001502	Activated & secreting CD4 regulatory T cell %CD4 regulatory T cell	0.218157	3.20909e-05	TRUE	9.89053e-185	NA
	ebi-a-GCST90001503	Activated & secreting CD4 regulatory T cell %CD4+ T cell	0.114451	9.93832e-05	TRUE	2.32029e-87	NA
	ebi-a-GCST90001504	CD25++ CD4+ T cell Absolute Count	0.019271	1.0168e-05	TRUE	3.58325e-15	NA
	ebi-a-GCST90001505	CD25++ CD4+ T cell %CD4+ T cell	0.0416367	2.20768e-05	TRUE	1.13416e-31	NA
	ebi-a-GCST90001506	CD25++ CD4+ T cell %T cell	0.0244038	1.0168e-05	TRUE	4.09299e-19	NA
	ebi-a-GCST90001507	CD25++ CD45RA+ CD4 not regulatory T cell Absolute Count	0.0569622	1.66489e-05	TRUE	2.918e-43	NA
	ebi-a-GCST90001508	CD25++ CD45RA+ CD4 not regulatory T cell %CD4+ T cell	0.0935516	3.70116e-05	TRUE	5.59918e-72	NA
	ebi-a-GCST90001509	CD25++ CD45RA+ CD4 not regulatory T cell %T cell	0.0814909	3.70116e-05	TRUE	3.15979e-62	NA
	ebi-a-GCST90001510	CD25++ CD45RA- CD4 not regulatory T cell Absolute Count	0.042913	2.07479e-05	TRUE	2.1124e-32	NA
	ebi-a-GCST90001511	CD25++ CD45RA- CD4 not regulatory T cell %CD4+ T cell	0.0599936	1.2411e-05	TRUE	3.31196e-46	NA
	ebi-a-GCST90001512	CD25++ CD45RA- CD4 not regulatory T cell %T cell	0.0522604	1.32727e-05	TRUE	3.81908e-40	NA
	ebi-a-GCST90001514	Hematopoietic Stem Cell Absolute Count	0.0737624	9.8439e-07	TRUE	1.55008e-32	NA
	ebi-a-GCST90001515	Immature Myeloid-Derived Suppressor Cells Absolute Count	0.0191114	7.50961e-07	TRUE	3.3264e-09	NA
	ebi-a-GCST90001516	Immature Myeloid-Derived Suppressor Cells %CD33dim HLA DR- CD66b-	0.0164501	1.02458e-06	TRUE	4.41218e-08	NA
	ebi-a-GCST90001520	CD33+ HLA DR+ CD14dim Absolute Count	0.0171612	5.22064e-06	TRUE	3.02706e-08	NA
	ebi-a-GCST90001522	CD33- HLA DR- Absolute Count	0.0170657	3.14733e-06	TRUE	2.92559e-08	NA
	ebi-a-GCST90001523	CD33- HLA DR+ Absolute Count	0.0242503	4.32362e-06	TRUE	3.38396e-11	NA
	ebi-a-GCST90001525	CD33dim HLA DR+ CD11b+ Absolute Count	0.0295849	4.62175e-06	TRUE	2.11182e-13	NA
	ebi-a-GCST90001526	CD33dim HLA DR+ CD11b+ %CD33dim HLA DR+	0.181049	2.18855e-05	TRUE	1.64561e-82	NA
	ebi-a-GCST90001527	CD33dim HLA DR+ CD11b- Absolute Count	0.0589019	2.48656e-05	TRUE	2.97823e-25	NA
	ebi-a-GCST90001528	CD33dim HLA DR+ CD11b- %CD33dim HLA DR+	0.179286	2.18855e-05	TRUE	1.32394e-81	NA
	ebi-a-GCST90001530	Monocytic Myeloid-Derived Suppressor Cells Absolute Count	0.0859995	0.000136664	TRUE	2.10968e-35	NA
	ebi-a-GCST90001531	CD33dim HLA DR- Absolute Count	0.0476812	3.40768e-06	TRUE	4.86578e-21	NA
	ebi-a-GCST90001532	Basophil Absolute Count	0.0470408	3.40768e-06	TRUE	8.89094e-21	NA
	ebi-a-GCST90001533	Basophil %CD33dim HLA DR- CD66b-	0.0161642	7.50961e-07	TRUE	5.60237e-08	NA
	ebi-a-GCST90001534	CD45RA- CD4+ T cell Absolute Count	0.0135877	7.26289e-06	TRUE	4.58406e-11	NA
	ebi-a-GCST90001535	CD45RA- CD4+ T cell %CD4+ T cell	0.0517151	2.46378e-05	TRUE	3.54616e-39	NA
	ebi-a-GCST90001536	CD45RA- CD4+ T cell %T cell	0.0266906	2.31059e-05	TRUE	2.18937e-20	NA
	ebi-a-GCST90001538	Central Memory CD4+ T cell %CD4+ T cell	0.0130991	1.97377e-06	TRUE	5.21165e-11	NA
	ebi-a-GCST90001540	Naive CD4+ T cell Absolute Count	0.0156386	1.4771e-05	TRUE	2.32434e-12	NA
	ebi-a-GCST90001541	Naive CD4+ T cell %CD4+ T cell	0.042671	4.96309e-05	TRUE	1.138e-31	NA
	ebi-a-GCST90001542	Effector Memory CD4+ T cell Absolute Count	0.0227067	1.21028e-05	TRUE	1.36199e-17	NA
	ebi-a-GCST90001543	Effector Memory CD4+ T cell %CD4+ T cell	0.0309488	0.000104534	TRUE	3.43966e-22	NA
	ebi-a-GCST90001544	Effector Memory CD4+ T cell %T cell	0.0452067	3.71395e-05	TRUE	7.29159e-34	NA
	ebi-a-GCST90001545	Terminally Differentiated CD4+ T cell Absolute Count	0.0226167	9.73231e-05	TRUE	3.54542e-16	NA
	ebi-a-GCST90001546	Terminally Differentiated CD4+ T cell %CD4+ T cell	0.0727289	6.79798e-05	TRUE	2.96477e-54	NA
	ebi-a-GCST90001547	Terminally Differentiated CD4+ T cell %T cell	0.0865717	0.000134233	TRUE	9.0413e-64	NA
	ebi-a-GCST90001548	Central Memory CD8+ T cell Absolute Count	0.00979809	1.05799e-05	TRUE	3.23779e-08	NA
	ebi-a-GCST90001551	Naive CD8+ T cell Absolute Count	0.0207015	1.37423e-05	TRUE	4.48339e-16	NA
	ebi-a-GCST90001552	Naive CD8+ T cell %CD8+ T cell	0.00869135	7.84113e-07	TRUE	8.58751e-08	NA
	ebi-a-GCST90001554	Effector Memory CD8+ T cell Absolute Count	0.0215293	0.000109545	TRUE	2.71898e-15	NA
	ebi-a-GCST90001555	Effector Memory CD8+ T cell %CD8+ T cell	0.081519	2.77555e-05	TRUE	2.02672e-62	NA
	ebi-a-GCST90001556	Effector Memory CD8+ T cell %T cell	0.0265259	1.40276e-05	TRUE	1.63139e-20	NA
	ebi-a-GCST90001557	Terminally Differentiated CD8+ T cell Absolute Count	0.0479306	1.85864e-05	TRUE	3.57019e-36	NA
	ebi-a-GCST90001558	Terminally Differentiated CD8+ T cell %CD8+ T cell	0.107975	3.20491e-05	TRUE	7.45553e-84	NA
	ebi-a-GCST90001559	Terminally Differentiated CD8+ T cell %T cell	0.0643936	2.58493e-05	TRUE	6.03393e-49	NA
	ebi-a-GCST90001560	CD45RA+ CD8+ T cell Absolute Count	0.0423057	6.04581e-05	TRUE	6.51255e-31	NA
	ebi-a-GCST90001561	CD45RA+ CD8+ T cell %CD8+ T cell	0.100351	4.9407e-05	TRUE	6.71822e-77	NA
	ebi-a-GCST90001562	CD45RA+ CD8+ T cell %T cell	0.0636751	0.000109405	TRUE	2.00769e-46	NA
	ebi-a-GCST90001568	Naive CD4-CD8- T cell %T cell	0.00982231	3.00441e-05	TRUE	5.58022e-08	NA
	ebi-a-GCST90001569	Effector Memory CD4-CD8- T cell Absolute Count	0.038368	3.041e-05	TRUE	1.21518e-28	NA
	ebi-a-GCST90001570	Effector Memory CD4-CD8- T cell %CD4-CD8- T cell	0.0618669	4.22744e-05	TRUE	1.83567e-46	NA
	ebi-a-GCST90001571	Effector Memory CD4-CD8- T cell %T cell	0.0353985	1.51296e-06	TRUE	7.63613e-28	NA
	ebi-a-GCST90001572	Terminally Differentiated CD4-CD8- T cell Absolute Count	0.044558	2.52595e-05	TRUE	2.08237e-33	NA
	ebi-a-GCST90001573	Terminally Differentiated CD4-CD8- T cell %CD4-CD8- T cell	0.0473949	3.34039e-05	TRUE	1.28387e-35	NA
	ebi-a-GCST90001574	Terminally Differentiated CD4-CD8- T cell %T cell	0.0660365	0.000174945	TRUE	3.22551e-47	NA
	ebi-a-GCST90001575	Naive CD4+ T cell %T cell	0.00910188	4.94349e-06	TRUE	6.5195e-08	NA
	ebi-a-GCST90001579	CD14- CD16+ monocyte Absolute Count	0.0545064	2.00082e-06	TRUE	6.98701e-45	NA
	ebi-a-GCST90001580	CD14+ CD16+ monocyte Absolute Count	0.153281	1.78572e-05	TRUE	7.86541e-131	NA
	ebi-a-GCST90001581	CD14- CD16- Absolute Count	0.0453526	2.32965e-05	TRUE	3.04819e-36	NA
	ebi-a-GCST90001582	CD14+ CD16- monocyte Absolute Count	0.030479	1.26073e-05	TRUE	9.06382e-25	NA
	ebi-a-GCST90001583	Monocyte Absolute Count	0.0087124	1.32028e-05	TRUE	8.81857e-08	NA
	ebi-a-GCST90001584	CD14- CD16+ monocyte %monocyte	0.0623966	1.87188e-05	TRUE	2.64511e-50	NA
	ebi-a-GCST90001585	CD14+ CD16+ monocyte %monocyte	0.174639	1.78572e-05	TRUE	1.84788e-151	NA
	ebi-a-GCST90001586	CD14+ CD16- monocyte %monocyte	0.0876348	2.37785e-05	TRUE	2.73836e-71	NA
	ebi-a-GCST90001587	CD16+ monocyte %monocyte	0.0852573	2.37785e-05	TRUE	2.94458e-69	NA
	ebi-a-GCST90001588	T/B cell	0.0381455	6.3854e-06	TRUE	2.29597e-31	NA
	ebi-a-GCST90001589	CD4+/CD8+ T cell	0.00849807	2.33602e-07	TRUE	4.14851e-08	NA
	ebi-a-GCST90001592	CD8+ T cell Absolute Count	0.021934	0.00010852	TRUE	1.26956e-16	NA
	ebi-a-GCST90001593	CD8+ T cell %T cell	0.00959736	2.33602e-07	TRUE	5.07266e-09	NA
	ebi-a-GCST90001594	CD4+CD8+ T cell Absolute Count	0.00832053	5.84345e-06	TRUE	1.09112e-07	NA
	ebi-a-GCST90001596	CD8dim T cell Absolute Count	0.0332422	1.07331e-05	TRUE	3.41434e-27	NA
	ebi-a-GCST90001597	CD8dim T cell %T cell	0.0322823	6.88881e-06	TRUE	1.03013e-26	NA
	ebi-a-GCST90001598	CD4-CD8- T cell Absolute Count	0.0231254	2.91874e-05	TRUE	1.1691e-18	NA
	ebi-a-GCST90001599	CD4-CD8- T cell %T cell	0.0373523	1.12271e-05	TRUE	1.36174e-30	NA
	ebi-a-GCST90001601	Lymphocyte Absolute Count	0.00869308	1.53193e-05	TRUE	9.10205e-08	NA
	ebi-a-GCST90001602	Lymphocyte %leukocyte	0.00885663	2.02694e-05	TRUE	7.75746e-08	NA
	ebi-a-GCST90001603	T cell Absolute Count	0.0109579	1.53193e-05	TRUE	1.6086e-09	NA
	ebi-a-GCST90001604	T cell %lymphocyte	0.0314199	3.15907e-06	TRUE	2.92322e-26	NA
	ebi-a-GCST90001606	CD4+ T cell %leukocyte	0.00839272	7.7582e-07	TRUE	5.39388e-08	NA
	ebi-a-GCST90001607	CD8+ T cell %leukocyte	0.0100515	0.000108428	TRUE	7.06084e-08	NA
	ebi-a-GCST90001609	CD4+ CD8dim T cell Absolute Count	0.0575381	2.66244e-05	TRUE	2.85114e-46	NA
	ebi-a-GCST90001610	CD4+ CD8dim T cell %lymphocyte	0.077433	9.78408e-05	TRUE	4.36466e-61	NA
	ebi-a-GCST90001611	CD4+ CD8dim T cell %leukocyte	0.0720883	2.66244e-05	TRUE	1.31612e-58	NA
	ebi-a-GCST90001612	CD8dim T cell %leukocyte	0.028094	6.88881e-06	TRUE	2.38117e-23	NA
	ebi-a-GCST90001613	CD4-CD8- T cell %leukocyte	0.0422072	3.93667e-05	TRUE	1.34134e-33	NA
	ebi-a-GCST90001614	CD8+ and CD8dim T cell %leukocyte	0.0195114	3.02159e-05	TRUE	6.7806e-16	NA
	ebi-a-GCST90001615	TCRgd T cell Absolute Count	0.0206352	8.83796e-05	TRUE	7.40791e-16	NA
	ebi-a-GCST90001617	TCRgd T cell %lymphocyte	0.00844507	6.42828e-05	TRUE	4.9786e-07	NA
	ebi-a-GCST90001618	HLA DR+ T cell Absolute Count	0.111924	3.94489e-06	TRUE	8.6529e-93	NA
	ebi-a-GCST90001619	HLA DR+ T cell%T cell	0.112024	2.50508e-05	TRUE	1.09199e-91	NA
	ebi-a-GCST90001620	HLA DR+ T cell%lymphocyte	0.120531	2.41133e-05	TRUE	2.80982e-99	NA
	ebi-a-GCST90001621	Natural Killer T Absolute Count	0.0662931	8.48147e-06	TRUE	1.95715e-54	NA
	ebi-a-GCST90001622	Natural Killer T %T cell	0.0970776	2.84509e-05	TRUE	4.87799e-80	NA
	ebi-a-GCST90001623	Natural Killer T %lymphocyte	0.0986885	2.81137e-05	TRUE	1.81467e-81	NA
	ebi-a-GCST90001624	HLA DR+ CD4+ T cell Absolute Count	0.0396381	2.52296e-06	TRUE	2.99835e-32	NA
	ebi-a-GCST90001625	HLA DR+ CD4+ T cell %T cell	0.0379388	1.6772e-06	TRUE	4.13718e-31	NA
	ebi-a-GCST90001626	HLA DR+ CD4+ T cell %lymphocyte	0.0487298	2.3603e-06	TRUE	9.79335e-40	NA
	ebi-a-GCST90001627	HLA DR+ CD8+ T cell Absolute Count	0.0992652	3.47906e-06	TRUE	9.66916e-82	NA
	ebi-a-GCST90001628	HLA DR+ CD8+ T cell %T cell	0.104388	2.27e-06	TRUE	9.41131e-87	NA
	ebi-a-GCST90001629	HLA DR+ CD8+ T cell %lymphocyte	0.0963908	1.11916e-06	TRUE	5.53304e-80	NA
	ebi-a-GCST90001630	CD8+ Natural Killer T Absolute Count	0.0359819	6.36725e-05	TRUE	5.03083e-28	NA
	ebi-a-GCST90001631	CD8+ Natural Killer T %T cell	0.0293716	3.05476e-07	TRUE	6.25608e-25	NA
	ebi-a-GCST90001632	CD8+ Natural Killer T %lymphocyte	0.0279336	6.15779e-07	TRUE	1.05657e-23	NA
	ebi-a-GCST90001633	CD8dim Natural Killer T Absolute Count	0.0894195	2.50297e-05	TRUE	3.37805e-73	NA
	ebi-a-GCST90001634	CD8dim Natural Killer T %T cell	0.0980175	2.29591e-05	TRUE	4.12828e-81	NA
	ebi-a-GCST90001635	CD8dim Natural Killer T %lymphocyte	0.103554	2.61064e-05	TRUE	7.77887e-86	NA
	ebi-a-GCST90001636	CD4-CD8- Natural Killer T Absolute Count	0.012969	5.34544e-07	TRUE	1.22304e-11	NA
	ebi-a-GCST90001637	CD4-CD8- Natural Killer T %T cell	0.106393	2.24169e-05	TRUE	1.50276e-88	NA
	ebi-a-GCST90001638	CD4-CD8- Natural Killer T %lymphocyte	0.110048	2.29707e-05	TRUE	8.79624e-92	NA
	ebi-a-GCST90001639	CD3- lymphocyte Absolute Count	0.00966052	2.66736e-06	TRUE	7.29881e-09	NA
	ebi-a-GCST90001642	B cell Absolute Count	0.0110699	1.26887e-05	TRUE	1.15592e-09	NA
	ebi-a-GCST90001643	B cell %CD3- lymphocyte	0.0227345	1.62059e-05	TRUE	9.48857e-19	NA
	ebi-a-GCST90001644	B cell %lymphocyte	0.0301768	9.36007e-06	TRUE	6.57065e-25	NA
	ebi-a-GCST90001645	Natural Killer Absolute Count	0.0386412	3.61064e-06	TRUE	5.85709e-32	NA
	ebi-a-GCST90001646	Natural Killer %CD3- lymphocyte	0.0453171	9.4894e-06	TRUE	3.6567e-37	NA
	ebi-a-GCST90001647	Natural Killer %lymphocyte	0.0548241	3.25951e-06	TRUE	1.81855e-45	NA
	ebi-a-GCST90001648	HLA DR+ Natural Killer Absolute Count	0.205615	3.0219e-05	TRUE	2.26608e-179	NA
	ebi-a-GCST90001649	HLA DR+ Natural Killer %Natural Killer	0.217938	6.45122e-05	TRUE	5.99199e-191	NA
	ebi-a-GCST90001650	HLA DR+ Natural Killer %CD3- lymphocyte	0.221949	2.98421e-05	TRUE	4.18143e-197	NA
	ebi-a-GCST90001652	Granulocyte %leukocyte	0.00879944	2.02694e-05	TRUE	8.58743e-08	NA
	ebi-a-GCST90001654	CD28- CD4-CD8- T cell Absolute Count	0.024528	2.94422e-05	TRUE	1.46963e-18	NA
	ebi-a-GCST90001655	CD28+ CD4-CD8- T cell %T cell	0.00957208	5.34544e-07	TRUE	1.67467e-08	NA
	ebi-a-GCST90001661	CD28- CD8dim T cell %T cell	0.0198509	3.78496e-06	TRUE	5.37924e-16	NA
	ebi-a-GCST90001663	CD28- CD8dim T cell Absolute Count	0.0210526	8.16221e-07	TRUE	5.61172e-17	NA
	ebi-a-GCST90001664	CD28+ CD45RA+ CD8dim T cell %T cell	0.113446	4.24877e-05	TRUE	2.54267e-88	NA
	ebi-a-GCST90001665	CD28+ CD45RA+ CD8dim T cell %CD8dim T cell	0.0875346	3.28794e-05	TRUE	2.67424e-67	NA
	ebi-a-GCST90001666	CD28+ CD45RA+ CD8dim T cell Absolute Count	0.108459	4.74359e-05	TRUE	3.24539e-83	NA
	ebi-a-GCST90001667	CD28+ CD45RA- CD8dim T cell %T cell	0.0463467	2.79312e-05	TRUE	4.22675e-35	NA
	ebi-a-GCST90001668	CD28+ CD45RA- CD8dim T cell %CD8dim T cell	0.0336712	8.78319e-06	TRUE	3.75343e-26	NA
	ebi-a-GCST90001669	CD28+ CD45RA- CD8dim T cell Absolute Count	0.0501655	2.19898e-05	TRUE	6.98308e-38	NA
	ebi-a-GCST90001675	CD28- CD127- CD25++ CD8+ T cell Absolute Count	0.00951899	1.25505e-06	TRUE	8.73381e-08	NA
	ebi-a-GCST90001678	CD28- CD25++ CD8+ T cell Absolute Count	0.0104247	6.30567e-05	TRUE	1.71874e-07	NA
	ebi-a-GCST90001679	CD25++ CD8+ T cell %T cell	0.0197442	1.75842e-05	TRUE	2.3641e-14	NA
	ebi-a-GCST90001680	CD25++ CD8+ T cell %CD8+ T cell	0.0110731	3.77043e-06	TRUE	8.27763e-09	NA
	ebi-a-GCST90001681	CD25++ CD8+ T cell Absolute Count	0.0305357	1.7102e-05	TRUE	1.48398e-21	NA
	ebi-a-GCST90001684	CD127- CD8+ T cell Absolute Count	0.011069	0.000108428	TRUE	4.78868e-08	NA
	ebi-a-GCST90001686	CD28- CD8+ T cell %CD8+ T cell	0.00883341	2.52736e-05	TRUE	2.3575e-07	NA
	ebi-a-GCST90001687	CD28- CD8+ T cell Absolute Count	0.021497	0.000111017	TRUE	2.62763e-15	NA
	ebi-a-GCST90001689	CD28+ CD45RA+ CD8+ T cell %CD8+ T cell	0.00957871	1.11696e-06	TRUE	1.84705e-08	NA
	ebi-a-GCST90001690	CD28+ CD45RA+ CD8+ T cell Absolute Count	0.0287894	0.000104184	TRUE	1.54416e-20	NA
	ebi-a-GCST90001691	CD28+ CD45RA- CD8+ T cell %T cell	0.0439073	9.76139e-06	TRUE	6.62246e-34	NA
	ebi-a-GCST90001692	CD28+ CD45RA- CD8+ T cell %CD8+ T cell	0.0734245	2.38873e-05	TRUE	2.50449e-56	NA
	ebi-a-GCST90001693	CD28+ CD45RA- CD8+ T cell Absolute Count	0.0361658	1.21002e-05	TRUE	1.16067e-27	NA
	ebi-a-GCST90001694	CD28- CD4-CD8- T cell %T cell	0.032905	2.99309e-05	TRUE	6.52615e-25	NA
	ebi-a-GCST90001696	CD45RA- CD28- CD8+ T cell %CD8+ T cell	0.104028	0.000213745	TRUE	2.6483e-76	NA
	ebi-a-GCST90001697	CD45RA- CD28- CD8+ T cell %T cell	0.310147	0.00036135	TRUE	1.07705e-271	NA
	ebi-a-GCST90001699	CD45RA+ CD28- CD8+ T cell %CD8+ T cell	0.0255845	2.42157e-05	TRUE	1.56071e-19	NA
	ebi-a-GCST90001704	BAFF-R on IgD+ CD24- B cell	0.0121588	4.62175e-06	TRUE	9.24053e-11	NA
	ebi-a-GCST90001708	BAFF-R on IgD+ CD38+ B cell	0.00860182	4.62161e-06	TRUE	5.90452e-08	NA
	ebi-a-GCST90001709	BAFF-R on IgD+ CD38dim B cell	0.0116088	4.62175e-06	TRUE	2.50751e-10	NA
	ebi-a-GCST90001710	BAFF-R on IgD- CD24- B cell	0.00819334	4.62161e-06	TRUE	1.23491e-07	NA
	ebi-a-GCST90001711	BAFF-R on IgD- CD27- B cell	0.00850988	4.62161e-06	TRUE	6.94923e-08	NA
	ebi-a-GCST90001714	BAFF-R on IgD- CD38dim B cell	0.0112354	4.62161e-06	TRUE	4.93815e-10	NA
	ebi-a-GCST90001716	BAFF-R on naive-mature B cell	0.012938	4.62175e-06	TRUE	2.24528e-11	NA
	ebi-a-GCST90001718	BAFF-R on switched memory B cell	0.0085992	4.62161e-06	TRUE	5.90874e-08	NA
	ebi-a-GCST90001719	BAFF-R on IgD+ B cell	0.0106922	4.62175e-06	TRUE	1.31657e-09	NA
	ebi-a-GCST90001722	CD19 on CD20- CD38- B cell	0.0086076	5.54292e-06	TRUE	8.00105e-08	NA
	ebi-a-GCST90001723	CD19 on CD24+ CD27+ B cell	0.0102039	5.39842e-07	TRUE	1.92354e-09	NA
	ebi-a-GCST90001724	CD19 on IgD+ CD24+ B cell	0.0207607	8.67401e-06	TRUE	2.21632e-17	NA
	ebi-a-GCST90001725	CD19 on IgD+ CD24- B cell	0.0268929	2.60325e-05	TRUE	1.07161e-21	NA
	ebi-a-GCST90001728	CD19 on IgD+ CD38- unswitched memory B cell	0.0604363	2.51179e-05	TRUE	1.40299e-25	NA
	ebi-a-GCST90001729	CD19 on IgD+ CD38+ B cell	0.0412396	2.45998e-05	TRUE	3.83717e-33	NA
	ebi-a-GCST90001730	CD19 on IgD+ CD38dim B cell	0.0295428	2.45998e-05	TRUE	7.96883e-24	NA
	ebi-a-GCST90001735	CD19 on IgD- CD38dim B cell	0.00988273	5.39842e-07	TRUE	3.4557e-09	NA
	ebi-a-GCST90001736	CD19 on memory B cell	0.00888746	5.39842e-07	TRUE	2.1586e-08	NA
	ebi-a-GCST90001737	CD19 on naive-mature B cell	0.017359	1.98307e-05	TRUE	2.19438e-14	NA
	ebi-a-GCST90001738	CD19 on unswitched memory B cell	0.0286308	2.51179e-05	TRUE	4.36514e-23	NA
	ebi-a-GCST90001740	CD19 on switched memory B cell	0.00830435	5.39842e-07	TRUE	6.32115e-08	NA
	ebi-a-GCST90001741	CD19 on IgD+ B cell	0.017613	8.15585e-06	TRUE	6.31553e-15	NA
	ebi-a-GCST90001742	CD19 on transitional B cell	0.0308371	2.51179e-05	TRUE	7.80821e-25	NA
	ebi-a-GCST90001743	CD20 on B cell	0.0494411	3.33037e-05	TRUE	1.58231e-39	NA
	ebi-a-GCST90001745	CD20 on CD24+ CD27+ B cell	0.0742081	0.000189863	TRUE	1.29426e-56	NA
	ebi-a-GCST90001746	CD20 on IgD+ CD24+ B cell	0.0234089	3.49224e-06	TRUE	9.79589e-20	NA
	ebi-a-GCST90001747	CD20 on IgD+ CD24- B cell	0.0629919	8.98524e-05	TRUE	3.62632e-49	NA
	ebi-a-GCST90001748	CD20 on IgD+ CD38- B cell	0.0418893	2.06313e-05	TRUE	1.07764e-33	NA
	ebi-a-GCST90001751	CD20 on IgD+ CD38+ B cell	0.071518	2.79436e-05	TRUE	6.57417e-58	NA
	ebi-a-GCST90001752	CD20 on IgD+ CD38dim B cell	0.101389	9.6448e-05	TRUE	2.5197e-81	NA
	ebi-a-GCST90001753	CD20 on IgD- CD24- B cell	0.021588	4.70691e-05	TRUE	3.68113e-17	NA
	ebi-a-GCST90001754	CD20 on IgD- CD27- B cell	0.0353921	4.69408e-06	TRUE	2.81404e-29	NA
	ebi-a-GCST90001755	CD20 on IgD- CD38- B cell	0.0376802	2.03604e-05	TRUE	2.01017e-30	NA
	ebi-a-GCST90001757	CD20 on IgD- CD38dim B cell	0.0742562	2.60137e-05	TRUE	2.70835e-60	NA
	ebi-a-GCST90001758	CD20 on memory B cell	0.0714107	0.000176967	TRUE	1.59167e-54	NA
	ebi-a-GCST90001759	CD20 on naive-mature B cell	0.0769591	8.99656e-05	TRUE	1.08349e-60	NA
	ebi-a-GCST90001760	CD20 on unswitched memory B cell	0.0472523	1.71563e-05	TRUE	2.84491e-38	NA
	ebi-a-GCST90001761	CD20 on switched memory B cell	0.074066	2.97817e-05	TRUE	5.55915e-60	NA
	ebi-a-GCST90001762	CD20 on IgD+ B cell	0.0716653	8.83832e-05	TRUE	2.43085e-56	NA
	ebi-a-GCST90001763	CD20 on transitional B cell	0.036589	3.48674e-06	TRUE	2.46405e-30	NA
	ebi-a-GCST90001765	CD24 on IgD+ CD24+ B cell	0.0707035	5.74733e-07	TRUE	4.3488e-59	NA
	ebi-a-GCST90001766	CD24 on IgD+ CD38- B cell	0.0277747	5.74733e-07	TRUE	2.09295e-23	NA
	ebi-a-GCST90001767	CD24 on IgD+ CD38- unswitched memory B cell	0.0878486	5.74733e-07	TRUE	2.31096e-38	NA
	ebi-a-GCST90001768	CD24 on IgD+ CD38+ B cell	0.027781	7.72899e-06	TRUE	5.51965e-23	NA
	ebi-a-GCST90001769	CD24 on IgD- CD38- B cell	0.042981	5.74733e-07	TRUE	8.08109e-36	NA
	ebi-a-GCST90001771	CD24 on memory B cell	0.0668525	1.79188e-06	TRUE	1.51584e-55	NA
	ebi-a-GCST90001772	CD24 on unswitched memory B cell	0.0596174	5.74733e-07	TRUE	1.05378e-49	NA
	ebi-a-GCST90001773	CD24 on switched memory B cell	0.0600652	1.79188e-06	TRUE	8.11843e-50	NA
	ebi-a-GCST90001774	CD24 on transitional B cell	0.018555	2.27841e-07	TRUE	3.63396e-16	NA
	ebi-a-GCST90001775	CD25 on B cell	0.0591689	9.70103e-06	TRUE	1.73163e-48	NA
	ebi-a-GCST90001777	CD25 on CD24+ CD27+ B cell	0.103321	2.37013e-05	TRUE	1.66024e-85	NA
	ebi-a-GCST90001778	CD25 on IgD+ CD24+ B cell	0.077222	2.35792e-05	TRUE	6.54737e-63	NA
	ebi-a-GCST90001779	CD25 on IgD+ CD24- B cell	0.0759138	5.10499e-06	TRUE	6.31124e-63	NA
	ebi-a-GCST90001780	CD25 on IgD+ CD38- B cell	0.0494654	1.86718e-05	TRUE	7.31682e-40	NA
	ebi-a-GCST90001781	CD25 on IgD+ CD38- naive B cell	0.0573008	7.0202e-07	TRUE	4.39697e-25	NA
	ebi-a-GCST90001782	CD25 on IgD+ CD38- unswitched memory B cell	0.0749427	7.00249e-06	TRUE	2.42403e-32	NA
	ebi-a-GCST90001783	CD25 on IgD+ CD38+ B cell	0.0310709	2.87333e-07	TRUE	3.08642e-26	NA
	ebi-a-GCST90001784	CD25 on IgD+ CD38dim B cell	0.064958	2.65147e-05	TRUE	1.77463e-52	NA
	ebi-a-GCST90001785	CD25 on IgD- CD24- B cell	0.0227428	4.26902e-07	TRUE	1.87851e-19	NA
	ebi-a-GCST90001786	CD25 on IgD- CD27- B cell	0.0386251	5.90434e-07	TRUE	2.81048e-32	NA
	ebi-a-GCST90001787	CD25 on IgD- CD38- B cell	0.0685279	3.28661e-05	TRUE	3.21454e-55	NA
	ebi-a-GCST90001789	CD25 on IgD- CD38dim B cell	0.101381	2.33839e-05	TRUE	8.20927e-84	NA
	ebi-a-GCST90001790	CD25 on memory B cell	0.100138	2.37013e-05	TRUE	1.05924e-82	NA
	ebi-a-GCST90001791	CD25 on naive-mature B cell	0.0850011	1.0439e-05	TRUE	2.66492e-70	NA
	ebi-a-GCST90001792	CD25 on unswitched memory B cell	0.0926181	2.37013e-05	TRUE	3.95439e-76	NA
	ebi-a-GCST90001793	CD25 on switched memory B cell	0.0933406	1.72503e-05	TRUE	4.2055e-77	NA
	ebi-a-GCST90001794	CD25 on IgD+ B cell	0.0468996	9.57893e-06	TRUE	2.39206e-38	NA
	ebi-a-GCST90001795	CD25 on transitional B cell	0.0147313	1.65227e-07	TRUE	4.02599e-13	NA
	ebi-a-GCST90001798	CD27 on CD24+ CD27+ B cell	0.262711	4.94245e-05	TRUE	3.94368e-244	NA
	ebi-a-GCST90001799	CD27 on T cell	0.0463135	4.62175e-06	TRUE	3.1712e-20	NA
	ebi-a-GCST90001800	CD27 on IgD+ CD24+ B cell	0.184003	1.86557e-05	TRUE	8.11325e-162	NA
	ebi-a-GCST90001801	CD27 on IgD+ CD38- unswitched memory B cell	0.266735	1.43473e-05	TRUE	7.69475e-129	NA
	ebi-a-GCST90001802	CD27 on IgD- CD38- B cell	0.157618	1.52138e-05	TRUE	3.57558e-136	NA
	ebi-a-GCST90001803	CD27 on IgD- CD38+ B cell	0.00829178	5.80299e-08	TRUE	5.83106e-08	NA
	ebi-a-GCST90001804	CD27 on IgD- CD38dim B cell	0.2699	4.1703e-05	TRUE	6.3758e-253	NA
	ebi-a-GCST90001805	CD27 on memory B cell	0.171603	1.57059e-05	TRUE	9.1889e-150	NA
	ebi-a-GCST90001806	CD27 on unswitched memory B cell	0.201194	5.45005e-05	TRUE	4.47014e-177	NA
	ebi-a-GCST90001807	CD27 on Plasma Blast-Plasma Cell	0.00897736	4.62161e-06	TRUE	3.04999e-08	NA
	ebi-a-GCST90001808	CD27 on switched memory B cell	0.26992	4.30667e-05	TRUE	7.48521e-253	NA
	ebi-a-GCST90001810	CD38 on CD3- CD19-	0.0182394	3.2853e-06	TRUE	1.19916e-08	NA
	ebi-a-GCST90001811	CD38 on IgD+ CD24- B cell	0.0294022	2.29213e-06	TRUE	1.27095e-24	NA
	ebi-a-GCST90001812	CD38 on IgD+ CD38+ B cell	0.0393249	1.7486e-05	TRUE	8.37258e-32	NA
	ebi-a-GCST90001813	CD38 on IgD+ CD38dim B cell	0.0773313	8.29931e-06	TRUE	8.11516e-64	NA
	ebi-a-GCST90001815	CD38 on IgD- CD38dim B cell	0.0582015	8.29496e-06	TRUE	9.80732e-48	NA
	ebi-a-GCST90001816	CD38 on naive-mature B cell	0.0473061	8.29496e-06	TRUE	9.84144e-39	NA
	ebi-a-GCST90001818	CD38 on IgD+ B cell	0.0122356	1.1365e-06	TRUE	5.18746e-11	NA
	ebi-a-GCST90001819	CD38 on transitional B cell	0.0886802	1.30377e-05	TRUE	2.61892e-73	NA
	ebi-a-GCST90001820	IgD on IgD+ CD24+ B cell	0.0456725	0.00013556	TRUE	1.54751e-34	NA
	ebi-a-GCST90001821	IgD on IgD+ CD24- B cell	0.0397303	2.2049e-05	TRUE	5.28049e-32	NA
	ebi-a-GCST90001823	IgD on IgD+ CD38- unswitched memory B cell	0.0364229	0.000103128	TRUE	7.10424e-15	NA
	ebi-a-GCST90001824	IgD on IgD+ CD38+ B cell	0.0455056	4.64357e-05	TRUE	5.77613e-36	NA
	ebi-a-GCST90001825	IgD on IgD+ CD38dim B cell	0.0408637	2.14565e-05	TRUE	6.19837e-33	NA
	ebi-a-GCST90001826	IgD on unswitched memory B cell	0.048865	0.000145297	TRUE	1.00889e-36	NA
	ebi-a-GCST90001827	IgD on IgD+ B cell	0.012996	1.20138e-05	TRUE	3.45053e-11	NA
	ebi-a-GCST90001828	IgD on transitional B cell	0.0371279	4.74696e-05	TRUE	2.80249e-29	NA
	ebi-a-GCST90001829	BAFF-R on B cell	0.0110405	4.62175e-06	TRUE	6.92406e-10	NA
	ebi-a-GCST90001831	CD62L on CD62L+ myeloid Dendritic Cell	0.0484036	3.96386e-05	TRUE	9.79273e-31	NA
	ebi-a-GCST90001832	CD62L on CD62L+ plasmacytoid Dendritic Cell	0.0811573	1.94071e-05	TRUE	7.45774e-53	NA
	ebi-a-GCST90001833	CD62L on CD62L+ Dendritic Cell	0.0296042	7.88091e-06	TRUE	1.2525e-19	NA
	ebi-a-GCST90001834	CD62L on monocyte	0.0911945	1.01208e-05	TRUE	1.13091e-59	NA
	ebi-a-GCST90001838	CD3 on naive CD8+ T cell	0.240357	7.86058e-05	TRUE	2.20586e-174	NA
	ebi-a-GCST90001839	CD3 on Effector Memory CD8+ T cell	0.0717911	1.39936e-05	TRUE	2.10842e-47	NA
	ebi-a-GCST90001840	CD3 on Terminally Differentiated CD8+ T cell	0.0301537	8.78987e-06	TRUE	3.41016e-20	NA
	ebi-a-GCST90001841	CD3 on Central Memory CD4+ T cell	0.18908	2.44236e-05	TRUE	1.11843e-133	NA
	ebi-a-GCST90001842	CD3 on Naive CD4+ T cell	0.288293	2.63681e-05	TRUE	4.81904e-221	NA
	ebi-a-GCST90001843	CD3 on Effector Memory CD4+ T cell	0.115703	1.31277e-05	TRUE	3.4819e-78	NA
	ebi-a-GCST90001844	CD3 on Terminally Differentiated CD4+ T cell	0.0336432	7.87033e-06	TRUE	2.04837e-22	NA
	ebi-a-GCST90001845	CD3 on CD45RA- CD4+ T cell	0.151532	2.08003e-05	TRUE	2.50616e-104	NA
	ebi-a-GCST90001846	CD3 on Central Memory CD8+ T cell	0.109437	2.0139e-05	TRUE	2.92253e-73	NA
	ebi-a-GCST90001847	CD3 on HLA DR+ T cell	0.0831565	9.15746e-06	TRUE	4.28169e-58	NA
	ebi-a-GCST90001848	CD3 on Natural Killer T	0.0222065	2.9405e-05	TRUE	1.43607e-15	NA
	ebi-a-GCST90001849	CD3 on HLA DR+ CD4+ T cell	0.0859593	7.87033e-06	TRUE	3.23906e-60	NA
	ebi-a-GCST90001850	CD3 on HLA DR+ CD8+ T cell	0.0355922	8.16597e-06	TRUE	7.98345e-25	NA
	ebi-a-GCST90001851	CD3 on T cell	0.10683	2.26423e-05	TRUE	1.68276e-71	NA
	ebi-a-GCST90001852	CD3 on CD39+ resting CD4 regulatory T cell	0.0502614	8.47301e-06	TRUE	1.78168e-30	NA
	ebi-a-GCST90001853	CD3 on activated CD4 regulatory T cell	0.215865	2.07564e-05	TRUE	1.78744e-156	NA
	ebi-a-GCST90001854	CD3 on CD39+ activated CD4 regulatory T cell	0.192797	1.99822e-05	TRUE	2.73239e-137	NA
	ebi-a-GCST90001855	CD3 on secreting CD4 regulatory T cell	0.199132	2.03825e-05	TRUE	1.79349e-142	NA
	ebi-a-GCST90001856	CD3 on CD39+ secreting CD4 regulatory T cell	0.1599	1.36141e-05	TRUE	1.68319e-111	NA
	ebi-a-GCST90001857	CD3 on activated & secreting CD4 regulatory T cell	0.222657	2.07564e-05	TRUE	2.77904e-162	NA
	ebi-a-GCST90001858	CD3 on CD45RA+ CD4+ T cell	0.259204	2.77408e-05	TRUE	3.00639e-194	NA
	ebi-a-GCST90001859	CD3 on CD8+ T cell	0.0911327	1.755e-05	TRUE	1.22646e-60	NA
	ebi-a-GCST90001860	CD3 on CD39+ CD4+ T cell	0.226235	1.97983e-05	TRUE	1.94471e-165	NA
	ebi-a-GCST90001861	CD3 on CD28+ CD4+ T cell	0.121058	1.68184e-05	TRUE	4.74111e-82	NA
	ebi-a-GCST90001863	CD3 on CD28+ CD45RA- CD8+ T cell	0.0979692	2.38474e-05	TRUE	3.56087e-65	NA
	ebi-a-GCST90001864	CD3 on CD28+ CD45RA+ CD8+ T cell	0.216769	2.56784e-05	TRUE	6.31202e-157	NA
	ebi-a-GCST90001865	CD3 on CD28- CD8+ T cell	0.036289	1.17586e-05	TRUE	4.31485e-24	NA
	ebi-a-GCST90001866	CD3 on CD39+ CD8+ T cell	0.056681	7.87033e-06	TRUE	1.38919e-37	NA
	ebi-a-GCST90001867	CD3 on CD4+ T cell	0.127639	2.54428e-05	TRUE	1.90359e-86	NA
	ebi-a-GCST90001868	CD3 on CD4 regulatory T cell	0.210778	2.03825e-05	TRUE	3.41468e-152	NA
	ebi-a-GCST90001869	CD3 on resting CD4 regulatory T cell	0.260669	5.95358e-05	TRUE	7.8331e-194	NA
	ebi-a-GCST90001870	CD34 on Hematopoietic Stem Cell	0.119917	6.11878e-05	TRUE	1.05582e-45	NA
	ebi-a-GCST90001871	HVEM on T cell	0.0405706	1.7084e-05	TRUE	2.12793e-12	NA
	ebi-a-GCST90001872	HVEM on naive CD8+ T cell	0.0590367	2.84963e-05	TRUE	1.61317e-17	NA
	ebi-a-GCST90001873	HVEM on Effector Memory CD8+ T cell	0.0402677	1.7084e-05	TRUE	2.59145e-12	NA
	ebi-a-GCST90001875	HVEM on CD4+ T cell	0.0443776	1.7084e-05	TRUE	1.77645e-13	NA
	ebi-a-GCST90001876	HVEM on Central Memory CD4+ T cell	0.0425377	1.7084e-05	TRUE	5.90671e-13	NA
	ebi-a-GCST90001877	HVEM on naive CD4+ T cell	0.0330176	1.77696e-05	TRUE	2.89516e-10	NA
	ebi-a-GCST90001878	HVEM on Effector Memory CD4+ T cell	0.0414733	2.08501e-05	TRUE	1.31966e-12	NA
	ebi-a-GCST90001879	HVEM on Terminally Differentiated CD4+ T cell	0.0280576	1.66162e-05	TRUE	7.03412e-09	NA
	ebi-a-GCST90001880	HVEM on CD45RA- CD4+ T cell	0.0458182	1.7084e-05	TRUE	6.9208e-14	NA
	ebi-a-GCST90001881	HVEM on CD8+ T cell	0.03413	1.66162e-05	TRUE	1.36749e-10	NA
	ebi-a-GCST90001882	HVEM on Central Memory CD8+ T cell	0.0493352	1.7084e-05	TRUE	6.8809e-15	NA
	ebi-a-GCST90001883	CD16-CD56 on Natural Killer T	0.175816	1.67231e-05	TRUE	9.92665e-132	NA
	ebi-a-GCST90001884	CD16-CD56 on Natural Killer	0.332683	5.23278e-05	TRUE	7.30924e-282	NA
	ebi-a-GCST90001885	CD16-CD56 on HLA DR+ Natural Killer	0.0408862	1.18424e-05	TRUE	1.63741e-27	NA
	ebi-a-GCST90001886	CD28 on CD39+ activated CD4 regulatory T cell	0.0533949	9.21255e-07	TRUE	5.23269e-36	NA
	ebi-a-GCST90001887	CD28 on secreting CD4 regulatory T cell	0.0707643	3.01171e-05	TRUE	3.03112e-46	NA
	ebi-a-GCST90001889	CD28 on activated & secreting CD4 regulatory T cell	0.06044	2.24625e-05	TRUE	1.42407e-39	NA
	ebi-a-GCST90001890	CD28 on CD45RA+ CD4+ T cell	0.0858069	3.48955e-06	TRUE	7.70212e-58	NA
	ebi-a-GCST90001891	CD28 on CD45RA- CD4 not regulatory T cell	0.0882097	3.40842e-05	TRUE	5.047e-58	NA
	ebi-a-GCST90001892	CD28 on CD39+ CD4+ T cell	0.0381569	4.9847e-07	TRUE	5.63398e-26	NA
	ebi-a-GCST90001893	CD28 on CD28+ CD45RA- CD8+ T cell	0.0638072	2.7219e-06	TRUE	8.41042e-43	NA
	ebi-a-GCST90001894	CD28 on CD28+ CD4+ T cell	0.0801943	7.06008e-07	TRUE	2.59981e-54	NA
	ebi-a-GCST90001896	CD28 on CD28+ CD45RA+ CD8+ T cell	0.129059	7.32502e-06	TRUE	1.32611e-88	NA
	ebi-a-GCST90001897	CD28 on CD39+ CD8+ T cell	0.0295156	1.69563e-06	TRUE	3.68163e-20	NA
	ebi-a-GCST90001898	CD28 on CD4+ T cell	0.0714948	7.06008e-07	TRUE	2.62621e-48	NA
	ebi-a-GCST90001899	CD28 on CD4 regulatory T cell	0.0523932	2.16122e-05	TRUE	2.81396e-34	NA
	ebi-a-GCST90001900	CD28 on resting CD4 regulatory T cell	0.0756967	3.39492e-06	TRUE	7.86957e-51	NA
	ebi-a-GCST90001901	CD28 on CD39+ resting CD4 regulatory T cell	0.0131013	1.45174e-06	TRUE	6.69512e-09	NA
	ebi-a-GCST90001902	CD28 on activated CD4 regulatory T cell	0.0399178	3.78123e-06	TRUE	8.02895e-27	NA
	ebi-a-GCST90001903	CD86 on myeloid Dendritic Cell	0.0891878	1.13249e-05	TRUE	1.10572e-58	NA
	ebi-a-GCST90001904	CD86 on CD62L+ myeloid Dendritic Cell	0.0108688	5.71797e-06	TRUE	5.94858e-08	NA
	ebi-a-GCST90001905	CD86 on monocyte	0.0136487	8.51448e-08	TRUE	6.24165e-10	NA
	ebi-a-GCST90001906	CD86 on granulocyte	0.0257764	4.27589e-06	TRUE	3.09846e-17	NA
	ebi-a-GCST90001907	CCR7 on naive CD4+ T cell	0.0517259	3.16087e-05	TRUE	1.86302e-33	NA
	ebi-a-GCST90001908	CCR7 on naive CD8+ T cell	0.0181325	8.47612e-06	TRUE	1.49748e-12	NA
	ebi-a-GCST90001909	CD45 on CD14+ monocyte	0.0111255	4.60148e-06	TRUE	1.06166e-08	NA
	ebi-a-GCST90001910	CD45 on B cell	0.00969007	7.52341e-08	TRUE	5.59e-08	NA
	ebi-a-GCST90001911	CD45 on Natural Killer	0.0456316	1.96077e-07	TRUE	7.08239e-33	NA
	ebi-a-GCST90001913	CD45 on granulocyte	0.010785	4.48508e-06	TRUE	1.78772e-08	NA
	ebi-a-GCST90001917	CD45 on CD8+ T cell	0.0192953	1.82546e-05	TRUE	7.64753e-14	NA
	ebi-a-GCST90001918	CD45 on HLA DR+ T cell	0.0271515	1.41254e-07	TRUE	1.13408e-19	NA
	ebi-a-GCST90001919	CD45 on Natural Killer T	0.00966444	1.34538e-06	TRUE	7.60767e-08	NA
	ebi-a-GCST90001920	CD45 on HLA DR+ CD4+ T cell	0.023119	5.44833e-06	TRUE	1.53122e-16	NA
	ebi-a-GCST90001924	CD127 on CD28+ CD4+ T cell	0.0249803	1.23724e-05	TRUE	7.93134e-17	NA
	ebi-a-GCST90001926	CD127 on granulocyte	0.137395	7.99761e-05	TRUE	7.41937e-92	NA
	ebi-a-GCST90001927	CD127 on CD8+ T cell	0.0123879	7.6445e-06	TRUE	5.65316e-09	NA
	ebi-a-GCST90001929	CD127 on CD28+ CD45RA+ CD8+ T cell	0.0112805	9.12259e-06	TRUE	3.06595e-08	NA
	ebi-a-GCST90001932	CD127 on CD45RA+ CD4+ T cell	0.0361459	2.34088e-05	TRUE	1.12837e-23	NA
	ebi-a-GCST90001933	CD25 on CD45RA- CD4 not regulatory T cell	0.0439507	1.30738e-05	TRUE	9.6432e-34	NA
	ebi-a-GCST90001934	CD25 on CD45RA+ CD4 not regulatory T cell	0.0167684	1.93526e-05	TRUE	3.27211e-13	NA
	ebi-a-GCST90001935	CD25 on CD39+ CD4 regulatory T cell	0.0138841	5.30775e-07	TRUE	9.84913e-12	NA
	ebi-a-GCST90001937	CD25 on resting CD4 regulatory T cell	0.012064	1.05993e-06	TRUE	2.57293e-10	NA
	ebi-a-GCST90001938	CD25 on CD39+ resting CD4 regulatory T cell	0.009867	6.8668e-08	TRUE	4.08542e-08	NA
	ebi-a-GCST90001940	CD25 on CD39+ activated CD4 regulatory T cell	0.0121336	5.30775e-07	TRUE	2.02541e-10	NA
	ebi-a-GCST90001941	CD25 on secreting CD4 regulatory T cell	0.023305	2.21684e-05	TRUE	5.97666e-18	NA
	ebi-a-GCST90001942	CD25 on CD39+ secreting CD4 regulatory T cell	0.0207505	2.21684e-05	TRUE	4.53056e-16	NA
	ebi-a-GCST90001943	CD25 on activated & secreting CD4 regulatory T cell	0.0096456	4.15112e-06	TRUE	2.33788e-08	NA
	ebi-a-GCST90001944	CD123 on plasmacytoid Dendritic Cell	0.048509	1.08886e-05	TRUE	1.30647e-31	NA
	ebi-a-GCST90001945	CD123 on CD62L+ plasmacytoid Dendritic Cell	0.0476229	1.08886e-05	TRUE	4.89075e-31	NA
	ebi-a-GCST90001948	CD33 on CD33dim HLA DR+ CD11b+	0.0264162	4.62175e-06	TRUE	8.23866e-11	NA
	ebi-a-GCST90001949	CD33 on CD33dim HLA DR+ CD11b-	0.0474917	5.65117e-06	TRUE	1.39869e-18	NA
	ebi-a-GCST90001953	CD33 on CD33dim HLA DR-	0.0255316	5.62558e-07	TRUE	3.15355e-10	NA
	ebi-a-GCST90001954	CD33 on basophil	0.0243223	5.62558e-07	TRUE	8.72505e-10	NA
	ebi-a-GCST90001959	CD4 on HLA DR+ CD4+ T cell	0.0246901	0.000214683	TRUE	3.69177e-15	NA
	ebi-a-GCST90001960	CD25 on CD4+ T cell	0.0155232	1.0168e-05	TRUE	6.81968e-11	NA
	ebi-a-GCST90001963	FSC-A on myeloid Dendritic Cell	0.0849247	1.8158e-05	TRUE	1.84793e-55	NA
	ebi-a-GCST90001964	FSC-A on plasmacytoid Dendritic Cell	0.0403436	6.31832e-06	TRUE	1.50499e-26	NA
	ebi-a-GCST90001965	FSC-A on monocyte	0.0125922	2.61461e-06	TRUE	4.42968e-09	NA
	ebi-a-GCST90001966	FSC-A on granulocyte	0.0694005	2.76315e-05	TRUE	2.23689e-44	NA
	ebi-a-GCST90001967	FSC-A on CD14+ monocyte	0.0102365	2.30381e-06	TRUE	3.48057e-08	NA
	ebi-a-GCST90001969	FSC-A on Natural Killer	0.0212167	2.20835e-05	TRUE	4.76975e-15	NA
	ebi-a-GCST90001970	FSC-A on HLA DR+ Natural Killer	0.135731	1.74509e-05	TRUE	1.94536e-94	NA
	ebi-a-GCST90001973	FSC-A on CD4+ T cell	0.0341071	0.000113865	TRUE	2.56398e-22	NA
	ebi-a-GCST90001976	FSC-A on Natural Killer T	0.00956642	1.57039e-09	TRUE	6.29722e-08	NA
	ebi-a-GCST90001979	CD16 on CD14- CD16+ monocyte	0.361483	2.60891e-05	TRUE	0	NA
	ebi-a-GCST90001980	CD40 on CD14+ CD16- monocyte	0.190312	1.29645e-05	TRUE	1.66905e-167	NA
	ebi-a-GCST90001981	CD40 on CD14+ CD16+ monocyte	0.227449	5.35376e-05	TRUE	1.17009e-202	NA
	ebi-a-GCST90001982	CCR2 on CD14- CD16+ monocyte	0.0191155	2.00082e-06	TRUE	2.83937e-16	NA
	ebi-a-GCST90001983	CD14 on CD14+ CD16+ monocyte	0.0119042	1.82265e-06	TRUE	1.33769e-10	NA
	ebi-a-GCST90001984	HLA DR on CD14- CD16+ monocyte	0.210227	0.000263437	TRUE	3.84991e-178	NA
	ebi-a-GCST90001985	CD40 on monocytes	0.229123	8.21959e-06	TRUE	1.42869e-208	NA
	ebi-a-GCST90001987	CD64 on CD14+ CD16- monocyte	0.248861	5.21061e-05	TRUE	3.39569e-226	NA
	ebi-a-GCST90001988	HLA DR on CD14+ CD16- monocyte	0.236726	0.000295075	TRUE	2.30893e-205	NA
	ebi-a-GCST90001989	CD40 on CD14- CD16+ monocyte	0.306149	5.87088e-05	TRUE	1.63918e-292	NA
	ebi-a-GCST90001990	CD64 on CD14- CD16+ monocyte	0.0370575	3.51461e-05	TRUE	3.46768e-29	NA
	ebi-a-GCST90001991	HLA DR on CD14+ monocyte	0.222261	0.000295075	TRUE	3.61244e-190	NA
	ebi-a-GCST90001992	CCR2 on CD14+ CD16+ monocyte	0.0182735	2.00082e-06	TRUE	1.34536e-15	NA
	ebi-a-GCST90001994	CX3CR1 on CD14- CD16-	0.0873115	8.75969e-06	TRUE	3.64257e-71	NA
	ebi-a-GCST90001995	CX3CR1 on monocyte	0.117949	1.35291e-05	TRUE	1.73534e-97	NA
	ebi-a-GCST90001996	CX3CR1 on CD14+ CD16+ monocyte	0.113345	1.43005e-05	TRUE	4.47843e-93	NA
	ebi-a-GCST90001997	CX3CR1 on CD14+ CD16- monocyte	0.137845	1.35291e-05	TRUE	1.78181e-115	NA
	ebi-a-GCST90001998	PDL-1 on CD14+ CD16+ monocyte	0.00832501	4.62175e-06	TRUE	1.13275e-07	NA
	ebi-a-GCST90001999	PDL-1 on CD14- CD16+ monocyte	0.105334	3.40748e-05	TRUE	5.64803e-86	NA
	ebi-a-GCST90002001	CD64 on CD14- CD16-	0.0340134	0.000202658	TRUE	1.37362e-24	NA
	ebi-a-GCST90002002	PDL-1 on monocyte	0.0330022	2.79523e-05	TRUE	2.75278e-26	NA
	ebi-a-GCST90002003	CCR2 on CD14- CD16-	0.0151797	4.58637e-06	TRUE	4.65372e-13	NA
	ebi-a-GCST90002004	CCR2 on CD14+ CD16- monocyte	0.0431959	2.94319e-06	TRUE	1.64264e-35	NA
	ebi-a-GCST90002005	CD16 on CD14+ CD16+ monocyte	0.28696	2.08021e-05	TRUE	6.97839e-272	NA
	ebi-a-GCST90002006	CD64 on monocyte	0.21378	5.21061e-05	TRUE	1.46219e-188	NA
	ebi-a-GCST90002007	HLA DR on CD14+ CD16+ monocyte	0.181556	0.000146679	TRUE	1.97709e-152	NA
	ebi-a-GCST90002008	CCR2 on monocyte	0.0286942	1.41476e-06	TRUE	5.62352e-24	NA
	ebi-a-GCST90002009	HLA DR on CD14- CD16-	0.112272	4.92327e-05	TRUE	1.18772e-91	NA
	ebi-a-GCST90002010	HLA DR on monocyte	0.106765	3.51053e-05	TRUE	2.28619e-87	NA
	ebi-a-GCST90002011	CD64 on CD14+ CD16+ monocyte	0.0089	1.14611e-05	TRUE	6.26424e-08	NA
	ebi-a-GCST90002012	CX3CR1 on CD14- CD16+ monocyte	0.0230409	4.62175e-06	TRUE	5.09799e-19	NA
	ebi-a-GCST90002013	CCR2 on myeloid Dendritic Cell	0.0729822	1.39819e-05	TRUE	1.48942e-47	NA
	ebi-a-GCST90002014	CCR2 on CD62L+ myeloid Dendritic Cell	0.0828384	2.20106e-05	TRUE	7.46053e-54	NA
	ebi-a-GCST90002015	CCR2 on plasmacytoid Dendritic Cell	0.0999959	1.54399e-05	TRUE	6.18397e-66	NA
	ebi-a-GCST90002016	CCR2 on CD62L+ plasmacytoid Dendritic Cell	0.0998266	1.54399e-05	TRUE	8.11133e-66	NA
	ebi-a-GCST90002018	CCR2 on granulocyte	0.036721	2.76315e-05	TRUE	2.03034e-23	NA
	ebi-a-GCST90002021	CD14 on CD33dim HLA DR+ CD11b+	0.0462707	4.62175e-06	TRUE	3.69313e-18	NA
	ebi-a-GCST90002022	CD4 on CD4+ T cell	0.0162468	0.000116243	TRUE	3.70032e-10	NA
	ebi-a-GCST90002023	CD4 on Central Memory CD4+ T cell	0.0249585	0.000128383	TRUE	2.78544e-15	NA
	ebi-a-GCST90002024	CD4 on naive CD4+ T cell	0.0374882	1.42724e-05	TRUE	1.03163e-24	NA
	ebi-a-GCST90002025	CD4 on Effector Memory CD4+ T cell	0.0310563	0.000111129	TRUE	3.74263e-19	NA
	ebi-a-GCST90002027	CD4 on CD45RA+ CD4+ T cell	0.0290299	0.000128383	TRUE	9.57123e-18	NA
	ebi-a-GCST90002033	CD39 on granulocyte	0.0228704	1.80128e-05	TRUE	2.37882e-15	NA
	ebi-a-GCST90002034	CD39 on monocyte	0.0210258	1.8815e-06	TRUE	1.17495e-14	NA
	ebi-a-GCST90002035	CD80 on myeloid Dendritic Cell	0.109346	1.84289e-05	TRUE	2.4413e-72	NA
	ebi-a-GCST90002036	CD80 on CD62L+ myeloid Dendritic Cell	0.0862104	6.73591e-06	TRUE	6.30309e-57	NA
	ebi-a-GCST90002037	CD80 on plasmacytoid Dendritic Cell	0.0433933	1.08886e-05	TRUE	2.66055e-28	NA
	ebi-a-GCST90002038	CD80 on CD62L+ plasmacytoid Dendritic Cell	0.0426461	1.08886e-05	TRUE	8.03203e-28	NA
	ebi-a-GCST90002039	CD80 on monocyte	0.239416	1.35816e-05	TRUE	2.05431e-173	NA
	ebi-a-GCST90002040	CD80 on granulocyte	0.0528189	1.07966e-05	TRUE	3.62718e-34	NA
	ebi-a-GCST90002042	CD45 on CD33+ HLA DR+ CD14-	0.0204338	2.36508e-05	TRUE	4.01611e-08	NA
	ebi-a-GCST90002045	CD45 on CD33- HLA DR-	0.055497	1.65533e-05	TRUE	2.54993e-21	NA
	ebi-a-GCST90002046	CD45 on CD33- HLA DR+	0.0227539	1.82036e-06	TRUE	1.439e-09	NA
	ebi-a-GCST90002054	CD8 on Central Memory CD8+ T cell	0.078709	0.000150756	TRUE	4.18288e-49	NA
	ebi-a-GCST90002055	CD8 on naive CD8+ T cell	0.0882747	4.38644e-05	TRUE	1.37887e-57	NA
	ebi-a-GCST90002056	CD8 on Effector Memory CD8+ T cell	0.0626683	0.000114791	TRUE	4.15846e-39	NA
	ebi-a-GCST90002057	CD8 on Terminally Differentiated CD8+ T cell	0.0420836	0.000136777	TRUE	1.03459e-25	NA
	ebi-a-GCST90002058	CD8 on CD8+ T cell	0.0906705	0.000100651	TRUE	8.63282e-62	NA
	ebi-a-GCST90002059	CD8 on Natural Killer T	0.0276419	4.74361e-05	TRUE	7.80569e-19	NA
	ebi-a-GCST90002060	CD8 on HLA DR+ CD8+ T cell	0.0310643	2.61672e-05	TRUE	3.00969e-21	NA
	ebi-a-GCST90002061	CD4 on CD39+ CD4+ T cell	0.0227964	0.000115797	TRUE	4.09216e-14	NA
	ebi-a-GCST90002062	CD4 on CD28+ CD4+ T cell	0.0127789	5.44536e-06	TRUE	2.77955e-09	NA
	ebi-a-GCST90002066	CD4 on activated CD4 regulatory T cell	0.0251405	0.000185908	TRUE	5.319e-15	NA
	ebi-a-GCST90002067	CD4 on CD39+ activated CD4 regulatory T cell	0.0458138	0.000214883	TRUE	2.2756e-27	NA
	ebi-a-GCST90002069	CD4 on CD39+ secreting CD4 regulatory T cell	0.0292558	6.92718e-05	TRUE	1.50633e-18	NA
	ebi-a-GCST90002070	CD4 on activated & secreting CD4 regulatory T cell	0.0106487	0.000114759	TRUE	6.92949e-07	NA
	ebi-a-GCST90002071	SSC-A on myeloid Dendritic Cell	0.0974011	0.00010537	TRUE	1.05731e-61	NA
	ebi-a-GCST90002072	SSC-A on plasmacytoid Dendritic Cell	0.0643905	1.35369e-05	TRUE	6.88538e-42	NA
	ebi-a-GCST90002073	SSC-A on monocyte	0.0897049	2.149e-05	TRUE	3.72102e-58	NA
	ebi-a-GCST90002074	SSC-A on CD14+ monocyte	0.0496018	1.88778e-05	TRUE	1.62713e-34	NA
	ebi-a-GCST90002077	SSC-A on HLA DR+ Natural Killer	0.136951	1.28076e-05	TRUE	1.17425e-95	NA
	ebi-a-GCST90002078	SSC-A on granulocyte	0.0975122	4.2306e-05	TRUE	2.98423e-68	NA
	ebi-a-GCST90002079	SSC-A on lymphocyte	0.00993576	2.20593e-05	TRUE	1.46075e-07	NA
	ebi-a-GCST90002080	SSC-A on T cell	0.0102627	1.48801e-06	TRUE	3.02677e-08	NA
	ebi-a-GCST90002081	SSC-A on CD4+ T cell	0.0523789	0.000121051	TRUE	1.7929e-34	NA
	ebi-a-GCST90002083	SSC-A on HLA DR+ T cell	0.0159507	1.41254e-07	TRUE	4.37211e-12	NA
	ebi-a-GCST90002084	SSC-A on Natural Killer T	0.0213659	3.80815e-06	TRUE	1.11748e-15	NA
	ebi-a-GCST90002087	CD11c on myeloid Dendritic Cell	0.0338387	1.26586e-07	TRUE	7.04104e-23	NA
	ebi-a-GCST90002089	CD11c on monocyte	0.030021	4.62175e-06	TRUE	6.70579e-20	NA
	ebi-a-GCST90002090	CD11c on granulocyte	0.0237201	4.62175e-06	TRUE	6.09996e-16	NA
	ebi-a-GCST90002091	CD11b on CD14+ monocyte	0.153043	4.62175e-06	TRUE	3.06405e-61	NA
	ebi-a-GCST90002094	CD11b on Monocytic Myeloid-Derived Suppressor Cells	0.0846552	4.62175e-06	TRUE	1.1347e-31	NA
	ebi-a-GCST90002095	CD11b on CD33dim HLA DR-	0.0524525	5.01899e-06	TRUE	1.31873e-19	NA
	ebi-a-GCST90002096	CD11b on basophil	0.0565893	5.01899e-06	TRUE	4.62262e-21	NA
	ebi-a-GCST90002097	CD11b on CD33+ HLA DR+ CD14dim	0.101535	4.62175e-06	TRUE	2.53301e-38	NA
	ebi-a-GCST90002098	CD45RA on naive CD4+ T cell	0.264173	7.99114e-05	TRUE	1.12997e-195	NA
	ebi-a-GCST90002099	CD4RA on Terminally Differentiated CD4+ T cell	0.0489236	2.73636e-05	TRUE	1.14167e-31	NA
	ebi-a-GCST90002100	CD45RA on naive CD8+ T cell	0.0284598	2.90384e-05	TRUE	1.34076e-18	NA
	ebi-a-GCST90002101	CD45RA on Terminally Differentiated CD8+ T cell	0.0437942	7.94104e-06	TRUE	4.72097e-29	NA
	ebi-a-GCST90002102	CD45RA on resting CD4 regulatory T cell	0.170485	6.68054e-05	TRUE	2.23167e-117	NA
	ebi-a-GCST90002103	CD45RA on CD39+ resting CD4 regulatory T cell	0.0157544	1.70138e-06	TRUE	1.95194e-10	NA
	ebi-a-GCST90002104	HLA DR on myeloid Dendritic Cell	0.330001	0.000193241	TRUE	1.29145e-252	NA
	ebi-a-GCST90002105	HLA DR on plasmacytoid Dendritic Cell	0.402306	0.00022524	TRUE	0	NA
	ebi-a-GCST90002106	HLA DR on Dendritic Cell	0.358263	0.000199749	TRUE	6.80531e-282	NA
	ebi-a-GCST90002108	HLA DR on CD33+ HLA DR+ CD14-	0.178592	9.17743e-05	TRUE	5.76254e-68	NA
	ebi-a-GCST90002109	HLA DR on CD33+ HLA DR+ CD14dim	0.0905157	9.33518e-05	TRUE	1.67021e-32	NA
	ebi-a-GCST90002110	HLA DR on CD33dim HLA DR+ CD11b+	0.203325	0.000159092	TRUE	1.64814e-80	NA
	ebi-a-GCST90002111	HLA DR on CD33dim HLA DR+ CD11b-	0.207417	0.000162976	TRUE	2.09186e-82	NA
	ebi-a-GCST90002112	HLA DR on CD33- HLA DR+	0.234017	0.000237011	TRUE	3.84803e-94	NA
	ebi-a-GCST90002113	HLA DR on HLA DR+ T cell	0.0244545	1.07825e-06	TRUE	1.0573e-17	NA
	ebi-a-GCST90002114	HLA DR on HLA DR+ CD4+ T cell	0.0117537	1.07825e-06	TRUE	3.71054e-09	NA
	ebi-a-GCST90002116	HLA DR on B cell	0.335859	0.000121288	TRUE	1.72228e-277	NA
	ebi-a-GCST90002117	HLA DR on HLA DR+ Natural Killer	0.190139	0.000107243	TRUE	5.06473e-134	NA
	ebi-a-GCST90002118	CD8 on CD28+ CD45RA- CD8+ T cell	0.0782338	0.00014434	TRUE	4.87074e-49	NA
	ebi-a-GCST90002119	CD8 on CD28+ CD45RA+ CD8+ T cell	0.206063	0.000144185	TRUE	8.43999e-144	NA
	ebi-a-GCST90002120	CD8 on CD28- CD8+ T cell	0.0430047	0.000144399	TRUE	2.78518e-26	NA
	ebi-a-GCST90002121	CD8 on CD39+ CD8+ T cell	0.0635129	2.00878e-05	TRUE	1.23113e-41	NA
	ebi-a-GCST90002232	Fasting glucose	0.0260565	0.00139662	TRUE	1.47415e-284	NA
	ebi-a-GCST90002238	Fasting insulin	0.00962714	0.000273912	TRUE	4.649e-108	NA
	ebi-a-GCST90002244	Glycated hemoglobin levels	0.0291286	0.000753132	TRUE	0	NA
	ebi-a-GCST90002304	Hematocrit	0.0558997	0.0031868	TRUE	0	NA
	ebi-a-GCST90002386	High light scatter reticulocyte percentage of red cells	0.0969315	0.00289174	TRUE	0	NA
	ebi-a-GCST90002404	Red cell distribution width	0.106866	0.00324117	TRUE	0	NA
	ebi-a-GCST90002412	Low density lipoprotein cholesterol levels	0.0863638	0.0029655	TRUE	0	NA
	ebi-a-GCST90006885	BK polyomavirus VP1 antibody levels	0.0040219	6.11648e-06	TRUE	4.26777e-08	NA
	ebi-a-GCST90006886	Anti-chlamydia trachomatis IgG seropositivity	0.00388994	8.19617e-06	TRUE	6.56869e-08	NA
	ebi-a-GCST90006888	Chlamydia trachomatis momp D antibody levels	0.216365	6.26986e-05	TRUE	1.90618e-74	NA
	ebi-a-GCST90006890	Chlamydia trachomatis PorB antibody levels	0.104627	1.98355e-05	TRUE	5.49354e-08	NA
	ebi-a-GCST90006894	Cytomegalovirus pp28 antibody levels	0.00587952	8.45918e-08	TRUE	8.27354e-08	NA
	ebi-a-GCST90006897	Anti-Epstein-Barr virus IgG seropositivity	0.00358988	8.64555e-06	TRUE	2.31284e-07	NA
	ebi-a-GCST90006898	Epstein-Barr virus EA-D antibody levels	0.0281083	0.000219905	TRUE	5.0204e-40	NA
	ebi-a-GCST90006899	Epstein-Barr virus EBNA-1 antibody levels	0.0799212	0.000166506	TRUE	1.7044e-128	NA
	ebi-a-GCST90006900	Epstein-Barr virus VCA p18 antibody levels	0.0139509	2.70933e-05	TRUE	2.81191e-24	NA
	ebi-a-GCST90006901	Epstein-Barr virus ZEBRA antibody levels	0.0653082	9.43722e-05	TRUE	1.52495e-108	NA
	ebi-a-GCST90006904	Human herpes virus<U+00A0>6 IE1A<U+00A0>antibody<U+00A0>levels	0.00892491	3.77056e-05	TRUE	5.26028e-13	NA
	ebi-a-GCST90006906	Human herpes<U+00A0>virus<U+00A0>6 IE1B<U+00A0>antibody<U+00A0>levels	0.00466982	7.98866e-05	TRUE	9.73387e-07	NA
	ebi-a-GCST90006909	Human herpes<U+00A0>virus<U+00A0>7 U14<U+00A0>antibody<U+00A0>levels	0.009468	3.38415e-05	TRUE	1.88461e-16	NA
	ebi-a-GCST90006914	Helicobacter pylori OMP antibody levels	0.0143683	6.49614e-05	TRUE	1.07929e-08	NA
	ebi-a-GCST90006915	Helicobacter pylori UREA antibody levels	0.013566	8.46756e-06	TRUE	8.01775e-08	NA
	ebi-a-GCST90006919	Anti-herpes simplex virus 2 IgG seropositivity	0.00371805	7.57368e-10	TRUE	3.15112e-08	NA
	ebi-a-GCST90006921	Anti-polyomavirus 2 IgG seropositivity	0.030571	2.5907e-05	TRUE	1.45546e-54	NA
	ebi-a-GCST90006922	Polyomavirus 2 JC VP1 antibody levels	0.0342771	0.000120015	TRUE	3.02493e-35	NA
	ebi-a-GCST90006923	Anti-Merkel cell polyomavirus IgG seropositivity	0.024681	0.000146888	TRUE	3.7484e-40	NA
	ebi-a-GCST90006924	Merkel cell polyomavirus VP1 antibody levels	0.0246343	5.58703e-05	TRUE	6.83806e-30	NA
	ebi-a-GCST90006927	Toxoplasma gondii sag1 antibody levels	0.00768034	1.55155e-06	TRUE	8.97996e-08	NA
	ebi-a-GCST90006928	Anti-varicella zoster virus IgG seropositivity	0.00526128	1.19088e-05	TRUE	3.49307e-10	NA
	ebi-a-GCST90006929	Varicella zoster virus glycoproteins E and I antibody levels	0.0211293	8.84108e-05	TRUE	3.03721e-31	NA
	ebi-a-GCST90007322	circulating leptin levels adjusted for BMI	0.00590145	8.80208e-05	TRUE	2.04636e-38	NA
	ebi-a-GCST90010103	A disintegrin and metalloproteinase with thrombospondin motifs 13 levels	0.119441	2.10845e-05	TRUE	2.68809e-37	NA
	ebi-a-GCST90010105	Protein AMBP levels	0.160648	6.79737e-05	TRUE	2.04446e-50	NA
	ebi-a-GCST90010106	Angiopoietin-1 levels	0.0234307	1.45016e-05	TRUE	6.79972e-08	NA
	ebi-a-GCST90010107	Bone morphogenetic protein 6 levels	0.108035	3.51036e-06	TRUE	6.0479e-32	NA
	ebi-a-GCST90010110	C-C motif chemokine 17 levels	0.0246735	1.59484e-06	TRUE	1.75146e-08	NA
	ebi-a-GCST90010116	Chymotrypsin C levels	0.0391657	1.46591e-07	TRUE	7.05218e-13	NA
	ebi-a-GCST90010122	Fatty acid-binding protein,intestinal levels	0.0237924	2.59433e-08	TRUE	2.54138e-08	NA
	ebi-a-GCST90010126	Galectin-9 levels	0.105278	8.68601e-06	TRUE	5.3125e-33	NA
	ebi-a-GCST90010129	Gastric intrinsic factor levels	0.0311038	2.21263e-06	TRUE	2.39811e-10	NA
	ebi-a-GCST90010130	Lactoylglutathione lyase levels	0.0529362	9.66884e-07	TRUE	5.94679e-17	NA
	ebi-a-GCST90010134	Heme oxygenase 1 levels	0.0698044	2.13255e-06	TRUE	4.78259e-22	NA
	ebi-a-GCST90010138	Low affinity immunoglobulin gamma Fc region receptor II-b levels	0.417807	1.48267e-05	TRUE	4.86954e-165	NA
	ebi-a-GCST90010140	Interleukin-17D levels	0.0367221	1.04312e-05	TRUE	8.07186e-12	NA
	ebi-a-GCST90010143	Interleukin-1 receptor-like 2 levels	0.080136	2.0761e-05	TRUE	9.26755e-25	NA
	ebi-a-GCST90010149	Lipoprotein lipase levels	0.110819	1.75175e-05	TRUE	1.4648e-34	NA
	ebi-a-GCST90010150	Macrophage receptor MARCO levels	0.0684347	8.28438e-06	TRUE	2.06672e-21	NA
	ebi-a-GCST90010151	Tyrosine-protein kinase Mer levels	0.0318712	3.51053e-06	TRUE	1.50895e-10	NA
	ebi-a-GCST90010159	Programmed cell death 1 ligand 2 levels	0.101069	3.08205e-05	TRUE	3.61297e-31	NA
	ebi-a-GCST90010161	Polymeric immunoglobulin receptor levels	0.0237164	7.14387e-06	TRUE	4.46797e-08	NA
	ebi-a-GCST90010162	Prolargin levels	0.0498949	3.37013e-05	TRUE	2.02534e-15	NA
	ebi-a-GCST90010163	Serine protease 27 levels	0.0928672	1.25264e-05	TRUE	6.37867e-29	NA
	ebi-a-GCST90010171	SLAM family member 7 levels	0.055566	1.83067e-06	TRUE	1.12318e-17	NA
	ebi-a-GCST90010172	Superoxide dismutase [Mn],mitochondrial levels	0.023371	4.14231e-05	TRUE	1.19034e-07	NA
	ebi-a-GCST90010175	Serine/threonine-protein kinase 4 levels	0.0277523	4.27858e-06	TRUE	4.57079e-08	NA
	ebi-a-GCST90010179	Thrombopoietin levels	0.0273376	2.13255e-06	TRUE	3.03302e-09	NA
	ebi-a-GCST90010182	Tumor necrosis factor receptor superfamily member 10A levels	0.0621218	3.47347e-05	TRUE	4.6905e-19	NA
	ebi-a-GCST90010183	Tumor necrosis factor receptor superfamily member 11A levels	0.0541802	7.03256e-07	TRUE	2.38511e-17	NA
	ebi-a-GCST90010184	Tumor necrosis factor receptor superfamily member 13B levels	0.0345564	1.26927e-05	TRUE	3.66017e-11	NA
	ebi-a-GCST90010188	XCL1 levels	0.0946357	8.86344e-06	TRUE	3.90527e-29	NA
	ebi-a-GCST90010190	Aminopeptidase N levels	0.0340437	6.28672e-06	TRUE	2.75927e-11	NA
	ebi-a-GCST90010193	Bleomycin hydrolase levels	0.105809	1.7486e-06	TRUE	5.1727e-34	NA
	ebi-a-GCST90010195	C-C motif chemokine 15 levels	0.247316	4.35818e-05	TRUE	1.19177e-84	NA
	ebi-a-GCST90010196	C-C motif chemokine 16 levels	0.207864	6.51147e-06	TRUE	3.84264e-70	NA
	ebi-a-GCST90010197	C-C motif chemokine 24 levels	0.460904	1.09411e-05	TRUE	5.43731e-195	NA
	ebi-a-GCST90010198	Scavenger receptor cysteine-rich type 1 protein M130 levels	0.0354307	6.36626e-07	TRUE	6.8816e-12	NA
	ebi-a-GCST90010200	Cadherin-5 levels	0.15367	2.07767e-05	TRUE	1.21776e-49	NA
	ebi-a-GCST90010202	Chitotriosidase-1 levels	0.259813	5.7962e-07	TRUE	2.58473e-82	NA
	ebi-a-GCST90010213	epithelial cell adhesion molecule levels	0.0972329	5.15223e-06	TRUE	5.05816e-31	NA
	ebi-a-GCST90010219	Granulins levels	0.0724717	4.19996e-07	TRUE	2.33719e-23	NA
	ebi-a-GCST90010220	Intercellular adhesion molecule 2 levels	0.321308	9.20534e-06	TRUE	1.95332e-118	NA
	ebi-a-GCST90010224	Interleukin-17 receptor A levels	0.294134	2.52658e-05	TRUE	3.1846e-105	NA
	ebi-a-GCST90010227	Interleukin-1 receptor type 2 levels	0.0747315	1.42563e-05	TRUE	1.41939e-23	NA
	ebi-a-GCST90010228	Interleukin-2 receptor subunit alpha levels	0.132891	1.41287e-06	TRUE	3.60054e-43	NA
	ebi-a-GCST90010233	Low-density lipoprotein receptor levels	0.0345135	2.79277e-06	TRUE	1.62111e-11	NA
	ebi-a-GCST90010237	Matrix extracellular phosphoglycoprotein levels	0.0433586	2.64387e-06	TRUE	7.43158e-11	NA
	ebi-a-GCST90010244	Osteopontin levels	0.0361802	2.08719e-05	TRUE	1.07965e-11	NA
	ebi-a-GCST90010245	Plasminogen activator inhibitor-1 (PAI-1) levels	0.0225293	8.25308e-06	TRUE	8.08227e-08	NA
	ebi-a-GCST90010246	Proprotein convertase subtilisin/kexin type 9 levels	0.0355299	3.43273e-05	TRUE	2.27873e-11	NA
	ebi-a-GCST90010247	Platelet-derived growth factor subunit A levels	0.0830987	1.83498e-05	TRUE	3.95257e-26	NA
	ebi-a-GCST90010252	Paraoxonase activity	0.213413	2.2803e-05	TRUE	1.29638e-71	NA
	ebi-a-GCST90010253	Myeloblastin levels	0.025384	1.23142e-06	TRUE	7.88719e-09	NA
	ebi-a-GCST90010255	Retinoic acid receptor responder protein 2 levels	0.0339375	2.30144e-05	TRUE	5.19356e-11	NA
	ebi-a-GCST90010259	P-selectin levels	0.0679137	5.05207e-06	TRUE	1.12061e-21	NA
	ebi-a-GCST90010260	Tyrosine-protein phosphatase non-receptor type substrate 1 levels	0.356914	1.67813e-05	TRUE	1.7862e-135	NA
	ebi-a-GCST90010264	Metalloproteinase inhibitor 4 levels	0.050407	1.94202e-05	TRUE	5.48368e-16	NA
	ebi-a-GCST90010265	Trem-like transcript 2 protein levels	0.0324476	9.23724e-06	TRUE	9.42426e-11	NA
	ebi-a-GCST90010268	Tumor necrosis factor receptor superfamily member 10C levels	0.228221	2.38945e-05	TRUE	1.88039e-77	NA
	ebi-a-GCST90010270	Tumor necrosis factor ligand superfamily member 13B levels	0.0356582	1.26927e-05	TRUE	1.17924e-11	NA
	ebi-a-GCST90010272	Transferrin receptor protein 1 levels	0.0348925	7.54181e-10	TRUE	8.24825e-12	NA
	ebi-a-GCST90010273	Tartrate-resistant acid phosphatase type 5 levels	0.066997	1.28286e-05	TRUE	3.43881e-21	NA
	ebi-a-GCST90010274	Urokinase-type plasminogen activator levels	0.0565964	7.77356e-06	TRUE	4.31449e-18	NA
	ebi-a-GCST90010277	Lysophosphatidic acid phosphatase type 6 levels	0.475913	4.78698e-05	TRUE	3.10962e-201	NA
	ebi-a-GCST90010278	Adhesion G protein-coupled receptor E2 levels	0.0510683	2.69909e-05	TRUE	5.62772e-16	NA
	ebi-a-GCST90010284	DNA-(apurinic or apyrimidinic site) lyase levels	0.028454	5.09887e-06	TRUE	8.49502e-09	NA
	ebi-a-GCST90010287	Large proline-rich protein BAG6 levels	0.0225843	1.06123e-05	TRUE	9.39829e-08	NA
	ebi-a-GCST90010290	Coiled-coil domain-containing protein 80 levels	0.0543908	2.13255e-06	TRUE	1.99691e-17	NA
	ebi-a-GCST90010291	Sialomucin core protein 24 levels	0.0708756	9.8578e-06	TRUE	2.61073e-22	NA
	ebi-a-GCST90010292	T-cell surface glycoprotein CD1c levels	0.0243648	4.33357e-06	TRUE	2.20928e-08	NA
	ebi-a-GCST90010293	CD2-associated protein levels	0.0348493	3.66525e-07	TRUE	1.17432e-11	NA
	ebi-a-GCST90010296	Cadherin-related family member 5 levels	0.27111	4.89918e-05	TRUE	8.56541e-94	NA
	ebi-a-GCST90010297	Chordin-like protein 2 levels	0.0534736	1.97458e-06	TRUE	8.47086e-17	NA
	ebi-a-GCST90010298	C-type lectin domain family 5 member A levels	0.0256367	3.22658e-08	TRUE	6.17646e-09	NA
	ebi-a-GCST90010299	CXADR-like membrane protein levels	0.0361531	8.36961e-06	TRUE	8.48202e-12	NA
	ebi-a-GCST90010300	Calsyntenin-2 levels	0.0261756	2.17276e-06	TRUE	5.63706e-09	NA
	ebi-a-GCST90010301	Clusterin-like protein 1 levels	0.1411	5.74038e-06	TRUE	2.07094e-45	NA
	ebi-a-GCST90010302	Catechol O-methyltransferase levels	0.0600243	7.13447e-06	TRUE	4.70868e-18	NA
	ebi-a-GCST90010304	Pro-cathepsin H levels	0.320856	1.79511e-06	TRUE	6.84906e-115	NA
	ebi-a-GCST90010306	Aromatic-L-amino-acid decarboxylase levels	0.311959	8.03188e-06	TRUE	6.94699e-17	NA
	ebi-a-GCST90010307	Dipeptidyl peptidase 2 levels	0.133955	2.55949e-07	TRUE	1.20085e-42	NA
	ebi-a-GCST90010313	Fc receptor-like protein 1 levels	0.071826	1.94273e-05	TRUE	2.0757e-22	NA
	ebi-a-GCST90010314	Peptidyl-prolyl cis-trans isomerase FKBP4 levels	0.0296944	1.06123e-05	TRUE	1.30202e-08	NA
	ebi-a-GCST90010318	Insulin-like growth factor-binding protein-like 1 levels	0.119723	1.6901e-06	TRUE	2.34169e-38	NA
	ebi-a-GCST90010320	Kallikrein-10 levels	0.049941	2.26468e-05	TRUE	1.10455e-15	NA
	ebi-a-GCST90010323	Leucine-rich repeats and immunoglobulin-like domains protein 1 levels	0.163531	2.95752e-07	TRUE	1.00541e-53	NA
	ebi-a-GCST90010324	Low-density lipoprotein receptor-related protein 11 levels	0.113514	1.57863e-05	TRUE	8.67472e-36	NA
	ebi-a-GCST90010326	Meprin A subunit beta levels	0.362365	2.2533e-06	TRUE	1.35437e-126	NA
	ebi-a-GCST90010334	Paired immunoglobulin-like type 2 receptor beta levels	0.0478072	7.66225e-06	TRUE	2.64521e-15	NA
	ebi-a-GCST90010336	Dihydropteridine reductase levels	0.0562963	1.56352e-05	TRUE	1.02179e-17	NA
	ebi-a-GCST90010339	Inactive tyrosine-protein kinase transmembrane receptor ROR1 levels	0.0232203	5.72513e-06	TRUE	5.13323e-08	NA
	ebi-a-GCST90010340	Reticulon-4 receptor levels	0.0390217	1.58901e-09	TRUE	5.71149e-13	NA
	ebi-a-GCST90010342	Syndecan-4 levels	0.031622	3.51252e-06	TRUE	1.47743e-10	NA
	ebi-a-GCST90010345	Serpin B8 levels	0.154881	2.85906e-06	TRUE	3.31116e-48	NA
	ebi-a-GCST90010349	Scavenger receptor cysteine-rich domain-containing group B protein levels	0.110035	1.90062e-06	TRUE	4.11341e-34	NA
	ebi-a-GCST90010350	Sulfatase-modifying factor 2 levels	0.27285	9.38194e-05	TRUE	1.34706e-93	NA
	ebi-a-GCST90010352	Thimet oligopeptidase levels	0.025221	1.06123e-05	TRUE	1.57828e-08	NA
	ebi-a-GCST90010353	Thyrotropin subunit beta levels	0.0238147	5.3584e-07	TRUE	3.41778e-08	NA
	ebi-a-GCST90010355	Thymidine phosphorylase levels	0.0370445	3.51053e-06	TRUE	3.55055e-12	NA
	ebi-a-GCST90010356	Tyrosine-protein kinase receptor TYRO3 levels	0.149179	7.61086e-06	TRUE	3.96095e-48	NA
	ebi-a-GCST90010358	Versican core protein levels	0.0230612	2.46115e-06	TRUE	4.84182e-08	NA
	ebi-a-GCST90011994	Interleukin-8 levels	0.00286865	2.40404e-05	TRUE	2.31497e-11	NA
	ebi-a-GCST90011995	Vascular endothelial growth factor levels	0.0554024	3.72557e-05	TRUE	7.74545e-226	NA
	ebi-a-GCST90011996	Adrenomedullin levels	0.0186929	3.75969e-05	TRUE	9.39606e-73	NA
	ebi-a-GCST90011998	Growth differentiation factor-15 levels	0.0398699	1.95649e-05	TRUE	1.49981e-162	NA
	ebi-a-GCST90012000	E-selectin levels	0.0654104	3.42441e-05	TRUE	8.55238e-270	NA
	ebi-a-GCST90012001	Epidermal growth factor levels	0.00248073	2.63605e-05	TRUE	8.43631e-10	NA
	ebi-a-GCST90012002	Osteoprotegerin levels	0.0334612	1.56433e-05	TRUE	2.76662e-136	NA
	ebi-a-GCST90012004	Interleukin-1-receptor antagonist levels	0.0268602	5.54294e-05	TRUE	3.52225e-104	NA
	ebi-a-GCST90012005	Interleukin-6 levels	0.0107454	2.24371e-05	TRUE	2.75075e-42	NA
	ebi-a-GCST90012006	Cystatin-B levels	0.0469771	5.03875e-05	TRUE	4.40534e-188	NA
	ebi-a-GCST90012007	Monocyte chemoattractant protein-1 levels	0.0275576	7.02074e-05	TRUE	8.63407e-106	NA
	ebi-a-GCST90012009	Galectin-3 levels	0.0110245	4.17751e-05	TRUE	5.5571e-42	NA
	ebi-a-GCST90012011	TNF-related apoptosis-inducing ligand levels	0.0468907	1.55773e-05	TRUE	2.97072e-193	NA
	ebi-a-GCST90012012	kallikrein-11 levels	0.00233434	5.63697e-07	TRUE	6.45356e-11	NA
	ebi-a-GCST90012013	Angiopoietin-1 receptor levels	0.122381	0.000104961	TRUE	0	NA
	ebi-a-GCST90012014	Tissue factor levels	0.0499231	2.03564e-05	TRUE	2.98115e-205	NA
	ebi-a-GCST90012015	Tumor necrosis factor receptor 1 levels	0.00499206	4.16915e-05	TRUE	1.07916e-18	NA
	ebi-a-GCST90012016	Platelet-derived growth factor subunit B levels	0.0123456	2.26022e-05	TRUE	1.17156e-48	NA
	ebi-a-GCST90012017	Interleukin-27 levels	0.0801295	5.53918e-05	TRUE	0	NA
	ebi-a-GCST90012018	Macrophage colony-stimulating factor 1 levels	0.0113319	7.1492e-06	TRUE	2.25446e-46	NA
	ebi-a-GCST90012019	C-X-C motif chemokine 1 levels	0.0240027	1.27693e-05	TRUE	2.11058e-97	NA
	ebi-a-GCST90012020	Lectin-like oxidized LDL receptor 1 levels	0.0140372	8.63095e-05	TRUE	2.89705e-51	NA
	ebi-a-GCST90012021	TNF-related apoptosis-inducing ligand receptor 2 levels	0.0369126	0.000202062	TRUE	3.24784e-135	NA
	ebi-a-GCST90012022	Fibroblast growth factor 23 levels	0.00640814	4.25433e-06	TRUE	7.63592e-27	NA
	ebi-a-GCST90012023	Stem cell factor levels	0.0385344	5.38905e-05	TRUE	2.69743e-152	NA
	ebi-a-GCST90012024	Interleukin-18 levels	0.0333871	4.5018e-05	TRUE	6.35104e-132	NA
	ebi-a-GCST90012025	Interleukin-6 receptor subunit alpha levels	0.11333	7.04816e-05	TRUE	0	NA
	ebi-a-GCST90012026	Tumor necrosis factor receptor 2 levels	0.0129411	6.8403e-05	TRUE	6.28366e-48	NA
	ebi-a-GCST90012027	Matrix metalloproteinase-3 levels	0.0508336	2.21969e-05	TRUE	8.45509e-209	NA
	ebi-a-GCST90012028	Heat shock 27 kDa protein levels	0.0418248	1.98473e-05	TRUE	8.87539e-171	NA
	ebi-a-GCST90012029	Tumor necrosis factor ligand superfamily member 14 levels	0.0282344	2.14168e-06	TRUE	7.29072e-118	NA
	ebi-a-GCST90012031	Myeloperoxidase levels	0.0408824	0.000149247	TRUE	2.80386e-154	NA
	ebi-a-GCST90012033	Matrix metalloproteinase-1 levels	0.0574405	6.28377e-05	TRUE	4.42206e-231	NA
	ebi-a-GCST90012034	Resistin levels	0.0352498	0.000112113	TRUE	7.22163e-134	NA
	ebi-a-GCST90012035	Tumor necrosis factor receptor superfamily member 6 levels	0.00452341	1.93955e-05	TRUE	5.63394e-18	NA
	ebi-a-GCST90012036	Pappalysin-1 levels	0.0502287	8.94298e-05	TRUE	1.28945e-197	NA
	ebi-a-GCST90012037	Pentraxin-related protein PTX3 levels	0.0518388	2.3205e-05	TRUE	6.30212e-213	NA
	ebi-a-GCST90012038	Renin levels	0.00919465	1.01685e-05	TRUE	2.6516e-37	NA
	ebi-a-GCST90012039	Chitinase-3-like protein 1 levels	0.0713628	4.79028e-05	TRUE	1.21441e-291	NA
	ebi-a-GCST90012040	ST2 protein levels	0.0893847	1.74011e-05	TRUE	0	NA
	ebi-a-GCST90012041	Kidney injury molecule 1 levels	0.0160627	9.32092e-05	TRUE	9.26897e-59	NA
	ebi-a-GCST90012043	Membrane-bound aminopeptidase P levels	0.00360403	4.94369e-06	TRUE	1.96197e-15	NA
	ebi-a-GCST90012044	TNF-related activation-induced cytokine levels	0.0395035	0.000125925	TRUE	3.21874e-150	NA
	ebi-a-GCST90012045	Hepatocyte growth factor levels	0.00786209	1.12691e-05	TRUE	7.93823e-32	NA
	ebi-a-GCST90012046	P-selectin glycoprotein ligand 1 levels	0.0089093	1.75872e-05	TRUE	2.11333e-35	NA
	ebi-a-GCST90012047	Myoglobin levels	0.00244744	8.64671e-07	TRUE	2.6043e-11	NA
	ebi-a-GCST90012048	Thrombomodulin levels	0.0570319	4.58872e-05	TRUE	1.46792e-231	NA
	ebi-a-GCST90012049	Pro-interleukin-16 levels	0.100749	2.22384e-05	TRUE	0	NA
	ebi-a-GCST90012050	Matrix metalloproteinase-10 levels	0.057159	4.99136e-05	TRUE	1.52763e-231	NA
	ebi-a-GCST90012051	Urokinase plasminogen activator surface receptor levels	0.0172263	2.72554e-05	TRUE	8.1726e-68	NA
	ebi-a-GCST90012052	C-C motif chemokine 4 levels	0.0873423	0.000141278	TRUE	0	NA
	ebi-a-GCST90012053	Cathepsin D levels	0.0623448	9.46192e-05	TRUE	1.47816e-248	NA
	ebi-a-GCST90012054	Receptor for advanced glycosylation end products levels	0.0174516	8.72357e-05	TRUE	1.7792e-64	NA
	ebi-a-GCST90012055	C-C motif chemokine 3 levels	0.0493023	5.92065e-05	TRUE	7.35592e-197	NA
	ebi-a-GCST90012056	Matrix metalloproteinase-7 levels	0.0296614	9.17422e-05	TRUE	1.08658e-112	NA
	ebi-a-GCST90012057	C-X-C motif chemokine 6 levels	0.0504137	8.79275e-05	TRUE	1.54806e-198	NA
	ebi-a-GCST90012058	Melusin levels	0.00190549	7.98167e-06	TRUE	2.06056e-08	NA
	ebi-a-GCST90012059	C-X-C motif chemokine 16 levels	0.0324384	4.44663e-05	TRUE	4.55785e-128	NA
	ebi-a-GCST90012060	Dickkopf-related protein 1 levels	0.00759956	1.32036e-05	TRUE	1.38744e-30	NA
	ebi-a-GCST90012061	SIR2-like protein 2 levels	0.00452806	4.48312e-06	TRUE	3.29622e-19	NA
	ebi-a-GCST90012062	Galanin peptide levels	0.0153755	6.19695e-05	TRUE	8.54694e-58	NA
	ebi-a-GCST90012063	Agouti-related protein levels	0.00167086	3.42152e-06	TRUE	8.36511e-08	NA
	ebi-a-GCST90012064	Protein S100-A12 levels	0.00828578	2.65246e-05	TRUE	3.06872e-32	NA
	ebi-a-GCST90012065	Tumor necrosis factor receptor superfamily member 5 levels	0.0446888	2.31038e-07	TRUE	7.33969e-190	NA
	ebi-a-GCST90012066	Tissue-type plasminogen activator levels	0.00145318	5.07846e-06	TRUE	8.44084e-07	NA
	ebi-a-GCST90012067	Proheparin-binding EGF-like growth factor levels	0.00718255	0.000130624	TRUE	6.09286e-24	NA
	ebi-a-GCST90012069	vascular endothelial growth factor D levels	0.0184096	2.85904e-05	TRUE	1.85886e-72	NA
	ebi-a-GCST90012070	Matrix metalloproteinase-12 levels	0.0734991	4.1652e-05	TRUE	4.21195e-292	NA
	ebi-a-GCST90012071	Spondin-1 levels	0.020832	1.18676e-05	TRUE	1.80171e-84	NA
	ebi-a-GCST90012073	Cathepsin L1 levels	0.0280759	6.54518e-05	TRUE	2.88117e-108	NA
	ebi-a-GCST90012074	CX3CL1 levels	0.00597307	5.12142e-06	TRUE	5.89029e-25	NA
	ebi-a-GCST90012075	Fatty acid-binding protein, adipocyte levels	0.00564678	1.01226e-05	TRUE	4.34658e-23	NA
	ebi-a-GCST90012077	C-C motif chemokine 20 levels	0.00538085	1.916e-05	TRUE	2.43644e-21	NA
	ebi-a-GCST90012078	Ovarian cancer-related tumor marker CA 125 levels	0.0462009	1.73149e-05	TRUE	6.37117e-190	NA
	ebi-a-GCST90012080	Follistatin levels	0.0112668	5.33119e-05	TRUE	3.03322e-42	NA
	ebi-a-GCST90012081	Platelet endothelial cell adhesion molecule levels	0.0254862	2.322e-05	TRUE	6.02292e-102	NA
	ebi-a-GCST90012082	N-terminal prohormone brain natriuretic peptide levels	0.00824791	7.97366e-06	TRUE	9.27203e-34	NA
	ebi-a-GCST90012083	Eosinophil cationic protein levels	0.00646752	6.16555e-07	TRUE	6.42719e-28	NA
	ebi-a-GCST90012104	Bioavailable testosterone levels	0.0163837	0.00165591	TRUE	6.58632e-175	NA
	ebi-a-GCST90012105	Estradiol levels	0.00227571	1.31133e-05	TRUE	2.83585e-37	NA
	ebi-a-GCST90012110	Sex hormone-binding globulin levels adjusted for BMI	0.122334	0.0052872	TRUE	0	NA
	ebi-a-GCST90012111	Sex hormone-binding globulin levels	0.0912952	0.0037571	TRUE	0	NA
	ebi-a-GCST90012114	Total testosterone levels	0.0254029	0.00162224	TRUE	0	NA
	ebi-a-GCST90013405	Liver enzyme levels (alanine transaminase)	0.0337124	0.00283566	TRUE	0	NA
	ebi-a-GCST90013422	Ultradistal forearm bone mineral density	0.0352941	0.000133556	TRUE	2.11754e-133	NA
	ebi-a-GCST90014240	Forced expiratory volume in 1 second x sex interaction	0.000303985	2.11409e-06	TRUE	7.38059e-07	NA
	ebi-a-GCST90014242	Peak expiratory flow x sex interaction	0.000266191	2.18881e-05	TRUE	0.000311881	NA
	ebi-a-GCST90014266	Retinal nerve fibre layer (RNFL) thickness	0.0269266	0.000207664	TRUE	1.19423e-129	NA
	ebi-a-GCST90014267	Ganglion cell inner plexiform layer (GCIPL) thickness	0.0306163	0.000215258	TRUE	8.51654e-149	NA
	ebi-a-GCST90014287	DNA methylation-estimated granulocyte proportions	0.00295953	2.03449e-05	TRUE	9.74002e-17	NA
	ebi-a-GCST90014288	DNA methylation GrimAge acceleration	0.00227506	1.71629e-05	TRUE	4.14435e-13	NA
	ebi-a-GCST90014289	DNA methylation Hannum age acceleration	0.00882978	0.000195085	TRUE	1.18248e-40	NA
	ebi-a-GCST90014290	Intrinsic epigenetic age acceleration	0.0261833	0.000204334	TRUE	1.69573e-135	NA
	ebi-a-GCST90014291	DNA methylation-estimated plasminogen activator inhibitor-1 levels	0.00775622	4.11738e-06	TRUE	1.12076e-46	NA
	ebi-a-GCST90014292	DNA methylation PhenoAge acceleration	0.0152305	9.19192e-05	TRUE	8.36191e-81	NA
	ebi-a-GCST90016666	Liver volume	0.015841	6.48441e-05	TRUE	2.91673e-83	NA
	ebi-a-GCST90016667	Spleen volume	0.0384999	0.00030653	TRUE	2.814e-192	NA
	ebi-a-GCST90016668	Lung volume	0.00668996	3.99958e-06	TRUE	6.43156e-39	NA
	ebi-a-GCST90016669	Pancreas volume	0.0111455	7.89554e-05	TRUE	5.15376e-55	NA
	ebi-a-GCST90016670	Kidney volume	0.0124393	7.67923e-05	TRUE	1.15908e-63	NA
	ebi-a-GCST90016671	Visceral adipose tissue volume	0.0035315	1.98067e-05	TRUE	2.67079e-19	NA
	ebi-a-GCST90016672	Abdominal subcutaneous adipose tissue volume	0.000967657	2.50591e-05	TRUE	2.0405e-05	NA
	ebi-a-GCST90016673	Percent liver fat	0.027617	0.000120439	TRUE	2.70733e-144	NA
	ebi-a-GCST90016674	Liver iron content	0.0436229	7.20305e-05	TRUE	1.01391e-241	NA
	ebi-a-GCST90016675	Pancreas fat	0.0120371	9.35189e-05	TRUE	1.7289e-49	NA
	ebi-a-GCST90016676	Pancreas iron content	0.00119323	1.60832e-05	TRUE	6.93705e-06	NA
	ebi-a-GCST90020053	Frailty index	0.00239888	0.000187772	TRUE	6.37926e-23	NA
	fetuin_a_plasma_level	Fetuin_a_plasma_level	0.108443	7.47273e-06	TRUE	1.27284e-190	Males and Females
	gamma-linoleic acid (18:3n6)	Gamma-linoleic acid (18:3n6)	0.00498928	2.23687e-05	TRUE	2.64253e-09	Males and Females
	high density lipoprotein cholesterol measurement PMID:24097068	High density lipoprotein cholesterol measurement	0.0312902	0.000350432	TRUE	0	Males and Females
	hormone measurement, progesterone measurement PMID:26014426	Hormone measurement, progesterone measurement	0.0532366	1.21647e-06	TRUE	8.8445e-36	Males and Females
	ieu-a-1010	Years of schooling	0.00298592	0.000103196	TRUE	3.73235e-31	Males
	ieu-a-1043	Amygdala volume	0.00384252	9.25919e-07	TRUE	1.32354e-07	Males and Females
	ieu-a-1047	Putamen volume	0.00865469	6.99707e-05	TRUE	4.6891e-20	Males and Females
	ieu-a-1107	Urinary albumin-to-creatinine ratio	0.000746726	4.00685e-06	TRUE	5.2496e-07	Males and Females
	ieu-a-1239	Years of schooling	0.0148148	0.00275192	TRUE	1.00175e-127	Males and Females
	ieu-a-1283	Alcohol consumption	0.00307657	7.58621e-05	TRUE	2.28535e-31	Males and Females
	ieu-a-53	Hip circumference	0.00487277	0.000371985	TRUE	2.27001e-33	Males
	ieu-a-71	Waist circumference	0.00746833	6.228e-05	TRUE	7.12042e-81	Males
	ieu-a-73	Waist-to-hip ratio	0.00391428	0.000122007	TRUE	2.13162e-50	Males and Females
	ieu-a-77	Waist-to-hip ratio	0.00183688	3.77453e-05	TRUE	2.62477e-18	Males
	ieu-a-785	Body mass index	0.00685504	0.000201484	TRUE	6.27227e-77	Males
	ieu-a-999	Body fat	0.0032831	0.000138672	TRUE	1.10611e-26	Males and Females
	ieu-b-24	Age Of Smoking Initiation	0.00108459	0.000327835	TRUE	8.32522e-06	Males and Females
	ieu-b-25	Cigarettes per Day	0.00477669	0.00015455	TRUE	2.90268e-65	Males and Females
	ieu-b-29	basophil cell count	0.0311371	0.00154135	TRUE	0	Males and Females
	ieu-b-30	white blood cell count	0.0747459	0.00398816	TRUE	0	Males and Females
	ieu-b-31	monocyte cell count	0.104007	0.004214	TRUE	0	Males and Females
	ieu-b-32	lymphocyte cell count	0.0755607	0.00493837	TRUE	0	Males and Females
	ieu-b-33	eosinophil cell count	0.0859442	0.00416528	TRUE	0	Males and Females
	ieu-b-34	neutrophil cell count	0.0662674	0.00431914	TRUE	0	Males and Females
	ieu-b-35	C-Reactive protein level	0.0243624	0.000645687	TRUE	0	Males and Females
	ieu-b-38	systolic blood pressure	0.0341676	0.00387584	TRUE	0	Males and Females
	ieu-b-39	diastolic blood pressure	0.0352151	0.00488813	TRUE	0	Males and Females
	ieu-b-40	body mass index	0.0344944	0.00384827	TRUE	0	Males and Females
	ieu-b-4879	telomere length	0.0203499	0.00153836	TRUE	2.60279e-258	Males and Females
	ieu-b-73	Alcoholic drinks per week	0.00419262	0.000684709	TRUE	6.88119e-38	Males and Females
	iron biomarker measurement, serum iron measurement PMID:25352340	Iron biomarker measurement, serum iron measurement	0.0104965	2.63816e-05	TRUE	2.67277e-77	Males and Females
	linoleic acid (18:2n6)	Linoleic acid (18:2n6)	0.00739803	2.23687e-05	TRUE	2.02234e-13	Males and Females
	low density lipoprotein cholesterol measurement PMID:24097068	Low density lipoprotein cholesterol measurement	0.0160069	0.000240589	TRUE	1.06787e-154	Males and Females
	met-a-304	Tryptophan	0.0643542	5.34491e-05	TRUE	8.18289e-97	Males and Females
	met-a-314	Mannose	0.0462597	3.57059e-05	TRUE	1.69046e-70	Males and Females
	met-a-316	Uridine	0.00842462	3.82814e-05	TRUE	7.19549e-13	Males and Females
	met-a-319	Arachidonate (20:4n6)	0.0502545	5.87873e-09	TRUE	4.56639e-81	Males and Females
	met-a-320	Deoxycholate	0.00609646	6.92967e-08	TRUE	7.37481e-08	Males and Females
	met-a-322	Inosine	0.0188867	9.39538e-06	TRUE	6.02311e-12	Males and Females
	met-a-327	Methionine	0.00403953	4.3442e-07	TRUE	1.42808e-07	Males and Females
	met-a-328	Malate	0.00522377	5.12769e-06	TRUE	1.16524e-08	Males and Females
	met-a-331	Stearate (18:0)	0.00441562	1.94327e-05	TRUE	2.06075e-07	Males and Females
	met-a-332	Oleate (18:1n9)	0.00446125	1.94327e-05	TRUE	1.87111e-07	Males and Females
	met-a-335	Pipecolate	0.00431988	6.57826e-07	TRUE	5.6318e-08	Males and Females
	met-a-337	5-oxoproline	0.0652855	1.63462e-05	TRUE	1.53854e-102	Males and Females
	met-a-339	4-acetamidobutanoate	0.0434885	8.04478e-06	TRUE	4.95646e-61	Males and Females
	met-a-344	N-acetylalanine	0.00408752	7.0772e-08	TRUE	1.15964e-07	Males and Females
	met-a-349	Heptanoate (7:0)	0.00864575	2.04688e-07	TRUE	8.74069e-15	Males and Females
	met-a-350	Laurate (12:0)	0.00848284	2.67964e-06	TRUE	3.48942e-14	Males and Females
	met-a-354	Cortisone	0.00464114	3.62152e-06	TRUE	4.63627e-08	Males and Females
	met-a-355	Proline	0.0654845	2.53783e-05	TRUE	2.9551e-102	Males and Females
	met-a-356	Citrulline	0.00878702	9.42912e-06	TRUE	3.28526e-14	Males and Females
	met-a-359	Gamma-glutamylglutamine	0.00899815	6.34304e-05	TRUE	4.98784e-13	Males and Females
	met-a-360	Gamma-glutamyltyrosine	0.0180229	4.80689e-05	TRUE	9.95508e-26	Males and Females
	met-a-361	Hypoxanthine	0.00970567	1.77502e-05	TRUE	1.42819e-14	Males and Females
	met-a-362	Betaine	0.00624345	3.64513e-07	TRUE	5.08429e-11	Males and Females
	met-a-373	X-03094	0.0266093	6.11584e-05	TRUE	3.11239e-39	Males and Females
	met-a-375	Kynurenine	0.0222938	3.06621e-06	TRUE	4.87408e-23	Males and Females
	met-a-378	Acetylphosphate	0.00873289	1.95541e-08	TRUE	5.41681e-15	Males and Females
	met-a-379	Carnitine	0.0478146	4.24704e-05	TRUE	1.24629e-72	Males and Females
	met-a-381	N-acetylornithine	0.124869	4.64585e-05	TRUE	3.23534e-196	Males and Females
	met-a-383	3-methyl-2-oxovalerate	0.0139938	3.60088e-05	TRUE	4.61283e-21	Males and Females
	met-a-385	3-phenylpropionate (hydrocinnamate)	0.00756999	5.71258e-06	TRUE	2.22432e-10	Males and Females
	met-a-393	X-04499--3,4-dihydroxybutyrate	0.00704713	1.6962e-05	TRUE	2.4709e-10	Males and Females
	met-a-396	X-18601	0.0110122	4.33971e-06	TRUE	1.15855e-17	Males and Females
	met-a-399	Indolelactate	0.00722391	2.13304e-06	TRUE	9.91487e-12	Males and Females
	met-a-402	Eicosapentaenoate (EPA; 20:5n3)	0.0128085	5.80721e-07	TRUE	3.60006e-21	Males and Females
	met-a-403	Estrone 3-sulfate	0.120071	1.18457e-07	TRUE	8.9102e-09	Males and Females
	met-a-409	Docosahexaenoate (DHA; 22:6n3)	0.00421182	1.54114e-05	TRUE	3.24782e-07	Males and Females
	met-a-412	X-06246	0.00572087	2.74571e-09	TRUE	6.73603e-08	Males and Females
	met-a-414	X-06307	0.0193382	2.92238e-06	TRUE	2.59711e-08	Males and Females
	met-a-417	Myo-inositol	0.00766578	8.49055e-07	TRUE	3.89202e-13	Males and Females
	met-a-419	1,5-anhydroglucitol (1,5-AG)	0.0401124	2.00745e-05	TRUE	1.99647e-61	Males and Females
	met-a-421	3-methyl-2-oxobutyrate	0.00466449	3.02885e-07	TRUE	1.96272e-08	Males and Females
	met-a-422	1,6-anhydroglucose	0.00893412	3.92317e-06	TRUE	8.20295e-08	Males and Females
	met-a-426	X-08402	0.00975305	2.55823e-08	TRUE	1.87334e-16	Males and Females
	met-a-427	2-hydroxyisobutyrate	0.00484985	1.09598e-06	TRUE	1.25804e-07	Males and Females
	met-a-429	4-methyl-2-oxopentanoate	0.00953035	1.65159e-05	TRUE	4.77291e-15	Males and Females
	met-a-431	Homocitrulline	0.017143	1.6188e-07	TRUE	4.14105e-16	Males and Females
	met-a-432	Aspartylphenylalanine	0.0211992	1.279e-05	TRUE	2.31063e-18	Males and Females
	met-a-433	Levulinate (4-oxovalerate)	0.0114822	7.67855e-06	TRUE	1.23948e-16	Males and Females
	met-a-435	X-08988	0.00436826	1.19536e-05	TRUE	1.65496e-07	Males and Females
	met-a-440	X-10395	0.0107997	7.33718e-07	TRUE	5.74869e-18	Males and Females
	met-a-441	X-10429	0.00559615	7.33718e-07	TRUE	7.03707e-09	Males and Females
	met-a-444	X-10510	0.00925998	6.05113e-06	TRUE	3.89449e-15	Males and Females
	met-a-445	1-linoleoylglycerol (1-monolinolein)	0.0159141	1.21168e-05	TRUE	1.4297e-10	Males and Females
	met-a-446	Indoleacetate	0.00991053	5.96729e-06	TRUE	8.18168e-16	Males and Females
	met-a-449	N-acetylglycine	0.00510424	3.1012e-05	TRUE	1.27743e-07	Males and Females
	met-a-460	Androsterone sulfate	0.0837088	8.68732e-06	TRUE	7.77774e-134	Males and Females
	met-a-461	3-carboxy-4-methyl-5-propyl-2-furanpropanoate (CMPF)	0.0054521	4.16924e-05	TRUE	1.64199e-08	Males and Females
	met-a-462	3-(4-hydroxyphenyl)lactate	0.00714962	1.01571e-06	TRUE	2.63548e-12	Males and Females
	met-a-464	Serine	0.0235021	5.98945e-05	TRUE	1.42013e-34	Males and Females
	met-a-467	Hexanoylcarnitine	0.0646932	1.65179e-06	TRUE	1.52245e-103	Males and Females
	met-a-470	Glycochenodeoxycholate	0.00523618	1.02305e-06	TRUE	1.13497e-08	Males and Females
	met-a-471	2-aminobutyrate	0.0147397	3.28879e-05	TRUE	2.36625e-22	Males and Females
	met-a-473	Dodecanedioate	0.0062409	4.85355e-06	TRUE	6.2098e-08	Males and Females
	met-a-474	Gamma-glutamylvaline	0.00452038	8.52484e-06	TRUE	7.99471e-08	Males and Females
	met-a-475	Indolepropionate	0.0116396	6.86657e-06	TRUE	9.98204e-19	Males and Females
	met-a-476	Butyrylcarnitine	0.00444549	2.37734e-05	TRUE	2.32191e-07	Males and Females
	met-a-478	Dehydroisoandrosterone sulfate (DHEA-S)	0.0144766	5.14416e-06	TRUE	3.76293e-23	Males and Females
	met-a-479	Propionylcarnitine	0.012361	6.66398e-05	TRUE	4.97537e-18	Males and Females
	met-a-482	10-undecenoate (11:1n1)	0.0407003	3.55116e-06	TRUE	2.19099e-64	Males and Females
	met-a-483	Docosapentaenoate (n3 DPA; 22:5n3)	0.00751461	2.57634e-06	TRUE	9.48292e-13	Males and Females
	met-a-484	X-11204	0.0101449	3.61569e-07	TRUE	2.85022e-15	Males and Females
	met-a-485	X-02269	0.00532923	3.14728e-05	TRUE	2.05468e-08	Males and Females
	met-a-490	X-11261	0.0143134	6.6215e-05	TRUE	8.96623e-21	Males and Females
	met-a-495	X-11315	0.00663333	1.28305e-06	TRUE	1.81781e-11	Males and Females
	met-a-496	X-11317	0.00641311	2.24724e-06	TRUE	7.61469e-09	Males and Females
	met-a-497	1-linoleoylglycerophosphoethanolamine*	0.021245	4.40909e-08	TRUE	1.42168e-34	Males and Females
	met-a-498	X-11327	0.00852113	9.69799e-06	TRUE	1.20715e-13	Males and Females
	met-a-499	X-11334	0.00610913	2.29537e-05	TRUE	1.88282e-07	Males and Females
	met-a-500	3-dehydrocarnitine*	0.00996752	6.48297e-05	TRUE	1.33438e-14	Males and Females
	met-a-501	Pyroglutamine*	0.0117267	3.2955e-07	TRUE	1.59342e-19	Males and Females
	met-a-505	X-03056--N-[3-(2-Oxopyrrolidin-1-yl)propyl]acetamide	0.0362502	6.97891e-05	TRUE	1.20394e-53	Males and Females
	met-a-507	X-01911	0.00910179	7.13447e-06	TRUE	1.73147e-12	Males and Females
	met-a-510	X-09789	0.0140552	5.25071e-05	TRUE	8.69889e-21	Males and Females
	met-a-513	X-11440	0.0948106	7.51658e-06	TRUE	3.44059e-151	Males and Females
	met-a-514	X-11441	0.0762545	2.42784e-06	TRUE	1.34612e-111	Males and Females
	met-a-515	X-11442	0.075776	2.42784e-06	TRUE	5.78612e-112	Males and Females
	met-a-516	X-11444	0.0215123	5.01371e-06	TRUE	7.51909e-34	Males and Females
	met-a-517	X-11445--5-alpha-pregnan-3beta,20alpha-disulfate	0.0243833	2.82409e-06	TRUE	7.79495e-15	Males and Females
	met-a-518	X-11452	0.00486149	1.60348e-06	TRUE	1.42376e-07	Males and Females
	met-a-519	X-11469	0.00674717	4.16924e-05	TRUE	2.43472e-10	Males and Females
	met-a-520	X-11470	0.0234266	4.39148e-05	TRUE	7.76273e-33	Males and Females
	met-a-521	X-11478	0.0186224	5.54879e-06	TRUE	3.30792e-25	Males and Females
	met-a-522	X-11483	0.00797203	3.34689e-06	TRUE	1.64373e-08	Males and Females
	met-a-524	X-11491	0.00552675	9.48237e-06	TRUE	3.78653e-08	Males and Females
	met-a-526	HWESASXX*	0.0249902	5.60838e-06	TRUE	4.27365e-25	Males and Females
	met-a-527	X-11521	0.00454692	5.17302e-06	TRUE	1.6315e-07	Males and Females
	met-a-531	X-11538	0.00449975	1.18216e-06	TRUE	3.30913e-08	Males and Females
	met-a-536	X-11593--O-methylascorbate*	0.12802	2.67134e-05	TRUE	8.69066e-209	Males and Females
	met-a-537	Adrenate (22:4n6)	0.01377	5.36031e-07	TRUE	1.42251e-22	Males and Females
	met-a-539	ADSGEGDFXAEGGGVR*	0.0136916	2.0278e-07	TRUE	2.75064e-12	Males and Females
	met-a-540	X-11786--methylcysteine	0.0199846	5.73844e-06	TRUE	3.03795e-13	Males and Females
	met-a-541	X-11787	0.0727104	8.20141e-06	TRUE	7.33266e-116	Males and Females
	met-a-542	X-11792	0.0523218	1.6685e-05	TRUE	1.47351e-28	Males and Females
	met-a-545	X-11799	0.0352516	2.14618e-05	TRUE	1.16564e-36	Males and Females
	met-a-558	1-arachidonoylglycerophosphocholine*	0.0676314	4.24081e-06	TRUE	5.60617e-104	Males and Females
	met-a-562	X-12013	0.063767	3.07876e-06	TRUE	2.79022e-08	Males and Females
	met-a-568	X-12040	0.334772	2.70796e-05	TRUE	2.12861e-17	Males and Females
	met-a-570	X-12063	0.0875977	2.25644e-05	TRUE	3.81531e-129	Males and Females
	met-a-572	Gamma-glutamylphenylalanine	0.00428543	2.91198e-06	TRUE	1.03873e-07	Males and Females
	met-a-573	Isobutyrylcarnitine	0.0361471	6.62755e-05	TRUE	1.27475e-53	Males and Females
	met-a-577	Alpha-ketoglutarate	0.0268928	4.68251e-06	TRUE	5.57271e-08	Males and Females
	met-a-578	Erythronate*	0.0161629	1.35051e-05	TRUE	4.43407e-25	Males and Females
	met-a-580	X-12092	0.00962111	6.61704e-06	TRUE	3.52895e-15	Males and Females
	met-a-581	X-12093	0.0796342	1.51984e-05	TRUE	4.60136e-50	Males and Females
	met-a-582	X-12094	0.00485436	7.39617e-08	TRUE	1.25617e-08	Males and Females
	met-a-583	X-12095--N1-methyl-3-pyridone-4-carboxamide	0.00647942	7.39617e-08	TRUE	2.35227e-11	Males and Females
	met-a-584	X-12100--hydroxytryptophan*	0.00598814	2.95928e-06	TRUE	5.05832e-10	Males and Females
	met-a-587	X-12188	0.202455	1.17649e-05	TRUE	1.89798e-16	Males and Females
	met-a-588	X-12189	0.557225	1.90489e-05	TRUE	1.24425e-21	Males and Females
	met-a-596	X-12244--N-acetylcarnosine	0.0392559	4.12712e-05	TRUE	2.77875e-51	Males and Females
	met-a-601	ADpSGEGDFXAEGGGVR*	0.0115181	6.11686e-06	TRUE	1.21759e-10	Males and Females
	met-a-602	1-eicosatrienoylglycerophosphocholine*	0.0152056	4.65654e-05	TRUE	1.2026e-22	Males and Females
	met-a-607	1-eicosadienoylglycerophosphocholine*	0.00518187	3.62319e-07	TRUE	1.72713e-08	Males and Females
	met-a-609	X-12441--12-hydroxyeicosatetraenoate (12-HETE)	0.0359511	3.07131e-05	TRUE	5.89153e-22	Males and Females
	met-a-610	X-12442--5,8-tetradecadienoate	0.015218	3.89701e-06	TRUE	2.32082e-24	Males and Females
	met-a-613	X-12456	0.00972944	5.63494e-06	TRUE	1.57149e-10	Males and Females
	met-a-615	Octanoylcarnitine	0.0697644	5.17911e-06	TRUE	3.30832e-111	Males and Females
	met-a-616	Alpha-hydroxyisovalerate	0.0291916	3.52986e-05	TRUE	2.37853e-43	Males and Females
	met-a-618	Decanoylcarnitine	0.0521266	5.17911e-06	TRUE	4.37002e-82	Males and Females
	met-a-624	Stearidonate (18:4n3)	0.00881622	5.76742e-08	TRUE	4.56633e-15	Males and Females
	met-a-626	10-nonadecenoate (19:1n9)	0.00413597	1.94327e-05	TRUE	5.41454e-07	Males and Females
	met-a-627	Epiandrosterone sulfate	0.0534671	4.47662e-06	TRUE	2.00807e-84	Males and Females
	met-a-629	X-12510--2-aminooctanoic acid	0.105371	6.02985e-05	TRUE	9.66745e-162	Males and Females
	met-a-630	X-12524	0.00514988	7.46347e-08	TRUE	2.12098e-09	Males and Females
	met-a-633	X-12556	0.0183451	0.000137934	TRUE	1.96936e-24	Males and Females
	met-a-634	1-arachidonoylglycerophosphoinositol*	0.0180162	1.15633e-07	TRUE	2.17567e-29	Males and Females
	met-a-636	X-12644	0.00954935	1.84042e-05	TRUE	4.83181e-15	Males and Females
	met-a-638	Asparagine	0.00951395	5.80466e-06	TRUE	1.76221e-15	Males and Females
	met-a-640	X-12696	0.0241514	1.60587e-05	TRUE	1.25844e-35	Males and Females
	met-a-641	X-12704	0.0195187	1.82697e-06	TRUE	6.18778e-09	Males and Females
	met-a-642	X-12712	0.877637	8.53184e-05	TRUE	2.90362e-47	Males and Females
	met-a-649	X-12740	0.00918939	8.96806e-06	TRUE	5.48167e-08	Males and Females
	met-a-652	Isovalerylcarnitine	0.0250504	3.23163e-05	TRUE	7.89425e-38	Males and Females
	met-a-654	1-stearoylglycerophosphoethanolamine	0.00671861	2.05524e-05	TRUE	2.86714e-10	Males and Females
	met-a-656	Bradykinin, des-arg(9)	0.0582653	1.12981e-05	TRUE	2.87724e-57	Males and Females
	met-a-661	X-12798	0.125133	9.63688e-05	TRUE	8.83112e-193	Males and Females
	met-a-665	X-12844	0.0189841	6.60989e-06	TRUE	7.35953e-30	Males and Females
	met-a-667	X-12850	0.043472	4.28608e-05	TRUE	4.36963e-40	Males and Females
	met-a-668	Laurylcarnitine	0.00752981	6.53009e-07	TRUE	2.7961e-09	Males and Females
	met-a-670	X-12855	0.00766474	6.61524e-10	TRUE	2.28511e-09	Males and Females
	met-a-671	X-12990--docosapentaenoic acid (n6-DPA)	0.0172951	7.02961e-06	TRUE	9.35075e-11	Males and Females
	met-a-675	X-13215	0.00540661	1.03283e-06	TRUE	4.80693e-08	Males and Females
	met-a-677	Phenylacetylglutamine	0.00411585	1.99262e-07	TRUE	9.53596e-08	Males and Females
	met-a-678	Pro-hydroxy-pro	0.00406585	2.73369e-06	TRUE	2.04865e-07	Males and Females
	met-a-679	N2,N2-dimethylguanosine	0.0067568	1.60599e-05	TRUE	6.98697e-08	Males and Females
	met-a-680	Cysteine-glutathione disulfide	0.0245369	1.66958e-06	TRUE	4.51239e-12	Males and Females
	met-a-682	1-arachidonoylglycerophosphoethanolamine*	0.0303559	3.63384e-07	TRUE	1.20836e-48	Males and Females
	met-a-683	X-13429	0.0069812	1.71093e-06	TRUE	4.70994e-10	Males and Females
	met-a-684	X-13431--nonanoylcarnitine*	0.105852	1.94048e-05	TRUE	4.45728e-146	Males and Females
	met-a-685	X-13435	0.0330629	3.70422e-06	TRUE	6.60646e-47	Males and Females
	met-a-686	X-13477	0.010282	8.20141e-06	TRUE	2.61235e-13	Males and Females
	met-a-690	2-linoleoylglycerophosphocholine*	0.00570205	4.82509e-08	TRUE	2.50734e-09	Males and Females
	met-a-691	X-13496	0.00425145	1.15561e-05	TRUE	2.94352e-07	Males and Females
	met-a-693	X-13548	0.0124121	1.8833e-05	TRUE	1.22327e-15	Males and Females
	met-a-697	2-methylbutyroylcarnitine	0.00432045	6.6215e-05	TRUE	2.45666e-06	Males and Females
	met-a-698	Hydroxyisovaleroyl carnitine	0.012822	1.69211e-06	TRUE	9.26353e-16	Males and Females
	met-a-699	Glutaroyl carnitine	0.070008	3.00191e-05	TRUE	8.87051e-108	Males and Females
	met-a-700	X-13658	0.0229309	2.15418e-06	TRUE	2.30989e-08	Males and Females
	met-a-704	X-13741	0.00633421	7.90742e-06	TRUE	8.19174e-08	Males and Females
	met-a-707	1-palmitoylglycerophosphoethanolamine	0.00627497	5.22792e-07	TRUE	5.44559e-11	Males and Females
	met-a-709	Tetradecanedioate	0.0104762	4.58326e-07	TRUE	6.17104e-14	Males and Females
	met-a-710	2-hydroxypalmitate	0.00439924	4.28794e-06	TRUE	7.6009e-08	Males and Females
	met-a-711	Hexadecanedioate	0.00664917	4.58326e-07	TRUE	1.99725e-10	Males and Females
	met-a-712	Dihomo-linolenate (20:3n3 or n6)	0.01822	2.71909e-05	TRUE	9.50205e-28	Males and Females
	met-a-713	X-13859	0.0104488	8.11192e-05	TRUE	1.08968e-13	Males and Females
	met-a-717	X-14086	0.0155414	1.279e-05	TRUE	5.42393e-10	Males and Females
	met-a-719	X-14189--leucylalanine	0.0340335	1.279e-05	TRUE	4.0547e-21	Males and Females
	met-a-720	X-14205--alpha-glutamyltyrosine	0.0549301	2.8524e-05	TRUE	6.85873e-21	Males and Females
	met-a-721	X-14208--phenylalanylserine	0.0368027	1.59258e-05	TRUE	1.44969e-20	Males and Females
	met-a-722	X-14304--leucylalanine	0.0427088	1.49377e-05	TRUE	1.65895e-23	Males and Females
	met-a-728	X-14625	0.0085975	2.11816e-05	TRUE	3.85045e-13	Males and Females
	met-a-735	Octadecanedioate	0.00471524	1.18216e-06	TRUE	4.27668e-08	Males and Females
	met-a-742	Succinylcarnitine	0.094236	3.1879e-05	TRUE	3.53364e-128	Males and Females
	met-a-746	5alpha-androstan-3beta,17beta-diol disulfate	0.0317379	5.77178e-06	TRUE	2.93305e-47	Males and Females
	met-a-747	4-androsten-3beta,17beta-diol disulfate 1*	0.0596398	5.14416e-06	TRUE	1.12511e-94	Males and Females
	met-a-748	4-androsten-3beta,17beta-diol disulfate 2*	0.00728017	3.17805e-05	TRUE	2.58923e-11	Males and Females
	met-a-751	Palmitoyl sphingomyelin	0.00421236	5.55871e-06	TRUE	1.61464e-07	Males and Females
	met-a-753	Cis-4-decenoyl carnitine	0.0455905	2.00462e-06	TRUE	3.00729e-71	Males and Females
	met-c-838	Acetoacetate	0.00157493	1.3906e-08	TRUE	2.5891e-07	Males and Females
	met-c-839	Acetate	0.00134314	2.16574e-06	TRUE	3.32944e-07	Males and Females
	met-c-840	Alanine	0.00708653	3.9898e-05	TRUE	1.10576e-28	Males and Females
	met-c-842	Apolipoprotein A-I	0.0265054	3.96487e-05	TRUE	1.20072e-90	Males and Females
	met-c-852	22:6, docosahexaenoic acid	0.0145673	3.83357e-05	TRUE	2.44125e-37	Males and Females
	met-c-854	Description of average fatty acid chain length, not actual carbon number	0.00220536	1.33498e-06	TRUE	3.73675e-07	Males and Females
	met-c-855	Omega-3 fatty acids	0.0159668	7.33871e-05	TRUE	1.42619e-39	Males and Females
	met-c-856	Omega-6 fatty acids	0.0472638	0.000123271	TRUE	6.34599e-120	Males and Females
	met-c-857	Omega-7, omega-9 and saturated fatty acids	0.0244822	7.51726e-05	TRUE	1.71841e-61	Males and Females
	met-c-858	Free cholesterol	0.074113	7.3562e-05	TRUE	1.27988e-196	Males and Females
	met-c-860	Glutamine	0.00431605	8.41055e-05	TRUE	8.2692e-16	Males and Females
	met-c-862	Glycoproteins	0.0830242	0.000100697	TRUE	6.59923e-292	Males and Females
	met-c-863	Glycoprotein acetyls	0.0119651	5.4377e-05	TRUE	1.48531e-40	Males and Females
	met-c-873	Isoleucine	0.00563149	3.58767e-05	TRUE	7.19435e-23	Males and Females
	met-c-893	18:2, linoleic acid (LA)	0.0559359	9.16579e-05	TRUE	9.65607e-146	Males and Females
	met-c-894	Lactate	0.00268975	3.73782e-05	TRUE	6.70319e-11	Males and Females
	met-c-897	Leucine	0.00806589	3.57125e-05	TRUE	6.32375e-33	Males and Females
	met-c-916	Mono-unsaturated fatty acids	0.0229015	5.96948e-05	TRUE	3.39923e-58	Males and Females
	met-c-917	Other polyunsaturated fatty acids than 18:2	0.0983048	0.000103066	TRUE	2.5561e-267	Males and Females
	met-c-918	Phosphatidylcholine and other cholines	0.029958	4.48104e-05	TRUE	6.88466e-78	Males and Females
	met-c-920	Pyruvate	0.00290874	3.57059e-05	TRUE	2.25251e-11	Males and Females
	met-c-933	Serum total cholesterol	0.0730632	0.00016278	TRUE	6.02557e-272	Males and Females
	met-c-935	Sphingomyelins	0.0335858	5.34128e-05	TRUE	1.18253e-85	Males and Females
	met-c-937	Total phosphoglycerides	0.0377819	7.28139e-05	TRUE	4.31307e-97	Males and Females
	met-c-940	Valine	0.0141689	5.25616e-06	TRUE	2.89044e-64	Males and Females
	moderate_to_vigourous_PA	moderate_to_vigourous_PA	0.000464462	6.51234e-05	TRUE	5.57791e-06	Males and Females
	prot-a-1	APOBEC1 complementation factor	0.0471422	2.31074e-06	TRUE	1.62529e-35	Males and Females
	prot-a-10	Histo-blood group ABO system transferase	0.287386	3.10668e-05	TRUE	1.84224e-248	Males and Females
	prot-a-1000	RNA-binding protein EWS	0.00954435	2.26223e-07	TRUE	3.0874e-08	Males and Females
	prot-a-1003	Exostosin-like 2	0.0335894	5.10866e-06	TRUE	2.63702e-25	Males and Females
	prot-a-1005	Coagulation factor Xa	0.105656	3.96661e-05	TRUE	9.43632e-79	Males and Females
	prot-a-1006	Coagulation Factor X	0.093119	2.03657e-05	TRUE	1.30976e-69	Males and Females
	prot-a-1008	Tissue Factor	0.0137044	5.75993e-06	TRUE	6.16862e-11	Males and Females
	prot-a-1009	Coagulation Factor VIII	0.113005	7.25132e-06	TRUE	2.10592e-86	Males and Females
	prot-a-101	Ankyrin-2	0.0699231	3.35508e-08	TRUE	2.79986e-53	Males and Females
	prot-a-1011	Fatty acid-binding protein, liver	0.0147834	4.8557e-06	TRUE	9.68471e-12	Males and Females
	prot-a-1018	Fumarylacetoacetase	0.153355	1.9384e-09	TRUE	6.40244e-122	Males and Females
	prot-a-1025	Protein FAM151A	0.0308981	3.05197e-06	TRUE	1.7981e-23	Males and Females
	prot-a-1027	Protein FAM163A	0.101954	6.76363e-06	TRUE	1.69721e-77	Males and Females
	prot-a-103	Ankyrin repeat domain-containing protein 46	0.0184981	1.55724e-07	TRUE	9.46722e-15	Males and Females
	prot-a-1031	Protein FAM171B	0.0380622	2.14375e-07	TRUE	4.4576e-29	Males and Females
	prot-a-1033	Protein FAM173A	0.00931614	1.99448e-05	TRUE	1.58365e-07	Males and Females
	prot-a-1038	Protein FAM189A2	0.0730108	1.42247e-06	TRUE	2.79429e-55	Males and Females
	prot-a-1041	Protein FAM19A3	0.00922221	6.135e-07	TRUE	5.83921e-08	Males and Females
	prot-a-1045	Pseudokinase FAM20A	0.0506974	2.09293e-06	TRUE	3.38535e-38	Males and Females
	prot-a-1046	Glycosaminoglycan xylosylkinase	0.0313921	2.71276e-06	TRUE	7.40097e-24	Males and Females
	prot-a-105	Acidic leucine-rich nuclear phosphoprotein 32 family member B	0.0299942	6.41013e-06	TRUE	1.27531e-22	Males and Females
	prot-a-1050	Protein FAM3B	0.140828	2.75298e-05	TRUE	3.27529e-108	Males and Females
	prot-a-1051	Protein FAM3D	0.18104	1.72824e-05	TRUE	4.64856e-144	Males and Females
	prot-a-1054	Prolyl endopeptidase FAP	0.0104043	5.80539e-06	TRUE	1.3987e-08	Males and Females
	prot-a-1055	Phenylalanine--tRNA ligase, mitochondrial	0.032144	3.52979e-07	TRUE	1.12709e-24	Males and Females
	prot-a-1065	F-box/LRR-repeat protein 4	0.00930272	8.94325e-08	TRUE	4.37239e-08	Males and Females
	prot-a-1072	Low affinity immunoglobulin epsilon Fc receptor	0.0834623	2.22974e-05	TRUE	5.7249e-62	Males and Females
	prot-a-1074	Low affinity immunoglobulin gamma Fc region receptor II-a	0.287537	1.3016e-05	TRUE	2.91931e-250	Males and Females
	prot-a-1075	Low affinity immunoglobulin gamma Fc region receptor II-b	0.31382	7.04189e-06	TRUE	1.67657e-280	Males and Females
	prot-a-1076	Low affinity immunoglobulin gamma Fc region receptor III-B	0.0976586	1.84908e-05	TRUE	2.70561e-73	Males and Females
	prot-a-1077	Ficolin-1	0.145527	1.78609e-05	TRUE	8.99335e-113	Males and Females
	prot-a-1078	Ficolin-2	0.141355	1.54975e-05	TRUE	2.24503e-109	Males and Females
	prot-a-1081	Fc receptor-like protein 3	0.152407	5.21011e-05	TRUE	5.55461e-117	Males and Females
	prot-a-1082	Fc receptor-like protein 4	0.241955	4.83401e-08	TRUE	4.39799e-205	Males and Females
	prot-a-1084	Fc receptor-like protein 6	0.128176	4.7916e-06	TRUE	3.3793e-99	Males and Females
	prot-a-1088	Fibroblast growth factor 1	0.0090478	3.17217e-07	TRUE	7.28982e-08	Males and Females
	prot-a-1091	Fibroblast growth factor 19	0.0163485	6.11686e-06	TRUE	8.21064e-13	Males and Females
	prot-a-1097	Fibroblast growth factor 7	0.0524094	6.97311e-05	TRUE	2.89866e-37	Males and Females
	prot-a-1099	Fibroblast growth factor 8 isoform B	0.00935641	1.31141e-05	TRUE	1.14263e-07	Males and Females
	prot-a-11	Acetyl-CoA carboxylase 2	0.0118578	1.74149e-06	TRUE	8.73058e-10	Males and Females
	prot-a-110	Annexin A9	0.0202191	2.60552e-05	TRUE	4.61628e-15	Males and Females
	prot-a-1103	Fibroblast growth factor receptor 3	0.011777	7.34712e-07	TRUE	8.46551e-10	Males and Females
	prot-a-1107	Bis(5'-adenosyl)-triphosphatase	0.0118848	9.48388e-08	TRUE	5.80739e-10	Males and Females
	prot-a-1108	Fibrinogen C domain-containing protein 1	0.00962492	8.47389e-07	TRUE	3.11698e-08	Males and Females
	prot-a-1110	Vascular endothelial growth factor D	0.0273125	1.28098e-05	TRUE	1.95215e-20	Males and Females
	prot-a-1112	Four-jointed box protein 1	0.0359458	8.0113e-06	TRUE	7.09301e-27	Males and Females
	prot-a-1113	Peptidyl-prolyl cis-trans isomerase FKBP14	0.0214606	3.28274e-06	TRUE	1.30465e-16	Males and Females
	prot-a-1114	Peptidyl-prolyl cis-trans isomerase FKBP2	0.0134212	4.38825e-06	TRUE	8.75895e-11	Males and Females
	prot-a-1115	Inactive peptidyl-prolyl cis-trans isomerase FKBP6	0.275272	5.19522e-06	TRUE	4.1486e-238	Males and Females
	prot-a-1116	Peptidyl-prolyl cis-trans isomerase FKBP7	0.100791	6.70831e-06	TRUE	1.43879e-76	Males and Females
	prot-a-1117	Filamin-A	0.0320396	2.55641e-05	TRUE	1.78488e-23	Males and Females
	prot-a-112	AP-4 complex subunit mu-1	0.0689945	2.88689e-05	TRUE	1.27783e-50	Males and Females
	prot-a-1124	Leucine-rich repeat transmembrane protein FLRT3	0.0842169	4.89327e-06	TRUE	1.35171e-63	Males and Females
	prot-a-1126	Receptor-type tyrosine-protein kinase FLT3	0.023733	1.28611e-05	TRUE	7.20866e-18	Males and Females
	prot-a-1129	Vascular endothelial growth factor receptor 3	0.241955	7.07941e-06	TRUE	3.01896e-203	Males and Females
	prot-a-1133	Fibronectin type III domain-containing protein 5	0.0203956	3.48876e-06	TRUE	7.84829e-16	Males and Females
	prot-a-1134	Glutamate carboxypeptidase 2	0.0120734	1.27287e-05	TRUE	1.36098e-09	Males and Females
	prot-a-1137	Forkhead box protein J2	0.0553743	5.39538e-06	TRUE	2.02302e-41	Males and Females
	prot-a-1138	Forkhead box protein L2	0.0098667	1.19728e-05	TRUE	4.74077e-08	Males and Females
	prot-a-1139	Tyrosine-protein kinase FRK	0.0139066	1.17683e-05	TRUE	6.54867e-11	Males and Females
	prot-a-1140	Secreted frizzled-related protein 3	0.121586	2.44727e-07	TRUE	1.4251e-94	Males and Females
	prot-a-1142	Follistatin	0.0098667	6.87397e-06	TRUE	3.62196e-08	Males and Females
	prot-a-1143	Follistatin-related protein 1	0.0206248	1.83474e-07	TRUE	2.73137e-16	Males and Females
	prot-a-1148	Ferritin	0.01361	5.47091e-06	TRUE	7.03956e-11	Males and Females
	prot-a-115	Amyloid beta A4 precursor protein-binding family B member 1	0.00965178	1.11766e-05	TRUE	6.4788e-08	Males and Females
	prot-a-1150	Furin	0.066962	4.39873e-06	TRUE	2.76519e-50	Males and Females
	prot-a-1151	Alpha-(1,3)-fucosyltransferase 10	0.12985	5.85909e-06	TRUE	1.77192e-100	Males and Females
	prot-a-1152	Galactoside 3(4)-L-fucosyltransferase	0.262215	7.92664e-06	TRUE	6.86464e-224	Males and Females
	prot-a-1153	Alpha-(1,3)-fucosyltransferase 5	0.224632	1.14406e-05	TRUE	1.50057e-185	Males and Females
	prot-a-1154	Alpha-(1,6)-fucosyltransferase	0.0124102	1.11766e-05	TRUE	7.26271e-10	Males and Females
	prot-a-1155	Alpha-(1,3)-fucosyltransferase 9	0.15948	1.09284e-06	TRUE	1.04003e-126	Males and Females
	prot-a-1156	Fragile X mental retardation syndrome-related protein 1	0.00918195	6.39833e-06	TRUE	1.08125e-07	Males and Females
	prot-a-1157	Tyrosine-protein kinase Fyn	0.0852926	4.5242e-06	TRUE	1.78506e-64	Males and Females
	prot-a-116	Amyloid beta A4 precursor protein-binding family B member 2	0.0470364	3.42503e-07	TRUE	1.0024e-35	Males and Females
	prot-a-1160	Protein G6b	0.00906121	6.02024e-06	TRUE	1.28757e-07	Males and Females
	prot-a-1163	Gamma-aminobutyric acid type B receptor subunit 2	0.0100951	5.49289e-07	TRUE	1.3417e-08	Males and Females
	prot-a-1165	Growth arrest and DNA damage-inducible proteins-interacting protein 1	0.0976835	1.1954e-05	TRUE	1.08299e-73	Males and Females
	prot-a-1166	Galanin peptides	0.0398614	1.51883e-05	TRUE	1.92358e-29	Males and Females
	prot-a-1168	Polypeptide N-acetylgalactosaminyltransferase 11	0.0118174	1.27287e-05	TRUE	2.06307e-09	Males and Females
	prot-a-1169	Polypeptide N-acetylgalactosaminyltransferase 16	0.0092893	1.72421e-05	TRUE	1.5014e-07	Males and Females
	prot-a-1170	Polypeptide N-acetylgalactosaminyltransferase 1	0.0392954	4.19112e-05	TRUE	2.56139e-28	Males and Females
	prot-a-1174	Galanin-like peptide	0.0238917	4.94812e-06	TRUE	2.81286e-18	Males and Females
	prot-a-1178	Guanylate-binding protein 6	0.0440061	1.28611e-05	TRUE	1.43687e-32	Males and Females
	prot-a-1183	Glucokinase	0.0169692	1.37004e-05	TRUE	4.94931e-13	Males and Females
	prot-a-1186	N-acetyllactosaminide beta-1,6-N-acetylglucosaminyl-transferase, isoform C	0.00903439	0.000161613	TRUE	2.73029e-06	Males and Females
	prot-a-1188	Beta-1,3-galactosyl-O-glycosyl-glycoprotein beta-1,6-N-acetylglucosaminyltransferase 4	0.0120868	1.09284e-06	TRUE	5.40982e-10	Males and Females
	prot-a-1189	Guanine deaminase	0.0135021	3.28274e-06	TRUE	6.8879e-11	Males and Females
	prot-a-1193	Growth/differentiation factor 11	0.00903439	1.08719e-05	TRUE	1.74495e-07	Males and Females
	prot-a-1194	Growth/differentiation factor 11/8	0.037158	2.10216e-05	TRUE	2.74926e-27	Males and Females
	prot-a-1195	Growth/differentiation factor 15	0.136274	2.77314e-07	TRUE	6.47042e-107	Males and Females
	prot-a-1196	Growth/differentiation factor 5	0.251298	1.09288e-06	TRUE	5.67674e-214	Males and Females
	prot-a-1199	GTP-binding protein GEM	0.263543	7.90297e-06	TRUE	2.79407e-225	Males and Females
	prot-a-120	Serum amyloid P-component	0.0467867	5.025e-07	TRUE	1.68329e-35	Males and Females
	prot-a-1202	GDNF family receptor alpha-2	0.0712715	8.4535e-05	TRUE	6.44009e-51	Males and Females
	prot-a-1204	GDNF family receptor alpha-like	0.0296082	3.10662e-06	TRUE	1.58074e-22	Males and Females
	prot-a-1207	Gamma-glutamyl hydrolase	0.118802	1.70478e-06	TRUE	7.48204e-92	Males and Females
	prot-a-1208	Inactive gamma-glutamyltranspeptidase 2	0.115755	2.79277e-06	TRUE	3.70305e-89	Males and Females
	prot-a-1213	Gap junction alpha-1 protein	0.0202607	1.541e-05	TRUE	2.52605e-15	Males and Females
	prot-a-1216	D-glucuronyl C5-epimerase	0.241955	6.17112e-06	TRUE	2.22484e-203	Males and Females
	prot-a-1221	Glycosyltransferase 8 domain-containing protein 1	0.241955	1.27287e-05	TRUE	1.44616e-202	Males and Females
	prot-a-1223	Glycolipid transfer protein domain-containing protein 2	0.053132	3.58291e-05	TRUE	1.5047e-38	Males and Females
	prot-a-1226	Guanine nucleotide-binding protein G(k) subunit alpha	0.104504	3.42503e-07	TRUE	1.71327e-80	Males and Females
	prot-a-1228	Granulysin	0.0462143	0.000248004	TRUE	1.28292e-30	Males and Females
	prot-a-1229	Glycine N-methyltransferase	0.0714349	5.89698e-05	TRUE	1.32144e-51	Males and Females
	prot-a-123	Amyloid-like protein 2	0.00975923	7.70063e-06	TRUE	4.53691e-08	Males and Females
	prot-a-1231	Glucosamine 6-phosphate N-acetyltransferase	0.00903439	1.17527e-05	TRUE	1.81644e-07	Males and Females
	prot-a-1232	N-acetylglucosamine-1-phosphotransferase subunit gamma	0.0132729	1.23741e-05	TRUE	1.89951e-10	Males and Females
	prot-a-1233	Progonadoliberin-1	0.0307909	4.50139e-06	TRUE	2.66619e-23	Males and Females
	prot-a-1234	Progonadoliberin-2	0.0148104	2.26255e-06	TRUE	7.0222e-12	Males and Females
	prot-a-1238	Golgi membrane protein 1	0.0367287	6.11686e-06	TRUE	1.52219e-27	Males and Females
	prot-a-1239	RAB6-interacting golgin	0.0289153	3.67541e-06	TRUE	5.50129e-22	Males and Females
	prot-a-124	Adipocyte plasma membrane-associated protein	0.0302075	1.24429e-05	TRUE	1.56221e-22	Males and Females
	prot-a-1240	Golgi SNAP receptor complex member 1	0.0435343	4.26862e-06	TRUE	1.13957e-32	Males and Females
	prot-a-1241	Aspartate aminotransferase, cytoplasmic	0.0133403	3.20744e-06	TRUE	8.92725e-11	Males and Females
	prot-a-1242	Platelet glycoprotein Ib alpha chain	0.0140011	2.74498e-07	TRUE	1.83425e-11	Males and Females
	prot-a-1243	Platelet glycoprotein V	0.0129358	1.36634e-05	TRUE	3.50908e-10	Males and Females
	prot-a-1245	Glypican-1	0.0435316	8.15139e-06	TRUE	1.95619e-32	Males and Females
	prot-a-1246	Glypican-3	0.0112115	2.48095e-05	TRUE	8.90335e-09	Males and Females
	prot-a-1247	Glypican-5	0.265301	4.97032e-06	TRUE	1.38938e-227	Males and Females
	prot-a-1250	Glycerol-3-phosphate dehydrogenase 1-like protein	0.0602599	1.38215e-05	TRUE	1.27922e-44	Males and Females
	prot-a-1251	Glycoprotein hormone alpha-2	0.105824	2.6284e-06	TRUE	4.47265e-81	Males and Females
	prot-a-1253	Phosphatidylinositol-glycan-specific phospholipase D	0.0503369	3.72026e-06	TRUE	8.98519e-38	Males and Females
	prot-a-1255	Transmembrane glycoprotein NMB	0.0362551	1.4629e-05	TRUE	7.77658e-27	Males and Females
	prot-a-126	Apolipoprotein A-V	0.031903	4.38825e-06	TRUE	4.06523e-24	Males and Females
	prot-a-1262	Probable G-protein coupled receptor 135	0.0799961	1.09284e-06	TRUE	8.99934e-61	Males and Females
	prot-a-1265	Glutathione peroxidase 7	0.0949161	3.10223e-07	TRUE	8.80886e-73	Males and Females
	prot-a-1267	GRAM domain-containing protein 1C	0.206499	4.30699e-06	TRUE	5.05337e-169	Males and Females
	prot-a-1270	Growth factor receptor-bound protein 14	0.0268985	1.09284e-06	TRUE	1.00626e-20	Males and Females
	prot-a-1272	Growth factor receptor-bound protein 7	0.0415325	3.95741e-06	TRUE	3.27029e-31	Males and Females
	prot-a-1273	Gremlin-1	0.0316619	1.53932e-05	TRUE	1.74489e-23	Males and Females
	prot-a-1274	Gremlin-2	0.0166184	3.02654e-06	TRUE	3.87404e-13	Males and Females
	prot-a-1275	Glutamate receptor 4	0.0581661	3.84961e-05	TRUE	3.33998e-42	Males and Females
	prot-a-1276	Glutamate receptor ionotropic, delta-2	0.0545252	4.16439e-05	TRUE	2.00049e-39	Males and Females
	prot-a-1277	Granulins	0.270841	1.39467e-05	TRUE	3.21096e-232	Males and Females
	prot-a-1280	Gastrin-releasing peptide	0.0350171	2.88568e-06	TRUE	1.69619e-26	Males and Females
	prot-a-1282	GSK3-beta interaction protein	0.0094101	4.1282e-05	TRUE	2.48054e-07	Males and Females
	prot-a-1283	Glutathione S-transferase A1	0.0980473	1.08099e-07	TRUE	2.14008e-75	Males and Females
	prot-a-1285	Glutathione S-transferase A4	0.0161596	5.47091e-06	TRUE	1.06016e-12	Males and Females
	prot-a-1287	Glutathione S-transferase Mu 1	0.0392285	2.98205e-05	TRUE	1.50771e-28	Males and Females
	prot-a-129	Apolipoprotein D	0.0264011	1.27287e-05	TRUE	8.75742e-20	Males and Females
	prot-a-1290	Glutathione S-transferase P	0.0147969	8.6406e-05	TRUE	1.43887e-10	Males and Females
	prot-a-1291	Glutathione S-transferase theta-2B	0.0200694	2.02937e-05	TRUE	4.49011e-15	Males and Females
	prot-a-1293	Guanylyl cyclase-activating protein 1	0.0718866	2.71587e-06	TRUE	3.09305e-54	Males and Females
	prot-a-1294	Guanylate cyclase activator 2B	0.0116289	3.50417e-07	TRUE	9.85931e-10	Males and Females
	prot-a-1297	Granzyme A	0.0637317	2.05574e-05	TRUE	6.01113e-47	Males and Females
	prot-a-1298	Granzyme B	0.0237022	3.06211e-05	TRUE	1.97617e-17	Males and Females
	prot-a-1301	Granzyme K	0.0129763	1.27533e-06	TRUE	1.27292e-10	Males and Females
	prot-a-1302	Granzyme M	0.0198966	4.28923e-07	TRUE	1.02716e-15	Males and Females
	prot-a-1305	GDH/6PGL endoplasmic bifunctional protein	0.28771	3.64462e-05	TRUE	1.98888e-248	Males and Females
	prot-a-1306	3-hydroxyanthranilate 3,4-dioxygenase	0.267511	2.11562e-05	TRUE	5.09836e-228	Males and Females
	prot-a-1308	Hyaluronan and proteoglycan link protein 1	0.00927588	2.25139e-07	TRUE	4.83774e-08	Males and Females
	prot-a-131	Apolipoprotein E (isoform E3)	0.0757506	2.79277e-06	TRUE	3.24318e-57	Males and Females
	prot-a-1313	Heparin-binding EGF-like growth factor	0.0126258	1.0981e-07	TRUE	1.69602e-10	Males and Females
	prot-a-1315	Hemoglobin subunit gamma-1	0.0133538	4.38825e-06	TRUE	9.7879e-11	Males and Females
	prot-a-1316	Hemoglobin subunit theta-1	0.134149	1.13794e-05	TRUE	1.3864e-103	Males and Females
	prot-a-1317	Hemoglobin subunit zeta	0.271639	4.27042e-06	TRUE	2.08094e-234	Males and Females
	prot-a-1318	Hydroxycarboxylic acid receptor 2	0.0210943	2.34425e-06	TRUE	2.09937e-16	Males and Females
	prot-a-132	Apolipoprotein E (isoform E2)	0.0183589	3.21795e-05	TRUE	1.19848e-13	Males and Females
	prot-a-1320	Histone deacetylase 8	0.0109155	3.42503e-07	TRUE	3.23642e-09	Males and Females
	prot-a-1322	Haloacid dehalogenase-like hydrolase domain-containing protein 2	0.0491763	5.53302e-06	TRUE	8.99025e-37	Males and Females
	prot-a-1327	HEPACAM family member 2	0.0195326	2.84925e-05	TRUE	1.55796e-14	Males and Females
	prot-a-1329	Probable E3 ubiquitin-protein ligase HERC1	0.00931614	5.34497e-06	TRUE	8.10235e-08	Males and Females
	prot-a-1332	Hemojuvelin	0.0387624	4.18488e-06	TRUE	3.73757e-29	Males and Females
	prot-a-1334	Hepatocyte growth factor	0.0138527	1.64889e-05	TRUE	9.06978e-11	Males and Females
	prot-a-1338	Histidine triad nucleotide-binding protein 1	0.00959807	1.02833e-05	TRUE	6.77239e-08	Males and Females
	prot-a-1340	Homeodomain-interacting protein kinase 3	0.0116828	1.04016e-06	TRUE	1.04941e-09	Males and Females
	prot-a-1341	Histone H1.2	0.0114404	3.72026e-06	TRUE	2.15876e-09	Males and Females
	prot-a-1343	Hexokinase-1	0.0132055	1.27287e-05	TRUE	2.1593e-10	Males and Females
	prot-a-1344	Hexokinase-2	0.00996075	2.26223e-07	TRUE	1.53804e-08	Males and Females
	prot-a-1345	HLA class II histocompatibility antigen, DM alpha chain	0.00971894	6.65623e-08	TRUE	2.14671e-08	Males and Females
	prot-a-1346	HLA class II histocompatibility antigen, DP beta 1 chain	0.0248373	2.5159e-06	TRUE	4.21358e-19	Males and Females
	prot-a-1347	HLA class II histocompatibility antigen, DQ alpha 2 chain	0.137405	0.000214405	TRUE	2.5327e-100	Males and Females
	prot-a-1357	Non-histone chromosomal protein HMG-14	0.165374	3.08722e-06	TRUE	1.69597e-131	Males and Females
	prot-a-1360	Hepatocyte nuclear factor 4-alpha	0.0811068	9.56311e-05	TRUE	4.09087e-58	Males and Females
	prot-a-1364	Heterogeneous nuclear ribonucleoproteins C1/C2	0.0539902	4.38825e-06	TRUE	1.86269e-40	Males and Females
	prot-a-1367	Heterogeneous nuclear ribonucleoprotein M	0.00934299	2.26223e-07	TRUE	4.32515e-08	Males and Females
	prot-a-137	Apolipoprotein M	0.0126393	4.49746e-05	TRUE	1.65817e-09	Males and Females
	prot-a-1371	Hematopoietic prostaglandin D synthase	0.0924942	4.15345e-06	TRUE	3.38466e-70	Males and Females
	prot-a-1374	Ribonuclease UK114	0.0509168	2.3514e-07	TRUE	1.13665e-38	Males and Females
	prot-a-1376	Heparan sulfate glucosamine 3-O-sulfotransferase 3B1	0.00949065	7.97033e-07	TRUE	3.86408e-08	Males and Females
	prot-a-1378	Heparan-sulfate 6-O-sulfotransferase 1	0.0411396	1.95802e-06	TRUE	4.31553e-31	Males and Females
	prot-a-1381	17-beta-hydroxysteroid dehydrogenase 14	0.0117232	0.000210098	TRUE	8.91897e-08	Males and Females
	prot-a-1387	Heat shock 70 kDa protein 1-like	0.0817681	1.21197e-06	TRUE	3.88873e-62	Males and Females
	prot-a-1388	Heat shock 70 kDa protein 6	0.0175359	1.09284e-06	TRUE	6.28214e-14	Males and Females
	prot-a-1389	Oxidoreductase HTATIP2	0.0192237	5.18427e-06	TRUE	6.58531e-15	Males and Females
	prot-a-139	Amyloid beta A4 protein	0.0100011	1.11766e-05	TRUE	3.66956e-08	Males and Females
	prot-a-1391	Histatin-1	0.041057	7.6441e-06	TRUE	1.22376e-30	Males and Females
	prot-a-1393	Hyaluronidase-1	0.0095175	7.67842e-07	TRUE	3.6753e-08	Males and Females
	prot-a-1396	Bone sialoprotein 2	0.0170502	1.81028e-06	TRUE	1.60272e-13	Males and Females
	prot-a-1397	Intercellular adhesion molecule 1	0.258735	6.90665e-05	TRUE	5.38559e-216	Males and Females
	prot-a-1400	Intercellular adhesion molecule 4	0.209542	9.43212e-06	TRUE	3.1316e-171	Males and Females
	prot-a-1401	Intercellular adhesion molecule 5	0.226247	6.21141e-06	TRUE	9.07082e-188	Males and Females
	prot-a-1403	Inducible T-cell costimulator	0.0202607	1.02354e-05	TRUE	1.81224e-15	Males and Females
	prot-a-1406	ICOS ligand	0.00931614	2.83182e-06	TRUE	6.64382e-08	Males and Females
	prot-a-1407	DNA-binding protein inhibitor ID-1	0.0104043	1.3309e-05	TRUE	2.10392e-08	Males and Females
	prot-a-1408	DNA-binding protein inhibitor ID-2	0.0113731	7.27126e-06	TRUE	3.14756e-09	Males and Females
	prot-a-1409	Insulin-degrading enzyme	0.00931614	6.18842e-06	TRUE	8.56232e-08	Males and Females
	prot-a-1410	Indoleamine 2,3-dioxygenase 1	0.025554	3.22478e-07	TRUE	7.47873e-20	Males and Females
	prot-a-1411	Alpha-L-iduronidase	0.201282	8.4001e-06	TRUE	1.52898e-163	Males and Females
	prot-a-1416	Interferon-induced protein with tetratricopeptide repeats 2	0.00962492	5.17805e-06	TRUE	4.82019e-08	Males and Females
	prot-a-1418	Interferon alpha-10	0.00907463	1.88332e-05	TRUE	2.24789e-07	Males and Females
	prot-a-1420	Interferon alpha-14	0.00954435	2.0485e-07	TRUE	3.06445e-08	Males and Females
	prot-a-1422	Interferon alpha-5	0.0195053	1.20527e-05	TRUE	7.08484e-15	Males and Females
	prot-a-1426	Interferon alpha/beta receptor 1	0.0191278	3.99262e-06	TRUE	6.80786e-15	Males and Females
	prot-a-1428	Interferon gamma	0.0196803	9.61674e-06	TRUE	4.49913e-15	Males and Females
	prot-a-143	ADP-ribosylation factor 6	0.00910146	7.91315e-06	TRUE	1.34725e-07	Males and Females
	prot-a-1432	Interferon gamma receptor 2	0.00955778	3.23709e-05	TRUE	1.56814e-07	Males and Females
	prot-a-1440	Immunoglobulin superfamily DCC subclass member 3	0.00942352	1.50432e-09	TRUE	3.28264e-08	Males and Females
	prot-a-1442	Immunoglobulin superfamily DCC subclass member 4	0.0635122	2.75249e-05	TRUE	1.57593e-46	Males and Females
	prot-a-1443	Insulin-like growth factor I	0.0226156	6.43217e-05	TRUE	3.74463e-16	Males and Females
	prot-a-1444	Insulin-like growth factor 1 receptor	0.0138662	1.58428e-06	TRUE	3.05183e-11	Males and Females
	prot-a-1445	Cation-independent mannose-6-phosphate receptor	0.241852	0.00044463	TRUE	1.50291e-189	Males and Females
	prot-a-1449	Insulin-like growth factor-binding protein 3	0.0246526	4.79389e-06	TRUE	7.80331e-19	Males and Females
	prot-a-145	Arfaptin-1	0.0276643	7.53456e-07	TRUE	2.52461e-21	Males and Females
	prot-a-1451	Insulin-like growth factor-binding protein 7	0.0491103	4.26158e-08	TRUE	2.11826e-37	Males and Females
	prot-a-1453	Insulin growth factor-like family member 3	0.0436718	1.28611e-05	TRUE	2.53068e-32	Males and Females
	prot-a-1455	IGF-like family receptor 1	0.127645	5.96709e-05	TRUE	6.86109e-96	Males and Females
	prot-a-1456	Immunoglobulin E	0.0121138	0.000172182	TRUE	3.23518e-08	Males and Females
	prot-a-1458	Immunoglobulin lambda-like polypeptide 1	0.091591	5.98932e-05	TRUE	5.09749e-67	Males and Females
	prot-a-1459	IgLON family member 5	0.00977266	2.63956e-06	TRUE	3.06364e-08	Males and Females
	prot-a-1462	Immunoglobulin superfamily member 8	0.0104716	3.23273e-06	TRUE	1.02142e-08	Males and Females
	prot-a-1467	Interleukin-11 receptor subunit alpha	0.0332683	1.42371e-05	TRUE	1.10444e-24	Males and Females
	prot-a-1468	Interleukin-12	0.00916854	1.25057e-06	TRUE	7.10063e-08	Males and Females
	prot-a-1471	Interleukin-23	0.0180756	3.34881e-05	TRUE	1.98528e-13	Males and Females
	prot-a-1474	Interleukin-12 receptor subunit beta-2	0.0382569	1.03232e-06	TRUE	4.55853e-29	Males and Females
	prot-a-1476	Interleukin-13 receptor subunit alpha-1	0.0285886	5.46314e-06	TRUE	1.19722e-21	Males and Females
	prot-a-1477	Interleukin-15 receptor subunit alpha	0.128207	4.27262e-06	TRUE	2.74983e-99	Males and Females
	prot-a-1479	Interleukin-16	0.0765473	1.48287e-07	TRUE	2.40684e-58	Males and Females
	prot-a-1485	Interleukin-17F	0.00939668	7.83034e-05	TRUE	5.23202e-07	Males and Females
	prot-a-1486	Interleukin-17 receptor A	0.299168	7.68624e-06	TRUE	8.34328e-264	Males and Females
	prot-a-1487	Interleukin-17 receptor B	0.116647	1.29556e-05	TRUE	6.16877e-89	Males and Females
	prot-a-1489	Interleukin-17 receptor D	0.0957723	4.52674e-06	TRUE	9.15941e-73	Males and Females
	prot-a-149	Rho GTPase-activating protein 30	0.0756594	1.07871e-05	TRUE	1.6444e-56	Males and Females
	prot-a-1492	Interleukin-18 receptor 1	0.253489	1.31546e-05	TRUE	3.12666e-214	Males and Females
	prot-a-1493	Interleukin-19	0.195687	2.64005e-06	TRUE	3.69648e-159	Males and Females
	prot-a-1495	Interleukin-1 beta	0.0399479	7.67099e-06	TRUE	8.01882e-30	Males and Females
	prot-a-1496	Interleukin-1 receptor type 1	0.00973237	2.08158e-07	TRUE	2.23963e-08	Males and Females
	prot-a-1497	Interleukin-1 receptor type 2	0.0925295	1.21186e-05	TRUE	1.35616e-69	Males and Females
	prot-a-15	Acyl-CoA-binding domain-containing protein 7	0.0165644	1.7319e-06	TRUE	3.54603e-13	Males and Females
	prot-a-1500	Interleukin-1 Receptor accessory protein	0.270591	1.41452e-06	TRUE	5.29801e-234	Males and Females
	prot-a-1502	Interleukin-1 receptor-like 1	0.317346	1.38694e-05	TRUE	1.29403e-283	Males and Females
	prot-a-1503	Interleukin-1 receptor-like 2	0.0231043	8.68799e-06	TRUE	1.48387e-17	Males and Females
	prot-a-1504	Interleukin-1 receptor antagonist protein	0.0267728	1.51341e-05	TRUE	5.61418e-20	Males and Females
	prot-a-1506	Interleukin-21	0.0602531	0.000178135	TRUE	2.46065e-41	Males and Females
	prot-a-1507	Interleukin-22	0.00939668	1.06597e-06	TRUE	4.72615e-08	Males and Females
	prot-a-1508	Interleukin-22 receptor subunit alpha-1	0.01732	2.79277e-06	TRUE	1.17738e-13	Males and Females
	prot-a-1510	Interleukin-22 receptor subunit alpha-2	0.0196797	4.00173e-06	TRUE	2.73294e-15	Males and Females
	prot-a-1512	Interleukin-2	0.018197	2.64387e-06	TRUE	2.69796e-14	Males and Females
	prot-a-1513	Interleukin-23 receptor	0.0331034	2.37845e-05	TRUE	2.77087e-24	Males and Females
	prot-a-1515	Interleukin-25	0.234764	4.38457e-06	TRUE	1.79878e-196	Males and Females
	prot-a-1517	Interleukin-27 receptor subunit alpha	0.272612	4.31125e-06	TRUE	1.95827e-235	Males and Females
	prot-a-1521	Interleukin-31	0.105276	1.09284e-06	TRUE	6.66003e-81	Males and Females
	prot-a-1524	Interleukin-34	0.0140011	1.25185e-05	TRUE	5.84927e-11	Males and Females
	prot-a-1525	Interleukin-3	0.00971894	1.41133e-05	TRUE	6.62212e-08	Males and Females
	prot-a-1526	Interleukin-36 alpha	0.0675787	1.36297e-05	TRUE	3.62889e-50	Males and Females
	prot-a-1529	Interleukin-37	0.0133942	1.27287e-05	TRUE	1.58831e-10	Males and Females
	prot-a-1530	Interleukin-3 receptor subunit alpha	0.0103237	1.72718e-06	TRUE	1.11008e-08	Males and Females
	prot-a-1535	Interleukin-5	0.0513803	1.15362e-06	TRUE	7.89211e-39	Males and Females
	prot-a-1537	Interleukin-5 receptor subunit alpha	0.0769575	8.55344e-05	TRUE	3.53883e-55	Males and Females
	prot-a-1539	Interleukin-6	0.00945037	1.07936e-05	TRUE	8.83054e-08	Males and Females
	prot-a-154	Rho guanine nucleotide exchange factor 10	0.0289534	4.31319e-07	TRUE	2.5636e-22	Males and Females
	prot-a-1541	Interleukin-6 receptor subunit alpha	0.261689	3.2292e-05	TRUE	4.33046e-221	Males and Females
	prot-a-1542	Interleukin-6 receptor subunit beta	0.0415502	8.12304e-06	TRUE	5.61599e-31	Males and Females
	prot-a-1543	Interleukin-7	0.00997419	1.53534e-05	TRUE	4.6109e-08	Males and Females
	prot-a-1548	Inositol monophosphatase 3	0.0413362	3.86657e-06	TRUE	4.4976e-31	Males and Females
	prot-a-1550	Inosine-5'-monophosphate dehydrogenase 2	0.0189544	1.08464e-05	TRUE	1.61444e-14	Males and Females
	prot-a-1556	Inhibin beta C chain	0.0144057	3.20744e-06	TRUE	1.53577e-11	Males and Females
	prot-a-1557	72 kDa inositol polyphosphate 5-phosphatase	0.0131246	1.11766e-05	TRUE	2.26752e-10	Males and Females
	prot-a-1560	Insulin-like 3	0.0119791	4.14911e-06	TRUE	9.22796e-10	Males and Females
	prot-a-1564	Insulin receptor	0.00955778	3.22841e-06	TRUE	4.61996e-08	Males and Females
	prot-a-1570	Interferon regulatory factor 6	0.00950407	1.19125e-07	TRUE	3.16623e-08	Males and Females
	prot-a-1574	Ubiquitin-like protein ISG15	0.0312465	2.32337e-05	TRUE	5.78357e-23	Males and Females
	prot-a-1576	Immunoglobulin superfamily containing leucine-rich repeat protein 2	0.105077	7.70838e-05	TRUE	3.82219e-77	Males and Females
	prot-a-1577	Isthmin-1	0.0197887	1.09284e-06	TRUE	1.47253e-15	Males and Females
	prot-a-1578	Isochorismatase domain-containing protein 1	0.0153096	3.28274e-06	TRUE	3.47698e-12	Males and Females
	prot-a-1582	Integrin alpha-5	0.0199899	1.63601e-05	TRUE	4.15142e-15	Males and Females
	prot-a-1586	Inter-alpha-trypsin inhibitor heavy chain H1	0.278578	2.38916e-05	TRUE	1.60422e-239	Males and Females
	prot-a-1587	Inter-alpha-trypsin inhibitor heavy chain H5	0.0763075	3.91174e-05	TRUE	7.57822e-56	Males and Females
	prot-a-159	AT-rich interactive domain-containing protein 3A	0.00908804	1.75373e-05	TRUE	2.1003e-07	Males and Females
	prot-a-1595	Intersectin-1	0.0232659	1.09284e-06	TRUE	4.42822e-18	Males and Females
	prot-a-1596	Protein jagged-1	0.0239526	2.16573e-06	TRUE	1.74066e-18	Males and Females
	prot-a-1597	Protein jagged-2	0.0189009	5.12296e-06	TRUE	1.11563e-14	Males and Females
	prot-a-1598	Tyrosine-protein kinase JAK2	0.141059	9.22276e-06	TRUE	1.28453e-109	Males and Females
	prot-a-1599	Janus kinase and microtubule-interacting protein 3	0.251808	1.71454e-05	TRUE	4.08462e-212	Males and Females
	prot-a-160	ADP-ribosylation factor-like protein 11	0.0123294	8.97552e-07	TRUE	3.48824e-10	Males and Females
	prot-a-1600	Junctional adhesion molecule B	0.0142708	1.37004e-05	TRUE	4.0131e-11	Males and Females
	prot-a-1603	Junctophilin-3	0.00947722	4.53372e-09	TRUE	3.02716e-08	Males and Females
	prot-a-1604	Protein JTB	0.00962492	6.30954e-06	TRUE	5.19795e-08	Males and Females
	prot-a-1606	Anosmin-1	0.0191965	5.25938e-06	TRUE	6.93894e-15	Males and Females
	prot-a-1607	Histone acetyltransferase KAT6A	0.0100011	1.25185e-05	TRUE	3.90735e-08	Males and Females
	prot-a-161	ADP-ribosylation factor-like protein 1	0.0367663	6.5849e-05	TRUE	4.55722e-26	Males and Females
	prot-a-1610	Potassium voltage-gated channel subfamily E member 2	0.00927588	0.000117825	TRUE	1.12781e-06	Males and Females
	prot-a-1613	Potassium voltage-gated channel subfamily E regulatory beta subunit 5	0.0311868	3.04125e-05	TRUE	9.44566e-23	Males and Females
	prot-a-1614	Potassium voltage-gated channel subfamily F member 1	0.0212954	2.01937e-05	TRUE	6.05766e-16	Males and Females
	prot-a-1616	Kv channel-interacting protein 1	0.0268447	4.62168e-06	TRUE	1.98531e-20	Males and Females
	prot-a-1618	Small conductance calcium-activated potassium channel protein 1	0.00969207	1.25369e-05	TRUE	6.45989e-08	Males and Females
	prot-a-1622	Vascular endothelial growth factor receptor 2	0.151202	2.63295e-06	TRUE	3.91277e-119	Males and Females
	prot-a-1628	Uncharacterized family 31 glucosidase KIAA1161	0.0443225	4.03506e-06	TRUE	2.85637e-33	Males and Females
	prot-a-1631	UPF0577 protein KIAA1324	0.00910146	6.53545e-09	TRUE	5.71832e-08	Males and Females
	prot-a-1632	UPF0577 protein KIAA1324-like	0.0984368	3.08722e-06	TRUE	4.63293e-75	Males and Females
	prot-a-1634	Uncharacterized protein KIAA2013	0.241955	2.45558e-06	TRUE	4.54933e-204	Males and Females
	prot-a-1635	Kinesin-like protein KIF16B	0.00919537	2.10394e-05	TRUE	1.99576e-07	Males and Females
	prot-a-1639	DNA/RNA-binding protein KIN17	0.040831	1.14317e-06	TRUE	5.87097e-31	Males and Females
	prot-a-164	Armadillo repeat-containing protein 5	0.00912829	1.80015e-06	TRUE	8.14573e-08	Males and Females
	prot-a-1640	Killer cell immunoglobulin-like receptor 2DL2	0.0861704	1.09284e-06	TRUE	1.27411e-65	Males and Females
	prot-a-1645	Killer cell immunoglobulin-like receptor 2DS2	0.0860373	5.23595e-05	TRUE	6.32842e-63	Males and Females
	prot-a-1655	Kelch-like protein 13	0.0827287	2.09667e-05	TRUE	1.85463e-61	Males and Females
	prot-a-1657	Kallikrein-12	0.00997419	1.17683e-05	TRUE	3.9429e-08	Males and Females
	prot-a-166	Actin-related protein 2/3 complex subunit 3	0.0103774	5.47091e-06	TRUE	1.42814e-08	Males and Females
	prot-a-1660	Kallikrein-15	0.0102564	1.74149e-06	TRUE	1.24331e-08	Males and Females
	prot-a-1663	Kallikrein-5	0.00902097	7.10332e-06	TRUE	1.46843e-07	Males and Females
	prot-a-1665	Kallikrein-6	0.0250978	2.82541e-05	TRUE	1.8265e-18	Males and Females
	prot-a-1670	NKG2-E type II integral membrane protein	0.0817266	5.63657e-06	TRUE	1.39659e-61	Males and Females
	prot-a-1673	Killer cell lectin-like receptor subfamily F member 1	0.0235995	5.22207e-05	TRUE	5.30705e-17	Males and Females
	prot-a-1676	Histone-lysine N-methyltransferase 2C	0.0598154	2.21479e-06	TRUE	4.64299e-45	Males and Females
	prot-a-1677	Importin subunit alpha-1	0.0117636	2.94598e-05	TRUE	4.2816e-09	Males and Females
	prot-a-1679	GTPase KRas	0.00920879	4.23308e-06	TRUE	8.92644e-08	Males and Females
	prot-a-1682	Keratin, type I cytoskeletal 17	0.00963835	5.55498e-07	TRUE	2.8796e-08	Males and Females
	prot-a-1687	Keratin-associated protein 2-4	0.0166589	3.20732e-06	TRUE	3.70174e-13	Males and Females
	prot-a-1688	Keratinocyte differentiation-associated protein	0.0595309	2.22078e-06	TRUE	7.64365e-45	Males and Females
	prot-a-1689	Kynureninase	0.0756092	1.00944e-06	TRUE	2.27838e-57	Males and Females
	prot-a-1690	Neural cell adhesion molecule L1	0.0223602	3.78633e-06	TRUE	3.12147e-17	Males and Females
	prot-a-1695	Laminin	0.0675181	0.000165585	TRUE	8.51312e-47	Males and Females
	prot-a-1696	Laminin subunit alpha-4	0.0594195	3.28291e-05	TRUE	2.68977e-43	Males and Females
	prot-a-1697	Laminin subunit gamma-2	0.176306	3.02088e-05	TRUE	5.85831e-139	Males and Females
	prot-a-1699	Ragulator complex protein LAMTOR3	0.0366849	2.61946e-06	TRUE	9.61874e-28	Males and Females
	prot-a-17	ATP-citrate synthase	0.0132729	5.68541e-06	TRUE	1.2463e-10	Males and Females
	prot-a-170	Arrestin domain-containing protein 3	0.00939668	1.96312e-05	TRUE	1.37608e-07	Males and Females
	prot-a-1703	Layilin	0.0094638	1.27287e-05	TRUE	9.43898e-08	Males and Females
	prot-a-1707	Epididymal-specific lipocalin-10	0.0371555	6.64408e-05	TRUE	2.46356e-26	Males and Females
	prot-a-1709	Neutrophil gelatinase-associated lipocalin	0.0107406	1.47716e-05	TRUE	1.30083e-08	Males and Females
	prot-a-1711	Ligand-dependent nuclear receptor corepressor-like protein	0.00930272	5.77857e-07	TRUE	5.06723e-08	Males and Females
	prot-a-1712	Plastin-2	0.0097458	5.92942e-07	TRUE	2.4263e-08	Males and Females
	prot-a-1713	Lactase-phlorizin hydrolase	0.291384	9.17095e-06	TRUE	5.82407e-255	Males and Females
	prot-a-1718	Protein LDOC1	0.0979598	1.98267e-07	TRUE	2.84241e-75	Males and Females
	prot-a-1719	Leukocyte cell-derived chemotaxin 1	0.0116154	5.72041e-05	TRUE	1.11429e-08	Males and Females
	prot-a-1724	Leptin receptor	0.254985	2.31938e-05	TRUE	7.55525e-215	Males and Females
	prot-a-1728	Galectin-4	0.00924904	1.29592e-05	TRUE	1.35114e-07	Males and Females
	prot-a-1729	Galectin-7	0.0228215	1.11766e-05	TRUE	2.87046e-17	Males and Females
	prot-a-1732	Galectin-9	0.0354754	1.09826e-05	TRUE	2.09965e-26	Males and Females
	prot-a-1735	Lutropin subunit beta	0.0269119	3.45119e-07	TRUE	7.69428e-21	Males and Females
	prot-a-1736	Leukemia inhibitory factor	0.0205034	4.62168e-06	TRUE	7.4816e-16	Males and Females
	prot-a-1737	Leukemia inhibitory factor receptor	0.0263743	1.58428e-06	TRUE	2.71606e-20	Males and Females
	prot-a-1738	Leukocyte immunoglobulin-like receptor subfamily A member 4	0.0274676	1.4004e-05	TRUE	1.64763e-20	Males and Females
	prot-a-174	Ecto-ADP-ribosyltransferase 3	0.0547715	3.04708e-06	TRUE	3.68891e-41	Males and Females
	prot-a-1742	Leukocyte immunoglobulin-like receptor subfamily B member 1	0.0373906	0.000260104	TRUE	1.96582e-24	Males and Females
	prot-a-1745	Leukocyte immunoglobulin-like receptor subfamily B member 3	0.00912829	1.39397e-05	TRUE	1.71266e-07	Males and Females
	prot-a-1746	Leukocyte immunoglobulin-like receptor subfamily B member 4	0.00931614	1.11766e-05	TRUE	1.11875e-07	Males and Females
	prot-a-1754	Vesicular integral-membrane protein VIP36	0.0212551	1.20802e-06	TRUE	1.30809e-16	Males and Females
	prot-a-1756	VIP36-like protein	0.0305898	1.51824e-07	TRUE	1.38915e-23	Males and Females
	prot-a-1764	Lysophosphatidylcholine acyltransferase 2	0.0110366	2.26223e-07	TRUE	2.54518e-09	Males and Females
	prot-a-1765	Lactoperoxidase	0.0490804	9.36826e-05	TRUE	1.93971e-34	Males and Females
	prot-a-1768	Leucine-rich repeat and fibronectin type III domain-containing protein 1	0.0126258	3.98413e-07	TRUE	1.89532e-10	Males and Females
	prot-a-1778	Low-density lipoprotein receptor-related protein 1B	0.0100279	2.26223e-07	TRUE	1.37452e-08	Males and Females
	prot-a-178	Acid ceramidase	0.0107406	7.73725e-07	TRUE	4.79326e-09	Males and Females
	prot-a-1782	alpha-2-macroglobulin receptor-associated protein	0.224928	7.10646e-05	TRUE	3.10742e-182	Males and Females
	prot-a-1783	Leucine-rich PPR motif-containing protein, mitochondrial	0.203676	8.36717e-07	TRUE	3.8548e-167	Males and Females
	prot-a-1784	Leucine-rich repeat-containing protein 15	0.0823861	8.82543e-06	TRUE	7.50659e-62	Males and Females
	prot-a-1785	Leucine-rich repeat-containing protein 19	0.252762	1.34594e-05	TRUE	1.87128e-213	Males and Females
	prot-a-1787	Leucine-rich repeat-containing protein 37A2	0.0103774	4.86234e-06	TRUE	1.36612e-08	Males and Females
	prot-a-1790	Leucine-rich repeat-containing protein 74A	0.0177788	1.1954e-05	TRUE	1.18949e-13	Males and Females
	prot-a-1791	Leucine-rich repeat serine/threonine-protein kinase 2	0.0564626	6.21089e-06	TRUE	3.50412e-42	Males and Females
	prot-a-1792	Leucine-rich repeat neuronal protein 1	0.262782	5.73546e-05	TRUE	9.66415e-221	Males and Females
	prot-a-18	Low molecular weight phosphotyrosine protein phosphatase	0.251808	7.38628e-06	TRUE	3.29788e-213	Males and Females
	prot-a-180	Arf-GAP with SH3 domain, ANK repeat and PH domain-containing protein 2	0.202799	1.09284e-06	TRUE	3.1954e-166	Males and Females
	prot-a-1800	Leucine-rich repeat and transmembrane domain-containing protein 2	0.0400095	1.29034e-05	TRUE	1.23111e-29	Males and Females
	prot-a-1801	Limbic system-associated membrane protein	0.0139201	3.29929e-07	TRUE	2.14108e-11	Males and Females
	prot-a-1802	Leukocyte-specific transcript 1 protein	0.0112788	2.21029e-06	TRUE	2.41703e-09	Males and Females
	prot-a-1805	Lymphotoxin alpha2:beta1	0.00918195	7.70553e-06	TRUE	1.16742e-07	Males and Females
	prot-a-1807	Tumor necrosis factor receptor superfamily member 3	0.0152286	1.17683e-05	TRUE	7.58417e-12	Males and Females
	prot-a-1808	Lactotransferrin	0.0934361	3.59411e-06	TRUE	5.23527e-71	Males and Females
	prot-a-181	Activating signal cointegrator 1 complex subunit 1	0.0361467	4.88102e-06	TRUE	3.44847e-27	Males and Females
	prot-a-1813	T-lymphocyte surface antigen Ly-9	0.0195999	3.90774e-06	TRUE	3.08545e-15	Males and Females
	prot-a-1820	LysM and putative peptidoglycan-binding domain-containing protein 4	0.00898074	4.21302e-06	TRUE	1.29817e-07	Males and Females
	prot-a-1822	Lysozyme-like protein 2	0.0200585	1.09284e-06	TRUE	9.39131e-16	Males and Females
	prot-a-1823	Cation-dependent mannose-6-phosphate receptor	0.0379632	1.61565e-05	TRUE	5.02778e-28	Males and Females
	prot-a-1824	O-acetyl-ADP-ribose deacetylase MACROD1	0.0120599	4.62168e-06	TRUE	8.4098e-10	Males and Females
	prot-a-1825	Mitotic spindle assembly checkpoint protein MAD1	0.0161056	4.62168e-06	TRUE	1.07191e-12	Males and Females
	prot-a-1826	Mucosal addressin cell adhesion molecule 1	0.00919537	2.40794e-07	TRUE	5.56471e-08	Males and Females
	prot-a-1827	Melanoma-associated antigen 10	0.0442742	1.30468e-05	TRUE	9.28578e-33	Males and Females
	prot-a-1828	Melanoma-associated antigen 3	0.0569248	2.75838e-06	TRUE	8.21551e-43	Males and Females
	prot-a-1833	Mannosyl-oligosaccharide 1,2-alpha-mannosidase IB	0.0239123	2.24229e-06	TRUE	1.88641e-18	Males and Females
	prot-a-1834	Endoplasmic reticulum mannosyl-oligosaccharide 1,2-alpha-mannosidase	0.0737047	1.52282e-05	TRUE	9.10977e-55	Males and Females
	prot-a-1835	Epididymis-specific alpha-mannosidase	0.0811118	6.1215e-05	TRUE	6.72613e-59	Males and Females
	prot-a-1836	Beta-mannosidase	0.155154	4.27565e-06	TRUE	2.56548e-122	Males and Females
	prot-a-1837	Glycoprotein endo-alpha-1,2-mannosidase	0.262916	3.81687e-06	TRUE	2.65379e-225	Males and Females
	prot-a-1838	MANSC domain-containing protein 1	0.0109289	1.39135e-08	TRUE	2.69204e-09	Males and Females
	prot-a-1841	Dual specificity mitogen-activated protein kinase kinase 3	0.012518	4.86234e-06	TRUE	4.03643e-10	Males and Females
	prot-a-1842	Dual specificity mitogen-activated protein kinase kinase 4	0.28573	1.06601e-05	TRUE	1.40807e-248	Males and Females
	prot-a-1846	Mitogen-activated protein kinase 13	0.0271941	1.5135e-08	TRUE	3.7213e-21	Males and Females
	prot-a-185	Set1/Ash2 histone methyltransferase complex subunit ASH2	0.0109693	4.37884e-05	TRUE	2.25136e-08	Males and Females
	prot-a-1852	MAP kinase-activated protein kinase 3	0.145199	2.45558e-06	TRUE	5.61528e-114	Males and Females
	prot-a-1854	MAP kinase-activated protein kinase 5	0.486255	1.24022e-06	TRUE	0	Males and Females
	prot-a-1857	Matrilin-2	0.0118309	6.83003e-07	TRUE	7.65461e-10	Males and Females
	prot-a-1858	Matrilin-3	0.00962492	6.0753e-07	TRUE	2.97767e-08	Males and Females
	prot-a-1859	Matrilin-4	0.0201663	1.87408e-07	TRUE	5.90003e-16	Males and Females
	prot-a-1862	Methyl-CpG-binding domain protein 4	0.00903439	1.68713e-06	TRUE	9.39379e-08	Males and Females
	prot-a-1865	Mast cell-expressed membrane protein 1	0.0174415	1.27287e-05	TRUE	2.16405e-13	Males and Females
	prot-a-1868	Induced myeloid leukemia cell differentiation protein Mcl-1	0.00938325	1.73857e-05	TRUE	1.29703e-07	Males and Females
	prot-a-187	Agouti-signaling protein	0.173152	1.20695e-05	TRUE	2.20265e-137	Males and Females
	prot-a-1873	E3 ubiquitin-protein ligase Mdm2	0.00903439	1.09159e-07	TRUE	6.92704e-08	Males and Females
	prot-a-1874	Mediator of RNA polymerase II transcription subunit 1	0.00906121	1.47718e-06	TRUE	8.75207e-08	Males and Females
	prot-a-1876	Mediator of RNA polymerase II transcription subunit 4	0.081965	8.50166e-08	TRUE	1.26324e-62	Males and Females
	prot-a-1879	Protein MENT	0.0599962	2.92246e-05	TRUE	7.7323e-44	Males and Females
	prot-a-188	Argininosuccinate lyase	0.0090478	1.78514e-06	TRUE	9.29439e-08	Males and Females
	prot-a-1882	Hepatocyte growth factor receptor	0.0655443	1.77886e-05	TRUE	1.97611e-48	Males and Females
	prot-a-1883	tRNA (guanine-N(7)-)-methyltransferase	0.0257154	1.09284e-06	TRUE	7.32454e-20	Males and Females
	prot-a-1885	Microfibrillar-associated protein 2	0.0335746	1.35633e-05	TRUE	6.28463e-25	Males and Females
	prot-a-1886	Microfibril-associated glycoprotein 4	0.0117097	7.49941e-07	TRUE	9.49976e-10	Males and Females
	prot-a-1888	Lactadherin	0.02402	4.92808e-07	TRUE	1.05367e-18	Males and Females
	prot-a-1891	MAX gene-associated protein	0.0926708	4.32557e-06	TRUE	2.5564e-70	Males and Females
	prot-a-1896	Melanoma-derived growth regulatory protein	0.282613	7.23832e-06	TRUE	1.1391e-245	Males and Females
	prot-a-1897	MICAL-like protein 2	0.0618601	4.62168e-06	TRUE	2.22633e-46	Males and Females
	prot-a-1898	MHC class I polypeptide-related sequence B	0.120325	1.91015e-05	TRUE	1.43368e-91	Males and Females
	prot-a-19	Lysosomal acid phosphatase	0.00911487	7.93174e-07	TRUE	7.22624e-08	Males and Females
	prot-a-1901	Allergin-1	0.0356908	2.28549e-06	TRUE	4.843e-27	Males and Females
	prot-a-1902	MICOS complex subunit MIC10	0.253853	5.11021e-06	TRUE	1.16538e-215	Males and Females
	prot-a-1905	Histone-lysine N-methyltransferase 2D	0.241955	1.50368e-05	TRUE	2.4688e-202	Males and Females
	prot-a-1906	Promotilin	0.146896	3.01053e-05	TRUE	3.07326e-113	Males and Females
	prot-a-191	Aspartyl/asparaginyl beta-hydroxylase	0.0212179	7.29975e-07	TRUE	1.23868e-16	Males and Females
	prot-a-1911	Stromelysin-2	0.0533034	1.94866e-05	TRUE	3.48746e-39	Males and Females
	prot-a-1912	Macrophage metalloelastase	0.150154	3.84473e-06	TRUE	4.94894e-118	Males and Females
	prot-a-1915	Matrix metalloproteinase-16	0.0100951	8.53198e-07	TRUE	1.42543e-08	Males and Females
	prot-a-1917	Matrix metalloproteinase-17	0.00922221	7.01672e-08	TRUE	4.95043e-08	Males and Females
	prot-a-1919	Matrilysin	0.00919537	6.68875e-08	TRUE	5.16814e-08	Males and Females
	prot-a-192	Asporin	0.102244	1.72112e-05	TRUE	5.11805e-77	Males and Females
	prot-a-1920	Neutrophil collagenase	0.318029	9.60173e-05	TRUE	4.99964e-279	Males and Females
	prot-a-1921	Matrix metalloproteinase-9	0.0336964	4.97724e-06	TRUE	2.16483e-25	Males and Females
	prot-a-1930	Myeloperoxidase	0.0722931	4.00093e-05	TRUE	9.17089e-53	Males and Females
	prot-a-1931	MAGUK p55 subfamily member 6	0.0689653	1.30575e-05	TRUE	2.98305e-51	Males and Females
	prot-a-1932	MAGUK p55 subfamily member 7	0.012262	1.11766e-05	TRUE	9.2462e-10	Males and Females
	prot-a-1933	3-mercaptopyruvate sulfurtransferase	0.0090478	9.00596e-06	TRUE	1.55862e-07	Males and Females
	prot-a-1934	Myelin protein P0	0.0311592	1.25905e-06	TRUE	8.09151e-24	Males and Females
	prot-a-1937	Macrophage mannose receptor 1	0.131735	1.76411e-06	TRUE	1.22042e-102	Males and Females
	prot-a-1938	C-type mannose receptor 2	0.0357923	4.52441e-05	TRUE	9.7668e-26	Males and Females
	prot-a-1940	39S ribosomal protein L14, mitochondrial	0.00902097	1.09284e-06	TRUE	8.87237e-08	Males and Females
	prot-a-1945	Ribosome-recycling factor, mitochondrial	0.00907463	3.27747e-07	TRUE	6.99017e-08	Males and Females
	prot-a-1947	Mesothelin	0.0196134	1.09284e-06	TRUE	1.97252e-15	Males and Females
	prot-a-195	ATPase family AAA domain-containing protein 1	0.0105926	5.72133e-05	TRUE	5.52128e-08	Males and Females
	prot-a-1950	Prostate-associated microseminoprotein	0.0237022	1.367e-05	TRUE	8.01165e-18	Males and Females
	prot-a-1952	Macrophage scavenger receptor types I and II	0.00981296	4.62168e-06	TRUE	3.39727e-08	Males and Females
	prot-a-1955	Macrophage-stimulating protein receptor	0.011804	1.1954e-05	TRUE	2.02908e-09	Males and Females
	prot-a-1957	Growth/differentiation factor 8	0.0127606	1.23878e-05	TRUE	4.37516e-10	Males and Females
	prot-a-1958	Metallothionein-1F	0.092149	1.21197e-06	TRUE	2.47206e-70	Males and Females
	prot-a-196	ATPase family AAA domain-containing protein 2	0.00915512	1.09548e-06	TRUE	7.09861e-08	Males and Females
	prot-a-1960	Protein p13 MTCP-1	0.00939668	1.09166e-05	TRUE	9.69388e-08	Males and Females
	prot-a-1962	5-formyltetrahydrofolate cyclo-ligase	0.0196404	2.07552e-05	TRUE	9.23528e-15	Males and Females
	prot-a-1964	Poly(A) RNA polymerase, mitochondrial	0.0299194	1.09284e-06	TRUE	6.25898e-23	Males and Females
	prot-a-1965	Peptide chain release factor 1-like, mitochondrial	0.0242705	7.05972e-05	TRUE	3.19932e-17	Males and Females
	prot-a-1967	Mucin-1	0.103106	1.09284e-06	TRUE	3.80864e-79	Males and Females
	prot-a-197	Cyclic AMP-dependent transcription factor ATF-6 alpha	0.0565255	0.000108972	TRUE	1.36612e-39	Males and Females
	prot-a-1970	Mitochondrial ubiquitin ligase activator of NFKB 1	0.0334021	8.94986e-07	TRUE	1.65099e-25	Males and Females
	prot-a-1971	Muscle, skeletal receptor tyrosine-protein kinase	0.00927588	2.69791e-05	TRUE	2.11132e-07	Males and Females
	prot-a-1974	Matrix-remodeling-associated protein 7	0.0257019	9.34434e-06	TRUE	2.13475e-19	Males and Females
	prot-a-1975	Matrix-remodeling-associated protein 8	0.00926246	4.13612e-07	TRUE	5.22122e-08	Males and Females
	prot-a-1979	Myc target protein 1	0.0799065	8.9483e-07	TRUE	9.63411e-61	Males and Females
	prot-a-1982	Myelin regulatory factor	0.0224109	1.30468e-05	TRUE	6.42338e-17	Males and Females
	prot-a-1983	Histone H2A deubiquitinase MYSM1	0.00934299	7.53253e-08	TRUE	4.05469e-08	Males and Females
	prot-a-1987	Myeloid zinc finger 1	0.0105926	4.73279e-06	TRUE	9.49378e-09	Males and Females
	prot-a-1988	Mitotic-spindle organizing protein 1	0.00908804	1.54424e-05	TRUE	1.94118e-07	Males and Females
	prot-a-1990	N-acylethanolamine-hydrolyzing acid amidase	0.129066	5.59375e-06	TRUE	7.51866e-100	Males and Females
	prot-a-1991	N-acetylated-alpha-linked acidic dipeptidase 2	0.0446345	3.31407e-05	TRUE	2.17167e-32	Males and Females
	prot-a-1995	N-acetyl-D-glucosamine kinase	0.0599482	1.75497e-06	TRUE	3.22758e-45	Males and Females
	prot-a-1996	N-acetylglucosamine-1-phosphodiester alpha-N-acetylglucosaminidase	0.0511803	8.21887e-08	TRUE	6.21011e-39	Males and Females
	prot-a-1999	Nucleosome assembly protein 1-like 2	0.041801	5.40656e-06	TRUE	2.59047e-31	Males and Females
	prot-a-20	Tartrate-resistant acid phosphatase type 5	0.0796655	6.40261e-06	TRUE	6.51677e-60	Males and Females
	prot-a-200	Sodium/potassium-transporting ATPase subunit beta-2	0.0379023	7.46302e-08	TRUE	5.18665e-29	Males and Females
	prot-a-2000	Beta-soluble NSF attachment protein	0.0471256	6.16551e-05	TRUE	1.40958e-33	Males and Females
	prot-a-2001	Arylamine N-acetyltransferase 1	0.0676136	2.02132e-05	TRUE	6.75234e-50	Males and Females
	prot-a-2006	Neural cell adhesion molecule 1, 120 kDa isoform	0.0380392	1.3246e-06	TRUE	7.19477e-29	Males and Females
	prot-a-2008	Neural cell adhesion molecule 2	0.0748785	9.89746e-06	TRUE	5.80407e-56	Males and Females
	prot-a-201	Sarcoplasmic/endoplasmic reticulum calcium ATPase 3	0.0166454	1.48151e-05	TRUE	8.92178e-13	Males and Females
	prot-a-2012	Nuclear receptor coactivator 2	0.0092893	5.45916e-06	TRUE	8.53355e-08	Males and Females
	prot-a-2016	Natural cytotoxicity triggering receptor 3	0.054429	4.08943e-05	TRUE	2.25492e-39	Males and Females
	prot-a-2017	Natural cytotoxicity triggering receptor 3 ligand 1	0.00926246	1.66342e-05	TRUE	1.53262e-07	Males and Females
	prot-a-2018	Kinetochore protein NDC80 homolog	0.0373474	1.22169e-05	TRUE	1.01679e-27	Males and Females
	prot-a-2019	Protein NDNF	0.0112385	1.83736e-06	TRUE	2.46904e-09	Males and Females
	prot-a-202	Potassium-transporting ATPase subunit beta	0.012855	4.38825e-06	TRUE	2.22614e-10	Males and Females
	prot-a-2023	NADH dehydrogenase [ubiquinone] 1 beta subcomplex subunit 4	0.23221	1.28611e-05	TRUE	7.66141e-193	Males and Females
	prot-a-2025	NADH dehydrogenase [ubiquinone] iron-sulfur protein 4, mitochondrial	0.241955	1.23478e-05	TRUE	1.31796e-202	Males and Females
	prot-a-2028	Neuronal growth regulator 1	0.00911487	6.71056e-06	TRUE	1.23014e-07	Males and Females
	prot-a-2030	Protein kinase C-binding protein NELL1	0.124174	2.28258e-06	TRUE	3.30343e-96	Males and Females
	prot-a-2031	Protein kinase C-binding protein NELL2	0.00957121	1.83672e-07	TRUE	2.90696e-08	Males and Females
	prot-a-2033	Neogenin	0.0142978	8.05636e-06	TRUE	2.75542e-11	Males and Females
	prot-a-2034	Neuroepithelial cell-transforming gene 1 protein	0.0094638	4.24101e-06	TRUE	5.86633e-08	Males and Females
	prot-a-2037	E3 ubiquitin-protein ligase NEURL1	0.0161596	6.96062e-07	TRUE	5.68312e-13	Males and Females
	prot-a-2038	Neuralized-like protein 4	0.010364	3.42503e-07	TRUE	8.12976e-09	Males and Females
	prot-a-2039	Neurofascin	0.205583	2.81886e-05	TRUE	5.90008e-166	Males and Females
	prot-a-2042	beta-nerve growth factor	0.00934299	3.02454e-07	TRUE	4.42944e-08	Males and Females
	prot-a-2044	Tumor necrosis factor receptor superfamily member 16	0.0441369	1.79283e-06	TRUE	2.47568e-33	Males and Females
	prot-a-2047	NHL repeat-containing protein 3	0.0518518	1.7319e-06	TRUE	4.18084e-39	Males and Females
	prot-a-2049	Nidogen-1	0.0221179	6.36751e-05	TRUE	8.12945e-16	Males and Females
	prot-a-205	Aurora kinase B	0.0266683	1.61296e-05	TRUE	7.1253e-20	Males and Females
	prot-a-2052	Nischarin	0.0094101	2.59241e-06	TRUE	5.55721e-08	Males and Females
	prot-a-2059	Nucleoside diphosphate kinase A	0.0389548	1.23661e-06	TRUE	1.47827e-29	Males and Females
	prot-a-2060	Nucleoside diphosphate kinase B	0.012828	7.14468e-06	TRUE	2.878e-10	Males and Females
	prot-a-2061	Normal mucosa of esophagus-specific gene 1 protein	0.00906121	3.72512e-07	TRUE	7.2348e-08	Males and Females
	prot-a-2062	NmrA-like family domain-containing protein 1	0.0365419	2.95987e-06	TRUE	1.30574e-27	Males and Females
	prot-a-2064	Noggin	0.0342045	3.54675e-06	TRUE	7.47219e-26	Males and Females
	prot-a-2067	Neurogenic locus notch homolog protein 1	0.0158088	1.1184e-08	TRUE	7.54399e-13	Males and Females
	prot-a-2069	Protein NOV homolog	0.0144597	1.60223e-06	TRUE	1.14312e-11	Males and Females
	prot-a-2070	RNA-binding protein Nova-1	0.00954435	2.74672e-06	TRUE	4.51745e-08	Males and Females
	prot-a-2071	Epididymal secretory protein E1	0.264881	6.32202e-06	TRUE	6.46057e-227	Males and Females
	prot-a-2073	Pro-FMRFamide-related neuropeptide FF	0.102569	1.43977e-06	TRUE	1.22055e-78	Males and Females
	prot-a-2074	Nuclear pore complex-interacting protein family member B3	0.0622122	1.28611e-05	TRUE	3.88311e-46	Males and Females
	prot-a-2076	Atrial natriuretic factor	0.00912829	5.26156e-06	TRUE	1.09731e-07	Males and Females
	prot-a-2078	N-terminal pro-BNP	0.0493623	4.0989e-05	TRUE	1.19888e-35	Males and Females
	prot-a-208	Zinc-alpha-2-glycoprotein	0.034642	3.33953e-05	TRUE	3.69712e-25	Males and Females
	prot-a-2080	Neuronal pentraxin-1	0.044932	1.23543e-05	TRUE	2.84855e-33	Males and Females
	prot-a-2081	Neuronal pentraxin-2	0.0311862	1.24999e-05	TRUE	3.08327e-23	Males and Females
	prot-a-2082	Neuropeptide W	0.0897987	2.98504e-05	TRUE	1.35881e-66	Males and Females
	prot-a-2084	Ribosyldihydronicotinamide dehydrogenase [quinone]	0.184153	2.58524e-05	TRUE	2.69947e-146	Males and Females
	prot-a-2086	Nuclear receptor subfamily 1 group D member 2	0.014608	3.23159e-06	TRUE	1.10222e-11	Males and Females
	prot-a-2087	Oxysterols receptor LXR-beta	0.0701289	1.38215e-05	TRUE	4.22444e-52	Males and Females
	prot-a-209	Beta-1,3-galactosyltransferase 6	0.0126393	1.74149e-06	TRUE	2.3895e-10	Males and Females
	prot-a-2092	Nutritionally-regulated adipose and cardiac enriched protein homolog	0.0177383	2.9997e-05	TRUE	2.997e-13	Males and Females
	prot-a-2093	Nuclear receptor-binding protein	0.0336027	2.79277e-06	TRUE	1.8145e-25	Males and Females
	prot-a-2099	Neuropilin-1	0.052684	6.77859e-06	TRUE	2.60451e-39	Males and Females
	prot-a-21	2-phosphoxylose phosphatase 1	0.0789769	4.69888e-06	TRUE	1.59704e-59	Males and Females
	prot-a-210	Beta-1,3-glucosyltransferase	0.0115346	7.89982e-06	TRUE	2.5135e-09	Males and Females
	prot-a-2100	Neuropilin-2	0.0179542	4.84471e-05	TRUE	3.95713e-13	Males and Females
	prot-a-2101	Neurensin-1	0.0396154	5.59423e-06	TRUE	1.08287e-29	Males and Females
	prot-a-2103	Neurexin-1	0.0448658	3.01262e-06	TRUE	9.35151e-34	Males and Females
	prot-a-2104	Neurexin-2-beta	0.0108213	5.10866e-06	TRUE	6.70589e-09	Males and Females
	prot-a-2105	Neurexin-3-beta	0.0114	5.75364e-07	TRUE	1.53194e-09	Males and Females
	prot-a-2108	Sterol-4-alpha-carboxylate 3-dehydrogenase, decarboxylating	0.0410703	3.41129e-06	TRUE	6.53126e-31	Males and Females
	prot-a-2109	Vesicle-fusing ATPase	0.0233737	3.38944e-08	TRUE	2.40216e-18	Males and Females
	prot-a-211	Galactosylgalactosylxylosylprotein 3-beta-glucuronosyltransferase 3	0.0916902	1.26141e-05	TRUE	6.69136e-69	Males and Females
	prot-a-2110	Neuron-specific protein family member 1	0.010122	4.36287e-06	TRUE	2.0019e-08	Males and Females
	prot-a-2111	Neuron-specific protein family member 2	0.0145541	1.11766e-05	TRUE	2.2032e-11	Males and Females
	prot-a-2112	5'(3')-deoxyribonucleotidase, cytosolic type	0.0326795	3.19583e-06	TRUE	9.20921e-25	Males and Females
	prot-a-2114	Neurotrophin-3	0.00919537	2.32048e-06	TRUE	7.71642e-08	Males and Females
	prot-a-2118	Netrin-1	0.116588	1.61128e-05	TRUE	1.10403e-88	Males and Females
	prot-a-212	Beta-1,4-glucuronyltransferase 1	0.0375823	2.66768e-06	TRUE	2.12296e-28	Males and Females
	prot-a-2120	Netrin-G1	0.104727	1.08139e-05	TRUE	2.08469e-79	Males and Females
	prot-a-2121	High affinity nerve growth factor receptor	0.0113058	2.67336e-06	TRUE	2.43408e-09	Males and Females
	prot-a-2129	ADP-ribose pyrophosphatase, mitochondrial	0.0363151	5.32352e-06	TRUE	2.75825e-27	Males and Females
	prot-a-213	N-acetyllactosaminide beta-1,3-N-acetylglucosaminyltransferase 2	0.124992	7.74465e-05	TRUE	3.65127e-93	Males and Females
	prot-a-2132	Neurexophilin-1	0.12701	1.23822e-05	TRUE	1.56114e-97	Males and Females
	prot-a-2135	Out at first protein homolog	0.140757	1.48162e-05	TRUE	6.48017e-109	Males and Females
	prot-a-2138	Odorant-binding protein 2a	0.0097458	1.11766e-05	TRUE	5.55958e-08	Males and Females
	prot-a-2139	Odorant-binding protein 2b	0.317078	1.40163e-05	TRUE	2.74938e-283	Males and Females
	prot-a-214	UDP-GlcNAc:betaGal beta-1,3-N-acetylglucosaminyltransferase 6	0.0111712	1.17683e-05	TRUE	5.62795e-09	Males and Females
	prot-a-2140	OCIA domain-containing protein 1	0.0190352	1.9157e-05	TRUE	2.28353e-14	Males and Females
	prot-a-2141	Inositol polyphosphate 5-phosphatase OCRL-1	0.0773048	1.09284e-06	TRUE	1.13389e-58	Males and Females
	prot-a-2142	Ornithine decarboxylase	0.00919537	2.19498e-06	TRUE	7.61556e-08	Males and Females
	prot-a-2143	Obg-like ATPase 1	0.0116154	1.17593e-05	TRUE	2.73054e-09	Males and Females
	prot-a-2148	Opalin	0.0282276	7.65331e-06	TRUE	2.76226e-21	Males and Females
	prot-a-215	UDP-GlcNAc:betaGal beta-1,3-N-acetylglucosaminyltransferase 8	0.150708	7.14325e-05	TRUE	7.86915e-115	Males and Females
	prot-a-2151	Origin recognition complex subunit 6	0.00922221	3.72026e-06	TRUE	8.38554e-08	Males and Females
	prot-a-2153	Osteoclast-associated immunoglobulin-like receptor	0.0109155	1.53387e-06	TRUE	4.05213e-09	Males and Females
	prot-a-2155	Oncostatin-M	0.014109	1.17683e-05	TRUE	4.70921e-11	Males and Females
	prot-a-2159	Oxytocin-neurophysin 1	0.0115212	1.09284e-06	TRUE	1.38528e-09	Males and Females
	prot-a-216	Beta-1,4-galactosyltransferase 1	0.0638733	1.3468e-05	TRUE	2.30802e-47	Males and Females
	prot-a-2166	Platelet-activating factor acetylhydrolase IB subunit beta	0.0186324	1.64366e-05	TRUE	3.82026e-14	Males and Females
	prot-a-2167	Multifunctional protein ADE2	0.00910146	3.96793e-06	TRUE	1.04392e-07	Males and Females
	prot-a-2168	Polyadenylate-binding protein-interacting protein 1	0.010122	1.53534e-05	TRUE	3.62976e-08	Males and Females
	prot-a-2169	Serine/threonine-protein kinase PAK 3	0.0134886	1.27287e-05	TRUE	1.36217e-10	Males and Females
	prot-a-217	Beta-1,4-galactosyltransferase 2	0.049427	5.82525e-07	TRUE	1.83912e-37	Males and Females
	prot-a-2172	Peptidyl-glycine alpha-amidating monooxygenase	0.0166049	4.50139e-06	TRUE	4.64886e-13	Males and Females
	prot-a-2177	Pappalysin-1	0.0216706	2.29605e-05	TRUE	3.77746e-16	Males and Females
	prot-a-2184	Mono [ADP-ribose] polymerase PARP16	0.24041	2.31074e-06	TRUE	1.51045e-202	Males and Females
	prot-a-2187	Prostate and testis expressed protein 4	0.0976709	6.44375e-06	TRUE	4.27966e-74	Males and Females
	prot-a-2189	PAX-interacting protein 1	0.0404035	9.00569e-05	TRUE	2.77246e-28	Males and Females
	prot-a-2194	Protocadherin-10	0.297069	2.2837e-05	TRUE	9.2774e-260	Males and Females
	prot-a-2199	Protocadherin alpha-4	0.0144327	2.61714e-06	TRUE	1.37252e-11	Males and Females
	prot-a-220	Beta-1,4-galactosyltransferase 6	0.122077	7.42022e-06	TRUE	7.59905e-94	Males and Females
	prot-a-2200	Protocadherin alpha-7	0.0150802	4.40965e-06	TRUE	5.69894e-12	Males and Females
	prot-a-2202	Protocadherin beta-10	0.0498755	2.79277e-06	TRUE	1.64701e-37	Males and Females
	prot-a-2204	Protocadherin beta-2	0.0205978	1.12676e-07	TRUE	2.73553e-16	Males and Females
	prot-a-2205	Protocadherin beta-4	0.0664601	1.38215e-05	TRUE	2.62752e-49	Males and Females
	prot-a-2206	Protocadherin gamma-A8	0.0110097	1.53534e-05	TRUE	8.62599e-09	Males and Females
	prot-a-2207	Protocadherin gamma-C5	0.0258499	1.09284e-06	TRUE	5.84575e-20	Males and Females
	prot-a-2209	Procollagen C-endopeptidase enhancer 1	0.0206922	9.13815e-06	TRUE	8.21592e-16	Males and Females
	prot-a-221	Beta-1,4-galactosyltransferase 7	0.0102295	1.11766e-05	TRUE	2.52994e-08	Males and Females
	prot-a-2210	Procollagen C-endopeptidase enhancer 2	0.0853944	4.28666e-06	TRUE	1.40595e-64	Males and Females
	prot-a-2212	Proprotein convertase subtilisin/kexin type 7	0.0294499	1.34702e-06	TRUE	1.4721e-22	Males and Females
	prot-a-2214	Programmed cell death protein 1	0.0268044	4.47348e-06	TRUE	2.08454e-20	Males and Females
	prot-a-2215	Programmed cell death 1 ligand 2	0.108951	6.22736e-05	TRUE	1.21932e-80	Males and Females
	prot-a-2216	Programmed cell death protein 5	0.0512593	2.31808e-06	TRUE	1.35747e-38	Males and Females
	prot-a-2218	Calcium/calmodulin-dependent 3',5'-cyclic nucleotide phosphodiesterase 1A	0.00899415	2.25512e-05	TRUE	2.89585e-07	Males and Females
	prot-a-222	Transcription regulator protein BACH1	0.0373162	1.65756e-05	TRUE	1.53436e-27	Males and Females
	prot-a-2221	cAMP-specific 3',5'-cyclic phosphodiesterase 4D	0.0721357	3.38849e-06	TRUE	2.35702e-54	Males and Females
	prot-a-2222	Retinal rod rhodopsin-sensitive cGMP 3',5'-cyclic phosphodiesterase subunit delta	0.0225331	1.6816e-05	TRUE	6.64953e-17	Males and Females
	prot-a-2223	High affinity cAMP-specific 3',5'-cyclic phosphodiesterase 7A	0.0119387	4.24941e-09	TRUE	4.86084e-10	Males and Females
	prot-a-2225	Platelet-derived growth factor subunit A	0.0188581	1.11766e-05	TRUE	1.93291e-14	Males and Females
	prot-a-2226	Platelet-derived growth factor subunit B	0.0315366	1.49428e-05	TRUE	2.07849e-23	Males and Females
	prot-a-2228	Platelet-derived growth factor D	0.0647155	1.42172e-05	TRUE	5.77859e-48	Males and Females
	prot-a-2229	Platelet-derived growth factor receptor alpha	0.162047	1.09407e-05	TRUE	1.25134e-127	Males and Females
	prot-a-2231	Platelet-derived growth factor receptor-like protein	0.263869	3.13336e-06	TRUE	1.91245e-226	Males and Females
	prot-a-2233	Protein disulfide-isomerase A5	0.139906	4.21114e-07	TRUE	6.01793e-110	Males and Females
	prot-a-2235	[Pyruvate dehydrogenase (acetyl-transferring)] kinase isozyme 1, mitochondrial	0.109837	1.09284e-06	TRUE	1.29489e-84	Males and Females
	prot-a-2242	PDZK1-interacting protein 1	0.033469	5.46725e-05	TRUE	6.5432e-24	Males and Females
	prot-a-2243	Platelet endothelial aggregation receptor 1	0.059713	4.76937e-06	TRUE	9.69882e-45	Males and Females
	prot-a-2245	Platelet endothelial cell adhesion molecule	0.0149318	1.25185e-05	TRUE	1.28401e-11	Males and Females
	prot-a-2246	E3 ubiquitin-protein ligase pellino homolog 2	0.0136909	5.7621e-07	TRUE	3.37001e-11	Males and Females
	prot-a-2247	Proenkephalin-A	0.137996	2.33573e-05	TRUE	4.8241e-106	Males and Females
	prot-a-2248	Pescadillo homolog	0.00969207	3.33491e-06	TRUE	3.73576e-08	Males and Females
	prot-a-2250	Peroxisomal targeting signal 1 receptor	0.00961149	3.90234e-06	TRUE	4.4768e-08	Males and Females
	prot-a-2251	Platelet factor 4 variant	0.109155	7.27126e-06	TRUE	2.88229e-83	Males and Females
	prot-a-2255	Phosphoglycerate kinase 1	0.0402836	7.29102e-06	TRUE	4.34388e-30	Males and Females
	prot-a-2257	Peptidoglycan recognition protein 1	0.0304396	0.000105719	TRUE	4.40773e-21	Males and Females
	prot-a-2258	Phosphoglucomutase-1	0.0271807	7.25553e-07	TRUE	5.64421e-21	Males and Females
	prot-a-2259	Membrane-associated progesterone receptor component 1	0.00942352	1.09308e-05	TRUE	9.28553e-08	Males and Females
	prot-a-2264	Peptidase inhibitor 15	0.0134886	1.27287e-05	TRUE	1.36217e-10	Males and Females
	prot-a-2265	Elafin	0.0458193	6.59193e-06	TRUE	3.26905e-34	Males and Females
	prot-a-2267	PILR alpha-associated neural protein	0.00911487	4.89035e-06	TRUE	1.09339e-07	Males and Females
	prot-a-2269	Phosphatidylinositol 4-phosphate 3-kinase C2 domain-containing subunit alpha	0.0376829	1.69354e-05	TRUE	8.53717e-28	Males and Females
	prot-a-2271	Phosphatidylinositol 4,5-bisphosphate 3-kinase catalytic subunit gamma isoform	0.0122889	1.17683e-05	TRUE	9.12908e-10	Males and Females
	prot-a-2272	Paired immunoglobulin-like type 2 receptor alpha	0.0132459	1.71761e-05	TRUE	2.50068e-10	Males and Females
	prot-a-2274	Serine/threonine-protein kinase pim-1	0.00942352	1.11134e-06	TRUE	4.55111e-08	Males and Females
	prot-a-2277	Pirin	0.209517	2.45558e-06	TRUE	3.03864e-172	Males and Females
	prot-a-2279	Phosphatidylinositol transfer protein beta isoform	0.0126663	1.27287e-05	TRUE	5.19049e-10	Males and Females
	prot-a-228	B melanoma antigen 3	0.00926246	9.39756e-06	TRUE	1.11996e-07	Males and Females
	prot-a-2282	Pyruvate kinase PKLR	0.0161326	4.38825e-06	TRUE	1.00225e-12	Males and Females
	prot-a-2284	Group XIIB secretory phospholipase A2-like protein	0.0719921	2.56819e-06	TRUE	2.46355e-54	Males and Females
	prot-a-2286	Phospholipase A2, membrane associated	0.25291	5.51063e-05	TRUE	1.00243e-210	Males and Females
	prot-a-2291	Secretory phospholipase A2 receptor	0.241955	6.83645e-07	TRUE	1.26107e-204	Males and Females
	prot-a-2292	Urokinase-type plasminogen activator	0.0156739	9.45352e-07	TRUE	1.3509e-12	Males and Females
	prot-a-2293	Urokinase plasminogen activator surface receptor	0.011804	1.09187e-05	TRUE	1.92333e-09	Males and Females
	prot-a-2294	Phospholipase B-like 1	0.0094101	1.04746e-06	TRUE	4.6084e-08	Males and Females
	prot-a-23	Serine/threonine-protein kinase receptor R3	0.00927588	1.17431e-05	TRUE	1.22595e-07	Males and Females
	prot-a-230	Basic leucine zipper transcriptional factor ATF-like 3	0.0362283	7.56823e-06	TRUE	4.20002e-27	Males and Females
	prot-a-2300	Pleckstrin homology domain-containing family A member 7	0.0143787	1.29015e-05	TRUE	3.22807e-11	Males and Females
	prot-a-2301	Angiostatin	0.00959807	1.30937e-05	TRUE	7.71229e-08	Males and Females
	prot-a-2302	Plasmin	0.0214036	1.70262e-05	TRUE	4.27599e-16	Males and Females
	prot-a-2307	Plexin-A1	0.0264415	5.88683e-07	TRUE	1.86899e-20	Males and Females
	prot-a-231	Basal Cell Adhesion Molecule	0.0301607	4.36349e-07	TRUE	3.34956e-23	Males and Females
	prot-a-2311	Protein TMEPAI	0.0734194	5.69613e-06	TRUE	3.91901e-55	Males and Females
	prot-a-2318	GDP-fucose protein O-fucosyltransferase 1	0.0748504	1.56692e-08	TRUE	3.98886e-57	Males and Females
	prot-a-2319	GDP-fucose protein O-fucosyltransferase 2	0.208729	8.49938e-06	TRUE	1.45035e-170	Males and Females
	prot-a-232	Brevican core protein	0.0158223	2.42715e-06	TRUE	1.34251e-12	Males and Females
	prot-a-2320	Protein O-glucosyltransferase 1	0.0199101	1.0808e-06	TRUE	1.19952e-15	Males and Females
	prot-a-2324	DNA-directed RNA polymerases I and III subunit RPAC1	0.0240121	6.7191e-05	TRUE	4.37737e-17	Males and Females
	prot-a-2325	Beta-endorphin	0.113327	2.09596e-05	TRUE	9.4989e-86	Males and Females
	prot-a-2329	Protein O-linked-mannose beta-1,4-N-acetylglucosaminyltransferase 2	0.0630641	3.22973e-06	TRUE	2.02637e-47	Males and Females
	prot-a-2333	Periostin	0.0254907	4.37755e-05	TRUE	1.85776e-18	Males and Females
	prot-a-2337	Neutrophil-activating peptide 2	0.0407977	2.25324e-05	TRUE	6.92191e-30	Males and Females
	prot-a-2340	Peptidyl-prolyl cis-trans isomerase B	0.0199765	3.18699e-05	TRUE	8.71881e-15	Males and Females
	prot-a-2341	Peptidyl-prolyl cis-trans isomerase E	0.0687715	8.58296e-08	TRUE	2.38981e-52	Males and Females
	prot-a-2343	Peptidyl-prolyl cis-trans isomerase-like 1	0.0718737	2.16956e-07	TRUE	1.11068e-54	Males and Females
	prot-a-2344	Peptidyl-prolyl cis-trans isomerase-like 2	0.0148644	1.09284e-06	TRUE	5.34839e-12	Males and Females
	prot-a-2346	Protein phosphatase 1L	0.00979953	1.16319e-08	TRUE	1.78496e-08	Males and Females
	prot-a-2349	Serine/threonine-protein phosphatase 2A regulatory subunit B'' subunit alpha	0.0349129	1.20616e-06	TRUE	1.40229e-26	Males and Females
	prot-a-235	B-cell lymphoma/leukemia 10	0.0214201	3.31224e-06	TRUE	1.4007e-16	Males and Females
	prot-a-2350	Calcineurin subunit B type 1	0.013138	1.27287e-05	TRUE	2.40958e-10	Males and Females
	prot-a-2351	Palmitoyl-protein thioesterase 1	0.110491	0.000112651	TRUE	1.37628e-80	Males and Females
	prot-a-2352	Pancreatic hormone	0.0365019	2.48517e-05	TRUE	1.04963e-26	Males and Females
	prot-a-2356	Lysosomal Pro-X carboxypeptidase	0.0377757	1.7047e-05	TRUE	7.37131e-28	Males and Females
	prot-a-2357	PR domain zinc finger protein 1	0.24344	4.48264e-05	TRUE	1.02757e-201	Males and Females
	prot-a-2358	PR domain zinc finger protein 4	0.0184847	5.82638e-06	TRUE	2.37061e-14	Males and Females
	prot-a-2359	Peroxiredoxin-1	0.0100414	2.88671e-05	TRUE	6.57594e-08	Males and Females
	prot-a-2361	Prolargin	0.312862	3.19491e-05	TRUE	9.12576e-277	Males and Females
	prot-a-2362	Proteoglycan 3	0.0297092	2.86412e-05	TRUE	9.79171e-22	Males and Females
	prot-a-2371	Protein kinase C iota type	0.019237	1.23843e-05	TRUE	1.1232e-14	Males and Females
	prot-a-2372	Glucosidase 2 subunit beta	0.043182	3.20732e-06	TRUE	1.72378e-32	Males and Females
	prot-a-2374	cGMP-dependent protein kinase 1, beta isozyme	0.0287826	7.92133e-06	TRUE	1.12554e-21	Males and Females
	prot-a-2377	Prolactin receptor	0.0253539	1.20252e-06	TRUE	1.37888e-19	Males and Females
	prot-a-2378	Protein arginine N-methyltransferase 3	0.00931614	3.3313e-06	TRUE	6.9498e-08	Males and Females
	prot-a-2379	Major prion protein	0.00908804	7.28564e-08	TRUE	6.21054e-08	Males and Females
	prot-a-238	Bcl-2-like protein 1	0.0117501	1.17683e-05	TRUE	2.19422e-09	Males and Females
	prot-a-2380	Activated Protein C	0.0199355	1.07697e-05	TRUE	3.21046e-15	Males and Females
	prot-a-2384	Pre-mRNA-processing factor 6	0.00939668	4.26522e-06	TRUE	6.56485e-08	Males and Females
	prot-a-2385	Phosphoribosyl pyrophosphate synthase-associated protein 1	0.0091417	1.51499e-06	TRUE	7.69306e-08	Males and Females
	prot-a-2386	Protein Largen	0.0091417	2.12065e-06	TRUE	8.25846e-08	Males and Females
	prot-a-2388	Transmembrane gamma-carboxyglutamic acid protein 1	0.0143652	3.79026e-06	TRUE	1.74496e-11	Males and Females
	prot-a-2391	Brain-specific serine protease 4	0.0524502	1.10169e-05	TRUE	6.64371e-39	Males and Females
	prot-a-2392	Trypsin-2	0.0348163	1.03913e-05	TRUE	5.99615e-26	Males and Females
	prot-a-2393	Trypsin-3	0.108041	0.000222607	TRUE	1.17035e-76	Males and Females
	prot-a-2396	Myeloblastin	0.150801	8.123e-06	TRUE	4.37953e-118	Males and Females
	prot-a-2397	Proactivator polypeptide-like 1	0.13471	1.46827e-05	TRUE	8.21761e-104	Males and Females
	prot-a-2398	PH and SEC7 domain-containing protein 1	0.132431	5.73546e-05	TRUE	6.31409e-100	Males and Females
	prot-a-2399	PH and SEC7 domain-containing protein 2	0.144586	4.76626e-06	TRUE	4.17528e-113	Males and Females
	prot-a-24	Acylphosphatase-2	0.0132729	9.09523e-07	TRUE	7.2787e-11	Males and Females
	prot-a-2401	Pregnancy-specific beta-1-glycoprotein 2	0.00910146	1.72333e-06	TRUE	8.43986e-08	Males and Females
	prot-a-2402	Pregnancy-specific beta-1-glycoprotein 3	0.201586	7.5311e-08	TRUE	1.34023e-165	Males and Females
	prot-a-2403	Pregnancy-specific beta-1-glycoprotein 4	0.201007	1.39926e-05	TRUE	1.01889e-162	Males and Females
	prot-a-2404	Pregnancy-specific beta-1-glycoprotein 5	0.0463832	9.00507e-07	TRUE	3.99614e-35	Males and Females
	prot-a-2408	Pregnancy-specific beta-1-glycoprotein 9	0.0281478	3.05931e-05	TRUE	1.39728e-20	Males and Females
	prot-a-2410	Proteasome subunit alpha type-1	0.0415621	1.09284e-06	TRUE	1.65829e-31	Males and Females
	prot-a-2416	26S proteasome non-ATPase regulatory subunit 1	0.00906121	3.1864e-07	TRUE	7.13083e-08	Males and Females
	prot-a-242	Brain-derived neurotrophic factor	0.0138122	1.11766e-05	TRUE	7.38981e-11	Males and Females
	prot-a-2420	Proteasome activator complex subunit 1	0.171633	3.42503e-07	TRUE	8.40765e-138	Males and Females
	prot-a-2423	Persephin	0.00923562	3.87441e-06	TRUE	8.30443e-08	Males and Females
	prot-a-2426	Prostaglandin-H2 D-isomerase	0.019492	3.40472e-06	TRUE	3.47538e-15	Males and Females
	prot-a-2427	Prostaglandin F2 receptor negative regulator	0.255794	2.41887e-06	TRUE	3.29428e-218	Males and Females
	prot-a-2428	Prostaglandin reductase 1	0.0785571	3.99647e-07	TRUE	8.15707e-60	Males and Females
	prot-a-2429	Parathyroid hormone/parathyroid hormone-related peptide receptor	0.0105388	8.09444e-06	TRUE	1.2966e-08	Males and Females
	prot-a-2430	Tuberoinfundibular peptide of 39 residues	0.0121003	3.20287e-06	TRUE	6.91584e-10	Males and Females
	prot-a-2432	Parathyroid hormone-related protein	0.0447967	2.62769e-05	TRUE	1.07757e-32	Males and Females
	prot-a-2434	Protein-tyrosine kinase 6	0.0205034	2.56321e-06	TRUE	5.7953e-16	Males and Females
	prot-a-2435	Pleiotrophin	0.0235218	3.75069e-06	TRUE	4.50572e-18	Males and Females
	prot-a-2438	Tyrosine-protein phosphatase non-receptor type 1	0.0167668	1.25185e-05	TRUE	6.4337e-13	Males and Females
	prot-a-2440	Tyrosine-protein phosphatase non-receptor type 4	0.0160112	1.26405e-05	TRUE	2.22414e-12	Males and Females
	prot-a-2443	Receptor-type tyrosine-protein phosphatase delta	0.0094101	1.45852e-05	TRUE	1.11383e-07	Males and Females
	prot-a-2444	Receptor-type tyrosine-protein phosphatase H	0.0522425	2.47061e-06	TRUE	2.57613e-39	Males and Females
	prot-a-2447	Receptor-type tyrosine-protein phosphatase R	0.0118174	4.79389e-06	TRUE	1.27118e-09	Males and Females
	prot-a-2449	Receptor-type tyrosine-protein phosphatase U	0.0189011	1.64875e-05	TRUE	2.47156e-14	Males and Females
	prot-a-245	BET1-like protein	0.00934299	1.40244e-06	TRUE	5.42433e-08	Males and Females
	prot-a-2450	6-pyruvoyl tetrahydrobiopterin synthase	0.00924904	6.50437e-06	TRUE	9.74872e-08	Males and Females
	prot-a-2452	Poly(U)-binding-splicing factor PUF60	0.0634363	1.09284e-06	TRUE	5.65848e-48	Males and Females
	prot-a-2458	Nectin-3	0.0102564	1.27287e-05	TRUE	2.60554e-08	Males and Females
	prot-a-246	Osteocalcin	0.0313003	1.44289e-05	TRUE	2.96281e-23	Males and Females
	prot-a-2464	Dihydropteridine reductase	0.130225	9.35444e-06	TRUE	1.86168e-100	Males and Females
	prot-a-2465	Glutaminyl-peptide cyclotransferase	0.0101086	9.58569e-06	TRUE	2.84326e-08	Males and Females
	prot-a-2466	Glutaminyl-peptide cyclotransferase-like protein	0.0365286	3.78125e-07	TRUE	6.69342e-28	Males and Females
	prot-a-2469	Sulfhydryl oxidase 1	0.103592	9.16532e-06	TRUE	1.28895e-78	Males and Females
	prot-a-247	Biglycan	0.0450571	4.69273e-06	TRUE	9.08504e-34	Males and Females
	prot-a-2470	Sulfhydryl oxidase 2	0.045973	1.51639e-05	TRUE	6.3318e-34	Males and Females
	prot-a-2471	Ras-related protein Rab-14	0.0346189	3.20697e-05	TRUE	3.58589e-25	Males and Females
	prot-a-2473	Ras-related protein Rab-26	0.0326443	2.10939e-05	TRUE	5.02608e-24	Males and Females
	prot-a-2476	Ras-related protein Rab-35	0.0454883	4.38825e-06	TRUE	4.13915e-34	Males and Females
	prot-a-2477	Ras-related protein Rab-39B	0.009907	7.12056e-06	TRUE	3.44185e-08	Males and Females
	prot-a-2478	Ras-related protein Rab-7b	0.0130302	1.67095e-06	TRUE	1.23719e-10	Males and Females
	prot-a-2479	Rab9 effector protein with kelch motifs	0.0388206	9.61886e-06	TRUE	6.65567e-29	Males and Females
	prot-a-2481	Rac GTPase-activating protein 1	0.0771621	1.34995e-05	TRUE	1.62351e-57	Males and Females
	prot-a-2485	DNA repair protein RAD51 homolog 1	0.0134481	1.17683e-05	TRUE	1.38234e-10	Males and Females
	prot-a-2486	DNA repair protein RAD51 homolog 4	0.132819	6.52293e-06	TRUE	6.67428e-103	Males and Females
	prot-a-2487	NKG2D ligand 4	0.0752363	2.69801e-06	TRUE	7.9147e-57	Males and Females
	prot-a-2493	Retinoic acid receptor responder protein 1	0.251687	6.10962e-06	TRUE	2.837e-213	Males and Females
	prot-a-2494	Retinoic acid receptor responder protein 3	0.00912829	1.77298e-06	TRUE	8.11975e-08	Males and Females
	prot-a-2495	Ras GTPase-activating protein 1	0.0431987	1.56761e-06	TRUE	1.16176e-32	Males and Females
	prot-a-25	Disintegrin and metalloproteinase domain-containing protein 11	0.0529351	3.01586e-06	TRUE	8.8032e-40	Males and Females
	prot-a-250	Myc box-dependent-interacting protein 1	0.0111846	6.4224e-09	TRUE	1.73032e-09	Males and Females
	prot-a-2501	Probable RNA-binding protein 19	0.00936983	4.52738e-05	TRUE	2.89695e-07	Males and Females
	prot-a-2509	Calcipressin-1	0.0365287	3.76577e-06	TRUE	1.53147e-27	Males and Females
	prot-a-2510	Reticulocalbin-2	0.0129628	1.27287e-05	TRUE	3.20444e-10	Males and Females
	prot-a-2512	Retinol dehydrogenase 16	0.0314827	5.87545e-06	TRUE	9.947e-24	Males and Females
	prot-a-2515	Regenerating islet-derived protein 4	0.0307433	3.46339e-05	TRUE	2.40878e-22	Males and Females
	prot-a-2516	Transcription factor RelB	0.091736	1.09284e-06	TRUE	4.97983e-70	Males and Females
	prot-a-2519	Tumor necrosis factor receptor superfamily member 19L	0.0308113	3.61254e-06	TRUE	2.27107e-23	Males and Females
	prot-a-252	Baculoviral IAP repeat-containing protein 5	0.0157278	1.27287e-05	TRUE	3.5486e-12	Males and Females
	prot-a-2522	Replication initiator 1	0.0724543	1.37004e-05	TRUE	6.93316e-54	Males and Females
	prot-a-2523	Proto-oncogene tyrosine-protein kinase receptor Ret	0.0246929	3.04239e-05	TRUE	3.9074e-18	Males and Females
	prot-a-2524	Resistin	0.0582642	2.07667e-05	TRUE	7.80922e-43	Males and Females
	prot-a-2525	All-trans-retinol 13,14-reductase	0.00939668	1.19245e-05	TRUE	1.01564e-07	Males and Females
	prot-a-2530	Beta-1,3-N-acetylglucosaminyltransferase radical fringe	0.0281742	2.7707e-05	TRUE	1.15991e-20	Males and Females
	prot-a-2532	Repulsive guidance molecule A	0.0583487	3.2492e-06	TRUE	7.70695e-44	Males and Females
	prot-a-2536	Regulator of G-protein signaling 19	0.0494431	1.47932e-05	TRUE	1.67532e-36	Males and Females
	prot-a-2538	Regulator of G-protein signaling 8	0.026109	1.61565e-05	TRUE	1.7943e-19	Males and Females
	prot-a-2541	Rho-related GTP-binding protein RhoG	0.0115212	1.11766e-05	TRUE	3.0899e-09	Males and Females
	prot-a-2542	Rhophilin-2	0.0217301	1.09284e-06	TRUE	5.76829e-17	Males and Females
	prot-a-2543	Protein RIC-3	0.0316485	1.09284e-06	TRUE	3.39088e-24	Males and Females
	prot-a-2547	Protein ripply1	0.00947722	3.19815e-05	TRUE	1.76372e-07	Males and Females
	prot-a-2548	Retinaldehyde-binding protein 1	0.0314207	1.09284e-06	TRUE	4.98e-24	Males and Females
	prot-a-2549	Regulator of microtubule dynamics protein 1	0.0501656	1.27179e-06	TRUE	6.70547e-38	Males and Females
	prot-a-2551	RecQ-mediated genome instability protein 1	0.0269236	1.30468e-05	TRUE	3.7793e-20	Males and Females
	prot-a-2554	Ribonuclease pancreatic	0.0385648	5.00187e-06	TRUE	5.90084e-29	Males and Females
	prot-a-2555	Non-secretory ribonuclease	0.0280941	1.15416e-06	TRUE	1.37171e-21	Males and Females
	prot-a-2556	Ribonuclease 4	0.0697161	3.36669e-05	TRUE	5.23967e-51	Males and Females
	prot-a-2557	Ribonuclease K6	0.269391	2.36998e-05	TRUE	8.81389e-230	Males and Females
	prot-a-2559	Rho-related GTP-binding protein Rho6	0.00958464	3.64826e-06	TRUE	4.58268e-08	Males and Females
	prot-a-256	Bone morphogenetic protein 6	0.0149588	1.04717e-06	TRUE	4.53099e-12	Males and Females
	prot-a-2561	RING finger protein 122	0.0238533	4.17212e-06	TRUE	2.73733e-18	Males and Females
	prot-a-2562	E3 ubiquitin-protein ligase RNF128	0.0407926	1.30468e-05	TRUE	3.33391e-30	Males and Females
	prot-a-2563	E3 ubiquitin-protein ligase RNF13	0.104018	3.32409e-06	TRUE	1.60796e-79	Males and Females
	prot-a-2566	E3 ubiquitin-protein ligase RNF149	0.00935641	4.45149e-06	TRUE	7.11497e-08	Males and Females
	prot-a-2568	RING finger protein 165	0.00900756	1.00392e-06	TRUE	8.95016e-08	Males and Females
	prot-a-257	Bone morphogenetic protein 7	0.0212719	4.50139e-06	TRUE	2.06713e-16	Males and Females
	prot-a-2572	E3 ubiquitin-protein ligase RNF43	0.010902	5.23297e-06	TRUE	5.92702e-09	Males and Females
	prot-a-2573	E3 ubiquitin-protein ligase RNF8	0.0661351	2.76004e-06	TRUE	8.19616e-50	Males and Females
	prot-a-2575	rRNA methyltransferase 3, mitochondrial	0.25901	1.29521e-05	TRUE	6.06767e-220	Males and Females
	prot-a-2576	RNA-binding protein 40	0.010243	1.09284e-06	TRUE	1.16043e-08	Males and Females
	prot-a-2578	Roundabout homolog 2	0.00963835	2.09299e-05	TRUE	9.7558e-08	Males and Females
	prot-a-2581	Tyrosine-protein kinase transmembrane receptor ROR1	0.052365	6.69341e-06	TRUE	4.45538e-39	Males and Females
	prot-a-2582	Tyrosine-protein kinase transmembrane receptor ROR2	0.0134347	3.54832e-06	TRUE	7.9109e-11	Males and Females
	prot-a-2585	Ribose-5-phosphate isomerase	0.00979953	1.65934e-06	TRUE	2.62682e-08	Males and Females
	prot-a-2588	Dolichyl-diphosphooligosaccharide--protein glycosyltransferase subunit 1	0.0573003	2.79485e-05	TRUE	7.21857e-42	Males and Females
	prot-a-2590	Regulation of nuclear pre-mRNA domain-containing protein 1A	0.0190739	1.81136e-06	TRUE	5.55198e-15	Males and Females
	prot-a-2592	Ubiquitin	0.00908804	1.16319e-08	TRUE	5.89918e-08	Males and Females
	prot-a-2595	40S ribosomal protein S4, X isoform	0.0108482	2.26223e-07	TRUE	3.48711e-09	Males and Females
	prot-a-2597	40S ribosomal protein S7	0.0110635	2.26223e-07	TRUE	2.43322e-09	Males and Females
	prot-a-2598	40S ribosomal protein SA	0.00965178	2.44637e-06	TRUE	3.66986e-08	Males and Females
	prot-a-2601	Ribonucleoside-diphosphate reductase large subunit	0.0134886	9.71634e-08	TRUE	3.97805e-11	Males and Females
	prot-a-2602	Ribonucleoside-diphosphate reductase subunit M2 B	0.0269926	1.09284e-06	TRUE	8.59245e-21	Males and Females
	prot-a-2605	R-spondin-3	0.0360481	3.00276e-06	TRUE	3.03351e-27	Males and Females
	prot-a-2606	R-spondin-4	0.0208245	2.15717e-06	TRUE	3.19346e-16	Males and Females
	prot-a-2609	Reticulon-4 receptor	0.0767545	5.05686e-05	TRUE	7.4576e-56	Males and Females
	prot-a-261	BCL2/adenovirus E1B 19 kDa protein-interacting protein 3	0.0192231	1.88785e-05	TRUE	1.65821e-14	Males and Females
	prot-a-2612	Relaxin receptor 1	0.0100414	5.7866e-07	TRUE	1.47714e-08	Males and Females
	prot-a-2615	Protein S100-A12	0.0124237	7.51072e-07	TRUE	2.8948e-10	Males and Females
	prot-a-2616	Protein S100-A13	0.241955	2.72501e-05	TRUE	2.4933e-201	Males and Females
	prot-a-2617	Protein S100-A2	0.00934299	1.88251e-06	TRUE	5.75831e-08	Males and Females
	prot-a-2618	Protein S100-A4	0.0238584	7.25435e-06	TRUE	3.75887e-18	Males and Females
	prot-a-2619	Protein S100-A5	0.150047	3.49471e-07	TRUE	1.01114e-118	Males and Females
	prot-a-2620	Protein S100-A6	0.0116693	7.25435e-06	TRUE	1.93547e-09	Males and Females
	prot-a-2623	Serum amyloid A-1 protein	0.266096	3.28358e-05	TRUE	1.22181e-225	Males and Females
	prot-a-2625	Histone deacetylase complex subunit SAP18	0.00935641	3.63556e-06	TRUE	6.67247e-08	Males and Females
	prot-a-2628	Diamine acetyltransferase 1	0.00961149	1.78668e-06	TRUE	3.64608e-08	Males and Females
	prot-a-2629	Diamine acetyltransferase 2	0.0229376	6.35769e-06	TRUE	1.58637e-17	Males and Females
	prot-a-2630	DNA-binding protein SATB1	0.00998762	1.11766e-05	TRUE	3.7507e-08	Males and Females
	prot-a-2639	Scavenger receptor class A member 5	0.0262129	8.71212e-06	TRUE	8.66544e-20	Males and Females
	prot-a-2642	Scavenger receptor class F member 2	0.0265087	1.17011e-06	TRUE	1.97352e-20	Males and Females
	prot-a-2645	Secretogranin-3	0.0888495	5.31233e-06	TRUE	3.3756e-67	Males and Females
	prot-a-2648	Mammaglobin-B	0.00958464	1.11766e-05	TRUE	7.22691e-08	Males and Females
	prot-a-2649	Secretagogin	0.00906121	4.27171e-06	TRUE	1.14188e-07	Males and Females
	prot-a-2654	SCP2 sterol-binding domain-containing protein 1	0.261325	4.05891e-06	TRUE	1.36174e-223	Males and Females
	prot-a-2655	Signal peptide, CUB and EGF-like domain-containing protein 1	0.0116154	4.56772e-07	TRUE	1.03886e-09	Males and Females
	prot-a-2656	Stromal cell-derived factor 2-like protein 1	0.0117905	2.26608e-06	TRUE	1.04283e-09	Males and Females
	prot-a-2658	Signal peptidase complex catalytic subunit SEC11C	0.0785089	3.22539e-06	TRUE	2.61715e-59	Males and Females
	prot-a-2659	Protein SEC13 homolog	0.0271532	2.48941e-05	TRUE	5.35076e-20	Males and Females
	prot-a-266	Bactericidal permeability-increasing protein	0.0875426	1.21299e-08	TRUE	4.18695e-67	Males and Females
	prot-a-2663	Secreted and transmembrane protein 1	0.0732218	3.98972e-05	TRUE	1.79443e-53	Males and Females
	prot-a-2665	E-selectin	0.0097458	2.05767e-07	TRUE	2.18797e-08	Males and Females
	prot-a-2666	L-Selectin	0.126134	5.72881e-06	TRUE	2.19381e-97	Males and Females
	prot-a-2667	P-selectin	0.185412	3.10715e-05	TRUE	3.97234e-147	Males and Females
	prot-a-2668	P-selectin glycoprotein ligand 1	0.0112654	5.51084e-07	TRUE	1.90647e-09	Males and Females
	prot-a-2669	Semaphorin-3A	0.064607	1.09284e-06	TRUE	7.20366e-49	Males and Females
	prot-a-2671	Semaphorin-3C	0.0150263	8.52188e-07	TRUE	3.89045e-12	Males and Females
	prot-a-2672	Semaphorin-3E	0.30401	1.26068e-05	TRUE	1.4499e-268	Males and Females
	prot-a-2673	Semaphorin-3G	0.0347199	3.00532e-06	TRUE	2.86163e-26	Males and Females
	prot-a-2675	Semaphorin-4D	0.253786	1.69044e-05	TRUE	3.67135e-214	Males and Females
	prot-a-2678	Semaphorin-6A	0.026428	1.1184e-08	TRUE	1.3436e-20	Males and Females
	prot-a-2679	Semaphorin-6C	0.0102564	5.12335e-07	TRUE	1.01647e-08	Males and Females
	prot-a-268	BPI fold-containing family B member 1	0.104323	1.21592e-05	TRUE	5.44503e-79	Males and Females
	prot-a-2681	Semenogelin-1	0.223043	9.14312e-06	TRUE	2.93794e-184	Males and Females
	prot-a-2682	Semenogelin-2	0.0097458	2.24929e-06	TRUE	3.07597e-08	Males and Females
	prot-a-2685	Septin-10	0.11425	1.57943e-05	TRUE	8.5624e-87	Males and Females
	prot-a-2688	Protein Z-dependent protease inhibitor	0.0872887	7.00247e-08	TRUE	7.74865e-67	Males and Females
	prot-a-2690	Serpin A12	0.0270428	1.38215e-05	TRUE	3.28213e-20	Males and Females
	prot-a-2696	Plasminogen activator inhibitor 1	0.0164565	1.11766e-05	TRUE	9.85381e-13	Males and Females
	prot-a-2697	Glia-derived nexin	0.0702489	1.60938e-05	TRUE	4.41331e-52	Males and Females
	prot-a-2698	Pigment epithelium-derived factor	0.0841464	3.60096e-05	TRUE	5.66648e-62	Males and Females
	prot-a-27	Disintegrin and metalloproteinase domain-containing protein 19	0.0184042	2.95272e-06	TRUE	1.993e-14	Males and Females
	prot-a-2700	Alpha-2-antiplasmin	0.0156604	1.11292e-08	TRUE	9.67237e-13	Males and Females
	prot-a-2701	Plasma protease C1 inhibitor	0.151287	4.64933e-05	TRUE	3.00892e-116	Males and Females
	prot-a-2703	Histone-lysine N-methyltransferase SETD2	0.00898074	1.10058e-05	TRUE	1.91608e-07	Males and Females
	prot-a-2704	Histone-lysine N-methyltransferase SETMAR	0.0091417	2.98974e-07	TRUE	6.19726e-08	Males and Females
	prot-a-2706	Splicing factor 1	0.020827	2.64005e-06	TRUE	3.42236e-16	Males and Females
	prot-a-2708	14-3-3 protein sigma	0.0190623	4.69342e-06	TRUE	8.18251e-15	Males and Females
	prot-a-2709	Secreted frizzled-related protein 1	0.0167533	3.32166e-05	TRUE	1.64556e-12	Males and Females
	prot-a-271	Transcription factor IIIB 90 kDa subunit	0.0112115	3.41129e-06	TRUE	3.06089e-09	Males and Females
	prot-a-2710	Secreted frizzled-related protein 2	0.0327106	1.61565e-05	TRUE	3.22769e-24	Males and Females
	prot-a-2711	Pulmonary surfactant-associated protein C	0.12077	1.13602e-05	TRUE	1.93928e-92	Males and Females
	prot-a-2713	Beta-sarcoglycan	0.00900756	0.000131348	TRUE	2.00297e-06	Males and Females
	prot-a-2715	SH2 domain-containing protein 1A	0.0612342	1.09284e-06	TRUE	2.70707e-46	Males and Females
	prot-a-2720	Protein shisa-3 homolog	0.0245528	1.40875e-06	TRUE	5.52468e-19	Males and Females
	prot-a-2721	Sialate O-acetylesterase	0.0191829	3.50629e-05	TRUE	3.54173e-14	Males and Females
	prot-a-2722	Single Ig IL-1-related receptor	0.241955	1.52927e-05	TRUE	2.61274e-202	Males and Females
	prot-a-2724	Sialic acid-binding Ig-like lectin 11	0.123736	1.24814e-05	TRUE	8.2943e-95	Males and Females
	prot-a-2726	Sialic acid-binding Ig-like lectin 12	0.113758	1.09284e-06	TRUE	7.96902e-88	Males and Females
	prot-a-2729	Sialic acid-binding Ig-like lectin 7	0.0100683	9.06112e-07	TRUE	1.50468e-08	Males and Females
	prot-a-2730	Sialic acid-binding Ig-like lectin 8	0.0205016	7.76273e-06	TRUE	1.00786e-15	Males and Females
	prot-a-2731	Sialic acid-binding Ig-like lectin 9	0.00898074	1.71091e-05	TRUE	2.45872e-07	Males and Females
	prot-a-2732	Tyrosine-protein phosphatase non-receptor type substrate 1	0.253247	7.52635e-06	TRUE	1.15423e-214	Males and Females
	prot-a-2733	Signal-regulatory protein beta-1	0.340037	3.35539e-05	TRUE	0	Males and Females
	prot-a-2735	Signal-regulatory protein gamma	0.0302278	1.91819e-05	TRUE	2.43194e-22	Males and Females
	prot-a-2736	NAD-dependent protein deacetylase sirtuin-2	0.110428	1.78805e-05	TRUE	1.44737e-83	Males and Females
	prot-a-2737	NAD-dependent protein deacylase sirtuin-5, mitochondrial	0.018224	1.11766e-05	TRUE	5.46298e-14	Males and Females
	prot-a-2739	Ski-like protein	0.00916854	5.46725e-05	TRUE	4.84495e-07	Males and Females
	prot-a-2742	SLAM family member 6	0.0240053	2.76883e-06	TRUE	1.75676e-18	Males and Females
	prot-a-2744	SLAM family member 7	0.0940064	1.34394e-05	TRUE	1.11085e-70	Males and Females
	prot-a-2746	Urea transporter 1	0.010122	9.38572e-06	TRUE	2.7524e-08	Males and Females
	prot-a-2747	Urea transporter 2	0.00954435	7.70697e-07	TRUE	3.51622e-08	Males and Females
	prot-a-2748	Solute carrier family 22 member 16	0.0630934	0.000143904	TRUE	7.36391e-44	Males and Females
	prot-a-275	Basigin	0.0105253	3.23273e-06	TRUE	9.34592e-09	Males and Females
	prot-a-2755	Adenosine 3'-phospho 5'-phosphosulfate transporter 2	0.0090478	3.60521e-07	TRUE	7.37591e-08	Males and Females
	prot-a-2756	Solute carrier family 35 member G2	0.140772	1.85083e-06	TRUE	2.69651e-110	Males and Females
	prot-a-2757	Solute carrier family 41 member 2	0.0097458	3.7152e-06	TRUE	3.53216e-08	Males and Females
	prot-a-276	ADP-ribosyl cyclase/cyclic ADP-ribose hydrolase 2	0.264439	8.06767e-06	TRUE	3.40157e-226	Males and Females
	prot-a-2760	Sodium-coupled monocarboxylate transporter 1	0.0477619	8.22789e-06	TRUE	1.46619e-35	Males and Females
	prot-a-2761	Sodium- and chloride-dependent neutral and basic amino acid transporter B(0+)	0.0190874	4.27299e-06	TRUE	7.50827e-15	Males and Females
	prot-a-2767	SLIT and NTRK-like protein 3	0.063241	5.34475e-08	TRUE	4.0588e-48	Males and Females
	prot-a-2773	Stromal membrane-associated protein 1	0.0166454	5.95548e-07	TRUE	2.46354e-13	Males and Females
	prot-a-2780	Acid sphingomyelinase-like phosphodiesterase 3a	0.241955	0	TRUE	3.002e-205	Males and Females
	prot-a-2782	Submaxillary gland androgen-regulated protein 3A	0.108869	1.60663e-07	TRUE	3.91012e-84	Males and Females
	prot-a-2784	N-lysine methyltransferase SMYD2	0.0128415	4.47348e-06	TRUE	2.29316e-10	Males and Females
	prot-a-2789	Alpha-synuclein	0.0205978	2.37214e-05	TRUE	2.24449e-15	Males and Females
	prot-a-2793	Sorting nexin-1	0.0125719	4.37884e-05	TRUE	1.788e-09	Males and Females
	prot-a-2795	Sorting nexin-7	0.0324003	5.79983e-05	TRUE	4.24782e-23	Males and Females
	prot-a-2796	Sorting nexin-8	0.00992044	2.95323e-06	TRUE	2.47354e-08	Males and Females
	prot-a-2797	Suppressor of cytokine signaling 3	0.213745	2.99194e-05	TRUE	1.41077e-173	Males and Females
	prot-a-28	Disintegrin and metalloproteinase domain-containing protein 23	0.14245	9.27256e-06	TRUE	8.45235e-111	Males and Females
	prot-a-280	Uncharacterized protein C10orf35	0.00899415	5.6988e-05	TRUE	6.65598e-07	Males and Females
	prot-a-2800	Extracellular superoxide dismutase [Cu-Zn]	0.0167533	2.12244e-06	TRUE	2.75013e-13	Males and Females
	prot-a-2804	Sperm acrosome membrane-associated protein 3	0.0916437	5.95283e-06	TRUE	2.39345e-69	Males and Females
	prot-a-2807	Sperm-associated antigen 11B	0.0101355	9.28906e-05	TRUE	2.13573e-07	Males and Females
	prot-a-2809	SPARC	0.0229547	1.40072e-05	TRUE	2.79973e-17	Males and Females
	prot-a-281	Platelet receptor Gi24	0.00916854	1.11766e-05	TRUE	1.42255e-07	Males and Females
	prot-a-2810	SPARC-like protein 1	0.0094101	8.4866e-06	TRUE	8.39048e-08	Males and Females
	prot-a-2813	Spermatogenesis-associated protein 20	0.0400946	2.93133e-06	TRUE	3.14073e-30	Males and Females
	prot-a-2815	Maspardin	0.00911487	1.72395e-06	TRUE	8.25447e-08	Males and Females
	prot-a-2818	Serine protease inhibitor Kazal-type 2	0.0579955	2.15531e-05	TRUE	1.32591e-42	Males and Females
	prot-a-2823	Kunitz-type protease inhibitor 1	0.0752175	1.50623e-05	TRUE	6.15949e-56	Males and Females
	prot-a-2824	Kunitz-type protease inhibitor 2	0.26173	0.000172155	TRUE	2.4168e-215	Males and Females
	prot-a-2825	Kunitz-type protease inhibitor 3	0.159831	1.11121e-05	TRUE	1.1443e-125	Males and Females
	prot-a-2826	Testican-1	0.0123967	4.09446e-06	TRUE	4.61431e-10	Males and Females
	prot-a-2828	Testican-3	0.0939431	2.02314e-05	TRUE	2.88937e-70	Males and Females
	prot-a-2829	Spondin-1	0.0818797	6.40901e-07	TRUE	2.39063e-62	Males and Females
	prot-a-2831	Sepiapterin reductase	0.00923562	1.10148e-06	TRUE	6.21356e-08	Males and Females
	prot-a-2835	Spectrin alpha chain, non-erythrocytic 1	0.0211775	1.3309e-05	TRUE	4.95115e-16	Males and Females
[truncated: 849 more rows]

## Sheet: Lung
	Trait ID	Trait	SNP R2 exposure	SNP R2 outcome	Correct causal direction	MR Steiger P-value	Sex
	AAT	Alpha-1-Antitrypsin	0.0569322	7.60717e-06	TRUE	8.23179e-12	Males and Females
	AGT	Angiotensinogen	0.166081	5.64476e-06	TRUE	2.27327e-34	Males and Females
	ANG2	Angiopoietin-2	0.037654	8.80636e-07	TRUE	2.734e-08	Males and Females
	ApoA4	Apolipoprotein A-IV	0.255631	9.42371e-08	TRUE	2.57617e-56	Males and Females
	ApoE	Apolipoprotein E	0.128862	8.70246e-05	TRUE	2.23102e-25	Males and Females
	ApoH	Apolipoprotein H	0.170945	4.5997e-05	TRUE	8.75656e-35	Males and Females
	BLC	B Lymphocyte Chemoattractant	0.0404775	9.03703e-06	TRUE	1.12878e-08	Males and Females
	CA19-9	CA19-9	0.114686	5.60075e-05	TRUE	1.07046e-22	Males and Females
	CD40	CD 40 antigen	0.101403	3.6123e-05	TRUE	3.47939e-20	Males and Females
	CD5L	CD5	0.0447432	3.85353e-06	TRUE	1.48001e-09	Males and Females
	CEA	Carcinoembryonic Antigen	0.120249	6.15099e-05	TRUE	8.62644e-24	Males and Females
	CFHR1	Complement Factor H	0.547657	2.44039e-05	TRUE	5.1367e-159	Males and Females
	CRP	C-Reactive Protein	0.0500047	8.31797e-05	TRUE	5.51176e-10	Males and Females
	CystC	Cystatin-C	0.0389961	4.14264e-06	TRUE	1.82538e-08	Males and Females
	ENA78	Epithelial-Derived Neutrophil-Activating	0.0392312	2.14982e-05	TRUE	2.52633e-08	Males and Females
	F7	Factor VII	0.166699	2.324e-05	TRUE	3.88516e-34	Males and Females
	FGF4	Fibroblast Growth Factor 4	0.0473952	8.56537e-06	TRUE	5.53353e-10	Males and Females
	FetuinA	Fetuin-A	0.212435	1.57794e-05	TRUE	7.68535e-45	Males and Females
	GROa	Growth-Regulated alpha protein	0.0377064	4.48174e-06	TRUE	3.2359e-08	Males and Females
	GSTa	Glutathione S-Transferase alpha	0.0504435	5.69109e-05	TRUE	3.43244e-10	Males and Females
	HCC4	Chemokine CC-4	0.135549	3.75577e-05	TRUE	3.36433e-27	Males and Females
	Height-2022	Height-2022	0.033907	0.0163849	TRUE	1.97131e-62	Males and Females
	IL18	Interleukin-18	0.0369084	7.61886e-07	TRUE	3.7434e-08	Males and Females
	IL6r	Interleukin-6 receptor	0.445011	8.71767e-06	TRUE	4.31138e-115	Males and Females
	IL8	Interleukin-8	0.0359742	1.41137e-05	TRUE	8.87091e-08	Males and Females
	LOY	Loss_of_Y_chromosome	0.0478378	0.002267	TRUE	0	Males and Females
	LPa	Apolipoprotein(a)	0.0431986	2.46876e-06	TRUE	2.71122e-09	Males and Females
	Leisure_screen_time	Leisure_screen_time	0.00507174	0.00169565	TRUE	2.79114e-16	Males and Females
	Leptin	Leptin	0.0393803	7.65013e-06	TRUE	1.74322e-08	Males and Females
	MCP2	Monocyte Chemotactic Protein 2	0.062787	5.93759e-07	TRUE	4.08724e-13	Males and Females
	MCSF	Macrophage Colony-Stimulating Factor 1	0.0371365	6.43668e-08	TRUE	3.06586e-08	Males and Females
	MIP1b	Macrophage Inflammatory Protein-1 beta	0.0869005	2.27831e-06	TRUE	8.75792e-18	Males and Females
	MMP7	Matrix Metalloproteinase-7	0.0502618	5.49733e-06	TRUE	1.42221e-10	Males and Females
	MPIF1	Myeloid Progenitor Inhibitory Factor 1	0.105401	2.21786e-05	TRUE	3.83408e-21	Males and Females
	NrCAM	Neuronal Cell Adhesion Molecule	0.0474771	2.48665e-08	TRUE	3.22707e-10	Males and Females
	Plasma omega-6 polyunsaturated fatty acid levels (adrenic acid) PMID:24823311	Plasma omega-6 polyunsaturated fatty acid levels (adrenic acid)	0.0709549	7.14504e-05	TRUE	2.76873e-121	Males and Females
	Plasma omega-6 polyunsaturated fatty acid levels (arachidonic acid) PMID:24823311	Plasma omega-6 polyunsaturated fatty acid levels (arachidonic acid)	0.183011	0.000185129	TRUE	0	Males and Females
	Plasma omega-6 polyunsaturated fatty acid levels (dihomo-gamma-linolenic acid) PMID:24823311	Plasma omega-6 polyunsaturated fatty acid levels (dihomo-gamma-linolenic acid)	0.0465801	2.848e-05	TRUE	5.20392e-80	Males and Females
	Plasma omega-6 polyunsaturated fatty acid levels (gamma-linolenic acid) PMID:24823311	Plasma omega-6 polyunsaturated fatty acid levels (gamma-linolenic acid)	0.0425663	9.72401e-05	TRUE	8.5759e-70	Males and Females
	Plasma omega-6 polyunsaturated fatty acid levels (linoleic acid) PMID:24823311	Plasma omega-6 polyunsaturated fatty acid levels (linoleic acid)	0.128701	0.000335607	TRUE	2.00364e-219	Males and Females
	RAGE	Receptor for advanced glycosylation end	0.0383095	3.31922e-06	TRUE	2.37439e-08	Males and Females
	Sedentary_behaviour_at_work	Sedentary_behaviour_at_work	0.000535748	7.73017e-05	TRUE	0.000151506	Males and Females
	TECK	Thymus-Expressed Chemokine	0.0376027	4.55225e-05	TRUE	7.09598e-08	Males and Females
	TF	Serotransferrin	0.0704593	3.39999e-05	TRUE	3.98584e-14	Males and Females
	THP	Tamm-Horsfall Urinary Glycoprotein	0.203594	2.94001e-06	TRUE	4.05047e-43	Males and Females
	THPO	Thrombopoietin	0.0363941	5.5585e-06	TRUE	5.93524e-08	Males and Females
	VCAM1	Vascular Cell Adhesion Molecule-1	0.0360094	1.1236e-05	TRUE	8.19939e-08	Males and Females
	adiponectin_serum_level	Adiponectin_serum_level	0.0172834	0.000117811	TRUE	1.58194e-81	Males and Females
	adrenic acid (22:4n6)	Adrenic acid (22:4n6)	0.0708579	7.21691e-05	TRUE	4.54221e-121	Males and Females
	arachidic_acid	Arachidic_acid	0.00511305	2.55595e-05	TRUE	2.36957e-10	Males and Females
	arachidonic acid (20:4n6)	Arachidonic acid (20:4n6)	0.0558874	9.4556e-05	TRUE	3.72129e-93	Males and Females
	c_reactive_protein_plasma_level	C_reactive_protein_plasma_level	0.0357174	0.000329406	TRUE	2.159e-276	Males and Females
	calcium measurement PMID:24068962	Calcium measurement	0.0102689	0.000114668	TRUE	3.71289e-66	Males and Females
	carotenoid measurement PMID:19185284	Carotenoid measurement	0.0275137	1.28404e-07	TRUE	1.76483e-23	Males and Females
	circulating 25-hydroxyvitamin D	Circulating 25-hydroxyvitamin D	0.0194601	0.000140659	TRUE	4.02418e-150	Males and Females
	coffee_consumption	Coffee_consumption	0.0109121	0.000109248	TRUE	9.99102e-88	Males and Females
	copper_blood_level	Copper_blood_level	0.0470087	3.1481e-05	TRUE	4.04055e-27	Males and Females
	dihomo-gamma-linoleic acid (20:3n6)	Dihomo-gamma-linoleic acid (20:3n6)	0.109431	9.4556e-05	TRUE	3.41588e-192	Males and Females
	ebi-a-GCST001212	Proinsulin levels	0.0572836	8.42382e-05	TRUE	3.87202e-116	NA
	ebi-a-GCST003372	Glomerular filtration rate (creatinine)	0.0208	0.000660173	TRUE	3.53207e-164	NA
	ebi-a-GCST003375	Glomerular filtration rate (cystatin C)	0.0330174	0.000192065	TRUE	5.11316e-151	NA
	ebi-a-GCST003401	Glomerular filtration rate in non diabetics (creatinine)	0.0230718	0.000706738	TRUE	4.88408e-175	NA
	ebi-a-GCST003839	Sleep duration	0.000803361	3.5217e-05	TRUE	3.86158e-07	NA
	ebi-a-GCST004575	Acute insulin response	0.0657173	2.10074e-05	TRUE	3.25802e-31	NA
	ebi-a-GCST004601	Red blood cell count	0.0764317	0.00368843	TRUE	0	NA
	ebi-a-GCST004608	Granulocyte percentage of myeloid white cells	0.0859271	0.0019806	TRUE	0	NA
	ebi-a-GCST004613	Sum neutrophil eosinophil counts	0.0551789	0.00278407	TRUE	0	NA
	ebi-a-GCST004614	Granulocyte count	0.0574384	0.0032099	TRUE	0	NA
	ebi-a-GCST004619	Reticulocyte fraction of red cells	0.0988138	0.00273766	TRUE	0	NA
	ebi-a-GCST004621	Sum basophil neutrophil counts	0.0962077	0.00228173	TRUE	0	NA
	ebi-a-GCST004623	Neutrophil percentage of granulocytes	0.0561898	0.00211106	TRUE	0	NA
	ebi-a-GCST004624	Sum eosinophil basophil counts	0.065453	0.0022044	TRUE	0	NA
	ebi-a-GCST004626	Myeloid white cell count	0.057656	0.00268787	TRUE	0	NA
	ebi-a-GCST004732	Heart rate variability traits (pvRSA/HF)	0.0162887	6.48658e-05	TRUE	4.20554e-61	NA
	ebi-a-GCST004733	Heart rate variability traits (RMSSD)	0.0129068	6.96131e-05	TRUE	3.41038e-51	NA
	ebi-a-GCST004734	Heart rate variability traits (SDNN)	0.0101347	6.43216e-05	TRUE	1.99911e-41	NA
	ebi-a-GCST005180	Homeostasis model assessment of beta-cell function	0.00820466	7.19193e-05	TRUE	1.29412e-39	NA
	ebi-a-GCST005314	Offspring birth weight	0.00577225	0.000285527	TRUE	7.8951e-31	NA
	ebi-a-GCST005348	Total body bone mineral density	0.0927314	0.00103567	TRUE	0	NA
	ebi-a-GCST005350	Total body bone mineral density (age 45-60)	0.0571295	0.000159293	TRUE	4.01126e-181	NA
	ebi-a-GCST006099	Accelerometer-based physical activity measurement (average acceleration)	0.00210357	0.000513537	TRUE	1.05106e-06	NA
	ebi-a-GCST006344	Anti-cytomegalovirus IgG levels	0.176135	4.31045e-05	TRUE	3.39972e-16	NA
	ebi-a-GCST006360	IgA levels	0.0310469	4.6438e-09	TRUE	2.30054e-08	NA
	ebi-a-GCST006361	Anti-Epstein-Barr virus nuclear antigen (EBNA) IgG levels	0.110996	0.000179359	TRUE	1.5637e-23	NA
	ebi-a-GCST006366	Central corneal thickness	0.0768715	0.000274193	TRUE	1.8101e-232	NA
	ebi-a-GCST006572	Cognitive performance	0.023618	0.00308042	TRUE	4.19111e-140	NA
	ebi-a-GCST006586	Urinary albumin excretion	0.00454087	0.000491284	TRUE	3.89747e-33	NA
	ebi-a-GCST006677	Acute insulin response (insulin secretion adjusted)	0.0817135	2.45497e-05	TRUE	7.26924e-39	NA
	ebi-a-GCST006678	Acute insulin response (insulin secretion and BMI adjusted)	0.0808861	2.45497e-05	TRUE	1.84577e-38	NA
	ebi-a-GCST006696	Parental longevity (mother's attained age)	0.000835312	0.000106282	TRUE	7.21616e-07	NA
	ebi-a-GCST006697	Parental longevity (combined parental attained age, Martingale residuals)	0.00194301	0.00541123	FALSE	4.46072e-15	NA
	ebi-a-GCST006699	Parental longevity (mother's age at death)	0.00031926	6.40401e-05	TRUE	0.0128131	NA
	ebi-a-GCST006700	Parental longevity (father's age at death)	0.000658185	0.00488017	FALSE	1.14255e-30	NA
	ebi-a-GCST006701	Parental longevity (father's attained age)	0.00170591	0.00520625	FALSE	1.57374e-16	NA
	ebi-a-GCST006702	Parental longevity (combined parental age at death)	0.00140244	0.00495138	FALSE	4.12369e-16	NA
	ebi-a-GCST006979	Heel bone mineral density	0.131472	0.00661608	TRUE	0	NA
	ebi-a-GCST007429	Lung function (FVC)	0.0380578	0.00811202	TRUE	2.01751e-171	NA
	ebi-a-GCST007430	Peak expiratory flow	0.0348214	0.00292206	TRUE	6.05372e-269	NA
	ebi-a-GCST007431	Lung function (FEV1/FVC)	0.0659226	0.00897647	TRUE	0	NA
	ebi-a-GCST007432	FEV1	0.0440282	0.00404076	TRUE	0	NA
	ebi-a-GCST008403	Arterial stiffness index	0.0012229	6.12403e-06	TRUE	1.90021e-13	NA
	ebi-a-GCST90000025	Appendicular lean mass	0.124522	0.00913998	TRUE	0	NA
	ebi-a-GCST90000618	Serum 25-Hydroxyvitamin D levels	0.0224939	0.00178643	TRUE	2.65468e-190	NA
	ebi-a-GCST90001391	IgD+ B cell %B cell	0.00848639	7.93492e-06	TRUE	1.13911e-07	NA
	ebi-a-GCST90001392	IgD+ CD38+ B cell Absolute Count	0.0179163	1.41307e-05	TRUE	9.31581e-15	NA
	ebi-a-GCST90001395	IgD+ CD38- B cell %B cell	0.0176441	2.1283e-06	TRUE	5.12008e-15	NA
	ebi-a-GCST90001396	IgD+ CD38- B cell Absolute Count	0.00839619	9.89165e-09	TRUE	5.53639e-08	NA
	ebi-a-GCST90001398	Unswitched memory B cell Absolute Count	0.00902682	6.24504e-05	TRUE	2.30327e-07	NA
	ebi-a-GCST90001399	IgD- CD27- B cell %B cell	0.0799593	8.97776e-05	TRUE	3.13612e-62	NA
	ebi-a-GCST90001400	IgD+ B cell Absolute Count	0.00929958	9.41158e-07	TRUE	1.4343e-08	NA
	ebi-a-GCST90001401	IgD- CD27- B cell Absolute Count	0.0401578	2.84895e-05	TRUE	1.15337e-31	NA
	ebi-a-GCST90001404	Plasma Blast-Plasma Cell %B cell	0.00825365	1.25492e-07	TRUE	7.74938e-08	NA
	ebi-a-GCST90001406	Memory B cell %B cell	0.00926662	1.26977e-05	TRUE	3.68121e-08	NA
	ebi-a-GCST90001407	Memory B cell Absolute Count	0.0114293	6.24504e-05	TRUE	3.99071e-09	NA
	ebi-a-GCST90001408	Naive-mature B cell %B cell	0.00836517	1.26977e-05	TRUE	1.80186e-07	NA
	ebi-a-GCST90001409	Naive-mature B cell Absolute Count	0.00849903	9.41158e-07	TRUE	6.12805e-08	NA
	ebi-a-GCST90001410	IgD- CD38+ B cell %B cell	0.00873466	9.83369e-06	TRUE	8.17089e-08	NA
	ebi-a-GCST90001412	IgD+ CD24+ B cell Absolute Count	0.0153458	6.24504e-05	TRUE	5.10398e-12	NA
	ebi-a-GCST90001415	IgD+ CD24- B cell %B cell	0.00823475	1.00307e-06	TRUE	9.95014e-08	NA
	ebi-a-GCST90001416	IgD+ CD24- B cell Absolute Count	0.00844226	9.41158e-07	TRUE	6.79106e-08	NA
	ebi-a-GCST90001417	CD24+ CD27+ B cell %B cell	0.0172317	1.23955e-06	TRUE	9.16664e-15	NA
	ebi-a-GCST90001418	CD24+ CD27+ B cell Absolute Count	0.011004	6.24504e-05	TRUE	8.19608e-09	NA
	ebi-a-GCST90001422	CD20- CD38- B cell %B cell	0.00846265	5.76e-05	TRUE	5.34807e-07	NA
	ebi-a-GCST90001424	IgD+ B cell %Lymphocyte	0.0248579	6.86935e-05	TRUE	4.60038e-19	NA
	ebi-a-GCST90001426	IgD- CD38dim B cell %lymphocyte	0.00811573	5.51738e-05	TRUE	9.23605e-07	NA
	ebi-a-GCST90001429	IgD+ CD38+ B cell %lymphocyte	0.00856596	1.16793e-05	TRUE	1.21127e-07	NA
	ebi-a-GCST90001431	IgD+ CD38- B cell %lymphocyte	0.0212569	6.24603e-05	TRUE	1.96574e-16	NA
	ebi-a-GCST90001432	Unswitched memory B cell %lymphocyte	0.0312239	9.85833e-05	TRUE	1.81656e-23	NA
	ebi-a-GCST90001433	IgD- CD27- B cell %lymphocyte	0.0471008	8.90362e-05	TRUE	7.9212e-36	NA
	ebi-a-GCST90001434	Switched memory B cell %lymphocyte	0.020541	1.92739e-05	TRUE	1.20712e-16	NA
	ebi-a-GCST90001435	Plasma Blast-Plasma Cell %lymphocyte	0.00814017	3.35951e-05	TRUE	5.37011e-07	NA
	ebi-a-GCST90001436	Memory B cell %lymphocyte	0.0276256	8.15778e-05	TRUE	5.68214e-21	NA
	ebi-a-GCST90001437	Naive-mature B cell %lymphocyte	0.00852643	9.09267e-06	TRUE	1.14024e-07	NA
	ebi-a-GCST90001439	IgD+ CD24+ B cell %lymphocyte	0.0305649	8.79708e-05	TRUE	4.13654e-23	NA
	ebi-a-GCST90001441	IgD+ CD24- B cell %lymphocyte	0.00815205	9.09267e-06	TRUE	2.21336e-07	NA
	ebi-a-GCST90001442	CD24+ CD27+ B cell %lymphocyte	0.02623	9.00941e-05	TRUE	8.25041e-20	NA
	ebi-a-GCST90001446	IgD- CD38- B cell Absolute Count	0.00834588	1.77163e-05	TRUE	2.29758e-07	NA
	ebi-a-GCST90001450	CD62L- monocyte Absolute Count	0.0313095	3.1259e-05	TRUE	8.70697e-21	NA
	ebi-a-GCST90001451	CD62L- monocyte %monocyte	0.069775	4.82324e-05	TRUE	2.85052e-46	NA
	ebi-a-GCST90001452	CD11c+ CD62L- monocyte Absolute Count	0.0112844	5.81828e-10	TRUE	8.79861e-09	NA
	ebi-a-GCST90001457	CD11c+ HLA DR++ monocyte %monocyte	0.0108516	5.59499e-09	TRUE	1.51412e-08	NA
	ebi-a-GCST90001458	Myeloid Dendritic Cell Absolute Count	0.177115	0.000122449	TRUE	1.25227e-137	NA
	ebi-a-GCST90001459	Myeloid Dendritic Cell %Dendritic Cell	0.133705	1.14849e-05	TRUE	6.47369e-105	NA
	ebi-a-GCST90001460	Plasmacytoid Dendritic Cell Absolute Count	0.0308535	4.84838e-05	TRUE	2.68463e-22	NA
	ebi-a-GCST90001461	Dendritic Cell Absolute Count	0.134337	9.41312e-05	TRUE	4.89853e-101	NA
	ebi-a-GCST90001462	CD62L- Dendritic Cell Absolute Count	0.233843	9.47265e-05	TRUE	6.57886e-192	NA
	ebi-a-GCST90001463	CD62L- Dendritic Cell %Dendritic Cell	0.207109	9.01295e-05	TRUE	2.63859e-167	NA
	ebi-a-GCST90001464	CD86+ myeloid Dendritic Cell Absolute Count	0.246474	9.47265e-05	TRUE	1.5168e-204	NA
	ebi-a-GCST90001465	CD86+ myeloid Dendritic Cell %Dendritic Cell	0.239305	9.47265e-05	TRUE	1.29438e-198	NA
	ebi-a-GCST90001467	CD86+ plasmacytoid Dendritic Cell %Dendritic Cell	0.0248673	1.92655e-07	TRUE	1.10911e-19	NA
	ebi-a-GCST90001468	CD62L- myeloid Dendritic Cell Absolute Count	0.274179	0.000116457	TRUE	1.94766e-232	NA
	ebi-a-GCST90001469	CD62L- myeloid Dendritic Cell %Dendritic Cell	0.284899	0.000115202	TRUE	1.44342e-245	NA
	ebi-a-GCST90001470	CD62L- plasmacytoid Dendritic Cell Absolute Count	0.035033	1.13398e-10	TRUE	4.00091e-27	NA
	ebi-a-GCST90001471	CD62L- plasmacytoid Dendritic Cell %Dendritic Cell	0.0700282	6.95226e-10	TRUE	2.71076e-54	NA
	ebi-a-GCST90001472	CD62L- CD86+ myeloid Dendritic Cell Absolute Count	0.311379	0.000100606	TRUE	4.90065e-274	NA
	ebi-a-GCST90001473	CD62L- CD86+ myeloid Dendritic Cell %Dendritic Cell	0.31805	0.000107802	TRUE	3.27557e-283	NA
	ebi-a-GCST90001474	Plasmacytoid Dendritic Cell %Dendritic Cell	0.12662	8.07221e-06	TRUE	3.55235e-99	NA
	ebi-a-GCST90001476	HLA DR++ monocyte %leukocyte	0.020414	2.08152e-07	TRUE	3.75972e-17	NA
	ebi-a-GCST90001477	HLA DR++ monocyte Absolute Count	0.00861305	0.000135564	TRUE	1.83297e-06	NA
	ebi-a-GCST90001478	CD4 regulatory T cell %CD4+ T cell	0.00884142	6.57457e-06	TRUE	1.35219e-07	NA
	ebi-a-GCST90001480	Resting CD4 regulatory T cell Absolute Count	0.0646486	1.26104e-05	TRUE	1.04272e-48	NA
	ebi-a-GCST90001481	Resting CD4 regulatory T cell %CD4 regulatory T cell	0.190799	0.000119317	TRUE	3.26988e-152	NA
	ebi-a-GCST90001482	Resting CD4 regulatory T cell %CD4+ T cell	0.116395	1.51538e-05	TRUE	1.00746e-90	NA
	ebi-a-GCST90001483	CD39+ resting CD4 regulatory T cell Absolute Count	0.42747	5.66948e-05	TRUE	0	NA
	ebi-a-GCST90001484	CD39+ resting CD4 regulatory T cell %resting CD4 regulatory T cell	0.399951	2.97419e-05	TRUE	0	NA
	ebi-a-GCST90001485	CD39+ resting CD4 regulatory T cell %CD4 regulatory T cell	0.467334	0.000115889	TRUE	0	NA
	ebi-a-GCST90001486	Activated CD4 regulatory T cell Absolute Count	0.0112112	1.21489e-05	TRUE	4.09848e-09	NA
	ebi-a-GCST90001487	Activated CD4 regulatory T cell %CD4 regulatory T cell	0.0316788	4.1832e-05	TRUE	2.15574e-23	NA
	ebi-a-GCST90001489	CD39+ activated CD4 regulatory T cell Absolute Count	0.335981	3.5052e-05	TRUE	0	NA
	ebi-a-GCST90001491	CD39+ activated CD4 regulatory T cell %CD4 regulatory T cell	0.349327	7.90478e-05	TRUE	0	NA
	ebi-a-GCST90001492	Secreting CD4 regulatory T cell Absolute Count	0.0339656	4.28526e-05	TRUE	7.84383e-25	NA
	ebi-a-GCST90001493	Secreting CD4 regulatory T cell %CD4 regulatory T cell	0.145517	6.5755e-05	TRUE	2.73488e-113	NA
	ebi-a-GCST90001494	Secreting CD4 regulatory T cell %CD4+ T cell	0.0704401	4.64075e-05	TRUE	2.13793e-52	NA
	ebi-a-GCST90001495	CD39+ secreting CD4 regulatory T cell Absolute Count	0.358126	3.54645e-05	TRUE	0	NA
	ebi-a-GCST90001496	CD39+ secreting CD4 regulatory T cell %secreting CD4 regulatory T cell	0.381878	6.3596e-05	TRUE	0	NA
	ebi-a-GCST90001497	CD39+ secreting CD4 regulatory T cell %CD4 regulatory T cell	0.390331	8.07007e-05	TRUE	0	NA
	ebi-a-GCST90001498	Activated & resting CD4 regulatory T cell Absolute Count	0.0106172	5.6563e-07	TRUE	4.30311e-09	NA
	ebi-a-GCST90001499	Activated & resting CD4 regulatory T cell %CD4 regulatory T cell	0.145763	6.5755e-05	TRUE	1.67424e-113	NA
	ebi-a-GCST90001500	Activated & resting CD4 regulatory T cell %CD4+ T cell	0.0530489	7.49186e-06	TRUE	1.7945e-40	NA
	ebi-a-GCST90001501	Activated & secreting CD4 regulatory T cell Absolute Count	0.0332811	4.28526e-05	TRUE	2.4559e-24	NA
	ebi-a-GCST90001502	Activated & secreting CD4 regulatory T cell %CD4 regulatory T cell	0.186459	0.000115521	TRUE	2.61593e-148	NA
	ebi-a-GCST90001503	Activated & secreting CD4 regulatory T cell %CD4+ T cell	0.0840939	5.60861e-05	TRUE	8.647e-63	NA
	ebi-a-GCST90001505	CD25++ CD4+ T cell %CD4+ T cell	0.00911648	5.84009e-05	TRUE	4.1057e-07	NA
	ebi-a-GCST90001507	CD25++ CD45RA+ CD4 not regulatory T cell Absolute Count	0.04288	1.93341e-06	TRUE	7.36918e-33	NA
	ebi-a-GCST90001508	CD25++ CD45RA+ CD4 not regulatory T cell %CD4+ T cell	0.0646271	5.5564e-06	TRUE	1.47399e-49	NA
	ebi-a-GCST90001509	CD25++ CD45RA+ CD4 not regulatory T cell %T cell	0.0564116	5.5564e-06	TRUE	3.46814e-43	NA
	ebi-a-GCST90001510	CD25++ CD45RA- CD4 not regulatory T cell Absolute Count	0.0155104	1.21489e-05	TRUE	3.35832e-12	NA
	ebi-a-GCST90001511	CD25++ CD45RA- CD4 not regulatory T cell %CD4+ T cell	0.0161858	4.94688e-06	TRUE	5.10919e-13	NA
	ebi-a-GCST90001512	CD25++ CD45RA- CD4 not regulatory T cell %T cell	0.0216864	3.07752e-05	TRUE	2.30514e-16	NA
	ebi-a-GCST90001514	Hematopoietic Stem Cell Absolute Count	0.0737624	6.8814e-05	TRUE	1.08064e-30	NA
	ebi-a-GCST90001515	Immature Myeloid-Derived Suppressor Cells Absolute Count	0.0925739	1.37061e-05	TRUE	6.09141e-40	NA
	ebi-a-GCST90001516	Immature Myeloid-Derived Suppressor Cells %CD33dim HLA DR- CD66b-	0.0475933	1.46082e-05	TRUE	1.65529e-20	NA
	ebi-a-GCST90001517	CD33+ HLA DR+ Absolute Count	0.0467321	1.96902e-05	TRUE	4.72735e-20	NA
	ebi-a-GCST90001518	CD33+ HLA DR+ CD14- Absolute Count	0.0474615	1.96902e-05	TRUE	2.3477e-20	NA
	ebi-a-GCST90001520	CD33+ HLA DR+ CD14dim Absolute Count	0.0535653	2.2891e-05	TRUE	7.56491e-23	NA
	ebi-a-GCST90001521	CD33+ HLA DR+ CD14dim %CD33+ HLA DR+	0.0163982	1.30185e-05	TRUE	9.66235e-08	NA
	ebi-a-GCST90001522	CD33- HLA DR- Absolute Count	0.0170657	9.74991e-07	TRUE	2.75316e-08	NA
	ebi-a-GCST90001523	CD33- HLA DR+ Absolute Count	0.104181	1.84206e-05	TRUE	4.99668e-45	NA
	ebi-a-GCST90001524	Granulocytic Myeloid-Derived Suppressor Cells Absolute Count	0.0435483	2.58034e-05	TRUE	1.32453e-18	NA
	ebi-a-GCST90001525	CD33dim HLA DR+ CD11b+ Absolute Count	0.0295849	1.7747e-06	TRUE	2.04161e-13	NA
	ebi-a-GCST90001526	CD33dim HLA DR+ CD11b+ %CD33dim HLA DR+	0.181049	7.74995e-06	TRUE	1.60617e-82	NA
	ebi-a-GCST90001527	CD33dim HLA DR+ CD11b- Absolute Count	0.0589019	4.33181e-05	TRUE	9.45556e-25	NA
	ebi-a-GCST90001528	CD33dim HLA DR+ CD11b- %CD33dim HLA DR+	0.179286	7.74995e-06	TRUE	1.28133e-81	NA
	ebi-a-GCST90001530	Monocytic Myeloid-Derived Suppressor Cells Absolute Count	0.079704	5.70976e-05	TRUE	2.34865e-33	NA
	ebi-a-GCST90001531	CD33dim HLA DR- Absolute Count	0.122378	1.88649e-05	TRUE	2.5912e-53	NA
	ebi-a-GCST90001532	Basophil Absolute Count	0.125565	2.1016e-05	TRUE	9.32509e-55	NA
	ebi-a-GCST90001533	Basophil %CD33dim HLA DR- CD66b-	0.136915	2.26566e-05	TRUE	4.72151e-60	NA
	ebi-a-GCST90001534	CD45RA- CD4+ T cell Absolute Count	0.0231271	9.58786e-05	TRUE	2.49768e-16	NA
	ebi-a-GCST90001535	CD45RA- CD4+ T cell %CD4+ T cell	0.0429386	3.10296e-05	TRUE	7.47782e-32	NA
	ebi-a-GCST90001536	CD45RA- CD4+ T cell %T cell	0.0266906	3.25998e-07	TRUE	4.24683e-21	NA
	ebi-a-GCST90001537	Central Memory CD4+ T cell Absolute Count	0.0103203	8.96511e-05	TRUE	1.27683e-07	NA
	ebi-a-GCST90001538	Central Memory CD4+ T cell %CD4+ T cell	0.0130991	5.6563e-07	TRUE	5.64012e-11	NA
	ebi-a-GCST90001540	Naive CD4+ T cell Absolute Count	0.0156386	7.25046e-06	TRUE	2.10885e-12	NA
	ebi-a-GCST90001541	Naive CD4+ T cell %CD4+ T cell	0.0189911	3.25998e-07	TRUE	2.27562e-15	NA
	ebi-a-GCST90001542	Effector Memory CD4+ T cell Absolute Count	0.0227067	1.45239e-06	TRUE	7.65014e-18	NA
	ebi-a-GCST90001543	Effector Memory CD4+ T cell %CD4+ T cell	0.0103706	3.13587e-07	TRUE	5.49095e-09	NA
	ebi-a-GCST90001544	Effector Memory CD4+ T cell %T cell	0.0215409	3.35089e-05	TRUE	3.61869e-16	NA
	ebi-a-GCST90001545	Terminally Differentiated CD4+ T cell Absolute Count	0.0121373	1.24115e-08	TRUE	2.74846e-10	NA
	ebi-a-GCST90001546	Terminally Differentiated CD4+ T cell %CD4+ T cell	0.0239586	1.33634e-05	TRUE	2.25344e-18	NA
	ebi-a-GCST90001547	Terminally Differentiated CD4+ T cell %T cell	0.0246758	6.16134e-06	TRUE	3.67295e-19	NA
	ebi-a-GCST90001548	Central Memory CD8+ T cell Absolute Count	0.00979809	1.21489e-05	TRUE	4.40803e-08	NA
	ebi-a-GCST90001551	Naive CD8+ T cell Absolute Count	0.0207015	1.40683e-05	TRUE	7.51519e-16	NA
	ebi-a-GCST90001552	Naive CD8+ T cell %CD8+ T cell	0.00869135	9.94004e-06	TRUE	2.17099e-07	NA
	ebi-a-GCST90001554	Effector Memory CD8+ T cell Absolute Count	0.0121709	4.94688e-06	TRUE	5.62995e-10	NA
	ebi-a-GCST90001555	Effector Memory CD8+ T cell %CD8+ T cell	0.081519	0.000164858	TRUE	2.02067e-58	NA
	ebi-a-GCST90001556	Effector Memory CD8+ T cell %T cell	0.0265259	4.15586e-05	TRUE	1.31149e-19	NA
	ebi-a-GCST90001557	Terminally Differentiated CD8+ T cell Absolute Count	0.0133528	3.33281e-06	TRUE	6.75628e-11	NA
	ebi-a-GCST90001558	Terminally Differentiated CD8+ T cell %CD8+ T cell	0.0500573	4.53255e-05	TRUE	8.40016e-37	NA
	ebi-a-GCST90001559	Terminally Differentiated CD8+ T cell %T cell	0.0234125	3.6464e-06	TRUE	2.33656e-18	NA
	ebi-a-GCST90001560	CD45RA+ CD8+ T cell Absolute Count	0.0314778	4.38772e-05	TRUE	5.93169e-23	NA
	ebi-a-GCST90001561	CD45RA+ CD8+ T cell %CD8+ T cell	0.100351	0.000182132	TRUE	7.87525e-73	NA
	ebi-a-GCST90001562	CD45RA+ CD8+ T cell %T cell	0.0217991	3.6464e-06	TRUE	3.61653e-17	NA
	ebi-a-GCST90001568	Naive CD4-CD8- T cell %T cell	0.00982231	3.25161e-05	TRUE	7.51807e-08	NA
	ebi-a-GCST90001569	Effector Memory CD4-CD8- T cell Absolute Count	0.0290819	2.62876e-05	TRUE	1.36869e-21	NA
	ebi-a-GCST90001570	Effector Memory CD4-CD8- T cell %CD4-CD8- T cell	0.0618669	0.000122591	TRUE	3.48985e-44	NA
	ebi-a-GCST90001571	Effector Memory CD4-CD8- T cell %T cell	0.0353985	1.05029e-05	TRUE	6.60627e-27	NA
	ebi-a-GCST90001572	Terminally Differentiated CD4-CD8- T cell Absolute Count	0.0162878	3.10992e-05	TRUE	2.35799e-12	NA
	ebi-a-GCST90001573	Terminally Differentiated CD4-CD8- T cell %CD4-CD8- T cell	0.0260238	1.21613e-05	TRUE	6.36331e-20	NA
	ebi-a-GCST90001574	Terminally Differentiated CD4-CD8- T cell %T cell	0.0460831	0.000114095	TRUE	1.19115e-32	NA
	ebi-a-GCST90001575	Naive CD4+ T cell %T cell	0.00910188	2.90959e-05	TRUE	2.20153e-07	NA
	ebi-a-GCST90001577	Transitional B cell Absolute Count	0.00899255	1.43292e-06	TRUE	2.7106e-08	NA
	ebi-a-GCST90001579	CD14- CD16+ monocyte Absolute Count	0.0545064	5.05869e-05	TRUE	3.52142e-42	NA
	ebi-a-GCST90001580	CD14+ CD16+ monocyte Absolute Count	0.153281	9.79215e-06	TRUE	1.77849e-129	NA
	ebi-a-GCST90001581	CD14- CD16- Absolute Count	0.0582525	3.2455e-05	TRUE	1.11821e-45	NA
	ebi-a-GCST90001582	CD14+ CD16- monocyte Absolute Count	0.030479	1.7465e-05	TRUE	3.0772e-24	NA
	ebi-a-GCST90001583	Monocyte Absolute Count	0.0087124	1.66021e-05	TRUE	1.28407e-07	NA
	ebi-a-GCST90001584	CD14- CD16+ monocyte %monocyte	0.0623966	5.05876e-05	TRUE	1.75222e-48	NA
	ebi-a-GCST90001585	CD14+ CD16+ monocyte %monocyte	0.174639	9.79215e-06	TRUE	7.83545e-150	NA
	ebi-a-GCST90001586	CD14+ CD16- monocyte %monocyte	0.0876348	6.8036e-05	TRUE	1.14846e-68	NA
	ebi-a-GCST90001587	CD16+ monocyte %monocyte	0.0852573	6.8036e-05	TRUE	1.0894e-66	NA
	ebi-a-GCST90001588	T/B cell	0.0381455	8.73271e-05	TRUE	6.87806e-29	NA
	ebi-a-GCST90001590	CD4+ T cell Absolute Count	0.0127554	8.96511e-05	TRUE	7.74487e-10	NA
	ebi-a-GCST90001594	CD4+CD8+ T cell Absolute Count	0.0343386	1.32296e-05	TRUE	1.50261e-27	NA
	ebi-a-GCST90001596	CD8dim T cell Absolute Count	0.0205501	2.15853e-05	TRUE	1.39886e-16	NA
	ebi-a-GCST90001597	CD8dim T cell %T cell	0.0154363	1.6315e-05	TRUE	7.80531e-13	NA
	ebi-a-GCST90001598	CD4-CD8- T cell Absolute Count	0.0231254	1.29733e-06	TRUE	2.26671e-19	NA
	ebi-a-GCST90001599	CD4-CD8- T cell %T cell	0.0259929	2.15219e-05	TRUE	7.44711e-21	NA
	ebi-a-GCST90001601	Lymphocyte Absolute Count	0.0176821	9.74383e-05	TRUE	2.28998e-13	NA
	ebi-a-GCST90001602	Lymphocyte %leukocyte	0.00885663	2.02723e-05	TRUE	9.84197e-08	NA
	ebi-a-GCST90001603	T cell Absolute Count	0.0194005	9.99922e-05	TRUE	1.32318e-14	NA
	ebi-a-GCST90001604	T cell %lymphocyte	0.0172396	9.74991e-07	TRUE	7.73872e-15	NA
	ebi-a-GCST90001606	CD4+ T cell %leukocyte	0.00839272	2.39866e-07	TRUE	6.04579e-08	NA
	ebi-a-GCST90001608	CD4+CD8+ T cell %leukocyte	0.0299966	4.8613e-06	TRUE	1.28911e-24	NA
	ebi-a-GCST90001609	CD4+ CD8dim T cell Absolute Count	0.0455391	9.35932e-05	TRUE	1.6896e-34	NA
	ebi-a-GCST90001610	CD4+ CD8dim T cell %lymphocyte	0.0424982	1.22682e-06	TRUE	5.96581e-35	NA
	ebi-a-GCST90001611	CD4+ CD8dim T cell %leukocyte	0.0539783	9.35932e-05	TRUE	2.822e-41	NA
	ebi-a-GCST90001612	CD8dim T cell %leukocyte	0.0140573	1.6315e-05	TRUE	8.92835e-12	NA
	ebi-a-GCST90001613	CD4-CD8- T cell %leukocyte	0.0325975	2.23116e-05	TRUE	5.50924e-26	NA
	ebi-a-GCST90001614	CD8+ and CD8dim T cell %leukocyte	0.0101818	6.16607e-06	TRUE	4.75926e-09	NA
	ebi-a-GCST90001615	TCRgd T cell Absolute Count	0.0122795	7.7719e-06	TRUE	1.39717e-10	NA
	ebi-a-GCST90001617	TCRgd T cell %lymphocyte	0.00844507	3.00649e-05	TRUE	2.78984e-07	NA
	ebi-a-GCST90001618	HLA DR+ T cell Absolute Count	0.0864722	0.000107774	TRUE	6.59954e-66	NA
	ebi-a-GCST90001619	HLA DR+ T cell%T cell	0.0927588	0.000102324	TRUE	1.78355e-71	NA
	ebi-a-GCST90001620	HLA DR+ T cell%lymphocyte	0.0910984	5.78706e-06	TRUE	1.22381e-73	NA
	ebi-a-GCST90001621	Natural Killer T Absolute Count	0.0591576	4.08091e-05	TRUE	1.96494e-46	NA
	ebi-a-GCST90001622	Natural Killer T %T cell	0.0875695	3.58051e-05	TRUE	2.37029e-70	NA
	ebi-a-GCST90001623	Natural Killer T %lymphocyte	0.0809814	3.28285e-05	TRUE	6.6554e-65	NA
	ebi-a-GCST90001624	HLA DR+ CD4+ T cell Absolute Count	0.030097	5.16351e-06	TRUE	3.85604e-24	NA
	ebi-a-GCST90001625	HLA DR+ CD4+ T cell %T cell	0.0379388	1.6254e-05	TRUE	7.60032e-30	NA
	ebi-a-GCST90001626	HLA DR+ CD4+ T cell %lymphocyte	0.0398072	5.16351e-06	TRUE	7.8894e-32	NA
	ebi-a-GCST90001627	HLA DR+ CD8+ T cell Absolute Count	0.0737793	2.48016e-05	TRUE	7.60274e-58	NA
	ebi-a-GCST90001628	HLA DR+ CD8+ T cell %T cell	0.0922918	4.8478e-05	TRUE	1.6256e-72	NA
	ebi-a-GCST90001629	HLA DR+ CD8+ T cell %lymphocyte	0.0823933	2.48016e-05	TRUE	3.57621e-65	NA
	ebi-a-GCST90001630	CD8+ Natural Killer T Absolute Count	0.0276555	6.92582e-08	TRUE	3.58028e-23	NA
	ebi-a-GCST90001631	CD8+ Natural Killer T %T cell	0.0293716	7.11626e-07	TRUE	1.75939e-24	NA
	ebi-a-GCST90001632	CD8+ Natural Killer T %lymphocyte	0.0279336	6.92582e-08	TRUE	1.7421e-23	NA
	ebi-a-GCST90001633	CD8dim Natural Killer T Absolute Count	0.0894195	3.37974e-05	TRUE	1.08776e-71	NA
	ebi-a-GCST90001634	CD8dim Natural Killer T %T cell	0.0980175	3.53005e-05	TRUE	2.75732e-79	NA
	ebi-a-GCST90001635	CD8dim Natural Killer T %lymphocyte	0.103554	3.62755e-05	TRUE	4.88372e-84	NA
	ebi-a-GCST90001636	CD4-CD8- Natural Killer T Absolute Count	0.012969	1.21613e-06	TRUE	2.06403e-11	NA
	ebi-a-GCST90001637	CD4-CD8- Natural Killer T %T cell	0.106393	3.40385e-05	TRUE	1.31839e-86	NA
	ebi-a-GCST90001638	CD4-CD8- Natural Killer T %lymphocyte	0.110048	3.46095e-05	TRUE	8.79759e-90	NA
	ebi-a-GCST90001639	CD3- lymphocyte Absolute Count	0.00966052	8.15854e-07	TRUE	7.42808e-09	NA
	ebi-a-GCST90001642	B cell Absolute Count	0.0110699	4.99503e-07	TRUE	5.41314e-10	NA
	ebi-a-GCST90001643	B cell %CD3- lymphocyte	0.0320878	4.358e-05	TRUE	4.38323e-25	NA
	ebi-a-GCST90001644	B cell %lymphocyte	0.0301768	9.04771e-05	TRUE	7.45596e-23	NA
	ebi-a-GCST90001645	Natural Killer Absolute Count	0.028245	5.56869e-05	TRUE	8.17381e-22	NA
	ebi-a-GCST90001646	Natural Killer %CD3- lymphocyte	0.045612	0.000160596	TRUE	9.38522e-34	NA
	ebi-a-GCST90001647	Natural Killer %lymphocyte	0.0377646	5.56869e-05	TRUE	2.9583e-29	NA
	ebi-a-GCST90001648	HLA DR+ Natural Killer Absolute Count	0.188138	1.20782e-05	TRUE	9.77242e-161	NA
	ebi-a-GCST90001649	HLA DR+ Natural Killer %Natural Killer	0.217938	6.72212e-05	TRUE	7.22404e-188	NA
	ebi-a-GCST90001650	HLA DR+ Natural Killer %CD3- lymphocyte	0.203714	5.00603e-05	TRUE	2.60651e-174	NA
	ebi-a-GCST90001652	Granulocyte %leukocyte	0.00879944	2.02723e-05	TRUE	1.08778e-07	NA
	ebi-a-GCST90001654	CD28- CD4-CD8- T cell Absolute Count	0.024528	2.01271e-06	TRUE	3.37577e-19	NA
	ebi-a-GCST90001655	CD28+ CD4-CD8- T cell %T cell	0.00957208	1.05291e-06	TRUE	2.36138e-08	NA
	ebi-a-GCST90001658	CD39+ CD4+ T cell %T cell	0.383654	7.88459e-05	TRUE	0	NA
	ebi-a-GCST90001659	CD39+ CD4+ T cell %CD4+ T cell	0.392877	7.88459e-05	TRUE	0	NA
	ebi-a-GCST90001660	CD39+ CD4+ T cell Absolute Count	0.387641	7.90674e-05	TRUE	0	NA
	ebi-a-GCST90001661	CD28- CD8dim T cell %T cell	0.0198509	1.38588e-06	TRUE	6.17713e-16	NA
	ebi-a-GCST90001663	CD28- CD8dim T cell Absolute Count	0.0210526	1.99027e-06	TRUE	1.21524e-16	NA
	ebi-a-GCST90001664	CD28+ CD45RA+ CD8dim T cell %T cell	0.0815396	8.50361e-05	TRUE	4.06831e-60	NA
	ebi-a-GCST90001665	CD28+ CD45RA+ CD8dim T cell %CD8dim T cell	0.0622985	3.25315e-05	TRUE	1.42679e-46	NA
	ebi-a-GCST90001666	CD28+ CD45RA+ CD8dim T cell Absolute Count	0.0703538	3.11924e-05	TRUE	2.19619e-52	NA
	ebi-a-GCST90001667	CD28+ CD45RA- CD8dim T cell %T cell	0.0370476	3.10172e-05	TRUE	1.37215e-27	NA
	ebi-a-GCST90001668	CD28+ CD45RA- CD8dim T cell %CD8dim T cell	0.0336712	3.10172e-05	TRUE	4.23041e-25	NA
	ebi-a-GCST90001669	CD28+ CD45RA- CD8dim T cell Absolute Count	0.0400115	3.10172e-05	TRUE	1.56124e-29	NA
	ebi-a-GCST90001670	CD39+ CD8+ T cell %T cell	0.387335	3.45241e-05	TRUE	0	NA
	ebi-a-GCST90001671	CD39+ CD8+ T cell %CD8+ T cell	0.386029	4.92163e-05	TRUE	0	NA
	ebi-a-GCST90001672	CD39+ CD8+ T cell Absolute Count	0.384568	3.45179e-05	TRUE	0	NA
	ebi-a-GCST90001679	CD25++ CD8+ T cell %T cell	0.0101503	7.25852e-06	TRUE	5.5964e-08	NA
	ebi-a-GCST90001680	CD25++ CD8+ T cell %CD8+ T cell	0.0110731	7.94863e-06	TRUE	1.39276e-08	NA
	ebi-a-GCST90001681	CD25++ CD8+ T cell Absolute Count	0.0305357	6.08606e-05	TRUE	1.87635e-20	NA
	ebi-a-GCST90001686	CD28- CD8+ T cell %CD8+ T cell	0.00951134	1.20664e-05	TRUE	5.81319e-08	NA
	ebi-a-GCST90001687	CD28- CD8+ T cell Absolute Count	0.00982546	2.83934e-05	TRUE	7.1937e-08	NA
	ebi-a-GCST90001689	CD28+ CD45RA+ CD8+ T cell %CD8+ T cell	0.00957871	4.94688e-06	TRUE	3.46224e-08	NA
	ebi-a-GCST90001690	CD28+ CD45RA+ CD8+ T cell Absolute Count	0.018352	8.17815e-05	TRUE	3.26696e-13	NA
	ebi-a-GCST90001691	CD28+ CD45RA- CD8+ T cell %T cell	0.035298	4.12356e-05	TRUE	4.52879e-26	NA
	ebi-a-GCST90001692	CD28+ CD45RA- CD8+ T cell %CD8+ T cell	0.0602587	5.53355e-05	TRUE	2.13351e-44	NA
	ebi-a-GCST90001693	CD28+ CD45RA- CD8+ T cell Absolute Count	0.0361658	4.28526e-05	TRUE	1.89015e-26	NA
	ebi-a-GCST90001694	CD28- CD4-CD8- T cell %T cell	0.0236151	1.29733e-06	TRUE	9.66929e-19	NA
	ebi-a-GCST90001696	CD45RA- CD28- CD8+ T cell %CD8+ T cell	0.0741002	0.000165101	TRUE	1.00892e-52	NA
	ebi-a-GCST90001699	CD45RA+ CD28- CD8+ T cell %CD8+ T cell	0.0156663	2.8989e-05	TRUE	4.8822e-12	NA
	ebi-a-GCST90001701	BAFF-R on CD20- CD38- B cell	0.0438692	1.91063e-05	TRUE	2.39682e-34	NA
	ebi-a-GCST90001702	BAFF-R on CD24+ CD27+ B cell	0.399634	0.000130182	TRUE	0	NA
	ebi-a-GCST90001703	BAFF-R on IgD+ CD24+ B cell	0.370348	0.000119144	TRUE	0	NA
	ebi-a-GCST90001704	BAFF-R on IgD+ CD24- B cell	0.443788	8.86193e-05	TRUE	0	NA
	ebi-a-GCST90001705	BAFF-R on IgD+ CD38- B cell	0.433736	8.64724e-05	TRUE	0	NA
	ebi-a-GCST90001706	BAFF-R on IgD+ CD38- naive B cell	0.590348	8.4942e-05	TRUE	0	NA
	ebi-a-GCST90001707	BAFF-R on IgD+ CD38- unswitched memory B cell	0.538478	5.85924e-05	TRUE	0	NA
	ebi-a-GCST90001708	BAFF-R on IgD+ CD38+ B cell	0.430286	8.65267e-05	TRUE	0	NA
	ebi-a-GCST90001709	BAFF-R on IgD+ CD38dim B cell	0.44174	8.62866e-05	TRUE	0	NA
	ebi-a-GCST90001710	BAFF-R on IgD- CD24- B cell	0.397596	6.31668e-05	TRUE	0	NA
	ebi-a-GCST90001711	BAFF-R on IgD- CD27- B cell	0.395959	6.31668e-05	TRUE	0	NA
	ebi-a-GCST90001712	BAFF-R on IgD- CD38- B cell	0.403482	0.000122559	TRUE	0	NA
	ebi-a-GCST90001713	BAFF-R on IgD- CD38+ B cell	0.0623693	2.69671e-05	TRUE	1.45842e-49	NA
	ebi-a-GCST90001714	BAFF-R on IgD- CD38dim B cell	0.0112354	1.55806e-06	TRUE	4.82333e-10	NA
	ebi-a-GCST90001715	BAFF-R on memory B cell	0.385445	0.000128015	TRUE	0	NA
	ebi-a-GCST90001716	BAFF-R on naive-mature B cell	0.440757	8.81625e-05	TRUE	0	NA
	ebi-a-GCST90001717	BAFF-R on unswitched memory B cell	0.38454	0.000128015	TRUE	0	NA
	ebi-a-GCST90001718	BAFF-R on switched memory B cell	0.411793	0.000131838	TRUE	0	NA
	ebi-a-GCST90001719	BAFF-R on IgD+ B cell	0.44172	8.7016e-05	TRUE	0	NA
	ebi-a-GCST90001720	BAFF-R on transitional B cell	0.391333	7.81637e-05	TRUE	0	NA
	ebi-a-GCST90001721	CD19 on CD20- B cell	0.00812436	2.8585e-06	TRUE	1.52335e-07	NA
	ebi-a-GCST90001722	CD19 on CD20- CD38- B cell	0.0086076	2.29875e-05	TRUE	2.19916e-07	NA
	ebi-a-GCST90001723	CD19 on CD24+ CD27+ B cell	0.02017	1.29018e-05	TRUE	1.56961e-16	NA
	ebi-a-GCST90001724	CD19 on IgD+ CD24+ B cell	0.0298391	1.97909e-05	TRUE	7.88581e-24	NA
	ebi-a-GCST90001725	CD19 on IgD+ CD24- B cell	0.0268929	1.38825e-05	TRUE	1.02042e-21	NA
	ebi-a-GCST90001728	CD19 on IgD+ CD38- unswitched memory B cell	0.0431769	6.91778e-06	TRUE	1.20532e-18	NA
	ebi-a-GCST90001729	CD19 on IgD+ CD38+ B cell	0.0286794	6.94652e-06	TRUE	2.12665e-23	NA
	ebi-a-GCST90001730	CD19 on IgD+ CD38dim B cell	0.0207492	6.94652e-06	TRUE	3.42267e-17	NA
	ebi-a-GCST90001733	CD19 on IgD- CD38- B cell	0.00891256	4.0603e-05	TRUE	1.71089e-07	NA
	ebi-a-GCST90001735	CD19 on IgD- CD38dim B cell	0.0215793	1.29018e-05	TRUE	1.2621e-17	NA
	ebi-a-GCST90001736	CD19 on memory B cell	0.0179588	1.29018e-05	TRUE	7.92731e-15	NA
	ebi-a-GCST90001737	CD19 on naive-mature B cell	0.017359	1.68768e-05	TRUE	3.00353e-14	NA
	ebi-a-GCST90001738	CD19 on unswitched memory B cell	0.0204055	6.91778e-06	TRUE	6.3801e-17	NA
	ebi-a-GCST90001740	CD19 on switched memory B cell	0.0203236	4.06318e-05	TRUE	4.65913e-16	NA
	ebi-a-GCST90001741	CD19 on IgD+ B cell	0.017613	6.94652e-06	TRUE	9.31823e-15	NA
	ebi-a-GCST90001742	CD19 on transitional B cell	0.0211285	6.91778e-06	TRUE	1.72854e-17	NA
	ebi-a-GCST90001743	CD20 on B cell	0.0494411	1.84438e-05	TRUE	1.99989e-39	NA
	ebi-a-GCST90001745	CD20 on CD24+ CD27+ B cell	0.0561307	3.8838e-05	TRUE	4.26836e-44	NA
	ebi-a-GCST90001746	CD20 on IgD+ CD24+ B cell	0.0234089	2.96788e-05	TRUE	1.28879e-18	NA
	ebi-a-GCST90001747	CD20 on IgD+ CD24- B cell	0.0504707	2.38705e-05	TRUE	5.07718e-40	NA
	ebi-a-GCST90001748	CD20 on IgD+ CD38- B cell	0.0418893	2.81158e-05	TRUE	5.96145e-33	NA
	ebi-a-GCST90001751	CD20 on IgD+ CD38+ B cell	0.071518	0.000228528	TRUE	4.7349e-53	NA
	ebi-a-GCST90001752	CD20 on IgD+ CD38dim B cell	0.0925427	0.000121885	TRUE	5.34693e-72	NA
	ebi-a-GCST90001753	CD20 on IgD- CD24- B cell	0.0120108	6.87067e-06	TRUE	2.03186e-10	NA
	ebi-a-GCST90001754	CD20 on IgD- CD27- B cell	0.0438537	5.47007e-05	TRUE	6.06475e-34	NA
	ebi-a-GCST90001755	CD20 on IgD- CD38- B cell	0.0377396	3.14534e-05	TRUE	1.08657e-29	NA
	ebi-a-GCST90001757	CD20 on IgD- CD38dim B cell	0.0825371	8.69729e-05	TRUE	1.98864e-64	NA
	ebi-a-GCST90001758	CD20 on memory B cell	0.0448835	3.71804e-05	TRUE	3.62459e-35	NA
	ebi-a-GCST90001759	CD20 on naive-mature B cell	0.0655353	6.07381e-05	TRUE	4.11532e-51	NA
	ebi-a-GCST90001760	CD20 on unswitched memory B cell	0.0386	3.32708e-05	TRUE	2.5601e-30	NA
	ebi-a-GCST90001761	CD20 on switched memory B cell	0.0828957	8.63211e-05	TRUE	9.67715e-65	NA
	ebi-a-GCST90001762	CD20 on IgD+ B cell	0.0595472	3.28889e-05	TRUE	4.75155e-47	NA
	ebi-a-GCST90001763	CD20 on transitional B cell	0.036589	1.2436e-05	TRUE	2.15599e-29	NA
	ebi-a-GCST90001765	CD24 on IgD+ CD24+ B cell	0.0707035	2.99355e-05	TRUE	3.07349e-56	NA
	ebi-a-GCST90001766	CD24 on IgD+ CD38- B cell	0.0277747	2.99355e-05	TRUE	7.18521e-22	NA
	ebi-a-GCST90001767	CD24 on IgD+ CD38- unswitched memory B cell	0.0878486	2.99355e-05	TRUE	5.98385e-37	NA
	ebi-a-GCST90001768	CD24 on IgD+ CD38+ B cell	0.027781	1.77568e-05	TRUE	2.78509e-22	NA
	ebi-a-GCST90001769	CD24 on IgD- CD38- B cell	0.042981	2.99355e-05	TRUE	8.74726e-34	NA
	ebi-a-GCST90001771	CD24 on memory B cell	0.0668525	2.72108e-05	TRUE	3.8162e-53	NA
	ebi-a-GCST90001772	CD24 on unswitched memory B cell	0.0596174	2.99355e-05	TRUE	3.60927e-47	NA
	ebi-a-GCST90001773	CD24 on switched memory B cell	0.0600652	2.72108e-05	TRUE	1.36375e-47	NA
	ebi-a-GCST90001774	CD24 on transitional B cell	0.018555	7.98205e-06	TRUE	1.92437e-15	NA
	ebi-a-GCST90001775	CD25 on B cell	0.0591689	3.95723e-05	TRUE	1.46527e-46	NA
	ebi-a-GCST90001777	CD25 on CD24+ CD27+ B cell	0.0842906	5.53215e-05	TRUE	1.00997e-66	NA
	ebi-a-GCST90001778	CD25 on IgD+ CD24+ B cell	0.0637164	1.6331e-05	TRUE	4.39068e-51	NA
	ebi-a-GCST90001779	CD25 on IgD+ CD24- B cell	0.0759138	3.90706e-05	TRUE	2.95491e-60	NA
	ebi-a-GCST90001780	CD25 on IgD+ CD38- B cell	0.0494654	4.12906e-05	TRUE	1.50394e-38	NA
	ebi-a-GCST90001781	CD25 on IgD+ CD38- naive B cell	0.0573008	4.07473e-05	TRUE	7.63642e-24	NA
	ebi-a-GCST90001782	CD25 on IgD+ CD38- unswitched memory B cell	0.0749427	6.81988e-06	TRUE	4.23467e-32	NA
	ebi-a-GCST90001783	CD25 on IgD+ CD38+ B cell	0.0310709	3.89907e-05	TRUE	2.5846e-24	NA
	ebi-a-GCST90001784	CD25 on IgD+ CD38dim B cell	0.064958	3.55939e-05	TRUE	2.36549e-51	NA
	ebi-a-GCST90001785	CD25 on IgD- CD24- B cell	0.033942	1.71627e-05	TRUE	4.47196e-27	NA
	ebi-a-GCST90001786	CD25 on IgD- CD27- B cell	0.0386251	3.52283e-05	TRUE	3.04229e-30	NA
	ebi-a-GCST90001787	CD25 on IgD- CD38- B cell	0.0685279	6.81772e-05	TRUE	2.31139e-53	NA
	ebi-a-GCST90001789	CD25 on IgD- CD38dim B cell	0.101381	4.17045e-05	TRUE	1.04762e-81	NA
	ebi-a-GCST90001790	CD25 on memory B cell	0.0833017	5.53215e-05	TRUE	6.78577e-66	NA
	ebi-a-GCST90001791	CD25 on naive-mature B cell	0.0940871	8.52945e-05	TRUE	3.86063e-74	NA
	ebi-a-GCST90001792	CD25 on unswitched memory B cell	0.0764338	5.53215e-05	TRUE	3.4781e-60	NA
	ebi-a-GCST90001793	CD25 on switched memory B cell	0.07383	6.14109e-07	TRUE	7.91232e-61	NA
	ebi-a-GCST90001794	CD25 on IgD+ B cell	0.0468996	5.81844e-07	TRUE	1.52243e-38	NA
	ebi-a-GCST90001795	CD25 on transitional B cell	0.0147313	2.0302e-10	TRUE	5.20004e-13	NA
	ebi-a-GCST90001798	CD27 on CD24+ CD27+ B cell	0.29257	0.000149114	TRUE	3.58966e-270	NA
	ebi-a-GCST90001799	CD27 on T cell	0.0463135	1.7747e-06	TRUE	3.26072e-20	NA
	ebi-a-GCST90001800	CD27 on IgD+ CD24+ B cell	0.19288	0.000100658	TRUE	4.44808e-164	NA
	ebi-a-GCST90001801	CD27 on IgD+ CD38- unswitched memory B cell	0.286983	0.00010051	TRUE	5.3429e-137	NA
	ebi-a-GCST90001802	CD27 on IgD- CD38- B cell	0.18654	0.000126665	TRUE	4.99961e-157	NA
	ebi-a-GCST90001803	CD27 on IgD- CD38+ B cell	0.0209064	3.59276e-05	TRUE	1.59753e-16	NA
	ebi-a-GCST90001804	CD27 on IgD- CD38dim B cell	0.284718	0.000145517	TRUE	4.22664e-261	NA
	ebi-a-GCST90001805	CD27 on memory B cell	0.195122	0.000121617	TRUE	1.20735e-165	NA
	ebi-a-GCST90001806	CD27 on unswitched memory B cell	0.229481	0.000256115	TRUE	6.8113e-197	NA
	ebi-a-GCST90001807	CD27 on Plasma Blast-Plasma Cell	0.00897736	1.55806e-06	TRUE	2.89434e-08	NA
	ebi-a-GCST90001808	CD27 on switched memory B cell	0.311131	0.000202002	TRUE	1.33029e-290	NA
	ebi-a-GCST90001810	CD38 on CD3- CD19-	0.0182394	7.75397e-09	TRUE	8.94435e-09	NA
	ebi-a-GCST90001811	CD38 on IgD+ CD24- B cell	0.0203335	3.01942e-06	TRUE	4.63674e-17	NA
	ebi-a-GCST90001812	CD38 on IgD+ CD38+ B cell	0.0305209	3.49436e-05	TRUE	5.93787e-24	NA
	ebi-a-GCST90001813	CD38 on IgD+ CD38dim B cell	0.0625676	0.000121294	TRUE	1.84329e-47	NA
	ebi-a-GCST90001815	CD38 on IgD- CD38dim B cell	0.0425842	3.4024e-06	TRUE	1.08795e-34	NA
	ebi-a-GCST90001816	CD38 on naive-mature B cell	0.0356061	3.4024e-06	TRUE	4.28792e-29	NA
	ebi-a-GCST90001818	CD38 on IgD+ B cell	0.0122356	3.01942e-06	TRUE	9.5921e-11	NA
	ebi-a-GCST90001819	CD38 on transitional B cell	0.0727012	0.000121704	TRUE	1.22052e-55	NA
	ebi-a-GCST90001820	IgD on IgD+ CD24+ B cell	0.0303607	3.22429e-05	TRUE	6.50346e-24	NA
	ebi-a-GCST90001821	IgD on IgD+ CD24- B cell	0.0397303	2.85362e-05	TRUE	2.5123e-31	NA
	ebi-a-GCST90001823	IgD on IgD+ CD38- unswitched memory B cell	0.016369	9.70271e-06	TRUE	1.06626e-07	NA
	ebi-a-GCST90001824	IgD on IgD+ CD38+ B cell	0.0597274	0.000188337	TRUE	3.04098e-44	NA
	ebi-a-GCST90001825	IgD on IgD+ CD38dim B cell	0.0408637	2.80427e-05	TRUE	3.10847e-32	NA
	ebi-a-GCST90001826	IgD on unswitched memory B cell	0.011803	8.8045e-06	TRUE	3.75141e-10	NA
	ebi-a-GCST90001827	IgD on IgD+ B cell	0.012996	1.38124e-05	TRUE	5.44628e-11	NA
	ebi-a-GCST90001828	IgD on transitional B cell	0.048554	0.000189264	TRUE	1.44031e-35	NA
	ebi-a-GCST90001829	BAFF-R on B cell	0.441663	8.67434e-05	TRUE	0	NA
	ebi-a-GCST90001830	BAFF-R on CD20- B cell	0.0296976	2.77689e-05	TRUE	1.84743e-23	NA
	ebi-a-GCST90001831	CD62L on CD62L+ myeloid Dendritic Cell	0.0484036	2.31901e-05	TRUE	9.22465e-31	NA
	ebi-a-GCST90001832	CD62L on CD62L+ plasmacytoid Dendritic Cell	0.0692389	5.33749e-05	TRUE	2.12486e-43	NA
	ebi-a-GCST90001833	CD62L on CD62L+ Dendritic Cell	0.0296042	3.79826e-08	TRUE	5.97505e-20	NA
	ebi-a-GCST90001834	CD62L on monocyte	0.0911945	9.068e-05	TRUE	1.26239e-56	NA
	ebi-a-GCST90001838	CD3 on naive CD8+ T cell	0.240357	0.000132125	TRUE	1.71547e-170	NA
	ebi-a-GCST90001839	CD3 on Effector Memory CD8+ T cell	0.0717911	1.5887e-05	TRUE	9.73259e-47	NA
	ebi-a-GCST90001840	CD3 on Terminally Differentiated CD8+ T cell	0.0301537	1.67464e-05	TRUE	1.02316e-19	NA
	ebi-a-GCST90001841	CD3 on Central Memory CD4+ T cell	0.18908	0.000122423	TRUE	1.45038e-128	NA
	ebi-a-GCST90001842	CD3 on Naive CD4+ T cell	0.288293	0.000123354	TRUE	6.25918e-214	NA
	ebi-a-GCST90001843	CD3 on Effector Memory CD4+ T cell	0.115703	1.34126e-05	TRUE	3.41308e-77	NA
	ebi-a-GCST90001844	CD3 on Terminally Differentiated CD4+ T cell	0.0336432	1.83508e-05	TRUE	8.08373e-22	NA
	ebi-a-GCST90001845	CD3 on CD45RA- CD4+ T cell	0.151532	0.000121902	TRUE	8.02394e-100	NA
	ebi-a-GCST90001846	CD3 on Central Memory CD8+ T cell	0.109437	2.63932e-05	TRUE	4.43333e-72	NA
	ebi-a-GCST90001847	CD3 on HLA DR+ T cell	0.0831565	2.45811e-05	TRUE	1.29911e-56	NA
	ebi-a-GCST90001848	CD3 on Natural Killer T	0.0124429	1.6315e-05	TRUE	3.31676e-09	NA
	ebi-a-GCST90001849	CD3 on HLA DR+ CD4+ T cell	0.0989965	1.84951e-05	TRUE	2.85543e-68	NA
	ebi-a-GCST90001850	CD3 on HLA DR+ CD8+ T cell	0.0355922	1.88902e-05	TRUE	3.74918e-24	NA
	ebi-a-GCST90001851	CD3 on T cell	0.10683	0.000112546	TRUE	3.17194e-68	NA
	ebi-a-GCST90001852	CD3 on CD39+ resting CD4 regulatory T cell	0.0502614	1.77976e-05	TRUE	8.24588e-30	NA
	ebi-a-GCST90001853	CD3 on activated CD4 regulatory T cell	0.197947	1.58062e-05	TRUE	5.06592e-140	NA
	ebi-a-GCST90001854	CD3 on CD39+ activated CD4 regulatory T cell	0.188334	1.65013e-05	TRUE	3.38171e-132	NA
	ebi-a-GCST90001855	CD3 on secreting CD4 regulatory T cell	0.199132	2.75311e-05	TRUE	3.01019e-140	NA
	ebi-a-GCST90001856	CD3 on CD39+ secreting CD4 regulatory T cell	0.1599	0.000116896	TRUE	1.84865e-106	NA
	ebi-a-GCST90001857	CD3 on activated & secreting CD4 regulatory T cell	0.204397	1.58062e-05	TRUE	2.61593e-145	NA
	ebi-a-GCST90001858	CD3 on CD45RA+ CD4+ T cell	0.259204	0.00012308	TRUE	7.80039e-188	NA
	ebi-a-GCST90001859	CD3 on CD8+ T cell	0.0911327	1.98651e-05	TRUE	8.75787e-60	NA
	ebi-a-GCST90001860	CD3 on CD39+ CD4+ T cell	0.196432	1.42404e-05	TRUE	6.62571e-139	NA
	ebi-a-GCST90001861	CD3 on CD28+ CD4+ T cell	0.121058	0.000116118	TRUE	4.14679e-78	NA
	ebi-a-GCST90001863	CD3 on CD28+ CD45RA- CD8+ T cell	0.108266	4.41768e-05	TRUE	7.67671e-71	NA
	ebi-a-GCST90001864	CD3 on CD28+ CD45RA+ CD8+ T cell	0.199922	0.000121227	TRUE	1.50858e-137	NA
	ebi-a-GCST90001865	CD3 on CD28- CD8+ T cell	0.036289	1.59531e-05	TRUE	1.13451e-23	NA
	ebi-a-GCST90001866	CD3 on CD39+ CD8+ T cell	0.056681	1.83508e-05	TRUE	1.08678e-36	NA
	ebi-a-GCST90001867	CD3 on CD4+ T cell	0.117345	0.000112247	TRUE	1.44413e-75	NA
	ebi-a-GCST90001868	CD3 on CD4 regulatory T cell	0.210778	2.75311e-05	TRUE	7.8883e-150	NA
	ebi-a-GCST90001869	CD3 on resting CD4 regulatory T cell	0.260669	4.91353e-05	TRUE	7.35116e-192	NA
	ebi-a-GCST90001870	CD34 on Hematopoietic Stem Cell	0.119917	0.000171955	TRUE	4.35966e-44	NA
	ebi-a-GCST90001871	HVEM on T cell	0.0405706	7.95649e-06	TRUE	1.76093e-12	NA
	ebi-a-GCST90001872	HVEM on naive CD8+ T cell	0.0273472	6.63776e-06	TRUE	8.70334e-09	NA
	ebi-a-GCST90001873	HVEM on Effector Memory CD8+ T cell	0.0402677	7.95649e-06	TRUE	2.14485e-12	NA
	ebi-a-GCST90001875	HVEM on CD4+ T cell	0.0443776	7.95649e-06	TRUE	1.4676e-13	NA
	ebi-a-GCST90001876	HVEM on Central Memory CD4+ T cell	0.0425377	7.95649e-06	TRUE	4.88331e-13	NA
	ebi-a-GCST90001877	HVEM on naive CD4+ T cell	0.0330176	6.63776e-06	TRUE	2.23708e-10	NA
	ebi-a-GCST90001878	HVEM on Effector Memory CD4+ T cell	0.0414733	3.6638e-06	TRUE	7.7596e-13	NA
	ebi-a-GCST90001879	HVEM on Terminally Differentiated CD4+ T cell	0.0280576	1.23762e-05	TRUE	6.89213e-09	NA
	ebi-a-GCST90001880	HVEM on CD45RA- CD4+ T cell	0.0458182	7.95649e-06	TRUE	5.71489e-14	NA
	ebi-a-GCST90001881	HVEM on CD8+ T cell	0.03413	1.23762e-05	TRUE	1.35265e-10	NA
	ebi-a-GCST90001882	HVEM on Central Memory CD8+ T cell	0.0493352	7.95649e-06	TRUE	5.67758e-15	NA
	ebi-a-GCST90001883	CD16-CD56 on Natural Killer T	0.175816	2.94736e-05	TRUE	3.44667e-129	NA
	ebi-a-GCST90001884	CD16-CD56 on Natural Killer	0.322163	6.35996e-05	TRUE	5.80612e-266	NA
	ebi-a-GCST90001885	CD16-CD56 on HLA DR+ Natural Killer	0.0408862	1.11125e-06	TRUE	8.76693e-28	NA
	ebi-a-GCST90001886	CD28 on CD39+ activated CD4 regulatory T cell	0.0843781	5.94025e-05	TRUE	5.02405e-54	NA
	ebi-a-GCST90001887	CD28 on secreting CD4 regulatory T cell	0.0707643	4.63818e-05	TRUE	3.0551e-45	NA
	ebi-a-GCST90001888	CD28 on CD39+ secreting CD4 regulatory T cell	0.121664	5.06143e-05	TRUE	3.68175e-80	NA
	ebi-a-GCST90001889	CD28 on activated & secreting CD4 regulatory T cell	0.06044	3.72969e-05	TRUE	1.12719e-38	NA
	ebi-a-GCST90001890	CD28 on CD45RA+ CD4+ T cell	0.0858069	6.31154e-05	TRUE	6.6516e-55	NA
	ebi-a-GCST90001891	CD28 on CD45RA- CD4 not regulatory T cell	0.0882097	3.38002e-05	TRUE	2.59306e-57	NA
	ebi-a-GCST90001892	CD28 on CD39+ CD4+ T cell	0.231876	5.71417e-05	TRUE	2.8958e-166	NA
	ebi-a-GCST90001893	CD28 on CD28+ CD45RA- CD8+ T cell	0.0638072	2.5492e-05	TRUE	3.29267e-41	NA
	ebi-a-GCST90001894	CD28 on CD28+ CD4+ T cell	0.0801943	7.05128e-05	TRUE	5.64342e-51	NA
	ebi-a-GCST90001896	CD28 on CD28+ CD45RA+ CD8+ T cell	0.10836	3.44606e-05	TRUE	2.99478e-71	NA
	ebi-a-GCST90001897	CD28 on CD39+ CD8+ T cell	0.055482	3.89797e-05	TRUE	2.42478e-35	NA
	ebi-a-GCST90001898	CD28 on CD4+ T cell	0.0714948	7.05128e-05	TRUE	3.32494e-45	NA
	ebi-a-GCST90001899	CD28 on CD4 regulatory T cell	0.0523932	3.50799e-05	TRUE	1.67633e-33	NA
	ebi-a-GCST90001900	CD28 on resting CD4 regulatory T cell	0.0756967	2.88924e-05	TRUE	5.43868e-49	NA
	ebi-a-GCST90001901	CD28 on CD39+ resting CD4 regulatory T cell	0.0305013	9.81429e-06	TRUE	1.59638e-18	NA
	ebi-a-GCST90001902	CD28 on activated CD4 regulatory T cell	0.0399178	2.83661e-05	TRUE	1.1436e-25	NA
	ebi-a-GCST90001903	CD86 on myeloid Dendritic Cell	0.0891878	3.60617e-07	TRUE	5.44901e-59	NA
	ebi-a-GCST90001905	CD86 on monocyte	0.0136487	9.67207e-06	TRUE	2.00415e-09	NA
	ebi-a-GCST90001906	CD86 on granulocyte	0.0257764	1.26902e-05	TRUE	9.45512e-17	NA
	ebi-a-GCST90001907	CCR7 on naive CD4+ T cell	0.0517259	4.6566e-05	TRUE	1.0197e-32	NA
	ebi-a-GCST90001908	CCR7 on naive CD8+ T cell	0.0181325	6.90725e-06	TRUE	1.86199e-12	NA
	ebi-a-GCST90001910	CD45 on B cell	0.0110514	2.58226e-05	TRUE	3.77297e-08	NA
	ebi-a-GCST90001911	CD45 on Natural Killer	0.0456316	5.94057e-05	TRUE	2.02016e-30	NA
	ebi-a-GCST90001917	CD45 on CD8+ T cell	0.0192953	5.27126e-05	TRUE	3.82929e-13	NA
	ebi-a-GCST90001918	CD45 on HLA DR+ T cell	0.0271515	4.18379e-06	TRUE	4.51599e-19	NA
	ebi-a-GCST90001919	CD45 on Natural Killer T	0.00966444	6.65299e-06	TRUE	1.42739e-07	NA
	ebi-a-GCST90001920	CD45 on HLA DR+ CD4+ T cell	0.0124366	4.25923e-06	TRUE	2.34346e-09	NA
	ebi-a-GCST90001923	CD127 on CD45RA- CD4 not regulatory T cell	0.0116122	9.60585e-07	TRUE	1.24315e-08	NA
	ebi-a-GCST90001924	CD127 on CD28+ CD4+ T cell	0.0397162	2.67278e-05	TRUE	1.40712e-25	NA
	ebi-a-GCST90001926	CD127 on granulocyte	0.0826167	1.85362e-05	TRUE	4.71686e-54	NA
	ebi-a-GCST90001927	CD127 on CD8+ T cell	0.0123879	1.64278e-07	TRUE	3.32676e-09	NA
	ebi-a-GCST90001928	CD127 on CD28+ CD45RA- CD8+ T cell	0.0109842	4.31557e-05	TRUE	1.62208e-07	NA
	ebi-a-GCST90001929	CD127 on CD28+ CD45RA+ CD8+ T cell	0.0195949	1.14872e-06	TRUE	1.11023e-13	NA
	ebi-a-GCST90001932	CD127 on CD45RA+ CD4+ T cell	0.0520412	1.8203e-05	TRUE	9.71762e-34	NA
	ebi-a-GCST90001933	CD25 on CD45RA- CD4 not regulatory T cell	0.00962669	2.13893e-05	TRUE	7.09597e-08	NA
	ebi-a-GCST90001934	CD25 on CD45RA+ CD4 not regulatory T cell	0.0167684	2.42094e-06	TRUE	1.45428e-13	NA
	ebi-a-GCST90001937	CD25 on resting CD4 regulatory T cell	0.012064	2.4841e-08	TRUE	2.53063e-10	NA
	ebi-a-GCST90001938	CD25 on CD39+ resting CD4 regulatory T cell	0.009867	4.01028e-07	TRUE	5.6606e-08	NA
	ebi-a-GCST90001944	CD123 on plasmacytoid Dendritic Cell	0.048509	1.3325e-05	TRUE	3.86475e-31	NA
	ebi-a-GCST90001945	CD123 on CD62L+ plasmacytoid Dendritic Cell	0.0476229	1.3325e-05	TRUE	1.42014e-30	NA
	ebi-a-GCST90001946	CD33 on CD14+ monocyte	0.527058	2.36406e-05	TRUE	1.40729e-291	NA
	ebi-a-GCST90001947	CD33 on CD33+ HLA DR+ CD14dim	0.509926	3.29434e-05	TRUE	4.59245e-268	NA
	ebi-a-GCST90001948	CD33 on CD33dim HLA DR+ CD11b+	0.55776	3.10021e-05	TRUE	0	NA
	ebi-a-GCST90001949	CD33 on CD33dim HLA DR+ CD11b-	0.566379	3.5731e-05	TRUE	0	NA
	ebi-a-GCST90001950	CD33 on Granulocytic Myeloid-Derived Suppressor Cells	0.0513755	2.93755e-06	TRUE	1.16804e-15	NA
	ebi-a-GCST90001951	CD33 on CD66b++ myeloid cell	0.378895	2.34295e-05	TRUE	8.12329e-161	NA
	ebi-a-GCST90001952	CD33 on Monocytic Myeloid-Derived Suppressor Cells	0.4556	3.29434e-05	TRUE	1.17257e-223	NA
	ebi-a-GCST90001953	CD33 on CD33dim HLA DR-	0.509525	6.86385e-05	TRUE	4.50017e-263	NA
	ebi-a-GCST90001954	CD33 on basophil	0.175063	1.58287e-05	TRUE	1.14582e-66	NA
	ebi-a-GCST90001955	CD33 on Immature Myeloid-Derived Suppressor Cells	0.141825	1.76019e-06	TRUE	1.4464e-53	NA
	ebi-a-GCST90001956	CD33 on CD33+ HLA DR+	0.52044	3.29434e-05	TRUE	1.6292e-277	NA
	ebi-a-GCST90001957	CD33 on CD33+ HLA DR+ CD14-	0.525491	3.29434e-05	TRUE	8.18211e-282	NA
	ebi-a-GCST90001958	CD4 on monocyte	0.106114	1.47007e-05	TRUE	7.23498e-75	NA
	ebi-a-GCST90001961	CD25 on CD39+ CD4+ T cell	0.32342	2.88559e-05	TRUE	1.91364e-253	NA
	ebi-a-GCST90001963	FSC-A on myeloid Dendritic Cell	0.0849247	1.66351e-05	TRUE	7.54061e-55	NA
	ebi-a-GCST90001964	FSC-A on plasmacytoid Dendritic Cell	0.0223203	5.81003e-07	TRUE	3.0014e-15	NA
	ebi-a-GCST90001965	FSC-A on monocyte	0.0237392	1.12136e-05	TRUE	1.49984e-15	NA
	ebi-a-GCST90001966	FSC-A on granulocyte	0.0694005	4.80688e-06	TRUE	7.98267e-45	NA
	ebi-a-GCST90001967	FSC-A on CD14+ monocyte	0.0102365	2.91934e-07	TRUE	3.18008e-08	NA
	ebi-a-GCST90001969	FSC-A on Natural Killer	0.0506909	2.06911e-06	TRUE	1.08502e-35	NA
	ebi-a-GCST90001970	FSC-A on HLA DR+ Natural Killer	0.135731	7.88647e-05	TRUE	5.32253e-91	NA
	ebi-a-GCST90001973	FSC-A on CD4+ T cell	0.0129481	9.68462e-06	TRUE	1.12692e-09	NA
	ebi-a-GCST90001974	FSC-A on CD8+ T cell	0.00954533	7.04227e-05	TRUE	9.12422e-07	NA
	ebi-a-GCST90001976	FSC-A on Natural Killer T	0.0192329	5.47725e-06	TRUE	5.54329e-14	NA
	ebi-a-GCST90001979	CD16 on CD14- CD16+ monocyte	0.346961	0.000116121	TRUE	0	NA
	ebi-a-GCST90001980	CD40 on CD14+ CD16- monocyte	0.190312	9.85448e-05	TRUE	1.76227e-160	NA
	ebi-a-GCST90001981	CD40 on CD14+ CD16+ monocyte	0.227449	0.000139809	TRUE	4.88987e-196	NA
	ebi-a-GCST90001982	CCR2 on CD14- CD16+ monocyte	0.0191155	5.05869e-05	TRUE	7.27957e-15	NA
	ebi-a-GCST90001983	CD14 on CD14+ CD16+ monocyte	0.022382	1.89852e-06	TRUE	1.40958e-18	NA
	ebi-a-GCST90001984	HLA DR on CD14- CD16+ monocyte	0.0722813	4.73644e-05	TRUE	1.80911e-56	NA
	ebi-a-GCST90001985	CD40 on monocytes	0.23763	7.99576e-05	TRUE	1.41728e-209	NA
	ebi-a-GCST90001986	CD14 on CD14+ CD16- monocyte	0.0149098	1.81211e-07	TRUE	5.47292e-13	NA
	ebi-a-GCST90001987	CD64 on CD14+ CD16- monocyte	0.219516	4.74287e-05	TRUE	8.9323e-192	NA
	ebi-a-GCST90001988	HLA DR on CD14+ CD16- monocyte	0.151806	2.71997e-05	TRUE	8.22747e-127	NA
	ebi-a-GCST90001989	CD40 on CD14- CD16+ monocyte	0.306149	0.000165443	TRUE	3.97373e-283	NA
	ebi-a-GCST90001990	CD64 on CD14- CD16+ monocyte	0.0370575	6.67931e-05	TRUE	4.09876e-28	NA
	ebi-a-GCST90001991	HLA DR on CD14+ monocyte	0.143594	2.71997e-05	TRUE	3.18131e-119	NA
	ebi-a-GCST90001992	CCR2 on CD14+ CD16+ monocyte	0.0268738	8.86149e-05	TRUE	3.9876e-20	NA
	ebi-a-GCST90001993	PDL-1 on CD14+ CD16- monocyte	0.00837545	8.9835e-07	TRUE	8.45716e-08	NA
	ebi-a-GCST90001994	CX3CR1 on CD14- CD16-	0.0873115	3.48046e-05	TRUE	9.29311e-69	NA
	ebi-a-GCST90001995	CX3CR1 on monocyte	0.117949	7.58412e-06	TRUE	1.74352e-96	NA
	ebi-a-GCST90001996	CX3CR1 on CD14+ CD16+ monocyte	0.113345	8.2381e-06	TRUE	3.97167e-92	NA
	ebi-a-GCST90001997	CX3CR1 on CD14+ CD16- monocyte	0.137845	7.58412e-06	TRUE	3.08636e-114	NA
	ebi-a-GCST90001998	PDL-1 on CD14+ CD16+ monocyte	0.00832501	1.7747e-06	TRUE	1.09469e-07	NA
	ebi-a-GCST90001999	PDL-1 on CD14- CD16+ monocyte	0.105334	5.86015e-05	TRUE	9.62765e-84	NA
	ebi-a-GCST90002000	PDL-1 on CD14- CD16-	0.0110063	7.40099e-07	TRUE	7.27734e-10	NA
	ebi-a-GCST90002001	CD64 on CD14- CD16-	0.0340134	6.67489e-05	TRUE	7.59981e-26	NA
	ebi-a-GCST90002002	PDL-1 on monocyte	0.0330022	6.65216e-06	TRUE	1.22211e-26	NA
	ebi-a-GCST90002003	CCR2 on CD14- CD16-	0.0327775	8.74076e-05	TRUE	1.23432e-24	NA
	ebi-a-GCST90002004	CCR2 on CD14+ CD16- monocyte	0.0431959	1.19943e-05	TRUE	2.00933e-34	NA
	ebi-a-GCST90002005	CD16 on CD14+ CD16+ monocyte	0.274737	9.47265e-05	TRUE	5.31482e-249	NA
	ebi-a-GCST90002006	CD64 on monocyte	0.188803	4.74287e-05	TRUE	8.21867e-161	NA
	ebi-a-GCST90002007	HLA DR on CD14+ CD16+ monocyte	0.023299	5.05869e-05	TRUE	5.53538e-18	NA
	ebi-a-GCST90002008	CCR2 on monocyte	0.0286942	1.19236e-05	TRUE	4.85091e-23	NA
	ebi-a-GCST90002009	HLA DR on CD14- CD16-	0.126443	6.42651e-05	TRUE	3.83592e-102	NA
	ebi-a-GCST90002010	HLA DR on monocyte	0.100665	8.13111e-07	TRUE	3.05422e-83	NA
	ebi-a-GCST90002011	CD64 on CD14+ CD16+ monocyte	0.00929276	8.78701e-05	TRUE	2.77246e-07	NA
	ebi-a-GCST90002012	CX3CR1 on CD14- CD16+ monocyte	0.0323153	2.00556e-06	TRUE	4.13218e-26	NA
	ebi-a-GCST90002013	CCR2 on myeloid Dendritic Cell	0.0729822	7.88373e-05	TRUE	2.71796e-45	NA
	ebi-a-GCST90002014	CCR2 on CD62L+ myeloid Dendritic Cell	0.0828384	0.000141209	TRUE	1.08084e-50	NA
	ebi-a-GCST90002015	CCR2 on plasmacytoid Dendritic Cell	0.0999959	8.30192e-05	TRUE	4.07462e-63	NA
	ebi-a-GCST90002016	CCR2 on CD62L+ plasmacytoid Dendritic Cell	0.0998266	8.30192e-05	TRUE	5.30373e-63	NA
	ebi-a-GCST90002018	CCR2 on granulocyte	0.036721	4.80688e-06	TRUE	7.51025e-24	NA
	ebi-a-GCST90002019	CD14 on Monocytic Myeloid-Derived Suppressor Cells	0.0188706	2.22172e-05	TRUE	1.62156e-07	NA
	ebi-a-GCST90002021	CD14 on CD33dim HLA DR+ CD11b+	0.0462707	1.7747e-06	TRUE	3.65778e-18	NA
	ebi-a-GCST90002022	CD4 on CD4+ T cell	0.0511765	7.0724e-05	TRUE	5.94456e-32	NA
	ebi-a-GCST90002023	CD4 on Central Memory CD4+ T cell	0.0418014	1.0716e-05	TRUE	2.58845e-27	NA
	ebi-a-GCST90002024	CD4 on naive CD4+ T cell	0.0554904	0.000184372	TRUE	3.15702e-33	NA
	ebi-a-GCST90002025	CD4 on Effector Memory CD4+ T cell	0.0354538	1.49677e-06	TRUE	9.84301e-24	NA
	ebi-a-GCST90002027	CD4 on CD45RA+ CD4+ T cell	0.0358753	1.49677e-06	TRUE	5.36329e-24	NA
	ebi-a-GCST90002028	CD19 on B cell	0.012127	4.0426e-05	TRUE	1.14212e-08	NA
	ebi-a-GCST90002029	CD39 on CD39+ CD8+ T cell	0.15073	7.14239e-06	TRUE	1.72333e-103	NA
	ebi-a-GCST90002030	CD39 on CD39+ activated CD4 regulatory T cell	0.471446	5.36273e-05	TRUE	0	NA
	ebi-a-GCST90002031	CD39 on CD39+ secreting CD4 regulatory T cell	0.418116	5.36273e-05	TRUE	0	NA
	ebi-a-GCST90002032	CD39 on CD39+ CD4+ T cell	0.396957	3.85687e-05	TRUE	0	NA
	ebi-a-GCST90002033	CD39 on granulocyte	0.0126741	4.80681e-06	TRUE	3.89868e-09	NA
	ebi-a-GCST90002034	CD39 on monocyte	0.0210258	2.61829e-05	TRUE	7.97274e-14	NA
	ebi-a-GCST90002035	CD80 on myeloid Dendritic Cell	0.109346	5.47814e-05	TRUE	3.50587e-70	NA
	ebi-a-GCST90002036	CD80 on CD62L+ myeloid Dendritic Cell	0.0862104	5.44295e-05	TRUE	1.64341e-54	NA
	ebi-a-GCST90002037	CD80 on plasmacytoid Dendritic Cell	0.0433933	1.3325e-05	TRUE	7.06666e-28	NA
	ebi-a-GCST90002038	CD80 on CD62L+ plasmacytoid Dendritic Cell	0.0426461	1.3325e-05	TRUE	2.1003e-27	NA
	ebi-a-GCST90002039	CD80 on monocyte	0.239416	0.000121607	TRUE	1.25799e-166	NA
	ebi-a-GCST90002040	CD80 on granulocyte	0.0528189	1.16771e-05	TRUE	1.00509e-33	NA
	ebi-a-GCST90002045	CD45 on CD33- HLA DR-	0.055497	5.19839e-06	TRUE	1.78653e-21	NA
	ebi-a-GCST90002046	CD45 on CD33- HLA DR+	0.0655554	3.02586e-05	TRUE	1.07433e-24	NA
	ebi-a-GCST90002052	CD45 on Immature Myeloid-Derived Suppressor Cells	0.154884	1.16985e-05	TRUE	2.22496e-58	NA
	ebi-a-GCST90002054	CD8 on Central Memory CD8+ T cell	0.0635953	3.96245e-05	TRUE	1.49014e-40	NA
	ebi-a-GCST90002055	CD8 on naive CD8+ T cell	0.0882747	3.97583e-05	TRUE	5.42762e-57	NA
	ebi-a-GCST90002056	CD8 on Effector Memory CD8+ T cell	0.0313173	1.08198e-06	TRUE	4.04349e-21	NA
	ebi-a-GCST90002058	CD8 on CD8+ T cell	0.0704524	0.000135925	TRUE	3.95344e-46	NA
	ebi-a-GCST90002059	CD8 on Natural Killer T	0.0160706	1.21613e-06	TRUE	4.80704e-12	NA
	ebi-a-GCST90002060	CD8 on HLA DR+ CD8+ T cell	0.0200564	6.94399e-07	TRUE	1.34997e-14	NA
	ebi-a-GCST90002061	CD4 on CD39+ CD4+ T cell	0.21423	8.30875e-05	TRUE	2.05605e-150	NA
	ebi-a-GCST90002062	CD4 on CD28+ CD4+ T cell	0.0138788	1.49677e-06	TRUE	4.92855e-10	NA
	ebi-a-GCST90002063	CD4 on CD4 regulatory T cell	0.0308038	1.0716e-05	TRUE	2.34069e-20	NA
	ebi-a-GCST90002064	CD4 on resting CD4 regulatory T cell	0.0122244	1.49677e-06	TRUE	5.52475e-09	NA
	ebi-a-GCST90002065	CD4 on CD39+ resting CD4 regulatory T cell	0.0111818	9.00269e-07	TRUE	9.8026e-08	NA
	ebi-a-GCST90002066	CD4 on activated CD4 regulatory T cell	0.0470099	7.09444e-05	TRUE	2.20829e-29	NA
	ebi-a-GCST90002067	CD4 on CD39+ activated CD4 regulatory T cell	0.0146292	1.49677e-06	TRUE	1.65125e-10	NA
	ebi-a-GCST90002068	CD4 on secreting CD4 regulatory T cell	0.0142326	1.49677e-06	TRUE	2.94323e-10	NA
	ebi-a-GCST90002069	CD4 on CD39+ secreting CD4 regulatory T cell	0.0401561	2.17383e-07	TRUE	5.0607e-27	NA
	ebi-a-GCST90002070	CD4 on activated & secreting CD4 regulatory T cell	0.0398236	7.09444e-05	TRUE	7.34924e-25	NA
	ebi-a-GCST90002071	SSC-A on myeloid Dendritic Cell	0.0882769	5.85349e-05	TRUE	8.29187e-56	NA
	ebi-a-GCST90002072	SSC-A on plasmacytoid Dendritic Cell	0.0643905	2.0017e-05	TRUE	3.88911e-41	NA
	ebi-a-GCST90002073	SSC-A on monocyte	0.369891	0.00015643	TRUE	3.51377e-290	NA
	ebi-a-GCST90002074	SSC-A on CD14+ monocyte	0.260751	0.000117949	TRUE	2.42904e-201	NA
	ebi-a-GCST90002076	SSC-A on Natural Killer	0.0325249	2.06087e-06	TRUE	3.75071e-23	NA
	ebi-a-GCST90002077	SSC-A on HLA DR+ Natural Killer	0.136951	4.1322e-05	TRUE	4.51855e-93	NA
	ebi-a-GCST90002078	SSC-A on granulocyte	0.110371	2.06455e-05	TRUE	9.39787e-78	NA
	ebi-a-GCST90002080	SSC-A on T cell	0.0102627	6.96315e-05	TRUE	3.19277e-07	NA
	ebi-a-GCST90002081	SSC-A on CD4+ T cell	0.0115258	6.01627e-06	TRUE	7.93995e-09	NA
	ebi-a-GCST90002083	SSC-A on HLA DR+ T cell	0.0159507	4.18379e-06	TRUE	1.14218e-11	NA
	ebi-a-GCST90002084	SSC-A on Natural Killer T	0.0213659	5.32619e-06	TRUE	2.0395e-15	NA
	ebi-a-GCST90002087	CD11c on myeloid Dendritic Cell	0.0908797	3.26773e-05	TRUE	2.91929e-58	NA
	ebi-a-GCST90002088	CD11c on CD62L+ myeloid Dendritic Cell	0.0603925	1.8474e-05	TRUE	1.35464e-38	NA
	ebi-a-GCST90002089	CD11c on monocyte	0.069567	1.46296e-05	TRUE	2.07636e-44	NA
	ebi-a-GCST90002090	CD11c on granulocyte	0.0795443	1.84203e-05	TRUE	8.29133e-51	NA
	ebi-a-GCST90002091	CD11b on CD14+ monocyte	0.153043	1.7747e-06	TRUE	4.82341e-61	NA
	ebi-a-GCST90002094	CD11b on Monocytic Myeloid-Derived Suppressor Cells	0.0846552	1.7747e-06	TRUE	1.26018e-31	NA
	ebi-a-GCST90002095	CD11b on CD33dim HLA DR-	0.0524525	5.78764e-05	TRUE	1.17034e-18	NA
	ebi-a-GCST90002096	CD11b on basophil	0.0565893	5.78764e-05	TRUE	4.50999e-20	NA
	ebi-a-GCST90002097	CD11b on CD33+ HLA DR+ CD14dim	0.101535	1.7747e-06	TRUE	3.01412e-38	NA
	ebi-a-GCST90002098	CD45RA on naive CD4+ T cell	0.171976	5.13358e-05	TRUE	3.03504e-117	NA
	ebi-a-GCST90002099	CD4RA on Terminally Differentiated CD4+ T cell	0.0489236	7.18415e-05	TRUE	2.0313e-30	NA
	ebi-a-GCST90002100	CD45RA on naive CD8+ T cell	0.0284598	3.32992e-06	TRUE	4.07559e-19	NA
	ebi-a-GCST90002101	CD45RA on Terminally Differentiated CD8+ T cell	0.0131603	2.544e-05	TRUE	5.1159e-09	NA
	ebi-a-GCST90002102	CD45RA on resting CD4 regulatory T cell	0.124479	0.000122895	TRUE	2.1248e-80	NA
	ebi-a-GCST90002103	CD45RA on CD39+ resting CD4 regulatory T cell	0.0157544	4.35539e-05	TRUE	1.36506e-09	NA
	ebi-a-GCST90002104	HLA DR on myeloid Dendritic Cell	0.216361	0.000173099	TRUE	2.1765e-147	NA
	ebi-a-GCST90002105	HLA DR on plasmacytoid Dendritic Cell	0.280605	0.000193476	TRUE	3.34714e-202	NA
	ebi-a-GCST90002106	HLA DR on Dendritic Cell	0.23788	0.000106936	TRUE	6.25137e-167	NA
	ebi-a-GCST90002108	HLA DR on CD33+ HLA DR+ CD14-	0.129297	7.30121e-08	TRUE	1.54054e-49	NA
	ebi-a-GCST90002109	HLA DR on CD33+ HLA DR+ CD14dim	0.0925062	1.05632e-05	TRUE	2.31242e-34	NA
	ebi-a-GCST90002110	HLA DR on CD33dim HLA DR+ CD11b+	0.0679417	9.07161e-06	TRUE	4.87775e-26	NA
	ebi-a-GCST90002111	HLA DR on CD33dim HLA DR+ CD11b-	0.0590293	6.01265e-06	TRUE	8.94475e-23	NA
	ebi-a-GCST90002112	HLA DR on CD33- HLA DR+	0.197501	0.000104148	TRUE	4.16921e-78	NA
	ebi-a-GCST90002113	HLA DR on HLA DR+ T cell	0.0244545	1.54853e-05	TRUE	6.68017e-17	NA
	ebi-a-GCST90002114	HLA DR on HLA DR+ CD4+ T cell	0.0117537	1.54853e-05	TRUE	1.20098e-08	NA
	ebi-a-GCST90002116	HLA DR on B cell	0.175289	7.5131e-05	TRUE	7.73864e-125	NA
	ebi-a-GCST90002117	HLA DR on HLA DR+ Natural Killer	0.120565	4.95696e-06	TRUE	7.22785e-83	NA
	ebi-a-GCST90002118	CD8 on CD28+ CD45RA- CD8+ T cell	0.0463664	3.51034e-06	TRUE	1.05725e-30	NA
	ebi-a-GCST90002119	CD8 on CD28+ CD45RA+ CD8+ T cell	0.163948	5.42603e-05	TRUE	2.46109e-111	NA
	ebi-a-GCST90002120	CD8 on CD28- CD8+ T cell	0.0156419	5.58548e-07	TRUE	3.18002e-11	NA
	ebi-a-GCST90002121	CD8 on CD39+ CD8+ T cell	0.0359322	1.89466e-06	TRUE	5.00115e-24	NA
	ebi-a-GCST90002232	Fasting glucose	0.0366165	0.00110827	TRUE	0	NA
	ebi-a-GCST90002238	Fasting insulin	0.0129485	0.000528756	TRUE	4.24041e-101	NA
	ebi-a-GCST90002244	Glycated hemoglobin levels	0.0498874	0.00111691	TRUE	0	NA
	ebi-a-GCST90002304	Hematocrit	0.0737496	0.00681732	TRUE	0	NA
	ebi-a-GCST90002386	High light scatter reticulocyte percentage of red cells	0.116027	0.00528494	TRUE	0	NA
	ebi-a-GCST90002404	Red cell distribution width	0.119268	0.00481702	TRUE	0	NA
	ebi-a-GCST90002412	Low density lipoprotein cholesterol levels	0.0965898	0.0052169	TRUE	0	NA
	ebi-a-GCST90006885	BK polyomavirus VP1 antibody levels	0.0040219	5.29827e-05	TRUE	7.12138e-07	NA
	ebi-a-GCST90006886	Anti-chlamydia trachomatis IgG seropositivity	0.00388994	2.88796e-08	TRUE	2.95215e-08	NA
	ebi-a-GCST90006888	Chlamydia trachomatis momp D antibody levels	0.184345	0.000859405	TRUE	4.9468e-56	NA
	ebi-a-GCST90006890	Chlamydia trachomatis PorB antibody levels	0.104627	1.65107e-06	TRUE	4.17667e-08	NA
	ebi-a-GCST90006894	Cytomegalovirus pp28 antibody levels	0.00587952	2.13105e-05	TRUE	5.65389e-07	NA
	ebi-a-GCST90006897	Anti-Epstein-Barr virus IgG seropositivity	0.00358988	2.06602e-08	TRUE	9.96681e-08	NA
	ebi-a-GCST90006898	Epstein-Barr virus EA-D antibody levels	0.0078966	0.000118203	TRUE	4.14787e-11	NA
	ebi-a-GCST90006899	Epstein-Barr virus EBNA-1 antibody levels	0.0637175	0.000303935	TRUE	9.20936e-94	NA
	ebi-a-GCST90006900	Epstein-Barr virus VCA p18 antibody levels	0.00422133	7.42699e-05	TRUE	6.77623e-07	NA
	ebi-a-GCST90006904	Human herpes virus<U+00A0>6 IE1A<U+00A0>antibody<U+00A0>levels	0.00428037	1.71676e-06	TRUE	2.55968e-07	NA
	ebi-a-GCST90006909	Human herpes<U+00A0>virus<U+00A0>7 U14<U+00A0>antibody<U+00A0>levels	0.00777531	1.0987e-05	TRUE	6.737e-14	NA
	ebi-a-GCST90006915	Helicobacter pylori UREA antibody levels	0.013566	4.45897e-06	TRUE	7.55936e-08	NA
	ebi-a-GCST90006919	Anti-herpes simplex virus 2 IgG seropositivity	0.00371805	8.15385e-07	TRUE	8.58109e-08	NA
	ebi-a-GCST90006921	Anti-polyomavirus 2 IgG seropositivity	0.0237076	3.29019e-06	TRUE	1.88035e-42	NA
	ebi-a-GCST90006922	Polyomavirus 2 JC VP1 antibody levels	0.00616039	1.74265e-05	TRUE	2.28805e-07	NA
	ebi-a-GCST90006923	Anti-Merkel cell polyomavirus IgG seropositivity	0.0044898	0.000161178	TRUE	1.27485e-06	NA
	ebi-a-GCST90006924	Merkel cell polyomavirus VP1 antibody levels	0.0233351	0.000194851	TRUE	2.19205e-25	NA
	ebi-a-GCST90006928	Anti-varicella zoster virus IgG seropositivity	0.00526128	4.83185e-05	TRUE	4.92637e-09	NA
	ebi-a-GCST90006929	Varicella zoster virus glycoproteins E and I antibody levels	0.013904	0.000400948	TRUE	2.01949e-16	NA
	ebi-a-GCST90007316	circulating leptin levels	0.000882539	1.80417e-05	TRUE	6.09095e-06	NA
	ebi-a-GCST90007322	circulating leptin levels adjusted for BMI	0.00590145	2.85674e-05	TRUE	4.90605e-37	NA
	ebi-a-GCST90010103	A disintegrin and metalloproteinase with thrombospondin motifs 13 levels	0.119441	6.43911e-05	TRUE	2.06619e-36	NA
	ebi-a-GCST90010105	Protein AMBP levels	0.120989	5.93754e-05	TRUE	5.63063e-37	NA
	ebi-a-GCST90010106	Angiopoietin-1 levels	0.0234307	4.10464e-05	TRUE	1.23813e-07	NA
	ebi-a-GCST90010107	Bone morphogenetic protein 6 levels	0.143505	1.26027e-05	TRUE	1.90498e-42	NA
	ebi-a-GCST90010109	Carbonic anhydrase 5A,mitochondrial levels	0.129696	2.47079e-05	TRUE	2.84523e-39	NA
	ebi-a-GCST90010110	C-C motif chemokine 17 levels	0.0645061	2.53808e-05	TRUE	8.6348e-20	NA
	ebi-a-GCST90010112	T-cell surface glycoprotein CD4 levels	0.0281332	2.86762e-07	TRUE	1.58229e-09	NA
	ebi-a-GCST90010116	Chymotrypsin C levels	0.0652042	2.97913e-05	TRUE	6.11488e-20	NA
	ebi-a-GCST90010122	Fatty acid-binding protein,intestinal levels	0.0237924	4.25581e-06	TRUE	4.10639e-08	NA
	ebi-a-GCST90010126	Galectin-9 levels	0.105278	9.97318e-06	TRUE	8.83809e-33	NA
	ebi-a-GCST90010129	Gastric intrinsic factor levels	0.0311038	3.34642e-06	TRUE	2.92296e-10	NA
	ebi-a-GCST90010130	Lactoylglutathione lyase levels	0.0529362	1.28935e-05	TRUE	1.60096e-16	NA
	ebi-a-GCST90010134	Heme oxygenase 1 levels	0.0698044	6.88619e-08	TRUE	4.14002e-22	NA
	ebi-a-GCST90010135	Osteoclast-associated immunoglobulin-like receptor levels	0.236731	2.81475e-05	TRUE	5.50474e-79	NA
	ebi-a-GCST90010138	Low affinity immunoglobulin gamma Fc region receptor II-b levels	0.365818	0.000139256	TRUE	2.14787e-133	NA
	ebi-a-GCST90010140	Interleukin-17D levels	0.0367221	2.99568e-06	TRUE	6.37608e-12	NA
	ebi-a-GCST90010143	Interleukin-1 receptor-like 2 levels	0.080136	8.19395e-05	TRUE	6.56999e-24	NA
	ebi-a-GCST90010145	Interleukin-4 receptor subunit alpha levels	0.0234127	4.5754e-06	TRUE	5.97225e-08	NA
	ebi-a-GCST90010147	Kidney Injury Molecule levels	0.0623151	1.57526e-05	TRUE	2.78197e-19	NA
	ebi-a-GCST90010149	Lipoprotein lipase levels	0.110819	2.30584e-05	TRUE	2.98008e-34	NA
	ebi-a-GCST90010150	Macrophage receptor MARCO levels	0.0684347	1.27212e-06	TRUE	1.47614e-21	NA
	ebi-a-GCST90010151	Tyrosine-protein kinase Mer levels	0.0318712	5.36192e-10	TRUE	1.10366e-10	NA
	ebi-a-GCST90010159	Programmed cell death 1 ligand 2 levels	0.0679538	6.09522e-06	TRUE	3.28327e-21	NA
	ebi-a-GCST90010162	Prolargin levels	0.0259691	6.88619e-08	TRUE	6.48782e-09	NA
	ebi-a-GCST90010163	Serine protease 27 levels	0.0928672	2.49585e-05	TRUE	1.64471e-28	NA
	ebi-a-GCST90010170	Serpin A12 levels	0.219353	7.21077e-05	TRUE	2.42276e-71	NA
	ebi-a-GCST90010171	SLAM family member 7 levels	0.055566	1.91648e-05	TRUE	3.52699e-17	NA
	ebi-a-GCST90010172	Superoxide dismutase [Mn],mitochondrial levels	0.023371	7.80057e-06	TRUE	6.30745e-08	NA
	ebi-a-GCST90010175	Serine/threonine-protein kinase 4 levels	0.0277523	1.47087e-08	TRUE	3.43289e-08	NA
	ebi-a-GCST90010179	Thrombopoietin levels	0.0273376	6.88619e-08	TRUE	2.59438e-09	NA
	ebi-a-GCST90010183	Tumor necrosis factor receptor superfamily member 11A levels	0.0541802	1.71194e-05	TRUE	8.03512e-17	NA
	ebi-a-GCST90010188	XCL1 levels	0.0946357	2.75773e-06	TRUE	3.30924e-29	NA
	ebi-a-GCST90010190	Aminopeptidase N levels	0.0340437	5.15388e-06	TRUE	2.97607e-11	NA
	ebi-a-GCST90010193	Bleomycin hydrolase levels	0.105809	3.16139e-05	TRUE	5.26027e-33	NA
	ebi-a-GCST90010195	C-C motif chemokine 15 levels	0.2225	2.53978e-05	TRUE	1.03718e-74	NA
	ebi-a-GCST90010196	C-C motif chemokine 16 levels	0.177981	2.43546e-05	TRUE	6.098e-58	NA
	ebi-a-GCST90010197	C-C motif chemokine 24 levels	0.355917	2.21839e-05	TRUE	6.01019e-134	NA
	ebi-a-GCST90010198	Scavenger receptor cysteine-rich type 1 protein M130 levels	0.0354307	1.63485e-05	TRUE	1.78259e-11	NA
	ebi-a-GCST90010200	Cadherin-5 levels	0.15367	2.63652e-05	TRUE	3.17567e-49	NA
	ebi-a-GCST90010202	Chitotriosidase-1 levels	0.259813	4.80211e-07	TRUE	6.57994e-82	NA
	ebi-a-GCST90010211	Protein delta homolog 1 levels	0.079204	2.75842e-05	TRUE	1.32422e-24	NA
	ebi-a-GCST90010213	epithelial cell adhesion molecule levels	0.0972329	6.95928e-06	TRUE	8.79426e-31	NA
	ebi-a-GCST90010218	Galectin-4 levels	0.0402591	0.00011207	TRUE	3.59743e-12	NA
	ebi-a-GCST90010219	Granulins levels	0.025907	2.26112e-06	TRUE	6.63081e-09	NA
	ebi-a-GCST90010220	Intercellular adhesion molecule 2 levels	0.195715	1.19425e-05	TRUE	7.03184e-65	NA
	ebi-a-GCST90010224	Interleukin-17 receptor A levels	0.266148	3.04407e-05	TRUE	2.57485e-92	NA
	ebi-a-GCST90010227	Interleukin-1 receptor type 2 levels	0.0747315	1.068e-05	TRUE	1.5904e-23	NA
	ebi-a-GCST90010228	Interleukin-2 receptor subunit alpha levels	0.132891	3.75322e-06	TRUE	9.17258e-43	NA
	ebi-a-GCST90010237	Matrix extracellular phosphoglycoprotein levels	0.0433586	9.64975e-09	TRUE	5.95704e-11	NA
	ebi-a-GCST90010244	Osteopontin levels	0.0361802	4.04417e-06	TRUE	6.53007e-12	NA
	ebi-a-GCST90010245	Plasminogen activator inhibitor-1 (PAI-1) levels	0.0225293	8.16318e-06	TRUE	8.79571e-08	NA
	ebi-a-GCST90010247	Platelet-derived growth factor subunit A levels	0.0257477	1.90939e-05	TRUE	1.36008e-08	NA
	ebi-a-GCST90010251	Perlecan levels	0.0225141	9.83363e-05	TRUE	3.5135e-07	NA
	ebi-a-GCST90010252	Paraoxonase activity	0.213413	0.000147304	TRUE	3.72641e-69	NA
	ebi-a-GCST90010253	Myeloblastin levels	0.025384	3.32043e-05	TRUE	2.32299e-08	NA
	ebi-a-GCST90010254	Pulmonary surfactant-associated protein D levels	0.231207	4.45723e-05	TRUE	2.86211e-77	NA
	ebi-a-GCST90010255	Retinoic acid receptor responder protein 2 levels	0.0339375	7.80265e-07	TRUE	2.27791e-11	NA
	ebi-a-GCST90010259	P-selectin levels	0.0679137	7.72873e-06	TRUE	1.77106e-21	NA
	ebi-a-GCST90010260	Tyrosine-protein phosphatase non-receptor type substrate 1 levels	0.356914	1.09813e-05	TRUE	5.44747e-135	NA
	ebi-a-GCST90010264	Metalloproteinase inhibitor 4 levels	0.050407	5.80881e-06	TRUE	3.68992e-16	NA
	ebi-a-GCST90010265	Trem-like transcript 2 protein levels	0.0324476	1.63612e-05	TRUE	1.35814e-10	NA
	ebi-a-GCST90010268	Tumor necrosis factor receptor superfamily member 10C levels	0.187822	2.59255e-05	TRUE	1.6529e-61	NA
	ebi-a-GCST90010272	Transferrin receptor protein 1 levels	0.0348925	1.19232e-05	TRUE	2.22464e-11	NA
	ebi-a-GCST90010273	Tartrate-resistant acid phosphatase type 5 levels	0.066997	9.83689e-06	TRUE	3.85115e-21	NA
	ebi-a-GCST90010274	Urokinase-type plasminogen activator levels	0.0565964	1.2698e-05	TRUE	6.89699e-18	NA
	ebi-a-GCST90010276	vWF levels	0.0449337	5.0157e-05	TRUE	6.136e-14	NA
	ebi-a-GCST90010277	Lysophosphatidic acid phosphatase type 6 levels	0.441085	7.04039e-05	TRUE	1.13334e-177	NA
	ebi-a-GCST90010278	Adhesion G protein-coupled receptor E2 levels	0.023331	2.50494e-05	TRUE	8.78726e-08	NA
	ebi-a-GCST90010284	DNA-(apurinic or apyrimidinic site) lyase levels	0.028454	1.2078e-05	TRUE	1.18795e-08	NA
	ebi-a-GCST90010287	Large proline-rich protein BAG6 levels	0.0457966	1.36579e-05	TRUE	1.65474e-14	NA
	ebi-a-GCST90010290	Coiled-coil domain-containing protein 80 levels	0.0543908	6.88619e-08	TRUE	1.7081e-17	NA
	ebi-a-GCST90010291	Sialomucin core protein 24 levels	0.0708756	0.000116381	TRUE	4.89376e-21	NA
	ebi-a-GCST90010292	T-cell surface glycoprotein CD1c levels	0.0243648	1.21098e-06	TRUE	1.98162e-08	NA
	ebi-a-GCST90010293	CD2-associated protein levels	0.0348493	7.11933e-08	TRUE	1.23888e-11	NA
	ebi-a-GCST90010296	Cadherin-related family member 5 levels	0.27111	0.000157127	TRUE	1.72036e-91	NA
	ebi-a-GCST90010297	Chordin-like protein 2 levels	0.0534736	1.92596e-07	TRUE	7.75354e-17	NA
	ebi-a-GCST90010298	C-type lectin domain family 5 member A levels	0.0256367	1.11258e-08	TRUE	6.73002e-09	NA
	ebi-a-GCST90010299	CXADR-like membrane protein levels	0.0361531	2.56317e-06	TRUE	7.0549e-12	NA
	ebi-a-GCST90010300	Calsyntenin-2 levels	0.0261756	2.72966e-06	TRUE	6.48695e-09	NA
	ebi-a-GCST90010301	Clusterin-like protein 1 levels	0.1411	4.41892e-05	TRUE	3.21163e-44	NA
	ebi-a-GCST90010302	Catechol O-methyltransferase levels	0.0600243	2.23362e-05	TRUE	1.08548e-17	NA
	ebi-a-GCST90010304	Pro-cathepsin H levels	0.297315	0.000288825	TRUE	1.31741e-98	NA
	ebi-a-GCST90010306	Aromatic-L-amino-acid decarboxylase levels	0.311959	5.55449e-06	TRUE	6.77303e-17	NA
	ebi-a-GCST90010309	Ectonucleotide pyrophosphatase/phosphodiesterase family member 7 levels	0.262787	4.49027e-05	TRUE	7.28864e-90	NA
	ebi-a-GCST90010310	Ectonucleoside triphosphate diphosphohydrolase 5 levels	0.181402	8.62969e-05	TRUE	1.15493e-57	NA
	ebi-a-GCST90010313	Fc receptor-like protein 1 levels	0.071826	4.8768e-06	TRUE	1.2621e-22	NA
	ebi-a-GCST90010314	Peptidyl-prolyl cis-trans isomerase FKBP4 levels	0.0296944	9.66368e-06	TRUE	1.37479e-08	NA
	ebi-a-GCST90010318	Insulin-like growth factor-binding protein-like 1 levels	0.119723	3.96576e-05	TRUE	3.88348e-37	NA
	ebi-a-GCST90010320	Kallikrein-10 levels	0.193923	8.74418e-05	TRUE	3.76288e-62	NA
	ebi-a-GCST90010322	Leukocyte immunoglobulin-like receptor subfamily A member 5 levels	0.0312643	3.89077e-05	TRUE	5.83749e-10	NA
	ebi-a-GCST90010323	Leucine-rich repeats and immunoglobulin-like domains protein 1 levels	0.163531	4.27458e-06	TRUE	4.71066e-53	NA
	ebi-a-GCST90010324	Low-density lipoprotein receptor-related protein 11 levels	0.113514	3.2756e-05	TRUE	3.01388e-35	NA
	ebi-a-GCST90010326	Meprin A subunit beta levels	0.335544	2.20418e-06	TRUE	8.4516e-114	NA
	ebi-a-GCST90010332	Neuronal pentraxin receptor levels	0.435325	4.33e-05	TRUE	2.60449e-175	NA
	ebi-a-GCST90010334	Paired immunoglobulin-like type 2 receptor beta levels	0.364727	8.37071e-05	TRUE	1.12901e-135	NA
	ebi-a-GCST90010336	Dihydropteridine reductase levels	0.0562963	1.25535e-05	TRUE	1.11807e-17	NA
	ebi-a-GCST90010339	Inactive tyrosine-protein kinase transmembrane receptor ROR1 levels	0.0232203	2.2632e-09	TRUE	3.48983e-08	NA
	ebi-a-GCST90010340	Reticulon-4 receptor levels	0.0390217	1.59164e-05	TRUE	1.86457e-12	NA
	ebi-a-GCST90010342	Syndecan-4 levels	0.031622	6.40025e-08	TRUE	1.13989e-10	NA
	ebi-a-GCST90010345	Serpin B8 levels	0.154881	2.51879e-05	TRUE	3.30125e-47	NA
	ebi-a-GCST90010346	Sialic acid-binding Ig-like lectin 7 levels	0.0302827	3.85936e-05	TRUE	1.11531e-09	NA
	ebi-a-GCST90010348	Sclerostin levels	0.0258877	2.58874e-05	TRUE	1.64941e-08	NA
	ebi-a-GCST90010349	Scavenger receptor cysteine-rich domain-containing group B protein levels	0.110035	1.72581e-07	TRUE	4.14123e-34	NA
	ebi-a-GCST90010350	Sulfatase-modifying factor 2 levels	0.209972	6.15189e-05	TRUE	1.57421e-68	NA
	ebi-a-GCST90010352	Thimet oligopeptidase levels	0.025221	9.66368e-06	TRUE	1.68474e-08	NA
	ebi-a-GCST90010353	Thyrotropin subunit beta levels	0.0238147	4.23e-06	TRUE	4.87962e-08	NA
	ebi-a-GCST90010355	Thymidine phosphorylase levels	0.0370445	5.36192e-10	TRUE	2.55813e-12	NA
	ebi-a-GCST90011994	Interleukin-8 levels	0.00425744	6.29429e-06	TRUE	1.26755e-16	NA
	ebi-a-GCST90011995	Vascular endothelial growth factor levels	0.0575107	4.00234e-05	TRUE	3.43781e-216	NA
	ebi-a-GCST90011996	Adrenomedullin levels	0.0172938	3.37849e-05	TRUE	2.66203e-62	NA
	ebi-a-GCST90011998	Growth differentiation factor-15 levels	0.0384092	3.41785e-05	TRUE	3.80882e-142	NA
	ebi-a-GCST90011999	Placenta growth factor levels	0.00892167	3.22799e-05	TRUE	8.87324e-32	NA
	ebi-a-GCST90012000	E-selectin levels	0.0605672	6.05088e-05	TRUE	1.07033e-225	NA
	ebi-a-GCST90012001	Epidermal growth factor levels	0.00248073	4.00887e-05	TRUE	9.91649e-09	NA
	ebi-a-GCST90012002	Osteoprotegerin levels	0.0347531	5.05557e-05	TRUE	2.40607e-126	NA
	ebi-a-GCST90012004	Interleukin-1-receptor antagonist levels	0.0396758	2.97205e-05	TRUE	1.26928e-147	NA
	ebi-a-GCST90012005	Interleukin-6 levels	0.0091085	9.41005e-06	TRUE	2.89459e-34	NA
	ebi-a-GCST90012006	Cystatin-B levels	0.0469771	5.3282e-05	TRUE	4.15443e-173	NA
	ebi-a-GCST90012007	Monocyte chemoattractant protein-1 levels	0.0260275	0.000193122	TRUE	1.33036e-85	NA
	ebi-a-GCST90012008	Kallikrein-6 levels	0.0163283	6.9937e-05	TRUE	2.16445e-56	NA
	ebi-a-GCST90012009	Galectin-3 levels	0.0634993	6.1611e-05	TRUE	3.07776e-237	NA
	ebi-a-GCST90012010	Proteinase-activated receptor 1 levels	0.00702925	3.75343e-05	TRUE	1.03714e-24	NA
	ebi-a-GCST90012011	TNF-related apoptosis-inducing ligand levels	0.0594904	0.000151511	TRUE	2.92663e-213	NA
	ebi-a-GCST90012012	kallikrein-11 levels	0.0512303	6.8978e-05	TRUE	5.07919e-188	NA
	ebi-a-GCST90012013	Angiopoietin-1 receptor levels	0.104641	0.000163979	TRUE	0	NA
	ebi-a-GCST90012014	Tissue factor levels	0.0538627	0.000140335	TRUE	2.8975e-192	NA
	ebi-a-GCST90012015	Tumor necrosis factor receptor 1 levels	0.0073928	1.61917e-05	TRUE	2.6565e-27	NA
	ebi-a-GCST90012016	Platelet-derived growth factor subunit B levels	0.0188052	0.000141531	TRUE	5.81091e-62	NA
	ebi-a-GCST90012017	Interleukin-27 levels	0.0934039	0.000255114	TRUE	0	NA
	ebi-a-GCST90012018	Macrophage colony-stimulating factor 1 levels	0.0113319	1.92783e-06	TRUE	7.0234e-44	NA
	ebi-a-GCST90012019	C-X-C motif chemokine 1 levels	0.0270733	4.65016e-05	TRUE	1.12552e-97	NA
	ebi-a-GCST90012020	Lectin-like oxidized LDL receptor 1 levels	0.013135	0.000150853	TRUE	8.45456e-42	NA
	ebi-a-GCST90012021	TNF-related apoptosis-inducing ligand receptor 2 levels	0.0369126	9.80682e-06	TRUE	2.84435e-140	NA
	ebi-a-GCST90012022	Fibroblast growth factor 23 levels	0.0145193	9.69461e-05	TRUE	1.29528e-48	NA
	ebi-a-GCST90012023	Stem cell factor levels	0.0554965	0.000294284	TRUE	1.53508e-189	NA
	ebi-a-GCST90012024	Interleukin-18 levels	0.0488508	0.000180266	TRUE	1.70072e-170	NA
	ebi-a-GCST90012025	Interleukin-6 receptor subunit alpha levels	0.0721986	0.000136592	TRUE	1.64929e-264	NA
	ebi-a-GCST90012026	Tumor necrosis factor receptor 2 levels	0.0145243	7.78285e-05	TRUE	1.69073e-49	NA
	ebi-a-GCST90012027	Matrix metalloproteinase-3 levels	0.0819839	3.95412e-05	TRUE	0	NA
	ebi-a-GCST90012028	Heat shock 27 kDa protein levels	0.0403904	2.82514e-05	TRUE	1.34451e-150	NA
	ebi-a-GCST90012031	Myeloperoxidase levels	0.0408824	0.000689184	TRUE	1.34766e-122	NA
	ebi-a-GCST90012033	Matrix metalloproteinase-1 levels	0.0594309	3.93541e-05	TRUE	6.20682e-224	NA
	ebi-a-GCST90012034	Resistin levels	0.0372393	0.000159401	TRUE	4.1543e-128	NA
	ebi-a-GCST90012035	Tumor necrosis factor receptor superfamily member 6 levels	0.0026242	1.15406e-06	TRUE	3.78669e-11	NA
	ebi-a-GCST90012036	Pappalysin-1 levels	0.0520394	0.000174409	TRUE	5.46137e-183	NA
	ebi-a-GCST90012037	Pentraxin-related protein PTX3 levels	0.0518388	6.08303e-05	TRUE	3.00315e-191	NA
	ebi-a-GCST90012038	Renin levels	0.00919465	0.000112578	TRUE	1.80311e-29	NA
	ebi-a-GCST90012039	Chitinase-3-like protein 1 levels	0.0727504	4.17378e-05	TRUE	2.95065e-277	NA
	ebi-a-GCST90012040	ST2 protein levels	0.0893847	0.000313713	TRUE	0	NA
	ebi-a-GCST90012041	Kidney injury molecule 1 levels	0.0670096	0.000154665	TRUE	1.79962e-242	NA
	ebi-a-GCST90012043	Membrane-bound aminopeptidase P levels	0.00546474	8.67062e-05	TRUE	1.47978e-17	NA
	ebi-a-GCST90012044	TNF-related activation-induced cytokine levels	0.0395035	8.91626e-05	TRUE	4.11538e-141	NA
	ebi-a-GCST90012045	Hepatocyte growth factor levels	0.00786209	3.41278e-05	TRUE	7.3428e-28	NA
	ebi-a-GCST90012046	P-selectin glycoprotein ligand 1 levels	0.0481915	4.60648e-05	TRUE	1.13628e-178	NA
	ebi-a-GCST90012047	Myoglobin levels	0.00160562	2.6767e-05	TRUE	4.23483e-06	NA
	ebi-a-GCST90012048	Thrombomodulin levels	0.0590764	0.00018052	TRUE	1.19e-209	NA
	ebi-a-GCST90012049	Pro-interleukin-16 levels	0.104805	3.40958e-05	TRUE	0	NA
	ebi-a-GCST90012050	Matrix metalloproteinase-10 levels	0.057159	9.3756e-05	TRUE	8.01882e-209	NA
	ebi-a-GCST90012051	Urokinase plasminogen activator surface receptor levels	0.0241405	7.57131e-05	TRUE	1.4128e-84	NA
	ebi-a-GCST90012052	C-C motif chemokine 4 levels	0.0858227	0.000134526	TRUE	0	NA
	ebi-a-GCST90012053	Cathepsin D levels	0.0721355	7.52184e-05	TRUE	2.75683e-270	NA
	ebi-a-GCST90012054	Receptor for advanced glycosylation end products levels	0.0141524	0.000169532	TRUE	1.02554e-44	NA
	ebi-a-GCST90012055	C-C motif chemokine 3 levels	0.0510967	0.000136987	TRUE	7.39655e-182	NA
	ebi-a-GCST90012056	Matrix metalloproteinase-7 levels	0.0275401	1.79041e-05	TRUE	1.35352e-102	NA
	ebi-a-GCST90012057	C-X-C motif chemokine 6 levels	0.0504137	4.1673e-05	TRUE	6.35618e-188	NA
	ebi-a-GCST90012058	Melusin levels	0.00190549	1.29423e-05	TRUE	1.29351e-07	NA
	ebi-a-GCST90012059	C-X-C motif chemokine 16 levels	0.0361298	0.000178234	TRUE	5.19486e-123	NA
	ebi-a-GCST90012060	Dickkopf-related protein 1 levels	0.0313918	6.49958e-05	TRUE	2.3426e-112	NA
	ebi-a-GCST90012061	SIR2-like protein 2 levels	0.0022877	1.868e-06	TRUE	9.06292e-10	NA
	ebi-a-GCST90012062	Galanin peptide levels	0.0153755	6.54731e-05	TRUE	3.43076e-53	NA
	ebi-a-GCST90012063	Agouti-related protein levels	0.00587254	5.94616e-05	TRUE	9.16924e-20	NA
	ebi-a-GCST90012064	Protein S100-A12 levels	0.0277687	1.84015e-05	TRUE	2.13982e-103	NA
	ebi-a-GCST90012065	Tumor necrosis factor receptor superfamily member 5 levels	0.0434147	3.70321e-05	TRUE	3.57468e-161	NA
	ebi-a-GCST90012066	Tissue-type plasminogen activator levels	0.00338889	2.05466e-05	TRUE	1.44392e-12	NA
	ebi-a-GCST90012067	Proheparin-binding EGF-like growth factor levels	0.016331	8.29806e-05	TRUE	1.00525e-55	NA
	ebi-a-GCST90012068	Endothelial cell-specific molecule 1 levels	0.00369274	8.78463e-06	TRUE	2.45888e-14	NA
	ebi-a-GCST90012069	vascular endothelial growth factor D levels	0.0206835	2.70816e-05	TRUE	1.55337e-75	NA
	ebi-a-GCST90012070	Matrix metalloproteinase-12 levels	0.0745635	9.00349e-05	TRUE	1.95989e-278	NA
	ebi-a-GCST90012071	Spondin-1 levels	0.020832	3.77058e-05	TRUE	4.20136e-75	NA
	ebi-a-GCST90012072	Caspase 8 levels	0.0213533	3.28617e-05	TRUE	1.76422e-77	NA
	ebi-a-GCST90012073	Cathepsin L1 levels	0.0367815	0.000166424	TRUE	4.9472e-126	NA
	ebi-a-GCST90012074	CX3CL1 levels	0.0215199	0.000109768	TRUE	4.282e-73	NA
	ebi-a-GCST90012075	Fatty acid-binding protein, adipocyte levels	0.00564678	2.13528e-05	TRUE	1.29794e-20	NA
	ebi-a-GCST90012077	C-C motif chemokine 20 levels	0.00538085	2.59367e-05	TRUE	2.07904e-19	NA
	ebi-a-GCST90012078	Ovarian cancer-related tumor marker CA 125 levels	0.017316	0.000176493	TRUE	1.9277e-55	NA
	ebi-a-GCST90012080	Follistatin levels	0.0201179	0.000118437	TRUE	1.24178e-67	NA
	ebi-a-GCST90012081	Platelet endothelial cell adhesion molecule levels	0.0666178	0.000220376	TRUE	2.23643e-236	NA
	ebi-a-GCST90012083	Eosinophil cationic protein levels	0.00646752	3.03331e-05	TRUE	4.56506e-23	NA
	ebi-a-GCST90012104	Bioavailable testosterone levels	0.018091	0.00140354	TRUE	7.8786e-148	NA
	ebi-a-GCST90012105	Estradiol levels	0.00477613	0.00019148	TRUE	2.50956e-42	NA
	ebi-a-GCST90012110	Sex hormone-binding globulin levels adjusted for BMI	0.134586	0.00655507	TRUE	0	NA
	ebi-a-GCST90012111	Sex hormone-binding globulin levels	0.100545	0.0057446	TRUE	0	NA
	ebi-a-GCST90012114	Total testosterone levels	0.0281221	0.00229639	TRUE	2.20702e-230	NA
	ebi-a-GCST90013405	Liver enzyme levels (alanine transaminase)	0.041219	0.00572769	TRUE	1.33789e-265	NA
	ebi-a-GCST90013422	Ultradistal forearm bone mineral density	0.0316181	7.48299e-05	TRUE	4.75199e-113	NA
	ebi-a-GCST90014240	Forced expiratory volume in 1 second x sex interaction	9.92324e-05	7.58325e-07	TRUE	0.0187536	NA
	ebi-a-GCST90014242	Peak expiratory flow x sex interaction	0.000214232	9.63765e-06	TRUE	0.0028656	NA
	ebi-a-GCST90014266	Retinal nerve fibre layer (RNFL) thickness	0.0318823	0.000557688	TRUE	4.2912e-125	NA
	ebi-a-GCST90014267	Ganglion cell inner plexiform layer (GCIPL) thickness	0.0399493	0.000321932	TRUE	1.49026e-172	NA
	ebi-a-GCST90014287	DNA methylation-estimated granulocyte proportions	0.00295953	1.53519e-05	TRUE	2.30818e-15	NA
	ebi-a-GCST90014288	DNA methylation GrimAge acceleration	0.00317487	2.64981e-05	TRUE	9.25757e-16	NA
	ebi-a-GCST90014289	DNA methylation Hannum age acceleration	0.00941952	4.92676e-05	TRUE	1.59119e-45	NA
	ebi-a-GCST90014290	Intrinsic epigenetic age acceleration	0.0359639	0.000301644	TRUE	5.9573e-165	NA
	ebi-a-GCST90014291	DNA methylation-estimated plasminogen activator inhibitor-1 levels	0.0124408	3.46311e-05	TRUE	3.93385e-62	NA
	ebi-a-GCST90014292	DNA methylation PhenoAge acceleration	0.0146119	9.35884e-05	TRUE	8.85521e-69	NA
	ebi-a-GCST90016666	Liver volume	0.0186467	0.000184915	TRUE	3.59543e-81	NA
	ebi-a-GCST90016667	Spleen volume	0.050296	0.00107684	TRUE	4.58503e-199	NA
	ebi-a-GCST90016668	Lung volume	0.00774466	0.000111485	TRUE	5.06008e-33	NA
	ebi-a-GCST90016669	Pancreas volume	0.0162531	0.000318792	TRUE	2.69479e-63	NA
	ebi-a-GCST90016670	Kidney volume	0.0100092	0.00013135	TRUE	9.58794e-43	NA
	ebi-a-GCST90016671	Visceral adipose tissue volume	0.00574068	0.000131922	TRUE	3.1072e-23	NA
	ebi-a-GCST90016672	Abdominal subcutaneous adipose tissue volume	0.00371982	3.35297e-05	TRUE	1.61087e-17	NA
	ebi-a-GCST90016673	Percent liver fat	0.045296	0.000179963	TRUE	2.93093e-214	NA
	ebi-a-GCST90016674	Liver iron content	0.0455135	0.000186331	TRUE	6.91468e-215	NA
	ebi-a-GCST90016675	Pancreas fat	0.00850977	0.000193017	TRUE	2.44214e-28	NA
	ebi-a-GCST90016676	Pancreas iron content	0.00119323	0.0001007	TRUE	0.000574039	NA
	ebi-a-GCST90020053	Frailty index	0.00249204	0.000308533	TRUE	7.73005e-15	NA
	fetuin_a_plasma_level	Fetuin_a_plasma_level	0.108443	1.5339e-05	TRUE	4.05234e-183	Males and Females
	gamma-linoleic acid (18:3n6)	Gamma-linoleic acid (18:3n6)	0.041806	9.4556e-05	TRUE	1.41544e-68	Males and Females
	hormone measurement, estradiol measurement PMID:26014426	Hormone measurement, estradiol measurement	0.0107627	1.25605e-05	TRUE	9.52428e-08	Males and Females
	hormone measurement, progesterone measurement PMID:26014426	Hormone measurement, progesterone measurement	0.0532366	7.24626e-05	TRUE	3.02177e-33	Males and Females
	ieu-a-1012	Plasma cortisol	0.00384513	1.82273e-05	TRUE	1.38578e-09	Males and Females
	ieu-a-1041	Intracranial volume	0.00321857	3.81287e-05	TRUE	6.16448e-07	Males and Females
	ieu-a-1043	Amygdala volume	0.00384252	8.0415e-07	TRUE	2.05747e-07	Males and Females
	ieu-a-1045	Hippocampus volume	0.00619725	3.835e-05	TRUE	8.2062e-15	Males and Females
	ieu-a-1047	Putamen volume	0.00865469	6.39962e-05	TRUE	2.81028e-19	Males and Females
	ieu-a-1107	Urinary albumin-to-creatinine ratio	0.000746726	1.62132e-05	TRUE	2.11109e-05	Males and Females
	ieu-a-1239	Years of schooling	0.01888	0.00540406	TRUE	5.18245e-72	Males and Females
	ieu-a-1283	Alcohol consumption	0.00307657	0.000168337	TRUE	8.34627e-21	Males and Females
	ieu-a-73	Waist-to-hip ratio	0.00658114	0.000405983	TRUE	2.73446e-51	Males and Females
	ieu-a-999	Body fat	0.00448039	0.000217317	TRUE	3.79963e-28	Males and Females
	ieu-b-24	Age Of Smoking Initiation	0.00093935	0.000502233	TRUE	0.0365165	Males and Females
	ieu-b-25	Cigarettes per Day	0.00863697	0.00724705	TRUE	0.0465245	Males and Females
	ieu-b-29	basophil cell count	0.035179	0.00278035	TRUE	5.44954e-291	Males and Females
	ieu-b-30	white blood cell count	0.0873565	0.00785661	TRUE	0	Males and Females
	ieu-b-31	monocyte cell count	0.124981	0.00678163	TRUE	0	Males and Females
	ieu-b-32	lymphocyte cell count	0.0902318	0.00774742	TRUE	0	Males and Females
	ieu-b-33	eosinophil cell count	0.0965564	0.00594059	TRUE	0	Males and Females
	ieu-b-34	neutrophil cell count	0.0774364	0.00685399	TRUE	0	Males and Females
	ieu-b-35	C-Reactive protein level	0.0365282	0.00104794	TRUE	0	Males and Females
	ieu-b-38	systolic blood pressure	0.0454636	0.00654261	TRUE	1.07415e-291	Males and Females
	ieu-b-39	diastolic blood pressure	0.0466351	0.00656174	TRUE	0	Males and Females
	ieu-b-40	body mass index	0.046642	0.00838463	TRUE	3.7319e-273	Males and Females
	ieu-b-4879	telomere length	0.0308284	0.00399263	TRUE	1.45288e-207	Males and Females
	ieu-b-73	Alcoholic drinks per week	0.00478668	0.000690227	TRUE	1.62826e-31	Males and Females
	iron biomarker measurement, serum iron measurement PMID:25352340	Iron biomarker measurement, serum iron measurement	0.0111234	2.03526e-05	TRUE	1.36784e-71	Males and Females
	linoleic acid (18:2n6)	Linoleic acid (18:2n6)	0.0621406	0.000119267	TRUE	2.84471e-103	Males and Females
	low density lipoprotein cholesterol measurement PMID:24097068	Low density lipoprotein cholesterol measurement	0.0682678	0.000877651	TRUE	0	Males and Females
	met-a-304	Tryptophan	0.089837	0.000260272	TRUE	4.88106e-127	Males and Females
	met-a-314	Mannose	0.0462597	4.54751e-07	TRUE	9.43074e-72	Males and Females
	met-a-316	Uridine	0.0173707	5.3019e-05	TRUE	6.42095e-25	Males and Females
	met-a-319	Arachidonate (20:4n6)	0.0502545	7.4331e-05	TRUE	5.53565e-73	Males and Females
	met-a-320	Deoxycholate	0.00609646	5.41061e-09	TRUE	9.42454e-08	Males and Females
	met-a-321	Margarate (17:0)	0.00800172	6.82943e-07	TRUE	2.67606e-13	Males and Females
	met-a-322	Inosine	0.0188867	6.59622e-06	TRUE	6.68727e-12	Males and Females
	met-a-326	Lysine	0.00984033	1.34322e-08	TRUE	2.73959e-16	Males and Females
	met-a-327	Methionine	0.00403953	4.89319e-07	TRUE	2.25648e-07	Males and Females
	met-a-328	Malate	0.00522377	8.26636e-06	TRUE	2.51808e-08	Males and Females
	met-a-329	Palmitate (16:0)	0.00543672	6.82943e-07	TRUE	1.86346e-09	Males and Females
	met-a-330	Nonadecanoate (19:0)	0.00425741	6.82943e-07	TRUE	1.1446e-07	Males and Females
	met-a-331	Stearate (18:0)	0.0163333	1.06003e-05	TRUE	6.59453e-25	Males and Females
	met-a-332	Oleate (18:1n9)	0.00446125	9.91733e-06	TRUE	1.65243e-07	Males and Females
	met-a-333	Pentadecanoate (15:0)	0.00423937	3.85146e-07	TRUE	1.82953e-07	Males and Females
	met-a-335	Pipecolate	0.00431988	7.77402e-06	TRUE	2.17732e-07	Males and Females
	met-a-337	5-oxoproline	0.0652855	9.52343e-07	TRUE	8.7075e-102	Males and Females
	met-a-338	Pantothenate	0.00588196	1.76059e-06	TRUE	8.37568e-10	Males and Females
	met-a-339	4-acetamidobutanoate	0.0434885	0.000117319	TRUE	4.46234e-55	Males and Females
	met-a-344	N-acetylalanine	0.00408752	2.52226e-07	TRUE	2.0015e-07	Males and Females
	met-a-349	Heptanoate (7:0)	0.00864575	5.28866e-05	TRUE	1.49431e-12	Males and Females
	met-a-350	Laurate (12:0)	0.00848284	6.81764e-10	TRUE	3.1027e-14	Males and Females
	met-a-354	Cortisone	0.00464114	4.25154e-05	TRUE	5.5075e-07	Males and Females
	met-a-355	Proline	0.0654845	4.0451e-06	TRUE	1.78774e-101	Males and Females
	met-a-356	Citrulline	0.0184586	3.40865e-05	TRUE	6.01532e-27	Males and Females
	met-a-359	Gamma-glutamylglutamine	0.015584	1.62049e-05	TRUE	3.62452e-23	Males and Females
	met-a-360	Gamma-glutamyltyrosine	0.0228858	9.94126e-05	TRUE	1.5237e-30	Males and Females
	met-a-361	Hypoxanthine	0.00970567	4.63567e-07	TRUE	3.724e-15	Males and Females
	met-a-362	Betaine	0.0352268	2.66764e-05	TRUE	3.2014e-52	Males and Females
	met-a-366	Pelargonate (9:0)	0.00430383	1.79636e-07	TRUE	7.80552e-08	Males and Females
	met-a-368	Beta-hydroxyisovalerate	0.00501355	2.40393e-05	TRUE	1.42393e-07	Males and Females
	met-a-373	X-03094	0.0347824	4.64218e-05	TRUE	1.17707e-50	Males and Females
	met-a-375	Kynurenine	0.0472022	0.000117233	TRUE	2.15075e-55	Males and Females
	met-a-379	Carnitine	0.129982	0.000263623	TRUE	4.81381e-194	Males and Females
	met-a-381	N-acetylornithine	0.124869	3.92494e-05	TRUE	5.58992e-191	Males and Females
	met-a-382	N1-methyladenosine	0.00443045	4.57552e-06	TRUE	1.08075e-07	Males and Females
	met-a-383	3-methyl-2-oxovalerate	0.0194162	2.10499e-05	TRUE	7.85556e-27	Males and Females
	met-a-385	3-phenylpropionate (hydrocinnamate)	0.00756999	3.01128e-05	TRUE	1.56846e-09	Males and Females
	met-a-393	X-04499--3,4-dihydroxybutyrate	0.00704713	1.69702e-05	TRUE	4.35495e-10	Males and Females
	met-a-396	X-18601	0.0165762	5.32805e-05	TRUE	2.03819e-23	Males and Females
	met-a-399	Indolelactate	0.00722391	7.30409e-06	TRUE	3.88622e-11	Males and Females
	met-a-403	Estrone 3-sulfate	0.120071	5.14863e-08	TRUE	8.98641e-09	Males and Females
	met-a-409	Docosahexaenoate (DHA; 22:6n3)	0.00421182	1.68704e-05	TRUE	5.32418e-07	Males and Females
	met-a-412	X-06246	0.00572087	2.19516e-06	TRUE	1.63956e-07	Males and Females
	met-a-414	X-06307	0.0193382	6.01081e-06	TRUE	3.45839e-08	Males and Females
	met-a-417	Myo-inositol	0.0146685	3.12031e-05	TRUE	1.23555e-21	Males and Females
	met-a-419	1,5-anhydroglucitol (1,5-AG)	0.0401124	2.87181e-05	TRUE	4.26628e-59	Males and Females
	met-a-421	3-methyl-2-oxobutyrate	0.00466449	2.00767e-05	TRUE	1.89215e-07	Males and Females
	met-a-422	1,6-anhydroglucose	0.00893412	2.67468e-05	TRUE	2.75525e-07	Males and Females
	met-a-424	1-oleoylglycerol (1-monoolein)	0.00678028	1.60375e-05	TRUE	1.9907e-08	Males and Females
	met-a-425	1-stearoylglycerol (1-monostearin)	0.00462828	9.96952e-06	TRUE	3.98081e-07	Males and Females
	met-a-426	X-08402	0.0619394	4.02193e-05	TRUE	1.14287e-91	Males and Females
	met-a-427	2-hydroxyisobutyrate	0.0223543	4.89863e-05	TRUE	1.10934e-27	Males and Females
	met-a-429	4-methyl-2-oxopentanoate	0.00953035	2.17255e-05	TRUE	1.81948e-14	Males and Females
	met-a-430	Phenyllactate (PLA)	0.0156773	3.46172e-05	TRUE	1.77045e-18	Males and Females
	met-a-431	Homocitrulline	0.017143	2.97171e-06	TRUE	1.42561e-15	Males and Females
	met-a-432	Aspartylphenylalanine	0.0211992	4.27728e-06	TRUE	1.96572e-18	Males and Females
	met-a-433	Levulinate (4-oxovalerate)	0.0114822	8.77484e-06	TRUE	3.6541e-16	Males and Females
	met-a-434	Palmitoylcarnitine	0.00537441	7.63716e-05	TRUE	1.20936e-07	Males and Females
	met-a-435	X-08988	0.0248691	8.86404e-06	TRUE	1.26785e-37	Males and Females
	met-a-440	X-10395	0.0107997	4.87488e-07	TRUE	1.63837e-17	Males and Females
	met-a-441	X-10429	0.00559615	4.87488e-07	TRUE	1.04278e-08	Males and Females
	met-a-444	X-10510	0.0311271	4.21274e-05	TRUE	2.47531e-45	Males and Females
	met-a-445	1-linoleoylglycerol (1-monolinolein)	0.0159141	1.43682e-05	TRUE	2.04781e-10	Males and Females
	met-a-446	Indoleacetate	0.00991053	6.22239e-05	TRUE	7.0813e-14	Males and Females
	met-a-449	N-acetylglycine	0.0427101	1.69299e-05	TRUE	3.72578e-59	Males and Females
	met-a-451	Creatine	0.014208	5.13833e-08	TRUE	7.01147e-23	Males and Females
	met-a-457	N-(2-furoyl)glycine	0.0569226	5.02606e-06	TRUE	4.38718e-08	Males and Females
	met-a-460	Androsterone sulfate	0.0772877	0.000104049	TRUE	2.13799e-113	Males and Females
	met-a-461	3-carboxy-4-methyl-5-propyl-2-furanpropanoate (CMPF)	0.0054521	1.2941e-07	TRUE	1.35723e-09	Males and Females
	met-a-463	Acetylcarnitine	0.0199086	0.0001134	TRUE	2.99017e-27	Males and Females
	met-a-464	Serine	0.0356459	2.54789e-05	TRUE	7.24697e-53	Males and Females
	met-a-467	Hexanoylcarnitine	0.012129	0.000112638	TRUE	2.06462e-16	Males and Females
	met-a-470	Glycochenodeoxycholate	0.00523618	9.76359e-11	TRUE	1.14874e-08	Males and Females
	met-a-471	2-aminobutyrate	0.0147397	1.47857e-05	TRUE	2.25771e-22	Males and Females
	met-a-472	Scyllo-inositol	0.0141607	1.00694e-05	TRUE	1.44219e-18	Males and Females
	met-a-473	Dodecanedioate	0.0062409	1.44251e-06	TRUE	5.87429e-08	Males and Females
	met-a-474	Gamma-glutamylvaline	0.00452038	2.8826e-05	TRUE	3.70187e-07	Males and Females
	met-a-475	Indolepropionate	0.0116396	1.75559e-05	TRUE	1.04178e-17	Males and Females
	met-a-476	Butyrylcarnitine	0.168384	0.00014138	TRUE	1.13365e-266	Males and Females
	met-a-477	Myristoleate (14:1n5)	0.00881353	6.82943e-07	TRUE	1.59112e-14	Males and Females
	met-a-478	Dehydroisoandrosterone sulfate (DHEA-S)	0.0144766	4.48634e-05	TRUE	5.86237e-21	Males and Females
	met-a-479	Propionylcarnitine	0.0407135	0.000198221	TRUE	1.92081e-55	Males and Females
	met-a-481	Caprylate (8:0)	0.00844697	1.85878e-05	TRUE	4.84972e-13	Males and Females
	met-a-482	10-undecenoate (11:1n1)	0.0407003	2.35579e-06	TRUE	1.13403e-62	Males and Females
	met-a-483	Docosapentaenoate (n3 DPA; 22:5n3)	0.00751461	3.99291e-05	TRUE	3.16524e-11	Males and Females
	met-a-484	X-11204	0.0101449	5.81362e-06	TRUE	2.03345e-14	Males and Females
	met-a-485	X-02269	0.0179586	1.51233e-06	TRUE	8.81291e-28	Males and Females
	met-a-489	X-11247	0.00728293	1.91941e-05	TRUE	7.25549e-11	Males and Females
	met-a-490	X-11261	0.0219567	8.30388e-05	TRUE	1.17675e-30	Males and Females
	met-a-492	X-02249	0.00899993	2.35318e-06	TRUE	1.25325e-14	Males and Females
	met-a-495	X-11315	0.0117225	7.39495e-05	TRUE	1.91273e-16	Males and Females
	met-a-496	X-11317	0.0079114	1.45462e-06	TRUE	1.82067e-10	Males and Females
	met-a-497	1-linoleoylglycerophosphoethanolamine*	0.0262477	7.98192e-05	TRUE	4.24235e-37	Males and Females
	met-a-498	X-11327	0.00852113	4.68986e-05	TRUE	2.59415e-12	Males and Females
	met-a-499	X-11334	0.0118983	2.96469e-06	TRUE	4.25364e-14	Males and Females
	met-a-500	3-dehydrocarnitine*	0.0247783	8.75682e-05	TRUE	9.50442e-35	Males and Females
	met-a-501	Pyroglutamine*	0.0400927	0.000116498	TRUE	2.53147e-56	Males and Females
	met-a-502	C-glycosyltryptophan*	0.0173709	6.29546e-06	TRUE	7.0204e-08	Males and Females
	met-a-504	X-11381	0.0112919	2.38969e-05	TRUE	6.80939e-17	Males and Females
	met-a-505	X-03056--N-[3-(2-Oxopyrrolidin-1-yl)propyl]acetamide	0.0362502	0.000105267	TRUE	5.125e-51	Males and Females
	met-a-506	X-11412	0.00536613	1.97224e-06	TRUE	2.23673e-08	Males and Females
	met-a-507	X-01911	0.00910179	2.23362e-05	TRUE	9.73398e-12	Males and Females
	met-a-509	X-11423--O-sulfo-L-tyrosine	0.0155422	4.96533e-05	TRUE	2.73767e-22	Males and Females
	met-a-510	X-09789	0.0140552	0.000145336	TRUE	1.24994e-18	Males and Females
	met-a-513	X-11440	0.0948106	4.97834e-05	TRUE	9.77478e-143	Males and Females
	met-a-516	X-11444	0.0215123	2.81545e-05	TRUE	1.44572e-31	Males and Females
	met-a-517	X-11445--5-alpha-pregnan-3beta,20alpha-disulfate	0.0572558	2.48931e-05	TRUE	1.95289e-32	Males and Females
	met-a-518	X-11452	0.00486149	3.03957e-05	TRUE	1.10722e-06	Males and Females
	met-a-519	X-11469	0.0188595	1.47909e-06	TRUE	2.19776e-29	Males and Females
	met-a-521	X-11478	0.0186224	5.67272e-05	TRUE	7.30596e-23	Males and Females
	met-a-522	X-11483	0.00797203	2.17737e-06	TRUE	1.95385e-08	Males and Females
	met-a-524	X-11491	0.0327352	2.21406e-05	TRUE	7.94974e-42	Males and Females
	met-a-526	HWESASXX*	0.0249902	3.67991e-05	TRUE	1.43133e-23	Males and Females
	met-a-527	X-11521	0.00454692	8.85795e-06	TRUE	3.27943e-07	Males and Females
	met-a-528	X-11529	0.15008	1.49146e-05	TRUE	1.41029e-209	Males and Females
	met-a-531	X-11538	0.078984	4.69454e-05	TRUE	4.37208e-119	Males and Females
	met-a-534	X-11550	0.0062755	2.78003e-06	TRUE	1.71735e-10	Males and Females
	met-a-536	X-11593--O-methylascorbate*	0.132494	5.40894e-05	TRUE	7.68605e-208	Males and Females
	met-a-537	Adrenate (22:4n6)	0.01377	7.14504e-05	TRUE	2.44838e-19	Males and Females
	met-a-539	ADSGEGDFXAEGGGVR*	0.0284113	4.04888e-05	TRUE	3.00111e-22	Males and Females
	met-a-540	X-11786--methylcysteine	0.0199846	8.55704e-06	TRUE	5.17159e-13	Males and Females
	met-a-541	X-11787	0.111203	2.79445e-05	TRUE	7.65856e-174	Males and Females
	met-a-542	X-11792	0.0760281	3.24426e-05	TRUE	4.86396e-36	Males and Females
	met-a-543	X-11793--oxidized bilirubin*	0.00561879	1.18178e-05	TRUE	2.21454e-07	Males and Females
	met-a-545	X-11799	0.0352516	4.04418e-06	TRUE	6.52799e-37	Males and Females
	met-a-548	X-11820	0.0123702	2.18239e-05	TRUE	1.36984e-14	Males and Females
	met-a-555	X-11858	0.0103649	1.36438e-05	TRUE	4.16125e-08	Males and Females
	met-a-558	1-arachidonoylglycerophosphocholine*	0.0676314	0.000181258	TRUE	1.37243e-92	Males and Females
	met-a-559	1-palmitoleoylglycerophosphocholine*	0.00544891	6.82943e-07	TRUE	1.73731e-09	Males and Females
	met-a-560	X-11905	0.0533776	1.2812e-05	TRUE	7.41868e-51	Males and Females
	met-a-562	X-12013	0.063767	8.20116e-07	TRUE	2.59784e-08	Males and Females
	met-a-566	X-12038	0.00616004	2.78003e-06	TRUE	2.63931e-10	Males and Females
	met-a-568	X-12040	0.164484	1.51285e-06	TRUE	2.76263e-08	Males and Females
	met-a-570	X-12063	0.14013	8.09284e-05	TRUE	2.31795e-204	Males and Females
	met-a-572	Gamma-glutamylphenylalanine	0.00904561	9.06084e-05	TRUE	1.8559e-12	Males and Females
	met-a-573	Isobutyrylcarnitine	0.0425338	7.50833e-05	TRUE	2.86419e-61	Males and Females
	met-a-576	Palmitoleate (16:1n7)	0.00807155	6.82943e-07	TRUE	2.26861e-13	Males and Females
	met-a-577	Alpha-ketoglutarate	0.0268928	1.3026e-07	TRUE	4.29611e-08	Males and Females
	met-a-578	Erythronate*	0.0161629	1.27886e-05	TRUE	2.12392e-24	Males and Females
	met-a-580	X-12092	0.140538	1.26807e-05	TRUE	4.41842e-219	Males and Females
	met-a-581	X-12093	0.154584	4.8728e-06	TRUE	3.2397e-101	Males and Females
	met-a-582	X-12094	0.00485436	9.37047e-06	TRUE	7.35598e-08	Males and Females
	met-a-583	X-12095--N1-methyl-3-pyridone-4-carboxamide	0.00647942	9.37047e-06	TRUE	2.13019e-10	Males and Females
	met-a-584	X-12100--hydroxytryptophan*	0.0111104	1.86211e-05	TRUE	2.44838e-16	Males and Females
	met-a-587	X-12188	0.202455	1.69115e-06	TRUE	1.46538e-16	Males and Females
	met-a-588	X-12189	0.283013	1.38755e-05	TRUE	4.65673e-09	Males and Females
	met-a-596	X-12244--N-acetylcarnosine	0.0392559	2.81541e-05	TRUE	1.59114e-50	Males and Females
	met-a-601	ADpSGEGDFXAEGGGVR*	0.0330164	0.000103451	TRUE	6.59722e-26	Males and Females
	met-a-602	1-eicosatrienoylglycerophosphocholine*	0.0152056	4.99869e-05	TRUE	6.50398e-22	Males and Females
	met-a-607	1-eicosadienoylglycerophosphocholine*	0.00518187	7.9528e-05	TRUE	8.97384e-07	Males and Females
	met-a-608	X-12435	0.173293	3.53159e-06	TRUE	6.68348e-09	Males and Females
	met-a-609	X-12441--12-hydroxyeicosatetraenoate (12-HETE)	0.0359511	1.54292e-06	TRUE	1.18979e-22	Males and Females
	met-a-610	X-12442--5,8-tetradecadienoate	0.015218	1.41368e-05	TRUE	5.05237e-23	Males and Females
	met-a-613	X-12456	0.051309	2.38516e-05	TRUE	1.46581e-49	Males and Females
	met-a-615	Octanoylcarnitine	0.0234992	1.83878e-05	TRUE	4.64543e-35	Males and Females
	met-a-616	Alpha-hydroxyisovalerate	0.0291916	8.68606e-06	TRUE	1.48122e-43	Males and Females
	met-a-618	Decanoylcarnitine	0.0265074	1.78494e-05	TRUE	1.91655e-39	Males and Females
	met-a-623	5-dodecenoate (12:1n7)	0.00531182	6.82943e-07	TRUE	3.07319e-09	Males and Females
	met-a-624	Stearidonate (18:4n3)	0.00881622	7.96981e-05	TRUE	2.49564e-12	Males and Females
	met-a-626	10-nonadecenoate (19:1n9)	0.00413597	9.91733e-06	TRUE	4.72796e-07	Males and Females
	met-a-627	Epiandrosterone sulfate	0.0449799	3.51769e-05	TRUE	2.5896e-66	Males and Females
	met-a-629	X-12510--2-aminooctanoic acid	0.105371	2.87655e-05	TRUE	3.06418e-159	Males and Females
	met-a-630	X-12524	0.0105453	1.21463e-06	TRUE	2.56557e-15	Males and Females
	met-a-633	X-12556	0.0183451	2.39121e-06	TRUE	1.57222e-27	Males and Females
	met-a-634	1-arachidonoylglycerophosphoinositol*	0.0461909	9.29948e-05	TRUE	4.65069e-66	Males and Females
	met-a-636	X-12644	0.0146156	1.26844e-05	TRUE	3.04222e-22	Males and Females
	met-a-638	Asparagine	0.0417698	2.56948e-05	TRUE	1.98737e-57	Males and Females
	met-a-640	X-12696	0.0241514	2.68449e-05	TRUE	3.97764e-34	Males and Females
	met-a-641	X-12704	0.0195187	6.35407e-06	TRUE	9.45757e-09	Males and Females
	met-a-642	X-12712	0.385215	5.69726e-07	TRUE	7.65397e-10	Males and Females
	met-a-649	X-12740	0.00918939	4.75552e-06	TRUE	5.31152e-08	Males and Females
	met-a-650	X-12749	0.00768051	2.03163e-09	TRUE	3.71397e-12	Males and Females
	met-a-652	Isovalerylcarnitine	0.0494664	0.000229059	TRUE	1.80315e-67	Males and Females
	met-a-653	Stearoylcarnitine	0.00613202	8.83878e-05	TRUE	4.5274e-08	Males and Females
	met-a-654	1-stearoylglycerophosphoethanolamine	0.00671861	4.90193e-06	TRUE	1.56315e-10	Males and Females
	met-a-656	Bradykinin, des-arg(9)	0.0911723	2.52792e-05	TRUE	3.34876e-79	Males and Females
	met-a-661	X-12798	0.145823	3.56841e-05	TRUE	2.22788e-226	Males and Females
	met-a-665	X-12844	0.0144115	3.19993e-05	TRUE	3.68441e-21	Males and Females
	met-a-667	X-12850	0.043472	7.34553e-05	TRUE	1.24034e-38	Males and Females
	met-a-668	Laurylcarnitine	0.00752981	7.74867e-06	TRUE	9.17933e-09	Males and Females
	met-a-670	X-12855	0.00644577	3.31303e-05	TRUE	4.77937e-07	Males and Females
	met-a-671	X-12990--docosapentaenoic acid (n6-DPA)	0.0172951	0.000203311	TRUE	4.52083e-09	Males and Females
	met-a-673	X-13069	0.00502287	1.21809e-05	TRUE	1.9846e-07	Males and Females
	met-a-675	X-13215	0.0120431	1.53705e-06	TRUE	1.05559e-14	Males and Females
	met-a-677	Phenylacetylglutamine	0.00411585	2.6212e-06	TRUE	2.52181e-07	Males and Females
	met-a-678	Pro-hydroxy-pro	0.00406585	9.99741e-08	TRUE	1.74647e-07	Males and Females
	met-a-679	N2,N2-dimethylguanosine	0.0140756	5.32288e-06	TRUE	1.77667e-15	Males and Females
	met-a-680	Cysteine-glutathione disulfide	0.0245369	1.42501e-06	TRUE	5.4243e-12	Males and Females
	met-a-681	Oleoylcarnitine	0.00606251	7.63716e-05	TRUE	1.44518e-08	Males and Females
	met-a-682	1-arachidonoylglycerophosphoethanolamine*	0.0406629	9.22973e-05	TRUE	8.11414e-58	Males and Females
	met-a-683	X-13429	0.0702164	2.889e-05	TRUE	1.15725e-87	Males and Females
	met-a-684	X-13431--nonanoylcarnitine*	0.105852	1.61458e-05	TRUE	1.32365e-142	Males and Females
	met-a-685	X-13435	0.0330629	7.62977e-05	TRUE	1.95151e-42	Males and Females
	met-a-686	X-13477	0.010282	1.19114e-05	TRUE	6.92219e-13	Males and Females
	met-a-689	2-stearoylglycerophosphocholine*	0.00429287	1.38728e-05	TRUE	3.9316e-07	Males and Females
	met-a-690	2-linoleoylglycerophosphocholine*	0.00570205	2.06684e-05	TRUE	3.00568e-08	Males and Females
	met-a-691	X-13496	0.00869976	8.54149e-05	TRUE	6.12629e-12	Males and Females
	met-a-693	X-13548	0.0124121	1.53412e-05	TRUE	2.11423e-15	Males and Females
	met-a-697	2-methylbutyroylcarnitine	0.00432045	4.99085e-05	TRUE	2.2646e-06	Males and Females
	met-a-698	Hydroxyisovaleroyl carnitine	0.0196248	5.57656e-05	TRUE	3.81303e-21	Males and Females
	met-a-699	Glutaroyl carnitine	0.101887	0.000154517	TRUE	2.22306e-149	Males and Females
	met-a-700	X-13658	0.0229309	1.82812e-05	TRUE	4.59535e-08	Males and Females
	met-a-701	X-13671	0.00766691	1.58292e-05	TRUE	2.25931e-11	Males and Females
	met-a-702	2-tetradecenoyl carnitine	0.00557588	8.02694e-05	TRUE	2.5757e-07	Males and Females
	met-a-704	X-13741	0.00633421	2.20658e-06	TRUE	6.80897e-08	Males and Females
	met-a-706	1-oleoylglycerophosphoethanolamine	0.00507424	5.02704e-06	TRUE	1.44344e-08	Males and Females
	met-a-707	1-palmitoylglycerophosphoethanolamine	0.0168079	1.39646e-05	TRUE	2.58005e-25	Males and Females
	met-a-709	Tetradecanedioate	0.068163	3.58135e-05	TRUE	2.27749e-80	Males and Females
	met-a-710	2-hydroxypalmitate	0.00439924	1.68884e-05	TRUE	2.96814e-07	Males and Females
	met-a-711	Hexadecanedioate	0.0546073	1.92044e-05	TRUE	3.66847e-73	Males and Females
	met-a-712	Dihomo-linolenate (20:3n3 or n6)	0.01822	4.47651e-05	TRUE	2.2343e-26	Males and Females
	met-a-713	X-13859	0.0104488	3.60887e-05	TRUE	4.02188e-14	Males and Females
	met-a-717	X-14086	0.0155414	4.27728e-06	TRUE	4.19837e-10	Males and Females
	met-a-719	X-14189--leucylalanine	0.0477603	5.39286e-05	TRUE	3.80478e-28	Males and Females
	met-a-720	X-14205--alpha-glutamyltyrosine	0.0549301	6.30065e-05	TRUE	2.51487e-20	Males and Females
	met-a-721	X-14208--phenylalanylserine	0.0546734	1.30241e-05	TRUE	1.10357e-25	Males and Females
	met-a-722	X-14304--leucylalanine	0.0427088	5.18174e-05	TRUE	1.40507e-22	Males and Females
	met-a-725	X-14473	0.00729688	1.16293e-06	TRUE	5.23243e-11	Males and Females
	met-a-728	X-14625	0.0085975	5.57253e-07	TRUE	8.39302e-14	Males and Females
	met-a-729	X-14626	0.0366457	1.59337e-05	TRUE	5.2322e-49	Males and Females
	met-a-732	X-14662	0.00883012	4.2603e-07	TRUE	8.02458e-09	Males and Females
	met-a-735	Octadecanedioate	0.0173308	2.84755e-05	TRUE	3.79714e-24	Males and Females
	met-a-739	Dimethylarginine (SDMA + ADMA)	0.00437891	3.36086e-06	TRUE	2.44279e-07	Males and Females
	met-a-742	Succinylcarnitine	0.0883728	3.29751e-05	TRUE	1.70667e-116	Males and Females
	met-a-743	Tryptophan betaine	0.0177046	3.49018e-05	TRUE	7.0434e-25	Males and Females
	met-a-746	5alpha-androstan-3beta,17beta-diol disulfate	0.036721	8.64161e-05	TRUE	1.63151e-49	Males and Females
	met-a-747	4-androsten-3beta,17beta-diol disulfate 1*	0.0596398	4.48634e-05	TRUE	1.25517e-88	Males and Females
	met-a-748	4-androsten-3beta,17beta-diol disulfate 2*	0.0177958	8.06599e-06	TRUE	3.65826e-27	Males and Females
	met-a-751	Palmitoyl sphingomyelin	0.0106186	4.77716e-05	TRUE	6.81662e-14	Males and Females
	met-a-753	Cis-4-decenoyl carnitine	0.00705044	6.0054e-06	TRUE	2.62058e-11	Males and Females
	met-c-838	Acetoacetate	0.00378459	5.73836e-05	TRUE	1.25309e-11	Males and Females
	met-c-839	Acetate	0.00134314	1.68588e-05	TRUE	6.44278e-06	Males and Females
	met-c-840	Alanine	0.0143395	3.17167e-05	TRUE	1.06951e-55	Males and Females
	met-c-842	Apolipoprotein A-I	0.0386384	0.00034629	TRUE	8.08158e-110	Males and Females
	met-c-846	3-hydroxybutyrate	0.00219188	7.47466e-06	TRUE	1.40254e-09	Males and Females
	met-c-852	22:6, docosahexaenoic acid	0.0193814	8.02854e-05	TRUE	1.5611e-45	Males and Females
	met-c-854	Description of average fatty acid chain length, not actual carbon number	0.00220536	3.57232e-06	TRUE	1.13564e-06	Males and Females
	met-c-855	Omega-3 fatty acids	0.0245555	7.54674e-05	TRUE	1.22926e-58	Males and Females
	met-c-856	Omega-6 fatty acids	0.0476163	8.89327e-05	TRUE	2.20529e-116	Males and Females
	met-c-857	Omega-7, omega-9 and saturated fatty acids	0.0297559	8.2296e-05	TRUE	3.58707e-71	Males and Females
	met-c-858	Free cholesterol	0.0630008	0.000110571	TRUE	2.24865e-155	Males and Females
	met-c-860	Glutamine	0.0201086	5.94299e-05	TRUE	1.89773e-76	Males and Females
	met-c-862	Glycoproteins	0.0754603	0.000126212	TRUE	4.66366e-245	Males and Females
	met-c-863	Glycoprotein acetyls	0.0199892	4.58029e-05	TRUE	7.88757e-65	Males and Females
	met-c-873	Isoleucine	0.00563149	2.33732e-05	TRUE	9.79618e-22	Males and Females
	met-c-893	18:2, linoleic acid (LA)	0.0689391	0.00024376	TRUE	6.7524e-165	Males and Females
	met-c-894	Lactate	0.00268975	7.13686e-07	TRUE	3.30458e-12	Males and Females
	met-c-897	Leucine	0.00939403	4.72827e-06	TRUE	8.35053e-38	Males and Females
	met-c-916	Mono-unsaturated fatty acids	0.0283362	4.03918e-05	TRUE	5.56353e-70	Males and Females
	met-c-917	Other polyunsaturated fatty acids than 18:2	0.0947324	0.00014114	TRUE	1.74875e-240	Males and Females
	met-c-918	Phosphatidylcholine and other cholines	0.0365637	2.6666e-05	TRUE	2.89303e-92	Males and Females
	met-c-920	Pyruvate	0.00481059	3.05757e-06	TRUE	7.10214e-20	Males and Females
	met-c-933	Serum total cholesterol	0.0667184	0.000258886	TRUE	4.25763e-224	Males and Females
	met-c-935	Sphingomyelins	0.0260708	5.79852e-05	TRUE	5.41261e-63	Males and Females
	met-c-937	Total phosphoglycerides	0.0422995	6.01056e-05	TRUE	1.87467e-104	Males and Females
	met-c-940	Valine	0.0141689	8.06718e-05	TRUE	1.49617e-52	Males and Females
	moderate_to_vigourous_PA	moderate_to_vigourous_PA	0.000334442	7.74013e-05	TRUE	0.00939414	Males and Females
	prot-a-1	APOBEC1 complementation factor	0.0471422	6.17699e-06	TRUE	9.80153e-35	Males and Females
	prot-a-10	Histo-blood group ABO system transferase	0.287386	0.000146542	TRUE	1.36489e-239	Males and Females
	prot-a-1000	RNA-binding protein EWS	0.144704	1.09316e-05	TRUE	5.49908e-111	Males and Females
	prot-a-1002	Exosome complex component RRP40	0.0417879	2.94458e-06	TRUE	4.74605e-31	Males and Females
	prot-a-1003	Exostosin-like 2	0.0335894	9.03175e-06	TRUE	8.95235e-25	Males and Females
	prot-a-1004	Ezrin	0.113412	3.01172e-06	TRUE	5.65991e-86	Males and Females
	prot-a-1005	Coagulation factor Xa	0.105656	1.52069e-05	TRUE	9.57063e-79	Males and Females
	prot-a-1006	Coagulation Factor X	0.093119	8.89041e-06	TRUE	2.71709e-69	Males and Females
	prot-a-1009	Coagulation Factor VIII	0.00961149	3.74916e-07	TRUE	3.62584e-08	Males and Females
	prot-a-101	Ankyrin-2	0.0699231	8.41198e-07	TRUE	2.91179e-52	Males and Females
	prot-a-1011	Fatty acid-binding protein, liver	0.0147834	1.41627e-07	TRUE	6.65793e-12	Males and Females
	prot-a-1018	Fumarylacetoacetase	0.153355	6.91643e-06	TRUE	1.02063e-118	Males and Females
	prot-a-1020	Protein FAM107A	0.0175764	1.85116e-06	TRUE	1.01612e-13	Males and Females
	prot-a-1024	Protein FAM150B	0.0193571	2.46276e-06	TRUE	6.0301e-15	Males and Females
	prot-a-1025	Protein FAM151A	0.0308981	1.51357e-05	TRUE	1.23576e-22	Males and Females
	prot-a-1027	Protein FAM163A	0.00899415	1.38049e-05	TRUE	2.58794e-07	Males and Females
	prot-a-103	Ankyrin repeat domain-containing protein 46	0.0184981	1.38772e-05	TRUE	6.26204e-14	Males and Females
	prot-a-1031	Protein FAM171B	0.0380622	5.37706e-05	TRUE	7.85501e-27	Males and Females
	prot-a-1033	Protein FAM173A	0.00931614	1.70568e-06	TRUE	7.33724e-08	Males and Females
	prot-a-1034	Membrane protein FAM174A	0.136917	1.13949e-06	TRUE	1.18705e-105	Males and Females
	prot-a-1037	Protein FAM177A1	0.225857	0.000194095	TRUE	1.11129e-176	Males and Females
	prot-a-1038	Protein FAM189A2	0.0773332	1.62814e-05	TRUE	1.05715e-56	Males and Females
	prot-a-1041	Protein FAM19A3	0.00922221	1.8791e-08	TRUE	5.93212e-08	Males and Females
	prot-a-1042	Protein FAM19A4	0.010243	1.02453e-06	TRUE	1.46139e-08	Males and Females
	prot-a-1043	Protein FAM19A5	0.0103909	4.42474e-07	TRUE	1.02195e-08	Males and Females
	prot-a-1045	Pseudokinase FAM20A	0.0599733	5.592e-05	TRUE	1.62738e-42	Males and Females
	prot-a-1046	Glycosaminoglycan xylosylkinase	0.0404265	6.7188e-05	TRUE	2.88414e-28	Males and Females
	prot-a-1047	Redox-regulatory protein FAM213A	0.0169962	9.29396e-07	TRUE	2.22382e-13	Males and Females
	prot-a-1048	Protein FAM24B	0.00910146	3.91478e-06	TRUE	1.28352e-07	Males and Females
	prot-a-105	Acidic leucine-rich nuclear phosphoprotein 32 family member B	0.0299942	1.17171e-05	TRUE	4.18964e-22	Males and Females
	prot-a-1050	Protein FAM3B	0.166247	0.000159714	TRUE	5.39468e-124	Males and Females
	prot-a-1051	Protein FAM3D	0.390634	0.00024181	TRUE	0	Males and Females
	prot-a-1054	Prolyl endopeptidase FAP	0.0195192	4.50172e-06	TRUE	5.92264e-15	Males and Females
	prot-a-1055	Phenylalanine--tRNA ligase, mitochondrial	0.032144	2.19278e-07	TRUE	2.2521e-24	Males and Females
	prot-a-1063	Fructose-1,6-bisphosphatase 1	0.0235353	2.46276e-06	TRUE	6.36541e-18	Males and Females
	prot-a-1064	Fructose-1,6-bisphosphatase isozyme 2	0.00911487	1.85116e-06	TRUE	1.03763e-07	Males and Females
	prot-a-107	Annexin A1	0.131876	2.48689e-06	TRUE	3.55386e-101	Males and Females
	prot-a-1072	Low affinity immunoglobulin epsilon Fc receptor	0.0740254	2.02748e-07	TRUE	1.43449e-55	Males and Females
	prot-a-1074	Low affinity immunoglobulin gamma Fc region receptor II-a	0.262283	4.84119e-05	TRUE	1.4842e-217	Males and Females
	prot-a-1075	Low affinity immunoglobulin gamma Fc region receptor II-b	0.0718655	7.4282e-05	TRUE	7.34847e-51	Males and Females
	prot-a-1076	Low affinity immunoglobulin gamma Fc region receptor III-B	0.108224	7.17298e-05	TRUE	1.14912e-78	Males and Females
	prot-a-1077	Ficolin-1	0.145527	4.33547e-07	TRUE	3.82315e-113	Males and Females
	prot-a-1078	Ficolin-2	0.141355	0.000215576	TRUE	4.30598e-102	Males and Females
	prot-a-1081	Fc receptor-like protein 3	0.152407	1.08235e-05	TRUE	1.56074e-117	Males and Females
	prot-a-1082	Fc receptor-like protein 4	0.241955	1.18142e-06	TRUE	1.63529e-201	Males and Females
	prot-a-1084	Fc receptor-like protein 6	0.128176	3.5728e-06	TRUE	5.98604e-98	Males and Females
	prot-a-1088	Fibroblast growth factor 1	0.0205959	3.28104e-05	TRUE	5.24174e-15	Males and Females
	prot-a-1089	Fibroblast growth factor 16	0.016308	3.01172e-06	TRUE	9.44813e-13	Males and Females
	prot-a-109	Annexin A2	0.241955	2.48689e-06	TRUE	3.77658e-201	Males and Females
	prot-a-1091	Fibroblast growth factor 19	0.0163485	5.38001e-05	TRUE	8.38373e-12	Males and Females
	prot-a-1097	Fibroblast growth factor 7	0.0513742	7.18047e-05	TRUE	5.70306e-36	Males and Females
	prot-a-1099	Fibroblast growth factor 8 isoform B	0.0190082	4.18219e-05	TRUE	8.99194e-14	Males and Females
	prot-a-11	Acetyl-CoA carboxylase 2	0.0106598	1.05004e-05	TRUE	1.5442e-08	Males and Females
	prot-a-110	Annexin A9	0.0202191	5.10103e-05	TRUE	1.78254e-14	Males and Females
	prot-a-1102	Fibroblast growth factor receptor 2	0.0103774	2.36207e-05	TRUE	4.09085e-08	Males and Females
	prot-a-1103	Fibroblast growth factor receptor 3	0.0215094	2.85246e-05	TRUE	1.02343e-15	Males and Females
	prot-a-1106	Tyrosine-protein kinase Fgr	0.0396737	3.9061e-06	TRUE	1.94263e-29	Males and Females
	prot-a-1107	Bis(5'-adenosyl)-triphosphatase	0.088522	9.55761e-06	TRUE	1.13796e-65	Males and Females
	prot-a-1108	Fibrinogen C domain-containing protein 1	0.00962492	3.98153e-06	TRUE	5.50664e-08	Males and Females
	prot-a-1110	Vascular endothelial growth factor D	0.0273125	2.51874e-05	TRUE	7.73978e-20	Males and Females
	prot-a-1112	Four-jointed box protein 1	0.0218622	7.02818e-06	TRUE	1.65698e-16	Males and Females
	prot-a-1113	Peptidyl-prolyl cis-trans isomerase FKBP14	0.0214606	3.96485e-05	TRUE	1.71271e-15	Males and Females
	prot-a-1114	Peptidyl-prolyl cis-trans isomerase FKBP2	0.0134212	8.8465e-06	TRUE	1.65386e-10	Males and Females
	prot-a-1115	Inactive peptidyl-prolyl cis-trans isomerase FKBP6	0.275272	5.70158e-05	TRUE	1.67994e-230	Males and Females
	prot-a-1116	Peptidyl-prolyl cis-trans isomerase FKBP7	0.100791	3.41717e-07	TRUE	2.12302e-76	Males and Females
	prot-a-1117	Filamin-A	0.0320396	8.94694e-05	TRUE	4.2886e-22	Males and Females
	prot-a-112	AP-4 complex subunit mu-1	0.0866923	2.32567e-05	TRUE	1.54711e-63	Males and Females
	prot-a-1123	Leucine-rich repeat transmembrane protein FLRT2	0.0217975	7.34225e-07	TRUE	7.87539e-17	Males and Females
	prot-a-1124	Leucine-rich repeat transmembrane protein FLRT3	0.0842169	0.000143181	TRUE	9.12003e-59	Males and Females
	prot-a-1126	Receptor-type tyrosine-protein kinase FLT3	0.0387053	6.65426e-05	TRUE	4.58255e-27	Males and Females
	prot-a-1129	Vascular endothelial growth factor receptor 3	0.369426	7.17539e-05	TRUE	0	Males and Females
	prot-a-113	Apoptotic protease-activating factor 1	0.0522729	1.51556e-06	TRUE	6.62115e-39	Males and Females
	prot-a-1133	Fibronectin type III domain-containing protein 5	0.0203956	1.87379e-05	TRUE	3.8544e-15	Males and Females
	prot-a-1134	Glutamate carboxypeptidase 2	0.0332643	6.12022e-05	TRUE	2.43223e-23	Males and Females
	prot-a-1139	Tyrosine-protein kinase FRK	0.0139066	3.8529e-05	TRUE	2.50103e-10	Males and Females
	prot-a-1140	Secreted frizzled-related protein 3	0.0714994	1.75667e-05	TRUE	3.1316e-52	Males and Females
	prot-a-1142	Follistatin	0.0098667	2.3134e-05	TRUE	9.03142e-08	Males and Females
	prot-a-1143	Follistatin-related protein 1	0.0300483	2.94348e-05	TRUE	1.14834e-21	Males and Females
	prot-a-1146	Follistatin-related protein 4	0.0271262	1.98868e-06	TRUE	1.58076e-20	Males and Females
	prot-a-1148	Ferritin	0.116301	7.71255e-05	TRUE	6.69106e-85	Males and Females
	prot-a-115	Amyloid beta A4 precursor protein-binding family B member 1	0.00965178	8.90141e-06	TRUE	7.19547e-08	Males and Females
	prot-a-1150	Furin	0.066962	4.13191e-05	TRUE	5.0612e-48	Males and Females
	prot-a-1151	Alpha-(1,3)-fucosyltransferase 10	0.099716	2.90002e-05	TRUE	2.15227e-73	Males and Females
	prot-a-1152	Galactoside 3(4)-L-fucosyltransferase	0.262215	8.151e-05	TRUE	6.82532e-216	Males and Females
	prot-a-1153	Alpha-(1,3)-fucosyltransferase 5	0.224632	3.41305e-05	TRUE	3.59366e-181	Males and Females
	prot-a-1154	Alpha-(1,6)-fucosyltransferase	0.26528	9.06859e-05	TRUE	1.23443e-218	Males and Females
	prot-a-1155	Alpha-(1,3)-fucosyltransferase 9	0.187976	2.00002e-05	TRUE	4.89241e-148	Males and Females
	prot-a-1156	Fragile X mental retardation syndrome-related protein 1	0.00918195	3.38841e-05	TRUE	3.60746e-07	Males and Females
	prot-a-116	Amyloid beta A4 precursor protein-binding family B member 2	0.0470364	3.93305e-05	TRUE	1.60014e-33	Males and Females
	prot-a-1160	Protein G6b	0.00906121	3.8141e-05	TRUE	4.83778e-07	Males and Females
	prot-a-1161	Gamma-aminobutyric acid receptor-associated protein-like 1	0.175813	3.01172e-06	TRUE	7.48315e-139	Males and Females
	prot-a-1162	Gamma-aminobutyric acid receptor-associated protein-like 2	0.0282284	1.51556e-06	TRUE	2.32114e-21	Males and Females
	prot-a-1163	Gamma-aminobutyric acid type B receptor subunit 2	0.0304907	2.55038e-05	TRUE	4.56283e-22	Males and Females
	prot-a-1166	Galanin peptides	0.0398614	7.49739e-06	TRUE	2.3113e-29	Males and Females
	prot-a-1168	Polypeptide N-acetylgalactosaminyltransferase 11	0.021241	5.2553e-05	TRUE	3.73265e-15	Males and Females
	prot-a-1169	Polypeptide N-acetylgalactosaminyltransferase 16	0.0092893	3.8595e-05	TRUE	3.42734e-07	Males and Females
	prot-a-1170	Polypeptide N-acetylgalactosaminyltransferase 1	0.0397667	0.000240038	TRUE	7.18363e-26	Males and Females
	prot-a-1174	Galanin-like peptide	0.0391743	2.11499e-05	TRUE	2.34561e-28	Males and Females
	prot-a-1178	Guanylate-binding protein 6	0.0585332	6.65426e-05	TRUE	3.07029e-41	Males and Females
	prot-a-1179	Vitamin D-binding protein	0.169019	4.64131e-06	TRUE	1.37179e-132	Males and Females
	prot-a-1180	Grancalcin	0.0975327	2.90918e-06	TRUE	2.5796e-73	Males and Females
	prot-a-1181	Glucagon	0.0394313	1.41093e-05	TRUE	9.02096e-29	Males and Females
	prot-a-1183	Glucokinase	0.0169692	3.95859e-05	TRUE	2.0888e-12	Males and Females
	prot-a-1184	Glucokinase regulatory protein	0.0119521	1.51556e-06	TRUE	9.57602e-10	Males and Females
	prot-a-1188	Beta-1,3-galactosyl-O-glycosyl-glycoprotein beta-1,6-N-acetylglucosaminyltransferase 4	0.0299601	2.80137e-05	TRUE	1.23255e-21	Males and Females
	prot-a-1189	Guanine deaminase	0.0135021	3.96485e-05	TRUE	4.87296e-10	Males and Females
	prot-a-1193	Growth/differentiation factor 11	0.00903439	5.75094e-05	TRUE	7.60319e-07	Males and Females
	prot-a-1194	Growth/differentiation factor 11/8	0.0464071	6.02114e-05	TRUE	1.24284e-32	Males and Females
	prot-a-1195	Growth/differentiation factor 15	0.136274	3.29916e-05	TRUE	1.24579e-102	Males and Females
	prot-a-1196	Growth/differentiation factor 5	0.251298	7.74408e-05	TRUE	4.52632e-205	Males and Females
	prot-a-1199	GTP-binding protein GEM	0.252803	4.79729e-05	TRUE	5.51996e-208	Males and Females
	prot-a-120	Serum amyloid P-component	0.0467867	3.54006e-05	TRUE	1.94232e-33	Males and Females
	prot-a-1201	GDNF family receptor alpha-1	0.0283493	1.13418e-09	TRUE	9.91076e-22	Males and Females
	prot-a-1202	GDNF family receptor alpha-2	0.051793	1.722e-05	TRUE	1.26945e-37	Males and Females
	prot-a-1204	GDNF family receptor alpha-like	0.0463346	2.08336e-05	TRUE	1.59639e-33	Males and Females
	prot-a-1205	ADP-ribosylation factor-binding protein GGA1	0.0738077	1.868e-06	TRUE	4.74166e-55	Males and Females
	prot-a-1206	ADP-ribosylation factor-binding protein GGA3	0.0852035	1.868e-06	TRUE	8.11073e-64	Males and Females
	prot-a-1207	Gamma-glutamyl hydrolase	0.10681	1.29342e-05	TRUE	8.39138e-80	Males and Females
	prot-a-121	DNA-(apurinic or apyrimidinic site) lyase	0.175549	2.48689e-06	TRUE	1.02748e-138	Males and Females
	prot-a-1211	Growth hormone receptor	0.012033	6.09928e-06	TRUE	1.2986e-09	Males and Females
	prot-a-1213	Gap junction alpha-1 protein	0.0292951	1.51202e-05	TRUE	1.69489e-21	Males and Females
	prot-a-1216	D-glucuronyl C5-epimerase	0.343374	6.46385e-05	TRUE	5.65794e-291	Males and Females
	prot-a-1220	Glutaredoxin-2, mitochondrial	0.101802	4.27894e-06	TRUE	1.57996e-76	Males and Females
	prot-a-1221	Glycosyltransferase 8 domain-containing protein 1	0.241955	5.07019e-05	TRUE	4.63543e-197	Males and Females
	prot-a-1223	Glycolipid transfer protein domain-containing protein 2	0.053132	1.47926e-05	TRUE	1.06206e-38	Males and Females
	prot-a-1225	Glia maturation factor gamma	0.131078	2.48689e-06	TRUE	1.63556e-100	Males and Females
	prot-a-1226	Guanine nucleotide-binding protein G(k) subunit alpha	0.121244	4.11984e-05	TRUE	5.22731e-90	Males and Females
	prot-a-1228	Granulysin	0.248983	0.000126549	TRUE	6.00371e-201	Males and Females
	prot-a-1229	Glycine N-methyltransferase	0.0714349	6.60105e-06	TRUE	8.64025e-53	Males and Females
	prot-a-123	Amyloid-like protein 2	0.00975923	1.72629e-05	TRUE	8.73524e-08	Males and Females
	prot-a-1230	Glucosamine-6-phosphate isomerase 1	0.0233333	1.51556e-06	TRUE	7.5145e-18	Males and Females
	prot-a-1231	Glucosamine 6-phosphate N-acetyltransferase	0.0595163	0.000104185	TRUE	2.84424e-41	Males and Females
	prot-a-1232	N-acetylglucosamine-1-phosphotransferase subunit gamma	0.0132729	9.14258e-08	TRUE	7.80176e-11	Males and Females
	prot-a-1233	Progonadoliberin-1	0.0461544	1.32897e-05	TRUE	1.14907e-33	Males and Females
	prot-a-1234	Progonadoliberin-2	0.0148104	9.07767e-06	TRUE	1.78545e-11	Males and Females
	prot-a-1238	Golgi membrane protein 1	0.154857	0.00016587	TRUE	3.17567e-114	Males and Females
	prot-a-1239	RAB6-interacting golgin	0.0289153	1.91816e-05	TRUE	4.10304e-21	Males and Females
	prot-a-124	Adipocyte plasma membrane-associated protein	0.0302075	2.91188e-05	TRUE	8.73292e-22	Males and Females
	prot-a-1240	Golgi SNAP receptor complex member 1	0.0435343	2.27082e-05	TRUE	1.92568e-31	Males and Females
	prot-a-1241	Aspartate aminotransferase, cytoplasmic	0.0424413	6.69554e-06	TRUE	2.81939e-31	Males and Females
	prot-a-1242	Platelet glycoprotein Ib alpha chain	0.0290273	0.000129805	TRUE	1.38111e-19	Males and Females
	prot-a-1245	Glypican-1	0.0435316	2.14833e-05	TRUE	1.77427e-31	Males and Females
	prot-a-1246	Glypican-3	0.0221404	1.9243e-06	TRUE	5.768e-17	Males and Females
	prot-a-1247	Glypican-5	0.265301	1.5281e-06	TRUE	4.11651e-225	Males and Females
	prot-a-1248	Glypican-6	0.0167263	4.14284e-07	TRUE	3.02918e-13	Males and Females
	prot-a-1249	Glycerophosphocholine phosphodiesterase GPCPD1	0.0220345	4.69718e-06	TRUE	9.95109e-17	Males and Females
	prot-a-1250	Glycerol-3-phosphate dehydrogenase 1-like protein	0.076514	7.87155e-05	TRUE	3.20231e-54	Males and Females
	prot-a-1251	Glycoprotein hormone alpha-2	0.105824	5.36894e-06	TRUE	1.3036e-79	Males and Females
	prot-a-1252	Glucose-6-phosphate isomerase	0.131066	1.868e-06	TRUE	1.29997e-100	Males and Females
	prot-a-1253	Phosphatidylinositol-glycan-specific phospholipase D	0.0503369	5.74681e-09	TRUE	7.74503e-38	Males and Females
	prot-a-1255	Transmembrane glycoprotein NMB	0.0238719	4.75384e-06	TRUE	4.95282e-18	Males and Females
	prot-a-126	Apolipoprotein A-V	0.031903	8.8465e-06	TRUE	1.41731e-23	Males and Females
	prot-a-1262	Probable G-protein coupled receptor 135	0.0799961	1.75133e-05	TRUE	1.13873e-58	Males and Females
	prot-a-1265	Glutathione peroxidase 7	0.0949161	2.75478e-07	TRUE	8.9774e-72	Males and Females
	prot-a-1267	GRAM domain-containing protein 1C	0.206499	2.57459e-05	TRUE	1.33751e-164	Males and Females
	prot-a-1270	Growth factor receptor-bound protein 14	0.0268985	1.75133e-05	TRUE	9.82014e-20	Males and Females
	prot-a-1271	Growth factor receptor-bound protein 2	0.0604643	1.51556e-06	TRUE	5.20549e-45	Males and Females
	prot-a-1272	Growth factor receptor-bound protein 7	0.0409552	5.35831e-05	TRUE	7.02191e-29	Males and Females
	prot-a-1273	Gremlin-1	0.0316619	5.64487e-06	TRUE	1.5003e-23	Males and Females
	prot-a-1274	Gremlin-2	0.0166184	2.87907e-05	TRUE	2.5049e-12	Males and Females
	prot-a-1276	Glutamate receptor ionotropic, delta-2	0.034953	1.66736e-06	TRUE	3.37104e-26	Males and Females
	prot-a-1277	Granulins	0.0637138	1.56651e-05	TRUE	1.74175e-46	Males and Females
	prot-a-128	DNA dC->dU-editing enzyme APOBEC-3G	0.0134212	1.51556e-06	TRUE	8.65803e-11	Males and Females
	prot-a-1280	Gastrin-releasing peptide	0.0350171	1.99057e-05	TRUE	2.01367e-25	Males and Females
	prot-a-1282	GSK3-beta interaction protein	0.0094101	3.91563e-05	TRUE	2.87767e-07	Males and Females
	prot-a-1283	Glutathione S-transferase A1	0.0980473	6.53053e-05	TRUE	6.61204e-71	Males and Females
	prot-a-1285	Glutathione S-transferase A4	0.0258786	1.54231e-05	TRUE	4.50853e-19	Males and Females
	prot-a-1287	Glutathione S-transferase Mu 1	0.0392285	1.26522e-05	TRUE	1.11333e-28	Males and Females
	prot-a-1288	Glutathione S-transferase omega-1	0.261097	7.22023e-06	TRUE	1.21023e-219	Males and Females
	prot-a-129	Apolipoprotein D	0.0400381	6.12022e-05	TRUE	4.29043e-28	Males and Females
	prot-a-1290	Glutathione S-transferase P	0.118914	5.39704e-06	TRUE	3.82144e-90	Males and Females
	prot-a-1292	General transcription factor II-I	0.0632801	1.51556e-06	TRUE	4.00144e-47	Males and Females
	prot-a-1293	Guanylyl cyclase-activating protein 1	0.0718866	5.19575e-06	TRUE	3.05463e-53	Males and Females
	prot-a-1294	Guanylate cyclase activator 2B	0.0116289	2.3695e-06	TRUE	1.80923e-09	Males and Females
	prot-a-1295	Glucoside xylosyltransferase 1	0.101595	2.0372e-05	TRUE	2.94042e-75	Males and Females
	prot-a-1297	Granzyme A	0.0117366	4.44125e-05	TRUE	8.73274e-09	Males and Females
	prot-a-1298	Granzyme B	0.265657	0.000196263	TRUE	1.46346e-215	Males and Females
	prot-a-13	Arf-GAP with coiled-coil, ANK repeat and PH domain-containing protein 2	0.0253119	1.868e-06	TRUE	3.08623e-19	Males and Females
	prot-a-1300	Granzyme H	0.00996075	2.90918e-06	TRUE	2.90574e-08	Males and Females
	prot-a-1301	Granzyme K	0.0278137	0.000211771	TRUE	4.43984e-18	Males and Females
	prot-a-1302	Granzyme M	0.0198966	0.000104394	TRUE	1.11407e-13	Males and Females
	prot-a-1303	Histone H1x	0.0351266	2.46276e-06	TRUE	2.98362e-26	Males and Females
	prot-a-1305	GDH/6PGL endoplasmic bifunctional protein	0.319251	8.01478e-05	TRUE	3.73841e-277	Males and Females
	prot-a-1306	3-hydroxyanthranilate 3,4-dioxygenase	0.320954	6.23794e-05	TRUE	5.22057e-280	Males and Females
	prot-a-1308	Hyaluronan and proteoglycan link protein 1	0.00927588	3.64001e-06	TRUE	9.45406e-08	Males and Females
	prot-a-1310	Hepatitis A virus cellular receptor 1	0.0854812	3.77253e-05	TRUE	4.56459e-62	Males and Females
	prot-a-1311	Hepatitis A virus cellular receptor 2	0.181515	3.61027e-06	TRUE	7.61333e-144	Males and Females
	prot-a-1313	Heparin-binding EGF-like growth factor	0.0435554	7.09441e-05	TRUE	2.05243e-30	Males and Females
	prot-a-1315	Hemoglobin subunit gamma-1	0.0133538	8.8465e-06	TRUE	1.84377e-10	Males and Females
	prot-a-1316	Hemoglobin subunit theta-1	0.00930272	4.2706e-06	TRUE	9.5074e-08	Males and Females
	prot-a-1317	Hemoglobin subunit zeta	0.271639	2.75123e-05	TRUE	1.53932e-228	Males and Females
	prot-a-1318	Hydroxycarboxylic acid receptor 2	0.0210943	5.17853e-05	TRUE	4.59358e-15	Males and Females
	prot-a-132	Apolipoprotein E (isoform E2)	0.0183589	7.28476e-05	TRUE	5.93455e-13	Males and Females
	prot-a-1320	Histone deacetylase 8	0.0109155	3.93305e-05	TRUE	2.76235e-08	Males and Females
	prot-a-1322	Haloacid dehalogenase-like hydrolase domain-containing protein 2	0.10112	4.74957e-06	TRUE	6.15166e-76	Males and Females
	prot-a-1323	Vigilin	0.0262802	1.51556e-06	TRUE	5.82039e-20	Males and Females
	prot-a-1327	HEPACAM family member 2	0.0195326	5.5221e-06	TRUE	6.41619e-15	Males and Females
	prot-a-1329	Probable E3 ubiquitin-protein ligase HERC1	0.00931614	1.59672e-06	TRUE	7.24043e-08	Males and Females
	prot-a-1331	E3 ISG15--protein ligase HERC5	0.009907	1.05004e-05	TRUE	5.1752e-08	Males and Females
	prot-a-1332	Hemojuvelin	0.0312938	0.00012625	TRUE	3.66246e-21	Males and Females
	prot-a-1334	Hepatocyte growth factor	0.0138527	2.75147e-07	TRUE	3.26531e-11	Males and Females
	prot-a-1338	Histidine triad nucleotide-binding protein 1	0.00959807	6.82169e-06	TRUE	6.98371e-08	Males and Females
	prot-a-134	Apolipoprotein L1	0.114586	2.3781e-05	TRUE	2.0919e-85	Males and Females
	prot-a-1340	Homeodomain-interacting protein kinase 3	0.0116828	1.13258e-05	TRUE	3.11562e-09	Males and Females
	prot-a-1341	Histone H1.2	0.0242819	1.03028e-06	TRUE	1.41261e-18	Males and Females
	prot-a-1343	Hexokinase-1	0.0363636	6.12022e-05	TRUE	1.65165e-25	Males and Females
	prot-a-1344	Hexokinase-2	0.125765	1.09316e-05	TRUE	3.05124e-95	Males and Females
	prot-a-1345	HLA class II histocompatibility antigen, DM alpha chain	0.0474479	3.35051e-05	TRUE	5.80298e-34	Males and Females
	prot-a-1346	HLA class II histocompatibility antigen, DP beta 1 chain	0.0248373	1.84465e-05	TRUE	2.93464e-18	Males and Females
	prot-a-1351	High mobility group protein B1	0.16613	2.48689e-06	TRUE	2.12593e-130	Males and Females
	prot-a-1352	High mobility group protein B2	0.11626	1.868e-06	TRUE	1.8546e-88	Males and Females
	prot-a-1353	High mobility group protein B3	0.177019	3.01172e-06	TRUE	6.31971e-140	Males and Females
	prot-a-1357	Non-histone chromosomal protein HMG-14	0.192864	2.80895e-06	TRUE	2.85136e-154	Males and Females
	prot-a-1358	Heme oxygenase 2	0.0308043	2.46276e-06	TRUE	3.9256e-23	Males and Females
	prot-a-1360	Hepatocyte nuclear factor 4-alpha	0.0658377	0.000102299	TRUE	6.85027e-46	Males and Females
	prot-a-1361	Heterogeneous nuclear ribonucleoproteins A2/B1	0.169065	2.48689e-06	TRUE	5.61649e-133	Males and Females
	prot-a-1362	Heterogeneous nuclear ribonucleoprotein A/B	0.144639	2.48689e-06	TRUE	6.98737e-112	Males and Females
	prot-a-1364	Heterogeneous nuclear ribonucleoproteins C1/C2	0.0539902	1.05439e-05	TRUE	1.59365e-39	Males and Females
	prot-a-1365	Heterogeneous nuclear ribonucleoprotein D-like	0.169193	1.868e-06	TRUE	3.24149e-133	Males and Females
	prot-a-1367	Heterogeneous nuclear ribonucleoprotein M	0.137013	1.09316e-05	TRUE	1.54881e-104	Males and Females
	prot-a-1369	Haptoglobin	0.318992	7.54694e-05	TRUE	4.31511e-277	Males and Females
	prot-a-1370	15-hydroxyprostaglandin dehydrogenase [NAD(+)]	0.0600626	3.65e-06	TRUE	1.7847e-44	Males and Females
	prot-a-1371	Hematopoietic prostaglandin D synthase	0.0924942	3.2159e-06	TRUE	2.56469e-69	Males and Females
	prot-a-1374	Ribonuclease UK114	0.0509168	2.41795e-06	TRUE	8.4647e-38	Males and Females
	prot-a-1375	Heparan sulfate glucosamine 3-O-sulfotransferase 3A1	0.0354339	1.85116e-06	TRUE	1.57581e-26	Males and Females
	prot-a-1376	Heparan sulfate glucosamine 3-O-sulfotransferase 3B1	0.00949065	5.205e-07	TRUE	4.58127e-08	Males and Females
	prot-a-1378	Heparan-sulfate 6-O-sulfotransferase 1	0.0411396	2.42574e-05	TRUE	1.12565e-29	Males and Females
	prot-a-138	MICOS complex subunit MIC26	0.00983983	2.90918e-06	TRUE	3.53898e-08	Males and Females
	prot-a-1386	Endoplasmin	0.241955	1.15356e-05	TRUE	8.39027e-200	Males and Females
	prot-a-1387	Heat shock 70 kDa protein 1-like	0.0708795	1.75133e-05	TRUE	9.1167e-52	Males and Females
	prot-a-1388	Heat shock 70 kDa protein 6	0.0175359	1.75133e-05	TRUE	3.57193e-13	Males and Females
	prot-a-1389	Oxidoreductase HTATIP2	0.0462431	7.87527e-06	TRUE	5.56015e-34	Males and Females
	prot-a-139	Amyloid beta A4 protein	0.0100011	8.90141e-06	TRUE	4.09993e-08	Males and Females
	prot-a-1391	Histatin-1	0.041057	5.73293e-05	TRUE	6.9745e-29	Males and Females
	prot-a-1393	Hyaluronidase-1	0.0188336	2.25165e-05	TRUE	5.66869e-14	Males and Females
	prot-a-1396	Bone sialoprotein 2	0.0170502	1.00589e-05	TRUE	5.12077e-13	Males and Females
	prot-a-1397	Intercellular adhesion molecule 1	0.280506	0.00010365	TRUE	6.96734e-234	Males and Females
	prot-a-1398	Intercellular adhesion molecule 2	0.0264322	0.000139302	TRUE	9.57513e-18	Males and Females
	prot-a-14	Acyl-CoA-binding domain-containing protein 6	0.0539426	1.51556e-06	TRUE	3.82029e-40	Males and Females
	prot-a-1400	Intercellular adhesion molecule 4	0.209542	8.06423e-05	TRUE	8.33322e-165	Males and Females
	prot-a-1401	Intercellular adhesion molecule 5	0.226247	0.00020321	TRUE	7.99726e-177	Males and Females
	prot-a-1403	Inducible T-cell costimulator	0.174745	5.52834e-05	TRUE	1.96596e-134	Males and Females
	prot-a-1406	ICOS ligand	0.146882	6.14527e-06	TRUE	2.76121e-113	Males and Females
	prot-a-1407	DNA-binding protein inhibitor ID-1	0.0104043	3.92774e-05	TRUE	6.12546e-08	Males and Females
	prot-a-1408	DNA-binding protein inhibitor ID-2	0.0113731	3.22617e-05	TRUE	1.1118e-08	Males and Females
	prot-a-1410	Indoleamine 2,3-dioxygenase 1	0.107672	2.70859e-05	TRUE	9.68158e-80	Males and Females
	prot-a-1411	Alpha-L-iduronidase	0.234134	4.02972e-05	TRUE	5.65863e-190	Males and Females
	prot-a-1415	Gamma-interferon-inducible protein 16	0.0465074	2.46276e-06	TRUE	1.51231e-34	Males and Females
	prot-a-1416	Interferon-induced protein with tetratricopeptide repeats 2	0.00962492	1.87907e-05	TRUE	1.14362e-07	Males and Females
	prot-a-1417	Interferon-induced protein with tetratricopeptide repeats 3	0.0353537	1.868e-06	TRUE	1.80797e-26	Males and Females
	prot-a-1418	Interferon alpha-10	0.00907463	3.11e-11	TRUE	7.26995e-08	Males and Females
	prot-a-1422	Interferon alpha-5	0.0101623	0.000125309	TRUE	3.98899e-07	Males and Females
	prot-a-1426	Interferon alpha/beta receptor 1	0.0191278	1.35376e-06	TRUE	7.32769e-15	Males and Females
	prot-a-1428	Interferon gamma	0.0104312	8.23193e-06	TRUE	1.97588e-08	Males and Females
	prot-a-143	ADP-ribosylation factor 6	0.0891615	3.02595e-06	TRUE	9.73943e-67	Males and Females
	prot-a-1430	Interferon gamma receptor 1	0.0307239	1.02453e-06	TRUE	3.27595e-23	Males and Females
	prot-a-1432	Interferon gamma receptor 2	0.0199083	1.96826e-05	TRUE	8.84841e-15	Males and Females
	prot-a-1436	Interferon lambda-2	0.0102161	2.48689e-06	TRUE	1.83754e-08	Males and Females
	prot-a-1439	Immunoglobulin-binding protein 1	0.0349797	1.51556e-06	TRUE	3.10932e-26	Males and Females
	prot-a-144	ADP-ribosylation factor GTPase-activating protein 2	0.118399	1.868e-06	TRUE	3.38113e-90	Males and Females
	prot-a-1440	Immunoglobulin superfamily DCC subclass member 3	0.127613	3.04191e-05	TRUE	1.24689e-95	Males and Females
	prot-a-1442	Immunoglobulin superfamily DCC subclass member 4	0.0635122	0.00010279	TRUE	3.44629e-44	Males and Females
	prot-a-1443	Insulin-like growth factor I	0.0372101	9.92214e-05	TRUE	1.50824e-25	Males and Females
	prot-a-1444	Insulin-like growth factor 1 receptor	0.0138662	6.5667e-05	TRUE	5.29048e-10	Males and Females
	prot-a-1445	Cation-independent mannose-6-phosphate receptor	0.249554	2.61967e-05	TRUE	4.3407e-206	Males and Females
	prot-a-1449	Insulin-like growth factor-binding protein 3	0.0246526	7.57118e-07	TRUE	7.11816e-19	Males and Females
	prot-a-145	Arfaptin-1	0.0788183	6.06054e-06	TRUE	1.87622e-58	Males and Females
	prot-a-1451	Insulin-like growth factor-binding protein 7	0.0491103	2.83667e-06	TRUE	1.99804e-36	Males and Females
	prot-a-1453	Insulin growth factor-like family member 3	0.0605736	6.65426e-05	TRUE	1.00528e-42	Males and Females
	prot-a-1455	IGF-like family receptor 1	0.127645	3.73529e-06	TRUE	1.72561e-97	Males and Females
	prot-a-1456	Immunoglobulin E	0.0121138	4.4001e-05	TRUE	4.80161e-09	Males and Females
	prot-a-1457	Immunoglobulin J chain	0.01361	2.46276e-06	TRUE	7.2197e-11	Males and Females
	prot-a-1458	Immunoglobulin lambda-like polypeptide 1	0.0845023	0.000110247	TRUE	1.45199e-59	Males and Females
	prot-a-1459	IgLON family member 5	0.00977266	2.18923e-05	TRUE	1.00633e-07	Males and Females
	prot-a-146	Arfaptin-2	0.0180216	4.14284e-07	TRUE	3.59311e-14	Males and Females
	prot-a-1462	Immunoglobulin superfamily member 8	0.0218716	4.19775e-05	TRUE	9.69192e-16	Males and Females
	prot-a-1464	Interleukin-10	0.00915512	1.38025e-06	TRUE	9.16987e-08	Males and Females
	prot-a-1465	Interleukin-10 receptor subunit beta	0.00961149	1.38025e-06	TRUE	4.33898e-08	Males and Females
	prot-a-1467	Interleukin-11 receptor subunit alpha	0.0332683	7.79637e-06	TRUE	1.34309e-24	Males and Females
	prot-a-1468	Interleukin-12	0.00916854	4.56725e-06	TRUE	1.20848e-07	Males and Females
	prot-a-1471	Interleukin-23	0.0603018	3.46975e-05	TRUE	2.71919e-43	Males and Females
	prot-a-1473	Interleukin-12 receptor subunit beta-1	0.016416	1.38025e-06	TRUE	6.28825e-13	Males and Females
	prot-a-1474	Interleukin-12 receptor subunit beta-2	0.0382569	1.08658e-05	TRUE	4.73479e-28	Males and Females
	prot-a-1475	Interleukin-13	0.00908804	1.85116e-06	TRUE	1.08422e-07	Males and Females
	prot-a-1476	Interleukin-13 receptor subunit alpha-1	0.0285886	7.44691e-07	TRUE	1.04627e-21	Males and Females
	prot-a-1477	Interleukin-15 receptor subunit alpha	0.010902	4.34251e-08	TRUE	3.77231e-09	Males and Females
	prot-a-1479	Interleukin-16	0.165802	2.65542e-05	TRUE	5.415e-128	Males and Females
	prot-a-148	Rho GTPase-activating protein 25	0.153083	2.48689e-06	TRUE	4.39602e-119	Males and Females
	prot-a-1482	Interleukin-17A	0.009907	2.09024e-05	TRUE	7.86723e-08	Males and Females
	prot-a-1486	Interleukin-17 receptor A	0.255349	1.48613e-05	TRUE	6.99038e-213	Males and Females
	prot-a-1487	Interleukin-17 receptor B	0.116647	6.21089e-07	TRUE	4.67911e-89	Males and Females
	prot-a-149	Rho GTPase-activating protein 30	0.0905777	0.000103142	TRUE	2.70592e-64	Males and Females
	prot-a-1492	Interleukin-18 receptor 1	0.253489	1.64836e-05	TRUE	7.62323e-211	Males and Females
	prot-a-1493	Interleukin-19	0.195687	3.64295e-05	TRUE	5.0634e-154	Males and Females
	prot-a-1495	Interleukin-1 beta	0.0399479	4.8495e-05	TRUE	2.9035e-28	Males and Females
	prot-a-1496	Interleukin-1 receptor type 1	0.00973237	2.4734e-05	TRUE	1.17479e-07	Males and Females
	prot-a-1497	Interleukin-1 receptor type 2	0.0925295	1.25171e-05	TRUE	1.35912e-68	Males and Females
	prot-a-15	Acyl-CoA-binding domain-containing protein 7	0.0185478	1.85116e-06	TRUE	2.0698e-14	Males and Females
	prot-a-1500	Interleukin-1 Receptor accessory protein	0.257197	2.17651e-06	TRUE	1.38244e-216	Males and Females
	prot-a-1502	Interleukin-1 receptor-like 1	0.308111	2.15596e-05	TRUE	2.36022e-268	Males and Females
	prot-a-1503	Interleukin-1 receptor-like 2	0.0324205	1.88745e-05	TRUE	1.32319e-23	Males and Females
	prot-a-1504	Interleukin-1 receptor antagonist protein	0.0267728	2.03073e-05	TRUE	1.42201e-19	Males and Females
	prot-a-1506	Interleukin-21	0.0402946	1.7569e-05	TRUE	2.84649e-29	Males and Females
	prot-a-1507	Interleukin-22	0.00939668	5.63703e-07	TRUE	5.39786e-08	Males and Females
	prot-a-1510	Interleukin-22 receptor subunit alpha-2	0.00978609	5.70552e-05	TRUE	2.3732e-07	Males and Females
	prot-a-1512	Interleukin-2	0.0281309	1.32673e-05	TRUE	9.93087e-21	Males and Females
	prot-a-1513	Interleukin-23 receptor	0.0331034	1.1802e-05	TRUE	2.56067e-24	Males and Females
	prot-a-1515	Interleukin-25	0.234764	3.18883e-07	TRUE	8.77779e-195	Males and Females
	prot-a-1516	Interleukin-27	0.014028	5.73506e-05	TRUE	3.40112e-10	Males and Females
	prot-a-1517	Interleukin-27 receptor subunit alpha	0.272612	8.29617e-05	TRUE	1.67751e-226	Males and Females
	prot-a-1519	Interleukin-2 receptor subunit beta	0.0109424	8.96511e-05	TRUE	7.32444e-08	Males and Females
	prot-a-152	Rho GDP-dissociation inhibitor 1	0.0440176	2.48689e-06	TRUE	1.01668e-32	Males and Females
	prot-a-1521	Interleukin-31	0.105276	1.75133e-05	TRUE	2.58794e-78	Males and Females
	prot-a-1524	Interleukin-34	0.0328456	4.42536e-05	TRUE	2.45991e-23	Males and Females
	prot-a-1525	Interleukin-3	0.00971894	2.74722e-05	TRUE	1.30322e-07	Males and Females
	prot-a-1526	Interleukin-36 alpha	0.0812696	7.14877e-05	TRUE	6.03499e-58	Males and Females
	prot-a-1529	Interleukin-37	0.0283125	6.12022e-05	TRUE	6.69244e-20	Males and Females
	prot-a-153	Rho GDP-dissociation inhibitor 2	0.153661	1.868e-06	TRUE	1.0634e-119	Males and Females
	prot-a-1530	Interleukin-3 receptor subunit alpha	0.257261	6.97384e-05	TRUE	2.16095e-211	Males and Females
	prot-a-1533	Interleukin-4 receptor subunit alpha	0.00971894	1.85116e-06	TRUE	3.86096e-08	Males and Females
	prot-a-1535	Interleukin-5	0.0423325	1.75133e-05	TRUE	9.65915e-31	Males and Females
	prot-a-1537	Interleukin-5 receptor subunit alpha	0.00942352	1.11703e-05	TRUE	1.1611e-07	Males and Females
	prot-a-1539	Interleukin-6	0.0195455	4.78939e-06	TRUE	5.84567e-15	Males and Females
	prot-a-154	Rho guanine nucleotide exchange factor 10	0.0289534	4.89968e-08	TRUE	4.01317e-22	Males and Females
	prot-a-1541	Interleukin-6 receptor subunit alpha	0.261689	1.44123e-05	TRUE	2.16175e-219	Males and Females
	prot-a-1542	Interleukin-6 receptor subunit beta	0.0702888	7.37316e-05	TRUE	1.05036e-49	Males and Females
	prot-a-1544	Interleukin-7 receptor subunit alpha	0.0619649	1.1654e-05	TRUE	2.2539e-45	Males and Females
	prot-a-1548	Inositol monophosphatase 3	0.0413362	8.87224e-08	TRUE	3.99407e-31	Males and Females
	prot-a-1549	Inosine-5'-monophosphate dehydrogenase 1	0.0178462	3.9061e-06	TRUE	8.50573e-14	Males and Females
	prot-a-155	Rho guanine nucleotide exchange factor 1	0.022067	1.51556e-06	TRUE	6.04023e-17	Males and Females
	prot-a-1550	Inosine-5'-monophosphate dehydrogenase 2	0.0189544	3.13463e-06	TRUE	1.27412e-14	Males and Females
	prot-a-1552	Inhibitor of growth protein 1	0.0552424	1.51556e-06	TRUE	4.12877e-41	Males and Females
	prot-a-1556	Inhibin beta C chain	0.0144057	2.23221e-07	TRUE	1.28792e-11	Males and Females
	prot-a-1557	72 kDa inositol polyphosphate 5-phosphatase	0.0131246	8.90141e-06	TRUE	2.67693e-10	Males and Females
	prot-a-1560	Insulin-like 3	0.0119791	2.81803e-06	TRUE	1.07323e-09	Males and Females
	prot-a-1563	Insulin-like peptide INSL6	0.00912829	1.85116e-06	TRUE	1.01508e-07	Males and Females
	prot-a-1564	Insulin receptor	0.112664	9.6045e-05	TRUE	1.53729e-81	Males and Females
	prot-a-1568	Interferon regulatory factor 2	0.140278	2.48689e-06	TRUE	3.36212e-108	Males and Females
	prot-a-1569	Interferon regulatory factor 4	0.0103774	2.46276e-06	TRUE	1.40863e-08	Males and Females
	prot-a-157	Rho guanine nucleotide exchange factor 25	0.0120868	1.52453e-05	TRUE	1.96464e-09	Males and Females
	prot-a-1574	Ubiquitin-like protein ISG15	0.0814648	4.20612e-06	TRUE	1.19503e-60	Males and Females
	prot-a-1576	Immunoglobulin superfamily containing leucine-rich repeat protein 2	0.0445861	7.36009e-05	TRUE	4.23303e-31	Males and Females
	prot-a-1577	Isthmin-1	0.0197887	1.75133e-05	TRUE	9.59007e-15	Males and Females
	prot-a-1578	Isochorismatase domain-containing protein 1	0.0153096	3.96485e-05	TRUE	2.85459e-11	Males and Females
	prot-a-1579	IST1 homolog	0.0699619	1.51556e-06	TRUE	3.56462e-52	Males and Females
	prot-a-158	Rho guanine nucleotide exchange factor 7	0.0113327	1.05004e-05	TRUE	5.23882e-09	Males and Females
	prot-a-1581	Integrin alpha-I: beta-1 complex	0.0469571	2.46276e-06	TRUE	7.06854e-35	Males and Females
	prot-a-1582	Integrin alpha-5	0.0409205	7.13557e-05	TRUE	1.51402e-28	Males and Females
	prot-a-1583	Integrin alpha-L	0.00922221	7.63551e-05	TRUE	7.96937e-07	Males and Females
	prot-a-1586	Inter-alpha-trypsin inhibitor heavy chain H1	0.278578	2.64756e-05	TRUE	6.8325e-236	Males and Females
	prot-a-1587	Inter-alpha-trypsin inhibitor heavy chain H5	0.0552109	3.80777e-05	TRUE	1.79622e-39	Males and Females
	prot-a-1589	Integral membrane protein 2A	0.021474	1.85116e-06	TRUE	1.70237e-16	Males and Females
	prot-a-1592	Integral membrane protein 2C	0.0122485	1.85116e-06	TRUE	6.17594e-10	Males and Females
	prot-a-1594	Inositol 1,4,5-trisphosphate receptor-interacting protein-like 1	0.158483	2.48689e-06	TRUE	9.72508e-124	Males and Females
	prot-a-1595	Intersectin-1	0.0232659	1.75133e-05	TRUE	3.52864e-17	Males and Females
	prot-a-1596	Protein jagged-1	0.040706	0.000113306	TRUE	8.45574e-28	Males and Females
	prot-a-1597	Protein jagged-2	0.0189009	4.14616e-05	TRUE	1.05265e-13	Males and Females
	prot-a-1598	Tyrosine-protein kinase JAK2	0.171692	6.16109e-05	TRUE	1.62788e-131	Males and Females
	prot-a-1599	Janus kinase and microtubule-interacting protein 3	0.251808	8.17861e-06	TRUE	4.66968e-210	Males and Females
	prot-a-1600	Junctional adhesion molecule B	0.0142708	3.95859e-05	TRUE	1.45672e-10	Males and Females
	prot-a-1603	Junctophilin-3	0.00947722	2.05566e-10	TRUE	3.73874e-08	Males and Females
	prot-a-1604	Protein JTB	0.0186995	1.11498e-05	TRUE	3.82992e-14	Males and Females
	prot-a-1606	Anosmin-1	0.0191965	6.73961e-06	TRUE	1.23663e-14	Males and Females
	prot-a-1607	Histone acetyltransferase KAT6A	0.0317446	4.42536e-05	TRUE	1.45474e-22	Males and Females
	prot-a-1609	Voltage-gated potassium channel subunit beta-2	0.0166184	2.46276e-06	TRUE	5.3158e-13	Males and Females
	prot-a-161	ADP-ribosylation factor-like protein 1	0.0367663	7.29415e-05	TRUE	1.32137e-25	Males and Females
	prot-a-1610	Potassium voltage-gated channel subfamily E member 2	0.00927588	1.70972e-06	TRUE	7.84112e-08	Males and Females
	prot-a-1613	Potassium voltage-gated channel subfamily E regulatory beta subunit 5	0.0311868	0.000110732	TRUE	2.95128e-21	Males and Females
	prot-a-1614	Potassium voltage-gated channel subfamily F member 1	0.0212954	3.88634e-05	TRUE	2.16404e-15	Males and Females
	prot-a-1616	Kv channel-interacting protein 1	0.0268447	8.4944e-06	TRUE	5.53638e-20	Males and Females
	prot-a-1618	Small conductance calcium-activated potassium channel protein 1	0.00969207	4.3474e-05	TRUE	2.05342e-07	Males and Females
	prot-a-162	ADP-ribosylation factor-like protein 3	0.114683	1.51556e-06	TRUE	3.02578e-87	Males and Females
	prot-a-1621	KDEL motif-containing protein 2	0.0900533	3.84856e-05	TRUE	1.51889e-65	Males and Females
	prot-a-1622	Vascular endothelial growth factor receptor 2	0.242571	0.000127344	TRUE	1.28167e-194	Males and Females
	prot-a-1624	Uncharacterized protein KIAA0040	0.113276	1.51556e-06	TRUE	4.16166e-86	Males and Females
	prot-a-1628	Uncharacterized family 31 glucosidase KIAA1161	0.0443225	1.16367e-05	TRUE	2.09945e-32	Males and Females
	prot-a-1632	UPF0577 protein KIAA1324-like	0.0984368	3.46196e-07	TRUE	1.57738e-74	Males and Females
	prot-a-1634	Uncharacterized protein KIAA2013	0.241955	1.99495e-05	TRUE	5.17241e-199	Males and Females
	prot-a-1635	Kinesin-like protein KIF16B	0.0249907	1.05698e-05	TRUE	1.35771e-18	Males and Females
	prot-a-1639	DNA/RNA-binding protein KIN17	0.0706565	0.000104338	TRUE	2.20083e-49	Males and Females
	prot-a-1640	Killer cell immunoglobulin-like receptor 2DL2	0.0861704	1.75133e-05	TRUE	2.12561e-63	Males and Females
	prot-a-1642	Killer cell immunoglobulin-like receptor 2DL4	0.0097458	2.48689e-06	TRUE	3.95952e-08	Males and Females
	prot-a-1644	Killer cell immunoglobulin-like receptor 2DL5A	0.437232	6.29723e-05	TRUE	0	Males and Females
	prot-a-1645	Killer cell immunoglobulin-like receptor 2DS2	0.0298455	1.25619e-05	TRUE	5.71318e-22	Males and Females
	prot-a-1651	Kin of IRRE-like protein 3	0.00997419	1.38025e-06	TRUE	2.39462e-08	Males and Females
	prot-a-1655	Kelch-like protein 13	0.0853651	2.80137e-05	TRUE	2.51741e-62	Males and Females
	prot-a-1656	Kallikrein-11	0.226191	1.9126e-06	TRUE	7.92582e-186	Males and Females
	prot-a-1657	Kallikrein-12	0.0703363	5.06584e-05	TRUE	2.81284e-50	Males and Females
	prot-a-1659	Kallikrein-14	0.17379	7.20488e-06	TRUE	1.77864e-136	Males and Females
	prot-a-166	Actin-related protein 2/3 complex subunit 3	0.0103774	4.92277e-06	TRUE	1.74309e-08	Males and Females
	prot-a-1662	Kallikrein-4	0.0115346	2.90918e-06	TRUE	2.23509e-09	Males and Females
	prot-a-1663	Kallikrein-5	0.00902097	1.42342e-05	TRUE	2.52244e-07	Males and Females
	prot-a-1665	Kallikrein-6	0.039571	6.19701e-05	TRUE	9.44616e-28	Males and Females
	prot-a-1666	Kallikrein-7	0.0862594	9.11574e-06	TRUE	5.9784e-64	Males and Females
	prot-a-1667	Kallikrein-8	0.0750691	1.54066e-06	TRUE	4.61153e-56	Males and Females
	prot-a-167	cAMP-regulated phosphoprotein 19	0.0929361	1.868e-06	TRUE	7.55238e-70	Males and Females
	prot-a-1670	NKG2-E type II integral membrane protein	0.0817266	2.47026e-05	TRUE	1.12238e-59	Males and Females
	prot-a-1673	Killer cell lectin-like receptor subfamily F member 1	0.00950407	5.4401e-06	TRUE	7.44955e-08	Males and Females
	prot-a-1675	NKG2-D type II integral membrane protein	0.0162271	1.17098e-05	TRUE	2.13927e-12	Males and Females
	prot-a-1676	Histone-lysine N-methyltransferase 2C	0.0598154	6.36662e-05	TRUE	3.12549e-42	Males and Females
	prot-a-1677	Importin subunit alpha-1	0.0117636	9.08324e-06	TRUE	2.42433e-09	Males and Females
	prot-a-1679	GTPase KRas	0.00920879	1.92509e-05	TRUE	2.2509e-07	Males and Females
	prot-a-1681	Kremen protein 2	0.0106733	1.05004e-05	TRUE	1.51119e-08	Males and Females
	prot-a-1687	Keratin-associated protein 2-4	0.0262838	8.50414e-06	TRUE	1.38708e-19	Males and Females
	prot-a-1688	Keratinocyte differentiation-associated protein	0.0448806	4.9137e-06	TRUE	3.66918e-33	Males and Females
	prot-a-1689	Kynureninase	0.0756092	1.43833e-05	TRUE	1.73311e-55	Males and Females
	prot-a-169	Beta-arrestin-1	0.0512461	1.51556e-06	TRUE	3.81407e-38	Males and Females
	prot-a-1690	Neural cell adhesion molecule L1	0.013138	6.5667e-05	TRUE	1.62711e-09	Males and Females
	prot-a-1693	Lymphocyte activation gene 3 protein	0.0100279	7.14275e-05	TRUE	2.14879e-07	Males and Females
	prot-a-1695	Laminin	0.11772	0.000118181	TRUE	5.02317e-85	Males and Females
	prot-a-1696	Laminin subunit alpha-4	0.0594195	1.04621e-05	TRUE	1.52605e-43	Males and Females
	prot-a-1697	Laminin subunit gamma-2	0.176306	6.13977e-06	TRUE	7.8077e-139	Males and Females
	prot-a-1699	Ragulator complex protein LAMTOR3	0.0398163	3.2404e-06	TRUE	1.36681e-29	Males and Females
	prot-a-17	ATP-citrate synthase	0.0132729	6.15906e-05	TRUE	1.2083e-09	Males and Females
	prot-a-170	Arrestin domain-containing protein 3	0.00939668	3.98956e-06	TRUE	7.98665e-08	Males and Females
	prot-a-1703	Layilin	0.0209446	6.12022e-05	TRUE	7.69445e-15	Males and Females
	prot-a-1705	Tyrosine-protein kinase Lck	0.128399	2.48689e-06	TRUE	2.70446e-98	Males and Females
	prot-a-1707	Epididymal-specific lipocalin-10	0.0584408	0.000113069	TRUE	2.33897e-40	Males and Females
	prot-a-1709	Neutrophil gelatinase-associated lipocalin	0.0107406	9.33915e-07	TRUE	6.36196e-09	Males and Females
	prot-a-1711	Ligand-dependent nuclear receptor corepressor-like protein	0.0189142	1.75554e-05	TRUE	3.91915e-14	Males and Females
	prot-a-1712	Plastin-2	0.0822517	1.72417e-05	TRUE	2.09296e-60	Males and Females
	prot-a-1713	Lactase-phlorizin hydrolase	0.261218	6.86925e-05	TRUE	1.90273e-215	Males and Females
	prot-a-1715	L-lactate dehydrogenase B chain	0.0835474	1.85116e-06	TRUE	1.547e-62	Males and Females
	prot-a-1718	Protein LDOC1	0.0979598	1.61983e-05	TRUE	1.27188e-72	Males and Females
	prot-a-1719	Leukocyte cell-derived chemotaxin 1	0.00983983	2.02987e-05	TRUE	8.5719e-08	Males and Females
	prot-a-1720	LEM domain-containing protein 1	0.0922668	3.01172e-06	TRUE	3.64766e-69	Males and Females
	prot-a-1727	Galectin-2	0.0513541	2.25992e-05	TRUE	4.1124e-37	Males and Females
	prot-a-1728	Galectin-4	0.00924904	5.95094e-05	TRUE	5.68082e-07	Males and Females
	prot-a-1729	Galectin-7	0.0320839	3.72733e-05	TRUE	6.19302e-23	Males and Females
	prot-a-173	Arylsulfatase K	0.0445086	8.2496e-05	TRUE	6.68735e-31	Males and Females
	prot-a-1732	Galectin-9	0.025837	9.81062e-07	TRUE	1.06839e-19	Males and Females
	prot-a-1735	Lutropin subunit beta	0.0269119	2.1224e-05	TRUE	1.19553e-19	Males and Females
	prot-a-1736	Leukemia inhibitory factor	0.0205034	8.4944e-06	TRUE	1.70694e-15	Males and Females
	prot-a-1737	Leukemia inhibitory factor receptor	0.0263743	6.5667e-05	TRUE	1.67745e-18	Males and Females
	prot-a-1738	Leukocyte immunoglobulin-like receptor subfamily A member 4	0.0541779	0.000116905	TRUE	3.01284e-37	Males and Females
	prot-a-174	Ecto-ADP-ribosyltransferase 3	0.0547715	8.79498e-05	TRUE	3.99039e-38	Males and Females
	prot-a-1740	Leukocyte immunoglobulin-like receptor subfamily A member 5	0.0281613	3.89077e-05	TRUE	3.72293e-20	Males and Females
	prot-a-1741	Leukocyte immunoglobulin-like receptor subfamily A member 6	0.276634	5.63402e-06	TRUE	4.56119e-236	Males and Females
	prot-a-1742	Leukocyte immunoglobulin-like receptor subfamily B member 1	0.314074	2.20595e-05	TRUE	5.32319e-275	Males and Females
	prot-a-1743	Leukocyte immunoglobulin-like receptor subfamily B member 2	0.255133	4.29208e-05	TRUE	1.30079e-210	Males and Females
	prot-a-1745	Leukocyte immunoglobulin-like receptor subfamily B member 3	0.00912829	3.38041e-05	TRUE	3.91547e-07	Males and Females
	prot-a-1746	Leukocyte immunoglobulin-like receptor subfamily B member 4	0.0910882	2.05883e-05	TRUE	4.77902e-67	Males and Females
	prot-a-1747	Leukocyte immunoglobulin-like receptor subfamily B member 5	0.255902	2.48957e-05	TRUE	1.41109e-212	Males and Females
	prot-a-1753	Lipase member N	0.279368	3.57286e-05	TRUE	4.6713e-236	Males and Females
	prot-a-1754	Vesicular integral-membrane protein VIP36	0.0212551	2.12529e-05	TRUE	1.10023e-15	Males and Females
	prot-a-1756	VIP36-like protein	0.0305898	2.33812e-05	TRUE	3.45067e-22	Males and Females
	prot-a-1757	LIM and cysteine-rich domains protein 1	0.0105119	1.85116e-06	TRUE	1.05546e-08	Males and Females
	prot-a-1758	Lamin-B1	0.0309919	1.22643e-06	TRUE	2.21437e-23	Males and Females
	prot-a-1759	Leiomodin-1	0.0118848	6.56797e-06	TRUE	1.70495e-09	Males and Females
	prot-a-176	Ecto-ADP-ribosyltransferase 4	0.251123	3.74009e-05	TRUE	6.54262e-207	Males and Females
	prot-a-1760	Ig Kappa chain V-I region HK102- like	0.0113327	1.60375e-05	TRUE	6.77804e-09	Males and Females
	prot-a-1761	Lon protease homolog, mitochondrial	0.0415753	1.51556e-06	TRUE	4.93176e-31	Males and Females
	prot-a-1762	Lysyl oxidase homolog 2	0.0117636	3.01172e-06	TRUE	1.55534e-09	Males and Females
	prot-a-1764	Lysophosphatidylcholine acyltransferase 2	0.102494	1.23508e-05	TRUE	2.02881e-76	Males and Females
	prot-a-1765	Lactoperoxidase	0.0490804	9.80668e-06	TRUE	5.89263e-36	Males and Females
	prot-a-1768	Leucine-rich repeat and fibronectin type III domain-containing protein 1	0.0126258	2.18569e-05	TRUE	1.09016e-09	Males and Females
	prot-a-1770	Leucine-rich repeats and immunoglobulin-like domains protein 3	0.0170772	9.64238e-07	TRUE	1.96182e-13	Males and Females
	prot-a-1771	Leucine-rich repeat, immunoglobulin-like domain and transmembrane domain-containing protein 2	0.010754	1.782e-06	TRUE	7.0436e-09	Males and Females
	prot-a-1776	Low-density lipoprotein receptor-related protein 1, soluble	0.0159707	3.9061e-06	TRUE	1.80609e-12	Males and Females
	prot-a-1778	Low-density lipoprotein receptor-related protein 1B	0.184462	1.23508e-05	TRUE	1.77211e-145	Males and Females
	prot-a-178	Acid ceramidase	0.0460707	1.51556e-06	TRUE	2.50292e-34	Males and Females
	prot-a-1783	Leucine-rich PPR motif-containing protein, mitochondrial	0.203676	6.65833e-06	TRUE	1.20444e-163	Males and Females
	prot-a-1784	Leucine-rich repeat-containing protein 15	0.0823861	4.48995e-06	TRUE	2.48604e-61	Males and Females
	prot-a-1785	Leucine-rich repeat-containing protein 19	0.252762	2.98853e-05	TRUE	4.79239e-209	Males and Females
	prot-a-1787	Leucine-rich repeat-containing protein 37A2	0.0103774	7.55485e-06	TRUE	2.07202e-08	Males and Females
	prot-a-179	Neutral ceramidase	0.156875	8.2753e-05	TRUE	4.74912e-118	Males and Females
	prot-a-1790	Leucine-rich repeat-containing protein 74A	0.0131785	1.05004e-05	TRUE	2.69519e-10	Males and Females
	prot-a-1791	Leucine-rich repeat serine/threonine-protein kinase 2	0.0825912	3.35463e-05	TRUE	5.25906e-60	Males and Females
	prot-a-1792	Leucine-rich repeat neuronal protein 1	0.241955	6.40401e-05	TRUE	2.05481e-196	Males and Females
	prot-a-18	Low molecular weight phosphotyrosine protein phosphatase	0.241955	2.05426e-06	TRUE	2.9548e-201	Males and Females
	prot-a-180	Arf-GAP with SH3 domain, ANK repeat and PH domain-containing protein 2	0.216597	1.90289e-05	TRUE	1.4834e-174	Males and Females
	prot-a-1800	Leucine-rich repeat and transmembrane domain-containing protein 2	0.0277476	5.3617e-05	TRUE	1.27013e-19	Males and Females
	prot-a-1801	Limbic system-associated membrane protein	0.0139201	1.87544e-06	TRUE	4.03418e-11	Males and Females
	prot-a-1802	Leukocyte-specific transcript 1 protein	0.0112788	8.93881e-07	TRUE	2.61183e-09	Males and Females
	prot-a-1807	Tumor necrosis factor receptor superfamily member 3	0.0323058	4.90293e-05	TRUE	7.15785e-23	Males and Females
	prot-a-1808	Lactotransferrin	0.0934361	2.77843e-05	TRUE	1.49204e-68	Males and Females
	prot-a-181	Activating signal cointegrator 1 complex subunit 1	0.0550182	0.000118997	TRUE	8.12322e-38	Males and Females
	prot-a-1810	Lymphocyte antigen 6 complex locus protein G6c	0.100681	1.868e-06	TRUE	5.88278e-76	Males and Females
	prot-a-1813	T-lymphocyte surface antigen Ly-9	0.0195999	3.20378e-07	TRUE	2.5771e-15	Males and Females
	prot-a-1814	Lysozyme g-like protein 1	0.0097055	1.6375e-08	TRUE	2.65662e-08	Males and Females
	prot-a-1815	Tyrosine-protein kinase Lyn, isoform B	0.0239796	1.51556e-06	TRUE	2.59107e-18	Males and Females
	prot-a-1816	Tyrosine-protein kinase Lyn	0.0240469	1.51556e-06	TRUE	2.31901e-18	Males and Females
	prot-a-1819	LysM and putative peptidoglycan-binding domain-containing protein 3	0.0105388	3.01172e-06	TRUE	1.14374e-08	Males and Females
	prot-a-1821	Lysozyme C	0.114399	3.42152e-05	TRUE	8.63971e-85	Males and Females
	prot-a-1822	Lysozyme-like protein 2	0.0718444	2.0525e-05	TRUE	2.30682e-52	Males and Females
	prot-a-1823	Cation-dependent mannose-6-phosphate receptor	0.0498076	5.78758e-05	TRUE	4.11948e-35	Males and Females
	prot-a-1824	O-acetyl-ADP-ribose deacetylase MACROD1	0.0120599	8.4944e-06	TRUE	1.45295e-09	Males and Females
	prot-a-1825	Mitotic spindle assembly checkpoint protein MAD1	0.0161056	8.4944e-06	TRUE	2.12032e-12	Males and Females
	prot-a-1826	Mucosal addressin cell adhesion molecule 1	0.00919537	1.36784e-05	TRUE	1.8663e-07	Males and Females
	prot-a-1827	Melanoma-associated antigen 10	0.0339371	1.75133e-05	TRUE	1.0064e-24	Males and Females
	prot-a-1828	Melanoma-associated antigen 3	0.0569248	3.81629e-05	TRUE	1.01366e-40	Males and Females
	prot-a-1833	Mannosyl-oligosaccharide 1,2-alpha-mannosidase IB	0.0470964	8.60567e-05	TRUE	1.11937e-32	Males and Females
	prot-a-1834	Endoplasmic reticulum mannosyl-oligosaccharide 1,2-alpha-mannosidase	0.0737047	4.25695e-05	TRUE	5.19379e-53	Males and Females
	prot-a-1835	Epididymis-specific alpha-mannosidase	0.0811118	6.44204e-05	TRUE	5.37592e-58	Males and Females
	prot-a-1836	Beta-mannosidase	0.158592	8.52516e-06	TRUE	4.69413e-123	Males and Females
	prot-a-1837	Glycoprotein endo-alpha-1,2-mannosidase	0.262916	6.99293e-06	TRUE	1.5116e-221	Males and Females
	prot-a-1839	MANSC domain-containing protein 4	0.147934	4.13653e-05	TRUE	5.48194e-112	Males and Females
	prot-a-1840	Dual specificity mitogen-activated protein kinase kinase 1	0.104965	1.51556e-06	TRUE	1.98402e-79	Males and Females
	prot-a-1841	Dual specificity mitogen-activated protein kinase kinase 3	0.0428799	9.07041e-06	TRUE	1.79219e-31	Males and Females
	prot-a-1842	Dual specificity mitogen-activated protein kinase kinase 4	0.28573	1.94409e-05	TRUE	4.34048e-244	Males and Females
	prot-a-1843	Mitogen-activated protein kinase kinase kinase 3	0.140661	2.48689e-06	TRUE	1.5997e-108	Males and Females
	prot-a-1845	Mitogen-activated protein kinase 1	0.0838278	1.868e-06	TRUE	9.43978e-63	Males and Females
	prot-a-1846	Mitogen-activated protein kinase 13	0.153673	2.48689e-06	TRUE	1.36914e-119	Males and Females
	prot-a-1847	Mitogen-activated protein kinase 14	0.088025	1.868e-06	TRUE	5.2031e-66	Males and Females
	prot-a-1848	Mitogen-activated protein kinase 3	0.144496	3.87438e-05	TRUE	3.24307e-109	Males and Females
	prot-a-1849	Mitogen-activated protein kinase 8	0.123809	1.868e-06	TRUE	1.27246e-94	Males and Females
	prot-a-1851	MAP kinase-activated protein kinase 2	0.0497832	1.51556e-06	TRUE	4.60297e-37	Males and Females
	prot-a-1852	MAP kinase-activated protein kinase 3	0.176928	2.18175e-05	TRUE	4.86933e-138	Males and Females
	prot-a-1854	MAP kinase-activated protein kinase 5	0.473144	3.57207e-05	TRUE	0	Males and Females
	prot-a-1857	Matrilin-2	0.0118309	2.90572e-05	TRUE	4.90927e-09	Males and Females
	prot-a-1858	Matrilin-3	0.0226115	1.18806e-05	TRUE	7.14734e-17	Males and Females
	prot-a-1859	Matrilin-4	0.0201663	2.79861e-07	TRUE	9.95502e-16	Males and Females
	prot-a-1862	Methyl-CpG-binding domain protein 4	0.00903439	2.97783e-06	TRUE	1.32459e-07	Males and Females
	prot-a-1863	Mannose-binding protein C	0.286756	8.33763e-05	TRUE	2.46196e-241	Males and Females
	prot-a-1865	Mast cell-expressed membrane protein 1	0.0396567	6.12022e-05	TRUE	7.97266e-28	Males and Females
	prot-a-1867	Multiple coagulation factor deficiency protein 2	0.241955	2.66581e-06	TRUE	4.15362e-201	Males and Females
	prot-a-1868	Induced myeloid leukemia cell differentiation protein Mcl-1	0.00938325	8.16613e-07	TRUE	5.79138e-08	Males and Females
	prot-a-1869	Malignant T-cell-amplified sequence 1	0.044508	2.46276e-06	TRUE	4.42437e-33	Males and Females
	prot-a-187	Agouti-signaling protein	0.157991	6.29723e-07	TRUE	9.12457e-124	Males and Females
	prot-a-1870	Malate dehydrogenase, cytoplasmic	0.0396072	1.51556e-06	TRUE	1.3472e-29	Males and Females
	prot-a-1873	E3 ubiquitin-protein ligase Mdm2	0.00903439	2.02368e-09	TRUE	7.86833e-08	Males and Females
	prot-a-1874	Mediator of RNA polymerase II transcription subunit 1	0.00906121	1.91907e-05	TRUE	2.83945e-07	Males and Females
	prot-a-1876	Mediator of RNA polymerase II transcription subunit 4	0.0909994	1.2949e-05	TRUE	2.23266e-67	Males and Females
	prot-a-1879	Protein MENT	0.0690574	1.34509e-05	TRUE	1.37528e-50	Males and Females
	prot-a-188	Argininosuccinate lyase	0.0090478	1.51338e-05	TRUE	2.50353e-07	Males and Females
	prot-a-1882	Hepatocyte growth factor receptor	0.0655443	6.60392e-05	TRUE	2.25628e-46	Males and Females
	prot-a-1883	tRNA (guanine-N(7)-)-methyltransferase	0.0551384	3.15048e-05	TRUE	1.33852e-39	Males and Females
	prot-a-1884	Microfibrillar-associated protein 1	0.00918195	1.29366e-06	TRUE	8.6733e-08	Males and Females
	prot-a-1885	Microfibrillar-associated protein 2	0.0465913	3.43333e-05	TRUE	2.52471e-33	Males and Females
	prot-a-1886	Microfibril-associated glycoprotein 4	0.0117097	9.21356e-08	TRUE	1.02778e-09	Males and Females
	prot-a-1888	Lactadherin	0.02402	3.81496e-05	TRUE	2.74645e-17	Males and Females
	prot-a-189	N-acetylserotonin O-methyltransferase-like protein	0.0245586	2.40955e-05	TRUE	6.236e-18	Males and Females
	prot-a-1891	MAX gene-associated protein	0.0926708	5.76397e-05	TRUE	5.69813e-67	Males and Females
	prot-a-1893	Alpha-1,6-mannosyl-glycoprotein 2-beta-N-acetylglucosaminyltransferase	0.0294921	2.32676e-06	TRUE	3.36571e-22	Males and Females
	prot-a-1894	Alpha-1,3-mannosyl-glycoprotein 4-beta-N-acetylglucosaminyltransferase B	0.0376757	1.5426e-05	TRUE	1.83286e-27	Males and Females
	prot-a-1896	Melanoma-derived growth regulatory protein	0.241955	1.51613e-05	TRUE	1.95482e-199	Males and Females
	prot-a-1897	MICAL-like protein 2	0.0618601	8.4944e-06	TRUE	1.80856e-45	Males and Females
	prot-a-19	Lysosomal acid phosphatase	0.105217	3.57667e-05	TRUE	1.91851e-77	Males and Females
	prot-a-1900	Macrophage migration inhibitory factor	0.06462	1.868e-06	TRUE	4.38364e-48	Males and Females
	prot-a-1902	MICOS complex subunit MIC10	0.262874	5.36244e-05	TRUE	7.07396e-218	Males and Females
	prot-a-1903	Multiple inositol polyphosphate phosphatase 1	0.0103774	2.47125e-06	TRUE	1.40988e-08	Males and Females
	prot-a-1904	Malectin	0.0186325	4.99336e-06	TRUE	2.64124e-14	Males and Females
	prot-a-1905	Histone-lysine N-methyltransferase 2D	0.241955	3.74448e-05	TRUE	8.52372e-198	Males and Females
	prot-a-1906	Promotilin	0.146896	8.08898e-05	TRUE	1.03353e-109	Males and Females
	prot-a-191	Aspartyl/asparaginyl beta-hydroxylase	0.0212179	1.14975e-05	TRUE	6.66529e-16	Males and Females
	prot-a-1911	Stromelysin-2	0.0533034	2.41775e-05	TRUE	1.75067e-38	Males and Females
	prot-a-1912	Macrophage metalloelastase	0.140972	6.06884e-07	TRUE	3.22004e-109	Males and Females
	prot-a-1915	Matrix metalloproteinase-16	0.0100951	1.9526e-05	TRUE	5.56268e-08	Males and Females
	prot-a-1917	Matrix metalloproteinase-17	0.0304886	1.52491e-05	TRUE	2.43379e-22	Males and Females
	prot-a-192	Asporin	0.102244	3.9815e-09	TRUE	8.54213e-78	Males and Females
	prot-a-1920	Neutrophil collagenase	0.340937	8.45911e-05	TRUE	4.99843e-292	Males and Females
	prot-a-1921	Matrix metalloproteinase-9	0.0575067	2.19199e-05	TRUE	1.21468e-41	Males and Females
	prot-a-1925	MOB kinase activator 1A	0.00955778	2.46276e-06	TRUE	5.36919e-08	Males and Females
	prot-a-1928	DNA-3-methyladenine glycosylase	0.189011	1.868e-06	TRUE	5.89838e-151	Males and Females
	prot-a-1929	Thrombopoietin Receptor	0.015485	3.01172e-06	TRUE	3.61712e-12	Males and Females
	prot-a-193	Retroviral-like aspartic protease 1	0.181823	4.64131e-06	TRUE	5.81223e-144	Males and Females
	prot-a-1930	Myeloperoxidase	0.0722931	8.63432e-05	TRUE	6.28108e-51	Males and Females
	prot-a-1931	MAGUK p55 subfamily member 6	0.0591254	2.16539e-05	TRUE	7.62414e-43	Males and Females
	prot-a-1932	MAGUK p55 subfamily member 7	0.012262	8.90141e-06	TRUE	1.07481e-09	Males and Females
	prot-a-1933	3-mercaptopyruvate sulfurtransferase	0.0090478	3.67861e-07	TRUE	9.1679e-08	Males and Females
	prot-a-1934	Myelin protein P0	0.0172931	2.613e-05	TRUE	7.73033e-13	Males and Females
	prot-a-1936	Melanocortin-2 receptor accessory protein	0.0129898	3.01172e-06	TRUE	2.11056e-10	Males and Females
	prot-a-1937	Macrophage mannose receptor 1	0.131735	3.35988e-06	TRUE	6.34548e-101	Males and Females
	prot-a-1938	C-type mannose receptor 2	0.0357923	0.000104504	TRUE	1.69047e-24	Males and Females
	prot-a-1940	39S ribosomal protein L14, mitochondrial	0.00902097	1.75133e-05	TRUE	2.85454e-07	Males and Females
	prot-a-1942	39S ribosomal protein L33, mitochondrial	0.258481	3.25539e-06	TRUE	1.20714e-217	Males and Females
	prot-a-1943	39S ribosomal protein L34, mitochondrial	0.0118578	2.48689e-06	TRUE	1.26181e-09	Males and Females
	prot-a-1945	Ribosome-recycling factor, mitochondrial	0.00907463	1.46088e-06	TRUE	1.05742e-07	Males and Females
	prot-a-1946	Protein MRVI1	0.107926	1.868e-06	TRUE	9.80555e-82	Males and Females
	prot-a-1947	Mesothelin	0.0196134	1.75133e-05	TRUE	1.27133e-14	Males and Females
	prot-a-1949	Beta-microseminoprotein	0.257413	9.66419e-06	TRUE	1.49952e-215	Males and Females
	prot-a-1950	Prostate-associated microseminoprotein	0.0340259	3.17085e-05	TRUE	2.01984e-24	Males and Females
	prot-a-1952	Macrophage scavenger receptor types I and II	0.00981296	8.4944e-06	TRUE	5.43074e-08	Males and Females
	prot-a-1955	Macrophage-stimulating protein receptor	0.0125315	1.05004e-05	TRUE	7.62867e-10	Males and Females
	prot-a-1958	Metallothionein-1F	0.0825778	1.75133e-05	TRUE	1.21439e-60	Males and Females
	prot-a-196	ATPase family AAA domain-containing protein 2	0.00915512	1.00639e-06	TRUE	8.69282e-08	Males and Females
	prot-a-1960	Protein p13 MTCP-1	0.00939668	8.38216e-06	TRUE	1.05588e-07	Males and Females
	prot-a-1962	5-formyltetrahydrofolate cyclo-ligase	0.166553	2.35541e-06	TRUE	8.5529e-131	Males and Females
	prot-a-1963	Myotubularin-related protein 1	0.0124776	1.05004e-05	TRUE	8.31929e-10	Males and Females
	prot-a-1964	Poly(A) RNA polymerase, mitochondrial	0.0299194	1.75133e-05	TRUE	7.19316e-22	Males and Females
	prot-a-1965	Peptide chain release factor 1-like, mitochondrial	0.0242705	4.04296e-05	TRUE	2.01058e-17	Males and Females
	prot-a-1967	Mucin-1	0.103106	1.75133e-05	TRUE	1.34518e-76	Males and Females
	prot-a-1968	Mucin-4	0.00898074	1.36792e-06	TRUE	1.21866e-07	Males and Females
	prot-a-197	Cyclic AMP-dependent transcription factor ATF-6 alpha	0.0472234	6.98083e-06	TRUE	9.53625e-35	Males and Females
	prot-a-1970	Mitochondrial ubiquitin ligase activator of NFKB 1	0.0334021	8.36738e-06	TRUE	1.14184e-24	Males and Females
	prot-a-1971	Muscle, skeletal receptor tyrosine-protein kinase	0.00927588	8.78795e-06	TRUE	1.31048e-07	Males and Females
	prot-a-1974	Matrix-remodeling-associated protein 7	0.0257019	9.14859e-07	TRUE	1.31251e-19	Males and Females
	prot-a-1975	Matrix-remodeling-associated protein 8	0.00926246	5.148e-09	TRUE	5.43598e-08	Males and Females
	prot-a-1977	Myosin-binding protein C, slow-type	0.010243	1.05703e-08	TRUE	1.0824e-08	Males and Females
	prot-a-1979	Myc target protein 1	0.0799065	1.9339e-06	TRUE	1.0265e-59	Males and Females
	prot-a-1982	Myelin regulatory factor	0.0122889	1.75133e-05	TRUE	1.56888e-09	Males and Females
	prot-a-1987	Myeloid zinc finger 1	0.0105926	1.78342e-05	TRUE	2.36919e-08	Males and Females
	prot-a-1989	HemK methyltransferase family member 2	0.0414425	1.51556e-06	TRUE	6.1673e-31	Males and Females
	prot-a-199	Sodium/potassium-transporting ATPase subunit alpha-1	0.0655686	4.64131e-06	TRUE	1.62429e-48	Males and Females
	prot-a-1990	N-acylethanolamine-hydrolyzing acid amidase	0.168873	1.84712e-05	TRUE	3.54482e-131	Males and Females
	prot-a-1991	N-acetylated-alpha-linked acidic dipeptidase 2	0.0756398	1.50328e-05	TRUE	1.7712e-55	Males and Females
	prot-a-1994	NAD kinase	0.0406316	2.48689e-06	TRUE	3.01862e-30	Males and Females
	prot-a-1995	N-acetyl-D-glucosamine kinase	0.139301	4.45579e-05	TRUE	1.20782e-104	Males and Females
	prot-a-1996	N-acetylglucosamine-1-phosphodiester alpha-N-acetylglucosaminidase	0.0511803	2.26735e-07	TRUE	2.45415e-38	Males and Females
	prot-a-1998	Nicotinamide phosphoribosyltransferase	0.0745416	3.01172e-06	TRUE	1.81069e-55	Males and Females
	prot-a-1999	Nucleosome assembly protein 1-like 2	0.041801	4.93573e-05	TRUE	1.46089e-29	Males and Females
	prot-a-20	Tartrate-resistant acid phosphatase type 5	0.0524176	7.75025e-06	TRUE	1.62722e-38	Males and Females
	prot-a-200	Sodium/potassium-transporting ATPase subunit beta-2	0.0379023	3.05926e-06	TRUE	3.2491e-28	Males and Females
	prot-a-2000	Beta-soluble NSF attachment protein	0.0471256	0.000103485	TRUE	1.95302e-32	Males and Females
	prot-a-2001	Arylamine N-acetyltransferase 1	0.0676136	8.66895e-06	TRUE	9.09853e-50	Males and Females
	prot-a-2002	N-acetyltransferase 14	0.0692763	1.85116e-06	TRUE	1.31966e-51	Males and Females
	prot-a-2004	Next to BRCA1 gene 1 protein	0.0314743	1.51556e-06	TRUE	1.06578e-23	Males and Females
	prot-a-2006	Neural cell adhesion molecule 1, 120 kDa isoform	0.0350988	7.01742e-06	TRUE	5.97753e-26	Males and Females
	prot-a-2007	Neural cell adhesion molecule 1	0.025712	1.09616e-05	TRUE	4.31919e-19	Males and Females
	prot-a-2008	Neural cell adhesion molecule 2	0.0748785	1.0707e-05	TRUE	3.91692e-55	Males and Females
	prot-a-2009	Neutrophil cytosol factor 2	0.243667	5.20801e-06	TRUE	2.49371e-202	Males and Females
	prot-a-201	Sarcoplasmic/endoplasmic reticulum calcium ATPase 3	0.0354119	1.14223e-05	TRUE	5.51776e-26	Males and Females
	prot-a-2010	Nucleolin	0.0193032	2.46276e-06	TRUE	6.58697e-15	Males and Females
	prot-a-2012	Nuclear receptor coactivator 2	0.0092893	5.12073e-07	TRUE	6.3708e-08	Males and Females
	prot-a-2013	Natural cytotoxicity triggering receptor 1	0.00916854	9.83777e-07	TRUE	8.47331e-08	Males and Females
	prot-a-2016	Natural cytotoxicity triggering receptor 3	0.0407247	9.66184e-06	TRUE	6.95723e-30	Males and Females
	prot-a-2017	Natural cytotoxicity triggering receptor 3 ligand 1	0.00926246	1.37664e-05	TRUE	1.68252e-07	Males and Females
	prot-a-2018	Kinetochore protein NDC80 homolog	0.0204208	1.75883e-05	TRUE	3.48311e-15	Males and Females
	prot-a-2019	Protein NDNF	0.0112385	3.77153e-06	TRUE	3.92568e-09	Males and Females
	prot-a-202	Potassium-transporting ATPase subunit beta	0.027463	4.24413e-05	TRUE	1.31891e-19	Males and Females
	prot-a-2020	Protein NDRG4	0.100656	2.48689e-06	TRUE	7.66621e-76	Males and Females
	prot-a-2021	Bifunctional heparan sulfate N-deacetylase/N-sulfotransferase 1	0.0226655	1.86451e-06	TRUE	2.40786e-17	Males and Females
	prot-a-2023	NADH dehydrogenase [ubiquinone] 1 beta subcomplex subunit 4	0.23221	5.60423e-05	TRUE	2.7177e-187	Males and Females
	prot-a-2025	NADH dehydrogenase [ubiquinone] iron-sulfur protein 4, mitochondrial	0.241955	4.3658e-05	TRUE	1.9471e-197	Males and Females
	prot-a-203	ATP synthase subunit beta, mitochondrial	0.00919537	1.05004e-05	TRUE	1.62331e-07	Males and Females
	prot-a-2030	Protein kinase C-binding protein NELL1	0.147305	1.7407e-05	TRUE	1.0494e-112	Males and Females
	prot-a-2031	Protein kinase C-binding protein NELL2	0.00957121	8.24433e-06	TRUE	7.91028e-08	Males and Females
	prot-a-2033	Neogenin	0.0142978	7.35415e-06	TRUE	3.63996e-11	Males and Females
	prot-a-2034	Neuroepithelial cell-transforming gene 1 protein	0.0094638	4.49702e-05	TRUE	3.02735e-07	Males and Females
	prot-a-2037	E3 ubiquitin-protein ligase NEURL1	0.0161596	2.06895e-06	TRUE	1.06612e-12	Males and Females
	prot-a-2038	Neuralized-like protein 4	0.010364	3.93305e-05	TRUE	6.532e-08	Males and Females
	prot-a-2039	Neurofascin	0.205583	0.000126888	TRUE	1.22391e-159	Males and Females
	prot-a-2040	Nuclear factor erythroid 2-related factor 1	0.0329204	1.51556e-06	TRUE	9.61986e-25	Males and Females
	prot-a-2042	beta-nerve growth factor	0.00934299	4.22573e-06	TRUE	8.87502e-08	Males and Females
	prot-a-2044	Tumor necrosis factor receptor superfamily member 16	0.0592036	7.23349e-06	TRUE	1.44032e-43	Males and Females
	prot-a-2048	NHP2-like protein 1	0.17915	3.01172e-06	TRUE	7.90643e-142	Males and Females
	prot-a-2049	Nidogen-1	0.0223192	3.70185e-06	TRUE	5.56142e-17	Males and Females
	prot-a-205	Aurora kinase B	0.0389573	6.54585e-05	TRUE	2.92492e-27	Males and Females
	prot-a-2052	Nischarin	0.0493233	3.06033e-05	TRUE	2.1408e-35	Males and Females
	prot-a-2059	Nucleoside diphosphate kinase A	0.0389548	5.93846e-06	TRUE	8.64795e-29	Males and Females
	prot-a-206	Axin-2	0.0100951	1.05004e-05	TRUE	3.82544e-08	Males and Females
	prot-a-2060	Nucleoside diphosphate kinase B	0.0505703	6.27641e-06	TRUE	3.03752e-37	Males and Females
	prot-a-2061	Normal mucosa of esophagus-specific gene 1 protein	0.0913204	1.05086e-05	TRUE	8.85395e-68	Males and Females
	prot-a-2062	NmrA-like family domain-containing protein 1	0.0525396	3.79389e-05	TRUE	1.5617e-37	Males and Females
	prot-a-2063	Glycylpeptide N-tetradecanoyltransferase 1	0.0249082	1.85116e-06	TRUE	5.98466e-19	Males and Females
	prot-a-2064	Noggin	0.0565347	9.33691e-06	TRUE	1.82501e-41	Males and Females
	prot-a-2067	Neurogenic locus notch homolog protein 1	0.0158088	2.25782e-05	TRUE	7.10571e-12	Males and Females
	prot-a-2069	Protein NOV homolog	0.0144597	1.45997e-05	TRUE	4.27767e-11	Males and Females
	prot-a-2071	Epididymal secretory protein E1	0.264881	0.000144512	TRUE	2.66196e-216	Males and Females
	prot-a-2073	Pro-FMRFamide-related neuropeptide FF	0.208393	2.49618e-05	TRUE	2.04384e-166	Males and Females
	prot-a-2074	Nuclear pore complex-interacting protein family member B3	0.0622122	5.60423e-05	TRUE	3.77045e-44	Males and Females
	prot-a-2075	Nuclear protein localization protein 4 homolog	0.0143248	1.51556e-06	TRUE	1.974e-11	Males and Females
	prot-a-2076	Atrial natriuretic factor	0.00912829	1.81013e-05	TRUE	2.45749e-07	Males and Females
	prot-a-2078	N-terminal pro-BNP	0.00930272	2.60905e-05	TRUE	2.41081e-07	Males and Females
	prot-a-2079	Neuropeptide S	0.019331	2.71938e-05	TRUE	3.13836e-14	Males and Females
	prot-a-208	Zinc-alpha-2-glycoprotein	0.0526906	6.41495e-05	TRUE	4.6315e-37	Males and Females
	prot-a-2080	Neuronal pentraxin-1	0.044932	1.96248e-05	TRUE	1.508e-32	Males and Females
	prot-a-2081	Neuronal pentraxin-2	0.0311862	4.00283e-05	TRUE	2.99038e-22	Males and Females
	prot-a-2082	Neuropeptide W	0.101562	1.74087e-05	TRUE	2.18992e-75	Males and Females
	prot-a-2083	NAD(P)H dehydrogenase [quinone] 1	0.191505	7.63762e-09	TRUE	4.66598e-154	Males and Females
	prot-a-2084	Ribosyldihydronicotinamide dehydrogenase [quinone]	0.184153	1.89736e-05	TRUE	1.13276e-144	Males and Females
	prot-a-2086	Nuclear receptor subfamily 1 group D member 2	0.014608	3.85773e-06	TRUE	1.65105e-11	Males and Females
	prot-a-2087	Oxysterols receptor LXR-beta	0.0839412	7.87155e-05	TRUE	8.56934e-60	Males and Females
	prot-a-2089	Mineralocorticoid receptor	0.0465338	2.48689e-06	TRUE	1.45388e-34	Males and Females
	prot-a-2092	Nutritionally-regulated adipose and cardiac enriched protein homolog	0.0177383	5.34187e-05	TRUE	9.43387e-13	Males and Females
	prot-a-2096	Pro-neuregulin-2, membrane-bound isoform	0.00900756	2.24796e-06	TRUE	1.2909e-07	Males and Females
	prot-a-2099	Neuropilin-1	0.052684	3.70251e-05	TRUE	1.16216e-37	Males and Females
	prot-a-21	2-phosphoxylose phosphatase 1	0.0789769	0.000217475	TRUE	8.2945e-54	Males and Females
	prot-a-210	Beta-1,3-glucosyltransferase	0.0115346	6.6659e-06	TRUE	3.02289e-09	Males and Females
	prot-a-2100	Neuropilin-2	0.0271093	1.25827e-05	TRUE	5.00034e-20	Males and Females
	prot-a-2101	Neurensin-1	0.0495224	3.01396e-05	TRUE	1.4911e-35	Males and Females
	prot-a-2103	Neurexin-1	0.0671888	1.41026e-05	TRUE	3.73769e-49	Males and Females
	prot-a-2104	Neurexin-2-beta	0.020124	2.8729e-05	TRUE	9.43931e-15	Males and Females
	prot-a-2105	Neurexin-3-beta	0.0245246	5.33947e-05	TRUE	2.12613e-17	Males and Females
	prot-a-2108	Sterol-4-alpha-carboxylate 3-dehydrogenase, decarboxylating	0.0410703	4.39077e-05	TRUE	3.74429e-29	Males and Females
	prot-a-211	Galactosylgalactosylxylosylprotein 3-beta-glucuronosyltransferase 3	0.010364	9.44968e-06	TRUE	2.35347e-08	Males and Females
	prot-a-2110	Neuron-specific protein family member 1	0.010122	5.55039e-05	TRUE	1.37097e-07	Males and Females
	prot-a-2111	Neuron-specific protein family member 2	0.0145541	8.90141e-06	TRUE	2.66953e-11	Males and Females
	prot-a-2112	5'(3')-deoxyribonucleotidase, cytosolic type	0.0326795	2.16718e-05	TRUE	1.03459e-23	Males and Females
	prot-a-2114	Neurotrophin-3	0.00919537	2.55565e-05	TRUE	2.81074e-07	Males and Females
	prot-a-2115	Neurotrophin-4	0.00920879	1.85116e-06	TRUE	8.89752e-08	Males and Females
	prot-a-2116	N-terminal Xaa-Pro-Lys N-methyltransferase 1	0.114338	3.01172e-06	TRUE	1.01146e-86	Males and Females
	prot-a-2118	Netrin-1	0.116588	2.02115e-05	TRUE	3.37321e-87	Males and Females
	prot-a-2119	Netrin-4	0.0222287	8.88885e-09	TRUE	2.67816e-17	Males and Females
	prot-a-212	Beta-1,4-glucuronyltransferase 1	0.178638	5.89439e-06	TRUE	6.08941e-141	Males and Females
	prot-a-2120	Netrin-G1	0.104727	6.51553e-05	TRUE	4.17005e-76	Males and Females
	prot-a-2121	High affinity nerve growth factor receptor	0.0113058	2.912e-05	TRUE	1.12515e-08	Males and Females
	prot-a-2125	Nuclear migration protein nudC	0.0590665	1.85116e-06	TRUE	6.41535e-44	Males and Females
	prot-a-2126	Peroxisomal NADH pyrophosphatase NUDT12	0.0362083	9.06635e-08	TRUE	2.25653e-27	Males and Females
	prot-a-2127	Protein syndesmos	0.0591581	4.35415e-06	TRUE	9.7014e-44	Males and Females
	prot-a-2128	Nucleoside diphosphate-linked moiety X motif 8, mitochondrial	0.0125719	1.05004e-05	TRUE	7.14857e-10	Males and Females
	prot-a-2129	ADP-ribose pyrophosphatase, mitochondrial	0.110088	5.69054e-05	TRUE	1.4564e-80	Males and Females
	prot-a-213	N-acetyllactosaminide beta-1,3-N-acetylglucosaminyltransferase 2	0.0530611	0.000140462	TRUE	3.951e-36	Males and Females
	prot-a-2131	Nuclear RNA export factor 1	0.130967	2.63923e-05	TRUE	1.42775e-98	Males and Females
	prot-a-2132	Neurexophilin-1	0.0227811	5.99039e-06	TRUE	3.35961e-17	Males and Females
	prot-a-2133	Neurexophilin-3	0.0106867	1.60375e-05	TRUE	1.89937e-08	Males and Females
	prot-a-2134	NTF2-related export protein 1	0.108068	3.09499e-06	TRUE	1.15363e-81	Males and Females
	prot-a-2135	Out at first protein homolog	0.140757	1.59391e-05	TRUE	2.69687e-107	Males and Females
	prot-a-2136	2'-5'-oligoadenylate synthase 1	0.0593478	2.05673e-06	TRUE	4.18938e-44	Males and Females
	prot-a-2138	Odorant-binding protein 2a	0.0097458	8.90141e-06	TRUE	6.1845e-08	Males and Females
	prot-a-2139	Odorant-binding protein 2b	0.317078	8.71833e-06	TRUE	6.30426e-280	Males and Females
	prot-a-214	UDP-GlcNAc:betaGal beta-1,3-N-acetylglucosaminyltransferase 6	0.0111712	3.8529e-05	TRUE	1.81452e-08	Males and Females
	prot-a-2140	OCIA domain-containing protein 1	0.0190352	1.26586e-05	TRUE	2.44995e-14	Males and Females
	prot-a-2141	Inositol polyphosphate 5-phosphatase OCRL-1	0.0773048	1.75133e-05	TRUE	1.271e-56	Males and Females
	prot-a-2142	Ornithine decarboxylase	0.00919537	4.40498e-06	TRUE	1.14334e-07	Males and Females
	prot-a-2143	Obg-like ATPase 1	0.0263449	2.10388e-05	TRUE	2.96374e-19	Males and Females
	prot-a-2145	Olfactomedin-like protein 3	0.0102564	1.868e-06	TRUE	1.60601e-08	Males and Females
	prot-a-2146	Oxidized low-density lipoprotein receptor 1	0.0123428	2.48689e-06	TRUE	5.72058e-10	Males and Females
	prot-a-2148	Opalin	0.0187906	1.75133e-05	TRUE	4.76939e-14	Males and Females
	prot-a-2151	Origin recognition complex subunit 6	0.0183505	1.32634e-05	TRUE	7.66459e-14	Males and Females
	prot-a-2153	Osteoclast-associated immunoglobulin-like receptor	0.0109155	6.26569e-06	TRUE	8.01082e-09	Males and Females
	prot-a-2155	Oncostatin-M	0.0297693	4.90293e-05	TRUE	4.22427e-21	Males and Females
	prot-a-2156	Oncostatin-M-specific receptor subunit beta	0.015404	1.35786e-06	TRUE	3.28695e-12	Males and Females
	prot-a-2159	Oxytocin-neurophysin 1	0.0115212	1.75133e-05	TRUE	5.33292e-09	Males and Females
	prot-a-216	Beta-1,4-galactosyltransferase 1	0.0998861	9.79565e-05	TRUE	1.56701e-71	Males and Females
	prot-a-2160	P2X purinoceptor 6	0.0092893	3.75758e-06	TRUE	9.33805e-08	Males and Females
	prot-a-2162	Prolyl 4-hydroxylase subunit alpha-2	0.00981296	2.68375e-07	TRUE	2.52338e-08	Males and Females
	prot-a-2163	Polyadenylate-binding protein 3	0.037569	1.51556e-06	TRUE	4.10356e-28	Males and Females
	prot-a-2164	Polyadenylate-binding protein 4	0.0380489	1.51556e-06	TRUE	1.83722e-28	Males and Females
	prot-a-2166	Platelet-activating factor acetylhydrolase IB subunit beta	0.0448453	2.75943e-05	TRUE	3.02953e-32	Males and Females
	prot-a-2167	Multifunctional protein ADE2	0.00910146	6.40995e-07	TRUE	8.91445e-08	Males and Females
	prot-a-2169	Serine/threonine-protein kinase PAK 3	0.0225632	6.12022e-05	TRUE	6.03186e-16	Males and Females
	prot-a-217	Beta-1,4-galactosyltransferase 2	0.0591594	0.000121493	TRUE	9.55251e-41	Males and Females
	prot-a-2170	Serine/threonine-protein kinase PAK 4	0.0163215	1.51556e-06	TRUE	7.5127e-13	Males and Females
	prot-a-2171	Serine/threonine-protein kinase PAK 7	0.0103505	1.38025e-06	TRUE	1.29255e-08	Males and Females
	prot-a-2172	Peptidyl-glycine alpha-amidating monooxygenase	0.184728	0.000116489	TRUE	3.62401e-141	Males and Females
	prot-a-2177	Pappalysin-1	0.0216706	1.70695e-07	TRUE	7.86086e-17	Males and Females
	prot-a-2179	E3 ubiquitin-protein ligase parkin	0.0103102	1.58619e-05	TRUE	3.43833e-08	Males and Females
	prot-a-218	Beta-1,4-galactosyltransferase 3	0.00962492	1.85116e-06	TRUE	4.50296e-08	Males and Females
	prot-a-2181	Protein deglycase DJ-1	0.0101758	2.48689e-06	TRUE	1.96254e-08	Males and Females
	prot-a-2184	Mono [ADP-ribose] polymerase PARP16	0.24041	6.17699e-06	TRUE	6.04359e-199	Males and Females
	prot-a-2187	Prostate and testis expressed protein 4	0.0976709	2.35744e-07	TRUE	5.7365e-74	Males and Females
	prot-a-2189	PAX-interacting protein 1	0.0247161	8.72223e-06	TRUE	1.8298e-18	Males and Females
	prot-a-2191	Pterin-4-alpha-carbinolamine dehydratase	0.0228271	4.39943e-05	TRUE	2.28188e-16	Males and Females
	prot-a-2192	Pterin-4-alpha-carbinolamine dehydratase 2	0.0102161	1.49635e-06	TRUE	1.63677e-08	Males and Females
	prot-a-2193	Poly(rC)-binding protein 1	0.124212	1.868e-06	TRUE	5.94213e-95	Males and Females
	prot-a-2194	Protocadherin-10	0.297069	4.12333e-05	TRUE	1.13409e-254	Males and Females
	prot-a-2199	Protocadherin alpha-4	0.0144327	3.92705e-06	TRUE	2.21104e-11	Males and Females
	prot-a-22	Activin receptor type-1B	0.0129763	1.38025e-06	TRUE	1.75606e-10	Males and Females
	prot-a-220	Beta-1,4-galactosyltransferase 6	0.0221727	8.29651e-06	TRUE	1.11387e-16	Males and Females
	prot-a-2200	Protocadherin alpha-7	0.0831006	2.85312e-05	TRUE	1.41749e-60	Males and Females
	prot-a-2205	Protocadherin beta-4	0.0829976	7.87155e-05	TRUE	4.41174e-59	Males and Females
	prot-a-2207	Protocadherin gamma-C5	0.0258499	1.75133e-05	TRUE	5.38465e-19	Males and Females
	prot-a-2209	Procollagen C-endopeptidase enhancer 1	0.0206922	8.87531e-06	TRUE	1.29399e-15	Males and Females
	prot-a-221	Beta-1,4-galactosyltransferase 7	0.0102295	8.90141e-06	TRUE	2.8378e-08	Males and Females
	prot-a-2210	Procollagen C-endopeptidase enhancer 2	0.0853944	1.98388e-07	TRUE	2.38953e-64	Males and Females
	prot-a-2211	Neuroendocrine convertase 1	0.013556	1.30123e-05	TRUE	1.6812e-10	Males and Females
	prot-a-2212	Proprotein convertase subtilisin/kexin type 7	0.0294499	3.49047e-06	TRUE	4.35975e-22	Males and Females
	prot-a-2213	Prenylcysteine oxidase-like	0.063267	1.51556e-06	TRUE	4.0927e-47	Males and Females
	prot-a-2215	Programmed cell death 1 ligand 2	0.043058	6.92043e-05	TRUE	4.31582e-30	Males and Females
	prot-a-2216	Programmed cell death protein 5	0.18345	4.08064e-06	TRUE	1.64969e-145	Males and Females
	prot-a-2217	Phosducin-like protein 2	0.0412298	1.85116e-06	TRUE	9.59947e-31	Males and Females
	prot-a-2218	Calcium/calmodulin-dependent 3',5'-cyclic nucleotide phosphodiesterase 1A	0.00899415	1.65686e-07	TRUE	9.41493e-08	Males and Females
	prot-a-222	Transcription regulator protein BACH1	0.0269926	8.4944e-06	TRUE	4.34667e-20	Males and Females
	prot-a-2222	Retinal rod rhodopsin-sensitive cGMP 3',5'-cyclic phosphodiesterase subunit delta	0.0225331	8.64951e-05	TRUE	1.24785e-15	Males and Females
	prot-a-2223	High affinity cAMP-specific 3',5'-cyclic phosphodiesterase 7A	0.0119387	1.54945e-05	TRUE	2.51692e-09	Males and Females
	prot-a-2225	Platelet-derived growth factor subunit A	0.0188581	8.90141e-06	TRUE	2.5387e-14	Males and Females
	prot-a-2226	Platelet-derived growth factor subunit B	0.0315366	2.06088e-05	TRUE	6.25997e-23	Males and Females
	prot-a-2228	Platelet-derived growth factor D	0.0647155	2.79596e-05	TRUE	9.22743e-47	Males and Females
	prot-a-2229	Platelet-derived growth factor receptor alpha	0.162047	3.14404e-05	TRUE	1.77894e-124	Males and Females
	prot-a-2231	Platelet-derived growth factor receptor-like protein	0.263869	0.000100035	TRUE	7.95928e-217	Males and Females
	prot-a-2233	Protein disulfide-isomerase A5	0.139906	1.26307e-07	TRUE	1.50318e-108	Males and Females
	prot-a-2235	[Pyruvate dehydrogenase (acetyl-transferring)] kinase isozyme 1, mitochondrial	0.109837	1.75133e-05	TRUE	6.14774e-82	Males and Females
	prot-a-2238	p53 and DNA damage-regulated protein 1	0.0226194	2.46276e-06	TRUE	2.86627e-17	Males and Females
	prot-a-2239	Pyridoxal kinase	0.0808532	1.85116e-06	TRUE	1.86264e-60	Males and Females
	prot-a-224	Bcl2-associated agonist of cell death	0.00961149	3.4778e-06	TRUE	5.40087e-08	Males and Females
	prot-a-2242	PDZK1-interacting protein 1	0.033469	6.40401e-05	TRUE	1.93843e-23	Males and Females
	prot-a-2243	Platelet endothelial aggregation receptor 1	0.059713	6.23167e-05	TRUE	3.47571e-42	Males and Females
	prot-a-2245	Platelet endothelial cell adhesion molecule	0.0364811	4.56338e-05	TRUE	7.22716e-26	Males and Females
	prot-a-2246	E3 ubiquitin-protein ligase pellino homolog 2	0.0136909	4.81659e-07	TRUE	4.54485e-11	Males and Females
	prot-a-2247	Proenkephalin-A	0.122242	4.43004e-05	TRUE	1.0722e-90	Males and Females
	prot-a-2248	Pescadillo homolog	0.00969207	2.40808e-05	TRUE	1.22674e-07	Males and Females
	prot-a-225	BAG family molecular chaperone regulator 3	0.0115885	2.936e-05	TRUE	7.26115e-09	Males and Females
	prot-a-2250	Peroxisomal targeting signal 1 receptor	0.00961149	3.60668e-07	TRUE	3.61223e-08	Males and Females
	prot-a-2251	Platelet factor 4 variant	0.109155	3.22617e-05	TRUE	1.07615e-80	Males and Females
	prot-a-2252	Prefoldin subunit 5	0.0160787	1.85116e-06	TRUE	1.17896e-12	Males and Females
	prot-a-2255	Phosphoglycerate kinase 1	0.0537992	0.000115949	TRUE	5.43422e-37	Males and Females
	prot-a-2257	Peptidoglycan recognition protein 1	0.0304396	2.7953e-05	TRUE	5.64695e-22	Males and Females
	prot-a-2258	Phosphoglucomutase-1	0.0566842	1.74381e-06	TRUE	3.73162e-42	Males and Females
	prot-a-2259	Membrane-associated progesterone receptor component 1	0.00942352	2.85413e-07	TRUE	4.82188e-08	Males and Females
	prot-a-2260	Membrane-associated progesterone receptor component 2	0.0100414	1.51701e-06	TRUE	2.18496e-08	Males and Females
	prot-a-2264	Peptidase inhibitor 15	0.0242292	6.12022e-05	TRUE	4.35356e-17	Males and Females
	prot-a-2265	Elafin	0.0458193	1.49069e-05	TRUE	2.33285e-33	Males and Females
	prot-a-2267	PILR alpha-associated neural protein	0.0302115	1.42632e-06	TRUE	8.49928e-23	Males and Females
	prot-a-2269	Phosphatidylinositol 4-phosphate 3-kinase C2 domain-containing subunit alpha	0.0264387	1.80552e-05	TRUE	2.14125e-19	Males and Females
	prot-a-227	B melanoma antigen 2	0.101256	2.46276e-06	TRUE	2.53896e-76	Males and Females
	prot-a-2270	PIK3CA/PIK3R1	0.0100279	1.92866e-08	TRUE	1.56351e-08	Males and Females
	prot-a-2271	Phosphatidylinositol 4,5-bisphosphate 3-kinase catalytic subunit gamma isoform	0.032644	4.90293e-05	TRUE	4.1499e-23	Males and Females
	prot-a-2272	Paired immunoglobulin-like type 2 receptor alpha	0.0351916	0.000429761	TRUE	1.57268e-21	Males and Females
[truncated: 1,495 more rows]

## Sheet: Breast
	Trait ID	Trait	SNP R2 exposure	SNP R2 outcome	Correct causal direction	MR Steiger P-value	Sex
	AAT	Alpha-1-Antitrypsin	0.0569322	3.16645e-06	TRUE	5.8412e-12	Males and Females
	AGT	Angiotensinogen	0.166081	2.90195e-06	TRUE	1.12615e-34	Males and Females
	ANG2	Angiopoietin-2	0.037654	1.45672e-11	TRUE	2.12525e-08	Males and Females
	ApoA4	Apolipoprotein A-IV	0.255631	7.18129e-06	TRUE	3.46925e-56	Males and Females
	ApoH	Apolipoprotein H	0.170945	2.13841e-05	TRUE	2.54077e-35	Males and Females
	BLC	B Lymphocyte Chemoattractant	0.0404775	5.7308e-07	TRUE	6.95946e-09	Males and Females
	CA19-9	CA19-9	0.114686	1.8481e-05	TRUE	3.20307e-23	Males and Females
	CD40	CD 40 antigen	0.101403	7.78885e-06	TRUE	1.12831e-20	Males and Females
	CD5L	CD5	0.0447432	1.50799e-06	TRUE	1.15647e-09	Males and Females
	CEA	Carcinoembryonic Antigen	0.120249	1.79875e-05	TRUE	2.19912e-24	Males and Females
	CFHR1	Complement Factor H	0.547657	1.04607e-05	TRUE	1.47413e-160	Males and Females
	CRP	C-Reactive Protein	0.0500047	1.24574e-05	TRUE	1.74425e-10	Males and Females
	CystC	Cystatin-C	0.0389961	4.34793e-07	TRUE	1.31276e-08	Males and Females
	ENA78	Epithelial-Derived Neutrophil-Activating	0.0392312	4.73865e-08	TRUE	1.09955e-08	Males and Females
	F7	Factor VII	0.166699	4.94493e-06	TRUE	9.81752e-35	Males and Females
	FGF4	Fibroblast Growth Factor 4	0.0473952	2.5366e-07	TRUE	3.14604e-10	Males and Females
	FetuinA	Fetuin-A	0.212435	6.64568e-06	TRUE	2.36675e-45	Males and Females
	GROa	Growth-Regulated alpha protein	0.0377064	1.71553e-06	TRUE	2.57293e-08	Males and Females
	GSTa	Glutathione S-Transferase alpha	0.0504435	4.4193e-07	TRUE	8.39538e-11	Males and Females
	HCC4	Chemokine CC-4	0.135549	2.97773e-06	TRUE	5.88653e-28	Males and Females
	Height-2022	Height-2022	0.0327913	0.00691815	TRUE	0	Males and Females
	IL18	Interleukin-18	0.0369084	1.28513e-06	TRUE	3.54532e-08	Males and Females
	IL6r	Interleukin-6 receptor	0.445011	1.12959e-05	TRUE	1.12229e-115	Males and Females
	IL8	Interleukin-8	0.0359742	7.2879e-06	TRUE	6.84797e-08	Males and Females
	LOY	Loss_of_Y_chromosome	0.0505069	0.000742252	TRUE	0	Males and Females
	LPa	Apolipoprotein(a)	0.0431986	3.36602e-06	TRUE	2.53683e-09	Males and Females
	Leisure_screen_time	Leisure_screen_time	0.00548919	0.000653463	TRUE	1.30945e-88	Males and Females
	Leptin	Leptin	0.0393803	1.4522e-07	TRUE	1.05828e-08	Males and Females
	MCP2	Monocyte Chemotactic Protein 2	0.062787	3.78069e-07	TRUE	3.35078e-13	Males and Females
	MCSF	Macrophage Colony-Stimulating Factor 1	0.0371365	1.78209e-06	TRUE	3.31498e-08	Males and Females
	MIP1a	Macrophage Inflammatory Protein-1 alpha	0.0738627	2.28548e-06	TRUE	2.73289e-15	Males and Females
	MIP1b	Macrophage Inflammatory Protein-1 beta	0.0869005	4.72106e-06	TRUE	8.19446e-18	Males and Females
	MMP7	Matrix Metalloproteinase-7	0.0502618	2.29031e-06	TRUE	1.06793e-10	Males and Females
	MPIF1	Myeloid Progenitor Inhibitory Factor 1	0.105401	1.19008e-05	TRUE	2.05655e-21	Males and Females
	NrCAM	Neuronal Cell Adhesion Molecule	0.0474771	1.33496e-06	TRUE	3.41957e-10	Males and Females
	Plasma omega-6 polyunsaturated fatty acid levels (adrenic acid) PMID:24823311	Plasma omega-6 polyunsaturated fatty acid levels (adrenic acid)	0.0709549	4.52291e-06	TRUE	5.26152e-135	Males and Females
	Plasma omega-6 polyunsaturated fatty acid levels (arachidonic acid) PMID:24823311	Plasma omega-6 polyunsaturated fatty acid levels (arachidonic acid)	0.00823142	4.89115e-06	TRUE	5.27708e-16	Males and Females
	Plasma omega-6 polyunsaturated fatty acid levels (dihomo-gamma-linolenic acid) PMID:24823311	Plasma omega-6 polyunsaturated fatty acid levels (dihomo-gamma-linolenic acid)	0.131249	6.08736e-06	TRUE	1.00453e-259	Males and Females
	Plasma omega-6 polyunsaturated fatty acid levels (gamma-linolenic acid) PMID:24823311	Plasma omega-6 polyunsaturated fatty acid levels (gamma-linolenic acid)	0.00571853	2.95962e-06	TRUE	1.37181e-11	Males and Females
	Plasma omega-6 polyunsaturated fatty acid levels (linoleic acid) PMID:24823311	Plasma omega-6 polyunsaturated fatty acid levels (linoleic acid)	0.128701	5.08592e-05	TRUE	6.10163e-248	Males and Females
	RAGE	Receptor for advanced glycosylation end	0.0383095	2.31039e-05	TRUE	3.49927e-08	Males and Females
	Sedentary_behaviour_at_work	Sedentary_behaviour_at_work	0.000535748	4.28125e-05	TRUE	1.594e-10	Males and Females
	Sortilin	Sortilin	0.0429345	8.86756e-07	TRUE	2.43786e-09	Males and Females
	TECK	Thymus-Expressed Chemokine	0.0376027	1.80901e-05	TRUE	4.33927e-08	Males and Females
	TF	Serotransferrin	0.0704593	8.93392e-08	TRUE	9.74832e-15	Males and Females
	THP	Tamm-Horsfall Urinary Glycoprotein	0.203594	1.23084e-05	TRUE	4.56069e-43	Males and Females
	THPO	Thrombopoietin	0.0363941	2.48636e-07	TRUE	4.00845e-08	Males and Females
	TNC	Tenascin-C	0.051447	3.39118e-07	TRUE	5.29295e-11	Males and Females
	VCAM1	Vascular Cell Adhesion Molecule-1	0.0360094	3.75734e-07	TRUE	4.8336e-08	Males and Females
	adiponectin_serum_level	Adiponectin_serum_level	0.013978	0.000116438	TRUE	1.33617e-79	Males and Females
	arachidic_acid	Arachidic_acid	0.00511305	2.75048e-08	TRUE	1.81306e-12	Males and Females
	arachidonic acid (20:4n6)	Arachidonic acid (20:4n6)	0.00463781	4.11972e-06	TRUE	1.51782e-09	Males and Females
	c_reactive_protein_plasma_level	C_reactive_protein_plasma_level	0.0164223	6.99172e-05	TRUE	1.03381e-197	Males and Females
	calcium measurement PMID:24068962	Calcium measurement	0.00454085	3.86614e-05	TRUE	6.98997e-42	Males and Females
	carotenoid measurement PMID:19185284	Carotenoid measurement	0.0275137	2.57485e-08	TRUE	3.8155e-24	Males and Females
	circulating 25-hydroxyvitamin D	Circulating 25-hydroxyvitamin D	0.0126651	1.21123e-06	TRUE	1.17185e-165	Males and Females
	coffee_consumption	Coffee_consumption	0.0109121	3.69446e-05	TRUE	1.23462e-143	Males and Females
	copper_blood_level	Copper_blood_level	0.0470087	4.14941e-06	TRUE	1.71955e-28	Males and Females
	dihomo-gamma-linoleic acid (20:3n6)	Dihomo-gamma-linoleic acid (20:3n6)	0.0329562	4.11972e-06	TRUE	1.03595e-61	Males and Females
	ebi-a-GCST001212	Proinsulin levels	0.0469993	0.000165454	TRUE	5.96973e-98	NA
	ebi-a-GCST003372	Glomerular filtration rate (creatinine)	0.0194717	0.000169034	TRUE	4.88146e-292	NA
	ebi-a-GCST003375	Glomerular filtration rate (cystatin C)	0.0330174	8.67398e-05	TRUE	8.784e-194	NA
	ebi-a-GCST003401	Glomerular filtration rate in non diabetics (creatinine)	0.0216647	0.000161775	TRUE	0	NA
	ebi-a-GCST003839	Sleep duration	0.00106495	9.22173e-06	TRUE	8.80478e-18	NA
	ebi-a-GCST004575	Acute insulin response	0.0238489	8.77851e-06	TRUE	3.85751e-12	NA
	ebi-a-GCST004601	Red blood cell count	0.0799583	0.00205633	TRUE	0	NA
	ebi-a-GCST004608	Granulocyte percentage of myeloid white cells	0.100469	0.00147694	TRUE	0	NA
	ebi-a-GCST004613	Sum neutrophil eosinophil counts	0.0600233	0.0010887	TRUE	0	NA
	ebi-a-GCST004614	Granulocyte count	0.0611775	0.00110255	TRUE	0	NA
	ebi-a-GCST004619	Reticulocyte fraction of red cells	0.0981348	0.00113599	TRUE	0	NA
	ebi-a-GCST004621	Sum basophil neutrophil counts	0.0983441	0.00127942	TRUE	0	NA
	ebi-a-GCST004623	Neutrophil percentage of granulocytes	0.0653346	0.00104386	TRUE	0	NA
	ebi-a-GCST004624	Sum eosinophil basophil counts	0.0788623	0.00124851	TRUE	0	NA
	ebi-a-GCST004626	Myeloid white cell count	0.0633507	0.00121146	TRUE	0	NA
	ebi-a-GCST004732	Heart rate variability traits (pvRSA/HF)	0.0102401	2.93276e-05	TRUE	5.14648e-46	NA
	ebi-a-GCST004733	Heart rate variability traits (RMSSD)	0.00732867	7.31664e-06	TRUE	7.3241e-38	NA
	ebi-a-GCST004734	Heart rate variability traits (SDNN)	0.00671266	2.94275e-05	TRUE	7.11358e-34	NA
	ebi-a-GCST005180	Homeostasis model assessment of beta-cell function	0.00215972	4.76986e-07	TRUE	3.16303e-16	NA
	ebi-a-GCST005314	Offspring birth weight	0.00287699	0.000111988	TRUE	2.08058e-23	NA
	ebi-a-GCST005348	Total body bone mineral density	0.0906857	0.000407841	TRUE	0	NA
[truncated: 3,451 more rows]

## Sheet: CRC
	Trait ID	Trait	SNP R2 exposure	SNP R2 outcome	Correct causal direction	MR Steiger P-value	Sex
[truncated: 3,601 more rows]

[truncated: 4 more sheets: RCC, Endometrial, Oesophageal, Ovarian]
