# Supplementary material for: Phenome-wide Mendelian randomisation analysis of 378,142 cases reveals risk factors for eight common cancers
Source: Nat Commun. 2024 Mar 25;15:2637. doi: 10.1038/s41467-024-46927-z (PMC10963765; doi:10.1038/s41467-024-46927-z)
Supplement: Supplementary file 22 — Supp Data 19 [file 41467_2024_46927_MOESM22_ESM.xlsx]

## Sheet: Lifetime risk
Supplementary Data 19 | Lifetime risk estimates for each cancer type used to estimate the proportion of variance explained.
		Breast	Colorectal	Endometrial	Lung	Oesophageal	Ovarian	Prostate	Renal
	Lifetime risk	0.13	0.06	0.03	0.06	0.015	0.02	0.13	0.02
