# Supplementary material for: Phenome-wide Mendelian randomisation analysis of 378,142 cases reveals risk factors for eight common cancers
Source: Nat Commun. 2024 Mar 25;15:2637. doi: 10.1038/s41467-024-46927-z (PMC10963765; doi:10.1038/s41467-024-46927-z)
Supplement: Supplementary file 23 — Supp Data 20 [file 41467_2024_46927_MOESM23_ESM.xlsx]

## Sheet: SuppTable20_CondFstat
Supplementary Data 20 | Conditional F-statistics for traits included in multivariable MR analysis.
Conditional F-statistics for the traits were calculated using the condFstat function in the MendelianRandomzation package (https://cran.r-project.org/web/packages/MendelianRandomization/index.html).
	Trait	F-statistic
	BMI	16.646
	Fasting insulin	13.7966
	Testosterone	14.3782
	SHBG	18.4195
	Height	300.63
	IGF-1	237.303
	LDL	304
	T	323
	HDL	304
