# Supplementary material for: Phenome-wide Mendelian randomisation analysis of 378,142 cases reveals risk factors for eight common cancers
Source: Nat Commun. 2024 Mar 25;15:2637. doi: 10.1038/s41467-024-46927-z (PMC10963765; doi:10.1038/s41467-024-46927-z)
Supplement: Supplementary file 24 — Supp Data 21 [file 41467_2024_46927_MOESM24_ESM.xlsx]

## Sheet: Sheet1
Supplementary Data 21 | Genetic correlation estimates for traits included in multivariable MR analysis.
Genetic correlation between traits was estimated using Linkage-Disequilibrium Adjusted Kinships (LDAK) software.
	Height	IGF-1
Height	1	0.08
IGF-1	0.08	1
	BMI	Fasting insulin	Testosterone	SHBG
BMI	1	-0.34	-0.15	0.11
Fasting insulin	-0.34	1	-0.26	-0.55
Testosterone	-0.15	-0.26	1	0.16
SHBG	0.11	-0.55	0.16	1
	LDL	TG	HDL
LDL	1	0.365356	0.11353
TG	0.365356	1	-0.579507
HDL	0.11353	-0.579507	1
