# Supplementary material for: Phenome-wide Mendelian randomisation analysis of 378,142 cases reveals risk factors for eight common cancers
Source: Nat Commun. 2024 Mar 25;15:2637. doi: 10.1038/s41467-024-46927-z (PMC10963765; doi:10.1038/s41467-024-46927-z)
Supplement: Supplementary file 25 — Supp Data 22 [file 41467_2024_46927_MOESM25_ESM.xlsx]

## Sheet: significance
Supplementary Data 22 | The hierarchical levels of statistical significance used to classify associations in the MR analysis.
† as indicated by MR Steiger test
IVW-RE, Inverse variance weighted- random effects test; WME, Weighted mode estimate; MBE, Weighted mode-based estimate
	Association	Stipulation
	Robust	P-value IVW-RE <1.4×10-5
		P-value WME or P-value MBE <0.05
		True causual direction†
		For traits with multiple IVs, the association not driven by single SNP as indicated by leave-one-out test
	Probable	P-value IVW-RE <0.05
		P-value WME or P-value MBE <0.05
		True causual direction†
		For traits with multiple IVs, the association not driven by single SNP as indicated by leave-one-out test
	Suggestive	P-value IVW-RE <0.05
	No evidence	P-value IVW-RE >0.05
