# Supplementary material for: Phenome-wide Mendelian randomisation analysis of 378,142 cases reveals risk factors for eight common cancers
Source: Nat Commun. 2024 Mar 25;15:2637. doi: 10.1038/s41467-024-46927-z (PMC10963765; doi:10.1038/s41467-024-46927-z)
Supplement: Supplementary file 26 — Supp Data 23 [file 41467_2024_46927_MOESM26_ESM.xlsx]

## Sheet: Legend
Supplementary Data 23 |Causal estimates for each Mendelian randomisation method for each binary trait and breast cancer subtype risk.
Results reported as effect size (beta) and standard error (SE) per genetically predicted standard deviation (SD) unit increase in the risk factor. Two-sided P-value shown.
Wald ratio reported if only 1 SNP available for use in MR analysis.
Inverse-variance weighted random effects model only computed if ≥2 SNPs available for use in MR analysis.
SNP, single nucleotide polymorphism; N, trait sample size
luminalBHer2neg, HER-2 negative Luminal B; tripleneg, triple negative; luminalA, luminal A; luminalB, luminal B; HER2enriched, HER-2 enriched

## Sheet: Triple negative
	Trait ID	Trait	Method	No. of SNPs	Beta	SE	P-value	N	Association	Sex
	ebi-a-GCST003116	Coronary artery disease	Inverse variance weighted	33	-0.0343299	0.0380039	0.366354	42457	Not supported	NA
	ebi-a-GCST003374	Chronic kidney disease	Inverse variance weighted	4	-0.0314239	0.0635266	0.620842	117165	Not supported	NA
	ebi-a-GCST005903	Major depressive disorder (ICD-10 coded)	Wald ratio	1	2.80949	4.33688	0.517105	217584	Not supported	NA
	ebi-a-GCST006906	Stroke	Inverse variance weighted	7	0.0141173	0.13651	0.917633	446696	Not supported	NA
	ebi-a-GCST006908	Ischemic stroke	Inverse variance weighted	8	-0.0263492	0.109186	0.809304	440328	Not supported	NA
	ebi-a-GCST007515	Type 2 diabetes	Inverse variance weighted	53	0.0820101	0.0485633	0.0912722	298957	Not supported	NA
	ebi-a-GCST010681	Type 1 diabetes	Inverse variance weighted	35	0.0108816	0.00868321	0.210141	24840	Not supported	NA
	ebi-a-GCST011365	Myocardial infarction	Inverse variance weighted	66	-0.0282922	0.0318182	0.373905	58825	Not supported	NA
	ebi-a-GCST90000032	Myeloproliferative neoplasms	Inverse variance weighted	3	0.0419547	0.0722519	0.561461	408241	Not supported	NA
	ebi-a-GCST90000514	Gastroesophageal reflux disease	Inverse variance weighted	72	0.0283938	0.0803931	0.723948	602604	Not supported	NA
	ebi-a-GCST90001390	Dementia with Lewy bodies	Inverse variance weighted	5	0.0149396	0.0301142	0.619826	6618	Not supported	NA
	ebi-a-GCST90013534	Rheumatoid arthritis	Inverse variance weighted	79	0.0139552	0.013045	0.284721	58284	Not supported	NA
	ebi-a-GCST90014325	Asthma	Inverse variance weighted	71	0.010936	0.0323165	0.735061	408422	Not supported	NA
	ebi-a-GCST90018120	Idiopathic pulmonary fibrosis	Inverse variance weighted	2	-48.1451	120.64	0.689834	437235	Not supported	NA
	ieu-a-1025	Multiple sclerosis	Inverse variance weighted	43	-0.0113832	0.0206385	0.581257	38589	Not supported	Males and Females
	ieu-a-1058	Celiac disease	Inverse variance weighted	15	-0.00185455	0.0118618	0.87576	24265	Not supported	Males and Females
	ieu-a-1085	Amyotrophic lateral sclerosis	Inverse variance weighted	6	-0.176484	0.41157	0.668064	36052	Not supported	Males and Females
	ieu-a-1097	Microalbuminuria	Wald ratio	1	0.0742821	0.109888	0.499052	54116	Not supported	Males and Females
	ieu-a-12	Crohn's disease	Inverse variance weighted	106	0.00431228	0.0158629	0.78574	51874	Not supported	Males and Females
	ieu-a-294	Inflammatory bowel disease	Inverse variance weighted	119	-0.0174515	0.0155507	0.261765	65642	Not supported	Males and Females
	ieu-a-970	Ulcerative colitis	Inverse variance weighted	78	-0.0144293	0.0166639	0.386546	47745	Not supported	Males and Females
	ieu-a-996	Eczema	Inverse variance weighted	12	-0.0636663	0.0387878	0.100714	40530	Not supported	Males and Females
	ieu-b-41	bipolar disorder	Inverse variance weighted	13	0.0157517	0.0553112	0.77581	51710	Not supported	Males and Females
	ieu-b-42	schizophrenia	Inverse variance weighted	72	0.02015	0.0259614	0.437658	77096	Not supported	Males and Females
	ieu-b-4967	Appendicitis	Wald ratio	1	-0.0856156	0.0794906	0.281456	486484	Not supported	Males and Females
	ieu-b-4970	Cellulitis	Inverse variance weighted	2	0.0745771	0.241238	0.757213	486484	Not supported	Males and Females
	ieu-b-4971	Cholecystitits	Wald ratio	1	0.0854889	0.0550838	0.120667	486484	Not supported	Males and Females
	ieu-b-7	Parkinson's disease	Inverse variance weighted	20	-0.0116445	0.0320734	0.716561	482730	Not supported	Males and Females
	ukb-a-522	Diagnoses - main ICD10: D25 Leiomyoma of uterus	Inverse variance weighted	3	-7.63066	8.32632	0.359431	337199	Not supported	Males and Females
	ukb-a-537	Diagnoses - main ICD10: I80 Phlebitis and thrombophlebitis	Inverse variance weighted	5	-7.32599	3.67931	0.0464666	337199	Supported	Males and Females
	ukb-a-538	Diagnoses - main ICD10: I83 Varicose veins of lower extremities	Inverse variance weighted	13	2.20123	1.8619	0.237108	337199	Not supported	Males and Females
	ukb-a-540	Diagnoses - main ICD10: J22 Unspecified acute lower respiratory infection	Wald ratio	1	-6.03109	16.8867	0.720979	337199	Not supported	Males and Females
	ukb-a-541	Diagnoses - main ICD10: J33 Nasal polyp	Inverse variance weighted	7	5.68645	5.0357	0.258802	337199	Not supported	Males and Females
	ukb-a-549	Diagnoses - main ICD10: K40 Inguinal hernia	Inverse variance weighted	10	1.62641	2.21727	0.463241	337199	Not supported	Males and Females
	ukb-a-559	Diagnoses - main ICD10: K80 Cholelithiasis	Inverse variance weighted	10	1.39701	1.48027	0.345294	337199	Not supported	Males and Females
	ukb-a-574	Diagnoses - main ICD10: N20 Calculus of kidney and ureter	Inverse variance weighted	3	-2.7152	7.31962	0.710676	337199	Not supported	Males and Females
	ukb-b-10859	Diagnoses - main ICD10: K57.3 Diverticular disease of large intestine without perforation or abscess	Inverse variance weighted	3	3.23663	4.91328	0.510056	463010	Not supported	Males and Females
	ukb-b-11874	Diagnoses - secondary ICD10: M06.99 Rheumatoid arthritis, unspecified (Site unspecified)	Inverse variance weighted	2	-0.653777	7.27434	0.928387	463010	Not supported	Males and Females
	ukb-b-12267	Diagnoses - main ICD10: I80.2 Phlebitis and thrombophlebitis of other deep vessels of lower extremities	Inverse variance weighted	5	6.39766	6.34684	0.313451	463010	Not supported	Males and Females
	ukb-b-12493	Diagnoses - secondary ICD10: I10 Essential (primary) hypertension	Inverse variance weighted	63	0.129175	0.479501	0.787626	463010	Not supported	Males and Females
	ukb-b-12765	Diagnoses - secondary ICD10: M10.99 Gout, unspecified (Site unspecified)	Inverse variance weighted	3	-0.675378	12.0936	0.955465	463010	Not supported	Males and Females
	ukb-b-13392	Diagnoses - secondary ICD10: K57.3 Diverticular disease of large intestine without perforation or abscess	Inverse variance weighted	3	-10.0978	6.46885	0.118527	463010	Not supported	Males and Females
	ukb-b-16751	Diagnoses - secondary ICD10: J44.9 Chronic obstructive pulmonary disease, unspecified	Wald ratio	1	10.2624	20.0726	0.609166	463010	Not supported	Males and Females
	ukb-b-17219	Diagnoses - secondary ICD10: J45.9 Asthma, unspecified	Inverse variance weighted	21	1.13289	1.10915	0.307063	463010	Not supported	Males and Females
	ukb-b-17961	Diagnoses - main ICD10: K58.9 Irritable bowel syndrome without diarrhoea	Wald ratio	1	3.16611	28.523	0.911615	463010	Not supported	Males and Females
	ukb-b-18372	Diagnoses - main ICD10: N20.0 Calculus of kidney	Inverse variance weighted	3	-2.16308	9.19795	0.814077	463010	Not supported	Males and Females
	ukb-b-18629	Diagnoses - main ICD10: N20.1 Calculus of ureter	Inverse variance weighted	2	-3.20503	13.9197	0.817896	463010	Not supported	Males and Females
	ukb-b-1968	Diagnoses - main ICD10: K63.5 Polyp of colon	Inverse variance weighted	2	20.2011	7.54319	0.00740509	463010	Supported	Males and Females
	ukb-b-19805	Diagnoses - main ICD10: K62.1 Rectal polyp	Inverse variance weighted	2	14.3043	16.4998	0.385977	463010	Not supported	Males and Females
	ukb-b-20017	Diagnoses - secondary ICD10: K29.8 Duodenitis	Wald ratio	1	16.1908	11.9932	0.177017	463010	Not supported	Males and Females
	ukb-b-3672	Diagnoses - secondary ICD10: K44.9 Diaphragmatic hernia without obstruction or gangrene	Inverse variance weighted	4	-3.81962	3.6435	0.294484	463010	Not supported	Males and Females
	ukb-b-4226	Diagnoses - secondary ICD10: E03.9 Hypothyroidism, unspecified	Inverse variance weighted	30	0.287986	1.3196	0.827244	463010	Not supported	Males and Females
	ukb-b-4929	Diagnoses - secondary ICD10: I73.9 Peripheral vascular disease, unspecified	Wald ratio	1	22.9721	19.225	0.232121	463010	Not supported	Males and Females
	ukb-b-6217	Diagnoses - secondary ICD10: I48 Atrial fibrillation and flutter	Inverse variance weighted	12	-0.98595	1.83693	0.591448	463010	Not supported	Males and Females
	ukb-b-677	Diagnoses - main ICD10: K43.9 Ventral hernia without obstruction or gangrene	Wald ratio	1	6.1345	17.8438	0.731005	463010	Not supported	Males and Females
	ukb-b-7178	Doctor diagnosed hayfever or allergic rhinitis	Inverse variance weighted	28	0.264437	0.229105	0.248412	112583	Not supported	Males and Females
	ukb-b-7330	Diagnoses - main ICD10: K31.7 Polyp of stomach and duodenum	Wald ratio	1	-34.8113	28.0679	0.214882	463010	Not supported	Males and Females
	ukb-b-7660	Diagnoses - main ICD9: 4549 Varicose veins of lower extremity without ulcer/inflammation	Wald ratio	1	54.3473	22.5704	0.0160444	463010	Supported	Males and Females
	ukb-b-8549	Diagnoses - main ICD10: D24 Benign neoplasm of breast	Wald ratio	1	17.0751	20.8936	0.413789	463010	Not supported	Males and Females
	ukb-b-8848	Diagnoses - main ICD10: K44.9 Diaphragmatic hernia without obstruction or gangrene	Wald ratio	1	8.68229	9.30826	0.350949	463010	Not supported	Males and Females
	ukb-b-964	Diagnoses - main ICD10: I48 Atrial fibrillation and flutter	Inverse variance weighted	19	-0.462111	1.69324	0.784918	463010	Not supported	Males and Females
	ukb-b-9873	Diagnoses - main ICD10: N39.3 Stress incontinence	Wald ratio	1	3.70539	11.581	0.749003	463010	Not supported	Males and Females
	ukb-d-D17	Diagnoses - main ICD10: D17 Benign lipomatous neoplasm	Inverse variance weighted	3	-12.3561	5.1941	0.0173654	361194	Supported	Males and Females
	ukb-d-D22	Diagnoses - main ICD10: D22 Melanocytic naevi	Inverse variance weighted	7	-1.48877	3.90007	0.702662	361194	Not supported	Males and Females
	ukb-d-D50	Diagnoses - main ICD10: D50 Iron deficiency anaemia	Wald ratio	1	16.0169	10.6291	0.131841	361194	Not supported	Males and Females
	ukb-d-I26	Diagnoses - main ICD10: I26 Pulmonary embolism	Inverse variance weighted	7	-5.95685	3.82523	0.119411	361194	Not supported	Males and Females
	ukb-d-I50	Diagnoses - main ICD10: I50 Heart failure	Inverse variance weighted	2	-13.0041	14.8908	0.382501	361194	Not supported	Males and Females
	ukb-d-I63	Diagnoses - main ICD10: I63 Cerebral infarction	Wald ratio	1	-9.44969	15.407	0.539652	361194	Not supported	Males and Females
	ukb-d-K42	Diagnoses - main ICD10: K42 Umbilical hernia	Wald ratio	1	3.04664	8.86196	0.731005	361194	Not supported	Males and Females
	ukb-d-K61	Diagnoses - main ICD10: K61 Abscess of anal and rectal regions	Wald ratio	1	-1.59112	23.3596	0.945695	361194	Not supported	Males and Females
	ukb-d-K81	Diagnoses - main ICD10: K81 Cholecystitis	Inverse variance weighted	2	9.67943	7.69298	0.208313	361194	Not supported	Males and Females
	ukb-d-N13	Diagnoses - main ICD10: N13 Obstructive and reflux uropathy	Wald ratio	1	24.5942	18.5501	0.184898	361194	Not supported	Males and Females
	ukb-d-N30	Diagnoses - main ICD10: N30 Cystitis	Wald ratio	1	5.17671	19.8326	0.794077	361194	Not supported	Males and Females
	ukb-d-N60	Diagnoses - main ICD10: N60 Benign mammary dysplasia	Wald ratio	1	-12.5652	25.4381	0.621341	361194	Not supported	Males and Females
	ukb-d-N80	Diagnoses - main ICD10: N80 Endometriosis	Wald ratio	1	34.256	25.612	0.181059	361194	Not supported	Males and Females
	ukb-d-N84	Diagnoses - main ICD10: N84 Polyp of female genital tract	Wald ratio	1	-2.57249	8.18919	0.75342	361194	Not supported	Males and Females

## Sheet: Luminal A
	Trait ID	Trait	Method	No. of SNPs	Beta	SE	P-value	N	Association	Sex
	ebi-a-GCST003116	Coronary artery disease	Inverse variance weighted	33	-0.0274918	0.0305761	0.368585	42457	Not supported	NA
	ebi-a-GCST003374	Chronic kidney disease	Inverse variance weighted	4	0.0515899	0.0333059	0.121388	117165	Not supported	NA
	ebi-a-GCST005903	Major depressive disorder (ICD-10 coded)	Wald ratio	1	2.17546	2.26508	0.336837	217584	Not supported	NA
	ebi-a-GCST006906	Stroke	Inverse variance weighted	7	-0.144782	0.0826104	0.0796727	446696	Not supported	NA
	ebi-a-GCST006908	Ischemic stroke	Inverse variance weighted	8	-0.0947162	0.0578577	0.101619	440328	Not supported	NA
	ebi-a-GCST007515	Type 2 diabetes	Inverse variance weighted	53	0.00213466	0.0300422	0.943354	298957	Not supported	NA
	ebi-a-GCST010681	Type 1 diabetes	Inverse variance weighted	35	-0.0134221	0.00607493	0.0271452	24840	Supported	NA
	ebi-a-GCST011365	Myocardial infarction	Inverse variance weighted	66	-0.00523632	0.0205936	0.799288	58825	Not supported	NA
	ebi-a-GCST90000032	Myeloproliferative neoplasms	Inverse variance weighted	3	0.011808	0.0283775	0.677332	408241	Not supported	NA
	ebi-a-GCST90000514	Gastroesophageal reflux disease	Inverse variance weighted	72	0.00342049	0.0568365	0.952011	602604	Not supported	NA
	ebi-a-GCST90001390	Dementia with Lewy bodies	Inverse variance weighted	5	0.0044172	0.0198418	0.823831	6618	Not supported	NA
	ebi-a-GCST90013534	Rheumatoid arthritis	Inverse variance weighted	79	0.000924899	0.00964906	0.923637	58284	Not supported	NA
	ebi-a-GCST90014325	Asthma	Inverse variance weighted	71	-0.0350463	0.0240531	0.145105	408422	Not supported	NA
	ebi-a-GCST90018120	Idiopathic pulmonary fibrosis	Inverse variance weighted	2	-6.88162	14.8456	0.642972	437235	Not supported	NA
	ieu-a-1025	Multiple sclerosis	Inverse variance weighted	43	-0.000576075	0.011914	0.961435	38589	Not supported	Males and Females
	ieu-a-1058	Celiac disease	Inverse variance weighted	15	0.00655384	0.0140313	0.640437	24265	Not supported	Males and Females
	ieu-a-1085	Amyotrophic lateral sclerosis	Inverse variance weighted	6	0.0428436	0.143063	0.764579	36052	Not supported	Males and Females
	ieu-a-1097	Microalbuminuria	Wald ratio	1	0.0840793	0.0577004	0.145069	54116	Not supported	Males and Females
	ieu-a-12	Crohn's disease	Inverse variance weighted	106	0.00868531	0.011249	0.440059	51874	Not supported	Males and Females
	ieu-a-294	Inflammatory bowel disease	Inverse variance weighted	119	0.00492654	0.0120788	0.68337	65642	Not supported	Males and Females
	ieu-a-970	Ulcerative colitis	Inverse variance weighted	78	0.00438273	0.0117231	0.708512	47745	Not supported	Males and Females
	ieu-a-996	Eczema	Inverse variance weighted	12	-0.0284018	0.0405867	0.484063	40530	Not supported	Males and Females
	ieu-b-41	bipolar disorder	Inverse variance weighted	13	0.0298168	0.028812	0.300728	51710	Not supported	Males and Females
	ieu-b-42	schizophrenia	Inverse variance weighted	72	0.0326887	0.0187984	0.0820501	77096	Not supported	Males and Females
	ieu-b-4967	Appendicitis	Wald ratio	1	0.00632809	0.0413746	0.878441	486484	Not supported	Males and Females
	ieu-b-4970	Cellulitis	Inverse variance weighted	2	0.114573	0.0686684	0.0952161	486484	Not supported	Males and Females
	ieu-b-4971	Cholecystitits	Wald ratio	1	0.0128825	0.0291956	0.659033	486484	Not supported	Males and Females
	ieu-b-7	Parkinson's disease	Inverse variance weighted	20	0.0548438	0.0233506	0.0188387	482730	Supported	Males and Females
	ukb-a-522	Diagnoses - main ICD10: D25 Leiomyoma of uterus	Inverse variance weighted	3	0.898803	2.50215	0.719436	337199	Not supported	Males and Females
	ukb-a-537	Diagnoses - main ICD10: I80 Phlebitis and thrombophlebitis	Inverse variance weighted	5	-2.75299	1.85513	0.137813	337199	Not supported	Males and Females
	ukb-a-538	Diagnoses - main ICD10: I83 Varicose veins of lower extremities	Inverse variance weighted	13	2.54572	1.11144	0.0219937	337199	Supported	Males and Females
	ukb-a-540	Diagnoses - main ICD10: J22 Unspecified acute lower respiratory infection	Wald ratio	1	2.73129	8.69748	0.753496	337199	Not supported	Males and Females
	ukb-a-541	Diagnoses - main ICD10: J33 Nasal polyp	Inverse variance weighted	7	-2.93386	6.85553	0.668684	337199	Not supported	Males and Females
	ukb-a-549	Diagnoses - main ICD10: K40 Inguinal hernia	Inverse variance weighted	10	-0.709944	1.72982	0.681502	337199	Not supported	Males and Females
	ukb-a-559	Diagnoses - main ICD10: K80 Cholelithiasis	Inverse variance weighted	10	0.613762	1.44895	0.671865	337199	Not supported	Males and Females
	ukb-a-574	Diagnoses - main ICD10: N20 Calculus of kidney and ureter	Inverse variance weighted	3	-2.40749	7.28132	0.740916	337199	Not supported	Males and Females
	ukb-b-10859	Diagnoses - main ICD10: K57.3 Diverticular disease of large intestine without perforation or abscess	Inverse variance weighted	3	0.0188502	2.099	0.992835	463010	Not supported	Males and Females
	ukb-b-11874	Diagnoses - secondary ICD10: M06.99 Rheumatoid arthritis, unspecified (Site unspecified)	Inverse variance weighted	2	-9.5789	3.80502	0.0118211	463010	Supported	Males and Females
	ukb-b-12267	Diagnoses - main ICD10: I80.2 Phlebitis and thrombophlebitis of other deep vessels of lower extremities	Inverse variance weighted	5	2.45089	6.66923	0.713252	463010	Not supported	Males and Females
	ukb-b-12493	Diagnoses - secondary ICD10: I10 Essential (primary) hypertension	Inverse variance weighted	63	0.343965	0.4367	0.430905	463010	Not supported	Males and Females
	ukb-b-12765	Diagnoses - secondary ICD10: M10.99 Gout, unspecified (Site unspecified)	Inverse variance weighted	3	-6.41222	6.311	0.309611	463010	Not supported	Males and Females
	ukb-b-13392	Diagnoses - secondary ICD10: K57.3 Diverticular disease of large intestine without perforation or abscess	Inverse variance weighted	3	-2.2702	3.0479	0.456368	463010	Not supported	Males and Females
	ukb-b-16751	Diagnoses - secondary ICD10: J44.9 Chronic obstructive pulmonary disease, unspecified	Wald ratio	1	4.9932	10.5647	0.636476	463010	Not supported	Males and Females
	ukb-b-17219	Diagnoses - secondary ICD10: J45.9 Asthma, unspecified	Inverse variance weighted	21	-0.676497	0.574072	0.23863	463010	Not supported	Males and Females
	ukb-b-17961	Diagnoses - main ICD10: K58.9 Irritable bowel syndrome without diarrhoea	Wald ratio	1	10.0464	14.801	0.497286	463010	Not supported	Males and Females
	ukb-b-18372	Diagnoses - main ICD10: N20.0 Calculus of kidney	Inverse variance weighted	3	-4.57352	8.84944	0.605286	463010	Not supported	Males and Females
	ukb-b-18629	Diagnoses - main ICD10: N20.1 Calculus of ureter	Inverse variance weighted	2	2.59771	9.36821	0.781557	463010	Not supported	Males and Females
	ukb-b-1968	Diagnoses - main ICD10: K63.5 Polyp of colon	Inverse variance weighted	2	14.5043	4.17317	0.000509714	463010	Supported	Males and Females
	ukb-b-19805	Diagnoses - main ICD10: K62.1 Rectal polyp	Inverse variance weighted	2	4.40026	10.2179	0.666727	463010	Not supported	Males and Females
	ukb-b-20017	Diagnoses - secondary ICD10: K29.8 Duodenitis	Wald ratio	1	-2.09019	6.2192	0.736805	463010	Not supported	Males and Females
	ukb-b-3672	Diagnoses - secondary ICD10: K44.9 Diaphragmatic hernia without obstruction or gangrene	Inverse variance weighted	4	1.59845	3.47541	0.645565	463010	Not supported	Males and Females
	ukb-b-4226	Diagnoses - secondary ICD10: E03.9 Hypothyroidism, unspecified	Inverse variance weighted	30	0.447403	0.747054	0.549247	463010	Not supported	Males and Females
	ukb-b-4929	Diagnoses - secondary ICD10: I73.9 Peripheral vascular disease, unspecified	Wald ratio	1	-28.7869	10.0325	0.00411312	463010	Supported	Males and Females
	ukb-b-6217	Diagnoses - secondary ICD10: I48 Atrial fibrillation and flutter	Inverse variance weighted	12	0.586183	1.39219	0.673718	463010	Not supported	Males and Females
	ukb-b-677	Diagnoses - main ICD10: K43.9 Ventral hernia without obstruction or gangrene	Wald ratio	1	-15.539	9.30362	0.0948786	463010	Not supported	Males and Females
	ukb-b-7178	Doctor diagnosed hayfever or allergic rhinitis	Inverse variance weighted	28	0.0274062	0.177065	0.876995	112583	Not supported	Males and Females
	ukb-b-7330	Diagnoses - main ICD10: K31.7 Polyp of stomach and duodenum	Wald ratio	1	2.17871	14.5469	0.880945	463010	Not supported	Males and Females
	ukb-b-7660	Diagnoses - main ICD9: 4549 Varicose veins of lower extremity without ulcer/inflammation	Wald ratio	1	35.8981	11.8112	0.00237099	463010	Supported	Males and Females
	ukb-b-8549	Diagnoses - main ICD10: D24 Benign neoplasm of breast	Wald ratio	1	85.362	10.8792	4.28391e-15	463010	Supported	Males and Females
	ukb-b-8848	Diagnoses - main ICD10: K44.9 Diaphragmatic hernia without obstruction or gangrene	Wald ratio	1	-8.87752	4.81957	0.0654789	463010	Not supported	Males and Females
	ukb-b-964	Diagnoses - main ICD10: I48 Atrial fibrillation and flutter	Inverse variance weighted	19	1.47316	0.893645	0.0992531	463010	Not supported	Males and Females
	ukb-b-9873	Diagnoses - main ICD10: N39.3 Stress incontinence	Wald ratio	1	2.50204	6.0224	0.677808	463010	Not supported	Males and Females
	ukb-d-D17	Diagnoses - main ICD10: D17 Benign lipomatous neoplasm	Inverse variance weighted	3	3.13804	3.80089	0.409027	361194	Not supported	Males and Females
	ukb-d-D22	Diagnoses - main ICD10: D22 Melanocytic naevi	Inverse variance weighted	7	2.18059	3.45961	0.528498	361194	Not supported	Males and Females
	ukb-d-D50	Diagnoses - main ICD10: D50 Iron deficiency anaemia	Wald ratio	1	-11.4648	5.55762	0.0391222	361194	Supported	Males and Females
	ukb-d-I26	Diagnoses - main ICD10: I26 Pulmonary embolism	Inverse variance weighted	7	-2.8301	1.96941	0.15071	361194	Not supported	Males and Females
	ukb-d-I50	Diagnoses - main ICD10: I50 Heart failure	Inverse variance weighted	2	-5.0233	7.66506	0.512242	361194	Not supported	Males and Females
	ukb-d-I63	Diagnoses - main ICD10: I63 Cerebral infarction	Wald ratio	1	-4.09609	7.72037	0.595726	361194	Not supported	Males and Females
	ukb-d-K42	Diagnoses - main ICD10: K42 Umbilical hernia	Wald ratio	1	-7.71729	4.62056	0.0948786	361194	Not supported	Males and Females
	ukb-d-K61	Diagnoses - main ICD10: K61 Abscess of anal and rectal regions	Wald ratio	1	0.938924	12.0936	0.938116	361194	Not supported	Males and Females
	ukb-d-K81	Diagnoses - main ICD10: K81 Cholecystitis	Inverse variance weighted	2	1.34712	4.05578	0.739777	361194	Not supported	Males and Females
	ukb-d-N13	Diagnoses - main ICD10: N13 Obstructive and reflux uropathy	Wald ratio	1	-5.12501	9.7094	0.59761	361194	Not supported	Males and Females
	ukb-d-N30	Diagnoses - main ICD10: N30 Cystitis	Wald ratio	1	6.25107	10.2525	0.542051	361194	Not supported	Males and Females
	ukb-d-N60	Diagnoses - main ICD10: N60 Benign mammary dysplasia	Wald ratio	1	9.11895	12.736	0.473991	361194	Not supported	Males and Females
	ukb-d-N80	Diagnoses - main ICD10: N80 Endometriosis	Wald ratio	1	21.3342	13.5397	0.115099	361194	Not supported	Males and Females
	ukb-d-N84	Diagnoses - main ICD10: N84 Polyp of female genital tract	Wald ratio	1	-2.10627	4.25957	0.620968	361194	Not supported	Males and Females

## Sheet: Luminal B
	Trait ID	Trait	Method	No. of SNPs	Beta	SE	P-value	N	Association	Sex
	ebi-a-GCST003116	Coronary artery disease	Inverse variance weighted	33	-0.14283	0.0421006	0.000692344	42457	Supported	NA
	ebi-a-GCST003374	Chronic kidney disease	Inverse variance weighted	4	0.0430175	0.119808	0.719555	117165	Not supported	NA
	ebi-a-GCST005903	Major depressive disorder (ICD-10 coded)	Wald ratio	1	2.18897	5.01419	0.662434	217584	Not supported	NA
	ebi-a-GCST006906	Stroke	Inverse variance weighted	7	-0.284033	0.145133	0.0503404	446696	Not supported	NA
	ebi-a-GCST006908	Ischemic stroke	Inverse variance weighted	8	-0.165657	0.100977	0.100891	440328	Not supported	NA
	ebi-a-GCST007515	Type 2 diabetes	Inverse variance weighted	53	-0.0484786	0.0438048	0.268425	298957	Not supported	NA
	ebi-a-GCST010681	Type 1 diabetes	Inverse variance weighted	35	0.00104385	0.0113556	0.926759	24840	Not supported	NA
	ebi-a-GCST011365	Myocardial infarction	Inverse variance weighted	66	-0.12535	0.041458	0.00249841	58825	Supported	NA
	ebi-a-GCST90000032	Myeloproliferative neoplasms	Inverse variance weighted	3	0.00145608	0.030214	0.961563	408241	Not supported	NA
	ebi-a-GCST90000514	Gastroesophageal reflux disease	Inverse variance weighted	72	-0.0420254	0.0931759	0.651966	602604	Not supported	NA
	ebi-a-GCST90001390	Dementia with Lewy bodies	Inverse variance weighted	5	0.00355166	0.0344989	0.918003	6618	Not supported	NA
	ebi-a-GCST90013534	Rheumatoid arthritis	Inverse variance weighted	79	-0.00041087	0.0156497	0.979055	58284	Not supported	NA
	ebi-a-GCST90014325	Asthma	Inverse variance weighted	71	-0.010391	0.0408254	0.799092	408422	Not supported	NA
	ebi-a-GCST90018120	Idiopathic pulmonary fibrosis	Inverse variance weighted	2	-1.18282	14.2169	0.933694	437235	Not supported	NA
	ieu-a-1025	Multiple sclerosis	Inverse variance weighted	43	0.0252285	0.0244529	0.302204	38589	Not supported	Males and Females
	ieu-a-1058	Celiac disease	Inverse variance weighted	15	0.0041077	0.0165437	0.803906	24265	Not supported	Males and Females
	ieu-a-1085	Amyotrophic lateral sclerosis	Inverse variance weighted	6	0.0307486	0.316157	0.922522	36052	Not supported	Males and Females
	ieu-a-1097	Microalbuminuria	Wald ratio	1	-0.0768875	0.126958	0.544772	54116	Not supported	Males and Females
	ieu-a-12	Crohn's disease	Inverse variance weighted	106	0.0287837	0.0175742	0.101456	51874	Not supported	Males and Females
	ieu-a-294	Inflammatory bowel disease	Inverse variance weighted	119	0.0321308	0.0190083	0.0909602	65642	Not supported	Males and Females
	ieu-a-970	Ulcerative colitis	Inverse variance weighted	78	0.0334503	0.022205	0.131957	47745	Not supported	Males and Females
	ieu-a-996	Eczema	Inverse variance weighted	12	0.0143043	0.0535397	0.789337	40530	Not supported	Males and Females
	ieu-b-41	bipolar disorder	Inverse variance weighted	13	-0.0178889	0.0673487	0.790535	51710	Not supported	Males and Females
	ieu-b-42	schizophrenia	Inverse variance weighted	72	0.0368207	0.0299852	0.21946	77096	Not supported	Males and Females
	ieu-b-4967	Appendicitis	Wald ratio	1	0.0668462	0.0905582	0.460419	486484	Not supported	Males and Females
	ieu-b-4970	Cellulitis	Inverse variance weighted	2	0.301075	0.142508	0.0346279	486484	Supported	Males and Females
	ieu-b-4971	Cholecystitits	Wald ratio	1	0.0219758	0.0648577	0.734737	486484	Not supported	Males and Females
	ieu-b-7	Parkinson's disease	Inverse variance weighted	20	0.0591861	0.0301134	0.049363	482730	Supported	Males and Females
	ukb-a-522	Diagnoses - main ICD10: D25 Leiomyoma of uterus	Inverse variance weighted	3	-2.92946	6.92772	0.672397	337199	Not supported	Males and Females
	ukb-a-537	Diagnoses - main ICD10: I80 Phlebitis and thrombophlebitis	Inverse variance weighted	5	-3.13931	5.53882	0.570861	337199	Not supported	Males and Females
	ukb-a-538	Diagnoses - main ICD10: I83 Varicose veins of lower extremities	Inverse variance weighted	13	1.42199	2.28536	0.5338	337199	Not supported	Males and Females
	ukb-a-540	Diagnoses - main ICD10: J22 Unspecified acute lower respiratory infection	Wald ratio	1	16.8575	19.3165	0.382829	337199	Not supported	Males and Females
	ukb-a-541	Diagnoses - main ICD10: J33 Nasal polyp	Inverse variance weighted	7	-2.26254	9.48468	0.811457	337199	Not supported	Males and Females
	ukb-a-549	Diagnoses - main ICD10: K40 Inguinal hernia	Inverse variance weighted	10	2.94704	2.98355	0.32327	337199	Not supported	Males and Females
	ukb-a-559	Diagnoses - main ICD10: K80 Cholelithiasis	Inverse variance weighted	10	0.794686	2.80666	0.777067	337199	Not supported	Males and Females
	ukb-a-574	Diagnoses - main ICD10: N20 Calculus of kidney and ureter	Inverse variance weighted	3	-7.13621	8.41878	0.396631	337199	Not supported	Males and Females
	ukb-b-10859	Diagnoses - main ICD10: K57.3 Diverticular disease of large intestine without perforation or abscess	Inverse variance weighted	3	-9.87295	4.64136	0.0334062	463010	Supported	Males and Females
	ukb-b-11874	Diagnoses - secondary ICD10: M06.99 Rheumatoid arthritis, unspecified (Site unspecified)	Inverse variance weighted	2	-0.834194	8.44489	0.921312	463010	Not supported	Males and Females
	ukb-b-12267	Diagnoses - main ICD10: I80.2 Phlebitis and thrombophlebitis of other deep vessels of lower extremities	Inverse variance weighted	5	0.703923	6.82369	0.917837	463010	Not supported	Males and Females
	ukb-b-12493	Diagnoses - secondary ICD10: I10 Essential (primary) hypertension	Inverse variance weighted	63	-0.556105	0.653535	0.394815	463010	Not supported	Males and Females
	ukb-b-12765	Diagnoses - secondary ICD10: M10.99 Gout, unspecified (Site unspecified)	Inverse variance weighted	3	-17.3366	13.9011	0.212348	463010	Not supported	Males and Females
	ukb-b-13392	Diagnoses - secondary ICD10: K57.3 Diverticular disease of large intestine without perforation or abscess	Inverse variance weighted	3	-7.66286	6.72755	0.254692	463010	Not supported	Males and Females
	ukb-b-16751	Diagnoses - secondary ICD10: J44.9 Chronic obstructive pulmonary disease, unspecified	Wald ratio	1	64.2903	23.407	0.0060212	463010	Supported	Males and Females
	ukb-b-17219	Diagnoses - secondary ICD10: J45.9 Asthma, unspecified	Inverse variance weighted	21	-0.707021	1.37232	0.606412	463010	Not supported	Males and Females
	ukb-b-17961	Diagnoses - main ICD10: K58.9 Irritable bowel syndrome without diarrhoea	Wald ratio	1	-31.9064	33.198	0.336505	463010	Not supported	Males and Females
	ukb-b-18372	Diagnoses - main ICD10: N20.0 Calculus of kidney	Inverse variance weighted	3	-9.90803	10.5958	0.349744	463010	Not supported	Males and Females
	ukb-b-18629	Diagnoses - main ICD10: N20.1 Calculus of ureter	Inverse variance weighted	2	-10.2255	16.0141	0.523126	463010	Not supported	Males and Females
	ukb-b-1968	Diagnoses - main ICD10: K63.5 Polyp of colon	Inverse variance weighted	2	12.2963	8.68893	0.157018	463010	Not supported	Males and Females
	ukb-b-19805	Diagnoses - main ICD10: K62.1 Rectal polyp	Inverse variance weighted	2	-6.57031	11.2704	0.559914	463010	Not supported	Males and Females
	ukb-b-20017	Diagnoses - secondary ICD10: K29.8 Duodenitis	Wald ratio	1	14.5536	13.8385	0.29295	463010	Not supported	Males and Females
	ukb-b-3672	Diagnoses - secondary ICD10: K44.9 Diaphragmatic hernia without obstruction or gangrene	Inverse variance weighted	4	-5.90737	4.22265	0.161822	463010	Not supported	Males and Females
	ukb-b-4226	Diagnoses - secondary ICD10: E03.9 Hypothyroidism, unspecified	Inverse variance weighted	30	-0.448203	1.29425	0.729116	463010	Not supported	Males and Females
	ukb-b-4929	Diagnoses - secondary ICD10: I73.9 Peripheral vascular disease, unspecified	Wald ratio	1	-81.0349	22.3087	0.000280763	463010	Supported	Males and Females
	ukb-b-6217	Diagnoses - secondary ICD10: I48 Atrial fibrillation and flutter	Inverse variance weighted	12	-0.534595	2.11355	0.800317	463010	Not supported	Males and Females
	ukb-b-677	Diagnoses - main ICD10: K43.9 Ventral hernia without obstruction or gangrene	Wald ratio	1	-15.1692	20.7458	0.464661	463010	Not supported	Males and Females
	ukb-b-7178	Doctor diagnosed hayfever or allergic rhinitis	Inverse variance weighted	28	0.0760812	0.263602	0.772871	112583	Not supported	Males and Females
	ukb-b-7330	Diagnoses - main ICD10: K31.7 Polyp of stomach and duodenum	Wald ratio	1	26.8765	32.0886	0.40227	463010	Not supported	Males and Females
	ukb-b-7660	Diagnoses - main ICD9: 4549 Varicose veins of lower extremity without ulcer/inflammation	Wald ratio	1	-3.23895	26.1636	0.901477	463010	Not supported	Males and Females
	ukb-b-8549	Diagnoses - main ICD10: D24 Benign neoplasm of breast	Wald ratio	1	103.8	24.2401	1.85086e-05	463010	Supported	Males and Females
	ukb-b-8848	Diagnoses - main ICD10: K44.9 Diaphragmatic hernia without obstruction or gangrene	Wald ratio	1	-16.9821	10.7084	0.11277	463010	Not supported	Males and Females
	ukb-b-964	Diagnoses - main ICD10: I48 Atrial fibrillation and flutter	Inverse variance weighted	19	-0.483978	2.04929	0.813302	463010	Not supported	Males and Females
	ukb-b-9873	Diagnoses - main ICD10: N39.3 Stress incontinence	Wald ratio	1	13.0209	13.43	0.332275	463010	Not supported	Males and Females
	ukb-d-D17	Diagnoses - main ICD10: D17 Benign lipomatous neoplasm	Inverse variance weighted	3	7.73859	12.1673	0.524766	361194	Not supported	Males and Females
	ukb-d-D22	Diagnoses - main ICD10: D22 Melanocytic naevi	Inverse variance weighted	7	-3.74616	4.47122	0.402121	361194	Not supported	Males and Females
	ukb-d-D50	Diagnoses - main ICD10: D50 Iron deficiency anaemia	Wald ratio	1	-0.0671631	12.2411	0.995622	361194	Not supported	Males and Females
	ukb-d-I26	Diagnoses - main ICD10: I26 Pulmonary embolism	Inverse variance weighted	7	-6.63362	4.53016	0.143106	361194	Not supported	Males and Females
	ukb-d-I50	Diagnoses - main ICD10: I50 Heart failure	Inverse variance weighted	2	27.074	16.3476	0.0976929	361194	Not supported	Males and Females
	ukb-d-I63	Diagnoses - main ICD10: I63 Cerebral infarction	Wald ratio	1	0.0181572	16.889	0.999142	361194	Not supported	Males and Females
	ukb-d-K42	Diagnoses - main ICD10: K42 Umbilical hernia	Wald ratio	1	-7.53366	10.3032	0.464661	361194	Not supported	Males and Females
	ukb-d-K61	Diagnoses - main ICD10: K61 Abscess of anal and rectal regions	Wald ratio	1	-73.2672	28.9648	0.0114217	361194	Supported	Males and Females
	ukb-d-K81	Diagnoses - main ICD10: K81 Cholecystitis	Inverse variance weighted	2	8.72248	8.98334	0.331568	361194	Not supported	Males and Females
	ukb-d-N13	Diagnoses - main ICD10: N13 Obstructive and reflux uropathy	Wald ratio	1	-15.7895	21.723	0.467315	361194	Not supported	Males and Females
	ukb-d-N30	Diagnoses - main ICD10: N30 Cystitis	Wald ratio	1	-14.5356	24.0006	0.544758	361194	Not supported	Males and Females
	ukb-d-N60	Diagnoses - main ICD10: N60 Benign mammary dysplasia	Wald ratio	1	-12.7495	28.783	0.657801	361194	Not supported	Males and Females
	ukb-d-N80	Diagnoses - main ICD10: N80 Endometriosis	Wald ratio	1	-5.51111	30.5856	0.857006	361194	Not supported	Males and Females
	ukb-d-N84	Diagnoses - main ICD10: N84 Polyp of female genital tract	Wald ratio	1	6.37775	9.45737	0.500077	361194	Not supported	Males and Females

## Sheet: Luminal B HER-2 Neg
	Trait ID	Trait	Method	No. of SNPs	Beta	SE	P-value	N	Association	Sex
	ebi-a-GCST003116	Coronary artery disease	Inverse variance weighted	33	-0.0110754	0.0421981	0.792965	42457	Not supported	NA
	ebi-a-GCST003374	Chronic kidney disease	Inverse variance weighted	4	-0.0534071	0.0627513	0.394719	117165	Not supported	NA
	ebi-a-GCST005903	Major depressive disorder (ICD-10 coded)	Wald ratio	1	-0.910654	4.27783	0.831423	217584	Not supported	NA
	ebi-a-GCST006906	Stroke	Inverse variance weighted	7	-0.186045	0.126313	0.14078	446696	Not supported	NA
	ebi-a-GCST006908	Ischemic stroke	Inverse variance weighted	8	-0.177839	0.107467	0.0979596	440328	Not supported	NA
	ebi-a-GCST007515	Type 2 diabetes	Inverse variance weighted	53	0.0419993	0.0423184	0.320974	298957	Not supported	NA
	ebi-a-GCST010681	Type 1 diabetes	Inverse variance weighted	35	-0.00514812	0.00817846	0.529039	24840	Not supported	NA
	ebi-a-GCST011365	Myocardial infarction	Inverse variance weighted	66	0.0141693	0.0378519	0.708155	58825	Not supported	NA
	ebi-a-GCST90000032	Myeloproliferative neoplasms	Inverse variance weighted	3	-0.00899792	0.0391029	0.818007	408241	Not supported	NA
	ebi-a-GCST90000514	Gastroesophageal reflux disease	Inverse variance weighted	72	0.0171442	0.0720597	0.811946	602604	Not supported	NA
	ebi-a-GCST90001390	Dementia with Lewy bodies	Inverse variance weighted	5	0.025462	0.0329346	0.439459	6618	Not supported	NA
	ebi-a-GCST90013534	Rheumatoid arthritis	Inverse variance weighted	79	0.0176493	0.0138189	0.201535	58284	Not supported	NA
	ebi-a-GCST90014325	Asthma	Inverse variance weighted	71	-0.0604585	0.0351925	0.0858082	408422	Not supported	NA
	ebi-a-GCST90018120	Idiopathic pulmonary fibrosis	Inverse variance weighted	2	-15.6752	21.1379	0.458347	437235	Not supported	NA
	ieu-a-1025	Multiple sclerosis	Inverse variance weighted	43	-0.0207061	0.0192994	0.28332	38589	Not supported	Males and Females
	ieu-a-1058	Celiac disease	Inverse variance weighted	15	-0.00246573	0.015107	0.870347	24265	Not supported	Males and Females
	ieu-a-1085	Amyotrophic lateral sclerosis	Inverse variance weighted	6	0.0583202	0.362158	0.872066	36052	Not supported	Males and Females
	ieu-a-1097	Microalbuminuria	Wald ratio	1	0.02246	0.108822	0.836484	54116	Not supported	Males and Females
	ieu-a-12	Crohn's disease	Inverse variance weighted	106	0.017746	0.0139709	0.204007	51874	Not supported	Males and Females
	ieu-a-294	Inflammatory bowel disease	Inverse variance weighted	119	0.0285321	0.0166662	0.0869016	65642	Not supported	Males and Females
	ieu-a-970	Ulcerative colitis	Inverse variance weighted	78	0.0321025	0.0173455	0.0642023	47745	Not supported	Males and Females
	ieu-a-996	Eczema	Inverse variance weighted	12	-0.0225147	0.0379191	0.552676	40530	Not supported	Males and Females
	ieu-b-41	bipolar disorder	Inverse variance weighted	13	0.0543328	0.0787208	0.490071	51710	Not supported	Males and Females
	ieu-b-42	schizophrenia	Inverse variance weighted	72	0.0213921	0.0331046	0.518151	77096	Not supported	Males and Females
	ieu-b-4967	Appendicitis	Wald ratio	1	-0.126097	0.0782059	0.106882	486484	Not supported	Males and Females
	ieu-b-4970	Cellulitis	Inverse variance weighted	2	0.29642	0.234925	0.207033	486484	Not supported	Males and Females
	ieu-b-4971	Cholecystitits	Wald ratio	1	-0.0105103	0.0557293	0.85041	486484	Not supported	Males and Females
	ieu-b-7	Parkinson's disease	Inverse variance weighted	20	0.00546118	0.0259321	0.833203	482730	Not supported	Males and Females
	ukb-a-522	Diagnoses - main ICD10: D25 Leiomyoma of uterus	Inverse variance weighted	3	-0.583277	4.75211	0.902312	337199	Not supported	Males and Females
	ukb-a-537	Diagnoses - main ICD10: I80 Phlebitis and thrombophlebitis	Inverse variance weighted	5	5.03676	3.94601	0.201808	337199	Not supported	Males and Females
	ukb-a-538	Diagnoses - main ICD10: I83 Varicose veins of lower extremities	Inverse variance weighted	13	0.467727	1.74292	0.788423	337199	Not supported	Males and Females
	ukb-a-540	Diagnoses - main ICD10: J22 Unspecified acute lower respiratory infection	Wald ratio	1	19.3862	16.3599	0.236023	337199	Not supported	Males and Females
	ukb-a-541	Diagnoses - main ICD10: J33 Nasal polyp	Inverse variance weighted	7	-0.0341202	4.96344	0.994515	337199	Not supported	Males and Females
	ukb-a-549	Diagnoses - main ICD10: K40 Inguinal hernia	Inverse variance weighted	10	-2.23853	2.55193	0.380384	337199	Not supported	Males and Females
	ukb-a-559	Diagnoses - main ICD10: K80 Cholelithiasis	Inverse variance weighted	10	0.334712	2.05131	0.870385	337199	Not supported	Males and Females
	ukb-a-574	Diagnoses - main ICD10: N20 Calculus of kidney and ureter	Inverse variance weighted	3	11.5708	9.73886	0.234791	337199	Not supported	Males and Females
	ukb-b-10859	Diagnoses - main ICD10: K57.3 Diverticular disease of large intestine without perforation or abscess	Inverse variance weighted	3	1.50237	4.92169	0.760172	463010	Not supported	Males and Females
	ukb-b-11874	Diagnoses - secondary ICD10: M06.99 Rheumatoid arthritis, unspecified (Site unspecified)	Inverse variance weighted	2	-13.1626	8.7245	0.131378	463010	Not supported	Males and Females
	ukb-b-12267	Diagnoses - main ICD10: I80.2 Phlebitis and thrombophlebitis of other deep vessels of lower extremities	Inverse variance weighted	5	7.13639	8.34443	0.392425	463010	Not supported	Males and Females
	ukb-b-12493	Diagnoses - secondary ICD10: I10 Essential (primary) hypertension	Inverse variance weighted	63	0.0855591	0.498143	0.863629	463010	Not supported	Males and Females
	ukb-b-12765	Diagnoses - secondary ICD10: M10.99 Gout, unspecified (Site unspecified)	Inverse variance weighted	3	0.447917	22.0614	0.983801	463010	Not supported	Males and Females
	ukb-b-13392	Diagnoses - secondary ICD10: K57.3 Diverticular disease of large intestine without perforation or abscess	Inverse variance weighted	3	-12.7138	8.84054	0.150397	463010	Not supported	Males and Females
	ukb-b-16751	Diagnoses - secondary ICD10: J44.9 Chronic obstructive pulmonary disease, unspecified	Wald ratio	1	6.42948	20.0416	0.748357	463010	Not supported	Males and Females
	ukb-b-17219	Diagnoses - secondary ICD10: J45.9 Asthma, unspecified	Inverse variance weighted	21	0.774747	1.12456	0.490865	463010	Not supported	Males and Females
	ukb-b-17961	Diagnoses - main ICD10: K58.9 Irritable bowel syndrome without diarrhoea	Wald ratio	1	25.1968	28.1269	0.370345	463010	Not supported	Males and Females
	ukb-b-18372	Diagnoses - main ICD10: N20.0 Calculus of kidney	Inverse variance weighted	3	13.0276	13.0814	0.319305	463010	Not supported	Males and Females
	ukb-b-18629	Diagnoses - main ICD10: N20.1 Calculus of ureter	Inverse variance weighted	2	16.358	13.6801	0.231793	463010	Not supported	Males and Females
	ukb-b-1968	Diagnoses - main ICD10: K63.5 Polyp of colon	Inverse variance weighted	2	6.65609	19.8858	0.737839	463010	Not supported	Males and Females
	ukb-b-19805	Diagnoses - main ICD10: K62.1 Rectal polyp	Inverse variance weighted	2	1.66819	9.55616	0.86142	463010	Not supported	Males and Females
	ukb-b-20017	Diagnoses - secondary ICD10: K29.8 Duodenitis	Wald ratio	1	6.02412	11.8153	0.610151	463010	Not supported	Males and Females
	ukb-b-3672	Diagnoses - secondary ICD10: K44.9 Diaphragmatic hernia without obstruction or gangrene	Inverse variance weighted	4	-2.39714	3.57849	0.502937	463010	Not supported	Males and Females
	ukb-b-4226	Diagnoses - secondary ICD10: E03.9 Hypothyroidism, unspecified	Inverse variance weighted	30	0.0853567	1.25058	0.945584	463010	Not supported	Males and Females
	ukb-b-4929	Diagnoses - secondary ICD10: I73.9 Peripheral vascular disease, unspecified	Wald ratio	1	-3.32305	18.9596	0.860867	463010	Not supported	Males and Females
	ukb-b-6217	Diagnoses - secondary ICD10: I48 Atrial fibrillation and flutter	Inverse variance weighted	12	-1.06705	1.81489	0.556574	463010	Not supported	Males and Females
	ukb-b-677	Diagnoses - main ICD10: K43.9 Ventral hernia without obstruction or gangrene	Wald ratio	1	-72.7097	17.9107	4.91652e-05	463010	Supported	Males and Females
	ukb-b-7178	Doctor diagnosed hayfever or allergic rhinitis	Inverse variance weighted	28	0.113698	0.290168	0.69518	112583	Not supported	Males and Females
	ukb-b-7330	Diagnoses - main ICD10: K31.7 Polyp of stomach and duodenum	Wald ratio	1	-59.134	27.6943	0.0327413	463010	Supported	Males and Females
	ukb-b-7660	Diagnoses - main ICD9: 4549 Varicose veins of lower extremity without ulcer/inflammation	Wald ratio	1	11.4045	22.3891	0.610488	463010	Not supported	Males and Females
	ukb-b-8549	Diagnoses - main ICD10: D24 Benign neoplasm of breast	Wald ratio	1	65.6502	20.6589	0.00148384	463010	Supported	Males and Females
	ukb-b-8848	Diagnoses - main ICD10: K44.9 Diaphragmatic hernia without obstruction or gangrene	Wald ratio	1	-6.06093	9.15463	0.507931	463010	Not supported	Males and Females
	ukb-b-964	Diagnoses - main ICD10: I48 Atrial fibrillation and flutter	Inverse variance weighted	19	0.652703	1.6702	0.69595	463010	Not supported	Males and Females
	ukb-b-9873	Diagnoses - main ICD10: N39.3 Stress incontinence	Wald ratio	1	25.8687	11.4977	0.0244554	463010	Supported	Males and Females
	ukb-d-D17	Diagnoses - main ICD10: D17 Benign lipomatous neoplasm	Inverse variance weighted	3	7.9676	4.99049	0.110365	361194	Not supported	Males and Females
	ukb-d-D22	Diagnoses - main ICD10: D22 Melanocytic naevi	Inverse variance weighted	7	6.51502	4.66036	0.162123	361194	Not supported	Males and Females
	ukb-d-D50	Diagnoses - main ICD10: D50 Iron deficiency anaemia	Wald ratio	1	9.16012	10.4831	0.382229	361194	Not supported	Males and Females
	ukb-d-I26	Diagnoses - main ICD10: I26 Pulmonary embolism	Inverse variance weighted	7	1.63838	3.67375	0.655619	361194	Not supported	Males and Females
	ukb-d-I50	Diagnoses - main ICD10: I50 Heart failure	Inverse variance weighted	2	-30.5124	15.0192	0.0421977	361194	Supported	Males and Females
	ukb-d-I63	Diagnoses - main ICD10: I63 Cerebral infarction	Wald ratio	1	-11.5544	14.8637	0.436948	361194	Not supported	Males and Females
	ukb-d-K42	Diagnoses - main ICD10: K42 Umbilical hernia	Wald ratio	1	-36.1106	8.89521	4.91652e-05	361194	Supported	Males and Females
	ukb-d-K61	Diagnoses - main ICD10: K61 Abscess of anal and rectal regions	Wald ratio	1	-8.16773	22.9901	0.722386	361194	Not supported	Males and Females
	ukb-d-K81	Diagnoses - main ICD10: K81 Cholecystitis	Inverse variance weighted	2	-3.47906	7.72834	0.652589	361194	Not supported	Males and Females
	ukb-d-N13	Diagnoses - main ICD10: N13 Obstructive and reflux uropathy	Wald ratio	1	-10.6857	18.5073	0.563684	361194	Not supported	Males and Females
	ukb-d-N30	Diagnoses - main ICD10: N30 Cystitis	Wald ratio	1	-14.2093	20.3303	0.484602	361194	Not supported	Males and Females
	ukb-d-N60	Diagnoses - main ICD10: N60 Benign mammary dysplasia	Wald ratio	1	-6.24121	24.4242	0.798311	361194	Not supported	Males and Females
	ukb-d-N80	Diagnoses - main ICD10: N80 Endometriosis	Wald ratio	1	-1.97636	26.2292	0.939936	361194	Not supported	Males and Females
	ukb-d-N84	Diagnoses - main ICD10: N84 Polyp of female genital tract	Wald ratio	1	6.48519	8.07922	0.422149	361194	Not supported	Males and Females

## Sheet: HER-2 enriched
	Trait ID	Trait	Method	No. of SNPs	Beta	SE	P-value	N	Association	Sex
	ebi-a-GCST003116	Coronary artery disease	Inverse variance weighted	33	-0.223663	0.0614921	0.000275546	42457	Supported	NA
	ebi-a-GCST003374	Chronic kidney disease	Inverse variance weighted	4	0.00207804	0.10655	0.98444	117165	Not supported	NA
	ebi-a-GCST005903	Major depressive disorder (ICD-10 coded)	Wald ratio	1	6.30774	7.30192	0.387673	217584	Not supported	NA
	ebi-a-GCST006906	Stroke	Inverse variance weighted	7	-0.388562	0.165535	0.0189097	446696	Supported	NA
	ebi-a-GCST006908	Ischemic stroke	Inverse variance weighted	8	-0.197237	0.146932	0.179477	440328	Not supported	NA
	ebi-a-GCST007515	Type 2 diabetes	Inverse variance weighted	53	-0.107118	0.0656809	0.102916	298957	Not supported	NA
	ebi-a-GCST010681	Type 1 diabetes	Inverse variance weighted	35	-0.0263891	0.0140404	0.0601751	24840	Not supported	NA
	ebi-a-GCST011365	Myocardial infarction	Inverse variance weighted	66	-0.161023	0.0546138	0.00319439	58825	Supported	NA
	ebi-a-GCST90000032	Myeloproliferative neoplasms	Inverse variance weighted	3	-0.0139876	0.038752	0.718136	408241	Not supported	NA
	ebi-a-GCST90000514	Gastroesophageal reflux disease	Inverse variance weighted	72	0.0742042	0.105457	0.481653	602604	Not supported	NA
	ebi-a-GCST90001390	Dementia with Lewy bodies	Inverse variance weighted	5	0.00439026	0.0498143	0.929771	6618	Not supported	NA
	ebi-a-GCST90013534	Rheumatoid arthritis	Inverse variance weighted	79	0.00391327	0.0236064	0.868337	58284	Not supported	NA
	ebi-a-GCST90014325	Asthma	Inverse variance weighted	71	-0.026982	0.0614654	0.660678	408422	Not supported	NA
	ebi-a-GCST90018120	Idiopathic pulmonary fibrosis	Inverse variance weighted	2	-1.55073	15.2378	0.91894	437235	Not supported	NA
	ieu-a-1025	Multiple sclerosis	Inverse variance weighted	43	-0.0211332	0.0375558	0.57363	38589	Not supported	Males and Females
	ieu-a-1058	Celiac disease	Inverse variance weighted	15	-0.0153161	0.0204668	0.454254	24265	Not supported	Males and Females
	ieu-a-1085	Amyotrophic lateral sclerosis	Inverse variance weighted	6	0.321441	0.463792	0.488265	36052	Not supported	Males and Females
	ieu-a-1097	Microalbuminuria	Wald ratio	1	0.12655	0.181981	0.486801	54116	Not supported	Males and Females
	ieu-a-12	Crohn's disease	Inverse variance weighted	106	0.00327607	0.0241136	0.891932	51874	Not supported	Males and Females
	ieu-a-294	Inflammatory bowel disease	Inverse variance weighted	119	0.0401724	0.0282741	0.155368	65642	Not supported	Males and Females
	ieu-a-970	Ulcerative colitis	Inverse variance weighted	78	-0.0157156	0.0270533	0.561298	47745	Not supported	Males and Females
	ieu-a-996	Eczema	Inverse variance weighted	12	0.00642569	0.0797712	0.935799	40530	Not supported	Males and Females
	ieu-b-41	bipolar disorder	Inverse variance weighted	13	0.0697046	0.0925971	0.451586	51710	Not supported	Males and Females
	ieu-b-42	schizophrenia	Inverse variance weighted	72	0.113513	0.0494489	0.0217015	77096	Supported	Males and Females
	ieu-b-4967	Appendicitis	Wald ratio	1	-0.051136	0.132819	0.700234	486484	Not supported	Males and Females
	ieu-b-4970	Cellulitis	Inverse variance weighted	2	0.115245	0.206774	0.577289	486484	Not supported	Males and Females
	ieu-b-4971	Cholecystitits	Wald ratio	1	0.0235939	0.0936558	0.801102	486484	Not supported	Males and Females
	ieu-b-7	Parkinson's disease	Inverse variance weighted	20	0.117476	0.0439103	0.00746476	482730	Supported	Males and Females
	ukb-a-522	Diagnoses - main ICD10: D25 Leiomyoma of uterus	Inverse variance weighted	3	-11.1861	8.14581	0.169678	337199	Not supported	Males and Females
	ukb-a-537	Diagnoses - main ICD10: I80 Phlebitis and thrombophlebitis	Inverse variance weighted	5	7.18086	5.79614	0.215381	337199	Not supported	Males and Females
	ukb-a-538	Diagnoses - main ICD10: I83 Varicose veins of lower extremities	Inverse variance weighted	13	4.41221	2.56289	0.0851471	337199	Not supported	Males and Females
	ukb-a-540	Diagnoses - main ICD10: J22 Unspecified acute lower respiratory infection	Wald ratio	1	-24.5688	28.8599	0.394596	337199	Not supported	Males and Females
	ukb-a-541	Diagnoses - main ICD10: J33 Nasal polyp	Inverse variance weighted	7	-12.1759	8.45455	0.149821	337199	Not supported	Males and Females
	ukb-a-549	Diagnoses - main ICD10: K40 Inguinal hernia	Inverse variance weighted	10	-5.70177	3.0453	0.0611631	337199	Not supported	Males and Females
	ukb-a-559	Diagnoses - main ICD10: K80 Cholelithiasis	Inverse variance weighted	10	0.38025	2.62324	0.884747	337199	Not supported	Males and Females
	ukb-a-574	Diagnoses - main ICD10: N20 Calculus of kidney and ureter	Inverse variance weighted	3	-6.8679	12.2387	0.574688	337199	Not supported	Males and Females
	ukb-b-10859	Diagnoses - main ICD10: K57.3 Diverticular disease of large intestine without perforation or abscess	Inverse variance weighted	3	-6.67416	10.8054	0.536794	463010	Not supported	Males and Females
	ukb-b-11874	Diagnoses - secondary ICD10: M06.99 Rheumatoid arthritis, unspecified (Site unspecified)	Inverse variance weighted	2	-14.871	12.258	0.225066	463010	Not supported	Males and Females
	ukb-b-12267	Diagnoses - main ICD10: I80.2 Phlebitis and thrombophlebitis of other deep vessels of lower extremities	Inverse variance weighted	5	5.27803	9.66157	0.584866	463010	Not supported	Males and Females
	ukb-b-12493	Diagnoses - secondary ICD10: I10 Essential (primary) hypertension	Inverse variance weighted	63	-0.275409	0.787043	0.726392	463010	Not supported	Males and Females
	ukb-b-12765	Diagnoses - secondary ICD10: M10.99 Gout, unspecified (Site unspecified)	Inverse variance weighted	3	-15.5536	20.2202	0.441769	463010	Not supported	Males and Females
	ukb-b-13392	Diagnoses - secondary ICD10: K57.3 Diverticular disease of large intestine without perforation or abscess	Inverse variance weighted	3	8.95256	9.73874	0.357953	463010	Not supported	Males and Females
	ukb-b-16751	Diagnoses - secondary ICD10: J44.9 Chronic obstructive pulmonary disease, unspecified	Wald ratio	1	-13.3329	34.7013	0.700817	463010	Not supported	Males and Females
	ukb-b-17219	Diagnoses - secondary ICD10: J45.9 Asthma, unspecified	Inverse variance weighted	21	1.26179	1.64202	0.442229	463010	Not supported	Males and Females
	ukb-b-17961	Diagnoses - main ICD10: K58.9 Irritable bowel syndrome without diarrhoea	Wald ratio	1	-23.2098	48.1897	0.630066	463010	Not supported	Males and Females
	ukb-b-18372	Diagnoses - main ICD10: N20.0 Calculus of kidney	Inverse variance weighted	3	-8.37464	15.3987	0.586543	463010	Not supported	Males and Females
	ukb-b-18629	Diagnoses - main ICD10: N20.1 Calculus of ureter	Inverse variance weighted	2	17.5569	54.5184	0.747425	463010	Not supported	Males and Females
	ukb-b-1968	Diagnoses - main ICD10: K63.5 Polyp of colon	Inverse variance weighted	2	0.246505	15.2596	0.987111	463010	Not supported	Males and Females
	ukb-b-19805	Diagnoses - main ICD10: K62.1 Rectal polyp	Inverse variance weighted	2	-3.79161	16.255	0.815561	463010	Not supported	Males and Females
	ukb-b-20017	Diagnoses - secondary ICD10: K29.8 Duodenitis	Wald ratio	1	20.1059	20.1961	0.319475	463010	Not supported	Males and Females
	ukb-b-3672	Diagnoses - secondary ICD10: K44.9 Diaphragmatic hernia without obstruction or gangrene	Inverse variance weighted	4	6.46938	6.4124	0.313029	463010	Not supported	Males and Females
	ukb-b-4226	Diagnoses - secondary ICD10: E03.9 Hypothyroidism, unspecified	Inverse variance weighted	30	-0.658661	1.91596	0.731015	463010	Not supported	Males and Females
	ukb-b-4929	Diagnoses - secondary ICD10: I73.9 Peripheral vascular disease, unspecified	Wald ratio	1	-86.2013	32.3358	0.00768011	463010	Supported	Males and Females
	ukb-b-6217	Diagnoses - secondary ICD10: I48 Atrial fibrillation and flutter	Inverse variance weighted	12	-0.0255977	3.06739	0.993342	463010	Not supported	Males and Females
	ukb-b-677	Diagnoses - main ICD10: K43.9 Ventral hernia without obstruction or gangrene	Wald ratio	1	28.6619	29.8469	0.336907	463010	Not supported	Males and Females
	ukb-b-7178	Doctor diagnosed hayfever or allergic rhinitis	Inverse variance weighted	28	0.176508	0.434471	0.684551	112583	Not supported	Males and Females
	ukb-b-7330	Diagnoses - main ICD10: K31.7 Polyp of stomach and duodenum	Wald ratio	1	44.4061	46.6385	0.341028	463010	Not supported	Males and Females
	ukb-b-7660	Diagnoses - main ICD9: 4549 Varicose veins of lower extremity without ulcer/inflammation	Wald ratio	1	29.7402	37.8825	0.432416	463010	Not supported	Males and Females
	ukb-b-8549	Diagnoses - main ICD10: D24 Benign neoplasm of breast	Wald ratio	1	84.1455	35.2294	0.0169172	463010	Supported	Males and Females
	ukb-b-8848	Diagnoses - main ICD10: K44.9 Diaphragmatic hernia without obstruction or gangrene	Wald ratio	1	-0.467139	15.6304	0.976158	463010	Not supported	Males and Females
	ukb-b-964	Diagnoses - main ICD10: I48 Atrial fibrillation and flutter	Inverse variance weighted	19	4.81892	2.82395	0.0879249	463010	Not supported	Males and Females
	ukb-b-9873	Diagnoses - main ICD10: N39.3 Stress incontinence	Wald ratio	1	17.9293	19.532	0.35865	463010	Not supported	Males and Females
	ukb-d-D17	Diagnoses - main ICD10: D17 Benign lipomatous neoplasm	Inverse variance weighted	3	15.8216	8.44295	0.0609387	361194	Not supported	Males and Females
	ukb-d-D22	Diagnoses - main ICD10: D22 Melanocytic naevi	Inverse variance weighted	7	3.55747	9.48624	0.70765	361194	Not supported	Males and Females
	ukb-d-D50	Diagnoses - main ICD10: D50 Iron deficiency anaemia	Wald ratio	1	6.25341	17.6366	0.722912	361194	Not supported	Males and Females
	ukb-d-I26	Diagnoses - main ICD10: I26 Pulmonary embolism	Inverse variance weighted	7	1.24442	6.29283	0.84324	361194	Not supported	Males and Females
	ukb-d-I50	Diagnoses - main ICD10: I50 Heart failure	Inverse variance weighted	2	-50.7158	26.1255	0.05223	361194	Not supported	Males and Females
	ukb-d-I63	Diagnoses - main ICD10: I63 Cerebral infarction	Wald ratio	1	21.0069	24.1405	0.384195	361194	Not supported	Males and Females
	ukb-d-K42	Diagnoses - main ICD10: K42 Umbilical hernia	Wald ratio	1	14.2347	14.8232	0.336907	361194	Not supported	Males and Females
	ukb-d-K61	Diagnoses - main ICD10: K61 Abscess of anal and rectal regions	Wald ratio	1	29.3148	37.4997	0.434371	361194	Not supported	Males and Females
	ukb-d-K81	Diagnoses - main ICD10: K81 Cholecystitis	Inverse variance weighted	2	4.88666	13.0252	0.707535	361194	Not supported	Males and Females
	ukb-d-N13	Diagnoses - main ICD10: N13 Obstructive and reflux uropathy	Wald ratio	1	6.77851	31.3801	0.828977	361194	Not supported	Males and Females
	ukb-d-N30	Diagnoses - main ICD10: N30 Cystitis	Wald ratio	1	-19.7496	35.9457	0.582712	361194	Not supported	Males and Females
	ukb-d-N60	Diagnoses - main ICD10: N60 Benign mammary dysplasia	Wald ratio	1	45.0482	39.2394	0.250953	361194	Not supported	Males and Females
	ukb-d-N80	Diagnoses - main ICD10: N80 Endometriosis	Wald ratio	1	-3.20347	45.6223	0.944021	361194	Not supported	Males and Females
	ukb-d-N84	Diagnoses - main ICD10: N84 Polyp of female genital tract	Wald ratio	1	-6.93263	13.8606	0.616956	361194	Not supported	Males and Females
