# Supplementary material for: Phenome-wide Mendelian randomisation analysis of 378,142 cases reveals risk factors for eight common cancers
Source: Nat Commun. 2024 Mar 25;15:2637. doi: 10.1038/s41467-024-46927-z (PMC10963765; doi:10.1038/s41467-024-46927-z)
Supplement: Supplementary file 27 — Supp Data 24 [file 41467_2024_46927_MOESM27_ESM.xlsx]

## Sheet: Legend
Supplementary Data 24 | Causal estimates for each Mendelian randomisation method for each binary trait and lung cancer subtype risk
Results reported as effect size (beta) and standard error (SE) per genetically predicted standard deviation (SD) unit increase in the risk factor. Two-sided P-value shown.
Wald ratio reported if only 1 SNP available for use in MR analysis.
Inverse-variance weighted random effects model only computed if ≥2 SNPs available for use in MR analysis.
SNP, single nucleotide polymorphism; N, trait sample size

## Sheet: Ever smoked
	Trait ID	Trait	Method	No. of SNPs	Beta	SE	P-value	N	Association	Sex
	ebi-a-GCST003116	Coronary artery disease	Inverse variance weighted	36	-0.120453	0.0453526	0.00790924	42457	Supported	NA
	ebi-a-GCST003374	Chronic kidney disease	Inverse variance weighted	4	0.0989321	0.0595012	0.0963747	117165	Not supported	NA
	ebi-a-GCST005903	Major depressive disorder (ICD-10 coded)	Wald ratio	1	6.93761	4.23218	0.10116	217584	Not supported	NA
	ebi-a-GCST006906	Stroke	Inverse variance weighted	7	-0.290945	0.112672	0.00981613	446696	Supported	NA
	ebi-a-GCST006908	Ischemic stroke	Inverse variance weighted	8	-0.143243	0.0955521	0.133845	440328	Not supported	NA
	ebi-a-GCST007515	Type 2 diabetes	Inverse variance weighted	58	0.00577615	0.0337467	0.864096	298957	Not supported	NA
	ebi-a-GCST010681	Type 1 diabetes	Inverse variance weighted	31	-0.0492013	0.0159448	0.00203058	24840	Supported	NA
	ebi-a-GCST011365	Myocardial infarction	Inverse variance weighted	71	-0.0879854	0.0299897	0.00334778	58825	Supported	NA
	ebi-a-GCST90000032	Myeloproliferative neoplasms	Inverse variance weighted	4	0.0539279	0.0583804	0.355625	408241	Not supported	NA
	ebi-a-GCST90000514	Gastroesophageal reflux disease	Inverse variance weighted	74	0.259362	0.0795686	0.0011157	602604	Supported	NA
	ebi-a-GCST90001390	Dementia with Lewy bodies	Inverse variance weighted	6	-0.0387733	0.0197216	0.049295	6618	Supported	NA
	ebi-a-GCST90013534	Rheumatoid arthritis	Inverse variance weighted	69	-0.0290243	0.0219939	0.186952	58284	Not supported	NA
	ebi-a-GCST90014325	Asthma	Inverse variance weighted	64	-0.0832912	0.0410337	0.0423742	408422	Supported	NA
	ebi-a-GCST90018120	Idiopathic pulmonary fibrosis	Inverse variance weighted	2	18.91	10.1689	0.0629441	437235	Not supported	NA
	ieu-a-1025	Multiple sclerosis	Inverse variance weighted	40	0.0384518	0.020993	0.0670041	38589	Not supported	Males and Females
	ieu-a-1058	Celiac disease	Inverse variance weighted	9	0.0852696	0.0421286	0.042967	24265	Supported	Males and Females
	ieu-a-1085	Amyotrophic lateral sclerosis	Inverse variance weighted	5	-0.324938	0.282822	0.250593	36052	Not supported	Males and Females
	ieu-a-1097	Microalbuminuria	Wald ratio	1	0.18101	0.10125	0.0738159	54116	Not supported	Males and Females
	ieu-a-12	Crohn's disease	Inverse variance weighted	108	0.0248285	0.0169505	0.142986	51874	Not supported	Males and Females
	ieu-a-294	Inflammatory bowel disease	Inverse variance weighted	122	0.023699	0.0183165	0.195713	65642	Not supported	Males and Females
	ieu-a-970	Ulcerative colitis	Inverse variance weighted	78	0.022371	0.0196866	0.255808	47745	Not supported	Males and Females
	ieu-a-996	Eczema	Inverse variance weighted	11	-0.0564577	0.0385316	0.142858	40530	Not supported	Males and Females
	ieu-b-41	bipolar disorder	Inverse variance weighted	13	0.0746555	0.0532395	0.160839	51710	Not supported	Males and Females
	ieu-b-42	schizophrenia	Inverse variance weighted	76	0.0911033	0.0448822	0.0423737	77096	Supported	Males and Females
	ieu-b-4967	Appendicitis	Wald ratio	1	0.00691672	0.0756871	0.927186	486484	Not supported	Males and Females
	ieu-b-4970	Cellulitis	Inverse variance weighted	2	0.128029	0.122374	0.295464	486484	Not supported	Males and Females
	ieu-b-4971	Cholecystitits	Wald ratio	1	0.0345694	0.0544465	0.525478	486484	Not supported	Males and Females
	ieu-b-7	Parkinson's disease	Inverse variance weighted	21	-0.0322559	0.0259807	0.214408	482730	Not supported	Males and Females
	ukb-a-522	Diagnoses - main ICD10: D25 Leiomyoma of uterus	Inverse variance weighted	5	-4.37911	5.80082	0.450301	337199	Not supported	Males and Females
	ukb-a-537	Diagnoses - main ICD10: I80 Phlebitis and thrombophlebitis	Inverse variance weighted	5	-5.37158	3.52337	0.127369	337199	Not supported	Males and Females
	ukb-a-538	Diagnoses - main ICD10: I83 Varicose veins of lower extremities	Inverse variance weighted	15	0.434736	1.79412	0.808539	337199	Not supported	Males and Females
	ukb-a-540	Diagnoses - main ICD10: J22 Unspecified acute lower respiratory infection	Wald ratio	1	-20.1976	16.395	0.217972	337199	Not supported	Males and Females
	ukb-a-541	Diagnoses - main ICD10: J33 Nasal polyp	Inverse variance weighted	6	-4.84793	5.71033	0.395896	337199	Not supported	Males and Females
	ukb-a-549	Diagnoses - main ICD10: K40 Inguinal hernia	Inverse variance weighted	10	-0.381008	2.96045	0.897596	337199	Not supported	Males and Females
	ukb-a-559	Diagnoses - main ICD10: K80 Cholelithiasis	Inverse variance weighted	10	0.895902	1.26946	0.480355	337199	Not supported	Males and Females
	ukb-a-574	Diagnoses - main ICD10: N20 Calculus of kidney and ureter	Inverse variance weighted	3	-3.40733	7.01501	0.627166	337199	Not supported	Males and Females
	ukb-b-10859	Diagnoses - main ICD10: K57.3 Diverticular disease of large intestine without perforation or abscess	Inverse variance weighted	2	-2.3765	4.29456	0.580007	463010	Not supported	Males and Females
	ukb-b-11601	Diagnoses - main ICD10: N40 Hyperplasia of prostate	Inverse variance weighted	10	10.8815	9.81809	0.267727	463010	Not supported	Males and Females
	ukb-b-11874	Diagnoses - secondary ICD10: M06.99 Rheumatoid arthritis, unspecified (Site unspecified)	Wald ratio	1	-6.58889	25.4094	0.795397	463010	Not supported	Males and Females
	ukb-b-12267	Diagnoses - main ICD10: I80.2 Phlebitis and thrombophlebitis of other deep vessels of lower extremities	Inverse variance weighted	5	1.63403	5.57774	0.769556	463010	Not supported	Males and Females
	ukb-b-12493	Diagnoses - secondary ICD10: I10 Essential (primary) hypertension	Inverse variance weighted	65	-0.207157	0.466687	0.657122	463010	Not supported	Males and Females
	ukb-b-12765	Diagnoses - secondary ICD10: M10.99 Gout, unspecified (Site unspecified)	Inverse variance weighted	3	-17.2499	11.6335	0.138134	463010	Not supported	Males and Females
	ukb-b-12944	Diagnoses - main ICD10: N84.0 Polyp of corpus uteri	Wald ratio	1	7.26295	9.77384	0.45742	463010	Not supported	Males and Females
	ukb-b-13392	Diagnoses - secondary ICD10: K57.3 Diverticular disease of large intestine without perforation or abscess	Inverse variance weighted	3	-6.18964	5.49586	0.260065	463010	Not supported	Males and Females
	ukb-b-16751	Diagnoses - secondary ICD10: J44.9 Chronic obstructive pulmonary disease, unspecified	Wald ratio	1	97.6175	21.0122	3.38853e-06	463010	Supported	Males and Females
	ukb-b-17219	Diagnoses - secondary ICD10: J45.9 Asthma, unspecified	Inverse variance weighted	19	0.692662	1.16019	0.55049	463010	Not supported	Males and Females
	ukb-b-17961	Diagnoses - main ICD10: K58.9 Irritable bowel syndrome without diarrhoea	Wald ratio	1	23.9031	27.8758	0.391175	463010	Not supported	Males and Females
	ukb-b-18372	Diagnoses - main ICD10: N20.0 Calculus of kidney	Inverse variance weighted	3	-3.97961	8.78483	0.650542	463010	Not supported	Males and Females
	ukb-b-18629	Diagnoses - main ICD10: N20.1 Calculus of ureter	Inverse variance weighted	2	-21.7624	13.5551	0.108388	463010	Not supported	Males and Females
	ukb-b-1968	Diagnoses - main ICD10: K63.5 Polyp of colon	Inverse variance weighted	2	-3.53401	7.49253	0.637161	463010	Not supported	Males and Females
	ukb-b-19805	Diagnoses - main ICD10: K62.1 Rectal polyp	Inverse variance weighted	2	-7.46383	9.50164	0.432142	463010	Not supported	Males and Females
	ukb-b-20017	Diagnoses - secondary ICD10: K29.8 Duodenitis	Wald ratio	1	-6.05866	11.695	0.604419	463010	Not supported	Males and Females
	ukb-b-3672	Diagnoses - secondary ICD10: K44.9 Diaphragmatic hernia without obstruction or gangrene	Inverse variance weighted	4	-1.90531	3.57137	0.593692	463010	Not supported	Males and Females
	ukb-b-4226	Diagnoses - secondary ICD10: E03.9 Hypothyroidism, unspecified	Inverse variance weighted	32	-1.77275	1.75371	0.312083	463010	Not supported	Males and Females
	ukb-b-4929	Diagnoses - secondary ICD10: I73.9 Peripheral vascular disease, unspecified	Wald ratio	1	-52.7677	18.9816	0.00543688	463010	Supported	Males and Females
	ukb-b-6217	Diagnoses - secondary ICD10: I48 Atrial fibrillation and flutter	Inverse variance weighted	12	1.86473	2.61165	0.475223	463010	Not supported	Males and Females
	ukb-b-677	Diagnoses - main ICD10: K43.9 Ventral hernia without obstruction or gangrene	Wald ratio	1	-37.3008	17.3312	0.031379	463010	Supported	Males and Females
	ukb-b-7178	Doctor diagnosed hayfever or allergic rhinitis	Inverse variance weighted	24	-0.118673	0.298893	0.691336	112583	Not supported	Males and Females
	ukb-b-7330	Diagnoses - main ICD10: K31.7 Polyp of stomach and duodenum	Wald ratio	1	-42.3936	26.9227	0.11534	463010	Not supported	Males and Females
	ukb-b-7660	Diagnoses - main ICD9: 4549 Varicose veins of lower extremity without ulcer/inflammation	Wald ratio	1	-25.4234	22.3832	0.25603	463010	Not supported	Males and Females
	ukb-b-8549	Diagnoses - main ICD10: D24 Benign neoplasm of breast	Wald ratio	1	-2.26135	20.6079	0.912622	463010	Not supported	Males and Females
	ukb-b-8848	Diagnoses - main ICD10: K44.9 Diaphragmatic hernia without obstruction or gangrene	Wald ratio	1	15.761	9.15321	0.0850865	463010	Not supported	Males and Females
	ukb-b-964	Diagnoses - main ICD10: I48 Atrial fibrillation and flutter	Inverse variance weighted	16	0.794853	2.16943	0.714076	463010	Not supported	Males and Females
	ukb-b-9873	Diagnoses - main ICD10: N39.3 Stress incontinence	Wald ratio	1	10.2026	11.3465	0.368554	463010	Not supported	Males and Females
	ukb-d-D17	Diagnoses - main ICD10: D17 Benign lipomatous neoplasm	Inverse variance weighted	2	3.65865	17.9789	0.838747	361194	Not supported	Males and Females
	ukb-d-D22	Diagnoses - main ICD10: D22 Melanocytic naevi	Inverse variance weighted	7	-7.41096	4.84504	0.126117	361194	Not supported	Males and Females
	ukb-d-D50	Diagnoses - main ICD10: D50 Iron deficiency anaemia	Wald ratio	1	35.4185	11.2407	0.0016276	361194	Supported	Males and Females
	ukb-d-I26	Diagnoses - main ICD10: I26 Pulmonary embolism	Inverse variance weighted	8	-2.70828	3.10628	0.383279	361194	Not supported	Males and Females
	ukb-d-I50	Diagnoses - main ICD10: I50 Heart failure	Inverse variance weighted	2	-16.2983	16.9807	0.337148	361194	Not supported	Males and Females
	ukb-d-I63	Diagnoses - main ICD10: I63 Cerebral infarction	Wald ratio	1	5.98268	14.466	0.679191	361194	Not supported	Males and Females
	ukb-d-K42	Diagnoses - main ICD10: K42 Umbilical hernia	Wald ratio	1	-18.5251	8.60739	0.031379	361194	Supported	Males and Females
	ukb-d-K61	Diagnoses - main ICD10: K61 Abscess of anal and rectal regions	Wald ratio	1	-4.96942	21.6357	0.818336	361194	Not supported	Males and Females
	ukb-d-K81	Diagnoses - main ICD10: K81 Cholecystitis	Inverse variance weighted	2	3.66373	7.63408	0.631285	361194	Not supported	Males and Females
	ukb-d-N13	Diagnoses - main ICD10: N13 Obstructive and reflux uropathy	Wald ratio	1	-7.60582	20.018	0.703983	361194	Not supported	Males and Females
	ukb-d-N30	Diagnoses - main ICD10: N30 Cystitis	Wald ratio	1	-49.2658	23.0253	0.0323837	361194	Supported	Males and Females
	ukb-d-N60	Diagnoses - main ICD10: N60 Benign mammary dysplasia	Wald ratio	1	12.3427	23.3955	0.597798	361194	Not supported	Males and Females
	ukb-d-N80	Diagnoses - main ICD10: N80 Endometriosis	Wald ratio	1	2.49794	29.4233	0.932344	361194	Not supported	Males and Females
	ukb-d-N84	Diagnoses - main ICD10: N84 Polyp of female genital tract	Wald ratio	1	6.14783	7.89727	0.436289	361194	Not supported	Males and Females

## Sheet: Never smoked
	Trait ID	Trait	Method	No. of SNPs	Beta	SE	P-value	N	Association	Sex
	ebi-a-GCST003116	Coronary artery disease	Inverse variance weighted	36	-0.0907609	0.10576	0.390795	42457	Not supported	NA
	ebi-a-GCST003374	Chronic kidney disease	Inverse variance weighted	4	0.00212534	0.140336	0.987917	117165	Not supported	NA
	ebi-a-GCST005903	Major depressive disorder (ICD-10 coded)	Wald ratio	1	-16.69	9.98071	0.0944796	217584	Not supported	NA
	ebi-a-GCST006906	Stroke	Inverse variance weighted	8	0.119287	0.208299	0.566869	446696	Not supported	NA
	ebi-a-GCST006908	Ischemic stroke	Inverse variance weighted	9	0.125754	0.191108	0.510522	440328	Not supported	NA
	ebi-a-GCST007515	Type 2 diabetes	Inverse variance weighted	60	-0.0152455	0.0829736	0.854218	298957	Not supported	NA
	ebi-a-GCST010681	Type 1 diabetes	Inverse variance weighted	32	0.00387909	0.033376	0.907475	24840	Not supported	NA
	ebi-a-GCST011365	Myocardial infarction	Inverse variance weighted	73	-0.0738399	0.0821685	0.368845	58825	Not supported	NA
	ebi-a-GCST90000032	Myeloproliferative neoplasms	Inverse variance weighted	4	0.106587	0.111712	0.340024	408241	Not supported	NA
	ebi-a-GCST90000514	Gastroesophageal reflux disease	Inverse variance weighted	73	-0.0312134	0.151153	0.836399	602604	Not supported	NA
	ebi-a-GCST90001390	Dementia with Lewy bodies	Inverse variance weighted	5	0.0107155	0.0501663	0.83086	6618	Not supported	NA
	ebi-a-GCST90013534	Rheumatoid arthritis	Inverse variance weighted	71	-0.00670122	0.0398323	0.866398	58284	Not supported	NA
	ebi-a-GCST90014325	Asthma	Inverse variance weighted	59	-0.0301228	0.110254	0.78469	408422	Not supported	NA
	ebi-a-GCST90018120	Idiopathic pulmonary fibrosis	Inverse variance weighted	2	31.5512	32.7651	0.335572	437235	Not supported	NA
	ieu-a-1025	Multiple sclerosis	Inverse variance weighted	41	0.0517602	0.0560016	0.35535	38589	Not supported	Males and Females
	ieu-a-1058	Celiac disease	Inverse variance weighted	8	0.00918109	0.0702643	0.89604	24265	Not supported	Males and Females
	ieu-a-1085	Amyotrophic lateral sclerosis	Inverse variance weighted	4	0.259291	0.884775	0.769478	36052	Not supported	Males and Females
	ieu-a-1097	Microalbuminuria	Wald ratio	1	0.100545	0.238085	0.672801	54116	Not supported	Males and Females
	ieu-a-12	Crohn's disease	Inverse variance weighted	108	-0.000199065	0.0325172	0.995116	51874	Not supported	Males and Females
	ieu-a-294	Inflammatory bowel disease	Inverse variance weighted	122	0.0116799	0.0350922	0.739259	65642	Not supported	Males and Females
	ieu-a-970	Ulcerative colitis	Inverse variance weighted	77	0.0104258	0.0412927	0.800666	47745	Not supported	Males and Females
	ieu-a-996	Eczema	Inverse variance weighted	12	0.0415863	0.101775	0.682826	40530	Not supported	Males and Females
	ieu-b-41	bipolar disorder	Inverse variance weighted	13	-0.0426585	0.145328	0.769115	51710	Not supported	Males and Females
	ieu-b-42	schizophrenia	Inverse variance weighted	78	-0.0182949	0.0591537	0.75711	77096	Not supported	Males and Females
	ieu-b-4967	Appendicitis	Wald ratio	1	0.124893	0.17573	0.477264	486484	Not supported	Males and Females
	ieu-b-4970	Cellulitis	Inverse variance weighted	2	0.109406	0.628562	0.86182	486484	Not supported	Males and Females
	ieu-b-4971	Cholecystitits	Wald ratio	1	0.0413823	0.129113	0.748579	486484	Not supported	Males and Females
	ieu-b-7	Parkinson's disease	Inverse variance weighted	20	0.0272069	0.0713963	0.703153	482730	Not supported	Males and Females
	ukb-a-522	Diagnoses - main ICD10: D25 Leiomyoma of uterus	Inverse variance weighted	5	5.37178	9.3339	0.564944	337199	Not supported	Males and Females
	ukb-a-537	Diagnoses - main ICD10: I80 Phlebitis and thrombophlebitis	Inverse variance weighted	6	5.46636	11.8046	0.643313	337199	Not supported	Males and Females
	ukb-a-538	Diagnoses - main ICD10: I83 Varicose veins of lower extremities	Inverse variance weighted	13	-8.69476	3.80074	0.0221579	337199	Supported	Males and Females
	ukb-a-540	Diagnoses - main ICD10: J22 Unspecified acute lower respiratory infection	Wald ratio	1	-28.9562	38.6748	0.454032	337199	Not supported	Males and Females
	ukb-a-541	Diagnoses - main ICD10: J33 Nasal polyp	Inverse variance weighted	6	-12.9897	13.3915	0.332049	337199	Not supported	Males and Females
	ukb-a-549	Diagnoses - main ICD10: K40 Inguinal hernia	Inverse variance weighted	10	1.63269	3.88025	0.673923	337199	Not supported	Males and Females
	ukb-a-556	Diagnoses - main ICD10: K60 Fissure and fistula of anal and rectal regions	Wald ratio	1	-44.2753	40.9758	0.27991	337199	Not supported	Males and Females
	ukb-a-559	Diagnoses - main ICD10: K80 Cholelithiasis	Inverse variance weighted	10	1.90158	2.99919	0.526062	337199	Not supported	Males and Females
	ukb-a-574	Diagnoses - main ICD10: N20 Calculus of kidney and ureter	Inverse variance weighted	2	-24.0661	19.8793	0.226045	337199	Not supported	Males and Females
	ukb-b-10859	Diagnoses - main ICD10: K57.3 Diverticular disease of large intestine without perforation or abscess	Inverse variance weighted	3	-1.26057	9.0946	0.889761	463010	Not supported	Males and Females
	ukb-b-11601	Diagnoses - main ICD10: N40 Hyperplasia of prostate	Inverse variance weighted	9	4.52381	8.67196	0.601908	463010	Not supported	Males and Females
	ukb-b-11874	Diagnoses - secondary ICD10: M06.99 Rheumatoid arthritis, unspecified (Site unspecified)	Wald ratio	1	-40.9453	56.7845	0.47087	463010	Not supported	Males and Females
	ukb-b-12267	Diagnoses - main ICD10: I80.2 Phlebitis and thrombophlebitis of other deep vessels of lower extremities	Inverse variance weighted	5	-10.1009	13.0886	0.440271	463010	Not supported	Males and Females
	ukb-b-12493	Diagnoses - secondary ICD10: I10 Essential (primary) hypertension	Inverse variance weighted	64	-0.31786	0.943462	0.736186	463010	Not supported	Males and Females
	ukb-b-12765	Diagnoses - secondary ICD10: M10.99 Gout, unspecified (Site unspecified)	Inverse variance weighted	3	-12.1438	27.359	0.657139	463010	Not supported	Males and Females
	ukb-b-13392	Diagnoses - secondary ICD10: K57.3 Diverticular disease of large intestine without perforation or abscess	Inverse variance weighted	3	5.57533	12.9189	0.666058	463010	Not supported	Males and Females
	ukb-b-16751	Diagnoses - secondary ICD10: J44.9 Chronic obstructive pulmonary disease, unspecified	Wald ratio	1	10.5151	47.505	0.824822	463010	Not supported	Males and Females
	ukb-b-17219	Diagnoses - secondary ICD10: J45.9 Asthma, unspecified	Inverse variance weighted	18	-0.910767	2.78261	0.743436	463010	Not supported	Males and Females
	ukb-b-17961	Diagnoses - main ICD10: K58.9 Irritable bowel syndrome without diarrhoea	Wald ratio	1	-76.3814	66.1045	0.247901	463010	Not supported	Males and Females
	ukb-b-18372	Diagnoses - main ICD10: N20.0 Calculus of kidney	Inverse variance weighted	2	-36.7343	29.3147	0.210169	463010	Not supported	Males and Females
	ukb-b-18629	Diagnoses - main ICD10: N20.1 Calculus of ureter	Inverse variance weighted	2	13.7234	43.4502	0.752122	463010	Not supported	Males and Females
	ukb-b-1968	Diagnoses - main ICD10: K63.5 Polyp of colon	Inverse variance weighted	2	-14.008	17.5917	0.425865	463010	Not supported	Males and Females
	ukb-b-19805	Diagnoses - main ICD10: K62.1 Rectal polyp	Inverse variance weighted	2	9.10858	40.2879	0.821134	463010	Not supported	Males and Females
	ukb-b-20017	Diagnoses - secondary ICD10: K29.8 Duodenitis	Wald ratio	1	19.4453	27.8339	0.484789	463010	Not supported	Males and Females
	ukb-b-3672	Diagnoses - secondary ICD10: K44.9 Diaphragmatic hernia without obstruction or gangrene	Inverse variance weighted	4	0.518803	12.1823	0.966031	463010	Not supported	Males and Females
	ukb-b-4226	Diagnoses - secondary ICD10: E03.9 Hypothyroidism, unspecified	Inverse variance weighted	33	0.641666	2.4222	0.791078	463010	Not supported	Males and Females
	ukb-b-4929	Diagnoses - secondary ICD10: I73.9 Peripheral vascular disease, unspecified	Wald ratio	1	-51.1481	44.4263	0.249608	463010	Not supported	Males and Females
	ukb-b-6217	Diagnoses - secondary ICD10: I48 Atrial fibrillation and flutter	Inverse variance weighted	13	5.29228	3.97459	0.183015	463010	Not supported	Males and Females
	ukb-b-677	Diagnoses - main ICD10: K43.9 Ventral hernia without obstruction or gangrene	Wald ratio	1	26.505	41.2041	0.520055	463010	Not supported	Males and Females
	ukb-b-7178	Doctor diagnosed hayfever or allergic rhinitis	Inverse variance weighted	26	0.486273	0.698323	0.486214	112583	Not supported	Males and Females
	ukb-b-7330	Diagnoses - main ICD10: K31.7 Polyp of stomach and duodenum	Wald ratio	1	-3.78825	63.7305	0.9526	463010	Not supported	Males and Females
	ukb-b-7660	Diagnoses - main ICD9: 4549 Varicose veins of lower extremity without ulcer/inflammation	Wald ratio	1	-29.6459	51.953	0.568251	463010	Not supported	Males and Females
	ukb-b-8549	Diagnoses - main ICD10: D24 Benign neoplasm of breast	Wald ratio	1	-6.52557	48.2513	0.892421	463010	Not supported	Males and Females
	ukb-b-8848	Diagnoses - main ICD10: K44.9 Diaphragmatic hernia without obstruction or gangrene	Wald ratio	1	21.453	21.3349	0.314639	463010	Not supported	Males and Females
	ukb-b-964	Diagnoses - main ICD10: I48 Atrial fibrillation and flutter	Inverse variance weighted	18	4.3853	3.84726	0.254349	463010	Not supported	Males and Females
	ukb-b-9873	Diagnoses - main ICD10: N39.3 Stress incontinence	Wald ratio	1	10.593	26.8715	0.693426	463010	Not supported	Males and Females
	ukb-d-D17	Diagnoses - main ICD10: D17 Benign lipomatous neoplasm	Inverse variance weighted	2	32.3142	16.3975	0.0487603	361194	Supported	Males and Females
	ukb-d-D22	Diagnoses - main ICD10: D22 Melanocytic naevi	Inverse variance weighted	7	-13.4099	9.32188	0.15028	361194	Not supported	Males and Females
	ukb-d-D50	Diagnoses - main ICD10: D50 Iron deficiency anaemia	Wald ratio	1	55.7019	24.9917	0.0258259	361194	Supported	Males and Females
	ukb-d-I26	Diagnoses - main ICD10: I26 Pulmonary embolism	Inverse variance weighted	8	-6.30051	11.8442	0.594762	361194	Not supported	Males and Females
	ukb-d-I50	Diagnoses - main ICD10: I50 Heart failure	Inverse variance weighted	2	3.30124	33.2337	0.920873	361194	Not supported	Males and Females
	ukb-d-I63	Diagnoses - main ICD10: I63 Cerebral infarction	Wald ratio	1	0.722941	34.2121	0.983141	361194	Not supported	Males and Females
	ukb-d-K42	Diagnoses - main ICD10: K42 Umbilical hernia	Wald ratio	1	13.1635	20.4637	0.520055	361194	Not supported	Males and Females
	ukb-d-K61	Diagnoses - main ICD10: K61 Abscess of anal and rectal regions	Wald ratio	1	1.82427	51.7165	0.971861	361194	Not supported	Males and Females
	ukb-d-K81	Diagnoses - main ICD10: K81 Cholecystitis	Inverse variance weighted	2	11.5281	18.0414	0.522835	361194	Not supported	Males and Females
	ukb-d-N13	Diagnoses - main ICD10: N13 Obstructive and reflux uropathy	Wald ratio	1	-64.6542	49.7775	0.193991	361194	Not supported	Males and Females
	ukb-d-N30	Diagnoses - main ICD10: N30 Cystitis	Wald ratio	1	61.5998	52.4514	0.240228	361194	Not supported	Males and Females
	ukb-d-N60	Diagnoses - main ICD10: N60 Benign mammary dysplasia	Wald ratio	1	74.5356	50.1038	0.13685	361194	Not supported	Males and Females
	ukb-d-N80	Diagnoses - main ICD10: N80 Endometriosis	Wald ratio	1	69.9401	70.4527	0.320844	361194	Not supported	Males and Females

## Sheet: Adenocarcinoma
	Trait ID	Trait	Method	No. of SNPs	Beta	SE	P-value	N	Association	Sex
	ebi-a-GCST003116	Coronary artery disease	Inverse variance weighted	33	-0.0343299	0.0380039	0.366354	42457	Not supported	NA
	ebi-a-GCST003374	Chronic kidney disease	Inverse variance weighted	4	-0.0314239	0.0635266	0.620842	117165	Not supported	NA
	ebi-a-GCST005903	Major depressive disorder (ICD-10 coded)	Wald ratio	1	2.80949	4.33688	0.517105	217584	Not supported	NA
	ebi-a-GCST006906	Stroke	Inverse variance weighted	7	0.0141173	0.13651	0.917633	446696	Not supported	NA
	ebi-a-GCST006908	Ischemic stroke	Inverse variance weighted	8	-0.0263492	0.109186	0.809304	440328	Not supported	NA
	ebi-a-GCST007515	Type 2 diabetes	Inverse variance weighted	53	0.0820101	0.0485633	0.0912722	298957	Not supported	NA
	ebi-a-GCST010681	Type 1 diabetes	Inverse variance weighted	35	0.0108816	0.00868321	0.210141	24840	Not supported	NA
	ebi-a-GCST011365	Myocardial infarction	Inverse variance weighted	66	-0.0282922	0.0318182	0.373905	58825	Not supported	NA
	ebi-a-GCST90000032	Myeloproliferative neoplasms	Inverse variance weighted	3	0.0419547	0.0722519	0.561461	408241	Not supported	NA
	ebi-a-GCST90000514	Gastroesophageal reflux disease	Inverse variance weighted	72	0.0283938	0.0803931	0.723948	602604	Not supported	NA
	ebi-a-GCST90001390	Dementia with Lewy bodies	Inverse variance weighted	5	0.0149396	0.0301142	0.619826	6618	Not supported	NA
	ebi-a-GCST90013534	Rheumatoid arthritis	Inverse variance weighted	79	0.0139552	0.013045	0.284721	58284	Not supported	NA
	ebi-a-GCST90014325	Asthma	Inverse variance weighted	71	0.010936	0.0323165	0.735061	408422	Not supported	NA
	ebi-a-GCST90018120	Idiopathic pulmonary fibrosis	Inverse variance weighted	2	-48.1451	120.64	0.689834	437235	Not supported	NA
	ieu-a-1025	Multiple sclerosis	Inverse variance weighted	43	-0.0113832	0.0206385	0.581257	38589	Not supported	Males and Females
	ieu-a-1058	Celiac disease	Inverse variance weighted	15	-0.00185455	0.0118618	0.87576	24265	Not supported	Males and Females
	ieu-a-1085	Amyotrophic lateral sclerosis	Inverse variance weighted	6	-0.176484	0.41157	0.668064	36052	Not supported	Males and Females
	ieu-a-1097	Microalbuminuria	Wald ratio	1	0.0742821	0.109888	0.499052	54116	Not supported	Males and Females
	ieu-a-12	Crohn's disease	Inverse variance weighted	106	0.00431228	0.0158629	0.78574	51874	Not supported	Males and Females
	ieu-a-294	Inflammatory bowel disease	Inverse variance weighted	119	-0.0174515	0.0155507	0.261765	65642	Not supported	Males and Females
	ieu-a-970	Ulcerative colitis	Inverse variance weighted	78	-0.0144293	0.0166639	0.386546	47745	Not supported	Males and Females
	ieu-a-996	Eczema	Inverse variance weighted	12	-0.0636663	0.0387878	0.100714	40530	Not supported	Males and Females
	ieu-b-41	bipolar disorder	Inverse variance weighted	13	0.0157517	0.0553112	0.77581	51710	Not supported	Males and Females
	ieu-b-42	schizophrenia	Inverse variance weighted	72	0.02015	0.0259614	0.437658	77096	Not supported	Males and Females
	ieu-b-4967	Appendicitis	Wald ratio	1	-0.0856156	0.0794906	0.281456	486484	Not supported	Males and Females
	ieu-b-4970	Cellulitis	Inverse variance weighted	2	0.0745771	0.241238	0.757213	486484	Not supported	Males and Females
	ieu-b-4971	Cholecystitits	Wald ratio	1	0.0854889	0.0550838	0.120667	486484	Not supported	Males and Females
	ieu-b-7	Parkinson's disease	Inverse variance weighted	20	-0.0116445	0.0320734	0.716561	482730	Not supported	Males and Females
	ukb-a-522	Diagnoses - main ICD10: D25 Leiomyoma of uterus	Inverse variance weighted	3	-7.63066	8.32632	0.359431	337199	Not supported	Males and Females
	ukb-a-537	Diagnoses - main ICD10: I80 Phlebitis and thrombophlebitis	Inverse variance weighted	5	-7.32599	3.67931	0.0464666	337199	Supported	Males and Females
	ukb-a-538	Diagnoses - main ICD10: I83 Varicose veins of lower extremities	Inverse variance weighted	13	2.20123	1.8619	0.237108	337199	Not supported	Males and Females
	ukb-a-540	Diagnoses - main ICD10: J22 Unspecified acute lower respiratory infection	Wald ratio	1	-6.03109	16.8867	0.720979	337199	Not supported	Males and Females
	ukb-a-541	Diagnoses - main ICD10: J33 Nasal polyp	Inverse variance weighted	7	5.68645	5.0357	0.258802	337199	Not supported	Males and Females
	ukb-a-549	Diagnoses - main ICD10: K40 Inguinal hernia	Inverse variance weighted	10	1.62641	2.21727	0.463241	337199	Not supported	Males and Females
	ukb-a-559	Diagnoses - main ICD10: K80 Cholelithiasis	Inverse variance weighted	10	1.39701	1.48027	0.345294	337199	Not supported	Males and Females
	ukb-a-574	Diagnoses - main ICD10: N20 Calculus of kidney and ureter	Inverse variance weighted	3	-2.7152	7.31962	0.710676	337199	Not supported	Males and Females
	ukb-b-10859	Diagnoses - main ICD10: K57.3 Diverticular disease of large intestine without perforation or abscess	Inverse variance weighted	3	3.23663	4.91328	0.510056	463010	Not supported	Males and Females
	ukb-b-11601	Diagnoses - main ICD10: N40 Hyperplasia of prostate	Inverse variance weighted	9	-2.11853	3.6471	0.561321	463010	Not supported	Males and Females
	ukb-b-11874	Diagnoses - secondary ICD10: M06.99 Rheumatoid arthritis, unspecified (Site unspecified)	Inverse variance weighted	2	-0.653777	7.27434	0.928387	463010	Not supported	Males and Females
	ukb-b-12267	Diagnoses - main ICD10: I80.2 Phlebitis and thrombophlebitis of other deep vessels of lower extremities	Inverse variance weighted	5	6.39766	6.34684	0.313451	463010	Not supported	Males and Females
	ukb-b-12493	Diagnoses - secondary ICD10: I10 Essential (primary) hypertension	Inverse variance weighted	63	0.129175	0.479501	0.787626	463010	Not supported	Males and Females
	ukb-b-12765	Diagnoses - secondary ICD10: M10.99 Gout, unspecified (Site unspecified)	Inverse variance weighted	3	-0.675378	12.0936	0.955465	463010	Not supported	Males and Females
	ukb-b-13392	Diagnoses - secondary ICD10: K57.3 Diverticular disease of large intestine without perforation or abscess	Inverse variance weighted	3	-10.0978	6.46885	0.118527	463010	Not supported	Males and Females
	ukb-b-16751	Diagnoses - secondary ICD10: J44.9 Chronic obstructive pulmonary disease, unspecified	Wald ratio	1	10.2624	20.0726	0.609166	463010	Not supported	Males and Females
	ukb-b-17219	Diagnoses - secondary ICD10: J45.9 Asthma, unspecified	Inverse variance weighted	21	1.13289	1.10915	0.307063	463010	Not supported	Males and Females
	ukb-b-17961	Diagnoses - main ICD10: K58.9 Irritable bowel syndrome without diarrhoea	Wald ratio	1	3.16611	28.523	0.911615	463010	Not supported	Males and Females
	ukb-b-18372	Diagnoses - main ICD10: N20.0 Calculus of kidney	Inverse variance weighted	3	-2.16308	9.19795	0.814077	463010	Not supported	Males and Females
	ukb-b-18629	Diagnoses - main ICD10: N20.1 Calculus of ureter	Inverse variance weighted	2	-3.20503	13.9197	0.817896	463010	Not supported	Males and Females
	ukb-b-1968	Diagnoses - main ICD10: K63.5 Polyp of colon	Inverse variance weighted	2	20.2011	7.54319	0.00740509	463010	Supported	Males and Females
	ukb-b-19805	Diagnoses - main ICD10: K62.1 Rectal polyp	Inverse variance weighted	2	14.3043	16.4998	0.385977	463010	Not supported	Males and Females
	ukb-b-20017	Diagnoses - secondary ICD10: K29.8 Duodenitis	Wald ratio	1	16.1908	11.9932	0.177017	463010	Not supported	Males and Females
	ukb-b-3672	Diagnoses - secondary ICD10: K44.9 Diaphragmatic hernia without obstruction or gangrene	Inverse variance weighted	4	-3.81962	3.6435	0.294484	463010	Not supported	Males and Females
	ukb-b-4226	Diagnoses - secondary ICD10: E03.9 Hypothyroidism, unspecified	Inverse variance weighted	30	0.287986	1.3196	0.827244	463010	Not supported	Males and Females
	ukb-b-4929	Diagnoses - secondary ICD10: I73.9 Peripheral vascular disease, unspecified	Wald ratio	1	22.9721	19.225	0.232121	463010	Not supported	Males and Females
	ukb-b-6217	Diagnoses - secondary ICD10: I48 Atrial fibrillation and flutter	Inverse variance weighted	12	-0.98595	1.83693	0.591448	463010	Not supported	Males and Females
	ukb-b-677	Diagnoses - main ICD10: K43.9 Ventral hernia without obstruction or gangrene	Wald ratio	1	6.1345	17.8438	0.731005	463010	Not supported	Males and Females
	ukb-b-7178	Doctor diagnosed hayfever or allergic rhinitis	Inverse variance weighted	28	0.264437	0.229105	0.248412	112583	Not supported	Males and Females
	ukb-b-7330	Diagnoses - main ICD10: K31.7 Polyp of stomach and duodenum	Wald ratio	1	-34.8113	28.0679	0.214882	463010	Not supported	Males and Females
	ukb-b-7660	Diagnoses - main ICD9: 4549 Varicose veins of lower extremity without ulcer/inflammation	Wald ratio	1	54.3473	22.5704	0.0160444	463010	Supported	Males and Females
	ukb-b-8549	Diagnoses - main ICD10: D24 Benign neoplasm of breast	Wald ratio	1	17.0751	20.8936	0.413789	463010	Not supported	Males and Females
	ukb-b-8848	Diagnoses - main ICD10: K44.9 Diaphragmatic hernia without obstruction or gangrene	Wald ratio	1	8.68229	9.30826	0.350949	463010	Not supported	Males and Females
	ukb-b-964	Diagnoses - main ICD10: I48 Atrial fibrillation and flutter	Inverse variance weighted	19	-0.462111	1.69324	0.784918	463010	Not supported	Males and Females
	ukb-b-9873	Diagnoses - main ICD10: N39.3 Stress incontinence	Wald ratio	1	3.70539	11.581	0.749003	463010	Not supported	Males and Females
	ukb-d-D17	Diagnoses - main ICD10: D17 Benign lipomatous neoplasm	Inverse variance weighted	3	-12.3561	5.1941	0.0173654	361194	Supported	Males and Females
	ukb-d-D22	Diagnoses - main ICD10: D22 Melanocytic naevi	Inverse variance weighted	7	-1.48877	3.90007	0.702662	361194	Not supported	Males and Females
	ukb-d-D50	Diagnoses - main ICD10: D50 Iron deficiency anaemia	Wald ratio	1	16.0169	10.6291	0.131841	361194	Not supported	Males and Females
	ukb-d-I26	Diagnoses - main ICD10: I26 Pulmonary embolism	Inverse variance weighted	7	-5.95685	3.82523	0.119411	361194	Not supported	Males and Females
	ukb-d-I50	Diagnoses - main ICD10: I50 Heart failure	Inverse variance weighted	2	-13.0041	14.8908	0.382501	361194	Not supported	Males and Females
	ukb-d-I63	Diagnoses - main ICD10: I63 Cerebral infarction	Wald ratio	1	-9.44969	15.407	0.539652	361194	Not supported	Males and Females
	ukb-d-K42	Diagnoses - main ICD10: K42 Umbilical hernia	Wald ratio	1	3.04664	8.86196	0.731005	361194	Not supported	Males and Females
	ukb-d-K61	Diagnoses - main ICD10: K61 Abscess of anal and rectal regions	Wald ratio	1	-1.59112	23.3596	0.945695	361194	Not supported	Males and Females
	ukb-d-K81	Diagnoses - main ICD10: K81 Cholecystitis	Inverse variance weighted	2	9.67943	7.69298	0.208313	361194	Not supported	Males and Females
	ukb-d-N13	Diagnoses - main ICD10: N13 Obstructive and reflux uropathy	Wald ratio	1	24.5942	18.5501	0.184898	361194	Not supported	Males and Females
	ukb-d-N30	Diagnoses - main ICD10: N30 Cystitis	Wald ratio	1	5.17671	19.8326	0.794077	361194	Not supported	Males and Females
	ukb-d-N60	Diagnoses - main ICD10: N60 Benign mammary dysplasia	Wald ratio	1	-12.5652	25.4381	0.621341	361194	Not supported	Males and Females
	ukb-d-N80	Diagnoses - main ICD10: N80 Endometriosis	Wald ratio	1	34.256	25.612	0.181059	361194	Not supported	Males and Females
	ukb-d-N84	Diagnoses - main ICD10: N84 Polyp of female genital tract	Wald ratio	1	-2.57249	8.18919	0.75342	361194	Not supported	Males and Females

## Sheet: Squamous cell carcinoma
	Trait ID	Trait	Method	No. of SNPs	Beta	SE	P-value	N	Association	Sex
	ebi-a-GCST003116	Coronary artery disease	Inverse variance weighted	35	-0.189817	0.0617425	0.0021097	42457	Supported	NA
	ebi-a-GCST003374	Chronic kidney disease	Inverse variance weighted	4	0.128436	0.131923	0.330272	117165	Not supported	NA
	ebi-a-GCST005903	Major depressive disorder (ICD-10 coded)	Wald ratio	1	1.76644	5.35423	0.741465	217584	Not supported	NA
	ebi-a-GCST006906	Stroke	Inverse variance weighted	8	-0.439626	0.170423	0.0098911	446696	Supported	NA
	ebi-a-GCST006908	Ischemic stroke	Inverse variance weighted	9	-0.251402	0.0999242	0.0118719	440328	Supported	NA
	ebi-a-GCST007515	Type 2 diabetes	Inverse variance weighted	61	0.0525376	0.0445674	0.238464	298957	Not supported	NA
	ebi-a-GCST010681	Type 1 diabetes	Inverse variance weighted	32	-0.0378119	0.0198254	0.0564896	24840	Not supported	NA
	ebi-a-GCST011365	Myocardial infarction	Inverse variance weighted	70	-0.168285	0.0460193	0.000255338	58825	Supported	NA
	ebi-a-GCST90000032	Myeloproliferative neoplasms	Inverse variance weighted	4	0.00101348	0.0220989	0.963421	408241	Not supported	NA
	ebi-a-GCST90000514	Gastroesophageal reflux disease	Inverse variance weighted	75	0.42828	0.0797417	7.83699e-08	602604	Supported	NA
	ebi-a-GCST90001390	Dementia with Lewy bodies	Inverse variance weighted	6	-0.0505544	0.0284679	0.0757595	6618	Not supported	NA
	ebi-a-GCST90013534	Rheumatoid arthritis	Inverse variance weighted	69	-0.040284	0.0257857	0.118227	58284	Not supported	NA
	ebi-a-GCST90014325	Asthma	Inverse variance weighted	60	-0.164686	0.0530098	0.00189181	408422	Supported	NA
	ebi-a-GCST90018120	Idiopathic pulmonary fibrosis	Inverse variance weighted	2	17.6048	13.0477	0.177253	437235	Not supported	NA
	ieu-a-1025	Multiple sclerosis	Inverse variance weighted	43	0.0321593	0.0250312	0.198872	38589	Not supported	Males and Females
	ieu-a-1058	Celiac disease	Inverse variance weighted	9	0.143829	0.0545213	0.00833906	24265	Supported	Males and Females
	ieu-a-1085	Amyotrophic lateral sclerosis	Inverse variance weighted	5	-0.361665	0.357748	0.31204	36052	Not supported	Males and Females
	ieu-a-1097	Microalbuminuria	Wald ratio	1	-0.05466	0.128705	0.671061	54116	Not supported	Males and Females
	ieu-a-12	Crohn's disease	Inverse variance weighted	108	-0.0152119	0.0192343	0.429017	51874	Not supported	Males and Females
	ieu-a-294	Inflammatory bowel disease	Inverse variance weighted	123	-0.00594283	0.0219841	0.786911	65642	Not supported	Males and Females
	ieu-a-970	Ulcerative colitis	Inverse variance weighted	77	0.0121896	0.0251142	0.627416	47745	Not supported	Males and Females
	ieu-a-996	Eczema	Inverse variance weighted	12	0.0458454	0.0465189	0.324368	40530	Not supported	Males and Females
	ieu-b-41	bipolar disorder	Inverse variance weighted	14	0.0576327	0.0642178	0.369475	51710	Not supported	Males and Females
	ieu-b-42	schizophrenia	Inverse variance weighted	72	0.0807594	0.0583311	0.166205	77096	Not supported	Males and Females
	ieu-b-4967	Appendicitis	Wald ratio	1	0.00711266	0.0954135	0.940576	486484	Not supported	Males and Females
	ieu-b-4970	Cellulitis	Inverse variance weighted	2	-0.344293	0.155511	0.0268323	486484	Supported	Males and Females
	ieu-b-4971	Cholecystitits	Wald ratio	1	0.0620201	0.0695587	0.372596	486484	Not supported	Males and Females
	ieu-b-7	Parkinson's disease	Inverse variance weighted	19	-0.00620256	0.0349667	0.859206	482730	Not supported	Males and Females
	ukb-a-522	Diagnoses - main ICD10: D25 Leiomyoma of uterus	Inverse variance weighted	5	-10.5819	10.0499	0.292369	337199	Not supported	Males and Females
	ukb-a-537	Diagnoses - main ICD10: I80 Phlebitis and thrombophlebitis	Inverse variance weighted	5	-8.7379	4.10439	0.0332611	337199	Supported	Males and Females
	ukb-a-538	Diagnoses - main ICD10: I83 Varicose veins of lower extremities	Inverse variance weighted	14	0.288017	2.28445	0.899671	337199	Not supported	Males and Females
	ukb-a-540	Diagnoses - main ICD10: J22 Unspecified acute lower respiratory infection	Wald ratio	1	-12.2132	20.0144	0.541716	337199	Not supported	Males and Females
	ukb-a-541	Diagnoses - main ICD10: J33 Nasal polyp	Inverse variance weighted	5	-8.55571	8.42856	0.310065	337199	Not supported	Males and Females
	ukb-a-549	Diagnoses - main ICD10: K40 Inguinal hernia	Inverse variance weighted	9	-2.89222	5.08598	0.569583	337199	Not supported	Males and Females
	ukb-a-559	Diagnoses - main ICD10: K80 Cholelithiasis	Inverse variance weighted	11	0.971531	1.57812	0.538143	337199	Not supported	Males and Females
	ukb-a-574	Diagnoses - main ICD10: N20 Calculus of kidney and ureter	Inverse variance weighted	3	-10.3521	8.89561	0.244532	337199	Not supported	Males and Females
	ukb-b-10859	Diagnoses - main ICD10: K57.3 Diverticular disease of large intestine without perforation or abscess	Wald ratio	1	-5.94989	10.4878	0.570499	463010	Not supported	Males and Females
	ukb-b-11601	Diagnoses - main ICD10: N40 Hyperplasia of prostate	Inverse variance weighted	10	13.3318	13.6196	0.327646	463010	Not supported	Males and Females
	ukb-b-11874	Diagnoses - secondary ICD10: M06.99 Rheumatoid arthritis, unspecified (Site unspecified)	Wald ratio	1	40.4373	31.4296	0.198235	463010	Not supported	Males and Females
	ukb-b-12267	Diagnoses - main ICD10: I80.2 Phlebitis and thrombophlebitis of other deep vessels of lower extremities	Inverse variance weighted	5	-8.90064	7.05088	0.206825	463010	Not supported	Males and Females
	ukb-b-12493	Diagnoses - secondary ICD10: I10 Essential (primary) hypertension	Inverse variance weighted	63	0.163526	0.652405	0.802085	463010	Not supported	Males and Females
	ukb-b-12765	Diagnoses - secondary ICD10: M10.99 Gout, unspecified (Site unspecified)	Inverse variance weighted	3	-35.102	18.7568	0.0612852	463010	Not supported	Males and Females
	ukb-b-12944	Diagnoses - main ICD10: N84.0 Polyp of corpus uteri	Wald ratio	1	-17.6988	12.4202	0.154156	463010	Not supported	Males and Females
	ukb-b-16751	Diagnoses - secondary ICD10: J44.9 Chronic obstructive pulmonary disease, unspecified	Wald ratio	1	51.1229	26.0267	0.0495015	463010	Supported	Males and Females
	ukb-b-17219	Diagnoses - secondary ICD10: J45.9 Asthma, unspecified	Inverse variance weighted	19	1.7716	1.72548	0.304549	463010	Not supported	Males and Females
	ukb-b-17961	Diagnoses - main ICD10: K58.9 Irritable bowel syndrome without diarrhoea	Wald ratio	1	12.4738	35.0103	0.721623	463010	Not supported	Males and Females
	ukb-b-18372	Diagnoses - main ICD10: N20.0 Calculus of kidney	Inverse variance weighted	3	-12.7186	11.1548	0.254208	463010	Not supported	Males and Females
	ukb-b-18629	Diagnoses - main ICD10: N20.1 Calculus of ureter	Inverse variance weighted	2	-8.74192	17.1977	0.611229	463010	Not supported	Males and Females
	ukb-b-1968	Diagnoses - main ICD10: K63.5 Polyp of colon	Inverse variance weighted	2	-14.9609	9.51323	0.115802	463010	Not supported	Males and Females
	ukb-b-19805	Diagnoses - main ICD10: K62.1 Rectal polyp	Wald ratio	1	7.24954	18.1815	0.69009	463010	Not supported	Males and Females
	ukb-b-20017	Diagnoses - secondary ICD10: K29.8 Duodenitis	Wald ratio	1	-13.6284	14.78	0.356485	463010	Not supported	Males and Females
	ukb-b-3672	Diagnoses - secondary ICD10: K44.9 Diaphragmatic hernia without obstruction or gangrene	Inverse variance weighted	4	-6.1778	4.50103	0.169899	463010	Not supported	Males and Females
	ukb-b-4226	Diagnoses - secondary ICD10: E03.9 Hypothyroidism, unspecified	Inverse variance weighted	32	-2.20525	2.32755	0.343406	463010	Not supported	Males and Females
	ukb-b-4929	Diagnoses - secondary ICD10: I73.9 Peripheral vascular disease, unspecified	Wald ratio	1	-102.918	23.8671	1.61697e-05	463010	Supported	Males and Females
	ukb-b-6217	Diagnoses - secondary ICD10: I48 Atrial fibrillation and flutter	Inverse variance weighted	13	0.0683282	2.17275	0.974912	463010	Not supported	Males and Females
	ukb-b-677	Diagnoses - main ICD10: K43.9 Ventral hernia without obstruction or gangrene	Wald ratio	1	0.468695	21.7211	0.982785	463010	Not supported	Males and Females
	ukb-b-7178	Doctor diagnosed hayfever or allergic rhinitis	Inverse variance weighted	23	-0.621638	0.346872	0.0731127	112583	Not supported	Males and Females
	ukb-b-7330	Diagnoses - main ICD10: K31.7 Polyp of stomach and duodenum	Wald ratio	1	-5.6952	33.744	0.865972	463010	Not supported	Males and Females
	ukb-b-7660	Diagnoses - main ICD9: 4549 Varicose veins of lower extremity without ulcer/inflammation	Wald ratio	1	-3.15785	28.3528	0.911317	463010	Not supported	Males and Females
	ukb-b-8549	Diagnoses - main ICD10: D24 Benign neoplasm of breast	Wald ratio	1	-9.78766	25.9862	0.706435	463010	Not supported	Males and Females
	ukb-b-964	Diagnoses - main ICD10: I48 Atrial fibrillation and flutter	Inverse variance weighted	19	-1.1349	2.03249	0.576585	463010	Not supported	Males and Females
	ukb-b-9873	Diagnoses - main ICD10: N39.3 Stress incontinence	Wald ratio	1	0.97974	14.2975	0.945368	463010	Not supported	Males and Females
	ukb-d-D17	Diagnoses - main ICD10: D17 Benign lipomatous neoplasm	Inverse variance weighted	2	-17.7256	8.61679	0.0396771	361194	Supported	Males and Females
	ukb-d-D22	Diagnoses - main ICD10: D22 Melanocytic naevi	Inverse variance weighted	7	-0.638318	6.18202	0.917761	361194	Not supported	Males and Females
	ukb-d-D50	Diagnoses - main ICD10: D50 Iron deficiency anaemia	Wald ratio	1	50.2578	14.0134	0.000335266	361194	Supported	Males and Females
	ukb-d-I26	Diagnoses - main ICD10: I26 Pulmonary embolism	Inverse variance weighted	8	-5.83522	3.93997	0.138597	361194	Not supported	Males and Females
	ukb-d-I50	Diagnoses - main ICD10: I50 Heart failure	Inverse variance weighted	2	6.15524	17.4207	0.723841	361194	Not supported	Males and Females
	ukb-d-I63	Diagnoses - main ICD10: I63 Cerebral infarction	Wald ratio	1	-7.72295	17.9069	0.666262	361194	Not supported	Males and Females
	ukb-d-K42	Diagnoses - main ICD10: K42 Umbilical hernia	Wald ratio	1	0.232773	10.7876	0.982785	361194	Not supported	Males and Females
	ukb-d-K61	Diagnoses - main ICD10: K61 Abscess of anal and rectal regions	Wald ratio	1	-35.4664	27.1877	0.192063	361194	Not supported	Males and Females
	ukb-d-K81	Diagnoses - main ICD10: K81 Cholecystitis	Inverse variance weighted	2	8.16309	9.73271	0.401623	361194	Not supported	Males and Females
	ukb-d-N13	Diagnoses - main ICD10: N13 Obstructive and reflux uropathy	Wald ratio	1	-20.4991	25.0741	0.41362	361194	Not supported	Males and Females
	ukb-d-N60	Diagnoses - main ICD10: N60 Benign mammary dysplasia	Wald ratio	1	4.67792	29.8758	0.875577	361194	Not supported	Males and Females
	ukb-d-N80	Diagnoses - main ICD10: N80 Endometriosis	Wald ratio	1	12.89	36.0552	0.720711	361194	Not supported	Males and Females
	ukb-d-N84	Diagnoses - main ICD10: N84 Polyp of female genital tract	Wald ratio	1	-13.5356	10.0282	0.177096	361194	Not supported	Males and Females

## Sheet: Small cell carcinoma
	Trait ID	Trait	Method	No. of SNPs	Beta	SE	P-value	N	Association	Sex
	ebi-a-GCST003116	Coronary artery disease	Inverse variance weighted	36	-0.0308045	0.0720083	0.668804	42457	Not supported	NA
	ebi-a-GCST003374	Chronic kidney disease	Inverse variance weighted	4	-0.00309555	0.118584	0.979174	117165	Not supported	NA
	ebi-a-GCST005903	Major depressive disorder (ICD-10 coded)	Wald ratio	1	9.65196	8.45199	0.253464	217584	Not supported	NA
	ebi-a-GCST006906	Stroke	Inverse variance weighted	8	0.0742642	0.176427	0.673803	446696	Not supported	NA
	ebi-a-GCST006908	Ischemic stroke	Inverse variance weighted	9	-0.0944892	0.164464	0.565612	440328	Not supported	NA
	ebi-a-GCST007515	Type 2 diabetes	Inverse variance weighted	59	-0.0955774	0.0842497	0.256604	298957	Not supported	NA
	ebi-a-GCST010681	Type 1 diabetes	Inverse variance weighted	31	-0.0857939	0.0266571	0.00128898	24840	Supported	NA
	ebi-a-GCST011365	Myocardial infarction	Inverse variance weighted	73	-0.0163255	0.0644945	0.800168	58825	Not supported	NA
	ebi-a-GCST90000032	Myeloproliferative neoplasms	Inverse variance weighted	4	0.0764655	0.0357172	0.0322856	408241	Supported	NA
	ebi-a-GCST90000514	Gastroesophageal reflux disease	Inverse variance weighted	67	0.539938	0.143551	0.000169024	602604	Supported	NA
	ebi-a-GCST90001390	Dementia with Lewy bodies	Inverse variance weighted	6	-0.104312	0.0666733	0.117694	6618	Not supported	NA
	ebi-a-GCST90013534	Rheumatoid arthritis	Inverse variance weighted	71	-0.0488391	0.0359123	0.173843	58284	Not supported	NA
	ebi-a-GCST90014325	Asthma	Inverse variance weighted	61	-0.120493	0.0792902	0.1286	408422	Not supported	NA
	ebi-a-GCST90018120	Idiopathic pulmonary fibrosis	Wald ratio	1	-111.97	49.9794	0.0250707	437235	Supported	NA
	ieu-a-1025	Multiple sclerosis	Inverse variance weighted	42	0.00128438	0.0396906	0.974185	38589	Not supported	Males and Females
	ieu-a-1058	Celiac disease	Inverse variance weighted	10	0.118023	0.0604102	0.0507372	24265	Not supported	Males and Females
	ieu-a-1085	Amyotrophic lateral sclerosis	Inverse variance weighted	6	-0.0462447	0.525069	0.929818	36052	Not supported	Males and Females
	ieu-a-12	Crohn's disease	Inverse variance weighted	107	-0.0266998	0.0290087	0.357361	51874	Not supported	Males and Females
	ieu-a-294	Inflammatory bowel disease	Inverse variance weighted	120	-0.0536904	0.0325598	0.0991522	65642	Not supported	Males and Females
	ieu-a-970	Ulcerative colitis	Inverse variance weighted	76	-0.003524	0.0350828	0.919989	47745	Not supported	Males and Females
	ieu-a-996	Eczema	Inverse variance weighted	12	-0.0557457	0.078571	0.478018	40530	Not supported	Males and Females
	ieu-b-41	bipolar disorder	Inverse variance weighted	13	0.202839	0.105551	0.0546424	51710	Not supported	Males and Females
	ieu-b-42	schizophrenia	Inverse variance weighted	70	0.0881397	0.0719411	0.220513	77096	Not supported	Males and Females
	ieu-b-4967	Appendicitis	Wald ratio	1	0.0916465	0.150267	0.541934	486484	Not supported	Males and Females
	ieu-b-4970	Cellulitis	Inverse variance weighted	2	-0.271716	0.248135	0.273502	486484	Not supported	Males and Females
	ieu-b-4971	Cholecystitits	Wald ratio	1	0.112103	0.109797	0.307253	486484	Not supported	Males and Females
	ieu-b-7	Parkinson's disease	Inverse variance weighted	18	-0.0851713	0.0558856	0.127501	482730	Not supported	Males and Females
	ukb-a-522	Diagnoses - main ICD10: D25 Leiomyoma of uterus	Inverse variance weighted	5	-12.23	7.95228	0.124068	337199	Not supported	Males and Females
	ukb-a-537	Diagnoses - main ICD10: I80 Phlebitis and thrombophlebitis	Inverse variance weighted	6	-1.96733	9.7761	0.840512	337199	Not supported	Males and Females
	ukb-a-538	Diagnoses - main ICD10: I83 Varicose veins of lower extremities	Inverse variance weighted	14	-2.09314	2.98119	0.482607	337199	Not supported	Males and Females
	ukb-a-540	Diagnoses - main ICD10: J22 Unspecified acute lower respiratory infection	Wald ratio	1	-65.6458	32.8956	0.0459798	337199	Supported	Males and Females
	ukb-a-541	Diagnoses - main ICD10: J33 Nasal polyp	Inverse variance weighted	6	-4.84813	15.8196	0.759251	337199	Not supported	Males and Females
	ukb-a-549	Diagnoses - main ICD10: K40 Inguinal hernia	Inverse variance weighted	10	-1.3858	4.60104	0.763268	337199	Not supported	Males and Females
	ukb-a-556	Diagnoses - main ICD10: K60 Fissure and fistula of anal and rectal regions	Wald ratio	1	-8.04279	32.544	0.804803	337199	Not supported	Males and Females
	ukb-a-559	Diagnoses - main ICD10: K80 Cholelithiasis	Inverse variance weighted	9	4.28293	2.67893	0.109877	337199	Not supported	Males and Females
	ukb-a-574	Diagnoses - main ICD10: N20 Calculus of kidney and ureter	Inverse variance weighted	3	22.6953	14.0143	0.105353	337199	Not supported	Males and Females
	ukb-b-10859	Diagnoses - main ICD10: K57.3 Diverticular disease of large intestine without perforation or abscess	Inverse variance weighted	2	17.4906	8.57562	0.0413929	463010	Supported	Males and Females
	ukb-b-11601	Diagnoses - main ICD10: N40 Hyperplasia of prostate	Inverse variance weighted	10	4.19969	11.0773	0.704594	463010	Not supported	Males and Females
	ukb-b-12267	Diagnoses - main ICD10: I80.2 Phlebitis and thrombophlebitis of other deep vessels of lower extremities	Inverse variance weighted	5	-1.95603	15.5574	0.899946	463010	Not supported	Males and Females
	ukb-b-12493	Diagnoses - secondary ICD10: I10 Essential (primary) hypertension	Inverse variance weighted	61	-0.87527	0.815836	0.283338	463010	Not supported	Males and Females
	ukb-b-12765	Diagnoses - secondary ICD10: M10.99 Gout, unspecified (Site unspecified)	Inverse variance weighted	3	-18.4161	23.2303	0.427915	463010	Not supported	Males and Females
	ukb-b-12944	Diagnoses - main ICD10: N84.0 Polyp of corpus uteri	Wald ratio	1	-10.8352	19.6014	0.580417	463010	Not supported	Males and Females
	ukb-b-13392	Diagnoses - secondary ICD10: K57.3 Diverticular disease of large intestine without perforation or abscess	Inverse variance weighted	3	2.08112	14.5846	0.886533	463010	Not supported	Males and Females
	ukb-b-16751	Diagnoses - secondary ICD10: J44.9 Chronic obstructive pulmonary disease, unspecified	Wald ratio	1	-10.979	43.8921	0.802483	463010	Not supported	Males and Females
	ukb-b-17219	Diagnoses - secondary ICD10: J45.9 Asthma, unspecified	Inverse variance weighted	17	1.25588	2.37242	0.596551	463010	Not supported	Males and Females
	ukb-b-17961	Diagnoses - main ICD10: K58.9 Irritable bowel syndrome without diarrhoea	Wald ratio	1	-26.9287	55.7887	0.629316	463010	Not supported	Males and Females
	ukb-b-18372	Diagnoses - main ICD10: N20.0 Calculus of kidney	Inverse variance weighted	3	25.2942	17.5228	0.148878	463010	Not supported	Males and Females
	ukb-b-18629	Diagnoses - main ICD10: N20.1 Calculus of ureter	Inverse variance weighted	2	-10.8126	52.9501	0.838194	463010	Not supported	Males and Females
	ukb-b-1968	Diagnoses - main ICD10: K63.5 Polyp of colon	Inverse variance weighted	2	3.5237	20.1591	0.861241	463010	Not supported	Males and Females
	ukb-b-19805	Diagnoses - main ICD10: K62.1 Rectal polyp	Inverse variance weighted	2	-18.8554	18.9693	0.320227	463010	Not supported	Males and Females
	ukb-b-20017	Diagnoses - secondary ICD10: K29.8 Duodenitis	Wald ratio	1	-9.0974	23.3593	0.69694	463010	Not supported	Males and Females
	ukb-b-3672	Diagnoses - secondary ICD10: K44.9 Diaphragmatic hernia without obstruction or gangrene	Inverse variance weighted	4	10.6416	7.09633	0.133721	463010	Not supported	Males and Females
	ukb-b-4226	Diagnoses - secondary ICD10: E03.9 Hypothyroidism, unspecified	Inverse variance weighted	31	-3.49613	2.54588	0.169675	463010	Not supported	Males and Females
	ukb-b-4929	Diagnoses - secondary ICD10: I73.9 Peripheral vascular disease, unspecified	Wald ratio	1	-17.2575	37.6637	0.646809	463010	Not supported	Males and Females
	ukb-b-6217	Diagnoses - secondary ICD10: I48 Atrial fibrillation and flutter	Inverse variance weighted	13	1.09462	4.01087	0.784921	463010	Not supported	Males and Females
	ukb-b-677	Diagnoses - main ICD10: K43.9 Ventral hernia without obstruction or gangrene	Wald ratio	1	-37.8316	34.7014	0.275623	463010	Not supported	Males and Females
	ukb-b-7178	Doctor diagnosed hayfever or allergic rhinitis	Inverse variance weighted	25	-0.063034	0.595147	0.915651	112583	Not supported	Males and Females
	ukb-b-7330	Diagnoses - main ICD10: K31.7 Polyp of stomach and duodenum	Wald ratio	1	-91.2393	53.4679	0.0879275	463010	Not supported	Males and Females
	ukb-b-7660	Diagnoses - main ICD9: 4549 Varicose veins of lower extremity without ulcer/inflammation	Wald ratio	1	-83.8223	44.5048	0.0596405	463010	Not supported	Males and Females
	ukb-b-8549	Diagnoses - main ICD10: D24 Benign neoplasm of breast	Wald ratio	1	44.3479	41.0125	0.279552	463010	Not supported	Males and Females
	ukb-b-8848	Diagnoses - main ICD10: K44.9 Diaphragmatic hernia without obstruction or gangrene	Wald ratio	1	13.8506	18.2748	0.448509	463010	Not supported	Males and Females
	ukb-b-964	Diagnoses - main ICD10: I48 Atrial fibrillation and flutter	Inverse variance weighted	18	-0.654179	3.34292	0.844852	463010	Not supported	Males and Females
	ukb-b-9873	Diagnoses - main ICD10: N39.3 Stress incontinence	Wald ratio	1	55.1072	22.8187	0.0157351	463010	Supported	Males and Females
	ukb-d-D17	Diagnoses - main ICD10: D17 Benign lipomatous neoplasm	Inverse variance weighted	2	-13.0812	17.8827	0.464472	361194	Not supported	Males and Females
	ukb-d-D22	Diagnoses - main ICD10: D22 Melanocytic naevi	Inverse variance weighted	7	2.25803	7.91552	0.77544	361194	Not supported	Males and Females
	ukb-d-I26	Diagnoses - main ICD10: I26 Pulmonary embolism	Inverse variance weighted	7	-1.26568	7.69166	0.869296	361194	Not supported	Males and Females
	ukb-d-I50	Diagnoses - main ICD10: I50 Heart failure	Inverse variance weighted	2	15.1304	27.2694	0.578998	361194	Not supported	Males and Females
	ukb-d-I63	Diagnoses - main ICD10: I63 Cerebral infarction	Wald ratio	1	5.95391	28.0303	0.831787	361194	Not supported	Males and Females
	ukb-d-K42	Diagnoses - main ICD10: K42 Umbilical hernia	Wald ratio	1	-18.7887	17.2341	0.275623	361194	Not supported	Males and Females
	ukb-d-K61	Diagnoses - main ICD10: K61 Abscess of anal and rectal regions	Wald ratio	1	-21.4341	44.1264	0.627149	361194	Not supported	Males and Females
	ukb-d-K81	Diagnoses - main ICD10: K81 Cholecystitis	Inverse variance weighted	2	14.1375	15.3652	0.357521	361194	Not supported	Males and Females
	ukb-d-N13	Diagnoses - main ICD10: N13 Obstructive and reflux uropathy	Wald ratio	1	34.1932	39.4911	0.386575	361194	Not supported	Males and Females
	ukb-d-N60	Diagnoses - main ICD10: N60 Benign mammary dysplasia	Wald ratio	1	-49.3142	46.2934	0.286761	361194	Not supported	Males and Females
	ukb-d-N84	Diagnoses - main ICD10: N84 Polyp of female genital tract	Wald ratio	1	-8.63577	15.8484	0.585823	361194	Not supported	Males and Females
