# Supplementary material for: Phenome-wide Mendelian randomisation analysis of 378,142 cases reveals risk factors for eight common cancers
Source: Nat Commun. 2024 Mar 25;15:2637. doi: 10.1038/s41467-024-46927-z (PMC10963765; doi:10.1038/s41467-024-46927-z)
Supplement: Supplementary file 28 — Supp Data 25 [file 41467_2024_46927_MOESM28_ESM.xlsx]

## Sheet: Legend
Supplementary Data 25 | Causal estimates for each Mendelian randomisation method for each binary trait and ovarian cancer subtype risk
Results reported as effect size (beta) and standard error (SE) per genetically predicted standard deviation (SD) unit increase in the risk factor. Two-sided P-value shown.
Wald ratio reported if only 1 SNP available for use in MR analysis.
Inverse-variance weighted random effects model only computed if ≥2 SNPs available for use in MR analysis.
SNP, single nucleotide polymorphism; N, trait sample size
Tab name	Description
serous_hg	Invasive high grade serous cases
serous	All low malignant potential and invasive low grade and high grade serous cases
mucinous	Invasive mucinous cases
mucinous_all	All low malignant potential and invasive mucinous cases
lmp	Serous and mucinous low malignant potential cases
ser_lg_lmp	Invasive low grade serous and low malignant potential serous cases
serouslowgrade	Invasive low grade serous cases
endometrioid	Endometrioid cases
clearcell	Clear cell cases
serous_lmp	Low malignant potential serous cases
mucinous_lmp	Low malignant potential mucinous cases

## Sheet: LMP
	ID Trait	Trait	Method	No. of SNPs	Beta	SE	P-value	N	Association	Sex
	ebi-a-GCST003116	Coronary artery disease	Inverse variance weighted	38	-0.0908873	0.0608318	0.135156	42457	Not supported	NA
	ebi-a-GCST003374	Chronic kidney disease	Inverse variance weighted	4	-0.0876937	0.115917	0.449335	117165	Not supported	NA
	ebi-a-GCST005903	Major depressive disorder (ICD-10 coded)	Wald ratio	1	4.73705	8.16059	0.561592	217584	Not supported	NA
	ebi-a-GCST006906	Stroke	Inverse variance weighted	7	0.164088	0.252647	0.51603	446696	Not supported	NA
	ebi-a-GCST006908	Ischemic stroke	Inverse variance weighted	8	-0.076862	0.228626	0.736727	440328	Not supported	NA
	ebi-a-GCST007515	Type 2 diabetes	Inverse variance weighted	64	-0.0213145	0.072419	0.768512	298957	Not supported	NA
	ebi-a-GCST010681	Type 1 diabetes	Inverse variance weighted	39	-0.00547288	0.015119	0.717362	24840	Not supported	NA
	ebi-a-GCST011365	Myocardial infarction	Inverse variance weighted	74	-0.0622775	0.053774	0.24681	58825	Not supported	NA
	ebi-a-GCST90000032	Myeloproliferative neoplasms	Inverse variance weighted	4	0.0998312	0.131836	0.448908	408241	Not supported	NA
	ebi-a-GCST90000514	Gastroesophageal reflux disease	Inverse variance weighted	75	0.248572	0.110905	0.0250067	602604	Supported	NA
	ebi-a-GCST90001390	Dementia with Lewy bodies	Inverse variance weighted	6	0.0130253	0.036502	0.721213	6618	Not supported	NA
	ebi-a-GCST90013534	Rheumatoid arthritis	Inverse variance weighted	83	0.0323487	0.0256671	0.207555	58284	Not supported	NA
	ebi-a-GCST90014325	Asthma	Inverse variance weighted	76	0.00934472	0.0581977	0.872433	408422	Not supported	NA
	ebi-a-GCST90018120	Idiopathic pulmonary fibrosis	Inverse variance weighted	2	-21.5519	67.7733	0.750485	437235	Not supported	NA
	ieu-a-1025	Multiple sclerosis	Inverse variance weighted	49	0.00338777	0.0307965	0.912405	38589	Not supported	Males and Females
	ieu-a-1058	Celiac disease	Inverse variance weighted	15	0.00950982	0.0230235	0.679572	24265	Not supported	Males and Females
	ieu-a-1085	Amyotrophic lateral sclerosis	Inverse variance weighted	7	-0.711277	0.491915	0.148196	36052	Not supported	Males and Females
	ieu-a-1097	Microalbuminuria	Wald ratio	1	0.161	0.2021	0.425663	54116	Not supported	Males and Females
	ieu-a-12	Crohn's disease	Inverse variance weighted	119	-0.0221092	0.0285538	0.438755	51874	Not supported	Males and Females
	ieu-a-294	Inflammatory bowel disease	Inverse variance weighted	132	0.00223759	0.0311809	0.942792	65642	Not supported	Males and Females
	ieu-a-970	Ulcerative colitis	Inverse variance weighted	86	-0.0223238	0.0280629	0.426327	47745	Not supported	Males and Females
	ieu-a-996	Eczema	Inverse variance weighted	12	-0.114914	0.0700361	0.100841	40530	Not supported	Males and Females
	ieu-b-41	bipolar disorder	Inverse variance weighted	13	0.131294	0.105303	0.212463	51710	Not supported	Males and Females
	ieu-b-42	schizophrenia	Inverse variance weighted	75	0.069518	0.0514706	0.176813	77096	Not supported	Males and Females
	ieu-b-4967	Appendicitis	Wald ratio	1	0.0948355	0.145143	0.513504	486484	Not supported	Males and Females
	ieu-b-4970	Cellulitis	Inverse variance weighted	2	-0.0602208	0.224828	0.788813	486484	Not supported	Males and Females
	ieu-b-4971	Cholecystitits	Wald ratio	1	0.0248832	0.104229	0.811311	486484	Not supported	Males and Females
	ieu-b-7	Parkinson's disease	Inverse variance weighted	21	0.0531344	0.0468582	0.25682	482730	Not supported	Males and Females
	ukb-a-522	Diagnoses - main ICD10: D25 Leiomyoma of uterus	Inverse variance weighted	4	8.04547	13.8933	0.56253	337199	Not supported	Males and Females
	ukb-a-537	Diagnoses - main ICD10: I80 Phlebitis and thrombophlebitis	Inverse variance weighted	4	1.11692	10.5911	0.916012	337199	Not supported	Males and Females
	ukb-a-538	Diagnoses - main ICD10: I83 Varicose veins of lower extremities	Inverse variance weighted	14	1.81022	2.80623	0.518879	337199	Not supported	Males and Females
	ukb-a-540	Diagnoses - main ICD10: J22 Unspecified acute lower respiratory infection	Wald ratio	1	-33.1421	31.6927	0.295684	337199	Not supported	Males and Females
	ukb-a-541	Diagnoses - main ICD10: J33 Nasal polyp	Inverse variance weighted	7	-0.322603	9.23816	0.972143	337199	Not supported	Males and Females
	ukb-a-549	Diagnoses - main ICD10: K40 Inguinal hernia	Inverse variance weighted	10	6.29313	3.41499	0.0653587	337199	Not supported	Males and Females
	ukb-a-556	Diagnoses - main ICD10: K60 Fissure and fistula of anal and rectal regions	Wald ratio	1	59.956	30.0219	0.0458175	337199	Supported	Males and Females
	ukb-a-559	Diagnoses - main ICD10: K80 Cholelithiasis	Inverse variance weighted	11	2.06576	2.37707	0.384828	337199	Not supported	Males and Females
	ukb-a-574	Diagnoses - main ICD10: N20 Calculus of kidney and ureter	Inverse variance weighted	3	28.1911	13.4328	0.0358453	337199	Supported	Males and Females
	ukb-b-10859	Diagnoses - main ICD10: K57.3 Diverticular disease of large intestine without perforation or abscess	Inverse variance weighted	3	1.59042	7.32694	0.828158	463010	Not supported	Males and Females
	ukb-b-11874	Diagnoses - secondary ICD10: M06.99 Rheumatoid arthritis, unspecified (Site unspecified)	Inverse variance weighted	2	29.106	13.2629	0.0281966	463010	Supported	Males and Females
	ukb-b-12267	Diagnoses - main ICD10: I80.2 Phlebitis and thrombophlebitis of other deep vessels of lower extremities	Inverse variance weighted	5	-4.30047	16.6479	0.79616	463010	Not supported	Males and Females
	ukb-b-12493	Diagnoses - secondary ICD10: I10 Essential (primary) hypertension	Inverse variance weighted	66	-0.806423	0.904478	0.372613	463010	Not supported	Males and Females
	ukb-b-12765	Diagnoses - secondary ICD10: M10.99 Gout, unspecified (Site unspecified)	Inverse variance weighted	3	-0.439031	31.2651	0.988796	463010	Not supported	Males and Females
	ukb-b-12944	Diagnoses - main ICD10: N84.0 Polyp of corpus uteri	Wald ratio	1	-9.33483	19.0199	0.623574	463010	Not supported	Males and Females
	ukb-b-13392	Diagnoses - secondary ICD10: K57.3 Diverticular disease of large intestine without perforation or abscess	Inverse variance weighted	3	-11.7923	14.8867	0.42828	463010	Not supported	Males and Females
	ukb-b-16751	Diagnoses - secondary ICD10: J44.9 Chronic obstructive pulmonary disease, unspecified	Wald ratio	1	-22.3002	36.316	0.539176	463010	Not supported	Males and Females
	ukb-b-17219	Diagnoses - secondary ICD10: J45.9 Asthma, unspecified	Inverse variance weighted	21	-0.661458	2.18522	0.762121	463010	Not supported	Males and Females
	ukb-b-17961	Diagnoses - main ICD10: K58.9 Irritable bowel syndrome without diarrhoea	Wald ratio	1	-12.1976	57.9433	0.833269	463010	Not supported	Males and Females
	ukb-b-18372	Diagnoses - main ICD10: N20.0 Calculus of kidney	Inverse variance weighted	3	32.1261	16.8908	0.0571721	463010	Not supported	Males and Females
	ukb-b-18629	Diagnoses - main ICD10: N20.1 Calculus of ureter	Inverse variance weighted	2	12.2188	50.6228	0.809268	463010	Not supported	Males and Females
	ukb-b-1968	Diagnoses - main ICD10: K63.5 Polyp of colon	Inverse variance weighted	2	-5.52759	13.8724	0.690293	463010	Not supported	Males and Females
	ukb-b-19805	Diagnoses - main ICD10: K62.1 Rectal polyp	Inverse variance weighted	2	0.888829	29.3497	0.97584	463010	Not supported	Males and Females
	ukb-b-20017	Diagnoses - secondary ICD10: K29.8 Duodenitis	Wald ratio	1	-28.6369	22.1999	0.197065	463010	Not supported	Males and Females
	ukb-b-3672	Diagnoses - secondary ICD10: K44.9 Diaphragmatic hernia without obstruction or gangrene	Inverse variance weighted	4	9.37451	10.5194	0.372839	463010	Not supported	Males and Females
	ukb-b-4226	Diagnoses - secondary ICD10: E03.9 Hypothyroidism, unspecified	Inverse variance weighted	35	1.65023	2.20633	0.454489	463010	Not supported	Males and Females
	ukb-b-4929	Diagnoses - secondary ICD10: I73.9 Peripheral vascular disease, unspecified	Wald ratio	1	11.485	35.8071	0.748402	463010	Not supported	Males and Females
	ukb-b-6217	Diagnoses - secondary ICD10: I48 Atrial fibrillation and flutter	Inverse variance weighted	13	2.89919	3.26294	0.374261	463010	Not supported	Males and Females
	ukb-b-677	Diagnoses - main ICD10: K43.9 Ventral hernia without obstruction or gangrene	Wald ratio	1	-45.3529	33.2405	0.172446	463010	Not supported	Males and Females
	ukb-b-7178	Doctor diagnosed hayfever or allergic rhinitis	Inverse variance weighted	32	-0.398978	0.416564	0.338172	112583	Not supported	Males and Females
	ukb-b-7330	Diagnoses - main ICD10: K31.7 Polyp of stomach and duodenum	Wald ratio	1	10.7308	51.877	0.836126	463010	Not supported	Males and Females
	ukb-b-7660	Diagnoses - main ICD9: 4549 Varicose veins of lower extremity without ulcer/inflammation	Wald ratio	1	46.378	42.1416	0.271103	463010	Not supported	Males and Females
	ukb-b-8549	Diagnoses - main ICD10: D24 Benign neoplasm of breast	Wald ratio	1	29.732	39.0345	0.446248	463010	Not supported	Males and Females
	ukb-b-8848	Diagnoses - main ICD10: K44.9 Diaphragmatic hernia without obstruction or gangrene	Wald ratio	1	29.2379	17.262	0.0903096	463010	Not supported	Males and Females
	ukb-b-964	Diagnoses - main ICD10: I48 Atrial fibrillation and flutter	Inverse variance weighted	18	-0.567936	3.19605	0.858959	463010	Not supported	Males and Females
	ukb-b-9873	Diagnoses - main ICD10: N39.3 Stress incontinence	Wald ratio	1	-26.6933	21.5691	0.215874	463010	Not supported	Males and Females
	ukb-d-D17	Diagnoses - main ICD10: D17 Benign lipomatous neoplasm	Inverse variance weighted	3	32.7702	15.6986	0.0368467	361194	Supported	Males and Females
	ukb-d-D22	Diagnoses - main ICD10: D22 Melanocytic naevi	Inverse variance weighted	7	8.58692	7.18034	0.231738	361194	Not supported	Males and Females
	ukb-d-D50	Diagnoses - main ICD10: D50 Iron deficiency anaemia	Wald ratio	1	13.0743	19.315	0.498472	361194	Not supported	Males and Females
	ukb-d-I26	Diagnoses - main ICD10: I26 Pulmonary embolism	Inverse variance weighted	8	8.39598	6.95809	0.227567	361194	Not supported	Males and Females
	ukb-d-I50	Diagnoses - main ICD10: I50 Heart failure	Inverse variance weighted	2	-2.49238	27.6648	0.928214	361194	Not supported	Males and Females
	ukb-d-I63	Diagnoses - main ICD10: I63 Cerebral infarction	Wald ratio	1	33.7042	26.4128	0.201936	361194	Not supported	Males and Females
	ukb-d-K42	Diagnoses - main ICD10: K42 Umbilical hernia	Wald ratio	1	-22.5241	16.5086	0.172446	361194	Not supported	Males and Females
	ukb-d-K61	Diagnoses - main ICD10: K61 Abscess of anal and rectal regions	Wald ratio	1	23.7001	42.9412	0.581004	361194	Not supported	Males and Females
	ukb-d-K81	Diagnoses - main ICD10: K81 Cholecystitis	Inverse variance weighted	2	7.40197	14.4877	0.609411	361194	Not supported	Males and Females
	ukb-d-N13	Diagnoses - main ICD10: N13 Obstructive and reflux uropathy	Inverse variance weighted	2	8.11219	27.6013	0.76883	361194	Not supported	Males and Females
	ukb-d-N30	Diagnoses - main ICD10: N30 Cystitis	Wald ratio	1	-31.6084	38.7801	0.415033	361194	Not supported	Males and Females
	ukb-d-N60	Diagnoses - main ICD10: N60 Benign mammary dysplasia	Wald ratio	1	-28.2391	46.4712	0.543407	361194	Not supported	Males and Females
	ukb-d-N80	Diagnoses - main ICD10: N80 Endometriosis	Wald ratio	1	28.986	45.4689	0.523805	361194	Not supported	Males and Females
	ukb-d-N84	Diagnoses - main ICD10: N84 Polyp of female genital tract	Wald ratio	1	-9.69393	15.3696	0.528222	361194	Not supported	Males and Females

## Sheet: Mucinous LMP
	ID Trait	Trait	Method	No. of SNPs	Beta	SE	P-value	N	Association	Sex
	ebi-a-GCST003116	Coronary artery disease	Inverse variance weighted	38	-0.0421516	0.0975638	0.665711	42457	Not supported	NA
	ebi-a-GCST003374	Chronic kidney disease	Inverse variance weighted	4	-0.108386	0.210474	0.60658	117165	Not supported	NA
	ebi-a-GCST005903	Major depressive disorder (ICD-10 coded)	Wald ratio	1	1.70855	12.68	0.892814	217584	Not supported	NA
	ebi-a-GCST006906	Stroke	Inverse variance weighted	7	0.574992	0.391334	0.141748	446696	Not supported	NA
	ebi-a-GCST006908	Ischemic stroke	Inverse variance weighted	8	0.0150153	0.372704	0.967864	440328	Not supported	NA
	ebi-a-GCST007515	Type 2 diabetes	Inverse variance weighted	64	-0.10363	0.115961	0.371505	298957	Not supported	NA
	ebi-a-GCST010681	Type 1 diabetes	Inverse variance weighted	39	-0.0205063	0.0236353	0.385608	24840	Not supported	NA
	ebi-a-GCST011365	Myocardial infarction	Inverse variance weighted	74	-0.0978505	0.0843366	0.245952	58825	Not supported	NA
	ebi-a-GCST90000032	Myeloproliferative neoplasms	Inverse variance weighted	4	-0.0255316	0.0576396	0.6578	408241	Not supported	NA
	ebi-a-GCST90000514	Gastroesophageal reflux disease	Inverse variance weighted	75	0.00671179	0.178015	0.969924	602604	Not supported	NA
	ebi-a-GCST90001390	Dementia with Lewy bodies	Inverse variance weighted	6	0.007511	0.0624818	0.904316	6618	Not supported	NA
	ebi-a-GCST90013534	Rheumatoid arthritis	Inverse variance weighted	83	0.036265	0.0352665	0.303803	58284	Not supported	NA
	ebi-a-GCST90014325	Asthma	Inverse variance weighted	76	0.172137	0.0909593	0.05843	408422	Not supported	NA
	ebi-a-GCST90018120	Idiopathic pulmonary fibrosis	Inverse variance weighted	2	-20.6322	26.7695	0.440865	437235	Not supported	NA
	ieu-a-1025	Multiple sclerosis	Inverse variance weighted	49	-0.0388118	0.0481376	0.420088	38589	Not supported	Males and Females
	ieu-a-1058	Celiac disease	Inverse variance weighted	15	0.00345473	0.0338712	0.91876	24265	Not supported	Males and Females
	ieu-a-1085	Amyotrophic lateral sclerosis	Inverse variance weighted	7	-2.1438	0.91125	0.0186431	36052	Supported	Males and Females
	ieu-a-1097	Microalbuminuria	Wald ratio	1	-0.0653	0.32155	0.839073	54116	Not supported	Males and Females
	ieu-a-12	Crohn's disease	Inverse variance weighted	119	0.0183926	0.0392242	0.639134	51874	Not supported	Males and Females
	ieu-a-294	Inflammatory bowel disease	Inverse variance weighted	132	0.0578821	0.0442493	0.190843	65642	Not supported	Males and Females
	ieu-a-970	Ulcerative colitis	Inverse variance weighted	86	-0.0202126	0.0439386	0.645503	47745	Not supported	Males and Females
	ieu-a-996	Eczema	Inverse variance weighted	12	-0.0978187	0.120498	0.416914	40530	Not supported	Males and Females
	ieu-b-41	bipolar disorder	Inverse variance weighted	13	0.101907	0.157183	0.516768	51710	Not supported	Males and Females
	ieu-b-42	schizophrenia	Inverse variance weighted	75	0.0400458	0.0770847	0.60341	77096	Not supported	Males and Females
	ieu-b-4967	Appendicitis	Wald ratio	1	0.0607907	0.227194	0.789029	486484	Not supported	Males and Females
	ieu-b-4970	Cellulitis	Inverse variance weighted	2	-0.31683	0.351533	0.367438	486484	Not supported	Males and Females
	ieu-b-4971	Cholecystitits	Wald ratio	1	0.225625	0.157698	0.152505	486484	Not supported	Males and Females
	ieu-b-7	Parkinson's disease	Inverse variance weighted	21	0.0738493	0.0872571	0.397362	482730	Not supported	Males and Females
	ukb-a-522	Diagnoses - main ICD10: D25 Leiomyoma of uterus	Inverse variance weighted	4	0.274339	12.5395	0.982545	337199	Not supported	Males and Females
	ukb-a-537	Diagnoses - main ICD10: I80 Phlebitis and thrombophlebitis	Inverse variance weighted	4	3.51561	15.5701	0.821363	337199	Not supported	Males and Females
	ukb-a-538	Diagnoses - main ICD10: I83 Varicose veins of lower extremities	Inverse variance weighted	14	-9.61881	4.88704	0.0490415	337199	Supported	Males and Females
	ukb-a-540	Diagnoses - main ICD10: J22 Unspecified acute lower respiratory infection	Wald ratio	1	-49.6264	49.9326	0.320287	337199	Not supported	Males and Females
	ukb-a-541	Diagnoses - main ICD10: J33 Nasal polyp	Inverse variance weighted	7	-11.1891	14.4547	0.438886	337199	Not supported	Males and Females
	ukb-a-549	Diagnoses - main ICD10: K40 Inguinal hernia	Inverse variance weighted	10	4.61581	5.23746	0.378152	337199	Not supported	Males and Females
	ukb-a-556	Diagnoses - main ICD10: K60 Fissure and fistula of anal and rectal regions	Wald ratio	1	54.3279	47.5216	0.252944	337199	Not supported	Males and Females
	ukb-a-559	Diagnoses - main ICD10: K80 Cholelithiasis	Inverse variance weighted	11	5.22167	3.63645	0.151023	337199	Not supported	Males and Females
	ukb-a-574	Diagnoses - main ICD10: N20 Calculus of kidney and ureter	Inverse variance weighted	3	14.6505	21.0722	0.486897	337199	Not supported	Males and Females
	ukb-b-10859	Diagnoses - main ICD10: K57.3 Diverticular disease of large intestine without perforation or abscess	Inverse variance weighted	3	-12.7737	11.5083	0.267018	463010	Not supported	Males and Females
	ukb-b-11874	Diagnoses - secondary ICD10: M06.99 Rheumatoid arthritis, unspecified (Site unspecified)	Inverse variance weighted	2	28.5674	20.7226	0.168029	463010	Not supported	Males and Females
	ukb-b-12267	Diagnoses - main ICD10: I80.2 Phlebitis and thrombophlebitis of other deep vessels of lower extremities	Inverse variance weighted	5	2.65435	16.7976	0.874442	463010	Not supported	Males and Females
	ukb-b-12493	Diagnoses - secondary ICD10: I10 Essential (primary) hypertension	Inverse variance weighted	66	-1.32899	1.26232	0.292424	463010	Not supported	Males and Females
	ukb-b-12765	Diagnoses - secondary ICD10: M10.99 Gout, unspecified (Site unspecified)	Inverse variance weighted	3	11.5687	34.6306	0.738335	463010	Not supported	Males and Females
	ukb-b-12944	Diagnoses - main ICD10: N84.0 Polyp of corpus uteri	Wald ratio	1	-38.25	29.9543	0.201622	463010	Not supported	Males and Females
	ukb-b-13392	Diagnoses - secondary ICD10: K57.3 Diverticular disease of large intestine without perforation or abscess	Inverse variance weighted	3	-14.6348	16.9321	0.387409	463010	Not supported	Males and Females
	ukb-b-16751	Diagnoses - secondary ICD10: J44.9 Chronic obstructive pulmonary disease, unspecified	Wald ratio	1	-30.3401	55.9267	0.587476	463010	Not supported	Males and Females
	ukb-b-17219	Diagnoses - secondary ICD10: J45.9 Asthma, unspecified	Inverse variance weighted	21	2.30182	3.10935	0.459125	463010	Not supported	Males and Females
	ukb-b-17961	Diagnoses - main ICD10: K58.9 Irritable bowel syndrome without diarrhoea	Wald ratio	1	11.709	90.0749	0.896573	463010	Not supported	Males and Females
	ukb-b-18372	Diagnoses - main ICD10: N20.0 Calculus of kidney	Inverse variance weighted	3	12.6512	26.5535	0.633759	463010	Not supported	Males and Females
	ukb-b-18629	Diagnoses - main ICD10: N20.1 Calculus of ureter	Inverse variance weighted	2	12.5978	60.3423	0.834627	463010	Not supported	Males and Females
	ukb-b-1968	Diagnoses - main ICD10: K63.5 Polyp of colon	Inverse variance weighted	2	1.34958	21.6599	0.950318	463010	Not supported	Males and Females
	ukb-b-19805	Diagnoses - main ICD10: K62.1 Rectal polyp	Inverse variance weighted	2	-1.68788	45.7556	0.970573	463010	Not supported	Males and Females
	ukb-b-20017	Diagnoses - secondary ICD10: K29.8 Duodenitis	Wald ratio	1	10.6289	34.6657	0.759138	463010	Not supported	Males and Females
	ukb-b-3672	Diagnoses - secondary ICD10: K44.9 Diaphragmatic hernia without obstruction or gangrene	Inverse variance weighted	4	2.85839	10.4635	0.784717	463010	Not supported	Males and Females
	ukb-b-4226	Diagnoses - secondary ICD10: E03.9 Hypothyroidism, unspecified	Inverse variance weighted	35	2.00005	2.96725	0.500285	463010	Not supported	Males and Females
	ukb-b-4929	Diagnoses - secondary ICD10: I73.9 Peripheral vascular disease, unspecified	Wald ratio	1	62.0061	55.8259	0.266695	463010	Not supported	Males and Females
	ukb-b-6217	Diagnoses - secondary ICD10: I48 Atrial fibrillation and flutter	Inverse variance weighted	13	0.381526	5.14346	0.94087	463010	Not supported	Males and Females
	ukb-b-677	Diagnoses - main ICD10: K43.9 Ventral hernia without obstruction or gangrene	Wald ratio	1	-79.0989	51.9146	0.1276	463010	Not supported	Males and Females
	ukb-b-7178	Doctor diagnosed hayfever or allergic rhinitis	Inverse variance weighted	32	0.303421	0.681798	0.656298	112583	Not supported	Males and Females
	ukb-b-7330	Diagnoses - main ICD10: K31.7 Polyp of stomach and duodenum	Wald ratio	1	2.85358	80.8913	0.971859	463010	Not supported	Males and Females
	ukb-b-7660	Diagnoses - main ICD9: 4549 Varicose veins of lower extremity without ulcer/inflammation	Wald ratio	1	-23.5074	66.1751	0.722417	463010	Not supported	Males and Females
	ukb-b-8549	Diagnoses - main ICD10: D24 Benign neoplasm of breast	Wald ratio	1	8.77448	60.9569	0.885543	463010	Not supported	Males and Females
	ukb-b-8848	Diagnoses - main ICD10: K44.9 Diaphragmatic hernia without obstruction or gangrene	Wald ratio	1	-17.8819	26.6708	0.50256	463010	Not supported	Males and Females
	ukb-b-964	Diagnoses - main ICD10: I48 Atrial fibrillation and flutter	Inverse variance weighted	18	1.84272	4.99939	0.712435	463010	Not supported	Males and Females
	ukb-b-9873	Diagnoses - main ICD10: N39.3 Stress incontinence	Wald ratio	1	-31.3591	33.6809	0.35182	463010	Not supported	Males and Females
	ukb-d-D17	Diagnoses - main ICD10: D17 Benign lipomatous neoplasm	Inverse variance weighted	3	17.0858	14.9801	0.25405	361194	Not supported	Males and Females
	ukb-d-D22	Diagnoses - main ICD10: D22 Melanocytic naevi	Inverse variance weighted	7	34.8144	11.2492	0.00196926	361194	Supported	Males and Females
	ukb-d-D50	Diagnoses - main ICD10: D50 Iron deficiency anaemia	Wald ratio	1	-0.558871	30.1182	0.985195	361194	Not supported	Males and Females
	ukb-d-I26	Diagnoses - main ICD10: I26 Pulmonary embolism	Inverse variance weighted	8	10.3203	9.13345	0.258499	361194	Not supported	Males and Females
	ukb-d-I50	Diagnoses - main ICD10: I50 Heart failure	Inverse variance weighted	2	-48.8146	45.6048	0.284447	361194	Not supported	Males and Females
	ukb-d-I63	Diagnoses - main ICD10: I63 Cerebral infarction	Wald ratio	1	5.88273	43.0293	0.891256	361194	Not supported	Males and Females
	ukb-d-K42	Diagnoses - main ICD10: K42 Umbilical hernia	Wald ratio	1	-39.2838	25.7829	0.1276	361194	Not supported	Males and Females
	ukb-d-K61	Diagnoses - main ICD10: K61 Abscess of anal and rectal regions	Wald ratio	1	13.4736	67.756	0.842376	361194	Not supported	Males and Females
	ukb-d-K81	Diagnoses - main ICD10: K81 Cholecystitis	Inverse variance weighted	2	32.7956	22.1166	0.138115	361194	Not supported	Males and Females
	ukb-d-N13	Diagnoses - main ICD10: N13 Obstructive and reflux uropathy	Inverse variance weighted	2	30.2842	38.6554	0.433369	361194	Not supported	Males and Females
	ukb-d-N30	Diagnoses - main ICD10: N30 Cystitis	Wald ratio	1	36.6817	56.1514	0.513586	361194	Not supported	Males and Females
	ukb-d-N60	Diagnoses - main ICD10: N60 Benign mammary dysplasia	Wald ratio	1	-16.7926	71.1083	0.813312	361194	Not supported	Males and Females
	ukb-d-N80	Diagnoses - main ICD10: N80 Endometriosis	Wald ratio	1	-7.50612	72.4801	0.917518	361194	Not supported	Males and Females
	ukb-d-N84	Diagnoses - main ICD10: N84 Polyp of female genital tract	Wald ratio	1	-33.5911	24.1711	0.164613	361194	Not supported	Males and Females

## Sheet: Serous LMP
	ID Trait	Trait	Method	No. of SNPs	Beta	SE	P-value	N	Association	Sex
	ebi-a-GCST003116	Coronary artery disease	Inverse variance weighted	38	-0.129051	0.0747956	0.0844586	42457	Not supported	NA
	ebi-a-GCST003374	Chronic kidney disease	Inverse variance weighted	4	-0.0795443	0.141753	0.574698	117165	Not supported	NA
	ebi-a-GCST005903	Major depressive disorder (ICD-10 coded)	Wald ratio	1	3.7278	10.0529	0.710774	217584	Not supported	NA
	ebi-a-GCST006906	Stroke	Inverse variance weighted	7	-0.10326	0.226515	0.648488	446696	Not supported	NA
	ebi-a-GCST006908	Ischemic stroke	Inverse variance weighted	8	-0.143289	0.200243	0.474252	440328	Not supported	NA
	ebi-a-GCST007515	Type 2 diabetes	Inverse variance weighted	64	0.020682	0.0941953	0.82621	298957	Not supported	NA
	ebi-a-GCST010681	Type 1 diabetes	Inverse variance weighted	39	0.00341363	0.0209996	0.870867	24840	Not supported	NA
	ebi-a-GCST011365	Myocardial infarction	Inverse variance weighted	74	-0.0431917	0.0660578	0.51321	58825	Not supported	NA
	ebi-a-GCST90000032	Myeloproliferative neoplasms	Inverse variance weighted	4	0.169627	0.184551	0.358025	408241	Not supported	NA
	ebi-a-GCST90000514	Gastroesophageal reflux disease	Inverse variance weighted	75	0.409618	0.140651	0.00358776	602604	Supported	NA
	ebi-a-GCST90001390	Dementia with Lewy bodies	Inverse variance weighted	6	0.0168884	0.0448583	0.706557	6618	Not supported	NA
	ebi-a-GCST90013534	Rheumatoid arthritis	Inverse variance weighted	83	0.0312836	0.0296524	0.291421	58284	Not supported	NA
	ebi-a-GCST90014325	Asthma	Inverse variance weighted	76	-0.0688416	0.0751711	0.359772	408422	Not supported	NA
	ebi-a-GCST90018120	Idiopathic pulmonary fibrosis	Inverse variance weighted	2	-26.1128	120.592	0.828567	437235	Not supported	NA
	ieu-a-1025	Multiple sclerosis	Inverse variance weighted	49	0.027606	0.0384206	0.472437	38589	Not supported	Males and Females
	ieu-a-1058	Celiac disease	Inverse variance weighted	15	0.00869681	0.0289293	0.763702	24265	Not supported	Males and Females
	ieu-a-1085	Amyotrophic lateral sclerosis	Inverse variance weighted	7	0.197823	0.601538	0.74226	36052	Not supported	Males and Females
	ieu-a-1097	Microalbuminuria	Wald ratio	1	0.26815	0.24635	0.276378	54116	Not supported	Males and Females
	ieu-a-12	Crohn's disease	Inverse variance weighted	119	-0.0460444	0.0354813	0.194387	51874	Not supported	Males and Females
	ieu-a-294	Inflammatory bowel disease	Inverse variance weighted	132	-0.032836	0.0392841	0.403234	65642	Not supported	Males and Females
	ieu-a-970	Ulcerative colitis	Inverse variance weighted	86	-0.0218842	0.0369393	0.553559	47745	Not supported	Males and Females
	ieu-a-996	Eczema	Inverse variance weighted	12	-0.129089	0.0861766	0.134144	40530	Not supported	Males and Females
	ieu-b-41	bipolar disorder	Inverse variance weighted	13	0.145468	0.124157	0.241339	51710	Not supported	Males and Females
	ieu-b-42	schizophrenia	Inverse variance weighted	75	0.0682853	0.0618844	0.269839	77096	Not supported	Males and Females
	ieu-b-4967	Appendicitis	Wald ratio	1	0.135787	0.178404	0.446585	486484	Not supported	Males and Females
	ieu-b-4970	Cellulitis	Inverse variance weighted	2	0.0834475	0.276512	0.762815	486484	Not supported	Males and Females
	ieu-b-4971	Cholecystitits	Wald ratio	1	-0.0944493	0.130641	0.469701	486484	Not supported	Males and Females
	ieu-b-7	Parkinson's disease	Inverse variance weighted	21	0.0356475	0.0576175	0.536119	482730	Not supported	Males and Females
	ukb-a-522	Diagnoses - main ICD10: D25 Leiomyoma of uterus	Inverse variance weighted	4	13.2708	18.2995	0.468327	337199	Not supported	Males and Females
	ukb-a-537	Diagnoses - main ICD10: I80 Phlebitis and thrombophlebitis	Inverse variance weighted	4	0.891089	8.39403	0.915457	337199	Not supported	Males and Females
	ukb-a-538	Diagnoses - main ICD10: I83 Varicose veins of lower extremities	Inverse variance weighted	14	8.67445	3.44257	0.0117436	337199	Supported	Males and Females
	ukb-a-540	Diagnoses - main ICD10: J22 Unspecified acute lower respiratory infection	Wald ratio	1	-16.5302	38.7866	0.669974	337199	Not supported	Males and Females
	ukb-a-541	Diagnoses - main ICD10: J33 Nasal polyp	Inverse variance weighted	7	7.22827	11.3532	0.524337	337199	Not supported	Males and Females
	ukb-a-549	Diagnoses - main ICD10: K40 Inguinal hernia	Inverse variance weighted	10	7.7891	4.50481	0.0837977	337199	Not supported	Males and Females
	ukb-a-556	Diagnoses - main ICD10: K60 Fissure and fistula of anal and rectal regions	Wald ratio	1	68.3452	36.5997	0.0618497	337199	Not supported	Males and Females
	ukb-a-559	Diagnoses - main ICD10: K80 Cholelithiasis	Inverse variance weighted	11	0.172472	2.95915	0.953522	337199	Not supported	Males and Females
	ukb-a-574	Diagnoses - main ICD10: N20 Calculus of kidney and ureter	Inverse variance weighted	3	38.1954	16.4794	0.0204619	337199	Supported	Males and Females
	ukb-b-10859	Diagnoses - main ICD10: K57.3 Diverticular disease of large intestine without perforation or abscess	Inverse variance weighted	3	10.9195	8.9751	0.223741	463010	Not supported	Males and Females
	ukb-b-11874	Diagnoses - secondary ICD10: M06.99 Rheumatoid arthritis, unspecified (Site unspecified)	Inverse variance weighted	2	28.3487	16.9296	0.094031	463010	Not supported	Males and Females
	ukb-b-12267	Diagnoses - main ICD10: I80.2 Phlebitis and thrombophlebitis of other deep vessels of lower extremities	Inverse variance weighted	5	-8.11623	24.5642	0.741091	463010	Not supported	Males and Females
	ukb-b-12493	Diagnoses - secondary ICD10: I10 Essential (primary) hypertension	Inverse variance weighted	66	-0.611558	1.08527	0.573089	463010	Not supported	Males and Females
	ukb-b-12765	Diagnoses - secondary ICD10: M10.99 Gout, unspecified (Site unspecified)	Inverse variance weighted	3	-11.4081	39.8057	0.774423	463010	Not supported	Males and Females
	ukb-b-12944	Diagnoses - main ICD10: N84.0 Polyp of corpus uteri	Wald ratio	1	5.56704	23.3342	0.811432	463010	Not supported	Males and Females
	ukb-b-13392	Diagnoses - secondary ICD10: K57.3 Diverticular disease of large intestine without perforation or abscess	Inverse variance weighted	3	-8.66857	22.0759	0.694563	463010	Not supported	Males and Females
	ukb-b-16751	Diagnoses - secondary ICD10: J44.9 Chronic obstructive pulmonary disease, unspecified	Wald ratio	1	-15.5979	45.0247	0.729019	463010	Not supported	Males and Females
	ukb-b-17219	Diagnoses - secondary ICD10: J45.9 Asthma, unspecified	Inverse variance weighted	21	-1.99536	2.28085	0.381665	463010	Not supported	Males and Females
	ukb-b-17961	Diagnoses - main ICD10: K58.9 Irritable bowel syndrome without diarrhoea	Wald ratio	1	-41.1604	71.5395	0.565053	463010	Not supported	Males and Females
	ukb-b-18372	Diagnoses - main ICD10: N20.0 Calculus of kidney	Inverse variance weighted	3	46.65	20.7049	0.0242532	463010	Supported	Males and Females
	ukb-b-18629	Diagnoses - main ICD10: N20.1 Calculus of ureter	Inverse variance weighted	2	12.6132	41.563	0.76153	463010	Not supported	Males and Females
	ukb-b-1968	Diagnoses - main ICD10: K63.5 Polyp of colon	Inverse variance weighted	2	-11.9275	17.0721	0.484769	463010	Not supported	Males and Females
	ukb-b-19805	Diagnoses - main ICD10: K62.1 Rectal polyp	Inverse variance weighted	2	-0.0676168	22.2563	0.997576	463010	Not supported	Males and Females
	ukb-b-20017	Diagnoses - secondary ICD10: K29.8 Duodenitis	Wald ratio	1	-55.798	27.2946	0.0409248	463010	Supported	Males and Females
	ukb-b-3672	Diagnoses - secondary ICD10: K44.9 Diaphragmatic hernia without obstruction or gangrene	Inverse variance weighted	4	13.3348	17.4022	0.443515	463010	Not supported	Males and Females
	ukb-b-4226	Diagnoses - secondary ICD10: E03.9 Hypothyroidism, unspecified	Inverse variance weighted	35	1.67505	2.59796	0.519086	463010	Not supported	Males and Females
	ukb-b-4929	Diagnoses - secondary ICD10: I73.9 Peripheral vascular disease, unspecified	Wald ratio	1	-26.1608	44.1281	0.553289	463010	Not supported	Males and Females
	ukb-b-6217	Diagnoses - secondary ICD10: I48 Atrial fibrillation and flutter	Inverse variance weighted	13	3.99255	4.4519	0.369815	463010	Not supported	Males and Females
	ukb-b-677	Diagnoses - main ICD10: K43.9 Ventral hernia without obstruction or gangrene	Wald ratio	1	-30.818	40.9292	0.451474	463010	Not supported	Males and Females
	ukb-b-7178	Doctor diagnosed hayfever or allergic rhinitis	Inverse variance weighted	32	-0.767544	0.583552	0.18841	112583	Not supported	Males and Females
	ukb-b-7330	Diagnoses - main ICD10: K31.7 Polyp of stomach and duodenum	Wald ratio	1	2.75106	63.8723	0.965645	463010	Not supported	Males and Females
	ukb-b-7660	Diagnoses - main ICD9: 4549 Varicose veins of lower extremity without ulcer/inflammation	Wald ratio	1	94.2511	51.5972	0.0677494	463010	Not supported	Males and Females
	ukb-b-8549	Diagnoses - main ICD10: D24 Benign neoplasm of breast	Wald ratio	1	39.698	48.0053	0.408265	463010	Not supported	Males and Females
	ukb-b-8848	Diagnoses - main ICD10: K44.9 Diaphragmatic hernia without obstruction or gangrene	Wald ratio	1	56.5344	21.3787	0.0081831	463010	Supported	Males and Females
	ukb-b-964	Diagnoses - main ICD10: I48 Atrial fibrillation and flutter	Inverse variance weighted	18	-2.39487	3.92863	0.542131	463010	Not supported	Males and Females
	ukb-b-9873	Diagnoses - main ICD10: N39.3 Stress incontinence	Wald ratio	1	-27.3366	26.4862	0.302023	463010	Not supported	Males and Females
	ukb-d-D17	Diagnoses - main ICD10: D17 Benign lipomatous neoplasm	Inverse variance weighted	3	41.9988	26.1242	0.10791	361194	Not supported	Males and Females
	ukb-d-D22	Diagnoses - main ICD10: D22 Melanocytic naevi	Inverse variance weighted	7	-7.08976	8.80473	0.420692	361194	Not supported	Males and Females
	ukb-d-D50	Diagnoses - main ICD10: D50 Iron deficiency anaemia	Wald ratio	1	19.6014	23.7309	0.40881	361194	Not supported	Males and Females
	ukb-d-I26	Diagnoses - main ICD10: I26 Pulmonary embolism	Inverse variance weighted	8	8.17714	8.42856	0.331961	361194	Not supported	Males and Females
	ukb-d-I50	Diagnoses - main ICD10: I50 Heart failure	Inverse variance weighted	2	24.8023	33.0654	0.453195	361194	Not supported	Males and Females
	ukb-d-I63	Diagnoses - main ICD10: I63 Cerebral infarction	Wald ratio	1	45.2861	31.9433	0.156278	361194	Not supported	Males and Females
	ukb-d-K42	Diagnoses - main ICD10: K42 Umbilical hernia	Wald ratio	1	-15.3055	20.3271	0.451474	361194	Not supported	Males and Females
	ukb-d-K61	Diagnoses - main ICD10: K61 Abscess of anal and rectal regions	Wald ratio	1	31.5128	52.5375	0.548629	361194	Not supported	Males and Females
	ukb-d-K81	Diagnoses - main ICD10: K81 Cholecystitis	Inverse variance weighted	2	-6.06756	18.0511	0.736771	361194	Not supported	Males and Females
	ukb-d-N13	Diagnoses - main ICD10: N13 Obstructive and reflux uropathy	Inverse variance weighted	2	-5.92464	31.7735	0.85208	361194	Not supported	Males and Females
	ukb-d-N30	Diagnoses - main ICD10: N30 Cystitis	Wald ratio	1	-77.9055	50.175	0.120501	361194	Not supported	Males and Females
	ukb-d-N60	Diagnoses - main ICD10: N60 Benign mammary dysplasia	Wald ratio	1	-42.5957	58.1323	0.463718	361194	Not supported	Males and Females
	ukb-d-N80	Diagnoses - main ICD10: N80 Endometriosis	Wald ratio	1	47.8399	55.0128	0.384512	361194	Not supported	Males and Females
	ukb-d-N84	Diagnoses - main ICD10: N84 Polyp of female genital tract	Wald ratio	1	2.80099	18.8637	0.88196	361194	Not supported	Males and Females

## Sheet: Endometrioid
	ID Trait	Trait	Method	No. of SNPs	Beta	SE	P-value	N	Association	Sex
	ebi-a-GCST003116	Coronary artery disease	Inverse variance weighted	38	-0.158217	0.0642982	0.0138672	42457	Supported	NA
	ebi-a-GCST003374	Chronic kidney disease	Inverse variance weighted	4	0.0512985	0.117769	0.663137	117165	Not supported	NA
	ebi-a-GCST005903	Major depressive disorder (ICD-10 coded)	Wald ratio	1	-0.912532	8.25459	0.911974	217584	Not supported	NA
	ebi-a-GCST006906	Stroke	Inverse variance weighted	7	0.099009	0.186354	0.595214	446696	Not supported	NA
	ebi-a-GCST006908	Ischemic stroke	Inverse variance weighted	8	0.173215	0.164536	0.292456	440328	Not supported	NA
	ebi-a-GCST007515	Type 2 diabetes	Inverse variance weighted	64	-0.0141563	0.0693024	0.838143	298957	Not supported	NA
	ebi-a-GCST010681	Type 1 diabetes	Inverse variance weighted	39	-0.0132339	0.0154612	0.392027	24840	Not supported	NA
	ebi-a-GCST011365	Myocardial infarction	Inverse variance weighted	74	-0.154119	0.0588212	0.0087895	58825	Supported	NA
	ebi-a-GCST90000032	Myeloproliferative neoplasms	Inverse variance weighted	4	0.081834	0.0344263	0.0174505	408241	Supported	NA
	ebi-a-GCST90000514	Gastroesophageal reflux disease	Inverse variance weighted	75	0.184846	0.115086	0.10824	602604	Not supported	NA
	ebi-a-GCST90001390	Dementia with Lewy bodies	Inverse variance weighted	6	-0.0149151	0.0534719	0.780296	6618	Not supported	NA
	ebi-a-GCST90013534	Rheumatoid arthritis	Inverse variance weighted	83	-0.0119119	0.0258005	0.644302	58284	Not supported	NA
	ebi-a-GCST90014325	Asthma	Inverse variance weighted	76	-0.0919415	0.0655404	0.16067	408422	Not supported	NA
	ebi-a-GCST90018120	Idiopathic pulmonary fibrosis	Inverse variance weighted	2	-4.63214	17.2484	0.788272	437235	Not supported	NA
	ieu-a-1025	Multiple sclerosis	Inverse variance weighted	49	-0.0112947	0.0313812	0.718908	38589	Not supported	Males and Females
	ieu-a-1058	Celiac disease	Inverse variance weighted	15	0.0191823	0.0221115	0.385653	24265	Not supported	Males and Females
	ieu-a-1085	Amyotrophic lateral sclerosis	Inverse variance weighted	7	-0.508642	0.500137	0.30915	36052	Not supported	Males and Females
	ieu-a-1097	Microalbuminuria	Wald ratio	1	0.26645	0.20395	0.1914	54116	Not supported	Males and Females
	ieu-a-12	Crohn's disease	Inverse variance weighted	119	-0.0169989	0.0257982	0.509948	51874	Not supported	Males and Females
	ieu-a-294	Inflammatory bowel disease	Inverse variance weighted	132	-0.0181833	0.0290159	0.530877	65642	Not supported	Males and Females
	ieu-a-970	Ulcerative colitis	Inverse variance weighted	86	0.00420754	0.0284051	0.882243	47745	Not supported	Males and Females
	ieu-a-996	Eczema	Inverse variance weighted	12	-0.0469818	0.0709079	0.507602	40530	Not supported	Males and Females
	ieu-b-41	bipolar disorder	Inverse variance weighted	13	0.0240279	0.110276	0.827516	51710	Not supported	Males and Females
	ieu-b-42	schizophrenia	Inverse variance weighted	75	-0.0134982	0.0484043	0.780349	77096	Not supported	Males and Females
	ieu-b-4967	Appendicitis	Wald ratio	1	-0.00410056	0.147936	0.977887	486484	Not supported	Males and Females
	ieu-b-4970	Cellulitis	Inverse variance weighted	2	0.0991666	0.541611	0.854723	486484	Not supported	Males and Females
	ieu-b-4971	Cholecystitits	Wald ratio	1	0.0955728	0.105537	0.365156	486484	Not supported	Males and Females
	ieu-b-7	Parkinson's disease	Inverse variance weighted	21	-0.0909767	0.0559369	0.103861	482730	Not supported	Males and Females
	ukb-a-522	Diagnoses - main ICD10: D25 Leiomyoma of uterus	Inverse variance weighted	4	-11.0577	8.42575	0.189394	337199	Not supported	Males and Females
	ukb-a-537	Diagnoses - main ICD10: I80 Phlebitis and thrombophlebitis	Inverse variance weighted	4	-5.01413	7.16854	0.484262	337199	Not supported	Males and Females
	ukb-a-538	Diagnoses - main ICD10: I83 Varicose veins of lower extremities	Inverse variance weighted	14	0.338233	2.97554	0.909498	337199	Not supported	Males and Females
	ukb-a-540	Diagnoses - main ICD10: J22 Unspecified acute lower respiratory infection	Wald ratio	1	1.83471	31.4171	0.953431	337199	Not supported	Males and Females
	ukb-a-541	Diagnoses - main ICD10: J33 Nasal polyp	Inverse variance weighted	7	-9.63029	9.44786	0.308056	337199	Not supported	Males and Females
	ukb-a-549	Diagnoses - main ICD10: K40 Inguinal hernia	Inverse variance weighted	10	4.33449	3.24519	0.181658	337199	Not supported	Males and Females
	ukb-a-556	Diagnoses - main ICD10: K60 Fissure and fistula of anal and rectal regions	Wald ratio	1	27.12	31.341	0.386863	337199	Not supported	Males and Females
	ukb-a-559	Diagnoses - main ICD10: K80 Cholelithiasis	Inverse variance weighted	11	5.57179	2.782	0.0451987	337199	Supported	Males and Females
	ukb-a-574	Diagnoses - main ICD10: N20 Calculus of kidney and ureter	Inverse variance weighted	3	7.61606	13.6574	0.577082	337199	Not supported	Males and Females
	ukb-b-10859	Diagnoses - main ICD10: K57.3 Diverticular disease of large intestine without perforation or abscess	Inverse variance weighted	3	0.532928	7.49176	0.94329	463010	Not supported	Males and Females
	ukb-b-11874	Diagnoses - secondary ICD10: M06.99 Rheumatoid arthritis, unspecified (Site unspecified)	Inverse variance weighted	2	1.57994	13.5693	0.907308	463010	Not supported	Males and Females
	ukb-b-12267	Diagnoses - main ICD10: I80.2 Phlebitis and thrombophlebitis of other deep vessels of lower extremities	Inverse variance weighted	5	18.2985	13.9403	0.189307	463010	Not supported	Males and Females
	ukb-b-12493	Diagnoses - secondary ICD10: I10 Essential (primary) hypertension	Inverse variance weighted	66	-1.26968	0.786261	0.106348	463010	Not supported	Males and Females
	ukb-b-12765	Diagnoses - secondary ICD10: M10.99 Gout, unspecified (Site unspecified)	Inverse variance weighted	3	-22.1936	22.5275	0.324537	463010	Not supported	Males and Females
	ukb-b-12944	Diagnoses - main ICD10: N84.0 Polyp of corpus uteri	Wald ratio	1	28.2672	19.0841	0.138557	463010	Not supported	Males and Females
	ukb-b-13392	Diagnoses - secondary ICD10: K57.3 Diverticular disease of large intestine without perforation or abscess	Inverse variance weighted	3	12.3454	17.0717	0.469588	463010	Not supported	Males and Females
	ukb-b-16751	Diagnoses - secondary ICD10: J44.9 Chronic obstructive pulmonary disease, unspecified	Wald ratio	1	63.2906	36.6612	0.0842821	463010	Not supported	Males and Females
	ukb-b-17219	Diagnoses - secondary ICD10: J45.9 Asthma, unspecified	Inverse variance weighted	21	-1.58735	1.99896	0.427145	463010	Not supported	Males and Females
	ukb-b-17961	Diagnoses - main ICD10: K58.9 Irritable bowel syndrome without diarrhoea	Wald ratio	1	33.5657	58.3681	0.565245	463010	Not supported	Males and Females
	ukb-b-18372	Diagnoses - main ICD10: N20.0 Calculus of kidney	Inverse variance weighted	3	7.08386	17.1859	0.680199	463010	Not supported	Males and Females
	ukb-b-18629	Diagnoses - main ICD10: N20.1 Calculus of ureter	Inverse variance weighted	2	-2.13567	41.8538	0.959304	463010	Not supported	Males and Females
	ukb-b-1968	Diagnoses - main ICD10: K63.5 Polyp of colon	Inverse variance weighted	2	1.54218	14.0719	0.912732	463010	Not supported	Males and Females
	ukb-b-19805	Diagnoses - main ICD10: K62.1 Rectal polyp	Inverse variance weighted	2	-23.2915	18.3194	0.203583	463010	Not supported	Males and Females
	ukb-b-20017	Diagnoses - secondary ICD10: K29.8 Duodenitis	Wald ratio	1	13.8004	22.6473	0.542287	463010	Not supported	Males and Females
	ukb-b-3672	Diagnoses - secondary ICD10: K44.9 Diaphragmatic hernia without obstruction or gangrene	Inverse variance weighted	4	-0.960685	8.08953	0.905468	463010	Not supported	Males and Females
	ukb-b-4226	Diagnoses - secondary ICD10: E03.9 Hypothyroidism, unspecified	Inverse variance weighted	35	0.144303	2.41292	0.952311	463010	Not supported	Males and Females
	ukb-b-4929	Diagnoses - secondary ICD10: I73.9 Peripheral vascular disease, unspecified	Wald ratio	1	-33.386	36.4442	0.359623	463010	Not supported	Males and Females
	ukb-b-6217	Diagnoses - secondary ICD10: I48 Atrial fibrillation and flutter	Inverse variance weighted	13	-0.312306	3.72288	0.933145	463010	Not supported	Males and Females
	ukb-b-677	Diagnoses - main ICD10: K43.9 Ventral hernia without obstruction or gangrene	Wald ratio	1	-33.1562	33.8093	0.326748	463010	Not supported	Males and Females
	ukb-b-7178	Doctor diagnosed hayfever or allergic rhinitis	Inverse variance weighted	32	0.0475052	0.407722	0.907245	112583	Not supported	Males and Females
	ukb-b-7330	Diagnoses - main ICD10: K31.7 Polyp of stomach and duodenum	Wald ratio	1	-20.8465	52.6289	0.692028	463010	Not supported	Males and Females
	ukb-b-7660	Diagnoses - main ICD9: 4549 Varicose veins of lower extremity without ulcer/inflammation	Wald ratio	1	-19.9356	42.9446	0.642493	463010	Not supported	Males and Females
	ukb-b-8549	Diagnoses - main ICD10: D24 Benign neoplasm of breast	Wald ratio	1	-80.5018	39.546	0.0417853	463010	Supported	Males and Females
	ukb-b-8848	Diagnoses - main ICD10: K44.9 Diaphragmatic hernia without obstruction or gangrene	Wald ratio	1	11.3151	17.5018	0.51795	463010	Not supported	Males and Females
	ukb-b-964	Diagnoses - main ICD10: I48 Atrial fibrillation and flutter	Inverse variance weighted	18	-2.30637	3.25669	0.478824	463010	Not supported	Males and Females
	ukb-b-9873	Diagnoses - main ICD10: N39.3 Stress incontinence	Wald ratio	1	-5.80302	21.9018	0.791043	463010	Not supported	Males and Females
	ukb-d-D17	Diagnoses - main ICD10: D17 Benign lipomatous neoplasm	Inverse variance weighted	3	-4.1574	9.79676	0.6713	361194	Not supported	Males and Females
	ukb-d-D22	Diagnoses - main ICD10: D22 Melanocytic naevi	Inverse variance weighted	7	-7.8908	8.09746	0.329819	361194	Not supported	Males and Females
	ukb-d-D50	Diagnoses - main ICD10: D50 Iron deficiency anaemia	Wald ratio	1	-14.3597	19.6481	0.464872	361194	Not supported	Males and Females
	ukb-d-I26	Diagnoses - main ICD10: I26 Pulmonary embolism	Inverse variance weighted	8	-0.172009	6.42843	0.978653	361194	Not supported	Males and Females
	ukb-d-I50	Diagnoses - main ICD10: I50 Heart failure	Inverse variance weighted	2	-3.84489	27.8761	0.890298	361194	Not supported	Males and Females
	ukb-d-I63	Diagnoses - main ICD10: I63 Cerebral infarction	Wald ratio	1	23.2532	27.5536	0.398712	361194	Not supported	Males and Females
	ukb-d-K42	Diagnoses - main ICD10: K42 Umbilical hernia	Wald ratio	1	-16.4668	16.7911	0.326748	361194	Not supported	Males and Females
	ukb-d-K61	Diagnoses - main ICD10: K61 Abscess of anal and rectal regions	Wald ratio	1	32.2592	42.6827	0.449774	361194	Not supported	Males and Females
	ukb-d-K81	Diagnoses - main ICD10: K81 Cholecystitis	Inverse variance weighted	2	8.14638	14.7189	0.579946	361194	Not supported	Males and Females
	ukb-d-N13	Diagnoses - main ICD10: N13 Obstructive and reflux uropathy	Inverse variance weighted	2	-0.576033	25.4983	0.981977	361194	Not supported	Males and Females
	ukb-d-N30	Diagnoses - main ICD10: N30 Cystitis	Wald ratio	1	21.3583	36.8411	0.56209	361194	Not supported	Males and Females
	ukb-d-N60	Diagnoses - main ICD10: N60 Benign mammary dysplasia	Wald ratio	1	-42.9072	47.4055	0.365407	361194	Not supported	Males and Females
	ukb-d-N80	Diagnoses - main ICD10: N80 Endometriosis	Wald ratio	1	-48.23	50.0608	0.335332	361194	Not supported	Males and Females
	ukb-d-N84	Diagnoses - main ICD10: N84 Polyp of female genital tract	Wald ratio	1	21.3994	15.4168	0.16512	361194	Not supported	Males and Females

## Sheet: Serous LG
	ID Trait	Trait	Method	No. of SNPs	Beta	SE	P-value	N	Association	Sex
	ebi-a-GCST003116	Coronary artery disease	Inverse variance weighted	38	-0.0794499	0.102833	0.439753	42457	Not supported	NA
	ebi-a-GCST003374	Chronic kidney disease	Inverse variance weighted	4	0.15711	0.196881	0.424873	117165	Not supported	NA
	ebi-a-GCST005903	Major depressive disorder (ICD-10 coded)	Wald ratio	1	13.6051	13.9242	0.328528	217584	Not supported	NA
	ebi-a-GCST006906	Stroke	Inverse variance weighted	7	0.00554424	0.311623	0.985805	446696	Not supported	NA
	ebi-a-GCST006908	Ischemic stroke	Inverse variance weighted	8	0.0857544	0.274091	0.754381	440328	Not supported	NA
	ebi-a-GCST007515	Type 2 diabetes	Inverse variance weighted	64	-0.0888684	0.109762	0.418145	298957	Not supported	NA
	ebi-a-GCST010681	Type 1 diabetes	Inverse variance weighted	39	0.00241262	0.0260967	0.926341	24840	Not supported	NA
	ebi-a-GCST011365	Myocardial infarction	Inverse variance weighted	74	-0.0540385	0.0966753	0.576183	58825	Not supported	NA
	ebi-a-GCST90000032	Myeloproliferative neoplasms	Inverse variance weighted	4	0.0677064	0.130451	0.603748	408241	Not supported	NA
	ebi-a-GCST90000514	Gastroesophageal reflux disease	Inverse variance weighted	75	0.101048	0.217873	0.642797	602604	Not supported	NA
	ebi-a-GCST90001390	Dementia with Lewy bodies	Inverse variance weighted	6	0.104679	0.0601914	0.0820174	6618	Not supported	NA
	ebi-a-GCST90013534	Rheumatoid arthritis	Inverse variance weighted	83	0.027369	0.0403259	0.497332	58284	Not supported	NA
	ebi-a-GCST90014325	Asthma	Inverse variance weighted	76	-0.0286221	0.0989583	0.772402	408422	Not supported	NA
	ebi-a-GCST90018120	Idiopathic pulmonary fibrosis	Inverse variance weighted	2	-50.043	51.2247	0.328603	437235	Not supported	NA
	ieu-a-1025	Multiple sclerosis	Inverse variance weighted	49	0.0295258	0.0518341	0.568934	38589	Not supported	Males and Females
	ieu-a-1058	Celiac disease	Inverse variance weighted	15	0.00723394	0.050786	0.886733	24265	Not supported	Males and Females
	ieu-a-1085	Amyotrophic lateral sclerosis	Inverse variance weighted	7	0.764225	0.827695	0.355842	36052	Not supported	Males and Females
	ieu-a-1097	Microalbuminuria	Wald ratio	1	-0.546	0.34895	0.117655	54116	Not supported	Males and Females
	ieu-a-12	Crohn's disease	Inverse variance weighted	119	0.019627	0.0433723	0.650891	51874	Not supported	Males and Females
	ieu-a-294	Inflammatory bowel disease	Inverse variance weighted	132	-0.0204703	0.0492913	0.677929	65642	Not supported	Males and Females
	ieu-a-970	Ulcerative colitis	Inverse variance weighted	86	0.00314248	0.0487381	0.948591	47745	Not supported	Males and Females
	ieu-a-996	Eczema	Inverse variance weighted	12	-0.14702	0.130984	0.261681	40530	Not supported	Males and Females
	ieu-b-41	bipolar disorder	Inverse variance weighted	13	-0.114501	0.193856	0.554755	51710	Not supported	Males and Females
	ieu-b-42	schizophrenia	Inverse variance weighted	75	0.160934	0.082037	0.049794	77096	Supported	Males and Females
	ieu-b-4967	Appendicitis	Wald ratio	1	0.0555983	0.246053	0.821232	486484	Not supported	Males and Females
	ieu-b-4970	Cellulitis	Inverse variance weighted	2	-0.238905	0.381812	0.531503	486484	Not supported	Males and Females
	ieu-b-4971	Cholecystitits	Wald ratio	1	-0.13985	0.185104	0.449936	486484	Not supported	Males and Females
	ieu-b-7	Parkinson's disease	Inverse variance weighted	21	-0.0217252	0.0957745	0.820551	482730	Not supported	Males and Females
	ukb-a-522	Diagnoses - main ICD10: D25 Leiomyoma of uterus	Inverse variance weighted	4	3.17563	25.1847	0.899658	337199	Not supported	Males and Females
	ukb-a-537	Diagnoses - main ICD10: I80 Phlebitis and thrombophlebitis	Inverse variance weighted	4	-1.51779	17.4105	0.930531	337199	Not supported	Males and Females
	ukb-a-538	Diagnoses - main ICD10: I83 Varicose veins of lower extremities	Inverse variance weighted	14	-9.79074	4.76412	0.0398693	337199	Supported	Males and Females
	ukb-a-540	Diagnoses - main ICD10: J22 Unspecified acute lower respiratory infection	Wald ratio	1	-31.3508	54.6585	0.566255	337199	Not supported	Males and Females
	ukb-a-541	Diagnoses - main ICD10: J33 Nasal polyp	Inverse variance weighted	7	19.6208	15.6716	0.210571	337199	Not supported	Males and Females
	ukb-a-549	Diagnoses - main ICD10: K40 Inguinal hernia	Inverse variance weighted	10	2.75164	7.2845	0.705624	337199	Not supported	Males and Females
	ukb-a-556	Diagnoses - main ICD10: K60 Fissure and fistula of anal and rectal regions	Wald ratio	1	21.7206	57.9158	0.707632	337199	Not supported	Males and Females
	ukb-a-559	Diagnoses - main ICD10: K80 Cholelithiasis	Inverse variance weighted	11	-6.88577	4.14567	0.0967228	337199	Not supported	Males and Females
	ukb-a-574	Diagnoses - main ICD10: N20 Calculus of kidney and ureter	Inverse variance weighted	3	13.8684	27.8262	0.618207	337199	Not supported	Males and Females
	ukb-b-10859	Diagnoses - main ICD10: K57.3 Diverticular disease of large intestine without perforation or abscess	Inverse variance weighted	3	7.31315	15.2927	0.632499	463010	Not supported	Males and Females
	ukb-b-11874	Diagnoses - secondary ICD10: M06.99 Rheumatoid arthritis, unspecified (Site unspecified)	Inverse variance weighted	2	15.3867	22.5989	0.495961	463010	Not supported	Males and Females
	ukb-b-12267	Diagnoses - main ICD10: I80.2 Phlebitis and thrombophlebitis of other deep vessels of lower extremities	Inverse variance weighted	5	28.6817	20.0493	0.152556	463010	Not supported	Males and Females
	ukb-b-12493	Diagnoses - secondary ICD10: I10 Essential (primary) hypertension	Inverse variance weighted	66	-1.07165	1.63704	0.512707	463010	Not supported	Males and Females
	ukb-b-12765	Diagnoses - secondary ICD10: M10.99 Gout, unspecified (Site unspecified)	Inverse variance weighted	3	69.4753	70.2161	0.322443	463010	Not supported	Males and Females
	ukb-b-12944	Diagnoses - main ICD10: N84.0 Polyp of corpus uteri	Wald ratio	1	45.7284	31.8633	0.151247	463010	Not supported	Males and Females
	ukb-b-13392	Diagnoses - secondary ICD10: K57.3 Diverticular disease of large intestine without perforation or abscess	Inverse variance weighted	3	19.5104	21.5785	0.36591	463010	Not supported	Males and Females
	ukb-b-16751	Diagnoses - secondary ICD10: J44.9 Chronic obstructive pulmonary disease, unspecified	Wald ratio	1	116.068	61.428	0.0588266	463010	Not supported	Males and Females
	ukb-b-17219	Diagnoses - secondary ICD10: J45.9 Asthma, unspecified	Inverse variance weighted	21	-2.38638	3.51529	0.497228	463010	Not supported	Males and Females
	ukb-b-17961	Diagnoses - main ICD10: K58.9 Irritable bowel syndrome without diarrhoea	Wald ratio	1	-6.83706	99.9711	0.945475	463010	Not supported	Males and Females
	ukb-b-18372	Diagnoses - main ICD10: N20.0 Calculus of kidney	Inverse variance weighted	3	6.67551	36.9122	0.856487	463010	Not supported	Males and Females
	ukb-b-18629	Diagnoses - main ICD10: N20.1 Calculus of ureter	Inverse variance weighted	2	19.5861	63.1757	0.756541	463010	Not supported	Males and Females
	ukb-b-1968	Diagnoses - main ICD10: K63.5 Polyp of colon	Inverse variance weighted	2	19.3202	26.3449	0.463342	463010	Not supported	Males and Females
	ukb-b-19805	Diagnoses - main ICD10: K62.1 Rectal polyp	Inverse variance weighted	2	45.6537	30.7481	0.137606	463010	Not supported	Males and Females
	ukb-b-20017	Diagnoses - secondary ICD10: K29.8 Duodenitis	Wald ratio	1	-18.1022	37.7116	0.631216	463010	Not supported	Males and Females
	ukb-b-3672	Diagnoses - secondary ICD10: K44.9 Diaphragmatic hernia without obstruction or gangrene	Inverse variance weighted	4	1.18779	17.0223	0.94437	463010	Not supported	Males and Females
	ukb-b-4226	Diagnoses - secondary ICD10: E03.9 Hypothyroidism, unspecified	Inverse variance weighted	35	-1.05075	3.22857	0.744838	463010	Not supported	Males and Females
	ukb-b-4929	Diagnoses - secondary ICD10: I73.9 Peripheral vascular disease, unspecified	Wald ratio	1	-21.0892	61.1014	0.729981	463010	Not supported	Males and Females
	ukb-b-6217	Diagnoses - secondary ICD10: I48 Atrial fibrillation and flutter	Inverse variance weighted	13	1.91865	6.19108	0.756633	463010	Not supported	Males and Females
	ukb-b-677	Diagnoses - main ICD10: K43.9 Ventral hernia without obstruction or gangrene	Wald ratio	1	-14.914	56.0117	0.790035	463010	Not supported	Males and Females
	ukb-b-7178	Doctor diagnosed hayfever or allergic rhinitis	Inverse variance weighted	32	0.637619	0.682599	0.35025	112583	Not supported	Males and Females
	ukb-b-7330	Diagnoses - main ICD10: K31.7 Polyp of stomach and duodenum	Wald ratio	1	-26.5024	87.4186	0.761763	463010	Not supported	Males and Females
	ukb-b-7660	Diagnoses - main ICD9: 4549 Varicose veins of lower extremity without ulcer/inflammation	Wald ratio	1	-81.7913	71.8927	0.255252	463010	Not supported	Males and Females
	ukb-b-8549	Diagnoses - main ICD10: D24 Benign neoplasm of breast	Wald ratio	1	24.4104	66.2785	0.712649	463010	Not supported	Males and Females
	ukb-b-8848	Diagnoses - main ICD10: K44.9 Diaphragmatic hernia without obstruction or gangrene	Wald ratio	1	59.4114	29.4367	0.0435626	463010	Supported	Males and Females
	ukb-b-964	Diagnoses - main ICD10: I48 Atrial fibrillation and flutter	Inverse variance weighted	18	4.90907	5.4308	0.366032	463010	Not supported	Males and Females
	ukb-b-9873	Diagnoses - main ICD10: N39.3 Stress incontinence	Wald ratio	1	-59.6569	36.3576	0.100831	463010	Not supported	Males and Females
	ukb-d-D17	Diagnoses - main ICD10: D17 Benign lipomatous neoplasm	Inverse variance weighted	3	34.3986	24.6288	0.162509	361194	Not supported	Males and Females
	ukb-d-D22	Diagnoses - main ICD10: D22 Melanocytic naevi	Inverse variance weighted	7	-0.370381	19.583	0.98491	361194	Not supported	Males and Females
	ukb-d-D50	Diagnoses - main ICD10: D50 Iron deficiency anaemia	Wald ratio	1	60.7159	32.7557	0.0637965	361194	Not supported	Males and Females
	ukb-d-I26	Diagnoses - main ICD10: I26 Pulmonary embolism	Inverse variance weighted	8	10.5568	10.015	0.291838	361194	Not supported	Males and Females
	ukb-d-I50	Diagnoses - main ICD10: I50 Heart failure	Inverse variance weighted	2	-54.4258	51.0978	0.286817	361194	Not supported	Males and Females
	ukb-d-I63	Diagnoses - main ICD10: I63 Cerebral infarction	Wald ratio	1	-10.833	46.8982	0.817323	361194	Not supported	Males and Females
	ukb-d-K42	Diagnoses - main ICD10: K42 Umbilical hernia	Wald ratio	1	-7.4069	27.8177	0.790035	361194	Not supported	Males and Females
	ukb-d-K61	Diagnoses - main ICD10: K61 Abscess of anal and rectal regions	Wald ratio	1	-52.5698	80.3249	0.512812	361194	Not supported	Males and Females
	ukb-d-K81	Diagnoses - main ICD10: K81 Cholecystitis	Inverse variance weighted	2	-34.4763	25.5903	0.177903	361194	Not supported	Males and Females
	ukb-d-N13	Diagnoses - main ICD10: N13 Obstructive and reflux uropathy	Inverse variance weighted	2	-13.1907	42.2757	0.755029	361194	Not supported	Males and Females
	ukb-d-N30	Diagnoses - main ICD10: N30 Cystitis	Wald ratio	1	3.37334	62.7653	0.957138	361194	Not supported	Males and Females
	ukb-d-N60	Diagnoses - main ICD10: N60 Benign mammary dysplasia	Wald ratio	1	-37.8206	73.046	0.604623	361194	Not supported	Males and Females
	ukb-d-N80	Diagnoses - main ICD10: N80 Endometriosis	Wald ratio	1	38.2959	75.0912	0.610057	361194	Not supported	Males and Females
	ukb-d-N84	Diagnoses - main ICD10: N84 Polyp of female genital tract	Wald ratio	1	28.1846	25.7387	0.273504	361194	Not supported	Males and Females

## Sheet: Serous LG LMP
	ID Trait	Trait	Method	No. of SNPs	Beta	SE	P-value	N	Association	Sex
	ebi-a-GCST003116	Coronary artery disease	Inverse variance weighted	38	-0.106312	0.0617186	0.0849751	42457	Not supported	NA
	ebi-a-GCST003374	Chronic kidney disease	Inverse variance weighted	4	-0.0163087	0.117421	0.889537	117165	Not supported	NA
	ebi-a-GCST005903	Major depressive disorder (ICD-10 coded)	Wald ratio	1	6.88913	8.32138	0.407736	217584	Not supported	NA
	ebi-a-GCST006906	Stroke	Inverse variance weighted	7	-0.0539346	0.199121	0.786496	446696	Not supported	NA
	ebi-a-GCST006908	Ischemic stroke	Inverse variance weighted	8	-0.066441	0.166833	0.690447	440328	Not supported	NA
	ebi-a-GCST007515	Type 2 diabetes	Inverse variance weighted	64	-0.0201278	0.0787775	0.798336	298957	Not supported	NA
	ebi-a-GCST010681	Type 1 diabetes	Inverse variance weighted	39	0.00451791	0.0182563	0.804543	24840	Not supported	NA
	ebi-a-GCST011365	Myocardial infarction	Inverse variance weighted	74	-0.0454327	0.0546066	0.405408	58825	Not supported	NA
	ebi-a-GCST90000032	Myeloproliferative neoplasms	Inverse variance weighted	4	0.137323	0.163972	0.402322	408241	Not supported	NA
	ebi-a-GCST90000514	Gastroesophageal reflux disease	Inverse variance weighted	75	0.315357	0.131419	0.0164116	602604	Supported	NA
	ebi-a-GCST90001390	Dementia with Lewy bodies	Inverse variance weighted	6	0.0416967	0.0367213	0.25617	6618	Not supported	NA
	ebi-a-GCST90013534	Rheumatoid arthritis	Inverse variance weighted	83	0.0301946	0.0264032	0.25279	58284	Not supported	NA
	ebi-a-GCST90014325	Asthma	Inverse variance weighted	76	-0.0433918	0.0643635	0.500205	408422	Not supported	NA
	ebi-a-GCST90018120	Idiopathic pulmonary fibrosis	Inverse variance weighted	2	-33.6833	98.8103	0.733188	437235	Not supported	NA
	ieu-a-1025	Multiple sclerosis	Inverse variance weighted	49	0.0290259	0.0331124	0.380711	38589	Not supported	Males and Females
	ieu-a-1058	Celiac disease	Inverse variance weighted	15	0.0102728	0.02807	0.714388	24265	Not supported	Males and Females
	ieu-a-1085	Amyotrophic lateral sclerosis	Inverse variance weighted	7	0.396064	0.496461	0.425001	36052	Not supported	Males and Females
	ieu-a-1097	Microalbuminuria	Wald ratio	1	0.00922	0.20555	0.964223	54116	Not supported	Males and Females
	ieu-a-12	Crohn's disease	Inverse variance weighted	119	-0.02396	0.0311455	0.44172	51874	Not supported	Males and Females
	ieu-a-294	Inflammatory bowel disease	Inverse variance weighted	132	-0.027557	0.0346896	0.426969	65642	Not supported	Males and Females
	ieu-a-970	Ulcerative colitis	Inverse variance weighted	86	-0.0111999	0.0312502	0.720049	47745	Not supported	Males and Females
	ieu-a-996	Eczema	Inverse variance weighted	12	-0.120636	0.071223	0.0903077	40530	Not supported	Males and Females
	ieu-b-41	bipolar disorder	Inverse variance weighted	13	0.0558343	0.102459	0.585792	51710	Not supported	Males and Females
	ieu-b-42	schizophrenia	Inverse variance weighted	75	0.100478	0.0545646	0.0655541	77096	Not supported	Males and Females
	ieu-b-4967	Appendicitis	Wald ratio	1	0.0959621	0.147495	0.515295	486484	Not supported	Males and Females
	ieu-b-4970	Cellulitis	Inverse variance weighted	2	-0.0520774	0.228785	0.819937	486484	Not supported	Males and Females
	ieu-b-4971	Cholecystitits	Wald ratio	1	-0.108429	0.108558	0.317886	486484	Not supported	Males and Females
	ieu-b-7	Parkinson's disease	Inverse variance weighted	21	0.0153708	0.0477834	0.747698	482730	Not supported	Males and Females
	ukb-a-522	Diagnoses - main ICD10: D25 Leiomyoma of uterus	Inverse variance weighted	4	9.49892	17.4371	0.585923	337199	Not supported	Males and Females
	ukb-a-537	Diagnoses - main ICD10: I80 Phlebitis and thrombophlebitis	Inverse variance weighted	4	-0.163296	7.05676	0.981538	337199	Not supported	Males and Females
	ukb-a-538	Diagnoses - main ICD10: I83 Varicose veins of lower extremities	Inverse variance weighted	14	2.81298	3.04023	0.354834	337199	Not supported	Males and Females
	ukb-a-540	Diagnoses - main ICD10: J22 Unspecified acute lower respiratory infection	Wald ratio	1	-25.987	32.3154	0.421299	337199	Not supported	Males and Females
	ukb-a-541	Diagnoses - main ICD10: J33 Nasal polyp	Inverse variance weighted	7	11.6503	9.38598	0.214516	337199	Not supported	Males and Females
	ukb-a-549	Diagnoses - main ICD10: K40 Inguinal hernia	Inverse variance weighted	10	6.299	3.32634	0.0582681	337199	Not supported	Males and Females
	ukb-a-556	Diagnoses - main ICD10: K60 Fissure and fistula of anal and rectal regions	Wald ratio	1	51.4084	31.4641	0.102285	337199	Not supported	Males and Females
	ukb-a-559	Diagnoses - main ICD10: K80 Cholelithiasis	Inverse variance weighted	11	-1.98085	2.45296	0.419358	337199	Not supported	Males and Females
	ukb-a-574	Diagnoses - main ICD10: N20 Calculus of kidney and ureter	Inverse variance weighted	3	30.2662	13.6447	0.0265431	337199	Supported	Males and Females
	ukb-b-10859	Diagnoses - main ICD10: K57.3 Diverticular disease of large intestine without perforation or abscess	Inverse variance weighted	3	9.15147	7.62044	0.229785	463010	Not supported	Males and Females
	ukb-b-11874	Diagnoses - secondary ICD10: M06.99 Rheumatoid arthritis, unspecified (Site unspecified)	Inverse variance weighted	2	22.7067	13.4961	0.0924791	463010	Not supported	Males and Females
	ukb-b-12267	Diagnoses - main ICD10: I80.2 Phlebitis and thrombophlebitis of other deep vessels of lower extremities	Inverse variance weighted	5	4.87638	22.4059	0.827711	463010	Not supported	Males and Females
	ukb-b-12493	Diagnoses - secondary ICD10: I10 Essential (primary) hypertension	Inverse variance weighted	66	-0.744206	1.03436	0.471842	463010	Not supported	Males and Females
	ukb-b-12765	Diagnoses - secondary ICD10: M10.99 Gout, unspecified (Site unspecified)	Inverse variance weighted	3	17.1273	48.6667	0.72489	463010	Not supported	Males and Females
	ukb-b-12944	Diagnoses - main ICD10: N84.0 Polyp of corpus uteri	Wald ratio	1	18.4245	19.2301	0.338009	463010	Not supported	Males and Females
	ukb-b-13392	Diagnoses - secondary ICD10: K57.3 Diverticular disease of large intestine without perforation or abscess	Inverse variance weighted	3	-0.31382	21.4205	0.988311	463010	Not supported	Males and Females
	ukb-b-16751	Diagnoses - secondary ICD10: J44.9 Chronic obstructive pulmonary disease, unspecified	Wald ratio	1	28.5782	37.0567	0.440588	463010	Not supported	Males and Females
	ukb-b-17219	Diagnoses - secondary ICD10: J45.9 Asthma, unspecified	Inverse variance weighted	21	-1.99083	2.26062	0.378503	463010	Not supported	Males and Females
	ukb-b-17961	Diagnoses - main ICD10: K58.9 Irritable bowel syndrome without diarrhoea	Wald ratio	1	-31.2642	59.3418	0.598298	463010	Not supported	Males and Females
	ukb-b-18372	Diagnoses - main ICD10: N20.0 Calculus of kidney	Inverse variance weighted	3	33.4009	19.4744	0.0863227	463010	Not supported	Males and Females
	ukb-b-18629	Diagnoses - main ICD10: N20.1 Calculus of ureter	Inverse variance weighted	2	16.7406	49.4734	0.735079	463010	Not supported	Males and Females
	ukb-b-1968	Diagnoses - main ICD10: K63.5 Polyp of colon	Inverse variance weighted	2	-0.223537	17.5119	0.989815	463010	Not supported	Males and Females
	ukb-b-19805	Diagnoses - main ICD10: K62.1 Rectal polyp	Inverse variance weighted	2	14.4618	22.6476	0.523109	463010	Not supported	Males and Females
	ukb-b-20017	Diagnoses - secondary ICD10: K29.8 Duodenitis	Wald ratio	1	-42.084	22.6002	0.0625883	463010	Not supported	Males and Females
	ukb-b-3672	Diagnoses - secondary ICD10: K44.9 Diaphragmatic hernia without obstruction or gangrene	Inverse variance weighted	4	10.4434	16.2194	0.519652	463010	Not supported	Males and Females
	ukb-b-4226	Diagnoses - secondary ICD10: E03.9 Hypothyroidism, unspecified	Inverse variance weighted	35	1.00245	2.22603	0.652472	463010	Not supported	Males and Females
	ukb-b-4929	Diagnoses - secondary ICD10: I73.9 Peripheral vascular disease, unspecified	Wald ratio	1	-18.5662	36.5079	0.611067	463010	Not supported	Males and Females
	ukb-b-6217	Diagnoses - secondary ICD10: I48 Atrial fibrillation and flutter	Inverse variance weighted	13	3.69352	4.24873	0.38467	463010	Not supported	Males and Females
	ukb-b-677	Diagnoses - main ICD10: K43.9 Ventral hernia without obstruction or gangrene	Wald ratio	1	-24.9936	33.7039	0.458352	463010	Not supported	Males and Females
	ukb-b-7178	Doctor diagnosed hayfever or allergic rhinitis	Inverse variance weighted	32	-0.258882	0.455314	0.569642	112583	Not supported	Males and Females
	ukb-b-7330	Diagnoses - main ICD10: K31.7 Polyp of stomach and duodenum	Wald ratio	1	-6.89302	52.6801	0.895897	463010	Not supported	Males and Females
	ukb-b-7660	Diagnoses - main ICD9: 4549 Varicose veins of lower extremity without ulcer/inflammation	Wald ratio	1	40.7988	42.7508	0.339912	463010	Not supported	Males and Females
	ukb-b-8549	Diagnoses - main ICD10: D24 Benign neoplasm of breast	Wald ratio	1	35.3578	39.6842	0.372941	463010	Not supported	Males and Females
	ukb-b-8848	Diagnoses - main ICD10: K44.9 Diaphragmatic hernia without obstruction or gangrene	Wald ratio	1	58.2653	17.6538	0.000965366	463010	Supported	Males and Females
	ukb-b-964	Diagnoses - main ICD10: I48 Atrial fibrillation and flutter	Inverse variance weighted	18	0.617981	3.24867	0.849132	463010	Not supported	Males and Females
	ukb-b-9873	Diagnoses - main ICD10: N39.3 Stress incontinence	Wald ratio	1	-35.9731	21.8722	0.100033	463010	Not supported	Males and Females
	ukb-d-D17	Diagnoses - main ICD10: D17 Benign lipomatous neoplasm	Inverse variance weighted	3	38.4268	25.145	0.12646	361194	Not supported	Males and Females
	ukb-d-D22	Diagnoses - main ICD10: D22 Melanocytic naevi	Inverse variance weighted	7	-4.73725	7.68747	0.537742	361194	Not supported	Males and Females
	ukb-d-D50	Diagnoses - main ICD10: D50 Iron deficiency anaemia	Wald ratio	1	35.7795	19.6414	0.0685105	361194	Not supported	Males and Females
	ukb-d-I26	Diagnoses - main ICD10: I26 Pulmonary embolism	Inverse variance weighted	8	9.39559	6.63916	0.157017	361194	Not supported	Males and Females
	ukb-d-I50	Diagnoses - main ICD10: I50 Heart failure	Inverse variance weighted	2	2.46054	28.2538	0.930603	361194	Not supported	Males and Females
	ukb-d-I63	Diagnoses - main ICD10: I63 Cerebral infarction	Wald ratio	1	29.5129	26.9088	0.27274	361194	Not supported	Males and Females
	ukb-d-K42	Diagnoses - main ICD10: K42 Umbilical hernia	Wald ratio	1	-12.4128	16.7388	0.458352	361194	Not supported	Males and Females
	ukb-d-K61	Diagnoses - main ICD10: K61 Abscess of anal and rectal regions	Wald ratio	1	1.51991	44.7829	0.972925	361194	Not supported	Males and Females
	ukb-d-K81	Diagnoses - main ICD10: K81 Cholecystitis	Inverse variance weighted	2	-15.644	15.0198	0.297616	361194	Not supported	Males and Females
	ukb-d-N13	Diagnoses - main ICD10: N13 Obstructive and reflux uropathy	Inverse variance weighted	2	-12.8994	25.5128	0.613133	361194	Not supported	Males and Females
	ukb-d-N30	Diagnoses - main ICD10: N30 Cystitis	Wald ratio	1	-40.0019	39.7894	0.314733	361194	Not supported	Males and Females
	ukb-d-N60	Diagnoses - main ICD10: N60 Benign mammary dysplasia	Wald ratio	1	-38.478	46.5404	0.40837	361194	Not supported	Males and Females
	ukb-d-N80	Diagnoses - main ICD10: N80 Endometriosis	Wald ratio	1	47.3597	45.3188	0.296008	361194	Not supported	Males and Females
	ukb-d-N84	Diagnoses - main ICD10: N84 Polyp of female genital tract	Wald ratio	1	10.8602	15.5396	0.48463	361194	Not supported	Males and Females

## Sheet: Mucinous
	ID Trait	Trait	Method	No. of SNPs	Beta	SE	P-value	N	Association	Sex
	ebi-a-GCST003116	Coronary artery disease	Inverse variance weighted	38	-0.133881	0.0895243	0.134791	42457	Not supported	NA
	ebi-a-GCST003374	Chronic kidney disease	Inverse variance weighted	4	-0.152071	0.1618	0.347286	117165	Not supported	NA
	ebi-a-GCST005903	Major depressive disorder (ICD-10 coded)	Wald ratio	1	17.6471	11.5544	0.126687	217584	Not supported	NA
	ebi-a-GCST006906	Stroke	Inverse variance weighted	7	-0.474954	0.261747	0.0695918	446696	Not supported	NA
	ebi-a-GCST006908	Ischemic stroke	Inverse variance weighted	8	-0.311884	0.243844	0.200887	440328	Not supported	NA
	ebi-a-GCST007515	Type 2 diabetes	Inverse variance weighted	64	0.0529432	0.0848935	0.532862	298957	Not supported	NA
	ebi-a-GCST010681	Type 1 diabetes	Inverse variance weighted	39	-0.0199406	0.0225256	0.376026	24840	Not supported	NA
	ebi-a-GCST011365	Myocardial infarction	Inverse variance weighted	74	-0.0513054	0.0830679	0.536818	58825	Not supported	NA
	ebi-a-GCST90000032	Myeloproliferative neoplasms	Inverse variance weighted	4	0.0187394	0.04565	0.681438	408241	Not supported	NA
	ebi-a-GCST90000514	Gastroesophageal reflux disease	Inverse variance weighted	75	0.333025	0.15431	0.0309156	602604	Supported	NA
	ebi-a-GCST90001390	Dementia with Lewy bodies	Inverse variance weighted	6	-0.021265	0.0507553	0.675237	6618	Not supported	NA
	ebi-a-GCST90013534	Rheumatoid arthritis	Inverse variance weighted	83	0.0707658	0.0321859	0.0279023	58284	Supported	NA
	ebi-a-GCST90014325	Asthma	Inverse variance weighted	76	0.142897	0.0863378	0.0979051	408422	Not supported	NA
	ebi-a-GCST90018120	Idiopathic pulmonary fibrosis	Inverse variance weighted	2	24.7943	23.3702	0.288718	437235	Not supported	NA
	ieu-a-1025	Multiple sclerosis	Inverse variance weighted	49	-0.0217256	0.0427627	0.611417	38589	Not supported	Males and Females
	ieu-a-1058	Celiac disease	Inverse variance weighted	15	0.00412926	0.0446491	0.926315	24265	Not supported	Males and Females
	ieu-a-1085	Amyotrophic lateral sclerosis	Inverse variance weighted	7	0.438662	0.688403	0.523984	36052	Not supported	Males and Females
	ieu-a-1097	Microalbuminuria	Wald ratio	1	0.46005	0.27875	0.0988604	54116	Not supported	Males and Females
	ieu-a-12	Crohn's disease	Inverse variance weighted	119	0.0601378	0.0346474	0.0826153	51874	Not supported	Males and Females
	ieu-a-294	Inflammatory bowel disease	Inverse variance weighted	132	0.0257738	0.0381015	0.498753	65642	Not supported	Males and Females
	ieu-a-970	Ulcerative colitis	Inverse variance weighted	86	-0.0199925	0.0397313	0.614829	47745	Not supported	Males and Females
	ieu-a-996	Eczema	Inverse variance weighted	12	-0.00953143	0.0991462	0.923413	40530	Not supported	Males and Females
	ieu-b-41	bipolar disorder	Inverse variance weighted	13	0.0188942	0.192233	0.921703	51710	Not supported	Males and Females
	ieu-b-42	schizophrenia	Inverse variance weighted	75	0.0773713	0.0730669	0.289641	77096	Not supported	Males and Females
	ieu-b-4967	Appendicitis	Wald ratio	1	0.0138726	0.203681	0.945698	486484	Not supported	Males and Females
	ieu-b-4970	Cellulitis	Inverse variance weighted	2	0.2289	0.315477	0.468105	486484	Not supported	Males and Females
	ieu-b-4971	Cholecystitits	Wald ratio	1	-0.0556234	0.14906	0.709028	486484	Not supported	Males and Females
	ieu-b-7	Parkinson's disease	Inverse variance weighted	21	-0.0361925	0.0844147	0.668108	482730	Not supported	Males and Females
	ukb-a-522	Diagnoses - main ICD10: D25 Leiomyoma of uterus	Inverse variance weighted	4	24.7985	19.4932	0.203315	337199	Not supported	Males and Females
	ukb-a-537	Diagnoses - main ICD10: I80 Phlebitis and thrombophlebitis	Inverse variance weighted	4	-7.51392	12.3728	0.543657	337199	Not supported	Males and Females
	ukb-a-538	Diagnoses - main ICD10: I83 Varicose veins of lower extremities	Inverse variance weighted	14	2.32047	4.02169	0.563947	337199	Not supported	Males and Females
	ukb-a-540	Diagnoses - main ICD10: J22 Unspecified acute lower respiratory infection	Wald ratio	1	-9.27816	43.7676	0.832117	337199	Not supported	Males and Females
	ukb-a-541	Diagnoses - main ICD10: J33 Nasal polyp	Inverse variance weighted	7	1.48311	16.9261	0.930177	337199	Not supported	Males and Females
	ukb-a-549	Diagnoses - main ICD10: K40 Inguinal hernia	Inverse variance weighted	10	4.18815	5.22051	0.422409	337199	Not supported	Males and Females
	ukb-a-556	Diagnoses - main ICD10: K60 Fissure and fistula of anal and rectal regions	Wald ratio	1	16.418	45.9035	0.720596	337199	Not supported	Males and Females
	ukb-a-559	Diagnoses - main ICD10: K80 Cholelithiasis	Inverse variance weighted	11	1.41032	3.36691	0.675305	337199	Not supported	Males and Females
	ukb-a-574	Diagnoses - main ICD10: N20 Calculus of kidney and ureter	Inverse variance weighted	3	2.812	19.8034	0.887083	337199	Not supported	Males and Females
	ukb-b-10859	Diagnoses - main ICD10: K57.3 Diverticular disease of large intestine without perforation or abscess	Inverse variance weighted	3	16.993	15.4992	0.272912	463010	Not supported	Males and Females
	ukb-b-11874	Diagnoses - secondary ICD10: M06.99 Rheumatoid arthritis, unspecified (Site unspecified)	Inverse variance weighted	2	26.7119	18.5827	0.150586	463010	Not supported	Males and Females
	ukb-b-12267	Diagnoses - main ICD10: I80.2 Phlebitis and thrombophlebitis of other deep vessels of lower extremities	Inverse variance weighted	5	18.7381	14.9781	0.210922	463010	Not supported	Males and Females
	ukb-b-12493	Diagnoses - secondary ICD10: I10 Essential (primary) hypertension	Inverse variance weighted	66	0.0210824	1.06656	0.98423	463010	Not supported	Males and Females
	ukb-b-12765	Diagnoses - secondary ICD10: M10.99 Gout, unspecified (Site unspecified)	Inverse variance weighted	3	21.4412	31.1146	0.490757	463010	Not supported	Males and Females
	ukb-b-12944	Diagnoses - main ICD10: N84.0 Polyp of corpus uteri	Wald ratio	1	-32.6398	26.8311	0.223797	463010	Not supported	Males and Females
	ukb-b-13392	Diagnoses - secondary ICD10: K57.3 Diverticular disease of large intestine without perforation or abscess	Inverse variance weighted	3	19.6585	14.8574	0.185787	463010	Not supported	Males and Females
	ukb-b-16751	Diagnoses - secondary ICD10: J44.9 Chronic obstructive pulmonary disease, unspecified	Wald ratio	1	53.1005	51.5041	0.302542	463010	Not supported	Males and Females
	ukb-b-17219	Diagnoses - secondary ICD10: J45.9 Asthma, unspecified	Inverse variance weighted	21	2.69369	2.91211	0.354969	463010	Not supported	Males and Females
	ukb-b-17961	Diagnoses - main ICD10: K58.9 Irritable bowel syndrome without diarrhoea	Wald ratio	1	-124.278	81.4003	0.126823	463010	Not supported	Males and Females
	ukb-b-18372	Diagnoses - main ICD10: N20.0 Calculus of kidney	Inverse variance weighted	3	5.41097	24.6905	0.826531	463010	Not supported	Males and Females
	ukb-b-18629	Diagnoses - main ICD10: N20.1 Calculus of ureter	Inverse variance weighted	2	-17.979	53.7768	0.738133	463010	Not supported	Males and Females
	ukb-b-1968	Diagnoses - main ICD10: K63.5 Polyp of colon	Inverse variance weighted	2	7.06347	25.8546	0.784699	463010	Not supported	Males and Females
	ukb-b-19805	Diagnoses - main ICD10: K62.1 Rectal polyp	Inverse variance weighted	2	-8.06467	25.1182	0.748159	463010	Not supported	Males and Females
	ukb-b-20017	Diagnoses - secondary ICD10: K29.8 Duodenitis	Wald ratio	1	-23.5265	31.1489	0.450074	463010	Not supported	Males and Females
	ukb-b-3672	Diagnoses - secondary ICD10: K44.9 Diaphragmatic hernia without obstruction or gangrene	Inverse variance weighted	4	-6.91831	9.48514	0.465767	463010	Not supported	Males and Females
	ukb-b-4226	Diagnoses - secondary ICD10: E03.9 Hypothyroidism, unspecified	Inverse variance weighted	35	0.685665	2.66472	0.796938	463010	Not supported	Males and Females
	ukb-b-4929	Diagnoses - secondary ICD10: I73.9 Peripheral vascular disease, unspecified	Wald ratio	1	-19.216	50.4357	0.703203	463010	Not supported	Males and Females
	ukb-b-6217	Diagnoses - secondary ICD10: I48 Atrial fibrillation and flutter	Inverse variance weighted	13	-5.06962	5.28478	0.337414	463010	Not supported	Males and Females
	ukb-b-677	Diagnoses - main ICD10: K43.9 Ventral hernia without obstruction or gangrene	Wald ratio	1	-1.23967	46.4482	0.978708	463010	Not supported	Males and Females
	ukb-b-7178	Doctor diagnosed hayfever or allergic rhinitis	Inverse variance weighted	32	0.445433	0.775877	0.565899	112583	Not supported	Males and Females
	ukb-b-7330	Diagnoses - main ICD10: K31.7 Polyp of stomach and duodenum	Wald ratio	1	-19.0182	72.2793	0.792458	463010	Not supported	Males and Females
	ukb-b-7660	Diagnoses - main ICD9: 4549 Varicose veins of lower extremity without ulcer/inflammation	Wald ratio	1	-14.3702	59.2669	0.808419	463010	Not supported	Males and Females
	ukb-b-8549	Diagnoses - main ICD10: D24 Benign neoplasm of breast	Wald ratio	1	28.1286	54.8474	0.608054	463010	Not supported	Males and Females
	ukb-b-8848	Diagnoses - main ICD10: K44.9 Diaphragmatic hernia without obstruction or gangrene	Wald ratio	1	5.30551	24.2265	0.826653	463010	Not supported	Males and Females
	ukb-b-964	Diagnoses - main ICD10: I48 Atrial fibrillation and flutter	Inverse variance weighted	18	-4.94696	4.6461	0.286986	463010	Not supported	Males and Females
	ukb-b-9873	Diagnoses - main ICD10: N39.3 Stress incontinence	Wald ratio	1	23.8687	30.3978	0.43233	463010	Not supported	Males and Females
	ukb-d-D17	Diagnoses - main ICD10: D17 Benign lipomatous neoplasm	Inverse variance weighted	3	4.6933	17.772	0.791715	361194	Not supported	Males and Females
	ukb-d-D22	Diagnoses - main ICD10: D22 Melanocytic naevi	Inverse variance weighted	7	1.40446	10.0821	0.889211	361194	Not supported	Males and Females
	ukb-d-D50	Diagnoses - main ICD10: D50 Iron deficiency anaemia	Wald ratio	1	36.259	27.2475	0.183279	361194	Not supported	Males and Females
	ukb-d-I26	Diagnoses - main ICD10: I26 Pulmonary embolism	Inverse variance weighted	8	12.0368	10.7511	0.262889	361194	Not supported	Males and Females
	ukb-d-I50	Diagnoses - main ICD10: I50 Heart failure	Inverse variance weighted	2	24.6828	37.1284	0.506181	361194	Not supported	Males and Females
	ukb-d-I63	Diagnoses - main ICD10: I63 Cerebral infarction	Wald ratio	1	60.4394	35.8122	0.091474	361194	Not supported	Males and Females
	ukb-d-K42	Diagnoses - main ICD10: K42 Umbilical hernia	Wald ratio	1	-0.615673	23.0681	0.978708	361194	Not supported	Males and Females
	ukb-d-K61	Diagnoses - main ICD10: K61 Abscess of anal and rectal regions	Wald ratio	1	141.522	52.6991	0.00724281	361194	Supported	Males and Females
	ukb-d-K81	Diagnoses - main ICD10: K81 Cholecystitis	Inverse variance weighted	2	12.5096	34.1902	0.714452	361194	Not supported	Males and Females
	ukb-d-N13	Diagnoses - main ICD10: N13 Obstructive and reflux uropathy	Inverse variance weighted	2	72.965	34.045	0.0320976	361194	Supported	Males and Females
	ukb-d-N30	Diagnoses - main ICD10: N30 Cystitis	Wald ratio	1	-19.5786	53.5218	0.71451	361194	Not supported	Males and Females
	ukb-d-N60	Diagnoses - main ICD10: N60 Benign mammary dysplasia	Wald ratio	1	-32.3776	64.1185	0.613583	361194	Not supported	Males and Females
	ukb-d-N80	Diagnoses - main ICD10: N80 Endometriosis	Wald ratio	1	4.05768	65.9374	0.95093	361194	Not supported	Males and Females
	ukb-d-N84	Diagnoses - main ICD10: N84 Polyp of female genital tract	Wald ratio	1	-27.5	21.6591	0.2042	361194	Not supported	Males and Females

## Sheet: Mucinous all
	ID Trait	Trait	Method	No. of SNPs	Beta	SE	P-value	N	Association	Sex
	ebi-a-GCST003116	Coronary artery disease	Inverse variance weighted	38	-0.0966927	0.0741084	0.191979	42457	Not supported	NA
	ebi-a-GCST003374	Chronic kidney disease	Inverse variance weighted	4	-0.145597	0.124554	0.242425	117165	Not supported	NA
	ebi-a-GCST005903	Major depressive disorder (ICD-10 coded)	Wald ratio	1	10.8519	8.68995	0.211742	217584	Not supported	NA
	ebi-a-GCST006906	Stroke	Inverse variance weighted	7	0.0061957	0.275625	0.982066	446696	Not supported	NA
	ebi-a-GCST006908	Ischemic stroke	Inverse variance weighted	8	-0.15652	0.211403	0.459064	440328	Not supported	NA
	ebi-a-GCST007515	Type 2 diabetes	Inverse variance weighted	64	-0.0191785	0.0704433	0.785426	298957	Not supported	NA
	ebi-a-GCST010681	Type 1 diabetes	Inverse variance weighted	39	-0.0162865	0.0164474	0.322068	24840	Not supported	NA
	ebi-a-GCST011365	Myocardial infarction	Inverse variance weighted	74	-0.0704926	0.0630566	0.263598	58825	Not supported	NA
	ebi-a-GCST90000032	Myeloproliferative neoplasms	Inverse variance weighted	4	0.00246052	0.0347889	0.943615	408241	Not supported	NA
	ebi-a-GCST90000514	Gastroesophageal reflux disease	Inverse variance weighted	75	0.168834	0.116776	0.148233	602604	Not supported	NA
	ebi-a-GCST90001390	Dementia with Lewy bodies	Inverse variance weighted	6	-0.00493175	0.0432655	0.909247	6618	Not supported	NA
	ebi-a-GCST90013534	Rheumatoid arthritis	Inverse variance weighted	83	0.056603	0.0239647	0.0181797	58284	Supported	NA
	ebi-a-GCST90014325	Asthma	Inverse variance weighted	76	0.149936	0.0630907	0.0174774	408422	Supported	NA
	ebi-a-GCST90018120	Idiopathic pulmonary fibrosis	Inverse variance weighted	2	10.0626	17.8407	0.572738	437235	Not supported	NA
	ieu-a-1025	Multiple sclerosis	Inverse variance weighted	49	-0.0308441	0.0333378	0.354863	38589	Not supported	Males and Females
	ieu-a-1058	Celiac disease	Inverse variance weighted	15	0.00550532	0.0229502	0.810422	24265	Not supported	Males and Females
	ieu-a-1085	Amyotrophic lateral sclerosis	Inverse variance weighted	7	-0.626619	0.623511	0.314904	36052	Not supported	Males and Females
	ieu-a-1097	Microalbuminuria	Wald ratio	1	0.2294	0.2147	0.28531	54116	Not supported	Males and Females
	ieu-a-12	Crohn's disease	Inverse variance weighted	119	0.0407753	0.0278703	0.143457	51874	Not supported	Males and Females
	ieu-a-294	Inflammatory bowel disease	Inverse variance weighted	132	0.0400826	0.0317815	0.207239	65642	Not supported	Males and Females
	ieu-a-970	Ulcerative colitis	Inverse variance weighted	86	-0.0214833	0.0298245	0.471326	47745	Not supported	Males and Females
	ieu-a-996	Eczema	Inverse variance weighted	12	-0.0556352	0.0742241	0.453521	40530	Not supported	Males and Females
	ieu-b-41	bipolar disorder	Inverse variance weighted	13	0.0613791	0.145211	0.672523	51710	Not supported	Males and Females
	ieu-b-42	schizophrenia	Inverse variance weighted	75	0.0662359	0.0570563	0.245688	77096	Not supported	Males and Females
	ieu-b-4967	Appendicitis	Wald ratio	1	0.04007	0.154402	0.795236	486484	Not supported	Males and Females
	ieu-b-4970	Cellulitis	Inverse variance weighted	2	-0.0308986	0.238948	0.897112	486484	Not supported	Males and Females
	ieu-b-4971	Cholecystitits	Wald ratio	1	0.0875976	0.110123	0.426351	486484	Not supported	Males and Females
	ieu-b-7	Parkinson's disease	Inverse variance weighted	21	0.00582751	0.064686	0.928216	482730	Not supported	Males and Females
	ukb-a-522	Diagnoses - main ICD10: D25 Leiomyoma of uterus	Inverse variance weighted	4	13.2825	14.6385	0.364213	337199	Not supported	Males and Females
	ukb-a-537	Diagnoses - main ICD10: I80 Phlebitis and thrombophlebitis	Inverse variance weighted	4	-2.6011	7.42143	0.725975	337199	Not supported	Males and Females
	ukb-a-538	Diagnoses - main ICD10: I83 Varicose veins of lower extremities	Inverse variance weighted	14	-3.23047	2.9812	0.278536	337199	Not supported	Males and Females
	ukb-a-540	Diagnoses - main ICD10: J22 Unspecified acute lower respiratory infection	Wald ratio	1	-24.1038	33.4585	0.471273	337199	Not supported	Males and Females
	ukb-a-541	Diagnoses - main ICD10: J33 Nasal polyp	Inverse variance weighted	7	-4.27338	11.2549	0.704176	337199	Not supported	Males and Females
	ukb-a-549	Diagnoses - main ICD10: K40 Inguinal hernia	Inverse variance weighted	10	4.59943	4.36838	0.292391	337199	Not supported	Males and Females
	ukb-a-556	Diagnoses - main ICD10: K60 Fissure and fistula of anal and rectal regions	Wald ratio	1	27.9642	33.5219	0.404164	337199	Not supported	Males and Females
	ukb-a-559	Diagnoses - main ICD10: K80 Cholelithiasis	Inverse variance weighted	11	3.28544	2.51327	0.191132	337199	Not supported	Males and Females
	ukb-a-574	Diagnoses - main ICD10: N20 Calculus of kidney and ureter	Inverse variance weighted	3	6.84568	14.6645	0.640629	337199	Not supported	Males and Females
	ukb-b-10859	Diagnoses - main ICD10: K57.3 Diverticular disease of large intestine without perforation or abscess	Inverse variance weighted	3	2.88859	8.04611	0.719592	463010	Not supported	Males and Females
	ukb-b-11874	Diagnoses - secondary ICD10: M06.99 Rheumatoid arthritis, unspecified (Site unspecified)	Inverse variance weighted	2	28.9588	14.0939	0.0399069	463010	Supported	Males and Females
	ukb-b-12267	Diagnoses - main ICD10: I80.2 Phlebitis and thrombophlebitis of other deep vessels of lower extremities	Inverse variance weighted	5	10.6152	11.3802	0.350934	463010	Not supported	Males and Females
	ukb-b-12493	Diagnoses - secondary ICD10: I10 Essential (primary) hypertension	Inverse variance weighted	66	-0.632629	0.855459	0.459591	463010	Not supported	Males and Females
	ukb-b-12765	Diagnoses - secondary ICD10: M10.99 Gout, unspecified (Site unspecified)	Inverse variance weighted	3	19.2374	23.574	0.414475	463010	Not supported	Males and Females
	ukb-b-12944	Diagnoses - main ICD10: N84.0 Polyp of corpus uteri	Wald ratio	1	-34.6364	20.3393	0.0885816	463010	Not supported	Males and Females
	ukb-b-13392	Diagnoses - secondary ICD10: K57.3 Diverticular disease of large intestine without perforation or abscess	Inverse variance weighted	3	4.15872	11.3749	0.71466	463010	Not supported	Males and Females
	ukb-b-16751	Diagnoses - secondary ICD10: J44.9 Chronic obstructive pulmonary disease, unspecified	Wald ratio	1	12.556	38.5957	0.744938	463010	Not supported	Males and Females
	ukb-b-17219	Diagnoses - secondary ICD10: J45.9 Asthma, unspecified	Inverse variance weighted	21	2.63052	2.07994	0.205976	463010	Not supported	Males and Females
	ukb-b-17961	Diagnoses - main ICD10: K58.9 Irritable bowel syndrome without diarrhoea	Wald ratio	1	-63.8739	61.36	0.29789	463010	Not supported	Males and Females
	ukb-b-18372	Diagnoses - main ICD10: N20.0 Calculus of kidney	Inverse variance weighted	3	7.6233	18.6575	0.682839	463010	Not supported	Males and Females
	ukb-b-18629	Diagnoses - main ICD10: N20.1 Calculus of ureter	Inverse variance weighted	2	-4.85486	53.9223	0.92826	463010	Not supported	Males and Females
	ukb-b-1968	Diagnoses - main ICD10: K63.5 Polyp of colon	Inverse variance weighted	2	4.17726	14.7358	0.776811	463010	Not supported	Males and Females
	ukb-b-19805	Diagnoses - main ICD10: K62.1 Rectal polyp	Inverse variance weighted	2	-6.10459	19.1561	0.749972	463010	Not supported	Males and Females
	ukb-b-20017	Diagnoses - secondary ICD10: K29.8 Duodenitis	Wald ratio	1	-6.6686	23.5736	0.777266	463010	Not supported	Males and Females
	ukb-b-3672	Diagnoses - secondary ICD10: K44.9 Diaphragmatic hernia without obstruction or gangrene	Inverse variance weighted	4	-2.75536	7.15557	0.700189	463010	Not supported	Males and Females
	ukb-b-4226	Diagnoses - secondary ICD10: E03.9 Hypothyroidism, unspecified	Inverse variance weighted	35	1.03618	2.01866	0.607741	463010	Not supported	Males and Females
	ukb-b-4929	Diagnoses - secondary ICD10: I73.9 Peripheral vascular disease, unspecified	Wald ratio	1	16.7567	38.088	0.659976	463010	Not supported	Males and Females
	ukb-b-6217	Diagnoses - secondary ICD10: I48 Atrial fibrillation and flutter	Inverse variance weighted	13	-2.32356	3.47804	0.504091	463010	Not supported	Males and Females
	ukb-b-677	Diagnoses - main ICD10: K43.9 Ventral hernia without obstruction or gangrene	Wald ratio	1	-36.4634	35.2417	0.300824	463010	Not supported	Males and Females
	ukb-b-7178	Doctor diagnosed hayfever or allergic rhinitis	Inverse variance weighted	32	0.347769	0.563466	0.537105	112583	Not supported	Males and Females
	ukb-b-7330	Diagnoses - main ICD10: K31.7 Polyp of stomach and duodenum	Wald ratio	1	-6.62816	54.8502	0.903817	463010	Not supported	Males and Females
	ukb-b-7660	Diagnoses - main ICD9: 4549 Varicose veins of lower extremity without ulcer/inflammation	Wald ratio	1	-21.2785	44.9243	0.635748	463010	Not supported	Males and Females
	ukb-b-8549	Diagnoses - main ICD10: D24 Benign neoplasm of breast	Wald ratio	1	24.7283	41.5226	0.551483	463010	Not supported	Males and Females
	ukb-b-8848	Diagnoses - main ICD10: K44.9 Diaphragmatic hernia without obstruction or gangrene	Wald ratio	1	-2.77994	18.262	0.879009	463010	Not supported	Males and Females
	ukb-b-964	Diagnoses - main ICD10: I48 Atrial fibrillation and flutter	Inverse variance weighted	18	-1.91854	3.73966	0.607934	463010	Not supported	Males and Females
	ukb-b-9873	Diagnoses - main ICD10: N39.3 Stress incontinence	Wald ratio	1	0.780095	22.974	0.972913	463010	Not supported	Males and Females
	ukb-d-D17	Diagnoses - main ICD10: D17 Benign lipomatous neoplasm	Inverse variance weighted	3	9.78017	10.4456	0.349121	361194	Not supported	Males and Females
	ukb-d-D22	Diagnoses - main ICD10: D22 Melanocytic naevi	Inverse variance weighted	7	16.1568	7.64024	0.0344551	361194	Supported	Males and Females
	ukb-d-D50	Diagnoses - main ICD10: D50 Iron deficiency anaemia	Wald ratio	1	22.0991	20.5872	0.283074	361194	Not supported	Males and Females
	ukb-d-I26	Diagnoses - main ICD10: I26 Pulmonary embolism	Inverse variance weighted	8	11.3941	6.27127	0.0692369	361194	Not supported	Males and Females
	ukb-d-I50	Diagnoses - main ICD10: I50 Heart failure	Inverse variance weighted	2	-5.07681	29.1847	0.861901	361194	Not supported	Males and Females
	ukb-d-I63	Diagnoses - main ICD10: I63 Cerebral infarction	Wald ratio	1	36.3827	28.0744	0.194997	361194	Not supported	Males and Females
	ukb-d-K42	Diagnoses - main ICD10: K42 Umbilical hernia	Wald ratio	1	-18.1093	17.5025	0.300824	361194	Not supported	Males and Females
	ukb-d-K61	Diagnoses - main ICD10: K61 Abscess of anal and rectal regions	Wald ratio	1	92.3769	42.5212	0.0298185	361194	Supported	Males and Females
	ukb-d-K81	Diagnoses - main ICD10: K81 Cholecystitis	Inverse variance weighted	2	22.1874	15.3089	0.147251	361194	Not supported	Males and Females
	ukb-d-N13	Diagnoses - main ICD10: N13 Obstructive and reflux uropathy	Inverse variance weighted	2	53.067	26.0047	0.0412835	361194	Supported	Males and Females
	ukb-d-N30	Diagnoses - main ICD10: N30 Cystitis	Wald ratio	1	3.41052	39.4972	0.93119	361194	Not supported	Males and Females
	ukb-d-N60	Diagnoses - main ICD10: N60 Benign mammary dysplasia	Wald ratio	1	-26.1042	48.582	0.591045	361194	Not supported	Males and Females
	ukb-d-N80	Diagnoses - main ICD10: N80 Endometriosis	Wald ratio	1	-5.00608	49.7607	0.919866	361194	Not supported	Males and Females
	ukb-d-N84	Diagnoses - main ICD10: N84 Polyp of female genital tract	Wald ratio	1	-29.6815	16.4131	0.0705442	361194	Not supported	Males and Females

## Sheet: Clear cell
	ID Trait	Trait	Method	No. of SNPs	Beta	SE	P-value	N	Association	Sex
	ebi-a-GCST003116	Coronary artery disease	Inverse variance weighted	38	-0.1354	0.0859933	0.115363	42457	Not supported	NA
	ebi-a-GCST003374	Chronic kidney disease	Inverse variance weighted	4	0.138424	0.181805	0.446425	117165	Not supported	NA
	ebi-a-GCST005903	Major depressive disorder (ICD-10 coded)	Wald ratio	1	-6.8545	11.5347	0.552343	217584	Not supported	NA
	ebi-a-GCST006906	Stroke	Inverse variance weighted	7	-0.309421	0.416496	0.457533	446696	Not supported	NA
	ebi-a-GCST006908	Ischemic stroke	Inverse variance weighted	8	-0.250952	0.338686	0.458718	440328	Not supported	NA
	ebi-a-GCST007515	Type 2 diabetes	Inverse variance weighted	64	-0.108634	0.0993718	0.274302	298957	Not supported	NA
	ebi-a-GCST010681	Type 1 diabetes	Inverse variance weighted	39	0.00592124	0.0214512	0.782522	24840	Not supported	NA
	ebi-a-GCST011365	Myocardial infarction	Inverse variance weighted	74	-0.146383	0.0804597	0.0688614	58825	Not supported	NA
	ebi-a-GCST90000032	Myeloproliferative neoplasms	Inverse variance weighted	4	0.0619058	0.0463436	0.181615	408241	Not supported	NA
	ebi-a-GCST90000514	Gastroesophageal reflux disease	Inverse variance weighted	75	-0.0704826	0.177303	0.690979	602604	Not supported	NA
	ebi-a-GCST90001390	Dementia with Lewy bodies	Inverse variance weighted	6	0.00311146	0.0646371	0.961607	6618	Not supported	NA
	ebi-a-GCST90013534	Rheumatoid arthritis	Inverse variance weighted	83	0.0161288	0.0362862	0.65669	58284	Not supported	NA
	ebi-a-GCST90014325	Asthma	Inverse variance weighted	76	0.0539668	0.0851728	0.526332	408422	Not supported	NA
	ebi-a-GCST90018120	Idiopathic pulmonary fibrosis	Inverse variance weighted	2	43.2668	43.7011	0.322144	437235	Not supported	NA
	ieu-a-1025	Multiple sclerosis	Inverse variance weighted	49	0.0191666	0.0514597	0.709551	38589	Not supported	Males and Females
	ieu-a-1058	Celiac disease	Inverse variance weighted	15	0.04554	0.0447303	0.30863	24265	Not supported	Males and Females
	ieu-a-1085	Amyotrophic lateral sclerosis	Inverse variance weighted	7	-0.700797	0.767319	0.361082	36052	Not supported	Males and Females
	ieu-a-1097	Microalbuminuria	Wald ratio	1	-0.41915	0.29395	0.153891	54116	Not supported	Males and Females
	ieu-a-12	Crohn's disease	Inverse variance weighted	119	-0.0423552	0.0340541	0.213587	51874	Not supported	Males and Females
	ieu-a-294	Inflammatory bowel disease	Inverse variance weighted	132	-0.0818729	0.0400459	0.0409064	65642	Supported	Males and Females
	ieu-a-970	Ulcerative colitis	Inverse variance weighted	86	-0.0863709	0.0447362	0.0535238	47745	Not supported	Males and Females
	ieu-a-996	Eczema	Inverse variance weighted	12	0.0104795	0.126667	0.934064	40530	Not supported	Males and Females
	ieu-b-41	bipolar disorder	Inverse variance weighted	13	0.0477131	0.142706	0.738118	51710	Not supported	Males and Females
	ieu-b-42	schizophrenia	Inverse variance weighted	75	0.149242	0.0688262	0.0301286	77096	Supported	Males and Females
	ieu-b-4967	Appendicitis	Wald ratio	1	-0.326046	0.207061	0.11534	486484	Not supported	Males and Females
	ieu-b-4970	Cellulitis	Inverse variance weighted	2	0.329131	0.574303	0.56658	486484	Not supported	Males and Females
	ieu-b-4971	Cholecystitits	Wald ratio	1	0.175103	0.146242	0.231168	486484	Not supported	Males and Females
	ieu-b-7	Parkinson's disease	Inverse variance weighted	21	0.0514376	0.0668654	0.441733	482730	Not supported	Males and Females
	ukb-a-522	Diagnoses - main ICD10: D25 Leiomyoma of uterus	Inverse variance weighted	4	31.7632	16.2665	0.0508578	337199	Not supported	Males and Females
	ukb-a-537	Diagnoses - main ICD10: I80 Phlebitis and thrombophlebitis	Inverse variance weighted	4	-7.71974	16.0211	0.629914	337199	Not supported	Males and Females
	ukb-a-538	Diagnoses - main ICD10: I83 Varicose veins of lower extremities	Inverse variance weighted	14	2.63162	5.08392	0.604713	337199	Not supported	Males and Females
	ukb-a-540	Diagnoses - main ICD10: J22 Unspecified acute lower respiratory infection	Wald ratio	1	22.2104	43.8595	0.612576	337199	Not supported	Males and Females
	ukb-a-541	Diagnoses - main ICD10: J33 Nasal polyp	Inverse variance weighted	7	7.23562	18.2	0.690954	337199	Not supported	Males and Females
	ukb-a-549	Diagnoses - main ICD10: K40 Inguinal hernia	Inverse variance weighted	10	8.41934	5.61158	0.133524	337199	Not supported	Males and Females
	ukb-a-556	Diagnoses - main ICD10: K60 Fissure and fistula of anal and rectal regions	Wald ratio	1	47.7502	41.489	0.249769	337199	Not supported	Males and Females
	ukb-a-559	Diagnoses - main ICD10: K80 Cholelithiasis	Inverse variance weighted	11	6.34204	3.35462	0.0586864	337199	Not supported	Males and Females
	ukb-a-574	Diagnoses - main ICD10: N20 Calculus of kidney and ureter	Inverse variance weighted	3	35.7956	30.146	0.235066	337199	Not supported	Males and Females
	ukb-b-10859	Diagnoses - main ICD10: K57.3 Diverticular disease of large intestine without perforation or abscess	Inverse variance weighted	3	7.62279	10.3208	0.46016	463010	Not supported	Males and Females
	ukb-b-11874	Diagnoses - secondary ICD10: M06.99 Rheumatoid arthritis, unspecified (Site unspecified)	Inverse variance weighted	2	30.0005	18.8597	0.111674	463010	Not supported	Males and Females
	ukb-b-12267	Diagnoses - main ICD10: I80.2 Phlebitis and thrombophlebitis of other deep vessels of lower extremities	Inverse variance weighted	5	-5.59175	15.208	0.713108	463010	Not supported	Males and Females
	ukb-b-12493	Diagnoses - secondary ICD10: I10 Essential (primary) hypertension	Inverse variance weighted	66	-1.53773	1.11597	0.168223	463010	Not supported	Males and Females
	ukb-b-12765	Diagnoses - secondary ICD10: M10.99 Gout, unspecified (Site unspecified)	Inverse variance weighted	3	-7.73131	31.3516	0.805217	463010	Not supported	Males and Females
	ukb-b-12944	Diagnoses - main ICD10: N84.0 Polyp of corpus uteri	Wald ratio	1	3.79815	26.8135	0.887356	463010	Not supported	Males and Females
	ukb-b-13392	Diagnoses - secondary ICD10: K57.3 Diverticular disease of large intestine without perforation or abscess	Inverse variance weighted	3	11.6352	15.0319	0.438909	463010	Not supported	Males and Females
	ukb-b-16751	Diagnoses - secondary ICD10: J44.9 Chronic obstructive pulmonary disease, unspecified	Wald ratio	1	21.5307	51.4753	0.675747	463010	Not supported	Males and Females
	ukb-b-17219	Diagnoses - secondary ICD10: J45.9 Asthma, unspecified	Inverse variance weighted	21	0.874649	2.93126	0.765408	463010	Not supported	Males and Females
	ukb-b-17961	Diagnoses - main ICD10: K58.9 Irritable bowel syndrome without diarrhoea	Wald ratio	1	-137.609	82.8874	0.0968766	463010	Not supported	Males and Females
	ukb-b-18372	Diagnoses - main ICD10: N20.0 Calculus of kidney	Inverse variance weighted	3	38.3665	41.2539	0.352367	463010	Not supported	Males and Females
	ukb-b-18629	Diagnoses - main ICD10: N20.1 Calculus of ureter	Inverse variance weighted	2	73.6065	72.5192	0.310109	463010	Not supported	Males and Females
	ukb-b-1968	Diagnoses - main ICD10: K63.5 Polyp of colon	Inverse variance weighted	2	13.0593	19.7412	0.508276	463010	Not supported	Males and Females
	ukb-b-19805	Diagnoses - main ICD10: K62.1 Rectal polyp	Inverse variance weighted	2	3.21635	25.4382	0.899385	463010	Not supported	Males and Females
	ukb-b-20017	Diagnoses - secondary ICD10: K29.8 Duodenitis	Wald ratio	1	15.9984	31.7063	0.613854	463010	Not supported	Males and Females
	ukb-b-3672	Diagnoses - secondary ICD10: K44.9 Diaphragmatic hernia without obstruction or gangrene	Inverse variance weighted	4	-0.10198	9.53244	0.991464	463010	Not supported	Males and Females
	ukb-b-4226	Diagnoses - secondary ICD10: E03.9 Hypothyroidism, unspecified	Inverse variance weighted	35	-1.81632	3.04876	0.551337	463010	Not supported	Males and Females
	ukb-b-4929	Diagnoses - secondary ICD10: I73.9 Peripheral vascular disease, unspecified	Wald ratio	1	-58.7567	50.9709	0.249013	463010	Not supported	Males and Females
	ukb-b-6217	Diagnoses - secondary ICD10: I48 Atrial fibrillation and flutter	Inverse variance weighted	13	-1.00839	4.64152	0.828011	463010	Not supported	Males and Females
	ukb-b-677	Diagnoses - main ICD10: K43.9 Ventral hernia without obstruction or gangrene	Wald ratio	1	82.1639	46.364	0.0763698	463010	Not supported	Males and Females
	ukb-b-7178	Doctor diagnosed hayfever or allergic rhinitis	Inverse variance weighted	32	0.55258	0.640157	0.388031	112583	Not supported	Males and Females
	ukb-b-7330	Diagnoses - main ICD10: K31.7 Polyp of stomach and duodenum	Wald ratio	1	103.241	72.7235	0.155712	463010	Not supported	Males and Females
	ukb-b-7660	Diagnoses - main ICD9: 4549 Varicose veins of lower extremity without ulcer/inflammation	Wald ratio	1	5.17633	59.9729	0.931219	463010	Not supported	Males and Females
	ukb-b-8549	Diagnoses - main ICD10: D24 Benign neoplasm of breast	Wald ratio	1	67.5502	55.3588	0.22238	463010	Not supported	Males and Females
	ukb-b-8848	Diagnoses - main ICD10: K44.9 Diaphragmatic hernia without obstruction or gangrene	Wald ratio	1	34.5182	24.6534	0.161471	463010	Not supported	Males and Females
	ukb-b-964	Diagnoses - main ICD10: I48 Atrial fibrillation and flutter	Inverse variance weighted	18	-2.63116	4.65225	0.571687	463010	Not supported	Males and Females
	ukb-b-9873	Diagnoses - main ICD10: N39.3 Stress incontinence	Wald ratio	1	-16.0825	30.6122	0.599331	463010	Not supported	Males and Females
	ukb-d-D17	Diagnoses - main ICD10: D17 Benign lipomatous neoplasm	Inverse variance weighted	3	2.02837	13.7615	0.88282	361194	Not supported	Males and Females
	ukb-d-D22	Diagnoses - main ICD10: D22 Melanocytic naevi	Inverse variance weighted	7	-2.54467	10.2848	0.804582	361194	Not supported	Males and Females
	ukb-d-D50	Diagnoses - main ICD10: D50 Iron deficiency anaemia	Wald ratio	1	-13.3007	27.3874	0.627214	361194	Not supported	Males and Females
	ukb-d-I26	Diagnoses - main ICD10: I26 Pulmonary embolism	Inverse variance weighted	8	-2.76172	8.45001	0.743796	361194	Not supported	Males and Females
	ukb-d-I50	Diagnoses - main ICD10: I50 Heart failure	Inverse variance weighted	2	-21.5766	39.5234	0.585121	361194	Not supported	Males and Females
	ukb-d-I63	Diagnoses - main ICD10: I63 Cerebral infarction	Wald ratio	1	-64.9779	42.062	0.122392	361194	Not supported	Males and Females
	ukb-d-K42	Diagnoses - main ICD10: K42 Umbilical hernia	Wald ratio	1	40.806	23.0263	0.0763698	361194	Not supported	Males and Females
	ukb-d-K61	Diagnoses - main ICD10: K61 Abscess of anal and rectal regions	Wald ratio	1	56.738	59.0967	0.337011	361194	Not supported	Males and Females
	ukb-d-K81	Diagnoses - main ICD10: K81 Cholecystitis	Inverse variance weighted	2	25.9518	20.4101	0.203544	361194	Not supported	Males and Females
	ukb-d-N13	Diagnoses - main ICD10: N13 Obstructive and reflux uropathy	Inverse variance weighted	2	5.77831	35.5224	0.870781	361194	Not supported	Males and Females
	ukb-d-N30	Diagnoses - main ICD10: N30 Cystitis	Wald ratio	1	-20.7845	54.5577	0.70323	361194	Not supported	Males and Females
	ukb-d-N60	Diagnoses - main ICD10: N60 Benign mammary dysplasia	Wald ratio	1	-86.368	67.7172	0.20216	361194	Not supported	Males and Females
	ukb-d-N80	Diagnoses - main ICD10: N80 Endometriosis	Wald ratio	1	122.811	58.8544	0.0369161	361194	Supported	Males and Females
	ukb-d-N84	Diagnoses - main ICD10: N84 Polyp of female genital tract	Wald ratio	1	4.51549	21.6496	0.834783	361194	Not supported	Males and Females

[truncated: 2 more sheets: Serous, Serous HG]
